# Supplementary material for: Integrative microbiome and metabolome profiles reveal the impacts of periodontitis via oral-gut axis in first-trimester pregnant women
Source: J Transl Med. 2024 Sep 3;22:819. doi: 10.1186/s12967-024-05579-9 (PMC11370083; doi:10.1186/s12967-024-05579-9)
Supplement: Supplementary file 2 — Supplementary Material 2 [file 12967_2024_5579_MOESM2_ESM.xlsx]

## Sheet: Sheet1
ID	ClinicaldataID	Disease Group	Group	No. of remaining teeth	FMPS	SUP	BOP	PD (4-5mm)	PD (>=6mm)	CAL (1-2mm)	CAL (3-4mm)	CAL (>=5mm)	M>=2	FI>=2	CDC	AAP/EFP(PD)	AAP/EFP(CAL)	Total FDI score	FDI score classification	Extent	Age (yr)	Education level	Household income (mongthly)	Conception type	GA at recruitment (wk+d)	GA at exam (wk+d)	Gestational Week	Previous pregnancy	Previous gravidity (time(s))	Previous parity (time(s))	Previous abortion (time(s))	Biochemical	Missed	Stillbirth	Chromosomal defects	Induced	Other	Menarche (age)	Regular menstruation	Menstrual Days	Menstrual cycle (days)	NCDs	Genetic disorders	Congenital disorders	Pulmonary disease	Kidney disease	Gastritic disease	Other disease	Medicine*
T120200811001	T1-01	Perio	T1	28	80	0	23	3	0	3	0	0	0	0	Healthy	Stage I	Stage I	4	Mild	Localized	30	Univeristy or higher	>20,000 RMB	Assisted	9	12	12	N	0	0	0	0	0	0	0	0	0	12	Y	5	28	N	N	N	N	N	N	N	N
T120200821001	T1-02	Perio	T1	28	100	0	85	52	6	52	4	4	0	0	Moderate	Stage III	Stage II	7	Moderate	Generalized	27	Middle school	5,000-9,000 RMB	Assisted	5+4	8	8	Y	1	0	1	NA	NA	NA	NA	NA	NA	14	Y	7	40	N	N	N	N	N	N	N	N
T120200812001	T1-03	Non-Perio	T1	28	79	0	14	0	0	0	0	0	0	0	Healthy	Gingivitis	Gingivitis	3	Healthy	Localized	30	Univeristy or higher	>20,000 RMB	Assisted	8	9	9	Y	2	0	2	NA	NA	NA	NA	NA	NA	15	N			N	N	N	N	N	Y	N	N
T120200821003	T1-04	Perio	T1	26	77	0	19	4	0	4	0	0	0	0	Healthy	Stage I	Stage I	4	Mild	Localized	30	Univeristy or higher	9,000-20,000 RMB	Assisted	6	8	8	N	0	0	0	0	0	0	0	0	0	12	Y	6	30	N	N	N	N	N	N	N	N
T120200821002	T1-05	Perio	T1	28	82	0	45	17	5	17	0	0	0	0	Moderate	Stage III	Stage II	5	Mild	Generalized	35	Univeristy or higher	>20,000 RMB	Assisted	6	8	8	Y	1	1	0	0	0	0	0	0	0	14	Y	7	28	N	N	N	N	N	N	N	N
T120200818001	T1-06	Perio	T1	28	86	0	40	6	0	6	0	0	0	0	Healthy	Stage I	Stage I	4	Mild	Localized	30	Univeristy or higher	>20,000 RMB	Assisted	7+5	8+6	8.9	N	0	0	0	0	0	0	0	0	0	14	Y	7	35	N	N	N	N	N	N	N	N
T120200825001	T1-09	Non-Perio	T1	28	98	2	42	0	0	0	0	0	0	0	Healthy	Gingivitis	Gingivitis	3	Healthy	Generalized	26	High school	9,000-20,000 RMB	Assisted	7	8+6	8.9	N	0	0	0	0	0	0	0	0	0	12	Y	4	30	Other	N	N	N	N	N	Y	Y
T120200819001	T1-10	Perio	T1	28	86	0	27	8	0	8	0	0	0	0	Healthy	Stage II	Stage I	4	Mild	Localized	32	Univeristy or higher	>20,000 RMB	Assisted	6	7	7	N	0	0	0	0	0	0	0	0	0	12	N			N	N	N	N	N	N	N	Y
T120200914001	T1-11	Perio	T1	27	100	0	26	4	0	4	0	0	0	0	Healthy	Stage I	Stage I	4	Mild	Localized	34	High school	>20,000 RMB	Assisted	6	10+1	10.1	Y	3	0	2	NA	NA	NA	NA	NA	NA	16	Y	7	30	N	N	N	N	N	N	N	N
T120200921001	T1-13	Perio	T1	28	98	0	50	14	1	14	8	3	0	0	Moderate	Stage III	Stage II	5	Mild	Generalized	28	Univeristy or higher	5,000-9,000 RMB	Natural	6	11	11	N	0	0	0	0	0	0	0	0	0	12	N			N	N	N	N	N	N	N	N
T120200925001	T1-14	Perio	T1	28	100	0	48	21	0	21	0	0	0	0	Moderate	Stage II	Stage I	4	Mild	Generalized	31	Univeristy or higher	>20,000 RMB	Natural	4	8+	9	Y	1	1	0	0	0	0	0	0	0	12	Y	5	30	N	N	N	N	N	N	N	N
T120200915002	T1-16	Perio	T1	28	81	0	37	20	0	20	0	0	0	0	Moderate	Stage II	Stage I	4	Mild	Generalized	35	Univeristy or higher	>20,000 RMB	Natural	8	11+4	11.6	Y	1	0	0	0	0	0	0	0	0	13	Y	5	30	N	N	N	N	N	N	N	N
T120200918002	T1-17	Perio	T1	28	91	0	42	9	0	9	0	0	0	0	Healthy	Stage I	Stage I	4	Mild	Generalized	32	High school	>20,000 RMB	Natural	6	9+1	9.1	Y	1	0	1	0	0	0	0	1	0	14	Y	6	30	N	N	N	N	N	N	N	N
T120200928001	T1-18	Perio	T1	28	75	0	23	2	0	2	0	0	0	0	Healthy	Stage I	Stage I	4	Mild	Localized	30	Univeristy or higher	>20,000 RMB	Natural	6	9	9	Y	2	0	2	1	0	1	0	0	0	14	Y	7	33	N	N	N	N	N	N	N	N
T120200925003	T1-19	Perio	T1	28	86	0	32	5	0	5	0	0	0	0	Healthy	Stage I	Stage I	4	Mild	Localized	26	Univeristy or higher	9,000-20,000 RMB	Assisted	6+4	12	12	N	0	0	0	0	0	0	0	0	0	13	Y	5	29	N	N	N	N	N	N	N	N
T120200924002	T1-21	Non-Perio	T1	24	92	0	37	0	0	0	0	0	0	0	Healthy	Gingivitis	Gingivitis	3	Healthy	Generalized	27	High school	5,000-9,000 RMB	Natural	8	10	10	Y	1	1	0	0	0	0	0	0	0	14	Y	7	27	N	N	N	N	N	N	N	N
T120200828003	T1-22	Perio	T1	28	86	0	28	10	0	10	0	0	0	0	Moderate	Stage II	Stage I	4	Mild	Generalized	28	Univeristy or higher	>20,000 RMB	Assisted	8	9	9	N	0	0	0	0	0	0	0	0	0	12	Y	5	32	N	N	N	N	N	N	N	N
T120201026001	T1-23	Non-Perio	T1	28	63	0	2	0	0	0	0	0	0	0	Healthy	Healthy	Healthy	2	Healthy	Healthy	31	Univeristy or higher	>20,000 RMB	Natural	8.1	12	12	N	0	0	0	0	0	0	0	0	0	13	N			N	N	N	N	N	N	N	N
T120201103004	T1-24	Non-Perio	T1	28	65	0	15	2	0	2	0	0	0	0	Healthy	Gingivitis	Gingivitis	3	Healthy	Localized	28	Univeristy or higher	5,000-9,000 RMB	Natural	12	12	12	N	0	0	0	0	0	0	0	0	0	12	Y	7	30	N	N	N	N	N	N	N	N
T120201028001	T1-25	Non-Perio	T1	28	54	0	8	1	0	1	0	0	0	0	Healthy	Healthy	Healthy	2	Healthy	Healthy	28	Univeristy or higher	>20,000 RMB	Natural	6+	12	12	N	0	0	0	0	0	0	0	0	0	11	N			N	N	N	N	N	N	N	N
T120201030003	T1-26	Non-Perio	T1	28	70	0	5	0	0	0	0	0	0	0	Healthy	Healthy	Healthy	2	Healthy	Healthy	33	High school	>20,000 RMB	Assisted	7.2	9	9	Y	1	1	2	NA	NA	NA	NA	NA	NA	13	Y	7	30	N	N	N	N	N	N	N	N
T120201023001	T1-27	Non-Perio	T1	27	93	0	19	0	0	0	0	0	0	0	Healthy	Gingivitis	Gingivitis	3	Healthy	Localized	27	High school	9,000-20,000 RMB	Assisted	7	7	7	Y	2	0	1	NA	NA	NA	NA	NA	NA	13	Y	6	30	N	N	N	N	N	N	N	N
T120201111004	T1-28	Non-Perio	T1	24	67	0	7	0	0	0	0	0	0	0	Healthy	Healthy	Healthy	2	Healthy	Healthy	30	Univeristy or higher	9,000-20,000 RMB	Natural	9	12	12	N	0	0	0	0	0	0	0	0	0	13	Y	5	30	N	N	N	N	N	N	N	N
T120201102001	T1-29	Perio	T1	28	100	0	51	24	0	24	0	0	3	0	Moderate	Stage II	Stage I	5	Mild	Generalized	34	Univeristy or higher	9,000-20,000 RMB	Natural	6.6	12	12	Y	2	1	1	1	0	0	0	0	0	12	Y	5	27	N	N	N	N	N	N	N	N
T120201104001	T1-30	Non-Perio	T1	28	86	0	30	1	0	1	0	0	0	0	Healthy	Gingivitis	Gingivitis	3	Healthy	Localized	29	Univeristy or higher	5,000-9,000 RMB	Assisted	6.4	7	7	Y	2	1	0	0	0	0	0	0	0	14	Y	6	30	N	N	N	N	N	N	N	N
T120201021001	T1-31	Non-Perio	T1	27	96	0	29	1	0	1	0	0	0	0	Healthy	Gingivitis	Gingivitis	3	Healthy	Localized	28	Middle school	<5,000 RMB	Natural	10	11	11	Y	2	1	1	0	0	0	0	0	1	14	Y	7	30	N	N	N	N	N	N	N	N
T120201103001	T1-32	Perio	T1	27	100	0	56	26	1	26	0	0	0	0	Moderate	Stage III	Stage II	6	Moderate	Generalized	24	High school	5,000-9,000 RMB	Natural	9	12	12	N	0	0	0	0	0	0	0	0	0	13	Y	6	28	N	N	N	N	N	N	N	N
T120201030002	T1-33	Perio	T1	28	88	0	18	5	0	5	0	0	0	0	Healthy	Stage I	Stage I	4	Mild	Localized	28	Primary school	9,000-20,000 RMB	Assisted	8.1	10.2	10.2	Y	5	1	2	NA	NA	NA	NA	NA	NA	13	Y	5-7	30	N	N	N	N	N	N	N	N
T120201014001	T1-34	Non-Perio	T1	26	80	0	18	0	0	0	0	0	0	0	Healthy	Gingivitis	Gingivitis	3	Healthy	Localized	28	Univeristy or higher	>20,000 RMB	Natural	12.4	12.5	12.5	N	0	0	0	0	0	0	0	0	0	12	Y	7	30	Other	N	N	N	N	N	N	N
T120201022001	T1-35	Non-Perio	T1	27	59	0	10	0	0	0	0	0	0	0	Healthy	Gingivitis	Gingivitis	3	Healthy	Localized	33	High school	9,000-20,000 RMB	Natural	7	13	13	Y	2	0	2	1	1	0	0	0	0	14	Y	6	30	N	N	N	N	N	N	N	N
T120201015003	T1-36	Perio	T1	28	96	0	60	22	0	22	0	0	0	0	Moderate	Stage II	Stage I	5	Mild	Generalized	29	High school	>20,000 RMB	Natural	6.5	9	9	Y	1	0	0	0	0	0	0	0	0	14	Y	5	39	N	N	N	N	N	N	N	N
T120200927002	T1-39	Non-Perio	T1	27	93	0	26	0	0	0	0	0	0	0	Healthy	Gingivitis	Gingivitis	3	Healthy	Localized	31	Univeristy or higher	5,000-9,000 RMB	Natural	6.3	7	7	Y	1	0	1	0	0	0	0	0	1	14	N			N	N	N	N	N	N	N	Y
T120201009001	T1-40	Perio	T1	28	77	0	29	4	0	4	0	0	0	0	Moderate	Stage II	Stage I	4	Mild	Localized	24	Univeristy or higher	9,000-20,000 RMB	Natural	10	11	11	N	0	0	0	0	0	0	0	0	0	12	N			N	N	N	N	N	N	N	N
T120200927001	T1-41	Non-Perio	T1	28	79	0	21	0	0	0	0	0	0	0	Healthy	Gingivitis	Gingivitis	3	Healthy	Localized	29	Univeristy or higher	>20,000 RMB	Natural	7.1	8	8	N	0	0	0	0	0	0	0	0	0	15	Y	5	35	N	N	N	N	N	N	N	N
T120201012001	T1-42	Perio	T1	28	89	0	42	15	0	15	0	0	0	0	Moderate	Stage II	Stage I	5	Mild	Generalized	29	Univeristy or higher	9,000-20,000 RMB	Natural	10	13	13	N	0	0	0	0	0	0	0	0	0	12	Y	7	30	N	N	N	N	N	N	N	N
T120200926001	T1-44	Perio	T1	28	100	0	32	4	0	4	0	0	0	0	Healthy	Stage I	Stage I	4	Mild	Localized	29	Univeristy or higher	>20,000 RMB	Natural	6	7	7	N	0	0	0	0	0	0	0	0	0	12	N			N	N	N	N	N	Y	N	N
T120201027003	T1-45	Perio	T1	28	100	0	41	7	0	7	0	0	0	0	Healthy	Stage II	Stage I	4	Mild	Generalized	34	High school	5,000-9,000 RMB	Natural	5	9	9	Y	1	1	0	0	0	0	0	0	0	13	N			N	N	N	N	N	N	N	N
T120200917001	T1-46	Non-Perio	T1	26	94	0	20	1	0	1	0	0	0	0	Healthy	Gingivitis	Gingivitis	3	Healthy	Localized	29	Univeristy or higher	>20,000 RMB	Assisted	9	12	12	N	0	0	0	0	0	0	0	0	0	13	Y	5	31	N	N	N	N	N	N	N	N
T120201109003	T1-47	Non-Perio	T1	25	70	0	6	0	0	0	0	0	0	0	Healthy	Healthy	Healthy	2	Healthy	Healthy	32	High school	>20,000 RMB	Natural	12	12	12	Y	2	1	0	0	0	0	0	0	0	15	N			N	N	N	N	N	N	N	N
T120200909001	T1-49	Non-Perio	T1	24	88	0	19	0	0	0	0	0	0	0	Healthy	Gingivitis	Gingivitis	3	Healthy	Localized	24	Univeristy or higher	>20,000 RMB	Natural	4	7	7	N	0	0	0	0	0	0	0	0	0	13	Y	5	30	N	N	N	N	N	N	N	N
T120210201004	T1-50	Perio	T1	28	100	0	35	10	0	10	0	0	0	0	Moderate	Stage II	Stage I	4	Mild	Generalized	29	Univeristy or higher	9,000-20,000 RMB	Natural	10	10+5	10.7	N	0	0	0	0	0	0	0	0	0	12	Y	5	29	N	N	N	N	N	N	N	N
T120210201005	T1-51	Non-Perio	T1	27	56	0	3	0	0	0	0	0	0	0	Healthy	Healthy	Healthy	2	Healthy	Healthy	30	High school	>20,000 RMB	Natural	9.5	10	10	N	0	0	0	0	0	0	0	0	0	13	N			N	N	N	N	N	N	N	N
T120210204001	T1-52	Perio	T1	28	82	0	36	10	0	10	0	0	0	0	Healthy	Stage I	Stage I	4	Mild	Generalized	28	High school	>20,000 RMB	Natural	12	12+1	12.1	Y	1	0	1	1	0	0	0	0	0	12	Y	6-7	30	N	N	N	N	N	N	N	N
T120210206003	T1-55	Perio	T1	28	70	0	23	4	0	4	0	0	0	0	Healthy	Stage I	Stage I	4	Mild	Localized	28	Univeristy or higher	>20,000 RMB	Natural	8.1	8	8	N	0	0	0	0	0	0	0	0	0	13	Y	5	30	N	N	N	N	N	N	N	N
T120210207001	T1-56	Perio	T1	27	81	0	27	9	0	9	0	0	0	0	Healthy	Stage I	Stage I	4	Mild	Localized	32	Univeristy or higher	5,000-9,000 RMB	Natural	7.3	8	8	Y	1	1	0	0	0	0	0	0	0	14	Y	5	30	N	N	N	N	N	N	N	N
T120210207002	T1-57	Perio	T1	28	45	0	24	3	0	3	0	0	0	0	Healthy	Stage I	Stage I	4	Mild	Localized	28	High school	>20,000 RMB	Natural	11	12	12	Y	1	0	1	0	0	0	0	1	0	12	Y	7	28	N	N	N	N	N	N	N	N
T120210208001	T1-58	Non-Perio	T1	24	40	0	5	0	0	0	0	0	0	0	Healthy	Healthy	Healthy	2	Healthy	Healthy	30	Univeristy or higher	5,000-9,000 RMB	Natural	11.1	12	12	Y	1	0	1	0	0	1	0	0	0	15	Y	7	28	N	N	N	N	N	N	N	N
T120210218001	T1-59	Non-Perio	T1	28	75	0	20	0	0	0	0	0	0	0	Healthy	Gingivitis	Gingivitis	3	Healthy	Localized	31	Univeristy or higher	9,000-20,000 RMB	Natural	11.2	12+4	12.6	Y	2	0	2	0	0	1	0	0	0	11	N			N	N	N	N	N	N	N	N
T120210223002	T1-60	Perio	T1	28	89	0	37	7	0	7	0	0	0	0	Healthy	Stage I	Stage I	4	Mild	Localized	32	High school	9,000-20,000 RMB	Natural	9.3	12+5	12.7	Y	1	1	0	0	0	0	0	0	0	13	Y	7	31	N	N	N	N	N	N	N	N
T120210225001	T1-61	Perio	T1	28	79	0	25	10	0	10	0	0	0	0	Healthy	Stage II	Stage I	4	Mild	Localized	31	Middle school	9,000-20,000 RMB	Natural	8.4	11+3	11.4	Y	3	1	1	0	0	1	0	0	0	13	Y	5	30	N	N	N	N	N	N	N	N
T120210304002	T1-62	Non-Perio	T1	28	59	0	7	0	0	0	0	0	0	0	Healthy	Healthy	Healthy	2	Healthy	Healthy	33	Univeristy or higher	>20,000 RMB	Natural	8.1	13+3	13.4	Y	1	1	0	0	0	0	0	0	0	13	Y	7	30	N	N	N	N	N	N	N	Y
T120210304003	T1-63	Non-Perio	T1	28	79	0	19	0	0	0	0	0	0	0	Healthy	Gingivitis	Gingivitis	3	Healthy	Localized	29	Univeristy or higher	>20,000 RMB	Natural	8.1	12	12	N	0	0	0	0	0	0	0	0	0	15	Y	6	30-35	N	N	N	N	N	N	N	N
T120210304004	T1-64	Perio	T1	28	52	0	14	3	0	3	0	0	0	0	Moderate	Stage II	Stage I	4	Mild	Localized	31	Univeristy or higher	9,000-20,000 RMB	Natural	7	11	11	N	0	0	0	0	0	0	0	0	0	12	Y	3	28	N	N	N	N	N	N	N	N
T120210316001	T1-65	Perio	T1	28	79	0	26	6	1	6	1	0	0	0	Moderate	Stage III	Stage II	5	Mild	Localized	27	Univeristy or higher	>20,000 RMB	Natural	6+4	12+1	12.1	N	0	0	0	0	0	0	0	0	0	12	Y	7	30	N	N	N	N	N	N	N	N
[truncated: 113 more columns]
