# Supplementary material for: Integrative microbiome and metabolome profiles reveal the impacts of periodontitis via oral-gut axis in first-trimester pregnant women
Source: J Transl Med. 2024 Sep 3;22:819. doi: 10.1186/s12967-024-05579-9 (PMC11370083; doi:10.1186/s12967-024-05579-9)
Supplement: Supplementary file 3 — Supplementary Material 3 [file 12967_2024_5579_MOESM3_ESM.xlsx]

## Sheet: Family
Families identified as significantly differential between Perio and Non-Perio samples using DESeq2
Subgingival plaque
Family	enrich_group	ef_logFC	pvalue	padj	Kingdom	Phylum	Class	Order
Mycoplasmataceae	Perio	2.55797	0.014126	0.0473032	Bacteria	Firmicutes	Bacilli	Mycoplasmatales
Synergistaceae	Perio	2.23924	4.17309e-05	0.000834617	Bacteria	Synergistota	Synergistia	Synergistales
Defluviitaleaceae	Perio	1.78705	0.00222241	0.0150681	Bacteria	Firmicutes	Clostridia	Lachnospirales
Helicobacteraceae	Perio	1.40872	0.0857028	0.180427	Bacteria	Campylobacterota	Campylobacteria	Campylobacterales
Family XI	Perio	1.38838	0.0049304	0.0219129	Bacteria	Firmicutes	Clostridia	Peptostreptococcales-Tissierellales
Rikenellaceae	Perio	1.22257	0.041467	0.0975695	Bacteria	Bacteroidota	Bacteroidia	Bacteroidales
Atopobiaceae	Perio	1.10059	0.0992804	0.198561	Bacteria	Actinobacteriota	Coriobacteriia	Coriobacteriales
Anaerovoracaceae	Perio	1.09783	0.0721676	0.160372	Bacteria	Firmicutes	Clostridia	Peptostreptococcales-Tissierellales
Porphyromonadaceae	Perio	1.03282	0.014191	0.0473032	Bacteria	Bacteroidota	Bacteroidia	Bacteroidales
Peptostreptococcaceae	Perio	0.999054	0.00478201	0.0219129	Bacteria	Firmicutes	Clostridia	Peptostreptococcales-Tissierellales
Tannerellaceae	Perio	0.847877	0.0346321	0.0865802	Bacteria	Bacteroidota	Bacteroidia	Bacteroidales
Corynebacteriaceae	Non-Perio	-1.0204	0.0241772	0.0644726	Bacteria	Actinobacteriota	Actinobacteria	Corynebacteriales
Propionibacteriaceae	Non-Perio	-1.16158	0.0222195	0.0644726	Bacteria	Actinobacteriota	Actinobacteria	Propionibacteriales
Actinomycetaceae	Non-Perio	-1.18627	0.0101127	0.0404509	Bacteria	Actinobacteriota	Actinobacteria	Actinomycetales
Cardiobacteriaceae	Non-Perio	-1.29322	0.00392444	0.0219129	Bacteria	Proteobacteria	Gammaproteobacteria	Cardiobacteriales
Streptococcaceae	Non-Perio	-1.37586	0.0235548	0.0644726	Bacteria	Firmicutes	Bacilli	Lactobacillales
Flavobacteriaceae	Non-Perio	-1.40117	0.000275658	0.00367544	Bacteria	Bacteroidota	Bacteroidia	Flavobacteriales
Weeksellaceae	Non-Perio	-1.43201	0.00226021	0.0150681	Bacteria	Bacteroidota	Bacteroidia	Flavobacteriales
Saccharimonadaceae	Non-Perio	-1.44841	0.00110583	0.0110583	Bacteria	Patescibacteria	Saccharimonadia	Saccharimonadales
Micrococcaceae	Non-Perio	-1.97143	2.68646e-05	0.000834617	Bacteria	Actinobacteriota	Actinobacteria	Micrococcales
Saliva
Family	enrich_group	ef_logFC	pvalue	padj	Kingdom	Phylum	Class	Order
Mycoplasmataceae	Perio	1.97836	0.00335615	0.187945	Bacteria	Firmicutes	Bacilli	Mycoplasmatales
Feces
Family	enrich_group	ef_logFC	pvalue	padj	Kingdom	Phylum	Class	Order
Methanobacteriaceae	Perio	5.23924	0.0100997	0.186844	Archaea	Euryarchaeota	Methanobacteria	Methanobacteriales
Prevotellaceae	Perio	3.00789	3.16918e-06	0.00011726	Bacteria	Bacteroidota	Bacteroidia	Bacteroidales
Barnesiellaceae	Perio	2.16168	0.00490633	0.121023	Bacteria	Bacteroidota	Bacteroidia	Bacteroidales
Akkermansiaceae	Non-Perio	-4.75716	6.4286e-08	4.75717e-06	Bacteria	Verrucomicrobiota	Verrucomicrobiae	Verrucomicrobiales
* P values from Wald test (two-sided) implemented with DESeq2 with Benjamini-Hochberg adjustment for multiple comparisons
FDR-adjusted P value < 0.05
FDR-adjusted P value < 0.1
ef_logFC: log2 (Perio to Non-Perio Fold change)

## Sheet: Family.BMI
Families identified as significantly differential between Perio and Non-Perio samples using DESeq2 with inclusion of BMI variables
Subgingival plaque
Family	enrich_group	ef_logFC	pvalue	padj	Kingdom	Phylum	Class	Order
Mycoplasmataceae	Perio	2.60024	0.0153968	0.0846825	Bacteria	Firmicutes	Bacilli	Mycoplasmatales
Defluviitaleaceae	Perio	1.96228	0.00101813	0.0131365	Bacteria	Firmicutes	Clostridia	Lachnospirales
Helicobacteraceae	Perio	1.65309	0.0487553	0.170644	Bacteria	Campylobacterota	Campylobacteria	Campylobacterales
Family XI	Perio	1.363	0.00597262	0.0418083	Bacteria	Firmicutes	Clostridia	Peptostreptococcales-Tissierellales
Rikenellaceae	Perio	1.27027	0.038559	0.156265	Bacteria	Bacteroidota	Bacteroidia	Bacteroidales
Porphyromonadaceae	Perio	1.09499	0.0102572	0.065817	Bacteria	Bacteroidota	Bacteroidia	Bacteroidales
Peptostreptococcaceae	Perio	1.07058	0.0028224	0.0255651	Bacteria	Firmicutes	Clostridia	Peptostreptococcales-Tissierellales
Tannerellaceae	Perio	0.88176	0.0231167	0.0998893	Bacteria	Bacteroidota	Bacteroidia	Bacteroidales
Corynebacteriaceae	Non-Perio	-0.919803	0.0454995	0.170644	Bacteria	Actinobacteriota	Actinobacteria	Corynebacteriales
Actinomycetaceae	Non-Perio	-1.14488	0.0150336	0.0846825	Bacteria	Actinobacteriota	Actinobacteria	Actinomycetales
Propionibacteriaceae	Non-Perio	-1.17862	0.0233507	0.0998893	Bacteria	Actinobacteriota	Actinobacteria	Propionibacteriales
Cardiobacteriaceae	Non-Perio	-1.28934	0.00470675	0.036242	Bacteria	Proteobacteria	Gammaproteobacteria	Cardiobacteriales
Saccharimonadaceae	Non-Perio	-1.32512	0.00298813	0.0255651	Bacteria	Patescibacteria	Saccharimonadia	Saccharimonadales
Flavobacteriaceae	Non-Perio	-1.41281	0.000327374	0.00630196	Bacteria	Bacteroidota	Bacteroidia	Flavobacteriales
Weeksellaceae	Non-Perio	-1.43303	0.00283162	0.0255651	Bacteria	Bacteroidota	Bacteroidia	Flavobacteriales
Streptococcaceae	Non-Perio	-1.45994	0.0189747	0.0913155	Bacteria	Firmicutes	Bacilli	Lactobacillales
Micrococcaceae	Non-Perio	-2.02288	2.44587e-05	0.000627772	Bacteria	Actinobacteriota	Actinobacteria	Micrococcales
Dermabacteraceae	Non-Perio	-4.95418	0.0485782	0.170644	Bacteria	Actinobacteriota	Actinobacteria	Micrococcales
Moorellaceae	Non-Perio	-7.09041	0.0177503	0.0911182	Bacteria	Firmicutes	Moorellia	Moorellales
Methanosaetaceae	Non-Perio	-9.82288	0.00102362	0.0131365	Archaea	Halobacterota	Methanosarcinia	Methanosarciniales
Methanothermobacteriaceae	Non-Perio	-15.6477	1.58844e-07	6.11548e-06	Archaea	Euryarchaeota	Methanobacteria	Methanobacteriales
PHOS-HE36	Non-Perio	-24.1945	6.5238e-16	5.02333e-14	Bacteria	Bacteroidota	Ignavibacteria	Ignavibacteriales
Feces
Family	enrich_group	ef_logFC	pvalue	padj	Kingdom	Phylum	Class	Order
Methanobacteriaceae	Perio	5.68318	0.0047754	0.127344	Archaea	Euryarchaeota	Methanobacteria	Methanobacteriales
Barnesiellaceae	Perio	2.00847	0.00777244	0.155449	Bacteria	Bacteroidota	Bacteroidia	Bacteroidales
Erysipelatoclostridiaceae	Non-Perio	-2.36326	7.46579e-06	0.000597263	Bacteria	Firmicutes	Bacilli	Erysipelotrichales
Akkermansiaceae	Non-Perio	-3.77166	0.0014911	0.059644	Bacteria	Verrucomicrobiota	Verrucomicrobiae	Verrucomicrobiales
* P values from Wald test (two-sided) implemented with DESeq2 with Benjamini-Hochberg adjustment for multiple comparisons
FDR-adjusted P value < 0.05
FDR-adjusted P value < 0.1
ef_logFC: log2 (Perio to Non-Perio Fold change)

## Sheet: Genus
Genera identified as significantly differential between Perio and Non-Perio samples using DESeq2
Subgingival plaque
Genus	enrich_group	ef_logFC	pvalue	padj	Kingdom	Phylum	Class	Order	Family
Conservatibacter	Perio	4.30506	0.013268	0.074783	Bacteria	Proteobacteria	Gammaproteobacteria	Enterobacterales	Pasteurellaceae
Wolinella	Perio	2.79682	0.00292562	0.0304098	Bacteria	Campylobacterota	Campylobacteria	Campylobacterales	Helicobacteraceae
Mycoplasma	Perio	2.41992	0.0253997	0.0984237	Bacteria	Firmicutes	Bacilli	Mycoplasmatales	Mycoplasmataceae
Fretibacterium	Perio	2.07172	0.000427329	0.00883146	Bacteria	Synergistota	Synergistia	Synergistales	Synergistaceae
Rikenellaceae RC9 gut group	Perio	1.791	0.0176373	0.0861053	Bacteria	Bacteroidota	Bacteroidia	Bacteroidales	Rikenellaceae
Defluviitaleaceae UCG-011	Perio	1.76232	0.00294288	0.0304098	Bacteria	Firmicutes	Clostridia	Lachnospirales	Defluviitaleaceae
Filifactor	Perio	1.38438	0.010019	0.0640856	Bacteria	Firmicutes	Clostridia	Peptostreptococcales-Tissierellales	Peptostreptococcaceae
Catonella	Perio	1.04364	0.0103364	0.0640856	Bacteria	Firmicutes	Clostridia	Lachnospirales	Lachnospiraceae
Porphyromonas	Perio	0.998775	0.0180543	0.0861053	Bacteria	Bacteroidota	Bacteroidia	Bacteroidales	Porphyromonadaceae
Tannerella	Perio	0.978733	0.0495975	0.170836	Bacteria	Bacteroidota	Bacteroidia	Bacteroidales	Tannerellaceae
Corynebacterium	Non-Perio	-0.989943	0.0332718	0.121344	Bacteria	Actinobacteriota	Actinobacteria	Corynebacteriales	Corynebacteriaceae
Cardiobacterium	Non-Perio	-1.2338	0.00868603	0.0640856	Bacteria	Proteobacteria	Gammaproteobacteria	Cardiobacteriales	Cardiobacteriaceae
Actinomyces	Non-Perio	-1.31757	0.00812599	0.0640856	Bacteria	Actinobacteriota	Actinobacteria	Actinomycetales	Actinomycetaceae
Pseudopropionibacterium	Non-Perio	-1.40414	0.0252551	0.0984237	Bacteria	Actinobacteriota	Actinobacteria	Propionibacteriales	Propionibacteriaceae
Streptococcus	Non-Perio	-1.45699	0.0241488	0.0984237	Bacteria	Firmicutes	Bacilli	Lactobacillales	Streptococcaceae
Capnocytophaga	Non-Perio	-1.51663	0.000228639	0.00708782	Bacteria	Bacteroidota	Bacteroidia	Flavobacteriales	Flavobacteriaceae
Bergeyella	Non-Perio	-1.55871	0.00166414	0.0257942	Bacteria	Bacteroidota	Bacteroidia	Flavobacteriales	Weeksellaceae
Rothia	Non-Perio	-2.15241	1.07188e-05	0.000664566	Bacteria	Actinobacteriota	Actinobacteria	Micrococcales	Micrococcaceae
Saliva
Genus	enrich_group	ef_logFC	pvalue	padj	Kingdom	Phylum	Class	Order	Family
Mycoplasma	Perio	2.08287	0.00268293	0.165	Bacteria	Firmicutes	Bacilli	Mycoplasmatales	Mycoplasmataceae
Filifactor	Perio	1.38677	0.0021792	0.165	Bacteria	Firmicutes	Clostridia	Peptostreptococcales-Tissierellales	Peptostreptococcaceae
Feces
Genus	enrich_group	ef_logFC	pvalue	padj	Kingdom	Phylum	Class	Order	Family
Methanobrevibacter	Perio	5.41688	0.00767303	0.172241	Archaea	Euryarchaeota	Methanobacteria	Methanobacteriales	Methanobacteriaceae
Paraprevotella	Perio	3.09795	0.000656405	0.050215	Bacteria	Bacteroidota	Bacteroidia	Bacteroidales	Prevotellaceae
Lachnospiraceae UCG-001	Perio	2.74204	0.001908	0.0973078	Bacteria	Firmicutes	Clostridia	Lachnospirales	Lachnospiraceae
Barnesiella	Perio	2.20659	0.00828488	0.172241	Bacteria	Bacteroidota	Bacteroidia	Bacteroidales	Barnesiellaceae
[Eubacterium] ruminantium group	Perio	1.64131	0.00900607	0.172241	Bacteria	Firmicutes	Clostridia	Lachnospirales	Lachnospiraceae
Coprococcus	Perio	1.39553	0.000120913	0.0184997	Bacteria	Firmicutes	Clostridia	Lachnospirales	Lachnospiraceae
Lachnoclostridium	Non-Perio	-0.791982	0.00768382	0.172241	Bacteria	Firmicutes	Clostridia	Lachnospirales	Lachnospiraceae
Akkermansia	Non-Perio	-2.89948	0.00310344	0.118707	Bacteria	Verrucomicrobiota	Verrucomicrobiae	Verrucomicrobiales	Akkermansiaceae
* P values from Wald test (two-sided) implemented with DESeq2 with Benjamini-Hochberg adjustment for multiple comparisons
FDR-adjusted P value < 0.05
FDR-adjusted P value < 0.1
ef_logFC: log2 (Perio to Non-Perio Fold change)

## Sheet: Genus.BMI
Genera identified as significantly differential between Perio and Non-Perio samples using DESeq2 with inclusion of BMI variables
Subgingival plaque
Genus	enrich_group	ef_logFC	pvalue	padj	Kingdom	Phylum	Class	Order	Family
Peptoanaerobacter	Perio	3.14501	0.00822065	0.0566312	Bacteria	Firmicutes	Clostridia	Peptostreptococcales-Tissierellales	Peptostreptococcaceae
Methylobacterium-Methylorubrum	Perio	2.96952	0.0807357	0.198567	Bacteria	Proteobacteria	Alphaproteobacteria	Rhizobiales	Beijerinckiaceae
Mycoplasma	Perio	2.41143	0.0303523	0.0977929	Bacteria	Firmicutes	Bacilli	Mycoplasmatales	Mycoplasmataceae
Oceanivirga	Perio	2.22035	0.083323	0.198567	Bacteria	Fusobacteriota	Fusobacteriia	Fusobacteriales	Leptotrichiaceae
Fretibacterium	Perio	2.12389	0.000410994	0.00509633	Bacteria	Synergistota	Synergistia	Synergistales	Synergistaceae
Defluviitaleaceae UCG-011	Perio	1.93702	0.00137543	0.0142128	Bacteria	Firmicutes	Clostridia	Lachnospirales	Defluviitaleaceae
Rikenellaceae RC9 gut group	Perio	1.81682	0.0190076	0.0736546	Bacteria	Bacteroidota	Bacteroidia	Bacteroidales	Rikenellaceae
Filifactor	Perio	1.39221	0.0111338	0.0600179	Bacteria	Firmicutes	Clostridia	Peptostreptococcales-Tissierellales	Peptostreptococcaceae
Peptostreptococcus	Perio	1.26081	0.0315461	0.0977929	Bacteria	Firmicutes	Clostridia	Peptostreptococcales-Tissierellales	Peptostreptococcaceae
Porphyromonas	Perio	1.00747	0.0188168	0.0736546	Bacteria	Bacteroidota	Bacteroidia	Bacteroidales	Porphyromonadaceae
Catonella	Perio	1.00338	0.0152551	0.0727549	Bacteria	Firmicutes	Clostridia	Lachnospirales	Lachnospiraceae
Parvimonas	Perio	0.95112	0.0864725	0.198567	Bacteria	Firmicutes	Clostridia	Peptostreptococcales-Tissierellales	Family XI
Tannerella	Perio	0.899771	0.0643441	0.173449	Bacteria	Bacteroidota	Bacteroidia	Bacteroidales	Tannerellaceae
Corynebacterium	Non-Perio	-0.916494	0.0528476	0.148934	Bacteria	Actinobacteriota	Actinobacteria	Corynebacteriales	Corynebacteriaceae
F0332	Non-Perio	-0.958319	0.0789041	0.198567	Bacteria	Actinobacteriota	Actinobacteria	Actinomycetales	Actinomycetaceae
Cardiobacterium	Non-Perio	-1.22958	0.0101973	0.0600179	Bacteria	Proteobacteria	Gammaproteobacteria	Cardiobacteriales	Cardiobacteriaceae
Actinomyces	Non-Perio	-1.28145	0.0116164	0.0600179	Bacteria	Actinobacteriota	Actinobacteria	Actinomycetales	Actinomycetaceae
Pseudopropionibacterium	Non-Perio	-1.40146	0.0289647	0.0977929	Bacteria	Actinobacteriota	Actinobacteria	Propionibacteriales	Propionibacteriaceae
Capnocytophaga	Non-Perio	-1.54012	0.000240474	0.00419846	Bacteria	Bacteroidota	Bacteroidia	Flavobacteriales	Flavobacteriaceae
Bergeyella	Non-Perio	-1.56204	0.00203273	0.0157536	Bacteria	Bacteroidota	Bacteroidia	Flavobacteriales	Weeksellaceae
Streptococcus	Non-Perio	-1.57109	0.0173052	0.0736546	Bacteria	Firmicutes	Bacilli	Lactobacillales	Streptococcaceae
Rothia	Non-Perio	-2.24747	6.32696e-06	0.000196136	Bacteria	Actinobacteriota	Actinobacteria	Micrococcales	Micrococcaceae
Brachybacterium	Non-Perio	-5.55273	0.0391697	0.115644	Bacteria	Actinobacteriota	Actinobacteria	Micrococcales	Dermabacteraceae
Moorella	Non-Perio	-6.67438	0.0256309	0.0934774	Bacteria	Firmicutes	Moorellia	Moorellales	Moorellaceae
Methanosaeta	Non-Perio	-9.40588	0.00166883	0.0147811	Archaea	Halobacterota	Methanosarcinia	Methanosarciniales	Methanosaetaceae
Acetomicrobium	Non-Perio	-10.8668	0.000270868	0.00419846	Bacteria	Synergistota	Synergistia	Synergistales	Synergistaceae
Methanothermobacter	Non-Perio	-15.3303	2.81303e-07	1.74408e-05	Archaea	Euryarchaeota	Methanobacteria	Methanobacteriales	Methanothermobacteriaceae
Saliva
Genus	enrich_group	ef_logFC	pvalue	padj	Kingdom	Phylum	Class	Order	Family
Marvinbryantia	Perio	20.4429	9.05315e-12	1.13164e-09	Bacteria	Firmicutes	Clostridia	Lachnospirales	Lachnospiraceae
Filifactor	Perio	1.24849	0.00339632	0.141513	Bacteria	Firmicutes	Clostridia	Peptostreptococcales-Tissierellales	Peptostreptococcaceae
Romboutsia	Non-Perio	-4.20276	0.00329127	0.141513	Bacteria	Firmicutes	Clostridia	Peptostreptococcales-Tissierellales	Peptostreptococcaceae
Feces
Genus	enrich_group	ef_logFC	pvalue	padj	Kingdom	Phylum	Class	Order	Family
Polynucleobacter	Perio	7.67875	0.0102368	0.0927066	Bacteria	Proteobacteria	Gammaproteobacteria	Burkholderiales	Burkholderiaceae
Candidatus Aquiluna	Perio	7.63331	0.010595	0.0927066	Bacteria	Actinobacteriota	Actinobacteria	Micrococcales	Microbacteriaceae
Cyanobium PCC-6307	Perio	6.83778	0.0219417	0.127993	Bacteria	Cyanobacteria	Cyanobacteriia	Synechococcales	Cyanobiaceae
Nodosilinea PCC-7104	Perio	6.60847	0.0268078	0.1424	Bacteria	Cyanobacteria	Cyanobacteriia	Phormidesmiales	Nodosilineaceae
Candidatus Aquirestis	Perio	6.56149	0.0284799	0.1424	Bacteria	Bacteroidota	Bacteroidia	Chitinophagales	Saprospiraceae
Methanobrevibacter	Perio	5.43577	0.00695179	0.0811042	Archaea	Euryarchaeota	Methanobacteria	Methanobacteriales	Methanobacteriaceae
[Bacteroides] pectinophilus group	Perio	3.9535	0.00467305	0.0686097	Bacteria	Firmicutes	Clostridia	Lachnospirales	Lachnospiraceae
Lachnospiraceae UCG-001	Perio	3.20135	0.000276118	0.0144962	Bacteria	Firmicutes	Clostridia	Lachnospirales	Lachnospiraceae
Paraprevotella	Perio	2.99984	0.00125875	0.0330422	Bacteria	Bacteroidota	Bacteroidia	Bacteroidales	Prevotellaceae
Barnesiella	Perio	2.02681	0.0142345	0.0973246	Bacteria	Bacteroidota	Bacteroidia	Bacteroidales	Barnesiellaceae
Prevotella	Perio	1.80337	0.0145211	0.0973246	Bacteria	Bacteroidota	Bacteroidia	Bacteroidales	Prevotellaceae
[Eubacterium] ruminantium group	Perio	1.68877	0.00866718	0.0910053	Bacteria	Firmicutes	Clostridia	Lachnospirales	Lachnospiraceae
Coprococcus	Perio	1.57476	1.31927e-05	0.00138523	Bacteria	Firmicutes	Clostridia	Lachnospirales	Lachnospiraceae
[Eubacterium] ventriosum group	Perio	1.10233	0.0309966	0.147938	Bacteria	Firmicutes	Clostridia	Lachnospirales	Lachnospiraceae
Lachnospiraceae NK4A136 group	Perio	1.06668	0.0122613	0.0973246	Bacteria	Firmicutes	Clostridia	Lachnospirales	Lachnospiraceae
[Ruminococcus] torques group	Non-Perio	-0.763963	0.021045	0.127993	Bacteria	Firmicutes	Clostridia	Lachnospirales	Lachnospiraceae
Lachnoclostridium	Non-Perio	-0.844974	0.0052274	0.0686097	Bacteria	Firmicutes	Clostridia	Lachnospirales	Lachnospiraceae
UBA1819	Non-Perio	-2.00335	0.000481211	0.0168424	Bacteria	Firmicutes	Clostridia	Oscillospirales	Ruminococcaceae
Anaerotruncus	Non-Perio	-2.33006	0.0377785	0.172467	Bacteria	Firmicutes	Clostridia	Oscillospirales	Ruminococcaceae
Akkermansia	Non-Perio	-3.6703	0.00165536	0.0347627	Bacteria	Verrucomicrobiota	Verrucomicrobiae	Verrucomicrobiales	Akkermansiaceae
Hungatella	Non-Perio	-3.74147	0.00490291	0.0686097	Bacteria	Firmicutes	Clostridia	Lachnospirales	Lachnospiraceae
Catenisphaera	Non-Perio	-4.0562	0.0272917	0.1424	Bacteria	Firmicutes	Bacilli	Erysipelotrichales	Erysipelotrichaceae
Catenibacterium	Non-Perio	-4.97963	0.0148304	0.0973246	Bacteria	Firmicutes	Bacilli	Erysipelotrichales	Erysipelatoclostridiaceae
* P values from Wald test (two-sided) implemented with DESeq2 with Benjamini-Hochberg adjustment for multiple comparisons
FDR-adjusted P value < 0.05
FDR-adjusted P value < 0.1
ef_logFC: log2 (Perio to Non-Perio Fold change)

## Sheet: Species
Species identified as significantly differential between Perio and Non-Perio samples using DESeq2
Subgingival plaque
Species	enrich_group	ef_logFC	pvalue	padj	Kingdom	Phylum	Class	Order	Family	Genus
Porphyromonas_gingivalis	Perio	3.21912	6.24595e-06	0.00089317	Bacteria	Bacteroidota	Bacteroidia	Bacteroidales	Porphyromonadaceae	Porphyromonas
Mycoplasma_orale	Perio	2.9051	0.00731876	0.130823	Bacteria	Firmicutes	Bacilli	Mycoplasmatales	Mycoplasmataceae	Mycoplasma
Tannerella_forsythia	Perio	2.20752	0.000781928	0.0286316	Bacteria	Bacteroidota	Bacteroidia	Bacteroidales	Tannerellaceae	Tannerella
Porphyromonas_endodontalis	Perio	1.93908	0.000287721	0.020572	Bacteria	Bacteroidota	Bacteroidia	Bacteroidales	Porphyromonadaceae	Porphyromonas
Filifactor_alocis	Perio	1.78328	0.00115204	0.0286316	Bacteria	Firmicutes	Clostridia	Peptostreptococcales-Tissierellales	Peptostreptococcaceae	Filifactor
Rothia_aeria	Non-Perio	-1.52527	0.00140155	0.0286316	Bacteria	Actinobacteriota	Actinobacteria	Micrococcales	Micrococcaceae	Rothia
Rothia_dentocariosa	Non-Perio	-1.72022	0.00138244	0.0286316	Bacteria	Actinobacteriota	Actinobacteria	Micrococcales	Micrococcaceae	Rothia
Corynebacterium_durum	Non-Perio	-1.7547	0.00140147	0.0286316	Bacteria	Actinobacteriota	Actinobacteria	Corynebacteriales	Corynebacteriaceae	Corynebacterium
Saliva
Species	enrich_group	ef_logFC	pvalue	padj	Kingdom	Phylum	Class	Order	Family	Genus
[Eubacterium] nodatum group_nodatum	Perio	2.10895	0.00166017	0.110401	Bacteria	Firmicutes	Clostridia	Peptostreptococcales-Tissierellales	Anaerovoracaceae	[Eubacterium] nodatum group
Filifactor_alocis	Perio	1.37485	0.00159139	0.110401	Bacteria	Firmicutes	Clostridia	Peptostreptococcales-Tissierellales	Peptostreptococcaceae	Filifactor
Feces
Species	enrich_group	ef_logFC	pvalue	padj	Kingdom	Phylum	Class	Order	Family	Genus
Coprococcus_eutactus	Perio	2.69231	6.41484e-05	0.0048942	Bacteria	Firmicutes	Clostridia	Lachnospirales	Lachnospiraceae	Coprococcus
Bacteroides_coprocola	Perio	1.92344	0.00454155	0.135111	Bacteria	Bacteroidota	Bacteroidia	Bacteroidales	Bacteroidaceae	Bacteroides
Lachnospiraceae NK4A136 group_bacterium	Perio	1.30459	0.00237285	0.0941232	Bacteria	Firmicutes	Clostridia	Lachnospirales	Lachnospiraceae	Lachnospiraceae NK4A136 group
Bacteroides_xylanisolvens	Non-Perio	-1.25561	0.00581454	0.138386	Bacteria	Bacteroidota	Bacteroidia	Bacteroidales	Bacteroidaceae	Bacteroides
Bacteroides_fragilis	Non-Perio	-2.60887	8.22554e-05	0.0048942	Bacteria	Bacteroidota	Bacteroidia	Bacteroidales	Bacteroidaceae	Bacteroides
* P values from Wald test (two-sided) implemented with DESeq2 with Benjamini-Hochberg adjustment for multiple comparisons
FDR-adjusted P value < 0.05
FDR-adjusted P value < 0.1
ef_logFC: log2 (Perio to Non-Perio Fold change)

## Sheet: Species.BMI
Species identified as significantly differential between Perio and Non-Perio samples using DESeq2 with inclusion of BMI variables
Subgingival plaque
feature	enrich_group	ef_logFC	pvalue	padj	Kingdom	Phylum	Class	Order	Family	Genus
Prevotella_jejuni	Perio	30	1.11653e-23	1.04343e-21	Bacteria	Bacteroidota	Bacteroidia	Bacteroidales	Prevotellaceae	Prevotella
Prevotella_histicola	Perio	30	1.45934e-23	1.04343e-21	Bacteria	Bacteroidota	Bacteroidia	Bacteroidales	Prevotellaceae	Prevotella
Peptoanaerobacter_stomatis	Perio	3.77839	0.00161581	0.0215399	Bacteria	Firmicutes	Clostridia	Peptostreptococcales-Tissierellales	Peptostreptococcaceae	Peptoanaerobacter
Porphyromonas_gingivalis	Perio	3.34828	3.6894e-06	0.000131896	Bacteria	Bacteroidota	Bacteroidia	Bacteroidales	Porphyromonadaceae	Porphyromonas
Mycoplasma_orale	Perio	2.94045	0.00833401	0.085126	Bacteria	Firmicutes	Bacilli	Mycoplasmatales	Mycoplasmataceae	Mycoplasma
Tannerella_forsythia	Perio	2.12056	0.00130789	0.021418	Bacteria	Bacteroidota	Bacteroidia	Bacteroidales	Tannerellaceae	Tannerella
Filifactor_alocis	Perio	1.79563	0.00134799	0.021418	Bacteria	Firmicutes	Clostridia	Peptostreptococcales-Tissierellales	Peptostreptococcaceae	Filifactor
Porphyromonas_endodontalis	Perio	1.76146	0.00120596	0.021418	Bacteria	Bacteroidota	Bacteroidia	Bacteroidales	Porphyromonadaceae	Porphyromonas
Alloprevotella_tannerae	Perio	1.55729	0.00600109	0.066012	Bacteria	Bacteroidota	Bacteroidia	Bacteroidales	Prevotellaceae	Alloprevotella
Rothia_aeria	Non-Perio	-1.52947	0.00170819	0.0215399	Bacteria	Actinobacteriota	Actinobacteria	Micrococcales	Micrococcaceae	Rothia
Corynebacterium_durum	Non-Perio	-1.7519	0.00180754	0.0215399	Bacteria	Actinobacteriota	Actinobacteria	Corynebacteriales	Corynebacteriaceae	Corynebacterium
Rothia_dentocariosa	Non-Perio	-1.81226	0.000960013	0.021418	Bacteria	Actinobacteriota	Actinobacteria	Micrococcales	Micrococcaceae	Rothia
Moorella_humiferrea	Non-Perio	-7.0677	0.0180909	0.161687	Bacteria	Firmicutes	Moorellia	Moorellales	Moorellaceae	Moorella
Clostridium sensu stricto 1_perfringens	Non-Perio	-7.67871	0.0102962	0.0981576	Bacteria	Firmicutes	Clostridia	Clostridiales	Clostridiaceae	Clostridium sensu stricto 1
Acetomicrobium_thermoterrenum	Non-Perio	-10.9247	0.000251671	0.00719779	Bacteria	Synergistota	Synergistia	Synergistales	Synergistaceae	Acetomicrobium
Methanothermobacter_crinale	Non-Perio	-15.6343	1.62862e-07	7.76307e-06	Archaea	Euryarchaeota	Methanobacteria	Methanobacteriales	Methanothermobacteriaceae	Methanothermobacter
Saliva
Species	enrich_group	ef_logFC	pvalue	padj	Kingdom	Phylum	Class	Order	Family	Genus
Ruminococcus_bromii	Perio	8.10984	0.0061128	0.1626	Bacteria	Firmicutes	Clostridia	Oscillospirales	Ruminococcaceae	Ruminococcus
Prevotella_scopos	Perio	2.231	0.000552224	0.0734457	Bacteria	Bacteroidota	Bacteroidia	Bacteroidales	Prevotellaceae	Prevotella
[Eubacterium] nodatum group_nodatum	Perio	2.1812	0.00151047	0.100446	Bacteria	Firmicutes	Clostridia	Peptostreptococcales-Tissierellales	Anaerovoracaceae	[Eubacterium] nodatum group
Filifactor_alocis	Perio	1.25729	0.00297668	0.131966	Bacteria	Firmicutes	Clostridia	Peptostreptococcales-Tissierellales	Peptostreptococcaceae	Filifactor
Romboutsia_ilealis	Non-Perio	-4.11937	0.00511136	0.1626	Bacteria	Firmicutes	Clostridia	Peptostreptococcales-Tissierellales	Peptostreptococcaceae	Romboutsia
Feces
Species	enrich_group	ef_logFC	pvalue	padj	Kingdom	Phylum	Class	Order	Family	Genus
Methanobrevibacter_smithii	Perio	6.20201	0.00471683	0.0808599	Archaea	Euryarchaeota	Methanobacteria	Methanobacteriales	Methanobacteriaceae	Methanobrevibacter
Coprococcus_eutactus	Perio	2.66959	0.000106681	0.0128018	Bacteria	Firmicutes	Clostridia	Lachnospirales	Lachnospiraceae	Coprococcus
Bacteroides_coprocola	Perio	2.17389	0.00152648	0.0456404	Bacteria	Bacteroidota	Bacteroidia	Bacteroidales	Bacteroidaceae	Bacteroides
Lachnospiraceae NK4A136 group_bacterium	Perio	1.38602	0.00115486	0.0456404	Bacteria	Firmicutes	Clostridia	Lachnospirales	Lachnospiraceae	Lachnospiraceae NK4A136 group
Bacteroides_fragilis	Non-Perio	-2.44454	0.000296949	0.017817	Bacteria	Bacteroidota	Bacteroidia	Bacteroidales	Bacteroidaceae	Bacteroides
Anaerotruncus_colihominis	Non-Perio	-2.89989	0.0111641	0.148855	Bacteria	Firmicutes	Clostridia	Oscillospirales	Ruminococcaceae	Anaerotruncus
Rothia_mucilaginosa	Non-Perio	-2.92278	0.00421641	0.0808599	Bacteria	Actinobacteriota	Actinobacteria	Micrococcales	Micrococcaceae	Rothia
Prevotella_copri	Non-Perio	-4.27914	0.00190168	0.0456404	Bacteria	Bacteroidota	Bacteroidia	Bacteroidales	Prevotellaceae	Prevotella
Parabacteroides_gordonii	Non-Perio	-6.52004	0.00626469	0.0939703	Bacteria	Bacteroidota	Bacteroidia	Bacteroidales	Tannerellaceae	Parabacteroides
* P values from Wald test (two-sided) implemented with DESeq2 with Benjamini-Hochberg adjustment for multiple comparisons
FDR-adjusted P value < 0.05
FDR-adjusted P value < 0.1
ef_logFC: log2 (Perio to Non-Perio Fold change)

## Sheet: ASV
ASVs identified as significantly differential between Perio and Non-Perio samples using DESeq2
Subgingival plaque
feature	enrich_group	ef_logFC	pvalue	padj	Kingdom	Phylum	Class	Order	Family	Genus	Species
ASV_266:Alloprevotella	Perio	23.1366	3.87908e-15	5.4889e-13	Bacteria	Bacteroidota	Bacteroidia	Bacteroidales	Prevotellaceae	Alloprevotella	NA
ASV_157:Prevotella_intermedia	Perio	22.4916	2.40823e-14	2.27176e-12	Bacteria	Bacteroidota	Bacteroidia	Bacteroidales	Prevotellaceae	Prevotella	Prevotella_intermedia
ASV_285:Alloprevotella_tannerae	Perio	7.86259	0.00027785	0.0157263	Bacteria	Bacteroidota	Bacteroidia	Bacteroidales	Prevotellaceae	Alloprevotella	Alloprevotella_tannerae
ASV_290:Alloprevotella_tannerae	Perio	6.1256	0.000153431	0.0108552	Bacteria	Bacteroidota	Bacteroidia	Bacteroidales	Prevotellaceae	Alloprevotella	Alloprevotella_tannerae
ASV_471:Family XI	Perio	5.70601	0.00258932	0.0878865	Bacteria	Firmicutes	Clostridia	Peptostreptococcales-Tissierellales	Family XI	NA	NA
ASV_200:Prevotella_melaninogenica	Perio	4.359	0.00116378	0.0548918	Bacteria	Bacteroidota	Bacteroidia	Bacteroidales	Prevotellaceae	Prevotella	Prevotella_melaninogenica
ASV_448:Porphyromonas	Perio	3.93633	0.0110244	0.191233	Bacteria	Bacteroidota	Bacteroidia	Bacteroidales	Porphyromonadaceae	Porphyromonas	NA
ASV_198:Prevotella_denticola	Perio	3.73636	0.010836	0.191233	Bacteria	Bacteroidota	Bacteroidia	Bacteroidales	Prevotellaceae	Prevotella	Prevotella_denticola
ASV_309:Fusobacterium	Perio	3.62938	0.0114875	0.191233	Bacteria	Fusobacteriota	Fusobacteriia	Fusobacteriales	Fusobacteriaceae	Fusobacterium	NA
ASV_995:Wolinella	Perio	3.55634	0.00279498	0.0878865	Bacteria	Campylobacterota	Campylobacteria	Campylobacterales	Helicobacteraceae	Wolinella	NA
ASV_504:Fretibacterium	Perio	2.92965	0.00374895	0.0964502	Bacteria	Synergistota	Synergistia	Synergistales	Synergistaceae	Fretibacterium	NA
ASV_174:Tannerella_forsythia	Perio	2.55345	0.00141601	0.0572472	Bacteria	Bacteroidota	Bacteroidia	Bacteroidales	Tannerellaceae	Tannerella	Tannerella_forsythia
ASV_25:Fusobacterium_nucleatum	Perio	2.19355	0.00316868	0.0896736	Bacteria	Fusobacteriota	Fusobacteriia	Fusobacteriales	Fusobacteriaceae	Fusobacterium	Fusobacterium_nucleatum
ASV_137:Filifactor_alocis	Perio	1.98676	0.00554296	0.119417	Bacteria	Firmicutes	Clostridia	Peptostreptococcales-Tissierellales	Peptostreptococcaceae	Filifactor	Filifactor_alocis
ASV_10:Rothia_aeria	Non-Perio	-1.56963	0.00590755	0.119417	Bacteria	Actinobacteriota	Actinobacteria	Micrococcales	Micrococcaceae	Rothia	Rothia_aeria
ASV_7:Rothia_dentocariosa	Non-Perio	-1.78625	0.00450683	0.106286	Bacteria	Actinobacteriota	Actinobacteria	Micrococcales	Micrococcaceae	Rothia	Rothia_dentocariosa
ASV_168:Alloprevotella	Non-Perio	-24.6072	2.79153e-24	7.90003e-22	Bacteria	Bacteroidota	Bacteroidia	Bacteroidales	Prevotellaceae	Alloprevotella	NA
Saliva
feature	enrich_group	ef_logFC	pvalue	padj	Kingdom	Phylum	Class	Order	Family	Genus	Species
ASV_96:Porphyromonas_gingivalis	Perio	22.3112	5.3743e-16	7.30367e-13	Bacteria	Bacteroidota	Bacteroidia	Bacteroidales	Porphyromonadaceae	Porphyromonas	Porphyromonas_gingivalis
ASV_74:Absconditabacteriales (SR1)	Non-Perio	-3.20719	6.10834e-05	0.0415061	Bacteria	Patescibacteria	Gracilibacteria	Absconditabacteriales (SR1)	NA	NA	NA
Feces
feature	enrich_group	ef_logFC	pvalue	padj	Kingdom	Phylum	Class	Order	Family	Genus	Species
ASV_949:Prevotella	Perio	23.2244	3.39142e-15	3.64703e-13	Bacteria	Bacteroidota	Bacteroidia	Bacteroidales	Prevotellaceae	Prevotella	NA
ASV_148:Prevotella	Perio	22.9837	2.39849e-19	9.01831e-17	Bacteria	Bacteroidota	Bacteroidia	Bacteroidales	Prevotellaceae	Prevotella	NA
ASV_58:Prevotella	Perio	22.38	3.20678e-14	2.4115e-12	Bacteria	Bacteroidota	Bacteroidia	Bacteroidales	Prevotellaceae	Prevotella	NA
ASV_803:Methanobrevibacter_smithii	Perio	6.86053	0.00282073	0.0964178	Archaea	Euryarchaeota	Methanobacteria	Methanobacteriales	Methanobacteriaceae	Methanobrevibacter	Methanobrevibacter_smithii
ASV_146:Prevotella	Perio	6.44553	3.52944e-05	0.00189581	Bacteria	Bacteroidota	Bacteroidia	Bacteroidales	Prevotellaceae	Prevotella	NA
ASV_413:Prevotella	Perio	5.75352	0.000929568	0.0436897	Bacteria	Bacteroidota	Bacteroidia	Bacteroidales	Prevotellaceae	Prevotella	NA
ASV_941:[Eubacterium] coprostanoligenes group	Perio	5.04658	0.00265362	0.0964178	Bacteria	Firmicutes	Clostridia	Oscillospirales	[Eubacterium] coprostanoligenes group	NA	NA
ASV_17:Prevotella	Perio	2.44726	0.00245002	0.0964178	Bacteria	Bacteroidota	Bacteroidia	Bacteroidales	Prevotellaceae	Prevotella	NA
ASV_895:Bifidobacterium_longum	Non-Perio	-2.68317	0.00594812	0.186374	Bacteria	Actinobacteriota	Actinobacteria	Bifidobacteriales	Bifidobacteriaceae	Bifidobacterium	Bifidobacterium_longum
ASV_19:Akkermansia	Non-Perio	-7.12239	1.39064e-08	8.71466e-07	Bacteria	Verrucomicrobiota	Verrucomicrobiae	Verrucomicrobiales	Akkermansiaceae	Akkermansia	NA
ASV_428:Bacteroides_vulgatus	Non-Perio	-23.1175	3.87982e-15	3.64703e-13	Bacteria	Bacteroidota	Bacteroidia	Bacteroidales	Bacteroidaceae	Bacteroides	Bacteroides_vulgatus
ASV_304:Bacteroides_vulgatus	Non-Perio	-23.6135	9.98413e-16	1.87702e-13	Bacteria	Bacteroidota	Bacteroidia	Bacteroidales	Bacteroidaceae	Bacteroides	Bacteroides_vulgatus
* P values from Wald test (two-sided) implemented with DESeq2 with Benjamini-Hochberg adjustment for multiple comparisons
FDR-adjusted P value < 0.05
FDR-adjusted P value < 0.1
ef_logFC: log2 (Perio to Non-Perio Fold change)

## Sheet: ASV.BMI
ASVs identified as significantly differential between Perio and Non-Perio samples using DESeq2 with inclusion of BMI variables
Subgingival plaque
feature	enrich_group	ef_logFC	pvalue	padj	Kingdom	Phylum	Class	Order	Family	Genus	Species
ASV_789:Actinomyces_oris	Perio	30	1.33795e-23	2.76563e-21	Bacteria	Actinobacteriota	Actinobacteria	Actinomycetales	Actinomycetaceae	Actinomyces	Actinomyces_oris
ASV_49:Prevotella_histicola	Perio	30	1.4469e-23	2.76563e-21	Bacteria	Bacteroidota	Bacteroidia	Bacteroidales	Prevotellaceae	Prevotella	Prevotella_histicola
ASV_93:Prevotella_jejuni	Perio	30	1.61544e-23	2.76563e-21	Bacteria	Bacteroidota	Bacteroidia	Bacteroidales	Prevotellaceae	Prevotella	Prevotella_jejuni
ASV_1065:Leptotrichia_buccalis	Perio	26.8738	2.80748e-19	4.00534e-17	Bacteria	Fusobacteriota	Fusobacteriia	Fusobacteriales	Leptotrichiaceae	Leptotrichia	Leptotrichia_buccalis
ASV_317:Catonella	Perio	24.2098	1.03812e-16	1.11079e-14	Bacteria	Firmicutes	Clostridia	Lachnospirales	Lachnospiraceae	Catonella	NA
ASV_1463:Prevotella_oris	Perio	23.3734	6.25208e-15	4.86525e-13	Bacteria	Bacteroidota	Bacteroidia	Bacteroidales	Prevotellaceae	Prevotella	Prevotella_oris
ASV_626:Muribaculaceae	Perio	22.846	2.74645e-18	3.35852e-16	Bacteria	Bacteroidota	Bacteroidia	Bacteroidales	Muribaculaceae	NA	NA
ASV_134:Prevotella_pallens	Perio	22.1013	1.60918e-13	1.14788e-11	Bacteria	Bacteroidota	Bacteroidia	Bacteroidales	Prevotellaceae	Prevotella	Prevotella_pallens
ASV_948:Leptotrichia	Perio	21.3397	2.85625e-16	2.71662e-14	Bacteria	Fusobacteriota	Fusobacteriia	Fusobacteriales	Leptotrichiaceae	Leptotrichia	NA
ASV_1387:Capnocytophaga_granulosa	Perio	20.4775	8.2374e-12	5.03658e-10	Bacteria	Bacteroidota	Bacteroidia	Flavobacteriales	Flavobacteriaceae	Capnocytophaga	Capnocytophaga_granulosa
ASV_1750:Anaerovorax	Perio	20.3303	3.66459e-12	2.41299e-10	Bacteria	Firmicutes	Clostridia	Peptostreptococcales-Tissierellales	Anaerovoracaceae	Anaerovorax	NA
ASV_1549:Fretibacterium	Perio	20.316	9.89264e-16	8.4681e-14	Bacteria	Synergistota	Synergistia	Synergistales	Synergistaceae	Fretibacterium	NA
ASV_1424:Prevotella	Perio	20.1339	1.8999e-11	1.01645e-09	Bacteria	Bacteroidota	Bacteroidia	Bacteroidales	Prevotellaceae	Prevotella	NA
ASV_1192:Tannerella	Perio	19.7615	1.25608e-11	7.16801e-10	Bacteria	Bacteroidota	Bacteroidia	Bacteroidales	Tannerellaceae	Tannerella	NA
ASV_2412:Tannerella	Perio	19.4911	8.61485e-11	4.33783e-09	Bacteria	Bacteroidota	Bacteroidia	Bacteroidales	Tannerellaceae	Tannerella	NA
ASV_872:Porphyromonas	Perio	17.3128	7.7524e-09	3.6867e-07	Bacteria	Bacteroidota	Bacteroidia	Bacteroidales	Porphyromonadaceae	Porphyromonas	NA
ASV_974:Alloprevotella_tannerae	Perio	11.8698	1.61863e-05	0.000692772	Bacteria	Bacteroidota	Bacteroidia	Bacteroidales	Prevotellaceae	Alloprevotella	Alloprevotella_tannerae
ASV_544:Prevotella_nigrescens	Perio	9.41609	0.00163181	0.0410833	Bacteria	Bacteroidota	Bacteroidia	Bacteroidales	Prevotellaceae	Prevotella	Prevotella_nigrescens
ASV_452:Prevotella	Perio	9.13585	0.00222485	0.0529021	Bacteria	Bacteroidota	Bacteroidia	Bacteroidales	Prevotellaceae	Prevotella	NA
ASV_547:Prevotella_intermedia	Perio	9.02403	0.00253528	0.0551623	Bacteria	Bacteroidota	Bacteroidia	Bacteroidales	Prevotellaceae	Prevotella	Prevotella_intermedia
ASV_183:Porphyromonas_endodontalis	Perio	8.23431	0.00525464	0.0957015	Bacteria	Bacteroidota	Bacteroidia	Bacteroidales	Porphyromonadaceae	Porphyromonas	Porphyromonas_endodontalis
ASV_841:Leptotrichia_hofstadii	Perio	7.5	0.0121772	0.186137	Bacteria	Fusobacteriota	Fusobacteriia	Fusobacteriales	Leptotrichiaceae	Leptotrichia	Leptotrichia_hofstadii
ASV_266:Alloprevotella	Perio	7.39876	0.0128194	0.192516	Bacteria	Bacteroidota	Bacteroidia	Bacteroidales	Prevotellaceae	Alloprevotella	NA
ASV_471:Family XI	Perio	6.98426	0.000310621	0.0106356	Bacteria	Firmicutes	Clostridia	Peptostreptococcales-Tissierellales	Family XI	NA	NA
ASV_1873:Cardiobacterium_valvarum	Perio	6.76975	0.00907057	0.146498	Bacteria	Proteobacteria	Gammaproteobacteria	Cardiobacteriales	Cardiobacteriaceae	Cardiobacterium	Cardiobacterium_valvarum
ASV_16:Porphyromonas_gingivalis	Perio	5.06081	0.000146551	0.00545424	Bacteria	Bacteroidota	Bacteroidia	Bacteroidales	Porphyromonadaceae	Porphyromonas	Porphyromonas_gingivalis
ASV_200:Prevotella_melaninogenica	Perio	4.73628	0.000583682	0.0185049	Bacteria	Bacteroidota	Bacteroidia	Bacteroidales	Prevotellaceae	Prevotella	Prevotella_melaninogenica
ASV_309:Fusobacterium	Perio	3.67527	0.0132371	0.195361	Bacteria	Fusobacteriota	Fusobacteriia	Fusobacteriales	Fusobacteriaceae	Fusobacterium	NA
ASV_995:Wolinella	Perio	3.64472	0.00303382	0.0623866	Bacteria	Campylobacterota	Campylobacteria	Campylobacterales	Helicobacteraceae	Wolinella	NA
ASV_504:Fretibacterium	Perio	2.70428	0.00881111	0.145044	Bacteria	Synergistota	Synergistia	Synergistales	Synergistaceae	Fretibacterium	NA
ASV_174:Tannerella_forsythia	Perio	2.39981	0.00308282	0.0623866	Bacteria	Bacteroidota	Bacteroidia	Bacteroidales	Tannerellaceae	Tannerella	Tannerella_forsythia
ASV_25:Fusobacterium_nucleatum	Perio	2.19462	0.00397724	0.0740112	Bacteria	Fusobacteriota	Fusobacteriia	Fusobacteriales	Fusobacteriaceae	Fusobacterium	Fusobacterium_nucleatum
ASV_137:Filifactor_alocis	Perio	2.0302	0.00560234	0.0999084	Bacteria	Firmicutes	Clostridia	Peptostreptococcales-Tissierellales	Peptostreptococcaceae	Filifactor	Filifactor_alocis
ASV_10:Rothia_aeria	Non-Perio	-1.5607	0.00752185	0.128774	Bacteria	Actinobacteriota	Actinobacteria	Micrococcales	Micrococcaceae	Rothia	Rothia_aeria
ASV_7:Rothia_dentocariosa	Non-Perio	-1.95642	0.00233667	0.0540591	Bacteria	Actinobacteriota	Actinobacteria	Micrococcales	Micrococcaceae	Rothia	Rothia_dentocariosa
ASV_112:Saccharimonadales	Non-Perio	-6.08208	0.00162396	0.0410833	Bacteria	Patescibacteria	Saccharimonadia	Saccharimonadales	NA	NA	NA
ASV_826:Lentimicrobium	Non-Perio	-6.27063	0.0111467	0.173483	Bacteria	Bacteroidota	Bacteroidia	Sphingobacteriales	Lentimicrobiaceae	Lentimicrobium	NA
ASV_1153:Prevotella_nanceiensis	Non-Perio	-7.0138	0.00257768	0.0551623	Bacteria	Bacteroidota	Bacteroidia	Bacteroidales	Prevotellaceae	Prevotella	Prevotella_nanceiensis
ASV_579:Clostridium sensu stricto 1_perfringens	Non-Perio	-7.58958	0.00798073	0.133951	Bacteria	Firmicutes	Clostridia	Clostridiales	Clostridiaceae	Clostridium sensu stricto 1	Clostridium sensu stricto 1_perfringens
ASV_1209:Prevotella	Non-Perio	-7.71005	0.00981216	0.155541	Bacteria	Bacteroidota	Bacteroidia	Bacteroidales	Prevotellaceae	Prevotella	NA
ASV_833:Porphyromonas_gingivalis	Non-Perio	-8.09553	0.00671772	0.117354	Bacteria	Bacteroidota	Bacteroidia	Bacteroidales	Porphyromonadaceae	Porphyromonas	Porphyromonas_gingivalis
ASV_1319:Lachnospiraceae NK4A136 group	Non-Perio	-8.78455	0.00338122	0.0643183	Bacteria	Firmicutes	Clostridia	Lachnospirales	Lachnospiraceae	Lachnospiraceae NK4A136 group	NA
ASV_323:Methanosaeta	Non-Perio	-8.78851	0.00331317	0.0643183	Archaea	Halobacterota	Methanosarcinia	Methanosarciniales	Methanosaetaceae	Methanosaeta	NA
ASV_1629:Prevotella_pleuritidis	Non-Perio	-8.82066	0.00313391	0.0623866	Bacteria	Bacteroidota	Bacteroidia	Bacteroidales	Prevotellaceae	Prevotella	Prevotella_pleuritidis
ASV_814:Actinomyces	Non-Perio	-9.0068	0.00253141	0.0551623	Bacteria	Actinobacteriota	Actinobacteria	Actinomycetales	Actinomycetaceae	Actinomyces	NA
ASV_863:Prevotella	Non-Perio	-9.29474	0.00184125	0.0450317	Bacteria	Bacteroidota	Bacteroidia	Bacteroidales	Prevotellaceae	Prevotella	NA
ASV_302:Corynebacterium_matruchotii	Non-Perio	-9.31426	0.00106785	0.0304694	Bacteria	Actinobacteriota	Actinobacteria	Corynebacteriales	Corynebacteriaceae	Corynebacterium	Corynebacterium_matruchotii
ASV_818:Prevotella_melaninogenica	Non-Perio	-9.56771	0.00134315	0.0361216	Bacteria	Bacteroidota	Bacteroidia	Bacteroidales	Prevotellaceae	Prevotella	Prevotella_melaninogenica
ASV_2934:Capnocytophaga	Non-Perio	-9.57323	0.00135034	0.0361216	Bacteria	Bacteroidota	Bacteroidia	Flavobacteriales	Flavobacteriaceae	Capnocytophaga	NA
ASV_539:Acetomicrobium_thermoterrenum	Non-Perio	-9.81157	0.000876654	0.0258764	Bacteria	Synergistota	Synergistia	Synergistales	Synergistaceae	Acetomicrobium	Acetomicrobium_thermoterrenum
ASV_1108:Alloprevotella	Non-Perio	-10.228	0.000614899	0.0187983	Bacteria	Bacteroidota	Bacteroidia	Bacteroidales	Prevotellaceae	Alloprevotella	NA
ASV_1023:Anaerolineae	Non-Perio	-10.2966	0.0003842	0.012649	Bacteria	Chloroflexi	Anaerolineae	NA	NA	NA	NA
ASV_422:Corynebacterium_matruchotii	Non-Perio	-10.819	0.000281639	0.0100451	Bacteria	Actinobacteriota	Actinobacteria	Corynebacteriales	Corynebacteriaceae	Corynebacterium	Corynebacterium_matruchotii
ASV_743:Aminicenantales	Non-Perio	-11.3571	0.00014214	0.00545424	Bacteria	Acidobacteriota	Aminicenantia	Aminicenantales	NA	NA	NA
ASV_2287:Rothia_dentocariosa	Non-Perio	-11.6945	9.09341e-05	0.00370665	Bacteria	Actinobacteriota	Actinobacteria	Micrococcales	Micrococcaceae	Rothia	Rothia_dentocariosa
ASV_135:Methanothermobacter_crinale	Non-Perio	-14.3671	6.98588e-07	3.14732e-05	Archaea	Euryarchaeota	Methanobacteria	Methanobacteriales	Methanothermobacteriaceae	Methanothermobacter	Methanothermobacter_crinale
ASV_1630:PHOS-HE36	Non-Perio	-29.9994	1.30144e-23	2.76563e-21	Bacteria	Bacteroidota	Ignavibacteria	Ignavibacteriales	PHOS-HE36	NA	NA
ASV_1203:Lentimicrobium	Non-Perio	-29.9995	1.03874e-23	2.76563e-21	Bacteria	Bacteroidota	Bacteroidia	Sphingobacteriales	Lentimicrobiaceae	Lentimicrobium	NA
Saliva
feature	enrich_group	ef_logFC	pvalue	padj	Kingdom	Phylum	Class	Order	Family	Genus	Species
ASV_1333:Actinomyces	Perio	30	1.54331e-23	5.84399e-21	Bacteria	Actinobacteriota	Actinobacteria	Actinomycetales	Actinomycetaceae	Actinomyces	NA
ASV_1796:Prevotella_denticola	Perio	25.4309	2.08935e-17	4.747e-15	Bacteria	Bacteroidota	Bacteroidia	Bacteroidales	Prevotellaceae	Prevotella	Prevotella_denticola
ASV_821:Prevotella	Perio	24.2688	5.21169e-16	9.86747e-14	Bacteria	Bacteroidota	Bacteroidia	Bacteroidales	Prevotellaceae	Prevotella	NA
ASV_534:Alloprevotella	Perio	22.0565	1.73789e-13	1.97424e-11	Bacteria	Bacteroidota	Bacteroidia	Bacteroidales	Prevotellaceae	Alloprevotella	NA
ASV_96:Porphyromonas_gingivalis	Perio	22.0019	2.33463e-14	3.48785e-12	Bacteria	Bacteroidota	Bacteroidia	Bacteroidales	Porphyromonadaceae	Porphyromonas	Porphyromonas_gingivalis
ASV_1080:Marvinbryantia	Perio	21.6334	5.05888e-13	5.22444e-11	Bacteria	Firmicutes	Clostridia	Lachnospirales	Lachnospiraceae	Marvinbryantia	NA
ASV_866:Filifactor_alocis	Perio	21.5294	2.45623e-14	3.48785e-12	Bacteria	Firmicutes	Clostridia	Peptostreptococcales-Tissierellales	Peptostreptococcaceae	Filifactor	Filifactor_alocis
ASV_974:Alloprevotella_tannerae	Perio	20.5284	8.55927e-14	1.08037e-11	Bacteria	Bacteroidota	Bacteroidia	Bacteroidales	Prevotellaceae	Alloprevotella	Alloprevotella_tannerae
ASV_1901:Sarcina	Perio	20.2125	1.5829e-11	1.49848e-09	Bacteria	Firmicutes	Clostridia	Clostridiales	Clostridiaceae	Sarcina	NA
ASV_3183:Johnsonella	Perio	18.0275	2.05486e-09	1.79563e-07	Bacteria	Firmicutes	Clostridia	Lachnospirales	Lachnospiraceae	Johnsonella	NA
ASV_1585:Saccharimonadales	Perio	13.1924	8.88659e-06	0.000560843	Bacteria	Patescibacteria	Saccharimonadia	Saccharimonadales	NA	NA	NA
ASV_1533:Actinomyces	Perio	12.3214	4.06097e-05	0.00242804	Bacteria	Actinobacteriota	Actinobacteria	Actinomycetales	Actinomycetaceae	Actinomyces	NA
ASV_2543:Prevotella	Perio	11.6135	0.000116	0.0065888	Bacteria	Bacteroidota	Bacteroidia	Bacteroidales	Prevotellaceae	Prevotella	NA
ASV_1407:Prevotella	Perio	9.55329	0.00150171	0.077543	Bacteria	Bacteroidota	Bacteroidia	Bacteroidales	Prevotellaceae	Prevotella	NA
ASV_620:Prevotella	Perio	8.54118	0.0014092	0.0762311	Bacteria	Bacteroidota	Bacteroidia	Bacteroidales	Prevotellaceae	Prevotella	NA
ASV_842:Ruminococcus_bromii	Perio	8.18991	0.00234142	0.106394	Bacteria	Firmicutes	Clostridia	Oscillospirales	Ruminococcaceae	Ruminococcus	Ruminococcus_bromii
ASV_1395:[Eubacterium] nodatum group_sulci	Perio	8.09954	0.00206405	0.0976983	Bacteria	Firmicutes	Clostridia	Peptostreptococcales-Tissierellales	Anaerovoracaceae	[Eubacterium] nodatum group	[Eubacterium] nodatum group_sulci
ASV_1928:Alloprevotella	Perio	7.80874	0.00456044	0.171966	Bacteria	Bacteroidota	Bacteroidia	Bacteroidales	Prevotellaceae	Alloprevotella	NA
ASV_265:Prevotella_scopos	Perio	2.0641	0.00518902	0.18421	Bacteria	Bacteroidota	Bacteroidia	Bacteroidales	Prevotellaceae	Prevotella	Prevotella_scopos
ASV_31:Prevotella_melaninogenica	Non-Perio	-1.50861	0.00437861	0.171966	Bacteria	Bacteroidota	Bacteroidia	Bacteroidales	Prevotellaceae	Prevotella	Prevotella_melaninogenica
ASV_2241:Veillonella_rogosae	Non-Perio	-3.13426	0.00269377	0.117697	Bacteria	Firmicutes	Negativicutes	Veillonellales-Selenomonadales	Veillonellaceae	Veillonella	Veillonella_rogosae
ASV_74:Absconditabacteriales (SR1)	Non-Perio	-4.15768	6.44005e-06	0.000457243	Bacteria	Patescibacteria	Gracilibacteria	Absconditabacteriales (SR1)	NA	NA	NA
ASV_841:Leptotrichia_hofstadii	Non-Perio	-8.36251	0.00362993	0.152726	Bacteria	Fusobacteriota	Fusobacteriia	Fusobacteriales	Leptotrichiaceae	Leptotrichia	Leptotrichia_hofstadii
ASV_585:Prevotella_intermedia	Non-Perio	-8.44724	0.00469274	0.171966	Bacteria	Bacteroidota	Bacteroidia	Bacteroidales	Prevotellaceae	Prevotella	Prevotella_intermedia
ASV_994:Clostridium sensu stricto 1	Non-Perio	-8.4592	0.0045426	0.171966	Bacteria	Firmicutes	Clostridia	Clostridiales	Clostridiaceae	Clostridium sensu stricto 1	NA
ASV_3502:Streptococcus_lactarius	Non-Perio	-9.30408	0.00186158	0.0919458	Bacteria	Firmicutes	Bacilli	Lactobacillales	Streptococcaceae	Streptococcus	Streptococcus_lactarius
ASV_1094:Romboutsia_ilealis	Non-Perio	-10.4307	8.85393e-06	0.000560843	Bacteria	Firmicutes	Clostridia	Peptostreptococcales-Tissierellales	Peptostreptococcaceae	Romboutsia	Romboutsia_ilealis
ASV_747:Alloprevotella	Non-Perio	-13.4645	5.83828e-07	4.42153e-05	Bacteria	Bacteroidota	Bacteroidia	Bacteroidales	Prevotellaceae	Alloprevotella	NA
ASV_335:Porphyromonas	Non-Perio	-13.6447	2.04972e-07	1.6632e-05	Bacteria	Bacteroidota	Bacteroidia	Bacteroidales	Porphyromonadaceae	Porphyromonas	NA
ASV_558:Muribaculaceae	Non-Perio	-26.3914	9.62885e-19	2.73459e-16	Bacteria	Bacteroidota	Bacteroidia	Bacteroidales	Muribaculaceae	NA	NA
ASV_1191:Prevotella	Non-Perio	-29.9937	9.81578e-24	5.84399e-21	Bacteria	Bacteroidota	Bacteroidia	Bacteroidales	Prevotellaceae	Prevotella	NA
ASV_905:Porphyromonas_gingivalis	Non-Perio	-29.9998	1.11605e-23	5.84399e-21	Bacteria	Bacteroidota	Bacteroidia	Bacteroidales	Porphyromonadaceae	Porphyromonas	Porphyromonas_gingivalis
Feces
feature	enrich_group	ef_logFC	pvalue	padj	Kingdom	Phylum	Class	Order	Family	Genus	Species
ASV_327:Prevotella	Perio	30	1.29092e-23	2.00914e-21	Bacteria	Bacteroidota	Bacteroidia	Bacteroidales	Prevotellaceae	Prevotella	NA
ASV_345:Prevotella	Perio	30	1.28892e-23	2.00914e-21	Bacteria	Bacteroidota	Bacteroidia	Bacteroidales	Prevotellaceae	Prevotella	NA
ASV_1543:Bacteroides_finegoldii	Perio	30	2.72154e-24	2.00914e-21	Bacteria	Bacteroidota	Bacteroidia	Bacteroidales	Bacteroidaceae	Bacteroides	Bacteroides_finegoldii
ASV_1140:Faecalibacterium	Perio	28.8979	5.32667e-22	6.19226e-20	Bacteria	Firmicutes	Clostridia	Oscillospirales	Ruminococcaceae	Faecalibacterium	NA
ASV_657:Barnesiella	Perio	25.8517	6.24057e-18	6.44859e-16	Bacteria	Bacteroidota	Bacteroidia	Bacteroidales	Barnesiellaceae	Barnesiella	NA
ASV_949:Prevotella	Perio	23.2716	7.5639e-15	7.03443e-13	Bacteria	Bacteroidota	Bacteroidia	Bacteroidales	Prevotellaceae	Prevotella	NA
ASV_1568:Parabacteroides_distasonis	Perio	22.4679	6.29672e-14	5.32359e-12	Bacteria	Bacteroidota	Bacteroidia	Bacteroidales	Tannerellaceae	Parabacteroides	Parabacteroides_distasonis
ASV_1788:Butyricicoccus	Perio	22.3421	8.85041e-14	6.85906e-12	Bacteria	Firmicutes	Clostridia	Oscillospirales	Butyricicoccaceae	Butyricicoccus	NA
ASV_1720:[Eubacterium] hallii group	Perio	18.1494	1.43651e-09	1.02766e-07	Bacteria	Firmicutes	Clostridia	Lachnospirales	Lachnospiraceae	[Eubacterium] hallii group	NA
ASV_1755:Bacteroides	Perio	13.7916	4.49523e-06	0.000278704	Bacteria	Bacteroidota	Bacteroidia	Bacteroidales	Bacteroidaceae	Bacteroides	NA
ASV_24:Prevotella	Perio	7.83769	5.2336e-07	3.47661e-05	Bacteria	Bacteroidota	Bacteroidia	Bacteroidales	Prevotellaceae	Prevotella	NA
ASV_413:Prevotella	Perio	6.90662	0.000161027	0.00788187	Bacteria	Bacteroidota	Bacteroidia	Bacteroidales	Prevotellaceae	Prevotella	NA
ASV_146:Prevotella	Perio	6.6668	0.000106584	0.00554167	Bacteria	Bacteroidota	Bacteroidia	Bacteroidales	Prevotellaceae	Prevotella	NA
ASV_941:[Eubacterium] coprostanoligenes group	Perio	5.82765	0.000661775	0.0307725	Bacteria	Firmicutes	Clostridia	Oscillospirales	[Eubacterium] coprostanoligenes group	NA	NA
ASV_672:Lachnospiraceae UCG-001	Perio	4.45903	0.00523988	0.187427	Bacteria	Firmicutes	Clostridia	Lachnospirales	Lachnospiraceae	Lachnospiraceae UCG-001	NA
ASV_17:Prevotella	Perio	2.6905	0.0011077	0.0468255	Bacteria	Bacteroidota	Bacteroidia	Bacteroidales	Prevotellaceae	Prevotella	NA
ASV_172:UBA1819	Non-Perio	-1.94685	0.00106916	0.0468255	Bacteria	Firmicutes	Clostridia	Oscillospirales	Ruminococcaceae	UBA1819	NA
ASV_77:Prevotella	Non-Perio	-4.64104	0.00243873	0.0986096	Bacteria	Bacteroidota	Bacteroidia	Bacteroidales	Prevotellaceae	Prevotella	NA
ASV_1081:[Ruminococcus] torques group	Non-Perio	-8.41049	0.00483388	0.17982	Bacteria	Firmicutes	Clostridia	Lachnospirales	Lachnospiraceae	[Ruminococcus] torques group	NA
ASV_428:Bacteroides_vulgatus	Non-Perio	-8.68886	0.00355996	0.137949	Bacteria	Bacteroidota	Bacteroidia	Bacteroidales	Bacteroidaceae	Bacteroides	Bacteroides_vulgatus
ASV_1485:Lachnospiraceae UCG-010	Non-Perio	-9.14702	0.000107258	0.00554167	Bacteria	Firmicutes	Clostridia	Lachnospirales	Lachnospiraceae	Lachnospiraceae UCG-010	NA
ASV_886:Parabacteroides	Non-Perio	-12.4795	2.90056e-05	0.00168595	Bacteria	Bacteroidota	Bacteroidia	Bacteroidales	Tannerellaceae	Parabacteroides	NA
ASV_502:Faecalibacterium_prausnitzii	Non-Perio	-29.9976	9.40654e-24	2.00914e-21	Bacteria	Firmicutes	Clostridia	Oscillospirales	Ruminococcaceae	Faecalibacterium	Faecalibacterium_prausnitzii
ASV_617:Faecalibacterium_prausnitzii	Non-Perio	-29.9984	1.09149e-23	2.00914e-21	Bacteria	Firmicutes	Clostridia	Oscillospirales	Ruminococcaceae	Faecalibacterium	Faecalibacterium_prausnitzii
ASV_1626:Monoglobus	Non-Perio	-29.9995	1.36177e-23	2.00914e-21	Bacteria	Firmicutes	Clostridia	Monoglobales	Monoglobaceae	Monoglobus	NA
ASV_719:Muribaculaceae	Non-Perio	-29.9996	1.51226e-23	2.00914e-21	Bacteria	Bacteroidota	Bacteroidia	Bacteroidales	Muribaculaceae	NA	NA
* P values from Wald test (two-sided) implemented with DESeq2 with Benjamini-Hochberg adjustment for multiple comparisons
FDR-adjusted P value < 0.05
FDR-adjusted P value < 0.1
ef_logFC: log2 (Perio to Non-Perio Fold change)
