# Supplementary material for: Integrative microbiome and metabolome profiles reveal the impacts of periodontitis via oral-gut axis in first-trimester pregnant women
Source: J Transl Med. 2024 Sep 3;22:819. doi: 10.1186/s12967-024-05579-9 (PMC11370083; doi:10.1186/s12967-024-05579-9)
Supplement: Supplementary file 4 — Supplementary Material 4 [file 12967_2024_5579_MOESM4_ESM.xlsx]

## Sheet: Feces_Family
Families identified as significantly differential between Perio and Non-Perio samples using ANCOM-BC2
taxon	lfc_DiseasePD	se_DiseasePD	W_DiseasePD	p_DiseasePD	q_DiseasePD	diff_DiseasePD	passed_ss_DiseasePD
Bacteria_Proteobacteria_Alphaproteobacteria_Rhizobiales_Beijerinckiaceae	1.67172	0.2189	7.63693	6.0909e-05	0.00243636	TRUE	FALSE
Bacteria_Proteobacteria_Alphaproteobacteria_Acetobacterales_Acetobacteraceae	1.31249	0.191241	6.86299	0.00047133	0.00942659	TRUE	FALSE
Bacteria_Patescibacteria_Saccharimonadia_Saccharimonadales_Saccharimonadaceae	-0.764246	0.253831	-3.01085	0.00787052	0.10494	TRUE	FALSE
Bacteria_Firmicutes_Bacilli_Erysipelotrichales_Erysipelatoclostridiaceae	-0.933321	0.366279	-2.54811	0.013886	0.13886	TRUE	FALSE
* q values, Benjamini-Hochberg adjustment for multiple comparisons
FDR-adjusted P value (q) < 0.05
FDR-adjusted P value (q) < 0.1
lfc: natural log(Fold change)
|lfc| > 0.69 is |log2(fold change)| > 1
Critieria: |lfc| > 0.69, q < 0.1
Sensitivity score = TRUE

## Sheet: Feces_BMI_Family
Families identified as significantly differential between Perio and Non-Perio samples using ANCOM-BC2 with inclusion of BMI variables
taxon	lfc_DiseasePD	se_DiseasePD	W_DiseasePD	p_DiseasePD	q_DiseasePD	diff_DiseasePD	passed_ss_DiseasePD
Bacteria_Proteobacteria_Alphaproteobacteria_Rhizobiales_Beijerinckiaceae	1.63885	0.327966	4.99701	0.00157056	0.0628225	TRUE	FALSE
Bacteria_Proteobacteria_Alphaproteobacteria_Acetobacterales_Acetobacteraceae	1.296	0.301392	4.30005	0.00771506	0.154301	TRUE	FALSE
* q values, Benjamini-Hochberg adjustment for multiple comparisons
FDR-adjusted P value (q) < 0.05
FDR-adjusted P value (q) < 0.1
lfc: natural log(Fold change)
|lfc| > 0.69 is |log2(fold change)| > 1
Critieria: |lfc| > 0.69, q < 0.1
Sensitivity score = TRUE

## Sheet: Subgingival_Family
Families identified as significantly differential between Perio and Non-Perio samples using ANCOM-BC2
taxon	lfc_DiseasePD	se_DiseasePD	W_DiseasePD	p_DiseasePD	q_DiseasePD	diff_DiseasePD	passed_ss_DiseasePD
Bacteria_Campylobacterota_Campylobacteria_Campylobacterales_Helicobacteraceae	1.36622	0.25905	5.27397	8.95413e-06	0.000555156	TRUE	TRUE
Bacteria_Synergistota_Synergistia_Synergistales_Synergistaceae	1.12396	0.364702	3.08186	0.00354309	0.0168978	TRUE	TRUE
Bacteria_Bacteroidota_Bacteroidia_Bacteroidales_Tannerellaceae	0.98835	0.280531	3.52314	0.000921554	0.0111175	TRUE	TRUE
Bacteria_Firmicutes_Bacilli_Mycoplasmatales_Mycoplasmataceae	0.985949	0.291839	3.3784	0.00203595	0.0116584	TRUE	TRUE
Bacteria_Firmicutes_Clostridia_Lachnospirales_Defluviitaleaceae	0.943375	0.274457	3.43724	0.00136041	0.0111175	TRUE	TRUE
Bacteria_Bacteroidota_Bacteroidia_Bacteroidales_Porphyromonadaceae	0.911884	0.321996	2.83197	0.00656563	0.0280278	TRUE	TRUE
Bacteria_Firmicutes_Clostridia_Peptostreptococcales-Tissierellales_Peptostreptococcaceae	0.8703	0.325225	2.67599	0.00994108	0.0385217	TRUE	TRUE
Bacteria_Actinobacteriota_Coriobacteriia_Coriobacteriales_Atopobiaceae	0.863601	0.247442	3.49011	0.00123922	0.0111175	TRUE	TRUE
Bacteria_Bacteroidota_Bacteroidia_Bacteroidales_Rikenellaceae	0.727723	0.328463	2.21554	0.0319438	0.0903552	TRUE	TRUE
Bacteria_Firmicutes_Clostridia_Lachnospirales_Lachnospiraceae	0.71823	0.290681	2.47085	0.0167937	0.0612477	TRUE	TRUE
Bacteria_Firmicutes_Clostridia_Peptostreptococcales-Tissierellales_Anaerovoracaceae	0.694228	0.333257	2.08316	0.0429479	0.102414	TRUE	TRUE
Bacteria_Proteobacteria_NA_NA_NA	0.464268	0.196981	2.35691	0.0335189	0.0903552	TRUE	TRUE
Bacteria_Actinobacteriota_Actinobacteria_Corynebacteriales_Corynebacteriaceae	-0.624945	0.373514	-1.67315	0.100305	0.198543	TRUE	TRUE
Bacteria_Proteobacteria_Gammaproteobacteria_Cardiobacteriales_Cardiobacteriaceae	-0.632361	0.353164	-1.79056	0.0793005	0.163888	TRUE	TRUE
Bacteria_Actinobacteriota_Actinobacteria_Micrococcales_Brevibacteriaceae	-0.632472	0.250797	-2.52185	0.0357058	0.09224	TRUE	TRUE
Bacteria_Bacteroidota_Bacteroidia_Flavobacteriales_Flavobacteriaceae	-0.684102	0.311585	-2.19556	0.0326094	0.0903552	TRUE	TRUE
Bacteria_Bacteroidota_Bacteroidia_Flavobacteriales_Weeksellaceae	-0.707284	0.289456	-2.44349	0.0182732	0.062941	TRUE	TRUE
Bacteria_Actinobacteriota_Actinobacteria_Actinomycetales_Actinomycetaceae	-0.712409	0.385971	-1.84576	0.0706239	0.150989	TRUE	TRUE
Bacteria_Patescibacteria_Gracilibacteria_JGI 0000069-P22_NA	-0.805647	0.207581	-3.88112	0.00255843	0.0132186	TRUE	TRUE
Bacteria_Actinobacteriota_Actinobacteria_Micrococcales_Micrococcaceae	-0.920534	0.415816	-2.2138	0.0312525	0.0903552	TRUE	TRUE
Bacteria_Proteobacteria_Alphaproteobacteria_Sphingomonadales_Sphingomonadaceae	1.21955	0.224693	5.42764	0.000625091	0.0111175	TRUE	FALSE
Bacteria_Firmicutes_Clostridia_Clostridia vadinBB60 group_NA	1.17219	0.266327	4.40133	8.80484e-05	0.0027295	TRUE	FALSE
Bacteria_Firmicutes_Clostridia_Peptostreptococcales-Tissierellales_Family XI	0.97727	0.284368	3.43664	0.00120957	0.0111175	TRUE	FALSE
Bacteria_Proteobacteria_Alphaproteobacteria_Rhodobacterales_Rhodobacteraceae	0.892583	0.232588	3.83762	0.00161424	0.0111203	TRUE	FALSE
Bacteria_Proteobacteria_Alphaproteobacteria_Rhizobiales_Beijerinckiaceae	0.479432	0.237868	2.01554	0.0634621	0.140523	TRUE	FALSE
Bacteria_Firmicutes_Bacilli_Erysipelotrichales_Erysipelatoclostridiaceae	0.470175	0.183753	2.55874	0.0284346	0.0903552	TRUE	FALSE
Bacteria_Verrucomicrobiota_Verrucomicrobiae_Verrucomicrobiales_Akkermansiaceae	0.430833	0.211975	2.03247	0.0555991	0.127672	TRUE	FALSE
Bacteria_Bacteroidota_Bacteroidia_Bacteroidales_Marinifilaceae	0.375466	0.16691	2.24951	0.0399255	0.0990153	TRUE	FALSE
Bacteria_Actinobacteriota_Actinobacteria_Bifidobacteriales_Bifidobacteriaceae	-0.367484	0.216072	-1.70075	0.102474	0.198543	TRUE	FALSE
Bacteria_Firmicutes_Bacilli_Lactobacillales_Lactobacillaceae	-0.55111	0.157704	-3.4946	0.00678092	0.0280278	TRUE	FALSE
Bacteria_Firmicutes_Clostridia_Oscillospirales_UCG-010	-0.734866	0.154505	-4.75626	0.00206843	0.0116584	TRUE	FALSE
Bacteria_Firmicutes_Clostridia_Oscillospirales_[Eubacterium] coprostanoligenes group	-0.955097	0.241425	-3.95608	0.00143451	0.0111175	TRUE	FALSE
* q values, Benjamini-Hochberg adjustment for multiple comparisons
FDR-adjusted P value (q) < 0.05
FDR-adjusted P value (q) < 0.1
lfc: natural log(Fold change)
|lfc| > 0.69 is |log2(fold change)| > 1
Critieria: |lfc| > 0.69, q < 0.05
Sensitivity score = TRUE

## Sheet: Subgingival_BMI_Family
Families identified as significantly differential between Perio and Non-Perio samples using ANCOM-BC2 with inclusion of BMI variables
taxon	lfc_DiseasePD	se_DiseasePD	W_DiseasePD	p_DiseasePD	q_DiseasePD	diff_DiseasePD	passed_ss_DiseasePD
Bacteria_Campylobacterota_Campylobacteria_Campylobacterales_Helicobacteraceae	1.62986	0.323183	5.04313	1.89801e-05	0.00117677	TRUE	TRUE
Bacteria_Firmicutes_Clostridia_Clostridia vadinBB60 group_NA	1.46497	0.322577	4.54147	6.04299e-05	0.00187333	TRUE	TRUE
Bacteria_Synergistota_Synergistia_Synergistales_Synergistaceae	1.24849	0.391196	3.19146	0.00264524	0.0234292	TRUE	TRUE
Bacteria_Firmicutes_Bacilli_Mycoplasmatales_Mycoplasmataceae	1.2263	0.351562	3.48814	0.00157269	0.0234292	TRUE	TRUE
Bacteria_Firmicutes_Clostridia_Peptostreptococcales-Tissierellales_Family XI	1.12835	0.337146	3.34676	0.00159565	0.0234292	TRUE	TRUE
Bacteria_Firmicutes_Clostridia_Lachnospirales_Defluviitaleaceae	1.06692	0.326874	3.264	0.00225395	0.0234292	TRUE	TRUE
Bacteria_Bacteroidota_Bacteroidia_Bacteroidales_Tannerellaceae	1.02669	0.320936	3.19905	0.00241861	0.0234292	TRUE	TRUE
Bacteria_Bacteroidota_Bacteroidia_Bacteroidales_Porphyromonadaceae	0.977994	0.369733	2.64514	0.0108279	0.0671328	TRUE	TRUE
Bacteria_Firmicutes_Clostridia_Peptostreptococcales-Tissierellales_Peptostreptococcaceae	0.974017	0.389415	2.50123	0.0156288	0.0768255	TRUE	TRUE
Bacteria_Actinobacteriota_Coriobacteriia_Coriobacteriales_Atopobiaceae	0.873159	0.307681	2.83787	0.00732971	0.0535596	TRUE	TRUE
Bacteria_Bacteroidota_Bacteroidia_Bacteroidales_Rikenellaceae	0.849763	0.374035	2.27188	0.0281541	0.0969752	TRUE	TRUE
Bacteria_Proteobacteria_NA_NA_NA	0.808529	0.292547	2.76376	0.0161086	0.0768255	TRUE	TRUE
Bacteria_Firmicutes_Clostridia_Lachnospirales_Lachnospiraceae	0.742558	0.326073	2.27728	0.0269947	0.0969752	TRUE	TRUE
Bacteria_Firmicutes_Clostridia_Peptostreptococcales-Tissierellales_Anaerovoracaceae	0.737286	0.382175	1.92919	0.0601729	0.169578	TRUE	TRUE
Bacteria_Bacteroidota_Bacteroidia_Flavobacteriales_Weeksellaceae	-0.618273	0.335095	-1.84507	0.0713336	0.192291	TRUE	TRUE
Bacteria_Actinobacteriota_Actinobacteria_Micrococcales_Micrococcaceae	-0.769041	0.430616	-1.78591	0.08006	0.198549	TRUE	TRUE
Bacteria_Proteobacteria_Alphaproteobacteria_Sphingomonadales_Sphingomonadaceae	1.19681	0.324495	3.68823	0.00777479	0.0535596	TRUE	FALSE
Bacteria_Proteobacteria_Alphaproteobacteria_Rhodobacterales_Rhodobacteraceae	0.914664	0.321153	2.84806	0.0128991	0.0727042	TRUE	FALSE
Bacteria_Proteobacteria_Alphaproteobacteria_Rhizobiales_Beijerinckiaceae	0.76339	0.335023	2.27862	0.0402214	0.118749	TRUE	FALSE
Bacteria_Firmicutes_Bacilli_Erysipelotrichales_Erysipelatoclostridiaceae	0.751813	0.294508	2.55278	0.031053	0.101331	TRUE	FALSE
Bacteria_Verrucomicrobiota_Verrucomicrobiae_Verrucomicrobiales_Akkermansiaceae	0.73221	0.302929	2.4171	0.0258672	0.0969752	TRUE	FALSE
Bacteria_Firmicutes_Clostridia_Clostridiales_Clostridiaceae	-0.559946	0.296649	-1.88757	0.0744549	0.192342	TRUE	FALSE
Bacteria_Proteobacteria_Alphaproteobacteria_Caulobacterales_Caulobacteraceae	-0.669613	0.287903	-2.32583	0.0355626	0.110244	TRUE	FALSE
Bacteria_Firmicutes_Bacilli_Lactobacillales_Lactobacillaceae	-0.816074	0.27689	-2.94729	0.0185023	0.0819388	TRUE	FALSE
Bacteria_Firmicutes_Clostridia_Oscillospirales_[Eubacterium] coprostanoligenes group	-0.837198	0.337228	-2.48259	0.0274759	0.0969752	TRUE	FALSE
* q values, Benjamini-Hochberg adjustment for multiple comparisons
FDR-adjusted P value (q) < 0.05
FDR-adjusted P value (q) < 0.1
lfc: natural log(Fold change)
|lfc| > 0.69 is |log2(fold change)| > 1
Critieria: |lfc| > 0.69, q < 0.05
Sensitivity score = TRUE

## Sheet: Saliva_Family
Families identified as significantly differential between Perio and Non-Perio samples using ANCOM-BC2
taxon	lfc_DiseasePD	se_DiseasePD	W_DiseasePD	p_DiseasePD	q_DiseasePD	diff_DiseasePD	passed_ss_DiseasePD
Bacteria_Firmicutes_Bacilli_Mycoplasmatales_Mycoplasmataceae	0.9811	0.241402	4.06418	0.000225929	0.00737285	TRUE	TRUE
Bacteria_Firmicutes_Clostridia_Clostridia vadinBB60 group_NA	0.821224	0.239099	3.43466	0.00154366	0.0178125	TRUE	TRUE
Bacteria_Firmicutes_Clostridia_Lachnospirales_Defluviitaleaceae	0.697477	0.209068	3.33612	0.00184267	0.0178125	TRUE	TRUE
Bacteria_Proteobacteria_Alphaproteobacteria_Rhodospirillales_NA	0.442364	0.210762	2.09888	0.0510707	0.169767	TRUE	TRUE
Bacteria_Patescibacteria_Gracilibacteria_Absconditabacteriales (SR1)_NA	-1.16024	0.459736	-2.52372	0.0147695	0.0951811	TRUE	TRUE
Bacteria_Firmicutes_Bacilli_Erysipelotrichales_Erysipelatoclostridiaceae	1.2023	0.27615	4.35379	0.000254236	0.00737285	TRUE	FALSE
Bacteria_NA_NA_NA_NA	0.882244	0.413668	2.13273	0.0380886	0.157796	TRUE	FALSE
Bacteria_Bacteroidota_Bacteroidia_Sphingobacteriales_Lentimicrobiaceae	0.847246	0.239095	3.54355	0.00135929	0.0178125	TRUE	FALSE
Bacteria_Proteobacteria_Gammaproteobacteria_Burkholderiales_Neisseriaceae	0.701532	0.30036	2.33564	0.0266342	0.122857	TRUE	FALSE
Bacteria_Firmicutes_Bacilli_Acholeplasmatales_Acholeplasmataceae	0.696919	0.211191	3.29995	0.00801411	0.0664027	TRUE	FALSE
Bacteria_Firmicutes_Clostridia_Clostridiales_Clostridiaceae	0.66964	0.276291	2.42368	0.0255149	0.122857	TRUE	FALSE
Bacteria_Patescibacteria_Gracilibacteria_JGI 0000069-P22_NA	0.614795	0.197889	3.10676	0.00998297	0.0723766	TRUE	FALSE
Bacteria_Synergistota_Synergistia_Synergistales_Synergistaceae	0.556639	0.275558	2.02004	0.0504704	0.169767	TRUE	FALSE
Bacteria_Firmicutes_Clostridia_Peptostreptococcales-Tissierellales_Family XI	0.550319	0.242408	2.27022	0.0275369	0.122857	TRUE	FALSE
Bacteria_Bacteroidota_Bacteroidia_Bacteroidales_Marinifilaceae	0.427692	0.193986	2.20476	0.0496714	0.169767	TRUE	FALSE
Bacteria_Firmicutes_Bacilli_Staphylococcales_Gemellaceae	-0.360722	0.167813	-2.14954	0.0526862	0.169767	TRUE	FALSE
Bacteria_Patescibacteria_Gracilibacteria_NA_NA	-0.816651	0.322492	-2.53231	0.0170032	0.0986188	TRUE	FALSE
Bacteria_Firmicutes_Clostridia_Christensenellales_Christensenellaceae	-0.940939	0.184197	-5.10834	0.00138659	0.0178125	TRUE	FALSE
* q values, Benjamini-Hochberg adjustment for multiple comparisons
FDR-adjusted P value (q) < 0.05
FDR-adjusted P value (q) < 0.1
lfc: natural log(Fold change)
|lfc| > 0.69 is |log2(fold change)| > 1
Critieria: |lfc| > 0.69, q < 0.05
Sensitivity score = TRUE

## Sheet: Saliva_BMI_Family
Families identified as significantly differential between Perio and Non-Perio samples using ANCOM-BC2 with inclusion of BMI variables
taxon	lfc_DiseasePD	se_DiseasePD	W_DiseasePD	p_DiseasePD	q_DiseasePD	diff_DiseasePD	passed_ss_DiseasePD
Bacteria_Firmicutes_Bacilli_Mycoplasmatales_Mycoplasmataceae	0.966229	0.284614	3.39488	0.00161957	0.0939349	TRUE	TRUE
Bacteria_Firmicutes_Clostridia_Clostridia vadinBB60 group_NA	0.865731	0.287134	3.01507	0.00483296	0.0974069	TRUE	TRUE
Bacteria_Firmicutes_Clostridia_Lachnospirales_Defluviitaleaceae	0.67461	0.255195	2.64351	0.011756	0.0974069	TRUE	TRUE
Bacteria_Patescibacteria_Gracilibacteria_Absconditabacteriales (SR1)_NA	-1.27349	0.48671	-2.61652	0.0117173	0.0974069	TRUE	TRUE
Bacteria_Bacteroidota_Bacteroidia_Sphingobacteriales_Lentimicrobiaceae	0.844034	0.305743	2.7606	0.0100639	0.0974069	TRUE	FALSE
Bacteria_Patescibacteria_Gracilibacteria_JGI 0000069-P22_NA	0.832465	0.269784	3.08567	0.0115287	0.0974069	TRUE	FALSE
Bacteria_Firmicutes_Bacilli_Erysipelotrichales_Erysipelatoclostridiaceae	0.785804	0.329887	2.38204	0.0267506	0.175092	TRUE	FALSE
Bacteria_Patescibacteria_Gracilibacteria_NA_NA	-0.821116	0.352235	-2.33116	0.0271694	0.175092	TRUE	FALSE
Bacteria_Firmicutes_Clostridia_Christensenellales_Christensenellaceae	-1.0718	0.28335	-3.78261	0.00915234	0.0974069	TRUE	FALSE
* q values, Benjamini-Hochberg adjustment for multiple comparisons
FDR-adjusted P value (q) < 0.05
FDR-adjusted P value (q) < 0.1
lfc: natural log(Fold change)
|lfc| > 0.69 is |log2(fold change)| > 1
Critieria: |lfc| > 0.69, q < 0.05
Sensitivity score = TRUE
