# Supplementary material for: Integrative microbiome and metabolome profiles reveal the impacts of periodontitis via oral-gut axis in first-trimester pregnant women
Source: J Transl Med. 2024 Sep 3;22:819. doi: 10.1186/s12967-024-05579-9 (PMC11370083; doi:10.1186/s12967-024-05579-9)
Supplement: Supplementary file 5 — Supplementary Material 5 [file 12967_2024_5579_MOESM5_ESM.xlsx]

## Sheet: Feces_Genus
Genera identified as significantly differential between Perio and Non-Perio samples using ANCOM-BC2
taxon	lfc_DiseasePD	se_DiseasePD	W_DiseasePD	p_DiseasePD	q_DiseasePD	diff_DiseasePD	passed_ss_DiseasePD
Bacteria_Firmicutes_Clostridia_Lachnospirales_Lachnospiraceae_Coprococcus	0.7682	0.277801	2.76529	0.0078982	0.055814	TRUE	TRUE
Bacteria_Firmicutes_Clostridia_Lachnospirales_Lachnospiraceae_Lachnospiraceae FCS020 group	0.660335	0.212596	3.10606	0.00442323	0.0381199	TRUE	TRUE
Bacteria_Firmicutes_Clostridia_Lachnospirales_Lachnospiraceae_Lachnospiraceae UCG-001	0.627628	0.227025	2.76458	0.00996857	0.0589955	TRUE	TRUE
Bacteria_Firmicutes_Clostridia_Lachnospirales_Lachnospiraceae_CAG-56	0.473803	0.210939	2.24617	0.0307499	0.148159	TRUE	TRUE
Bacteria_Firmicutes_Clostridia_Lachnospirales_Lachnospiraceae_Hungatella	-0.544716	0.204099	-2.66889	0.0183398	0.102317	TRUE	TRUE
Bacteria_Firmicutes_Clostridia_Lachnospirales_Lachnospiraceae_Sellimonas	-0.78866	0.210691	-3.74322	0.00195795	0.0207543	TRUE	TRUE
Bacteria_Proteobacteria_Alphaproteobacteria_Rhizobiales_Rhizobiaceae_Ochrobactrum	1.42937	0.366411	3.901	0.00114919	0.0152268	TRUE	FALSE
Bacteria_Bacteroidota_Bacteroidia_Bacteroidales_Prevotellaceae_Paraprevotella	1.22286	0.296942	4.1182	0.00026273	0.00696236	TRUE	FALSE
Bacteria_Bacteroidota_Bacteroidia_Bacteroidales_Prevotellaceae_Prevotellaceae Ga6A1 group	0.875555	0.167502	5.22713	0.000385885	0.00818077	TRUE	FALSE
Bacteria_Bacteroidota_Bacteroidia_Bacteroidales_Prevotellaceae_Prevotellaceae UCG-001	0.847697	0.177099	4.78658	0.000565405	0.00965426	TRUE	FALSE
Bacteria_Firmicutes_Clostridia_Oscillospirales_Butyricicoccaceae_UCG-009	0.841522	0.17228	4.88463	0.000637545	0.00965426	TRUE	FALSE
Bacteria_Bacteroidota_Bacteroidia_Bacteroidales_Barnesiellaceae_Barnesiella	0.775725	0.258463	3.0013	0.00509011	0.0385394	TRUE	FALSE
Bacteria_Firmicutes_Clostridia_Lachnospirales_Lachnospiraceae_[Bacteroides] pectinophilus group	0.691753	0.212609	3.25364	0.00467508	0.0381199	TRUE	FALSE
Bacteria_Firmicutes_Bacilli_Lactobacillales_Streptococcaceae_Streptococcus	0.581286	0.24427	2.37968	0.0412491	0.182184	TRUE	FALSE
Bacteria_Firmicutes_Clostridia_Oscillospirales_Oscillospiraceae_UCG-003	0.466864	0.202863	2.30137	0.0272677	0.138222	TRUE	FALSE
Bacteria_Firmicutes_Bacilli_Erysipelotrichales_Erysipelotrichaceae_Holdemania	-0.393787	0.182041	-2.16317	0.0434836	0.18437	TRUE	FALSE
Bacteria_Firmicutes_Clostridia_Lachnospirales_Lachnospiraceae_GCA-900066575	-0.535938	0.186189	-2.87847	0.00848531	0.0562152	TRUE	FALSE
Bacteria_Firmicutes_Clostridia_Christensenellales_Christensenellaceae_NA	-0.545631	0.172221	-3.16821	0.0100181	0.0589955	TRUE	FALSE
Bacteria_Firmicutes_Clostridia_Lachnospirales_Lachnospiraceae_Tuyzzerella	-0.57535	0.235452	-2.44359	0.0273837	0.138222	TRUE	FALSE
Bacteria_Bacteroidota_Bacteroidia_Bacteroidales_Prevotellaceae_Prevotellaceae NK3B31 group	-0.816628	0.233789	-3.493	0.0035847	0.0345435	TRUE	FALSE
Bacteria_Patescibacteria_Saccharimonadia_Saccharimonadales_Saccharimonadaceae_TM7x	-0.818062	0.209269	-3.90913	0.00157323	0.0185292	TRUE	FALSE
Bacteria_Firmicutes_Clostridia_Christensenellales_Christensenellaceae_Christensenellaceae R-7 group	-0.828758	0.392651	-2.11067	0.0402672	0.182184	TRUE	FALSE
Bacteria_Firmicutes_Bacilli_Erysipelotrichales_Erysipelotrichaceae_[Clostridium] innocuum group	-1.17263	0.231799	-5.05879	0.000141347	0.00681469	TRUE	FALSE
Bacteria_Firmicutes_Bacilli_Erysipelotrichales_Erysipelatoclostridiaceae_Catenibacterium	-1.50407	0.237423	-6.33497	3.74716e-05	0.00397199	TRUE	FALSE
Bacteria_Firmicutes_Bacilli_Erysipelotrichales_Erysipelotrichaceae_Catenisphaera	-1.67754	0.236118	-7.10468	0.000192869	0.00681469	TRUE	FALSE
* q values, Benjamini-Hochberg adjustment for multiple comparisons
FDR-adjusted P value (q) < 0.05
FDR-adjusted P value (q) < 0.1
lfc: natural log(Fold change)
|lfc| > 0.69 is |log2(fold change)| > 1
Critieria: |lfc| > 0.69, q < 0.1
Sensitivity score = TRUE

## Sheet: Feces_BMI_Genus
Genera identified as significantly differential between Perio and Non-Perio samples using ANCOM-BC2 with inclusion of BMI variables
taxon	lfc_DiseasePD	se_DiseasePD	W_DiseasePD	p_DiseasePD	q_DiseasePD	diff_DiseasePD	passed_ss_DiseasePD
Bacteria_Firmicutes_Clostridia_Lachnospirales_Lachnospiraceae_Coprococcus	0.751078	0.32067	2.34222	0.0231926	0.199895	TRUE	TRUE
Bacteria_Firmicutes_Clostridia_Lachnospirales_Lachnospiraceae_Sellimonas	-0.936778	0.294903	-3.17657	0.00672683	0.0891305	TRUE	TRUE
Bacteria_Firmicutes_Clostridia_Lachnospirales_Lachnospiraceae_[Bacteroides] pectinophilus group	1.43382	0.287124	4.99371	0.000132539	0.00702458	TRUE	FALSE
Bacteria_Proteobacteria_Alphaproteobacteria_Rhizobiales_Rhizobiaceae_Ochrobactrum	1.41752	0.423838	3.34448	0.00411493	0.0623118	TRUE	FALSE
Bacteria_Bacteroidota_Bacteroidia_Bacteroidales_Prevotellaceae_Prevotellaceae Ga6A1 group	1.24742	0.2725	4.57767	0.00133224	0.0406357	TRUE	FALSE
Bacteria_Bacteroidota_Bacteroidia_Bacteroidales_Prevotellaceae_Paraprevotella	1.22858	0.365741	3.35914	0.00214144	0.0453986	TRUE	FALSE
Bacteria_Firmicutes_Clostridia_Oscillospirales_Butyricicoccaceae_UCG-009	0.862147	0.278757	3.09283	0.0128706	0.128026	TRUE	FALSE
Bacteria_Bacteroidota_Bacteroidia_Bacteroidales_Barnesiellaceae_Barnesiella	0.852446	0.317245	2.68703	0.0113394	0.128026	TRUE	FALSE
Bacteria_Bacteroidota_Bacteroidia_Bacteroidales_Prevotellaceae_Prevotellaceae UCG-001	0.735177	0.277932	2.64517	0.0245155	0.199895	TRUE	FALSE
Bacteria_Patescibacteria_Saccharimonadia_Saccharimonadales_Saccharimonadaceae_TM7x	-0.88167	0.307806	-2.86437	0.0132857	0.128026	TRUE	FALSE
Bacteria_Firmicutes_Bacilli_Erysipelotrichales_Erysipelotrichaceae_[Clostridium] innocuum group	-1.22928	0.313418	-3.92216	0.00153342	0.0406357	TRUE	FALSE
Bacteria_Firmicutes_Bacilli_Erysipelotrichales_Erysipelotrichaceae_Catenisphaera	-1.48868	0.31588	-4.71281	0.00328234	0.057988	TRUE	FALSE
Bacteria_Firmicutes_Bacilli_Erysipelotrichales_Erysipelatoclostridiaceae_Catenibacterium	-1.97117	0.314799	-6.26167	6.16e-05	0.00652827	TRUE	FALSE
* q values, Benjamini-Hochberg adjustment for multiple comparisons
FDR-adjusted P value (q) < 0.05
FDR-adjusted P value (q) < 0.1
lfc: natural log(Fold change)
|lfc| > 0.69 is |log2(fold change)| > 1
Critieria: |lfc| > 0.69, q < 0.1
Sensitivity score = TRUE

## Sheet: Subgingival_Genus
Genera identified as significantly differential between Perio and Non-Perio samples using ANCOM-BC2
taxon	lfc_DiseasePD	se_DiseasePD	W_DiseasePD	p_DiseasePD	q_DiseasePD	diff_DiseasePD	passed_ss_DiseasePD
Bacteria_Campylobacterota_Campylobacteria_Campylobacterales_Helicobacteraceae_Wolinella	1.39226	0.175296	7.94234	1.30325e-07	1.27718e-05	TRUE	TRUE
Bacteria_Synergistota_Synergistia_Synergistales_Synergistaceae_Fretibacterium	1.19161	0.310655	3.8358	0.000404409	0.00637352	TRUE	TRUE
Bacteria_Firmicutes_Bacilli_Mycoplasmatales_Mycoplasmataceae_Mycoplasma	0.985949	0.28785	3.42521	0.00179999	0.0113029	TRUE	TRUE
Bacteria_Firmicutes_Clostridia_Peptostreptococcales-Tissierellales_Peptostreptococcaceae_Filifactor	0.95556	0.302199	3.16202	0.00271512	0.0133041	TRUE	TRUE
Bacteria_Firmicutes_Clostridia_Lachnospirales_Defluviitaleaceae_Defluviitaleaceae UCG-011	0.943375	0.270212	3.49124	0.00116518	0.00992919	TRUE	TRUE
Bacteria_Bacteroidota_Bacteroidia_Bacteroidales_Porphyromonadaceae_Porphyromonas	0.911884	0.318386	2.86409	0.00601809	0.0245739	TRUE	TRUE
Bacteria_Firmicutes_Clostridia_Clostridiales_Clostridiaceae_Clostridium sensu stricto 1	0.790874	0.175501	4.50639	0.000590353	0.00723182	TRUE	TRUE
Bacteria_Bacteroidota_Bacteroidia_Bacteroidales_Rikenellaceae_Rikenellaceae RC9 gut group	0.732484	0.248306	2.94993	0.00555741	0.0236794	TRUE	TRUE
Bacteria_Firmicutes_Clostridia_Lachnospirales_Lachnospiraceae_NA	0.612329	0.283508	2.15983	0.0373361	0.0876688	TRUE	TRUE
Bacteria_Bacteroidota_Bacteroidia_Bacteroidales_Prevotellaceae_Prevotella	0.557849	0.262671	2.12376	0.0384669	0.0876688	TRUE	TRUE
Bacteria_Firmicutes_Clostridia_Peptostreptococcales-Tissierellales_Peptostreptococcaceae_Peptoanaerobacter	0.490839	0.205482	2.38872	0.0268789	0.0823166	TRUE	TRUE
Bacteria_Proteobacteria_NA_NA_NA_NA	0.464268	0.191023	2.43043	0.0291187	0.0833061	TRUE	TRUE
Bacteria_Fusobacteriota_Fusobacteriia_Fusobacteriales_Fusobacteriaceae_Fusobacterium	0.436349	0.268064	1.62778	0.109617	0.195318	TRUE	TRUE
Bacteria_Firmicutes_Clostridia_Peptostreptococcales-Tissierellales_Anaerovoracaceae_[Eubacterium] nodatum group	0.418919	0.209144	2.00301	0.0589163	0.117833	TRUE	TRUE
Bacteria_Firmicutes_Clostridia_Lachnospirales_Lachnospiraceae_Lachnoanaerobaculum	0.393404	0.203277	1.93531	0.0587341	0.117833	TRUE	TRUE
Bacteria_Actinobacteriota_Actinobacteria_Corynebacteriales_Corynebacteriaceae_Corynebacterium	-0.625654	0.370412	-1.68908	0.0971933	0.179716	TRUE	TRUE
Bacteria_Proteobacteria_Gammaproteobacteria_Cardiobacteriales_Cardiobacteriaceae_Cardiobacterium	-0.632361	0.349875	-1.80739	0.0766015	0.147195	TRUE	TRUE
Bacteria_Actinobacteriota_Actinobacteria_Micrococcales_Brevibacteriaceae_Brevibacterium	-0.632472	0.246144	-2.56952	0.0331524	0.0833061	TRUE	TRUE
Bacteria_Bacteroidota_Bacteroidia_Flavobacteriales_Flavobacteriaceae_Capnocytophaga	-0.684102	0.307852	-2.22218	0.0306463	0.0833061	TRUE	TRUE
Bacteria_Bacteroidota_Bacteroidia_Flavobacteriales_Weeksellaceae_Bergeyella	-0.750937	0.286053	-2.62517	0.0115831	0.0378382	TRUE	TRUE
Bacteria_Actinobacteriota_Actinobacteria_Actinomycetales_Actinomycetaceae_Actinomyces	-0.766941	0.38723	-1.98058	0.0529397	0.11184	TRUE	TRUE
Bacteria_Patescibacteria_Gracilibacteria_JGI 0000069-P22_NA_NA	-0.805647	0.201935	-3.98963	0.00212352	0.0119087	TRUE	TRUE
Bacteria_Actinobacteriota_Actinobacteria_Micrococcales_Micrococcaceae_Rothia	-0.92472	0.418958	-2.20719	0.0317381	0.0833061	TRUE	TRUE
Bacteria_Actinobacteriota_Coriobacteriia_Coriobacteriales_Atopobiaceae_Coriobacteriaceae UCG-002	1.37775	0.205619	6.70052	5.36112e-05	0.00230253	TRUE	FALSE
Bacteria_Firmicutes_Clostridia_Peptostreptococcales-Tissierellales_Anaerovoracaceae_Amnipila	1.20271	0.171663	7.00623	0.000210387	0.00515447	TRUE	FALSE
Bacteria_Firmicutes_Clostridia_Clostridia vadinBB60 group_NA_NA	1.17219	0.261951	4.47487	7.04857e-05	0.00230253	TRUE	FALSE
Bacteria_Bacteroidota_Bacteroidia_Bacteroidales_Tannerellaceae_Tannerella	1.09717	0.284138	3.8614	0.000343564	0.00637352	TRUE	FALSE
Bacteria_Proteobacteria_Alphaproteobacteria_Sphingomonadales_Sphingomonadaceae_Sphingomonas	1.02292	0.198444	5.15471	0.00131714	0.00992919	TRUE	FALSE
Bacteria_Campylobacterota_Campylobacteria_Campylobacterales_Helicobacteraceae_Helicobacter	0.952244	0.222726	4.27542	0.000455252	0.00637352	TRUE	FALSE
Bacteria_Firmicutes_Clostridia_Lachnospirales_Lachnospiraceae_[Eubacterium] xylanophilum group	0.908095	0.149085	6.09113	0.000891051	0.00970255	TRUE	FALSE
Bacteria_Firmicutes_Clostridia_Peptostreptococcales-Tissierellales_Anaerovoracaceae_[Eubacterium] brachy group	0.835021	0.273506	3.05303	0.00453477	0.0211623	TRUE	FALSE
Bacteria_Bacteroidota_Bacteroidia_Bacteroidales_Prevotellaceae_NA	0.802962	0.182128	4.40878	0.00104783	0.00992919	TRUE	FALSE
Bacteria_Firmicutes_Clostridia_Peptostreptococcales-Tissierellales_Family XI_Parvimonas	0.745763	0.26506	2.81356	0.00708098	0.0257014	TRUE	FALSE
Bacteria_Firmicutes_Clostridia_Oscillospirales_Oscillospiraceae_Intestinimonas	0.707615	0.202434	3.49553	0.00677099	0.0257014	TRUE	FALSE
Bacteria_Firmicutes_Clostridia_Peptostreptococcales-Tissierellales_Peptostreptococcaceae_Peptostreptococcus	0.696842	0.25301	2.75421	0.00873182	0.0305614	TRUE	FALSE
Bacteria_Firmicutes_Clostridia_Peptostreptococcales-Tissierellales_Anaerovoracaceae_[Eubacterium] saphenum group	0.656282	0.221098	2.96829	0.00688336	0.0257014	TRUE	FALSE
Bacteria_Firmicutes_Clostridia_Peptostreptococcales-Tissierellales_Anaerovoracaceae_NA	0.644814	0.187967	3.43047	0.0021873	0.0119087	TRUE	FALSE
Bacteria_Firmicutes_Clostridia_Lachnospirales_Lachnospiraceae_Butyrivibrio	0.640874	0.16456	3.89447	0.00184536	0.0113029	TRUE	FALSE
Bacteria_Firmicutes_Clostridia_Lachnospirales_Lachnospiraceae_Catonella	0.617525	0.276715	2.23163	0.0301518	0.0833061	TRUE	FALSE
Bacteria_Bacteroidota_Bacteroidia_Bacteroidales_Rikenellaceae_Alistipes	0.608918	0.272594	2.23379	0.0346796	0.0849651	TRUE	FALSE
Bacteria_Proteobacteria_Alphaproteobacteria_Rhizobiales_Beijerinckiaceae_Methylobacterium-Methylorubrum	0.602599	0.229938	2.6207	0.021158	0.0668866	TRUE	FALSE
Bacteria_Fusobacteriota_Fusobacteriia_Fusobacteriales_Leptotrichiaceae_Oceanivirga	0.574971	0.280387	2.05063	0.0536377	0.11184	TRUE	FALSE
Bacteria_Actinobacteriota_Coriobacteriia_Coriobacteriales_Atopobiaceae_Olsenella	0.546644	0.163806	3.33715	0.00255898	0.0131989	TRUE	FALSE
Bacteria_Actinobacteriota_Coriobacteriia_Coriobacteriales_Eggerthellaceae_Enterorhabdus	0.539978	0.136504	3.95576	0.00549139	0.0236794	TRUE	FALSE
Bacteria_Bacteroidota_Bacteroidia_Bacteroidales_Rikenellaceae_Rikenella	0.515622	0.173158	2.97775	0.0115338	0.0378382	TRUE	FALSE
Bacteria_Verrucomicrobiota_Verrucomicrobiae_Verrucomicrobiales_Akkermansiaceae_Akkermansia	0.430833	0.20645	2.08687	0.0499098	0.108693	TRUE	FALSE
Bacteria_Firmicutes_Clostridia_Lachnospirales_Lachnospiraceae_Lachnospiraceae NK4A136 group	0.422599	0.241603	1.74914	0.094869	0.178792	TRUE	FALSE
Bacteria_Firmicutes_Clostridia_Oscillospirales_Oscillospiraceae_Colidextribacter	0.421056	0.242223	1.7383	0.100236	0.18191	TRUE	FALSE
Bacteria_Bacteroidota_Bacteroidia_Bacteroidales_Tannerellaceae_Parabacteroides	0.413816	0.214426	1.92988	0.0641898	0.125812	TRUE	FALSE
Bacteria_Proteobacteria_Gammaproteobacteria_Enterobacterales_Pasteurellaceae_Conservatibacter	0.402678	0.182501	2.20644	0.0475839	0.105982	TRUE	FALSE
Bacteria_Bacteroidota_Bacteroidia_Bacteroidales_Marinifilaceae_Odoribacter	0.375466	0.159834	2.3491	0.0329357	0.0833061	TRUE	FALSE
Bacteria_Fusobacteriota_Fusobacteriia_Fusobacteriales_Fusobacteriaceae_Cetobacterium	-0.399727	0.150395	-2.65785	0.0376317	0.0876688	TRUE	FALSE
Bacteria_Firmicutes_Bacilli_Erysipelotrichales_Erysipelotrichaceae_Solobacterium	-0.400745	0.174478	-2.29683	0.0296135	0.0833061	TRUE	FALSE
Bacteria_Firmicutes_Clostridia_Oscillospirales_UCG-010_NA	-0.734866	0.146832	-5.0048	0.00155684	0.0108979	TRUE	FALSE
Bacteria_Firmicutes_Clostridia_Oscillospirales_[Eubacterium] coprostanoligenes group_NA	-0.955097	0.236588	-4.03696	0.0012241	0.00992919	TRUE	FALSE
* q values, Benjamini-Hochberg adjustment for multiple comparisons
FDR-adjusted P value (q) < 0.05
FDR-adjusted P value (q) < 0.1
lfc: natural log(Fold change)
|lfc| > 0.69 is |log2(fold change)| > 1
Critieria: |lfc| > 0.69, q < 0.05
Sensitivity score = TRUE

## Sheet: Subgingival_BMI_Genus
Genera identified as significantly differential between Perio and Non-Perio samples using ANCOM-BC2 with inclusion of BMI variables
taxon	lfc_DiseasePD	se_DiseasePD	W_DiseasePD	p_DiseasePD	q_DiseasePD	diff_DiseasePD	passed_ss_DiseasePD
Bacteria_Campylobacterota_Campylobacteria_Campylobacterales_Helicobacteraceae_Wolinella	1.56447	0.274704	5.69511	1.72506e-05	0.00169056	TRUE	TRUE
Bacteria_Firmicutes_Clostridia_Clostridia vadinBB60 group_NA_NA	1.46497	0.314895	4.65225	4.32596e-05	0.00211972	TRUE	TRUE
Bacteria_Synergistota_Synergistia_Synergistales_Synergistaceae_Fretibacterium	1.29236	0.349031	3.70271	0.000615815	0.0136103	TRUE	TRUE
Bacteria_Firmicutes_Bacilli_Mycoplasmatales_Mycoplasmataceae_Mycoplasma	1.2263	0.344527	3.55936	0.00130372	0.0182521	TRUE	TRUE
Bacteria_Firmicutes_Clostridia_Peptostreptococcales-Tissierellales_Peptostreptococcaceae_Filifactor	1.13978	0.349933	3.25713	0.00209271	0.0227873	TRUE	TRUE
Bacteria_Firmicutes_Clostridia_Lachnospirales_Defluviitaleaceae_Defluviitaleaceae UCG-011	1.06692	0.319297	3.34146	0.00181526	0.0222369	TRUE	TRUE
Bacteria_Bacteroidota_Bacteroidia_Bacteroidales_Porphyromonadaceae_Porphyromonas	0.977994	0.363051	2.69382	0.00953784	0.0667649	TRUE	TRUE
Bacteria_Proteobacteria_NA_NA_NA_NA	0.808529	0.284055	2.84639	0.0137519	0.0748713	TRUE	TRUE
Bacteria_Bacteroidota_Bacteroidia_Bacteroidales_Rikenellaceae_Rikenellaceae RC9 gut group	0.79582	0.305018	2.60909	0.0132649	0.0748713	TRUE	TRUE
Bacteria_Bacteroidota_Bacteroidia_Bacteroidales_Prevotellaceae_Prevotella	0.694689	0.31414	2.2114	0.0315165	0.103443	TRUE	TRUE
Bacteria_Firmicutes_Clostridia_Clostridiales_Clostridiaceae_Clostridium sensu stricto 1	0.669274	0.275292	2.43115	0.0316662	0.103443	TRUE	TRUE
Bacteria_Bacteroidota_Bacteroidia_Flavobacteriales_Weeksellaceae_Bergeyella	-0.651604	0.329368	-1.97835	0.0537675	0.154977	TRUE	TRUE
Bacteria_Actinobacteriota_Actinobacteria_Micrococcales_Micrococcaceae_Rothia	-0.769965	0.429887	-1.79109	0.0792147	0.199052	TRUE	TRUE
Bacteria_Actinobacteriota_Coriobacteriia_Coriobacteriales_Atopobiaceae_Coriobacteriaceae UCG-002	1.5038	0.298036	5.04569	0.000694401	0.0136103	TRUE	FALSE
Bacteria_Firmicutes_Clostridia_Peptostreptococcales-Tissierellales_Anaerovoracaceae_Amnipila	1.35193	0.279146	4.84309	0.00287175	0.0281432	TRUE	FALSE
Bacteria_Campylobacterota_Campylobacteria_Campylobacterales_Helicobacteraceae_Helicobacter	1.29313	0.303451	4.2614	0.000527011	0.0136103	TRUE	FALSE
Bacteria_Bacteroidota_Bacteroidia_Bacteroidales_Tannerellaceae_Tannerella	1.12422	0.32223	3.48889	0.00108014	0.0176423	TRUE	FALSE
Bacteria_Firmicutes_Clostridia_Lachnospirales_Lachnospiraceae_[Eubacterium] xylanophilum group	0.970624	0.271585	3.57392	0.0159772	0.0824087	TRUE	FALSE
Bacteria_Firmicutes_Clostridia_Peptostreptococcales-Tissierellales_Anaerovoracaceae_[Eubacterium] saphenum group	0.965451	0.298993	3.22901	0.00385883	0.0343786	TRUE	FALSE
Bacteria_Firmicutes_Clostridia_Lachnospirales_Lachnospiraceae_Butyrivibrio	0.901749	0.271203	3.325	0.00605388	0.0494401	TRUE	FALSE
Bacteria_Firmicutes_Clostridia_Peptostreptococcales-Tissierellales_Peptostreptococcaceae_Peptostreptococcus	0.874146	0.308262	2.83573	0.00713883	0.0538158	TRUE	FALSE
Bacteria_Proteobacteria_Alphaproteobacteria_Sphingomonadales_Sphingomonadaceae_Sphingomonas	0.872979	0.301216	2.89818	0.0273994	0.0961352	TRUE	FALSE
Bacteria_Proteobacteria_Alphaproteobacteria_Rhizobiales_Beijerinckiaceae_Methylobacterium-Methylorubrum	0.860464	0.326167	2.63811	0.0216492	0.0961352	TRUE	FALSE
Bacteria_Firmicutes_Clostridia_Peptostreptococcales-Tissierellales_Anaerovoracaceae_[Eubacterium] brachy group	0.856896	0.34559	2.47952	0.0187976	0.0921084	TRUE	FALSE
Bacteria_Firmicutes_Clostridia_Oscillospirales_Oscillospiraceae_Intestinimonas	0.847641	0.305128	2.77799	0.0239989	0.0961352	TRUE	FALSE
Bacteria_Firmicutes_Clostridia_Peptostreptococcales-Tissierellales_Family XI_Parvimonas	0.846299	0.321639	2.6312	0.0114707	0.0702582	TRUE	FALSE
Bacteria_Firmicutes_Clostridia_Peptostreptococcales-Tissierellales_Anaerovoracaceae_NA	0.778169	0.27932	2.78594	0.0105036	0.0686237	TRUE	FALSE
Bacteria_Bacteroidota_Bacteroidia_Bacteroidales_Prevotellaceae_NA	0.754947	0.287622	2.62479	0.0253882	0.0961352	TRUE	FALSE
Bacteria_Verrucomicrobiota_Verrucomicrobiae_Verrucomicrobiales_Akkermansiaceae_Akkermansia	0.73221	0.294736	2.48429	0.0224716	0.0961352	TRUE	FALSE
Bacteria_Proteobacteria_Gammaproteobacteria_Enterobacterales_Pasteurellaceae_Conservatibacter	0.708714	0.278992	2.54026	0.0274672	0.0961352	TRUE	FALSE
Bacteria_Bacteroidota_Bacteroidia_Bacteroidales_Rikenellaceae_Alistipes	0.70308	0.339043	2.07372	0.0490027	0.145523	TRUE	FALSE
Bacteria_Firmicutes_Clostridia_Lachnospirales_Lachnospiraceae_Catonella	0.699743	0.325086	2.15248	0.036311	0.111202	TRUE	FALSE
Bacteria_Fusobacteriota_Fusobacteriia_Fusobacteriales_Leptotrichiaceae_Oceanivirga	0.65663	0.352895	1.86069	0.0783365	0.199052	TRUE	FALSE
Bacteria_Actinobacteriota_Coriobacteriia_Coriobacteriales_Eggerthellaceae_Enterorhabdus	0.614549	0.263528	2.332	0.0584801	0.163744	TRUE	FALSE
Bacteria_Actinobacteriota_Coriobacteriia_Coriobacteriales_Atopobiaceae_Olsenella	0.562506	0.253065	2.22277	0.0355056	0.111202	TRUE	FALSE
Bacteria_Bacteroidota_Bacteroidia_Bacteroidales_Tannerellaceae_Parabacteroides	0.560077	0.293318	1.90945	0.0672969	0.183197	TRUE	FALSE
Bacteria_Firmicutes_Clostridia_Lachnospirales_Lachnospiraceae_Lachnoanaerobaculum	0.466205	0.253809	1.83683	0.0724309	0.191844	TRUE	FALSE
Bacteria_Proteobacteria_Alphaproteobacteria_Caulobacterales_Caulobacteraceae_Brevundimonas	-0.68962	0.276939	-2.49015	0.027087	0.0961352	TRUE	FALSE
Bacteria_Firmicutes_Clostridia_Oscillospirales_[Eubacterium] coprostanoligenes group_NA	-0.837198	0.329888	-2.53782	0.0247562	0.0961352	TRUE	FALSE
* q values, Benjamini-Hochberg adjustment for multiple comparisons
FDR-adjusted P value (q) < 0.05
FDR-adjusted P value (q) < 0.1
lfc: natural log(Fold change)
|lfc| > 0.69 is |log2(fold change)| > 1
Critieria: |lfc| > 0.69, q < 0.05
Sensitivity score = TRUE

## Sheet: Saliva_Genus
Genera identified as significantly differential between Perio and Non-Perio samples using ANCOM-BC2
taxon	lfc_DiseasePD	se_DiseasePD	W_DiseasePD	p_DiseasePD	q_DiseasePD	diff_DiseasePD	passed_ss_DiseasePD
Bacteria_Firmicutes_Bacilli_Mycoplasmatales_Mycoplasmataceae_Mycoplasma	0.9811	0.224277	4.3745	8.7999e-05	0.00125713	TRUE	TRUE
Bacteria_Firmicutes_Clostridia_Peptostreptococcales-Tissierellales_Peptostreptococcaceae_Filifactor	0.87085	0.270257	3.2223	0.00228663	0.0163331	TRUE	TRUE
Bacteria_Firmicutes_Clostridia_Peptostreptococcales-Tissierellales_Anaerovoracaceae_NA	0.832287	0.173906	4.78585	6.49021e-05	0.0010817	TRUE	TRUE
Bacteria_Firmicutes_Clostridia_Clostridia vadinBB60 group_NA_NA	0.821224	0.221797	3.7026	0.000731003	0.00602454	TRUE	TRUE
Bacteria_Fusobacteriota_Fusobacteriia_Fusobacteriales_Leptotrichiaceae_Oceanivirga	0.719505	0.362876	1.98279	0.0544665	0.142939	TRUE	TRUE
Bacteria_Firmicutes_Clostridia_Lachnospirales_Defluviitaleaceae_Defluviitaleaceae UCG-011	0.697477	0.189037	3.68964	0.000668507	0.00602454	TRUE	TRUE
Bacteria_Firmicutes_Clostridia_Lachnospirales_Lachnospiraceae_Catonella	0.683194	0.264497	2.583	0.012706	0.0606946	TRUE	TRUE
Bacteria_Synergistota_Synergistia_Synergistales_Synergistaceae_Fretibacterium	0.652655	0.245827	2.65494	0.0116285	0.0606946	TRUE	TRUE
Bacteria_Campylobacterota_Campylobacteria_Campylobacterales_Helicobacteraceae_Wolinella	0.640383	0.150107	4.26618	0.00078319	0.00602454	TRUE	TRUE
Bacteria_Proteobacteria_Alphaproteobacteria_Rhodospirillales_NA_NA	0.442364	0.190909	2.31715	0.0332285	0.109233	TRUE	TRUE
Bacteria_Bacteroidota_Bacteroidia_Flavobacteriales_Flavobacteriaceae_Capnocytophaga	-0.513757	0.264249	-1.94422	0.0577429	0.144357	TRUE	TRUE
Bacteria_Patescibacteria_Gracilibacteria_Absconditabacteriales (SR1)_NA_NA	-1.16024	0.45098	-2.57272	0.0130438	0.0606946	TRUE	TRUE
Bacteria_Firmicutes_Bacilli_Erysipelotrichales_Erysipelatoclostridiaceae_Erysipelatoclostridium	1.30555	0.2312	5.64683	6.02533e-05	0.0010817	TRUE	FALSE
Bacteria_Firmicutes_Clostridia_Lachnospirales_Lachnospiraceae_[Eubacterium] fissicatena group	1.23829	0.143573	8.62485	6.05802e-06	0.000538817	TRUE	FALSE
Bacteria_Firmicutes_Clostridia_Peptostreptococcales-Tissierellales_Peptostreptococcaceae_[Eubacterium] yurii group	1.11335	0.137769	8.08125	1.07763e-05	0.000538817	TRUE	FALSE
Bacteria_NA_NA_NA_NA_NA	0.882244	0.403915	2.18423	0.0338622	0.109233	TRUE	FALSE
Bacteria_Bacteroidota_Bacteroidia_Sphingobacteriales_Lentimicrobiaceae_Lentimicrobium	0.847246	0.221793	3.81999	0.000650759	0.00602454	TRUE	FALSE
Bacteria_Proteobacteria_Gammaproteobacteria_Burkholderiales_Neisseriaceae_Neisseria	0.701854	0.286245	2.45193	0.0204678	0.0787223	TRUE	FALSE
Bacteria_Firmicutes_Clostridia_Oscillospirales_Oscillospiraceae_NA	0.619705	0.185714	3.33687	0.0053542	0.0312156	TRUE	FALSE
Bacteria_Patescibacteria_Gracilibacteria_JGI 0000069-P22_NA_NA	0.614795	0.176595	3.48139	0.00513585	0.0312156	TRUE	FALSE
Bacteria_Firmicutes_Clostridia_Peptostreptococcales-Tissierellales_Family XI_Parvimonas	0.560503	0.230299	2.43381	0.0185565	0.0773187	TRUE	FALSE
Bacteria_Firmicutes_Clostridia_Peptostreptococcales-Tissierellales_Peptostreptococcaceae_Peptostreptococcus	0.537418	0.259836	2.0683	0.0437006	0.132426	TRUE	FALSE
Bacteria_Firmicutes_Clostridia_Peptostreptococcales-Tissierellales_Anaerovoracaceae_[Eubacterium] saphenum group	0.523192	0.235067	2.22571	0.0318842	0.109233	TRUE	FALSE
Bacteria_Firmicutes_Clostridia_Peptostreptococcales-Tissierellales_Anaerovoracaceae_[Eubacterium] nodatum group	0.520645	0.261377	1.99193	0.0517463	0.142939	TRUE	FALSE
Bacteria_Actinobacteriota_Coriobacteriia_Coriobacteriales_Atopobiaceae_Atopobium	0.469109	0.239621	1.95771	0.0557461	0.142939	TRUE	FALSE
Bacteria_Actinobacteriota_Actinobacteria_Actinomycetales_Actinomycetaceae_F0332	0.435824	0.218281	1.99662	0.0532637	0.142939	TRUE	FALSE
Bacteria_Firmicutes_Clostridia_Peptostreptococcales-Tissierellales_Anaerovoracaceae_Family XIII UCG-001	0.374528	0.149073	2.51239	0.0194547	0.0778188	TRUE	FALSE
Bacteria_Firmicutes_Clostridia_Lachnospirales_Lachnospiraceae_Butyrivibrio	0.357773	0.176697	2.02479	0.0521837	0.142939	TRUE	FALSE
Bacteria_Firmicutes_Clostridia_Peptostreptococcales-Tissierellales_Anaerovoracaceae_Mogibacterium	0.32901	0.159165	2.0671	0.0484344	0.142454	TRUE	FALSE
Bacteria_Firmicutes_Negativicutes_Veillonellales-Selenomonadales_Veillonellaceae_NA	0.272218	0.131497	2.07014	0.0772006	0.175528	TRUE	FALSE
Bacteria_Firmicutes_Bacilli_Staphylococcales_Gemellaceae_Gemella	-0.360722	0.14208	-2.53886	0.0259926	0.0945464	TRUE	FALSE
Bacteria_Firmicutes_Clostridia_Oscillospirales_Oscillospiraceae_UCG-003	-0.383459	0.177701	-2.15788	0.0629967	0.15365	TRUE	FALSE
Bacteria_Firmicutes_Clostridia_Oscillospirales_Oscillospiraceae_Intestinimonas	-0.403189	0.168159	-2.39767	0.0433339	0.132426	TRUE	FALSE
Bacteria_Proteobacteria_Gammaproteobacteria_Enterobacterales_Pasteurellaceae_NA	-0.479915	0.20348	-2.35854	0.026473	0.0945464	TRUE	FALSE
Bacteria_Firmicutes_Clostridia_Lachnospirales_Lachnospiraceae_Lachnoclostridium	-0.512451	0.141772	-3.61461	0.0056188	0.0312156	TRUE	FALSE
Bacteria_Firmicutes_Clostridia_Oscillospirales_Ruminococcaceae_[Eubacterium] siraeum group	-0.529881	0.180068	-2.94267	0.0164153	0.0713708	TRUE	FALSE
Bacteria_Firmicutes_Clostridia_Oscillospirales_Ruminococcaceae_Incertae Sedis	-0.629831	0.189142	-3.32995	0.0045695	0.0304633	TRUE	FALSE
Bacteria_Firmicutes_Bacilli_Lactobacillales_P5D1-392_NA	-0.635189	0.337939	-1.8796	0.0659964	0.157134	TRUE	FALSE
Bacteria_Cyanobacteria_Cyanobacteriia_Chloroplast_NA_NA	-0.638806	0.308622	-2.06986	0.0772324	0.175528	TRUE	FALSE
Bacteria_Patescibacteria_Gracilibacteria_NA_NA_NA	-0.816651	0.309882	-2.63536	0.0133528	0.0606946	TRUE	FALSE
Bacteria_Firmicutes_Clostridia_Christensenellales_Christensenellaceae_Christensenellaceae R-7 group	-1.01227	0.160446	-6.30914	0.000400626	0.0044514	TRUE	FALSE
Bacteria_Firmicutes_Clostridia_Peptostreptococcales-Tissierellales_Peptostreptococcaceae_Romboutsia	-1.07679	0.171451	-6.28041	2.02073e-05	0.000673575	TRUE	FALSE
Bacteria_Firmicutes_Clostridia_Oscillospirales_Ruminococcaceae_Subdoligranulum	-1.34138	0.201075	-6.67103	0.000284938	0.00356172	TRUE	FALSE
Bacteria_Firmicutes_Clostridia_Oscillospirales_Ruminococcaceae_Faecalibacterium	-1.53955	0.240015	-6.41439	3.33081e-05	0.000832702	TRUE	FALSE
* q values, Benjamini-Hochberg adjustment for multiple comparisons
FDR-adjusted P value (q) < 0.05
FDR-adjusted P value (q) < 0.1
lfc: natural log(Fold change)
|lfc| > 0.69 is |log2(fold change)| > 1
Critieria: |lfc| > 0.69, q < 0.05
Sensitivity score = TRUE

## Sheet: Saliva_BMI_Genus
Genera identified as significantly differential between Perio and Non-Perio samples using ANCOM-BC2 with inclusion of BMI variables
taxon	lfc_DiseasePD	se_DiseasePD	W_DiseasePD	p_DiseasePD	q_DiseasePD	diff_DiseasePD	passed_ss_DiseasePD
Bacteria_Firmicutes_Bacilli_Mycoplasmatales_Mycoplasmataceae_Mycoplasma	0.966229	0.279852	3.45264	0.00137735	0.0275469	TRUE	TRUE
Bacteria_Firmicutes_Clostridia_Clostridia vadinBB60 group_NA_NA	0.865731	0.282415	3.06546	0.00423921	0.0605602	TRUE	TRUE
Bacteria_Firmicutes_Clostridia_Peptostreptococcales-Tissierellales_Anaerovoracaceae_NA	0.725727	0.259338	2.79838	0.00996661	0.0842279	TRUE	TRUE
Bacteria_Firmicutes_Clostridia_Peptostreptococcales-Tissierellales_Peptostreptococcaceae_Filifactor	0.707025	0.311056	2.27299	0.0276409	0.15356	TRUE	TRUE
Bacteria_Firmicutes_Clostridia_Lachnospirales_Defluviitaleaceae_Defluviitaleaceae UCG-011	0.67461	0.249873	2.69981	0.0102068	0.0842279	TRUE	TRUE
Bacteria_Campylobacterota_Campylobacteria_Campylobacterales_Helicobacteraceae_Wolinella	0.622115	0.262005	2.37444	0.0336556	0.177135	TRUE	TRUE
Bacteria_Firmicutes_Clostridia_Peptostreptococcales-Tissierellales_Peptostreptococcaceae_Romboutsia	-1.2447	0.271477	-4.58493	0.000511526	0.0242501	TRUE	TRUE
Bacteria_Patescibacteria_Gracilibacteria_Absconditabacteriales (SR1)_NA_NA	-1.27349	0.483941	-2.63149	0.0112745	0.0842279	TRUE	TRUE
Bacteria_Firmicutes_Clostridia_Oscillospirales_Ruminococcaceae_Subdoligranulum	-2.15794	0.278753	-7.74141	0.000244047	0.0242501	TRUE	TRUE
Bacteria_Firmicutes_Clostridia_Peptostreptococcales-Tissierellales_Peptostreptococcaceae_[Eubacterium] yurii group	1.22697	0.257027	4.77372	0.00101011	0.0252527	TRUE	FALSE
Bacteria_Firmicutes_Clostridia_Lachnospirales_Lachnospiraceae_[Eubacterium] fissicatena group	1.14367	0.26294	4.34955	0.00185147	0.0308578	TRUE	FALSE
Bacteria_Firmicutes_Bacilli_Erysipelotrichales_Erysipelatoclostridiaceae_Erysipelatoclostridium	0.911938	0.31794	2.86827	0.0131868	0.0879119	TRUE	FALSE
Bacteria_Bacteroidota_Bacteroidia_Sphingobacteriales_Lentimicrobiaceae_Lentimicrobium	0.844034	0.301315	2.80117	0.00912938	0.0842279	TRUE	FALSE
Bacteria_Patescibacteria_Gracilibacteria_JGI 0000069-P22_NA_NA	0.832465	0.264756	3.14427	0.010434	0.0842279	TRUE	FALSE
Bacteria_Firmicutes_Clostridia_Clostridiales_Clostridiaceae_Clostridium sensu stricto 1	-0.678243	0.269691	-2.51489	0.0258524	0.152073	TRUE	FALSE
Bacteria_Patescibacteria_Gracilibacteria_NA_NA_NA	-0.821116	0.348398	-2.35683	0.0256586	0.152073	TRUE	FALSE
Bacteria_Firmicutes_Clostridia_Oscillospirales_Oscillospiraceae_UCG-003	-0.945912	0.280027	-3.37793	0.0117919	0.0842279	TRUE	FALSE
Bacteria_Firmicutes_Clostridia_Christensenellales_Christensenellaceae_Christensenellaceae R-7 group	-1.15146	0.278085	-4.14069	0.00607393	0.0759242	TRUE	FALSE
Bacteria_Firmicutes_Clostridia_Oscillospirales_Ruminococcaceae_Faecalibacterium	-1.58729	0.34277	-4.63076	0.000727504	0.0242501	TRUE	FALSE
* q values, Benjamini-Hochberg adjustment for multiple comparisons
FDR-adjusted P value (q) < 0.05
FDR-adjusted P value (q) < 0.1
lfc: natural log(Fold change)
|lfc| > 0.69 is |log2(fold change)| > 1
Critieria: |lfc| > 0.69, q < 0.05
Sensitivity score = TRUE
