# Supplementary material for: Integrative microbiome and metabolome profiles reveal the impacts of periodontitis via oral-gut axis in first-trimester pregnant women
Source: J Transl Med. 2024 Sep 3;22:819. doi: 10.1186/s12967-024-05579-9 (PMC11370083; doi:10.1186/s12967-024-05579-9)
Supplement: Supplementary file 6 — Supplementary Material 6 [file 12967_2024_5579_MOESM6_ESM.xlsx]

## Sheet: Feces_Species
Species identified as significantly differential between Perio and Non-Perio samples using ANCOM-BC2
taxon	lfc_DiseasePD	se_DiseasePD	W_DiseasePD	p_DiseasePD	q_DiseasePD	diff_DiseasePD	passed_ss_DiseasePD
Bacteria_Firmicutes_Clostridia_Lachnospirales_Lachnospiraceae_Lachnospiraceae UCG-001_NA	0.724713	0.221488	3.27201	0.00283596	0.034234	TRUE	TRUE
Bacteria_Firmicutes_Clostridia_Lachnospirales_Lachnospiraceae_Lachnospiraceae FCS020 group_NA	0.660335	0.209355	3.15414	0.00392459	0.0410746	TRUE	TRUE
Bacteria_Firmicutes_Clostridia_Lachnospirales_Lachnospiraceae_CAG-56_NA	0.473803	0.207672	2.2815	0.0283683	0.159808	TRUE	TRUE
Bacteria_Firmicutes_Clostridia_Lachnospirales_Lachnospiraceae_Hungatella_NA	-0.544716	0.20072	-2.7138	0.0167963	0.118274	TRUE	TRUE
Bacteria_Verrucomicrobiota_Verrucomicrobiae_Verrucomicrobiales_Akkermansiaceae_Akkermansia_Akkermansia_muciniphila	-0.555052	0.222607	-2.49342	0.0248259	0.155596	TRUE	TRUE
Bacteria_Firmicutes_Clostridia_Lachnospirales_Lachnospiraceae_Sellimonas_NA	-0.78866	0.20742	-3.80224	0.00173526	0.0244382	TRUE	TRUE
Bacteria_Bacteroidota_Bacteroidia_Bacteroidales_Bacteroidaceae_Bacteroides_Bacteroides_fragilis	-1.00713	0.405056	-2.4864	0.016772	0.118274	TRUE	TRUE
Bacteria_Proteobacteria_Alphaproteobacteria_Rhizobiales_Rhizobiaceae_Ochrobactrum_NA	1.42937	0.36454	3.92103	0.00110035	0.0185959	TRUE	FALSE
Bacteria_Bacteroidota_Bacteroidia_Bacteroidales_Prevotellaceae_Paraprevotella_Paraprevotella_clara	1.06537	0.163704	6.50789	1.38369e-05	0.00187955	TRUE	FALSE
Bacteria_Bacteroidota_Bacteroidia_Bacteroidales_Prevotellaceae_Paraprevotella_NA	0.985588	0.250355	3.93676	0.000966875	0.0181558	TRUE	FALSE
Bacteria_Bacteroidota_Bacteroidia_Bacteroidales_Prevotellaceae_Prevotellaceae Ga6A1 group_NA	0.875555	0.163369	5.35938	0.000319313	0.00899399	TRUE	FALSE
Bacteria_Firmicutes_Clostridia_Lachnospirales_Lachnospiraceae_Coprococcus_Coprococcus_eutactus	0.867247	0.272815	3.17888	0.00273963	0.034234	TRUE	FALSE
Bacteria_Bacteroidota_Bacteroidia_Bacteroidales_Prevotellaceae_Prevotellaceae UCG-001_NA	0.847697	0.173195	4.89447	0.000475788	0.011331	TRUE	FALSE
Bacteria_Firmicutes_Clostridia_Oscillospirales_Butyricicoccaceae_UCG-009_NA	0.841522	0.168264	5.00121	0.000536379	0.011331	TRUE	FALSE
Bacteria_Bacteroidota_Bacteroidia_Bacteroidales_Barnesiellaceae_Barnesiella_NA	0.775725	0.255804	3.0325	0.00469696	0.0417782	TRUE	FALSE
Bacteria_Firmicutes_Clostridia_Lachnospirales_Lachnospiraceae_[Bacteroides] pectinophilus group_NA	0.691753	0.209368	3.304	0.00419374	0.0410746	TRUE	FALSE
Bacteria_Actinobacteriota_Coriobacteriia_Coriobacteriales_Eggerthellaceae_Eggerthella_Eggerthella_lenta	0.683654	0.174089	3.92705	0.00437481	0.0410746	TRUE	FALSE
Bacteria_Bacteroidota_Bacteroidia_Bacteroidales_Bacteroidaceae_Bacteroides_Bacteroides_acidifaciens	0.563595	0.193911	2.90647	0.0122548	0.0941393	TRUE	FALSE
Bacteria_Firmicutes_Clostridia_Lachnospirales_Lachnospiraceae_Blautia_Blautia_hansenii	0.526475	0.219242	2.40134	0.0206268	0.139437	TRUE	FALSE
Bacteria_Firmicutes_Clostridia_Oscillospirales_Oscillospiraceae_UCG-003_NA	0.466864	0.199464	2.34059	0.0249119	0.155596	TRUE	FALSE
Bacteria_Bacteroidota_Bacteroidia_Bacteroidales_Prevotellaceae_Paraprevotella_Paraprevotella_xylaniphila	0.389374	0.153954	2.52916	0.039281	0.195956	TRUE	FALSE
Bacteria_Bacteroidota_Bacteroidia_Bacteroidales_Barnesiellaceae_Coprobacter_Coprobacter_secundus	0.38518	0.149577	2.57513	0.0328643	0.173565	TRUE	FALSE
Bacteria_Firmicutes_Clostridia_Lachnospirales_Lachnospiraceae_Roseburia_Roseburia_intestinalis	-0.484684	0.20378	-2.37847	0.030184	0.164551	TRUE	FALSE
Bacteria_Firmicutes_Clostridia_Lachnospirales_Lachnospiraceae_GCA-900066575_NA	-0.535938	0.182479	-2.93698	0.00740577	0.0625788	TRUE	FALSE
Bacteria_Firmicutes_Clostridia_Christensenellales_Christensenellaceae_NA_NA	-0.545631	0.168203	-3.24387	0.00881141	0.0709108	TRUE	FALSE
Bacteria_Firmicutes_Clostridia_Lachnospirales_Lachnospiraceae_Tyzzerella_NA	-0.57535	0.23253	-2.4743	0.0257792	0.155596	TRUE	FALSE
Bacteria_Bacteroidota_Bacteroidia_Bacteroidales_Prevotellaceae_Prevotellaceae NK3B31 group_NA	-0.816628	0.230846	-3.53754	0.00328113	0.0369673	TRUE	FALSE
Bacteria_Patescibacteria_Saccharimonadia_Saccharimonadales_Saccharimonadaceae_TM7x_NA	-0.818062	0.205976	-3.97163	0.00139137	0.0213765	TRUE	FALSE
Bacteria_Firmicutes_Clostridia_Christensenellales_Christensenellaceae_Christensenellaceae R-7 group_NA	-0.828758	0.390906	-2.12009	0.0394232	0.195956	TRUE	FALSE
Bacteria_Actinobacteriota_Actinobacteria_Bifidobacteriales_Bifidobacteriaceae_Bifidobacterium_Bifidobacterium_catenulatum	-0.969712	0.426345	-2.27448	0.0276469	0.159808	TRUE	FALSE
Bacteria_Firmicutes_Bacilli_Erysipelotrichales_Erysipelotrichaceae_[Clostridium] innocuum group_NA	-1.17263	0.22883	-5.12443	0.000124558	0.00526259	TRUE	FALSE
Bacteria_Firmicutes_Clostridia_Monoglobales_Monoglobaceae_Monoglobus_Monoglobus_pectinilyticus	-1.2668	0.170647	-7.42349	2.25299e-05	0.00187955	TRUE	FALSE
Bacteria_Firmicutes_Bacilli_Erysipelotrichales_Erysipelatoclostridiaceae_Catenibacterium_NA	-1.50407	0.234525	-6.41324	3.33648e-05	0.00187955	TRUE	FALSE
Bacteria_Firmicutes_Bacilli_Erysipelotrichales_Erysipelotrichaceae_Catenisphaera_NA	-1.67754	0.233204	-7.19345	0.00017847	0.00603228	TRUE	FALSE
* q values, Benjamini-Hochberg adjustment for multiple comparisons
FDR-adjusted P value (q) < 0.05
FDR-adjusted P value (q) < 0.1
lfc: natural log(Fold change)
|lfc| > 0.69 is |log2(fold change)| > 1
Critieria: |lfc| > 0.69, q < 0.1
Sensitivity score = TRUE

## Sheet: Feces_BMI_Species
Species identified as significantly differential between Perio and Non-Perio samples using ANCOM-BC2
taxon	lfc_DiseasePD	se_DiseasePD	W_DiseasePD	p_DiseasePD	q_DiseasePD	diff_DiseasePD	passed_ss_DiseasePD
Bacteria_Firmicutes_Clostridia_Lachnospirales_Lachnospiraceae_Lachnospiraceae UCG-001_NA	0.799609	0.294242	2.71752	0.0113429	0.145588	TRUE	TRUE
Bacteria_Firmicutes_Clostridia_Lachnospirales_Lachnospiraceae_Sellimonas_NA	-0.936778	0.293288	-3.19406	0.00649683	0.121996	TRUE	TRUE
Bacteria_Firmicutes_Clostridia_Lachnospirales_Lachnospiraceae_[Bacteroides] pectinophilus group_NA	1.43382	0.285465	5.02274	0.000125006	0.010563	TRUE	FALSE
Bacteria_Proteobacteria_Alphaproteobacteria_Rhizobiales_Rhizobiaceae_Ochrobactrum_NA	1.41752	0.422716	3.35336	0.0040386	0.0853155	TRUE	FALSE
Bacteria_Bacteroidota_Bacteroidia_Bacteroidales_Prevotellaceae_Prevotellaceae Ga6A1 group_NA	1.24742	0.270751	4.60724	0.0012773	0.0499188	TRUE	FALSE
Bacteria_Bacteroidota_Bacteroidia_Bacteroidales_Prevotellaceae_Paraprevotella_Paraprevotella_clara	1.03948	0.272066	3.82071	0.00212223	0.059776	TRUE	FALSE
Bacteria_Bacteroidota_Bacteroidia_Bacteroidales_Prevotellaceae_Paraprevotella_NA	0.967847	0.337767	2.86542	0.0107191	0.145588	TRUE	FALSE
Bacteria_Firmicutes_Clostridia_Oscillospirales_Butyricicoccaceae_UCG-009_NA	0.862147	0.277048	3.11191	0.0124804	0.145588	TRUE	FALSE
Bacteria_Bacteroidota_Bacteroidia_Bacteroidales_Barnesiellaceae_Barnesiella_NA	0.852446	0.315744	2.6998	0.0109922	0.145588	TRUE	FALSE
Bacteria_Firmicutes_Clostridia_Lachnospirales_Lachnospiraceae_Coprococcus_Coprococcus_eutactus	0.836283	0.319328	2.61889	0.0122198	0.145588	TRUE	FALSE
Bacteria_Patescibacteria_Saccharimonadia_Saccharimonadales_Saccharimonadaceae_TM7x_NA	-0.88167	0.306258	-2.87884	0.012922	0.145588	TRUE	FALSE
Bacteria_Firmicutes_Bacilli_Erysipelotrichales_Erysipelotrichaceae_[Clostridium] innocuum group_NA	-1.22928	0.311899	-3.94127	0.00147689	0.0499188	TRUE	FALSE
Bacteria_Firmicutes_Bacilli_Erysipelotrichales_Erysipelotrichaceae_Catenisphaera_NA	-1.48868	0.314373	-4.73541	0.00320659	0.0774162	TRUE	FALSE
Bacteria_Firmicutes_Clostridia_Monoglobales_Monoglobaceae_Monoglobus_Monoglobus_pectinilyticus	-1.50598	0.273674	-5.50284	0.000378794	0.0213387	TRUE	FALSE
Bacteria_Firmicutes_Bacilli_Erysipelotrichales_Erysipelatoclostridiaceae_Catenibacterium_NA	-1.97117	0.313286	-6.2919	5.90376e-05	0.00997736	TRUE	FALSE
* q values, Benjamini-Hochberg adjustment for multiple comparisons
FDR-adjusted P value (q) < 0.05
FDR-adjusted P value (q) < 0.1
lfc: natural log(Fold change)
|lfc| > 0.69 is |log2(fold change)| > 1
Critieria: |lfc| > 0.69, q < 0.1
Sensitivity score = TRUE

## Sheet: Subgingival_Species
Species identified as significantly differential between Perio and Non-Perio samples using ANCOM-BC2
taxon	lfc_DiseasePD	se_DiseasePD	W_DiseasePD	p_DiseasePD	q_DiseasePD	diff_DiseasePD	passed_ss_DiseasePD
Bacteria_Campylobacterota_Campylobacteria_Campylobacterales_Helicobacteraceae_Wolinella_NA	1.39226	0.174883	7.96109	1.25676e-07	1.98568e-05	TRUE	TRUE
Bacteria_Firmicutes_Bacilli_Mycoplasmatales_Mycoplasmataceae_Mycoplasma_Mycoplasma_orale	1.20743	0.258254	4.67537	7.91858e-05	0.00192275	TRUE	TRUE
Bacteria_Synergistota_Synergistia_Synergistales_Synergistaceae_Fretibacterium_NA	1.19053	0.310274	3.83703	0.000402901	0.00669937	TRUE	TRUE
Bacteria_Bacteroidota_Bacteroidia_Bacteroidales_Tannerellaceae_Tannerella_Tannerella_forsythia	1.12634	0.258289	4.36078	8.5185e-05	0.00192275	TRUE	TRUE
Bacteria_Firmicutes_Clostridia_Peptostreptococcales-Tissierellales_Peptostreptococcaceae_Filifactor_Filifactor_alocis	0.955142	0.301932	3.16344	0.00270424	0.0164334	TRUE	TRUE
Bacteria_Firmicutes_Clostridia_Lachnospirales_Defluviitaleaceae_Defluviitaleaceae UCG-011_NA	0.943375	0.269944	3.4947	0.00115363	0.0112612	TRUE	TRUE
Bacteria_Bacteroidota_Bacteroidia_Bacteroidales_Porphyromonadaceae_Porphyromonas_Porphyromonas_endodontalis	0.881449	0.388462	2.26907	0.0275245	0.0889048	TRUE	TRUE
Bacteria_Bacteroidota_Bacteroidia_Bacteroidales_Rikenellaceae_Rikenellaceae RC9 gut group_NA	0.732484	0.248015	2.95339	0.00550761	0.0271938	TRUE	TRUE
Bacteria_Firmicutes_Clostridia_Lachnospirales_Lachnospiraceae_NA_NA	0.612329	0.283253	2.16177	0.0371749	0.103131	TRUE	TRUE
Bacteria_Bacteroidota_Bacteroidia_Bacteroidales_Prevotellaceae_Prevotella_Prevotella_oris	0.514398	0.27525	1.86884	0.0683114	0.156423	TRUE	TRUE
Bacteria_Firmicutes_Clostridia_Peptostreptococcales-Tissierellales_Peptostreptococcaceae_Peptoanaerobacter_Peptoanaerobacter_stomatis	0.490839	0.20513	2.39282	0.0266482	0.0889048	TRUE	TRUE
Bacteria_Proteobacteria_NA_NA_NA_NA_NA	0.464268	0.190644	2.43526	0.0288498	0.0889048	TRUE	TRUE
Bacteria_Firmicutes_Clostridia_Clostridiales_Clostridiaceae_Clostridium sensu stricto 1_NA	0.452248	0.154271	2.93152	0.0167156	0.0600241	TRUE	TRUE
Bacteria_Firmicutes_Clostridia_Lachnospirales_Lachnospiraceae_Lachnoanaerobaculum_NA	0.393404	0.202921	1.93871	0.0583082	0.139586	TRUE	TRUE
Bacteria_Actinobacteriota_Actinobacteria_Micrococcales_Brevibacteriaceae_Brevibacterium_Brevibacterium_epidermidis	-0.589302	0.245092	-2.40442	0.0428803	0.1154	TRUE	TRUE
Bacteria_Bacteroidota_Bacteroidia_Bacteroidales_Prevotellaceae_Alloprevotella_NA	-0.618193	0.32932	-1.87718	0.0661085	0.153605	TRUE	TRUE
Bacteria_Bacteroidota_Bacteroidia_Flavobacteriales_Weeksellaceae_Bergeyella_NA	-0.750937	0.2858	-2.62749	0.0115144	0.0433162	TRUE	TRUE
Bacteria_Patescibacteria_Gracilibacteria_JGI 0000069-P22_NA_NA_NA	-0.805647	0.201577	-3.99672	0.00209792	0.0140371	TRUE	TRUE
Bacteria_Actinobacteriota_Actinobacteria_Propionibacteriales_Propionibacteriaceae_Pseudopropionibacterium_Pseudopropionibacterium_propionicum	-0.868139	0.162175	-5.35308	5.27078e-05	0.00192275	TRUE	TRUE
Bacteria_Actinobacteriota_Actinobacteria_Actinomycetales_Actinomycetaceae_Actinomyces_Actinomyces_oris	-0.87798	0.344385	-2.54941	0.0140404	0.0515903	TRUE	TRUE
Bacteria_Bacteroidota_Bacteroidia_Flavobacteriales_Flavobacteriaceae_Capnocytophaga_NA	-0.908607	0.322641	-2.81616	0.00758547	0.032392	TRUE	TRUE
Bacteria_Bacteroidota_Bacteroidia_Flavobacteriales_Flavobacteriaceae_Capnocytophaga_Capnocytophaga_sputigena	-0.982546	0.267478	-3.67338	0.000793852	0.0104524	TRUE	TRUE
Bacteria_Actinobacteriota_Actinobacteria_Micrococcales_Micrococcaceae_Rothia_Rothia_dentocariosa	-0.998227	0.436259	-2.28815	0.0263066	0.0889048	TRUE	TRUE
Bacteria_Bacteroidota_Bacteroidia_Bacteroidales_Porphyromonadaceae_Porphyromonas_Porphyromonas_gingivalis	1.38215	0.44666	3.09442	0.00331707	0.019411	TRUE	FALSE
Bacteria_Actinobacteriota_Coriobacteriia_Coriobacteriales_Atopobiaceae_Coriobacteriaceae UCG-002_NA	1.37775	0.205267	6.712	5.2852e-05	0.00192275	TRUE	FALSE
Bacteria_Firmicutes_Clostridia_Peptostreptococcales-Tissierellales_Anaerovoracaceae_Amnipila_NA	1.20271	0.171241	7.02348	0.000207192	0.00409204	TRUE	FALSE
Bacteria_Firmicutes_Clostridia_Clostridia vadinBB60 group_NA_NA_NA	1.17219	0.261675	4.47959	6.94842e-05	0.00192275	TRUE	FALSE
Bacteria_Bacteroidota_Bacteroidia_Bacteroidales_Rikenellaceae_Alistipes_NA	1.15251	0.211773	5.44222	3.60178e-05	0.00192275	TRUE	FALSE
Bacteria_Bacteroidota_Bacteroidia_Bacteroidales_Prevotellaceae_Prevotella_NA	1.0552	0.389645	2.70811	0.00923866	0.0364927	TRUE	FALSE
Bacteria_Bacteroidota_Bacteroidia_Bacteroidales_Prevotellaceae_Prevotella_Prevotella_fusca	0.989127	0.309464	3.19626	0.00600965	0.0287735	TRUE	FALSE
Bacteria_Firmicutes_Clostridia_Lachnospirales_Lachnospiraceae_[Eubacterium] xylanophilum group_NA	0.908095	0.148599	6.11104	0.000875866	0.0106451	TRUE	FALSE
Bacteria_Bacteroidota_Bacteroidia_Bacteroidales_Bacteroidaceae_Bacteroides_NA	0.878417	0.182507	4.81306	0.000424011	0.00669937	TRUE	FALSE
Bacteria_Firmicutes_Clostridia_Peptostreptococcales-Tissierellales_Anaerovoracaceae_[Eubacterium] brachy group_[Eubacterium] brachy group_brachy	0.835021	0.273241	3.05598	0.00450045	0.0245197	TRUE	FALSE
Bacteria_Campylobacterota_Campylobacteria_Campylobacterales_Helicobacteraceae_Helicobacter_Helicobacter_typhlonius	0.807409	0.190849	4.23062	0.0022046	0.0140371	TRUE	FALSE
Bacteria_Bacteroidota_Bacteroidia_Bacteroidales_Prevotellaceae_NA_NA	0.802962	0.181731	4.41842	0.00103122	0.0112612	TRUE	FALSE
Bacteria_Bacteroidota_Bacteroidia_Bacteroidales_Bacteroidaceae_Bacteroides_Bacteroides_vulgatus	0.769617	0.181588	4.23825	0.00115102	0.0112612	TRUE	FALSE
Bacteria_Firmicutes_Clostridia_Oscillospirales_Oscillospiraceae_Intestinimonas_NA	0.707615	0.202077	3.50171	0.00670546	0.0307551	TRUE	FALSE
Bacteria_Firmicutes_Clostridia_Lachnospirales_Lachnospiraceae_Lachnospiraceae NK4A136 group_NA	0.703579	0.233726	3.01027	0.00719615	0.0315831	TRUE	FALSE
Bacteria_Firmicutes_Clostridia_Peptostreptococcales-Tissierellales_Peptostreptococcaceae_Peptostreptococcus_NA	0.693878	0.25284	2.74433	0.00895621	0.0362841	TRUE	FALSE
Bacteria_Bacteroidota_Bacteroidia_Bacteroidales_Prevotellaceae_Prevotella_Prevotella_buccae	0.662295	0.15458	4.28448	0.0020365	0.0140371	TRUE	FALSE
Bacteria_Firmicutes_Clostridia_Peptostreptococcales-Tissierellales_Anaerovoracaceae_[Eubacterium] saphenum group_[Eubacterium] saphenum group_saphenum	0.656282	0.22077	2.97269	0.00681285	0.0307551	TRUE	FALSE
Bacteria_Actinobacteriota_Actinobacteria_Corynebacteriales_Corynebacteriaceae_Corynebacterium_NA	0.646356	0.207254	3.11867	0.00519457	0.0271938	TRUE	FALSE
Bacteria_Firmicutes_Clostridia_Peptostreptococcales-Tissierellales_Anaerovoracaceae_NA_NA	0.644814	0.187582	3.43751	0.0021497	0.0140371	TRUE	FALSE
Bacteria_Firmicutes_Clostridia_Lachnospirales_Lachnospiraceae_Butyrivibrio_NA	0.640874	0.16412	3.90491	0.00180929	0.0140371	TRUE	FALSE
Bacteria_Bacteroidota_Bacteroidia_Bacteroidales_Prevotellaceae_Prevotella_Prevotella_pleuritidis	0.61917	0.323919	1.9115	0.0639267	0.150753	TRUE	FALSE
Bacteria_Firmicutes_Clostridia_Lachnospirales_Lachnospiraceae_Catonella_NA	0.617525	0.276454	2.23374	0.0300034	0.0889171	TRUE	FALSE
Bacteria_Firmicutes_Clostridia_Peptostreptococcales-Tissierellales_Family XI_Parvimonas_Parvimonas_micra	0.581675	0.255056	2.28058	0.0275894	0.0889048	TRUE	FALSE
Bacteria_Fusobacteriota_Fusobacteriia_Fusobacteriales_Leptotrichiaceae_Oceanivirga_NA	0.574971	0.280129	2.05252	0.0534375	0.130111	TRUE	FALSE
Bacteria_Fusobacteriota_Fusobacteriia_Fusobacteriales_Leptotrichiaceae_Leptotrichia_Leptotrichia_shahii	0.556545	0.237008	2.34822	0.0282623	0.0889048	TRUE	FALSE
Bacteria_Firmicutes_Clostridia_Lachnospirales_Lachnospiraceae_Johnsonella_NA	0.550784	0.262928	2.09481	0.0430923	0.1154	TRUE	FALSE
Bacteria_Actinobacteriota_Coriobacteriia_Coriobacteriales_Eggerthellaceae_Enterorhabdus_NA	0.539978	0.135974	3.97119	0.0053841	0.0271938	TRUE	FALSE
Bacteria_Actinobacteriota_Coriobacteriia_Coriobacteriales_Atopobiaceae_Olsenella_NA	0.520156	0.161701	3.21677	0.00345597	0.0195016	TRUE	FALSE
Bacteria_Bacteroidota_Bacteroidia_Bacteroidales_Bacteroidaceae_Bacteroides_Bacteroides_acidifaciens	0.512917	0.17839	2.87526	0.0109907	0.0423545	TRUE	FALSE
Bacteria_Firmicutes_Negativicutes_Veillonellales-Selenomonadales_Veillonellaceae_Veillonella_Veillonella_rogosae	0.490923	0.208105	2.35901	0.026117	0.0889048	TRUE	FALSE
Bacteria_Bacteroidota_Bacteroidia_Bacteroidales_Bacteroidaceae_Bacteroides_Bacteroides_uniformis	0.480643	0.214106	2.24489	0.0485994	0.12385	TRUE	FALSE
Bacteria_Verrucomicrobiota_Verrucomicrobiae_Verrucomicrobiales_Akkermansiaceae_Akkermansia_Akkermansia_muciniphila	0.430833	0.206099	2.09042	0.0495577	0.124288	TRUE	FALSE
Bacteria_Proteobacteria_Gammaproteobacteria_Enterobacterales_Pasteurellaceae_Conservatibacter_Conservatibacter_flavescens	0.402678	0.182105	2.21124	0.0471752	0.122191	TRUE	FALSE
Bacteria_Actinobacteriota_Actinobacteria_Bifidobacteriales_Bifidobacteriaceae_Bifidobacterium_Bifidobacterium_pseudolongum	0.378806	0.140005	2.70565	0.0303894	0.0889171	TRUE	FALSE
Bacteria_Firmicutes_Clostridia_Lachnospirales_Lachnospiraceae_Oribacterium_NA	0.347605	0.158314	2.19568	0.0468682	0.122191	TRUE	FALSE
Bacteria_Fusobacteriota_Fusobacteriia_Fusobacteriales_Fusobacteriaceae_Cetobacterium_NA	-0.399727	0.149913	-2.66639	0.0372055	0.103131	TRUE	FALSE
Bacteria_Firmicutes_Bacilli_Erysipelotrichales_Erysipelotrichaceae_Solobacterium_Solobacterium_moorei	-0.400745	0.174063	-2.3023	0.0292598	0.0889048	TRUE	FALSE
Bacteria_Campylobacterota_Campylobacteria_Campylobacterales_Campylobacteraceae_Campylobacter_Campylobacter_curvus	-0.528685	0.227668	-2.32218	0.0328957	0.0945002	TRUE	FALSE
Bacteria_Bacteroidota_Bacteroidia_Flavobacteriales_Flavobacteriaceae_Capnocytophaga_Capnocytophaga_gingivalis	-0.539588	0.272608	-1.97936	0.0535268	0.130111	TRUE	FALSE
Bacteria_Firmicutes_Bacilli_Lactobacillales_Streptococcaceae_Streptococcus_Streptococcus_sinensis	-0.619808	0.163248	-3.79673	0.00222107	0.0140371	TRUE	FALSE
Bacteria_Firmicutes_Clostridia_Oscillospirales_UCG-010_NA_NA	-0.734866	0.146339	-5.02166	0.0015276	0.0134089	TRUE	FALSE
Bacteria_Firmicutes_Clostridia_Lachnospirales_Lachnospiraceae_Johnsonella_Johnsonella_ignava	-0.790065	0.177043	-4.46257	0.000536306	0.00770331	TRUE	FALSE
Bacteria_Actinobacteriota_Actinobacteria_Corynebacteriales_Corynebacteriaceae_Corynebacterium_Corynebacterium_durum	-0.917744	0.334237	-2.74578	0.00847113	0.0352221	TRUE	FALSE
Bacteria_Firmicutes_Clostridia_Oscillospirales_[Eubacterium] coprostanoligenes group_NA_NA	-0.955097	0.236282	-4.04219	0.00121165	0.0112612	TRUE	FALSE
Bacteria_Bacteroidota_Bacteroidia_Flavobacteriales_Flavobacteriaceae_Capnocytophaga_Capnocytophaga_ochracea	-0.969394	0.280825	-3.45195	0.00172922	0.0140371	TRUE	FALSE
* q values, Benjamini-Hochberg adjustment for multiple comparisons
FDR-adjusted P value (q) < 0.05
FDR-adjusted P value (q) < 0.1
lfc: natural log(Fold change)
|lfc| > 0.69 is |log2(fold change)| > 1
Critieria: |lfc| > 0.69, q < 0.05
Sensitivity score = TRUE

## Sheet: Subgingival_BMI_Species
Species identified as significantly differential between Perio and Non-Perio samples using ANCOM-BC2
taxon	lfc_DiseasePD	se_DiseasePD	W_DiseasePD	p_DiseasePD	q_DiseasePD	diff_DiseasePD	passed_ss_DiseasePD
Bacteria_Campylobacterota_Campylobacteria_Campylobacterales_Helicobacteraceae_Wolinella_NA	1.56447	0.276616	5.65573	1.87836e-05	0.00296781	TRUE	TRUE
Bacteria_Firmicutes_Bacilli_Mycoplasmatales_Mycoplasmataceae_Mycoplasma_Mycoplasma_orale	1.55144	0.322118	4.81639	5.99637e-05	0.00315809	TRUE	TRUE
Bacteria_Firmicutes_Clostridia_Clostridia vadinBB60 group_NA_NA_NA	1.46497	0.316565	4.62771	4.65901e-05	0.00315809	TRUE	TRUE
Bacteria_Synergistota_Synergistia_Synergistales_Synergistaceae_Fretibacterium_NA	1.28934	0.350416	3.67946	0.000659725	0.0163195	TRUE	TRUE
Bacteria_Bacteroidota_Bacteroidia_Bacteroidales_Tannerellaceae_Tannerella_Tannerella_forsythia	1.20957	0.313237	3.86152	0.000402542	0.0159004	TRUE	TRUE
Bacteria_Firmicutes_Clostridia_Peptostreptococcales-Tissierellales_Peptostreptococcaceae_Filifactor_Filifactor_alocis	1.13928	0.351409	3.24204	0.00218512	0.0324653	TRUE	TRUE
Bacteria_Firmicutes_Clostridia_Lachnospirales_Defluviitaleaceae_Defluviitaleaceae UCG-011_NA	1.06692	0.320943	3.32432	0.00190471	0.0324653	TRUE	TRUE
Bacteria_Bacteroidota_Bacteroidia_Bacteroidales_Porphyromonadaceae_Porphyromonas_Porphyromonas_endodontalis	0.998688	0.424007	2.35536	0.0224693	0.114242	TRUE	TRUE
Bacteria_Proteobacteria_NA_NA_NA_NA_NA	0.808529	0.285905	2.82797	0.0142459	0.0937854	TRUE	TRUE
Bacteria_Bacteroidota_Bacteroidia_Bacteroidales_Rikenellaceae_Rikenellaceae RC9 gut group_NA	0.79582	0.306742	2.59443	0.0137466	0.0937854	TRUE	TRUE
Bacteria_Bacteroidota_Bacteroidia_Bacteroidales_Prevotellaceae_Prevotella_Prevotella_oris	0.651911	0.324561	2.00859	0.0508867	0.160599	TRUE	TRUE
Bacteria_Bacteroidota_Bacteroidia_Bacteroidales_Prevotellaceae_Alloprevotella_Alloprevotella_rava	0.551803	0.27285	2.02237	0.0535381	0.160599	TRUE	TRUE
Bacteria_Bacteroidota_Bacteroidia_Flavobacteriales_Weeksellaceae_Bergeyella_NA	-0.651604	0.330965	-1.9688	0.0548883	0.160599	TRUE	TRUE
Bacteria_Bacteroidota_Bacteroidia_Flavobacteriales_Flavobacteriaceae_Capnocytophaga_NA	-0.788932	0.382052	-2.06499	0.0457961	0.1573	TRUE	TRUE
Bacteria_Actinobacteriota_Actinobacteria_Micrococcales_Micrococcaceae_Rothia_Rothia_dentocariosa	-0.910666	0.462538	-1.96885	0.0545258	0.160599	TRUE	TRUE
Bacteria_Bacteroidota_Bacteroidia_Bacteroidales_Porphyromonadaceae_Porphyromonas_Porphyromonas_gingivalis	1.55405	0.480496	3.23426	0.00226024	0.0324653	TRUE	FALSE
Bacteria_Actinobacteriota_Coriobacteriia_Coriobacteriales_Atopobiaceae_Coriobacteriaceae UCG-002_NA	1.5038	0.2998	5.016	0.000723016	0.0163195	TRUE	FALSE
Bacteria_Firmicutes_Clostridia_Peptostreptococcales-Tissierellales_Anaerovoracaceae_Amnipila_NA	1.35193	0.281029	4.81065	0.00296826	0.0390821	TRUE	FALSE
Bacteria_Bacteroidota_Bacteroidia_Bacteroidales_Rikenellaceae_Alistipes_NA	1.26525	0.296578	4.26615	0.000521645	0.0163195	TRUE	FALSE
Bacteria_Bacteroidota_Bacteroidia_Bacteroidales_Prevotellaceae_Prevotella_Prevotella_buccae	1.22536	0.269748	4.54259	0.00189273	0.0324653	TRUE	FALSE
Bacteria_Bacteroidota_Bacteroidia_Bacteroidales_Prevotellaceae_Prevotella_NA	1.20214	0.44016	2.73114	0.00874827	0.0863892	TRUE	FALSE
Bacteria_Bacteroidota_Bacteroidia_Bacteroidales_Prevotellaceae_Prevotella_Prevotella_pleuritidis	0.986258	0.359011	2.74715	0.00943438	0.0868839	TRUE	FALSE
Bacteria_Firmicutes_Clostridia_Lachnospirales_Lachnospiraceae_[Eubacterium] xylanophilum group_NA	0.970624	0.273519	3.54865	0.016411	0.0985164	TRUE	FALSE
Bacteria_Firmicutes_Clostridia_Peptostreptococcales-Tissierellales_Anaerovoracaceae_[Eubacterium] saphenum group_[Eubacterium] saphenum group_saphenum	0.965451	0.300751	3.21014	0.00403455	0.0490353	TRUE	FALSE
Bacteria_Bacteroidota_Bacteroidia_Bacteroidales_Prevotellaceae_Prevotella_Prevotella_fusca	0.929463	0.364827	2.54768	0.0232215	0.114242	TRUE	FALSE
Bacteria_Firmicutes_Clostridia_Lachnospirales_Lachnospiraceae_Butyrivibrio_NA	0.901749	0.27314	3.30142	0.00632409	0.0713719	TRUE	FALSE
Bacteria_Bacteroidota_Bacteroidia_Bacteroidales_Bacteroidaceae_Bacteroides_Bacteroides_vulgatus	0.892914	0.292517	3.05252	0.010998	0.0868839	TRUE	FALSE
Bacteria_Firmicutes_Clostridia_Peptostreptococcales-Tissierellales_Peptostreptococcaceae_Peptostreptococcus_NA	0.870617	0.310129	2.80728	0.00768514	0.0809502	TRUE	FALSE
Bacteria_Firmicutes_Clostridia_Peptostreptococcales-Tissierellales_Anaerovoracaceae_[Eubacterium] brachy group_[Eubacterium] brachy group_brachy	0.856896	0.347112	2.46864	0.0192792	0.10879	TRUE	FALSE
Bacteria_Firmicutes_Clostridia_Oscillospirales_Oscillospiraceae_Intestinimonas_NA	0.847641	0.30685	2.76239	0.0245838	0.114242	TRUE	FALSE
Bacteria_Actinobacteriota_Actinobacteria_Corynebacteriales_Corynebacteriaceae_Corynebacterium_NA	0.831843	0.296208	2.8083	0.0108558	0.0868839	TRUE	FALSE
Bacteria_Bacteroidota_Bacteroidia_Bacteroidales_Bacteroidaceae_Bacteroides_Bacteroides_acidifaciens	0.80419	0.279786	2.87431	0.0115824	0.0871434	TRUE	FALSE
Bacteria_Firmicutes_Clostridia_Peptostreptococcales-Tissierellales_Anaerovoracaceae_NA_NA	0.778169	0.281201	2.7673	0.0109618	0.0868839	TRUE	FALSE
Bacteria_Firmicutes_Clostridia_Clostridiales_Clostridiaceae_Clostridium sensu stricto 1_NA	0.756955	0.273959	2.76303	0.0245597	0.114242	TRUE	FALSE
Bacteria_Fusobacteriota_Fusobacteriia_Fusobacteriales_Leptotrichiaceae_Leptotrichia_Leptotrichia_shahii	0.755912	0.310528	2.43428	0.0239321	0.114242	TRUE	FALSE
Bacteria_Bacteroidota_Bacteroidia_Bacteroidales_Prevotellaceae_NA_NA	0.754947	0.289449	2.60822	0.0261204	0.11464	TRUE	FALSE
Bacteria_Verrucomicrobiota_Verrucomicrobiae_Verrucomicrobiales_Akkermansiaceae_Akkermansia_Akkermansia_muciniphila	0.73221	0.296519	2.46935	0.0231885	0.114242	TRUE	FALSE
Bacteria_Firmicutes_Negativicutes_Veillonellales-Selenomonadales_Veillonellaceae_Veillonella_Veillonella_rogosae	0.729481	0.284781	2.56155	0.0168351	0.0985164	TRUE	FALSE
Bacteria_Proteobacteria_Gammaproteobacteria_Enterobacterales_Pasteurellaceae_Conservatibacter_Conservatibacter_flavescens	0.708714	0.280876	2.52323	0.0283124	0.116087	TRUE	FALSE
Bacteria_Firmicutes_Clostridia_Peptostreptococcales-Tissierellales_Family XI_Parvimonas_Parvimonas_micra	0.705344	0.321368	2.19481	0.0337576	0.131554	TRUE	FALSE
Bacteria_Bacteroidota_Bacteroidia_Bacteroidales_Bacteroidaceae_Bacteroides_Bacteroides_uniformis	0.703288	0.318316	2.20941	0.0544981	0.160599	TRUE	FALSE
Bacteria_Firmicutes_Clostridia_Lachnospirales_Lachnospiraceae_Catonella_NA	0.699743	0.326704	2.14183	0.0372045	0.13996	TRUE	FALSE
Bacteria_Campylobacterota_Campylobacteria_Campylobacterales_Helicobacteraceae_Helicobacter_Helicobacter_typhlonius	0.669925	0.297852	2.24919	0.0546364	0.160599	TRUE	FALSE
Bacteria_Firmicutes_Clostridia_Lachnospirales_Lachnospiraceae_Lachnospiraceae NK4A136 group_NA	0.63558	0.30575	2.07875	0.0522153	0.160599	TRUE	FALSE
Bacteria_Actinobacteriota_Coriobacteriia_Coriobacteriales_Eggerthellaceae_Enterorhabdus_NA	0.614549	0.265521	2.3145	0.0598984	0.172072	TRUE	FALSE
Bacteria_Actinobacteriota_Coriobacteriia_Coriobacteriales_Atopobiaceae_Olsenella_NA	0.547556	0.255514	2.14296	0.0420386	0.150957	TRUE	FALSE
Bacteria_Firmicutes_Clostridia_Lachnospirales_Lachnospiraceae_Johnsonella_Johnsonella_ignava	-0.621235	0.278186	-2.23317	0.0437449	0.153593	TRUE	FALSE
Bacteria_Firmicutes_Bacilli_Lactobacillales_Streptococcaceae_Streptococcus_Streptococcus_sinensis	-0.634298	0.273137	-2.32227	0.0386079	0.141862	TRUE	FALSE
Bacteria_Actinobacteriota_Actinobacteria_Propionibacteriales_Propionibacteriaceae_Pseudopropionibacterium_Pseudopropionibacterium_propionicum	-0.66404	0.272591	-2.43603	0.0269145	0.114932	TRUE	FALSE
Bacteria_Bacteroidota_Bacteroidia_Flavobacteriales_Flavobacteriaceae_Capnocytophaga_Capnocytophaga_sputigena	-0.696452	0.315511	-2.20738	0.0341374	0.131554	TRUE	FALSE
Bacteria_Actinobacteriota_Actinobacteria_Actinomycetales_Actinomycetaceae_Actinomyces_Actinomyces_oris	-0.752863	0.37906	-1.98613	0.0528682	0.160599	TRUE	FALSE
Bacteria_Firmicutes_Clostridia_Oscillospirales_[Eubacterium] coprostanoligenes group_NA_NA	-0.837198	0.331483	-2.52562	0.0253338	0.114364	TRUE	FALSE
Bacteria_Actinobacteriota_Actinobacteria_Corynebacteriales_Corynebacteriaceae_Corynebacterium_Corynebacterium_durum	-0.840846	0.372446	-2.25763	0.0286543	0.116087	TRUE	FALSE
Bacteria_Bacteroidota_Bacteroidia_Flavobacteriales_Flavobacteriaceae_Capnocytophaga_Capnocytophaga_ochracea	-0.879409	0.345357	-2.54638	0.0166701	0.0985164	TRUE	FALSE
Bacteria_Proteobacteria_Alphaproteobacteria_Caulobacterales_Caulobacteraceae_Brevundimonas_Brevundimonas_vesicularis	-0.889625	0.282621	-3.14777	0.0136443	0.0937854	TRUE	FALSE
* q values, Benjamini-Hochberg adjustment for multiple comparisons
FDR-adjusted P value (q) < 0.05
FDR-adjusted P value (q) < 0.1
lfc: natural log(Fold change)
|lfc| > 0.69 is |log2(fold change)| > 1
Critieria: |lfc| > 0.69, q < 0.05
Sensitivity score = TRUE

## Sheet: Saliva_Species
Species identified as significantly differential between Perio and Non-Perio samples using ANCOM-BC2
taxon	lfc_DiseasePD	se_DiseasePD	W_DiseasePD	p_DiseasePD	q_DiseasePD	diff_DiseasePD	passed_ss_DiseasePD
Bacteria_Bacteroidota_Bacteroidia_Bacteroidales_Prevotellaceae_Prevotella_Prevotella_enoeca	1.01796	0.1599	6.36627	1.26696e-05	0.000672169	TRUE	TRUE
Bacteria_Firmicutes_Bacilli_Mycoplasmatales_Mycoplasmataceae_Mycoplasma_Mycoplasma_orale	0.967332	0.219653	4.4039	8.73667e-05	0.00166967	TRUE	TRUE
Bacteria_Firmicutes_Clostridia_Peptostreptococcales-Tissierellales_Peptostreptococcaceae_Filifactor_Filifactor_alocis	0.872923	0.270212	3.23051	0.00223349	0.0167026	TRUE	TRUE
Bacteria_Firmicutes_Clostridia_Peptostreptococcales-Tissierellales_Anaerovoracaceae_NA_NA	0.832287	0.173581	4.79481	6.34133e-05	0.00155816	TRUE	TRUE
Bacteria_Firmicutes_Clostridia_Clostridia vadinBB60 group_NA_NA_NA	0.821224	0.221542	3.70685	0.000722268	0.00653843	TRUE	TRUE
Bacteria_Bacteroidota_Bacteroidia_Bacteroidales_Porphyromonadaceae_Porphyromonas_Porphyromonas_gingivalis	0.779941	0.318897	2.44574	0.0185247	0.0777135	TRUE	TRUE
Bacteria_Synergistota_Synergistia_Synergistales_Synergistaceae_Fretibacterium_NA	0.760775	0.226287	3.36199	0.0018839	0.0147617	TRUE	TRUE
Bacteria_Campylobacterota_Campylobacteria_Campylobacterales_Campylobacteraceae_Campylobacter_Campylobacter_showae	0.759888	0.307476	2.47137	0.016772	0.0721196	TRUE	TRUE
Bacteria_Firmicutes_Clostridia_Peptostreptococcales-Tissierellales_Family XI_Parvimonas_Parvimonas_micra	0.753452	0.166989	4.51198	6.29806e-05	0.00155816	TRUE	TRUE
Bacteria_Firmicutes_Clostridia_Peptostreptococcales-Tissierellales_Anaerovoracaceae_[Eubacterium] nodatum group_[Eubacterium] nodatum group_nodatum	0.743315	0.193907	3.83336	0.000520654	0.00597017	TRUE	TRUE
Bacteria_Bacteroidota_Bacteroidia_Bacteroidales_Prevotellaceae_Prevotella_Prevotella_dentalis	0.733166	0.227712	3.21971	0.00276871	0.0185051	TRUE	TRUE
Bacteria_Fusobacteriota_Fusobacteriia_Fusobacteriales_Leptotrichiaceae_Oceanivirga_NA	0.719505	0.36272	1.98364	0.0543679	0.153617	TRUE	TRUE
Bacteria_Bacteroidota_Bacteroidia_Bacteroidales_Prevotellaceae_Prevotella_Prevotella_baroniae	0.714427	0.213484	3.34651	0.00188812	0.0147617	TRUE	TRUE
Bacteria_Firmicutes_Clostridia_Lachnospirales_Defluviitaleaceae_Defluviitaleaceae UCG-011_NA	0.697477	0.188738	3.69547	0.000657181	0.00653843	TRUE	TRUE
Bacteria_Firmicutes_Clostridia_Lachnospirales_Lachnospiraceae_Catonella_NA	0.683194	0.264283	2.58508	0.0126384	0.0602179	TRUE	TRUE
Bacteria_Campylobacterota_Campylobacteria_Campylobacterales_Helicobacteraceae_Wolinella_NA	0.640383	0.149731	4.2769	0.000767089	0.00659697	TRUE	TRUE
Bacteria_Bacteroidota_Bacteroidia_Bacteroidales_Porphyromonadaceae_Porphyromonas_Porphyromonas_endodontalis	0.542638	0.278137	1.95098	0.0565642	0.15692	TRUE	TRUE
Bacteria_Proteobacteria_Alphaproteobacteria_Rhodospirillales_NA_NA_NA	0.442364	0.190613	2.32074	0.0329903	0.115803	TRUE	TRUE
Bacteria_Bacteroidota_Bacteroidia_Flavobacteriales_Flavobacteriaceae_Capnocytophaga_Capnocytophaga_sputigena	-0.506162	0.184624	-2.74158	0.00936304	0.0460126	TRUE	TRUE
Bacteria_Patescibacteria_Gracilibacteria_Absconditabacteriales (SR1)_NA_NA_NA	-1.16024	0.450855	-2.57343	0.01302	0.0602179	TRUE	TRUE
Bacteria_Firmicutes_Clostridia_Peptostreptococcales-Tissierellales_Peptostreptococcaceae_Romboutsia_Romboutsia_ilealis	-1.1855	0.170852	-6.93876	1.56318e-05	0.000672169	TRUE	TRUE
Bacteria_Firmicutes_Clostridia_Lachnospirales_Lachnospiraceae_Blautia_NA	1.30112	0.235977	5.51374	3.79618e-05	0.00130588	TRUE	FALSE
Bacteria_Firmicutes_Clostridia_Lachnospirales_Lachnospiraceae_[Eubacterium] fissicatena group_NA	1.23829	0.143179	8.64855	5.91161e-06	0.000672169	TRUE	FALSE
Bacteria_Firmicutes_Clostridia_Peptostreptococcales-Tissierellales_Peptostreptococcaceae_[Eubacterium] yurii group_NA	1.11335	0.137359	8.10538	1.04978e-05	0.000672169	TRUE	FALSE
Bacteria_Firmicutes_Bacilli_Erysipelotrichales_Erysipelatoclostridiaceae_Erysipelatoclostridium_NA	1.04034	0.214355	4.85337	0.000315248	0.00451856	TRUE	FALSE
Bacteria_NA_NA_NA_NA_NA_NA	0.882244	0.403775	2.18499	0.0338034	0.116284	TRUE	FALSE
Bacteria_Bacteroidota_Bacteroidia_Sphingobacteriales_Lentimicrobiaceae_Lentimicrobium_NA	0.847246	0.221538	3.82438	0.000643124	0.00653843	TRUE	FALSE
Bacteria_Bacteroidota_Bacteroidia_Bacteroidales_Prevotellaceae_Prevotella_Prevotella_scopos	0.786604	0.279034	2.81903	0.00725383	0.0402471	TRUE	FALSE
Bacteria_Bacteroidota_Bacteroidia_Bacteroidales_Prevotellaceae_Prevotella_Prevotella_histicola	0.747313	0.316282	2.3628	0.0241843	0.0924378	TRUE	FALSE
Bacteria_Proteobacteria_Gammaproteobacteria_Burkholderiales_Neisseriaceae_Neisseria_NA	0.651608	0.276833	2.3538	0.0261147	0.0961988	TRUE	FALSE
Bacteria_Actinobacteriota_Actinobacteria_Actinomycetales_Actinomycetaceae_Actinomyces_Actinomyces_naeslundii	0.64348	0.1417	4.54115	0.00266404	0.0185051	TRUE	FALSE
Bacteria_Actinobacteriota_Actinobacteria_Actinomycetales_Actinomycetaceae_Actinomyces_Actinomyces_graevenitzii	0.635444	0.31782	1.99938	0.0525686	0.153617	TRUE	FALSE
Bacteria_Firmicutes_Clostridia_Oscillospirales_Oscillospiraceae_NA_NA	0.619705	0.18541	3.34234	0.00529816	0.0314236	TRUE	FALSE
Bacteria_Patescibacteria_Gracilibacteria_JGI 0000069-P22_NA_NA_NA	0.614795	0.176275	3.48771	0.00507904	0.0311998	TRUE	FALSE
Bacteria_Firmicutes_Bacilli_Erysipelotrichales_Erysipelotrichaceae_Allobaculum_NA	0.543481	0.280258	1.93922	0.066713	0.173858	TRUE	FALSE
Bacteria_Firmicutes_Clostridia_Peptostreptococcales-Tissierellales_Peptostreptococcaceae_Peptostreptococcus_NA	0.535604	0.259521	2.06382	0.0441409	0.141974	TRUE	FALSE
Bacteria_Firmicutes_Clostridia_Peptostreptococcales-Tissierellales_Anaerovoracaceae_[Eubacterium] saphenum group_[Eubacterium] saphenum group_saphenum	0.523192	0.234827	2.22799	0.0317195	0.113662	TRUE	FALSE
Bacteria_Firmicutes_Clostridia_Peptostreptococcales-Tissierellales_Anaerovoracaceae_[Eubacterium] brachy group_[Eubacterium] brachy group_brachy	0.473425	0.22085	2.14365	0.0390886	0.131828	TRUE	FALSE
Bacteria_Actinobacteriota_Coriobacteriia_Coriobacteriales_Atopobiaceae_Atopobium_NA	0.466043	0.240383	1.93876	0.0580743	0.158552	TRUE	FALSE
Bacteria_Actinobacteriota_Actinobacteria_Actinomycetales_Actinomycetaceae_F0332_NA	0.435824	0.218023	1.99899	0.0529957	0.153617	TRUE	FALSE
Bacteria_Bacteroidota_Bacteroidia_Bacteroidales_Prevotellaceae_Prevotella_Prevotella_nigrescens	0.415991	0.207086	2.00879	0.0503236	0.153617	TRUE	FALSE
Bacteria_Bacteroidota_Bacteroidia_Bacteroidales_Prevotellaceae_Prevotella_Prevotella_saccharolytica	0.403708	0.168129	2.40118	0.023788	0.0924378	TRUE	FALSE
Bacteria_Firmicutes_Clostridia_Peptostreptococcales-Tissierellales_Anaerovoracaceae_Mogibacterium_Mogibacterium_timidum	0.392198	0.144815	2.70826	0.0203539	0.0814157	TRUE	FALSE
Bacteria_Firmicutes_Clostridia_Peptostreptococcales-Tissierellales_Anaerovoracaceae_Family XIII UCG-001_NA	0.374528	0.148694	2.51879	0.0191813	0.0785518	TRUE	FALSE
Bacteria_Firmicutes_Clostridia_Lachnospirales_Lachnospiraceae_Butyrivibrio_NA	0.357773	0.176377	2.02846	0.0517858	0.153617	TRUE	FALSE
Bacteria_Bacteroidota_Bacteroidia_Bacteroidales_Tannerellaceae_Parabacteroides_Parabacteroides_goldsteinii	0.357277	0.187667	1.90378	0.0763038	0.192173	TRUE	FALSE
Bacteria_Firmicutes_Clostridia_Lachnospirales_Lachnospiraceae_Oribacterium_Oribacterium_asaccharolyticum	0.35599	0.177882	2.00127	0.0544804	0.153617	TRUE	FALSE
Bacteria_Firmicutes_Clostridia_Peptostreptococcales-Tissierellales_Anaerovoracaceae_Mogibacterium_Mogibacterium_pumilum	0.302023	0.134664	2.24278	0.0445731	0.141974	TRUE	FALSE
Bacteria_Firmicutes_Negativicutes_Veillonellales-Selenomonadales_Veillonellaceae_NA_NA	0.272218	0.131068	2.07693	0.076431	0.192173	TRUE	FALSE
Bacteria_Firmicutes_Clostridia_Clostridiales_Clostridiaceae_Clostridium sensu stricto 1_Clostridium sensu stricto 1_perfringens	-0.336772	0.148718	-2.2645	0.0470081	0.147007	TRUE	FALSE
Bacteria_Firmicutes_Clostridia_Oscillospirales_Oscillospiraceae_UCG-003_NA	-0.383459	0.177383	-2.16175	0.0626184	0.168287	TRUE	FALSE
Bacteria_Firmicutes_Clostridia_Oscillospirales_Oscillospiraceae_Intestinimonas_NA	-0.403189	0.167823	-2.40247	0.0430106	0.141974	TRUE	FALSE
Bacteria_Proteobacteria_Gammaproteobacteria_Enterobacterales_Pasteurellaceae_NA_NA	-0.479915	0.203203	-2.36176	0.0262869	0.0961988	TRUE	FALSE
Bacteria_Firmicutes_Clostridia_Lachnospirales_Lachnospiraceae_Lachnoclostridium_NA	-0.512451	0.141374	-3.62479	0.00553028	0.031707	TRUE	FALSE
Bacteria_Proteobacteria_Gammaproteobacteria_Enterobacterales_Pasteurellaceae_Haemophilus_NA	-0.520432	0.141591	-3.67559	0.00279729	0.0185051	TRUE	FALSE
Bacteria_Firmicutes_Clostridia_Oscillospirales_Ruminococcaceae_[Eubacterium] siraeum group_NA	-0.529881	0.179754	-2.9478	0.0162789	0.0717941	TRUE	FALSE
Bacteria_Firmicutes_Clostridia_Lachnospirales_Lachnospiraceae_Lachnospiraceae NK4A136 group_Lachnospiraceae NK4A136 group_bacterium	-0.559991	0.145771	-3.84157	0.00854331	0.0459203	TRUE	FALSE
Bacteria_Bacteroidota_Bacteroidia_Flavobacteriales_Flavobacteriaceae_Capnocytophaga_Capnocytophaga_leadbetteri	-0.597849	0.217506	-2.74865	0.00910515	0.0460126	TRUE	FALSE
Bacteria_Firmicutes_Clostridia_Lachnospirales_Lachnospiraceae_Blautia_Blautia_obeum	-0.60467	0.181828	-3.32551	0.00886217	0.0460126	TRUE	FALSE
Bacteria_Firmicutes_Clostridia_Oscillospirales_Ruminococcaceae_Incertae Sedis_NA	-0.629831	0.188843	-3.33521	0.00452044	0.0287969	TRUE	FALSE
Bacteria_Firmicutes_Bacilli_Lactobacillales_P5D1-392_NA_NA	-0.635189	0.337772	-1.88053	0.0658672	0.173858	TRUE	FALSE
Bacteria_Cyanobacteria_Cyanobacteriia_Chloroplast_NA_NA_NA	-0.638806	0.308439	-2.07109	0.0770926	0.192173	TRUE	FALSE
Bacteria_Patescibacteria_Gracilibacteria_NA_NA_NA_NA	-0.816651	0.309699	-2.63691	0.013304	0.0602179	TRUE	FALSE
Bacteria_Firmicutes_Clostridia_Lachnospirales_Lachnospiraceae_Blautia_Blautia_coccoides	-0.894734	0.168552	-5.30836	0.000721079	0.00653843	TRUE	FALSE
Bacteria_Fusobacteriota_Fusobacteriia_Fusobacteriales_Leptotrichiaceae_Leptotrichia_Leptotrichia_shahii	-0.934075	0.219486	-4.25574	0.000256311	0.00440855	TRUE	FALSE
Bacteria_Firmicutes_Clostridia_Oscillospirales_Ruminococcaceae_Ruminococcus_NA	-0.949255	0.217198	-4.37047	0.000368791	0.00485682	TRUE	FALSE
Bacteria_Firmicutes_Clostridia_Christensenellales_Christensenellaceae_Christensenellaceae R-7 group_NA	-1.01227	0.160094	-6.32301	0.000395323	0.00485682	TRUE	FALSE
Bacteria_Firmicutes_Clostridia_Oscillospirales_Ruminococcaceae_Subdoligranulum_NA	-1.34138	0.200794	-6.68035	0.000282499	0.00441725	TRUE	FALSE
Bacteria_Firmicutes_Clostridia_Oscillospirales_Ruminococcaceae_Faecalibacterium_Faecalibacterium_prausnitzii	-1.43125	0.234709	-6.098	7.75943e-05	0.00166828	TRUE	FALSE
* q values, Benjamini-Hochberg adjustment for multiple comparisons
FDR-adjusted P value (q) < 0.05
FDR-adjusted P value (q) < 0.1
lfc: natural log(Fold change)
|lfc| > 0.69 is |log2(fold change)| > 1
Critieria: |lfc| > 0.69, q < 0.05
Sensitivity score = TRUE

## Sheet: Saliva_BMI_Species
Species identified as significantly differential between Perio and Non-Perio samples using ANCOM-BC2
taxon	lfc_DiseasePD	se_DiseasePD	W_DiseasePD	p_DiseasePD	q_DiseasePD	diff_DiseasePD	passed_ss_DiseasePD
Bacteria_Bacteroidota_Bacteroidia_Bacteroidales_Prevotellaceae_Prevotella_Prevotella_enoeca	1.05012	0.266319	3.94311	0.00147155	0.0421844	TRUE	TRUE
Bacteria_Firmicutes_Bacilli_Mycoplasmatales_Mycoplasmataceae_Mycoplasma_Mycoplasma_orale	0.944354	0.281133	3.3591	0.00185991	0.0424556	TRUE	TRUE
Bacteria_Firmicutes_Clostridia_Clostridia vadinBB60 group_NA_NA_NA	0.865731	0.284922	3.03849	0.00454786	0.0782232	TRUE	TRUE
Bacteria_Firmicutes_Clostridia_Peptostreptococcales-Tissierellales_Anaerovoracaceae_NA_NA	0.725727	0.262066	2.76926	0.0106626	0.104176	TRUE	TRUE
Bacteria_Firmicutes_Clostridia_Peptostreptococcales-Tissierellales_Peptostreptococcaceae_Filifactor_Filifactor_alocis	0.709605	0.313597	2.26279	0.0283101	0.194804	TRUE	TRUE
Bacteria_Firmicutes_Clostridia_Peptostreptococcales-Tissierellales_Family XI_Parvimonas_Parvimonas_micra	0.706039	0.245438	2.87665	0.00671518	0.088847	TRUE	TRUE
Bacteria_Bacteroidota_Bacteroidia_Bacteroidales_Prevotellaceae_Prevotella_Prevotella_dentalis	0.704	0.28701	2.45288	0.0194566	0.15421	TRUE	TRUE
Bacteria_Firmicutes_Clostridia_Lachnospirales_Defluviitaleaceae_Defluviitaleaceae UCG-011_NA	0.67461	0.252703	2.66958	0.0110135	0.104176	TRUE	TRUE
Bacteria_Bacteroidota_Bacteroidia_Flavobacteriales_Flavobacteriaceae_Capnocytophaga_Capnocytophaga_sputigena	-0.586546	0.256704	-2.28491	0.0283146	0.194804	TRUE	TRUE
Bacteria_Patescibacteria_Gracilibacteria_Absconditabacteriales (SR1)_NA_NA_NA	-1.27349	0.485408	-2.62354	0.0115078	0.104176	TRUE	TRUE
Bacteria_Firmicutes_Clostridia_Peptostreptococcales-Tissierellales_Peptostreptococcaceae_Romboutsia_Romboutsia_ilealis	-1.31298	0.276857	-4.74244	0.000607046	0.0421844	TRUE	TRUE
Bacteria_Firmicutes_Clostridia_Oscillospirales_Ruminococcaceae_Subdoligranulum_NA	-2.15794	0.281292	-7.67153	0.000256567	0.0421844	TRUE	TRUE
Bacteria_Firmicutes_Clostridia_Lachnospirales_Lachnospiraceae_Blautia_NA	1.28343	0.317179	4.04637	0.000936211	0.0421844	TRUE	FALSE
Bacteria_Firmicutes_Clostridia_Peptostreptococcales-Tissierellales_Peptostreptococcaceae_[Eubacterium] yurii group_NA	1.22697	0.259778	4.72315	0.00108428	0.0421844	TRUE	FALSE
Bacteria_Firmicutes_Clostridia_Lachnospirales_Lachnospiraceae_[Eubacterium] fissicatena group_NA	1.14367	0.265631	4.3055	0.00197468	0.0424556	TRUE	FALSE
Bacteria_Bacteroidota_Bacteroidia_Bacteroidales_Prevotellaceae_Prevotella_Prevotella_histicola	0.989885	0.356202	2.779	0.00905077	0.104176	TRUE	FALSE
Bacteria_Bacteroidota_Bacteroidia_Sphingobacteriales_Lentimicrobiaceae_Lentimicrobium_NA	0.844034	0.303666	2.77949	0.00961824	0.104176	TRUE	FALSE
Bacteria_Patescibacteria_Gracilibacteria_JGI 0000069-P22_NA_NA_NA	0.832465	0.267428	3.11286	0.011007	0.104176	TRUE	FALSE
Bacteria_Synergistota_Synergistia_Synergistales_Synergistaceae_Fretibacterium_NA	0.644135	0.283814	2.26957	0.0296927	0.196428	TRUE	FALSE
Bacteria_Proteobacteria_Gammaproteobacteria_Enterobacterales_Pasteurellaceae_Haemophilus_NA	-0.69488	0.258464	-2.6885	0.0197245	0.15421	TRUE	FALSE
Bacteria_Patescibacteria_Gracilibacteria_NA_NA_NA_NA	-0.821116	0.350433	-2.34314	0.0264543	0.194804	TRUE	FALSE
Bacteria_Fusobacteriota_Fusobacteriia_Fusobacteriales_Leptotrichiaceae_Leptotrichia_Leptotrichia_shahii	-0.863183	0.289636	-2.98024	0.00650372	0.088847	TRUE	FALSE
Bacteria_Firmicutes_Clostridia_Oscillospirales_Oscillospiraceae_UCG-003_NA	-0.945912	0.282555	-3.34771	0.0122892	0.105687	TRUE	FALSE
Bacteria_Firmicutes_Clostridia_Oscillospirales_Ruminococcaceae_Ruminococcus_NA	-1.01731	0.306412	-3.32008	0.00405061	0.0774116	TRUE	FALSE
Bacteria_Firmicutes_Clostridia_Christensenellales_Christensenellaceae_Christensenellaceae R-7 group_NA	-1.15146	0.28063	-4.10313	0.00633501	0.088847	TRUE	FALSE
Bacteria_Firmicutes_Clostridia_Oscillospirales_Ruminococcaceae_Faecalibacterium_Faecalibacterium_prausnitzii	-1.51185	0.342313	-4.41658	0.00130103	0.0421844	TRUE	FALSE
* q values, Benjamini-Hochberg adjustment for multiple comparisons
FDR-adjusted P value (q) < 0.05
FDR-adjusted P value (q) < 0.1
lfc: natural log(Fold change)
|lfc| > 0.69 is |log2(fold change)| > 1
Critieria: |lfc| > 0.69, q < 0.05
Sensitivity score = TRUE
