# Supplementary material for: Integrative microbiome and metabolome profiles reveal the impacts of periodontitis via oral-gut axis in first-trimester pregnant women
Source: J Transl Med. 2024 Sep 3;22:819. doi: 10.1186/s12967-024-05579-9 (PMC11370083; doi:10.1186/s12967-024-05579-9)
Supplement: Supplementary file 7 — Supplementary Material 7 [file 12967_2024_5579_MOESM7_ESM.xlsx]

## Sheet: Subgingival_genus
Genus	Non-Perio	Perio	Contrib.Non-Perio	Contrib.Perio	GroupContrib	importance	Phylum	Class	Order	Family
[Eubacterium] brachy group	-0.592405	0.718782	FALSE	TRUE	Perio	-0.348063	Firmicutes	Clostridia	Peptostreptococcales-Tissierellales	Anaerovoracaceae
Tannerella	-0.236941	0.180146	FALSE	TRUE	Perio	-0.317764	Bacteroidota	Bacteroidia	Bacteroidales	Tannerellaceae
Fretibacterium	-0.270008	0.219837	FALSE	TRUE	Perio	-0.275308	Synergistota	Synergistia	Synergistales	Synergistaceae
Porphyromonas	-0.427022	0.235493	FALSE	TRUE	Perio	-0.26908	Bacteroidota	Bacteroidia	Bacteroidales	Porphyromonadaceae
Filifactor	-0.527168	0.390024	FALSE	TRUE	Perio	-0.255063	Firmicutes	Clostridia	Peptostreptococcales-Tissierellales	Peptostreptococcaceae
Parvimonas	-0.728127	0.275734	FALSE	TRUE	Perio	-0.196296	Firmicutes	Clostridia	Peptostreptococcales-Tissierellales	Family XI
Defluviitaleaceae UCG-011	-0.140492	0.4563	FALSE	TRUE	Perio	-0.176299	Firmicutes	Clostridia	Lachnospirales	Defluviitaleaceae
Catonella	-0.487653	0.15212	FALSE	TRUE	Perio	-0.128701	Firmicutes	Clostridia	Lachnospirales	Lachnospiraceae
Lachnoanaerobaculum	-0.0921519	0.250635	FALSE	TRUE	Perio	-0.126638	Firmicutes	Clostridia	Lachnospirales	Lachnospiraceae
Prevotella	-0.237715	0.410366	FALSE	TRUE	Perio	-0.116011	Bacteroidota	Bacteroidia	Bacteroidales	Prevotellaceae
Fusobacterium	-0.289285	0.0748745	FALSE	TRUE	Perio	-0.0671173	Fusobacteriota	Fusobacteriia	Fusobacteriales	Fusobacteriaceae
Peptostreptococcus	-0.481918	0.265823	FALSE	TRUE	Perio	-0.0515262	Firmicutes	Clostridia	Peptostreptococcales-Tissierellales	Peptostreptococcaceae
Olsenella	0.512168	0.797804	FALSE	TRUE	Perio	-0.0303714	Actinobacteriota	Coriobacteriia	Coriobacteriales	Atopobiaceae
Rikenellaceae RC9 gut group	0.668789	0.46834	TRUE	FALSE	Non-Perio	0.00966283	Bacteroidota	Bacteroidia	Bacteroidales	Rikenellaceae
Pseudopropionibacterium	0.236887	-0.293572	TRUE	FALSE	Non-Perio	0.0762914	Actinobacteriota	Actinobacteria	Propionibacteriales	Propionibacteriaceae
Corynebacterium	0.138011	-0.169196	TRUE	FALSE	Non-Perio	0.0806064	Actinobacteriota	Actinobacteria	Corynebacteriales	Corynebacteriaceae
Cardiobacterium	0.483572	-0.180847	TRUE	FALSE	Non-Perio	0.0934435	Proteobacteria	Gammaproteobacteria	Cardiobacteriales	Cardiobacteriaceae
Capnocytophaga	0.630726	-0.138556	TRUE	FALSE	Non-Perio	0.135046	Bacteroidota	Bacteroidia	Flavobacteriales	Flavobacteriaceae
Actinomyces	0.343162	-0.351516	TRUE	FALSE	Non-Perio	0.151046	Actinobacteriota	Actinobacteria	Actinomycetales	Actinomycetaceae
Rothia	0.587971	-0.288432	TRUE	FALSE	Non-Perio	0.20282	Actinobacteriota	Actinobacteria	Micrococcales	Micrococcaceae
Bergeyella	0.51178	-0.280668	TRUE	FALSE	Non-Perio	0.297628	Bacteroidota	Bacteroidia	Flavobacteriales	Weeksellaceae

## Sheet: Feces_genus
Genus	Non-Perio	Perio	Contrib.Non-Perio	Contrib.Perio	GroupContrib	importance	Phylum	Class	Order	Family
Coprococcus	-0.267402	0.212581	FALSE	TRUE	Perio	-0.252423	Firmicutes	Clostridia	Lachnospirales	Lachnospiraceae
Paraprevotella	-0.0138868	0.392476	FALSE	TRUE	Perio	-0.22532	Bacteroidota	Bacteroidia	Bacteroidales	Prevotellaceae
Eggerthella	-0.472879	0.748692	FALSE	TRUE	Perio	-0.120705	Actinobacteriota	Coriobacteriia	Coriobacteriales	Eggerthellaceae
Prevotella	-0.431705	0.245473	FALSE	TRUE	Perio	-0.113352	Bacteroidota	Bacteroidia	Bacteroidales	Prevotellaceae
Erysipelatoclostridium	-0.202375	0.738877	FALSE	TRUE	Perio	-0.101388	Firmicutes	Bacilli	Erysipelotrichales	Erysipelatoclostridiaceae
UCG-003	0.206843	0.587996	FALSE	TRUE	Perio	-0.0629901	Firmicutes	Clostridia	Oscillospirales	Oscillospiraceae
Lachnospiraceae NK4A136 group	-0.101164	0.174514	FALSE	TRUE	Perio	-0.0542329	Firmicutes	Clostridia	Lachnospirales	Lachnospiraceae
CAG-56	0.109789	0.247566	FALSE	TRUE	Perio	-0.0500797	Firmicutes	Clostridia	Lachnospirales	Lachnospiraceae
Tyzzerella	0.508964	0.750997	FALSE	TRUE	Perio	-0.0170797	Firmicutes	Clostridia	Lachnospirales	Lachnospiraceae
Lachnospiraceae UCG-004	0.497056	0.839935	FALSE	TRUE	Perio	-0.014537	Firmicutes	Clostridia	Lachnospirales	Lachnospiraceae
Clostridium sensu stricto 1	-0.044788	0.559974	FALSE	TRUE	Perio	-0.00640939	Firmicutes	Clostridia	Clostridiales	Clostridiaceae
Incertae Sedis	0.0711206	0.14374	FALSE	TRUE	Perio	0.0536738	Firmicutes	Clostridia	Oscillospirales	Ruminococcaceae
Christensenellaceae R-7 group	0.109385	0.140539	FALSE	TRUE	Perio	0.14439	Firmicutes	Clostridia	Christensenellales	Christensenellaceae
[Ruminococcus] gauvreauii group	0.664389	0.0405849	TRUE	FALSE	Non-Perio	0.000519063	Firmicutes	Clostridia	Lachnospirales	Lachnospiraceae
CAG-352	0.15951	-0.053545	TRUE	FALSE	Non-Perio	0.00455705	Firmicutes	Clostridia	Oscillospirales	Ruminococcaceae
Lachnospiraceae ND3007 group	0.241363	0.0502888	TRUE	FALSE	Non-Perio	0.0149462	Firmicutes	Clostridia	Lachnospirales	Lachnospiraceae
Butyricicoccus	0.266516	0.12874	TRUE	FALSE	Non-Perio	0.0226201	Firmicutes	Clostridia	Oscillospirales	Butyricicoccaceae
Rothia	0.690314	0.549388	TRUE	FALSE	Non-Perio	0.0365231	Actinobacteriota	Actinobacteria	Micrococcales	Micrococcaceae
Lachnospiraceae FCS020 group	0.821371	-0.0116495	TRUE	FALSE	Non-Perio	0.037078	Firmicutes	Clostridia	Lachnospirales	Lachnospiraceae
Shuttleworthia	0.832859	0.09803	TRUE	FALSE	Non-Perio	0.0571036	Firmicutes	Clostridia	Lachnospirales	Lachnospiraceae
Anaerostipes	0.243549	-0.361308	TRUE	FALSE	Non-Perio	0.0606414	Firmicutes	Clostridia	Lachnospirales	Lachnospiraceae
Lachnospira	0.469396	-0.0111155	TRUE	FALSE	Non-Perio	0.0678183	Firmicutes	Clostridia	Lachnospirales	Lachnospiraceae
Bacteroides	0.258321	0.0684829	TRUE	FALSE	Non-Perio	0.0882351	Bacteroidota	Bacteroidia	Bacteroidales	Bacteroidaceae
Parabacteroides	0.376562	-0.0393548	TRUE	FALSE	Non-Perio	0.105552	Bacteroidota	Bacteroidia	Bacteroidales	Tannerellaceae
Blautia	-0.0278626	-0.286757	TRUE	FALSE	Non-Perio	0.131571	Firmicutes	Clostridia	Lachnospirales	Lachnospiraceae
Marvinbryantia	0.887003	-0.0589495	TRUE	FALSE	Non-Perio	0.1365	Firmicutes	Clostridia	Lachnospirales	Lachnospiraceae
UBA1819	-0.0782569	-0.370922	TRUE	FALSE	Non-Perio	0.152982	Firmicutes	Clostridia	Oscillospirales	Ruminococcaceae
Bifidobacterium	0.25077	-0.239632	TRUE	FALSE	Non-Perio	0.176691	Actinobacteriota	Actinobacteria	Bifidobacteriales	Bifidobacteriaceae
[Ruminococcus] torques group	0.156241	-0.0836959	TRUE	FALSE	Non-Perio	0.179206	Firmicutes	Clostridia	Lachnospirales	Lachnospiraceae
Erysipelotrichaceae UCG-003	0.403867	-0.277751	TRUE	FALSE	Non-Perio	0.202287	Firmicutes	Bacilli	Erysipelotrichales	Erysipelatoclostridiaceae
Flavonifractor	0.328412	-0.207926	TRUE	FALSE	Non-Perio	0.233634	Firmicutes	Clostridia	Oscillospirales	Oscillospiraceae
Lachnoclostridium	0.313514	-0.281675	TRUE	FALSE	Non-Perio	0.284969	Firmicutes	Clostridia	Lachnospirales	Lachnospiraceae

## Sheet: Saliva_genus
Genus	Non-Perio	Perio	Contrib.Non-Perio	Contrib.Perio	GroupContrib	importance	Phylum	Class	Order	Family
Filifactor	-0.30459	0.243863	FALSE	TRUE	Perio	0.189627	Firmicutes	Clostridia	Peptostreptococcales-Tissierellales	Peptostreptococcaceae
Catonella	-0.55643	0.313285	FALSE	TRUE	Perio	0.188289	Firmicutes	Clostridia	Lachnospirales	Lachnospiraceae
Mycoplasma	-0.368161	0.325215	FALSE	TRUE	Perio	0.171924	Firmicutes	Bacilli	Mycoplasmatales	Mycoplasmataceae
Parvimonas	-0.351859	0.423891	FALSE	TRUE	Perio	0.156497	Firmicutes	Clostridia	Peptostreptococcales-Tissierellales	Family XI
Peptostreptococcus	-0.121691	0.333763	FALSE	TRUE	Perio	0.146068	Firmicutes	Clostridia	Peptostreptococcales-Tissierellales	Peptostreptococcaceae
Neisseria	0.241921	0.368286	FALSE	TRUE	Perio	0.142628	Proteobacteria	Gammaproteobacteria	Burkholderiales	Neisseriaceae
Haemophilus	-0.351532	0.77518	FALSE	TRUE	Perio	0.135052	Proteobacteria	Gammaproteobacteria	Enterobacterales	Pasteurellaceae
Stomatobaculum	0.0984557	0.586264	FALSE	TRUE	Perio	0.130888	Firmicutes	Clostridia	Lachnospirales	Lachnospiraceae
Atopobium	-0.164139	0.13661	FALSE	TRUE	Perio	0.109238	Actinobacteriota	Coriobacteriia	Coriobacteriales	Atopobiaceae
[Eubacterium] nodatum group	-0.243731	0.0744091	FALSE	TRUE	Perio	0.105079	Firmicutes	Clostridia	Peptostreptococcales-Tissierellales	Anaerovoracaceae
F0332	-0.456017	0.378159	FALSE	TRUE	Perio	0.100964	Actinobacteriota	Actinobacteria	Actinomycetales	Actinomycetaceae
Oceanivirga	0.0898467	0.21253	FALSE	TRUE	Perio	0.0838835	Fusobacteriota	Fusobacteriia	Fusobacteriales	Leptotrichiaceae
Defluviitaleaceae UCG-011	-0.255145	0.365827	FALSE	TRUE	Perio	0.0828195	Firmicutes	Clostridia	Lachnospirales	Defluviitaleaceae
Campylobacter	-0.194509	-0.128495	FALSE	TRUE	Perio	0.077684	Campylobacterota	Campylobacteria	Campylobacterales	Campylobacteraceae
Butyrivibrio	-0.048265	0.757211	FALSE	TRUE	Perio	0.0726669	Firmicutes	Clostridia	Lachnospirales	Lachnospiraceae
[Eubacterium] saphenum group	-0.305456	0.449997	FALSE	TRUE	Perio	0.0700134	Firmicutes	Clostridia	Peptostreptococcales-Tissierellales	Anaerovoracaceae
Pseudopropionibacterium	-0.12355	0.769178	FALSE	TRUE	Perio	0.0616666	Actinobacteriota	Actinobacteria	Propionibacteriales	Propionibacteriaceae
Lachnoanaerobaculum	0.0457302	0.243405	FALSE	TRUE	Perio	0.0499387	Firmicutes	Clostridia	Lachnospirales	Lachnospiraceae
Oribacterium	-0.139086	-0.0173123	FALSE	TRUE	Perio	0.0336997	Firmicutes	Clostridia	Lachnospirales	Lachnospiraceae
[Eubacterium] brachy group	-0.169495	0.438421	FALSE	TRUE	Perio	0.0321346	Firmicutes	Clostridia	Peptostreptococcales-Tissierellales	Anaerovoracaceae
Alloprevotella	0.0712773	0.141635	FALSE	TRUE	Perio	-0.0749352	Bacteroidota	Bacteroidia	Bacteroidales	Prevotellaceae
F0058	0.686826	0.588635	TRUE	FALSE	Non-Perio	-0.00320835	Bacteroidota	Bacteroidia	Bacteroidales	Paludibacteraceae
Amnipila	0.672004	0.305536	TRUE	FALSE	Non-Perio	-0.0344666	Firmicutes	Clostridia	Peptostreptococcales-Tissierellales	Anaerovoracaceae
Streptococcus	0.285308	0.196017	TRUE	FALSE	Non-Perio	-0.0543832	Firmicutes	Bacilli	Lactobacillales	Streptococcaceae
Veillonella	0.406522	0.355399	TRUE	FALSE	Non-Perio	-0.0614689	Firmicutes	Negativicutes	Veillonellales-Selenomonadales	Veillonellaceae
TM7x	0.122741	-0.160634	TRUE	FALSE	Non-Perio	-0.0859358	Patescibacteria	Saccharimonadia	Saccharimonadales	Saccharimonadaceae
Corynebacterium	0.222677	0.124917	TRUE	FALSE	Non-Perio	-0.118249	Actinobacteriota	Actinobacteria	Corynebacteriales	Corynebacteriaceae
Cardiobacterium	0.329868	-0.255936	TRUE	FALSE	Non-Perio	-0.124942	Proteobacteria	Gammaproteobacteria	Cardiobacteriales	Cardiobacteriaceae
Candidatus Saccharimonas	0.220279	-0.177478	TRUE	FALSE	Non-Perio	-0.165077	Patescibacteria	Saccharimonadia	Saccharimonadales	Saccharimonadaceae
Capnocytophaga	0.344524	-0.059829	TRUE	FALSE	Non-Perio	-0.201396	Bacteroidota	Bacteroidia	Flavobacteriales	Flavobacteriaceae
Johnsonella	0.67635	0.636672	TRUE	FALSE	Non-Perio	-0.224426	Firmicutes	Clostridia	Lachnospirales	Lachnospiraceae

## Sheet: Subgingival_species
Species	Non-Perio	Perio	Contrib.Non-Perio	Contrib.Perio	GroupContrib	importance	Domain	Phylum	Class	Order	Family	Genus
[Eubacterium] brachy group_brachy	-0.693068	0.687555	FALSE	TRUE	Perio	-0.489782	Bacteria	Firmicutes	Clostridia	Peptostreptococcales-Tissierellales	Anaerovoracaceae	[Eubacterium] brachy group
Tannerella_forsythia	-0.392119	0.158684	FALSE	TRUE	Perio	-0.403392	Bacteria	Bacteroidota	Bacteroidia	Bacteroidales	Tannerellaceae	Tannerella
Porphyromonas_gingivalis	-0.576143	0.166598	FALSE	TRUE	Perio	-0.260653	Bacteria	Bacteroidota	Bacteroidia	Bacteroidales	Porphyromonadaceae	Porphyromonas
Filifactor_alocis	-0.351176	0.389943	FALSE	TRUE	Perio	-0.24878	Bacteria	Firmicutes	Clostridia	Peptostreptococcales-Tissierellales	Peptostreptococcaceae	Filifactor
Parvimonas_micra	-0.361347	0.297646	FALSE	TRUE	Perio	-0.184628	Bacteria	Firmicutes	Clostridia	Peptostreptococcales-Tissierellales	Family XI	Parvimonas
Porphyromonas_endodontalis	-0.369196	0.147348	FALSE	TRUE	Perio	-0.137675	Bacteria	Bacteroidota	Bacteroidia	Bacteroidales	Porphyromonadaceae	Porphyromonas
Rothia_dentocariosa	0.589513	-0.239409	TRUE	FALSE	Non-Perio	0.228344	Bacteria	Actinobacteriota	Actinobacteria	Micrococcales	Micrococcaceae	Rothia
Actinomyces_oris	0.554329	-0.283613	TRUE	FALSE	Non-Perio	0.283756	Bacteria	Actinobacteriota	Actinobacteria	Actinomycetales	Actinomycetaceae	Actinomyces
Corynebacterium_durum	0.613938	-0.430293	TRUE	FALSE	Non-Perio	0.304876	Bacteria	Actinobacteriota	Actinobacteria	Corynebacteriales	Corynebacteriaceae	Corynebacterium
Capnocytophaga_sputigena	0.060047	-0.128642	TRUE	FALSE	Non-Perio	0.380231	Bacteria	Bacteroidota	Bacteroidia	Flavobacteriales	Flavobacteriaceae	Capnocytophaga

## Sheet: Feces_species
Species	Non-Perio	Perio	Contrib.Non-Perio	Contrib.Perio	GroupContrib	importance	Domain	Phylum	Class	Order	Family	Genus
Coprococcus_eutactus	-0.613746	0.472901	FALSE	TRUE	Perio	0.277431	Bacteria	Firmicutes	Clostridia	Lachnospirales	Lachnospiraceae	Coprococcus
Blautia_hansenii	-0.597777	0.539625	FALSE	TRUE	Perio	0.270764	Bacteria	Firmicutes	Clostridia	Lachnospirales	Lachnospiraceae	Blautia
Erysipelatoclostridium_ramosum	0.201271	0.663944	FALSE	TRUE	Perio	0.0992231	Bacteria	Firmicutes	Bacilli	Erysipelotrichales	Erysipelatoclostridiaceae	Erysipelatoclostridium
Roseburia_hominis	-0.692965	-6.68043e-05	FALSE	TRUE	Perio	0.0563676	Bacteria	Firmicutes	Clostridia	Lachnospirales	Lachnospiraceae	Roseburia
Ruminococcus_callidus	-0.015103	0.197881	FALSE	TRUE	Perio	0.0437351	Bacteria	Firmicutes	Clostridia	Oscillospirales	Ruminococcaceae	Ruminococcus
Bacteroides_dorei	-0.414338	0.0622157	FALSE	TRUE	Perio	0.028635	Bacteria	Bacteroidota	Bacteroidia	Bacteroidales	Bacteroidaceae	Bacteroides
Collinsella_aerofaciens	-0.487738	0.0829846	FALSE	TRUE	Perio	0.0193616	Bacteria	Actinobacteriota	Coriobacteriia	Coriobacteriales	Coriobacteriaceae	Collinsella
Parabacteroides_merdae	-0.176567	0.0387767	FALSE	TRUE	Perio	0.0135443	Bacteria	Bacteroidota	Bacteroidia	Bacteroidales	Tannerellaceae	Parabacteroides
Bacteroides_intestinalis	-0.386504	0.317233	FALSE	TRUE	Perio	0.0126983	Bacteria	Bacteroidota	Bacteroidia	Bacteroidales	Bacteroidaceae	Bacteroides
Coprococcus_comes	-0.119149	0.245355	FALSE	TRUE	Perio	0.00876024	Bacteria	Firmicutes	Clostridia	Lachnospirales	Lachnospiraceae	Coprococcus
Bacteroides_uniformis	0.111026	0.197242	FALSE	TRUE	Perio	-0.0536853	Bacteria	Bacteroidota	Bacteroidia	Bacteroidales	Bacteroidaceae	Bacteroides
Lachnospiraceae NK4A136 group_bacterium	-0.0346779	-0.0865634	TRUE	FALSE	Non-Perio	0.125226	Bacteria	Firmicutes	Clostridia	Lachnospirales	Lachnospiraceae	Lachnospiraceae NK4A136 group
[Ruminococcus] torques group_lactaris	0.326061	0.164165	TRUE	FALSE	Non-Perio	0.0382615	Bacteria	Firmicutes	Clostridia	Lachnospirales	Lachnospiraceae	[Ruminococcus] torques group
[Eubacterium] hallii group_hallii	0.313932	-0.00384174	TRUE	FALSE	Non-Perio	0.0357909	Bacteria	Firmicutes	Clostridia	Lachnospirales	Lachnospiraceae	[Eubacterium] hallii group
Bacteroides_caccae	0.045059	-0.0719896	TRUE	FALSE	Non-Perio	0.000144104	Bacteria	Bacteroidota	Bacteroidia	Bacteroidales	Bacteroidaceae	Bacteroides
Bacteroides_massiliensis	0.250189	-0.124591	TRUE	FALSE	Non-Perio	-0.0225426	Bacteria	Bacteroidota	Bacteroidia	Bacteroidales	Bacteroidaceae	Bacteroides
Anaerostipes_hadrus	0.062808	-0.307025	TRUE	FALSE	Non-Perio	-0.0244894	Bacteria	Firmicutes	Clostridia	Lachnospirales	Lachnospiraceae	Anaerostipes
Bacteroides_vulgatus	0.120382	-0.239882	TRUE	FALSE	Non-Perio	-0.0742499	Bacteria	Bacteroidota	Bacteroidia	Bacteroidales	Bacteroidaceae	Bacteroides
Bacteroides_ovatus	0.306238	0.0551841	TRUE	FALSE	Non-Perio	-0.0901582	Bacteria	Bacteroidota	Bacteroidia	Bacteroidales	Bacteroidaceae	Bacteroides
Bacteroides_thetaiotaomicron	0.146171	-0.121212	TRUE	FALSE	Non-Perio	-0.0968406	Bacteria	Bacteroidota	Bacteroidia	Bacteroidales	Bacteroidaceae	Bacteroides
Alistipes_indistinctus	0.385048	-0.266325	TRUE	FALSE	Non-Perio	-0.108942	Bacteria	Bacteroidota	Bacteroidia	Bacteroidales	Rikenellaceae	Alistipes
Coprococcus_catus	0.799383	-0.297243	TRUE	FALSE	Non-Perio	-0.122976	Bacteria	Firmicutes	Clostridia	Lachnospirales	Lachnospiraceae	Coprococcus
Bacteroides_xylanisolvens	0.360611	-0.126795	TRUE	FALSE	Non-Perio	-0.144934	Bacteria	Bacteroidota	Bacteroidia	Bacteroidales	Bacteroidaceae	Bacteroides
Blautia_obeum	0.236247	-0.269761	TRUE	FALSE	Non-Perio	-0.14551	Bacteria	Firmicutes	Clostridia	Lachnospirales	Lachnospiraceae	Blautia
Bifidobacterium_longum	0.182738	-0.363505	TRUE	FALSE	Non-Perio	-0.148492	Bacteria	Actinobacteriota	Actinobacteria	Bifidobacteriales	Bifidobacteriaceae	Bifidobacterium
Bacteroides_cellulosilyticus	0.0951908	-0.112523	TRUE	FALSE	Non-Perio	-0.151461	Bacteria	Bacteroidota	Bacteroidia	Bacteroidales	Bacteroidaceae	Bacteroides
Bifidobacterium_catenulatum	0.219733	-0.227868	TRUE	FALSE	Non-Perio	-0.188853	Bacteria	Actinobacteriota	Actinobacteria	Bifidobacteriales	Bifidobacteriaceae	Bifidobacterium
Parabacteroides_distasonis	0.336058	-0.105918	TRUE	FALSE	Non-Perio	-0.224705	Bacteria	Bacteroidota	Bacteroidia	Bacteroidales	Tannerellaceae	Parabacteroides
Bacteroides_fragilis	0.180713	-0.430172	TRUE	FALSE	Non-Perio	-0.229	Bacteria	Bacteroidota	Bacteroidia	Bacteroidales	Bacteroidaceae	Bacteroides

## Sheet: Saliva_species
Species	Non-Perio	Perio	Contrib.Non-Perio	Contrib.Perio	GroupContrib	importance	Domain	Phylum	Class	Order	Family	Genus
Parvimonas_micra	-0.360879	0.643798	FALSE	TRUE	Perio	-0.319346	Bacteria	Firmicutes	Clostridia	Peptostreptococcales-Tissierellales	Family XI	Parvimonas
Filifactor_alocis	-0.093987	0.361583	FALSE	TRUE	Perio	-0.287316	Bacteria	Firmicutes	Clostridia	Peptostreptococcales-Tissierellales	Peptostreptococcaceae	Filifactor
Campylobacter_showae	-0.360511	0.120589	FALSE	TRUE	Perio	-0.25148	Bacteria	Campylobacterota	Campylobacteria	Campylobacterales	Campylobacteraceae	Campylobacter
Mycoplasma_orale	-0.401584	0.431606	FALSE	TRUE	Perio	-0.241369	Bacteria	Firmicutes	Bacilli	Mycoplasmatales	Mycoplasmataceae	Mycoplasma
Porphyromonas_gingivalis	-0.508165	0.197146	FALSE	TRUE	Perio	-0.217371	Bacteria	Bacteroidota	Bacteroidia	Bacteroidales	Porphyromonadaceae	Porphyromonas
Prevotella_scopos	-0.277776	0.0302439	FALSE	TRUE	Perio	-0.195742	Bacteria	Bacteroidota	Bacteroidia	Bacteroidales	Prevotellaceae	Prevotella
Prevotella_nigrescens	-0.16822	-0.139587	FALSE	TRUE	Perio	-0.134048	Bacteria	Bacteroidota	Bacteroidia	Bacteroidales	Prevotellaceae	Prevotella
Conservatibacter_flavescens	0.244172	0.501829	FALSE	TRUE	Perio	-0.0593857	Bacteria	Proteobacteria	Gammaproteobacteria	Enterobacterales	Pasteurellaceae	Conservatibacter
Rothia_mucilaginosa	-0.236641	-0.0930575	FALSE	TRUE	Perio	-0.0483113	Bacteria	Actinobacteriota	Actinobacteria	Micrococcales	Micrococcaceae	Rothia
Fusobacterium_nucleatum	-0.298062	0.0394053	FALSE	TRUE	Perio	-0.0353205	Bacteria	Fusobacteriota	Fusobacteriia	Fusobacteriales	Fusobacteriaceae	Fusobacterium
Actinomyces_graevenitzii	-0.35379	-0.0491753	FALSE	TRUE	Perio	-0.0335732	Bacteria	Actinobacteriota	Actinobacteria	Actinomycetales	Actinomycetaceae	Actinomyces
Porphyromonas_endodontalis	-0.110321	-0.119592	TRUE	FALSE	Non-Perio	-0.099905	Bacteria	Bacteroidota	Bacteroidia	Bacteroidales	Porphyromonadaceae	Porphyromonas
Capnocytophaga_sputigena	0.21326	0.141644	TRUE	FALSE	Non-Perio	0.0435063	Bacteria	Bacteroidota	Bacteroidia	Flavobacteriales	Flavobacteriaceae	Capnocytophaga
Capnocytophaga_gingivalis	0.187376	-0.617685	TRUE	FALSE	Non-Perio	0.192988	Bacteria	Bacteroidota	Bacteroidia	Flavobacteriales	Flavobacteriaceae	Capnocytophaga
Actinomyces_oris	0.178496	-0.443705	TRUE	FALSE	Non-Perio	0.219281	Bacteria	Actinobacteriota	Actinobacteria	Actinomycetales	Actinomycetaceae	Actinomyces
Leptotrichia_shahii	0.770083	-0.233714	TRUE	FALSE	Non-Perio	0.231971	Bacteria	Fusobacteriota	Fusobacteriia	Fusobacteriales	Leptotrichiaceae	Leptotrichia
Capnocytophaga_leadbetteri	0.418608	0.0211111	TRUE	FALSE	Non-Perio	0.250686	Bacteria	Bacteroidota	Bacteroidia	Flavobacteriales	Flavobacteriaceae	Capnocytophaga

## Sheet: Subgingival_ASV
ASV	Non-Perio	Perio	Contrib.Non-Perio	Contrib.Perio	GroupContrib	importance	Phylum	Class	Order	Family	Genus	Species
ASV_174:Tannerella_forsythia	-0.391029	0.0195838	FALSE	TRUE	Perio	-0.28256	Bacteroidota	Bacteroidia	Bacteroidales	Tannerellaceae	Tannerella	Tannerella_forsythia
ASV_384:[Eubacterium] brachy group_brachy	-0.637233	0.385845	FALSE	TRUE	Perio	-0.270465	Firmicutes	Clostridia	Peptostreptococcales-Tissierellales	Anaerovoracaceae	[Eubacterium] brachy group	[Eubacterium] brachy group_brachy
ASV_25:Fusobacterium_nucleatum	-0.496492	0.219879	FALSE	TRUE	Perio	-0.239547	Fusobacteriota	Fusobacteriia	Fusobacteriales	Fusobacteriaceae	Fusobacterium	Fusobacterium_nucleatum
ASV_137:Filifactor_alocis	-0.39035	0.314151	FALSE	TRUE	Perio	-0.238525	Firmicutes	Clostridia	Peptostreptococcales-Tissierellales	Peptostreptococcaceae	Filifactor	Filifactor_alocis
ASV_262:Peptostreptococcus	-0.285459	0.417479	FALSE	TRUE	Perio	-0.151372	Firmicutes	Clostridia	Peptostreptococcales-Tissierellales	Peptostreptococcaceae	Peptostreptococcus	NA
ASV_214:Parvimonas_micra	-0.374327	0.0645259	FALSE	TRUE	Perio	-0.0924813	Firmicutes	Clostridia	Peptostreptococcales-Tissierellales	Family XI	Parvimonas	Parvimonas_micra
ASV_233:Lachnoanaerobaculum	-0.503154	0.0228389	FALSE	TRUE	Perio	-0.0603807	Firmicutes	Clostridia	Lachnospirales	Lachnospiraceae	Lachnoanaerobaculum	NA
ASV_16:Porphyromonas_gingivalis	-0.483058	-0.465173	FALSE	TRUE	Perio	-0.0306295	Bacteroidota	Bacteroidia	Bacteroidales	Porphyromonadaceae	Porphyromonas	Porphyromonas_gingivalis
ASV_194:Corynebacterium_durum	0.357619	-0.854203	TRUE	FALSE	Non-Perio	0.0427928	Actinobacteriota	Actinobacteria	Corynebacteriales	Corynebacteriaceae	Corynebacterium	Corynebacterium_durum
ASV_658:Actinomyces	-0.0545167	-0.0751809	TRUE	FALSE	Non-Perio	0.0579705	Actinobacteriota	Actinobacteria	Actinomycetales	Actinomycetaceae	Actinomyces	NA
ASV_7:Rothia_dentocariosa	0.500205	-0.268848	TRUE	FALSE	Non-Perio	0.115465	Actinobacteriota	Actinobacteria	Micrococcales	Micrococcaceae	Rothia	Rothia_dentocariosa
ASV_278:Capnocytophaga_sputigena	-0.278925	-0.405028	TRUE	FALSE	Non-Perio	0.125361	Bacteroidota	Bacteroidia	Flavobacteriales	Flavobacteriaceae	Capnocytophaga	Capnocytophaga_sputigena
ASV_27:Actinomyces_oris	0.448846	-0.322288	TRUE	FALSE	Non-Perio	0.129445	Actinobacteriota	Actinobacteria	Actinomycetales	Actinomycetaceae	Actinomyces	Actinomyces_oris
ASV_333:Bergeyella	0.278055	-0.0739864	TRUE	FALSE	Non-Perio	0.155015	Bacteroidota	Bacteroidia	Flavobacteriales	Weeksellaceae	Bergeyella	NA

## Sheet: Feces_ASV
ASV	Non-Perio	Perio	Contrib.Non-Perio	Contrib.Perio	GroupContrib	importance	Phylum	Class	Order	Family	Genus	Species
ASV_918:Incertae Sedis	-0.176686	0.646073	FALSE	TRUE	Perio	-0.117018	Firmicutes	Clostridia	Oscillospirales	Ruminococcaceae	Incertae Sedis	NA
ASV_1836:Butyricicoccus	-0.481954	0.924739	FALSE	TRUE	Perio	-0.0794809	Firmicutes	Clostridia	Oscillospirales	Butyricicoccaceae	Butyricicoccus	NA
ASV_532:Ruminococcus	0.291565	0.455613	FALSE	TRUE	Perio	-0.0711204	Firmicutes	Clostridia	Oscillospirales	Ruminococcaceae	Ruminococcus	NA
ASV_17:Prevotella	-0.530613	-0.122732	FALSE	TRUE	Perio	-0.070585	Bacteroidota	Bacteroidia	Bacteroidales	Prevotellaceae	Prevotella	NA
ASV_263:CAG-56	-0.438387	0.0859941	FALSE	TRUE	Perio	-0.0593609	Firmicutes	Clostridia	Lachnospirales	Lachnospiraceae	CAG-56	NA
ASV_33:Lachnospiraceae NK4A136 group_bacterium	-0.27093	0.141825	FALSE	TRUE	Perio	-0.0553265	Firmicutes	Clostridia	Lachnospirales	Lachnospiraceae	Lachnospiraceae NK4A136 group	Lachnospiraceae NK4A136 group_bacterium
ASV_129:Coprococcus_comes	-0.257471	0.186269	FALSE	TRUE	Perio	-0.0339342	Firmicutes	Clostridia	Lachnospirales	Lachnospiraceae	Coprococcus	Coprococcus_comes
ASV_1:Faecalibacterium_prausnitzii	-0.0381908	0.206293	FALSE	TRUE	Perio	-0.0304473	Firmicutes	Clostridia	Oscillospirales	Ruminococcaceae	Faecalibacterium	Faecalibacterium_prausnitzii
ASV_142:[Eubacterium] ruminantium group	-0.313996	-0.201742	FALSE	TRUE	Perio	-0.0295366	Firmicutes	Clostridia	Lachnospirales	Lachnospiraceae	[Eubacterium] ruminantium group	NA
ASV_44:Roseburia_hominis	-0.774235	-0.366325	FALSE	TRUE	Perio	-0.0261604	Firmicutes	Clostridia	Lachnospirales	Lachnospiraceae	Roseburia	Roseburia_hominis
ASV_152:Bacteroides_stercoris	-0.624111	-0.0822355	FALSE	TRUE	Perio	-0.0253687	Bacteroidota	Bacteroidia	Bacteroidales	Bacteroidaceae	Bacteroides	Bacteroides_stercoris
ASV_23:Prevotella	-0.343334	-0.150882	FALSE	TRUE	Perio	-0.0242736	Bacteroidota	Bacteroidia	Bacteroidales	Prevotellaceae	Prevotella	NA
ASV_412:Christensenellaceae R-7 group	0.20221	0.291272	FALSE	TRUE	Perio	-0.0209859	Firmicutes	Clostridia	Christensenellales	Christensenellaceae	Christensenellaceae R-7 group	NA
ASV_830:Tyzzerella	0.642269	0.64366	FALSE	TRUE	Perio	-0.0185112	Firmicutes	Clostridia	Lachnospirales	Lachnospiraceae	Tyzzerella	NA
ASV_211:[Eubacterium] hallii group_hallii	0.0304673	0.155535	FALSE	TRUE	Perio	-0.0112026	Firmicutes	Clostridia	Lachnospirales	Lachnospiraceae	[Eubacterium] hallii group	[Eubacterium] hallii group_hallii
ASV_12:Bacteroides_dorei	-0.580412	0.0147673	FALSE	TRUE	Perio	-0.0106071	Bacteroidota	Bacteroidia	Bacteroidales	Bacteroidaceae	Bacteroides	Bacteroides_dorei
ASV_90:Blautia	-0.149979	0.0197208	FALSE	TRUE	Perio	-0.0105682	Firmicutes	Clostridia	Lachnospirales	Lachnospiraceae	Blautia	NA
ASV_45:Parabacteroides_merdae	-0.325676	0.149657	FALSE	TRUE	Perio	-0.00646741	Bacteroidota	Bacteroidia	Bacteroidales	Tannerellaceae	Parabacteroides	Parabacteroides_merdae
ASV_141:[Eubacterium] hallii group_hallii	-0.0240138	0.12832	FALSE	TRUE	Perio	-0.00582357	Firmicutes	Clostridia	Lachnospirales	Lachnospiraceae	[Eubacterium] hallii group	[Eubacterium] hallii group_hallii
ASV_461:Bacteroides_plebeius	0.346366	0.38454	FALSE	TRUE	Perio	-0.00520751	Bacteroidota	Bacteroidia	Bacteroidales	Bacteroidaceae	Bacteroides	Bacteroides_plebeius
ASV_71:Alistipes_onderdonkii	-0.425395	-0.210016	FALSE	TRUE	Perio	-0.0048359	Bacteroidota	Bacteroidia	Bacteroidales	Rikenellaceae	Alistipes	Alistipes_onderdonkii
ASV_136:Collinsella_aerofaciens	-0.307487	-0.0147545	FALSE	TRUE	Perio	-0.00427737	Actinobacteriota	Coriobacteriia	Coriobacteriales	Coriobacteriaceae	Collinsella	Collinsella_aerofaciens
ASV_318:Bacteroides_dorei	0.282132	0.18531	TRUE	FALSE	Non-Perio	-0.0315278	Bacteroidota	Bacteroidia	Bacteroidales	Bacteroidaceae	Bacteroides	Bacteroides_dorei
ASV_88:Bacteroides_caccae	-0.331279	-0.458162	TRUE	FALSE	Non-Perio	-0.00309519	Bacteroidota	Bacteroidia	Bacteroidales	Bacteroidaceae	Bacteroides	Bacteroides_caccae
ASV_32:Subdoligranulum	0.368427	0.346776	TRUE	FALSE	Non-Perio	-0.00176211	Firmicutes	Clostridia	Oscillospirales	Ruminococcaceae	Subdoligranulum	NA
ASV_439:Odoribacter_splanchnicus	0.314031	0.231931	TRUE	FALSE	Non-Perio	0.00069557	Bacteroidota	Bacteroidia	Bacteroidales	Marinifilaceae	Odoribacter	Odoribacter_splanchnicus
ASV_30:CAG-352	0.178925	0.140331	TRUE	FALSE	Non-Perio	0.00127443	Firmicutes	Clostridia	Oscillospirales	Ruminococcaceae	CAG-352	NA
ASV_4:Bacteroides_vulgatus	0.266548	-0.207957	TRUE	FALSE	Non-Perio	0.003979	Bacteroidota	Bacteroidia	Bacteroidales	Bacteroidaceae	Bacteroides	Bacteroides_vulgatus
ASV_261:Lachnoclostridium	-0.170929	-0.193077	TRUE	FALSE	Non-Perio	0.00960533	Firmicutes	Clostridia	Lachnospirales	Lachnospiraceae	Lachnoclostridium	NA
ASV_1239:Ruminococcus_bromii	0.1885	-0.00901697	TRUE	FALSE	Non-Perio	0.0108221	Firmicutes	Clostridia	Oscillospirales	Ruminococcaceae	Ruminococcus	Ruminococcus_bromii
ASV_529:Blautia	0.427207	0.11718	TRUE	FALSE	Non-Perio	0.0133786	Firmicutes	Clostridia	Lachnospirales	Lachnospiraceae	Blautia	NA
ASV_61:Bacteroides_vulgatus	-0.420041	-0.741308	TRUE	FALSE	Non-Perio	0.0140645	Bacteroidota	Bacteroidia	Bacteroidales	Bacteroidaceae	Bacteroides	Bacteroides_vulgatus
ASV_111:Bacteroides_cellulosilyticus	-0.00407458	-0.255117	TRUE	FALSE	Non-Perio	0.0179713	Bacteroidota	Bacteroidia	Bacteroidales	Bacteroidaceae	Bacteroides	Bacteroides_cellulosilyticus
ASV_103:Bacteroides_ovatus	0.178544	-0.474021	TRUE	FALSE	Non-Perio	0.0227464	Bacteroidota	Bacteroidia	Bacteroidales	Bacteroidaceae	Bacteroides	Bacteroides_ovatus
ASV_100:Anaerostipes_hadrus	0.234987	-0.389423	TRUE	FALSE	Non-Perio	0.0232621	Firmicutes	Clostridia	Lachnospirales	Lachnospiraceae	Anaerostipes	Anaerostipes_hadrus
ASV_101:Bacteroides_stercoris	-0.358411	-0.636953	TRUE	FALSE	Non-Perio	0.0235921	Bacteroidota	Bacteroidia	Bacteroidales	Bacteroidaceae	Bacteroides	Bacteroides_stercoris
ASV_5:Bacteroides_uniformis	0.366497	0.0376078	TRUE	FALSE	Non-Perio	0.029103	Bacteroidota	Bacteroidia	Bacteroidales	Bacteroidaceae	Bacteroides	Bacteroides_uniformis
ASV_235:[Ruminococcus] torques group_torques	0.0544405	-0.324654	TRUE	FALSE	Non-Perio	0.0295244	Firmicutes	Clostridia	Lachnospirales	Lachnospiraceae	[Ruminococcus] torques group	[Ruminococcus] torques group_torques
ASV_155:[Ruminococcus] gnavus group	-0.251	-0.385838	TRUE	FALSE	Non-Perio	0.0298347	Firmicutes	Clostridia	Lachnospirales	Lachnospiraceae	[Ruminococcus] gnavus group	NA
ASV_73:Subdoligranulum	0.09734	-0.457232	TRUE	FALSE	Non-Perio	0.0321322	Firmicutes	Clostridia	Oscillospirales	Ruminococcaceae	Subdoligranulum	NA
ASV_1624:Alistipes	0.954772	-0.311805	TRUE	FALSE	Non-Perio	0.0338838	Bacteroidota	Bacteroidia	Bacteroidales	Rikenellaceae	Alistipes	NA
ASV_217:Erysipelotrichaceae UCG-003	-0.0429575	-0.157236	TRUE	FALSE	Non-Perio	0.0422456	Firmicutes	Bacilli	Erysipelotrichales	Erysipelatoclostridiaceae	Erysipelotrichaceae UCG-003	NA
ASV_53:Bacteroides_thetaiotaomicron	0.415123	-0.0552718	TRUE	FALSE	Non-Perio	0.0423658	Bacteroidota	Bacteroidia	Bacteroidales	Bacteroidaceae	Bacteroides	Bacteroides_thetaiotaomicron
ASV_420:Coprococcus_catus	0.168897	0.100141	TRUE	FALSE	Non-Perio	0.0430991	Firmicutes	Clostridia	Lachnospirales	Lachnospiraceae	Coprococcus	Coprococcus_catus
ASV_57:Bacteroides_xylanisolvens	0.524816	-0.0428648	TRUE	FALSE	Non-Perio	0.0440781	Bacteroidota	Bacteroidia	Bacteroidales	Bacteroidaceae	Bacteroides	Bacteroides_xylanisolvens
ASV_172:UBA1819	-0.111102	-0.357314	TRUE	FALSE	Non-Perio	0.0485323	Firmicutes	Clostridia	Oscillospirales	Ruminococcaceae	UBA1819	NA
ASV_6:Blautia_obeum	0.0195254	-0.144185	TRUE	FALSE	Non-Perio	0.0574934	Firmicutes	Clostridia	Lachnospirales	Lachnospiraceae	Blautia	Blautia_obeum
ASV_95:Bacteroides_vulgatus	-0.0986497	-0.661583	TRUE	FALSE	Non-Perio	0.059651	Bacteroidota	Bacteroidia	Bacteroidales	Bacteroidaceae	Bacteroides	Bacteroides_vulgatus
ASV_424:Bacteroides_xylanisolvens	0.438683	0.406064	TRUE	FALSE	Non-Perio	0.0598673	Bacteroidota	Bacteroidia	Bacteroidales	Bacteroidaceae	Bacteroides	Bacteroides_xylanisolvens
ASV_22:Bifidobacterium_catenulatum	0.217031	-0.262531	TRUE	FALSE	Non-Perio	0.0611103	Actinobacteriota	Actinobacteria	Bifidobacteriales	Bifidobacteriaceae	Bifidobacterium	Bifidobacterium_catenulatum
ASV_763:Lachnoclostridium	0.757682	0.0294797	TRUE	FALSE	Non-Perio	0.0696543	Firmicutes	Clostridia	Lachnospirales	Lachnospiraceae	Lachnoclostridium	NA
ASV_180:Lachnoclostridium	0.0837186	-0.164057	TRUE	FALSE	Non-Perio	0.0755712	Firmicutes	Clostridia	Lachnospirales	Lachnospiraceae	Lachnoclostridium	NA
ASV_216:Flavonifractor	-0.0234055	-0.219089	TRUE	FALSE	Non-Perio	0.0823678	Firmicutes	Clostridia	Oscillospirales	Oscillospiraceae	Flavonifractor	NA
ASV_1972:Fusicatenibacter	1.15365	-0.396891	TRUE	FALSE	Non-Perio	0.0947263	Firmicutes	Clostridia	Lachnospirales	Lachnospiraceae	Fusicatenibacter	NA

## Sheet: Saliva_ASV
ASV	Non-Perio	Perio	Contrib.Non-Perio	Contrib.Perio	Contrib	GroupContrib	importance	Phylum	Class	Order	Family	Genus	Species
ASV_214:Parvimonas_micra	-0.182512	0.193813	FALSE	TRUE	FALSE	Perio	0.236337	Firmicutes	Clostridia	Peptostreptococcales-Tissierellales	Family XI	Parvimonas	Parvimonas_micra
ASV_92:Prevotella	-0.825007	0.0865484	FALSE	TRUE	FALSE	Perio	0.170767	Bacteroidota	Bacteroidia	Bacteroidales	Prevotellaceae	Prevotella	NA
ASV_200:Prevotella_melaninogenica	0.0327218	0.0415749	FALSE	TRUE	FALSE	Perio	0.16094	Bacteroidota	Bacteroidia	Bacteroidales	Prevotellaceae	Prevotella	Prevotella_melaninogenica
ASV_25:Fusobacterium_nucleatum	-0.368287	0.390421	FALSE	TRUE	FALSE	Perio	0.147944	Fusobacteriota	Fusobacteriia	Fusobacteriales	Fusobacteriaceae	Fusobacterium	Fusobacterium_nucleatum
ASV_29:Campylobacter_showae	-0.447178	0.338799	FALSE	TRUE	FALSE	Perio	0.145825	Campylobacterota	Campylobacteria	Campylobacterales	Campylobacteraceae	Campylobacter	Campylobacter_showae
ASV_160:Catonella	-0.900457	0.134289	FALSE	TRUE	FALSE	Perio	0.127804	Firmicutes	Clostridia	Lachnospirales	Lachnospiraceae	Catonella	NA
ASV_265:Prevotella_scopos	-0.593046	-0.188243	FALSE	TRUE	FALSE	Perio	0.0938918	Bacteroidota	Bacteroidia	Bacteroidales	Prevotellaceae	Prevotella	Prevotella_scopos
ASV_137:Filifactor_alocis	-0.514149	0.3378	FALSE	TRUE	FALSE	Perio	0.0922159	Firmicutes	Clostridia	Peptostreptococcales-Tissierellales	Peptostreptococcaceae	Filifactor	Filifactor_alocis
ASV_16:Porphyromonas_gingivalis	-0.703099	-0.582511	FALSE	TRUE	FALSE	Perio	0.0330595	Bacteroidota	Bacteroidia	Bacteroidales	Porphyromonadaceae	Porphyromonas	Porphyromonas_gingivalis
ASV_1885:Prevotella_shahii	0.785246	0.324267	TRUE	FALSE	FALSE	Non-Perio	-0.0102077	Bacteroidota	Bacteroidia	Bacteroidales	Prevotellaceae	Prevotella	Prevotella_shahii
ASV_122:Prevotella	0.413581	0.0684797	TRUE	FALSE	FALSE	Non-Perio	-0.0522477	Bacteroidota	Bacteroidia	Bacteroidales	Prevotellaceae	Prevotella	NA
ASV_81:Fusobacterium_nucleatum	0.224692	-0.198314	TRUE	FALSE	FALSE	Non-Perio	-0.0748137	Fusobacteriota	Fusobacteriia	Fusobacteriales	Fusobacteriaceae	Fusobacterium	Fusobacterium_nucleatum
ASV_324:Candidatus Saccharimonas	0.309089	-0.392854	TRUE	FALSE	FALSE	Non-Perio	-0.0757296	Patescibacteria	Saccharimonadia	Saccharimonadales	Saccharimonadaceae	Candidatus Saccharimonas	NA
ASV_1006:Leptotrichia_shahii	0.61438	0.142545	TRUE	FALSE	FALSE	Non-Perio	-0.104226	Fusobacteriota	Fusobacteriia	Fusobacteriales	Leptotrichiaceae	Leptotrichia	Leptotrichia_shahii
ASV_74:Absconditabacteriales (SR1)	-0.0942602	-0.452175	TRUE	FALSE	FALSE	Non-Perio	-0.120058	Patescibacteria	Gracilibacteria	Absconditabacteriales (SR1)	NA	NA	NA
