# Supplementary material for: Integrative microbiome and metabolome profiles reveal the impacts of periodontitis via oral-gut axis in first-trimester pregnant women
Source: J Transl Med. 2024 Sep 3;22:819. doi: 10.1186/s12967-024-05579-9 (PMC11370083; doi:10.1186/s12967-024-05579-9)
Supplement: Supplementary file 8 — Supplementary Material 8 [file 12967_2024_5579_MOESM8_ESM.xlsx]

## Sheet: plaque feces NPD PD SECOM 1 cor
Subgingival genera	Fecal genera	Correlation	P.value	Method
Agathobacter	Actinomyces	-0.843091	0.00855699	secom_pearson1
Alistipes	Actinomyces	-0.616283	0.0771653	secom_pearson1
Anaerostipes	Actinomyces	-0.688034	0.199089	secom_pearson1
Bacteroides	Actinomyces	-0.518915	0.00660247	secom_pearson1
Bifidobacterium	Actinomyces	-0.703462	0.0106918	secom_pearson1
Blautia	Actinomyces	-0.609474	0.0270109	secom_pearson1
Coprococcus	Actinomyces	0.535676	0.352146	secom_pearson1
Dorea	Actinomyces	-0.582429	0.225143	secom_pearson1
Eubacterium_eligens_group	Actinomyces	-0.23229	0.706921	secom_pearson1
Eubacterium_hallii_group	Actinomyces	-0.811553	0.0953771	secom_pearson1
F0332	Actinomyces	0.663991	3.27247e-08	secom_pearson1
Faecalibacterium	Actinomyces	-0.617944	0.00283311	secom_pearson1
Flavonifractor	Actinomyces	-0.357418	0.486703	secom_pearson1
Fusicatenibacter	Actinomyces	-0.432467	0.467047	secom_pearson1
Lachnoclostridium	Actinomyces	-0.814691	0.0256249	secom_pearson1
Lachnospiraceae_NK4A136_group	Actinomyces	-0.696781	0.0819199	secom_pearson1
Monoglobus	Actinomyces	-0.507683	0.382553	secom_pearson1
Parabacteroides	Actinomyces	-0.722493	0.0182653	secom_pearson1
Prevotella	Actinomyces	-0.213505	0.110788	secom_pearson1
Roseburia	Actinomyces	-0.594491	0.159203	secom_pearson1
Rothia	Actinomyces	0.708293	1.02061e-09	secom_pearson1
Ruminococcus	Actinomyces	-0.422379	0.404109	secom_pearson1
Ruminococcus_torques_group	Actinomyces	-0.704823	0.0509029	secom_pearson1
Subdoligranulum	Actinomyces	-0.590711	0.0721548	secom_pearson1
UCG_002	Actinomyces	-0.638835	0.122482	secom_pearson1
Actinomyces	Agathobacter	-0.843091	0.00855699	secom_pearson1
Bacteroides	Agathobacter	0.233684	0.080205	secom_pearson1
Campylobacter	Agathobacter	-0.43781	0.325885	secom_pearson1
Dorea	Agathobacter	0.434493	0.000917818	secom_pearson1
F0332	Agathobacter	-0.505187	0.24748	secom_pearson1
Faecalibacterium	Agathobacter	0.616071	2.63444e-07	secom_pearson1
Flavonifractor	Agathobacter	-0.323837	0.0180064	secom_pearson1
Fusobacterium	Agathobacter	-0.782817	0.00260823	secom_pearson1
Lachnoclostridium	Agathobacter	0.339731	0.0104173	secom_pearson1
Porphyromonas	Agathobacter	-0.747064	0.0878737	secom_pearson1
Rothia	Agathobacter	-0.622088	0.0547962	secom_pearson1
Ruminococcus_torques_group	Agathobacter	0.23256	0.0905963	secom_pearson1
Actinomyces	Alistipes	-0.616283	0.0771653	secom_pearson1
Bacteroides	Alistipes	0.446846	0.000626318	secom_pearson1
Fusicatenibacter	Alistipes	-0.4927	0.000178367	secom_pearson1
Fusobacterium	Alistipes	-0.732111	0.0044371	secom_pearson1
Lachnoclostridium	Alistipes	-0.29051	0.034836	secom_pearson1
Leptotrichia	Alistipes	-0.301976	0.429671	secom_pearson1
Not_Assigned	Alistipes	0.468826	0.000234764	secom_pearson1
Parabacteroides	Alistipes	0.566726	7.91577e-06	secom_pearson1
Rothia	Alistipes	-0.623269	0.0404885	secom_pearson1
Actinomyces	Anaerostipes	-0.688034	0.199089	secom_pearson1
Bacteroides	Anaerostipes	0.231419	0.092235	secom_pearson1
Bifidobacterium	Anaerostipes	0.241831	0.0781106	secom_pearson1
Blautia	Anaerostipes	0.603637	1.35261e-06	secom_pearson1
Campylobacter	Anaerostipes	-0.936583	0.0634167	secom_pearson1
F0332	Anaerostipes	-0.901157	0.0988429	secom_pearson1
Fusobacterium	Anaerostipes	-0.278415	0.46819	secom_pearson1
Lachnospiraceae_NK4A136_group	Anaerostipes	-0.235479	0.0865076	secom_pearson1
Leptotrichia	Anaerostipes	-0.88468	0.0461884	secom_pearson1
Not_Assigned	Anaerostipes	-0.391458	0.00374892	secom_pearson1
Porphyromonas	Anaerostipes	-0.959955	0.180772	secom_pearson1
Rothia	Anaerostipes	-0.834978	0.0193997	secom_pearson1
Ruminococcus	Anaerostipes	-0.254882	0.0682199	secom_pearson1
UCG_002	Anaerostipes	-0.386819	0.00421998	secom_pearson1
Actinomyces	Bacteroides	-0.518915	0.00660247	secom_pearson1
Agathobacter	Bacteroides	0.233684	0.080205	secom_pearson1
Alistipes	Bacteroides	0.446846	0.000626318	secom_pearson1
Anaerostipes	Bacteroides	0.231419	0.092235	secom_pearson1
Bifidobacterium	Bacteroides	0.259682	0.045103	secom_pearson1
Blautia	Bacteroides	0.787103	2.04281e-14	secom_pearson1
Coprococcus	Bacteroides	-0.33008	0.0138502	secom_pearson1
Faecalibacterium	Bacteroides	0.872645	0	secom_pearson1
Flavonifractor	Bacteroides	0.336074	0.0121218	secom_pearson1
Fusobacterium	Bacteroides	-0.731754	4.33092e-06	secom_pearson1
Lachnoclostridium	Bacteroides	0.299349	0.0224439	secom_pearson1
Lachnospiraceae_NK4A136_group	Bacteroides	0.386022	0.00276432	secom_pearson1
Not_Assigned	Bacteroides	0.268879	0.0188435	secom_pearson1
Parabacteroides	Bacteroides	0.627228	8.20812e-08	secom_pearson1
Romboutsia	Bacteroides	0.625974	1.1404e-08	secom_pearson1
Rothia	Bacteroides	-0.486416	0.00867429	secom_pearson1
Ruminococcus_torques_group	Bacteroides	0.300934	0.0255781	secom_pearson1
Subdoligranulum	Bacteroides	0.325253	0.01195	secom_pearson1
UCG_002	Bacteroides	0.211156	0.118246	secom_pearson1
Actinomyces	Bifidobacterium	-0.703462	0.0106918	secom_pearson1
Anaerostipes	Bifidobacterium	0.241831	0.0781106	secom_pearson1
Bacteroides	Bifidobacterium	0.259682	0.045103	secom_pearson1
Blautia	Bifidobacterium	0.402472	0.00157715	secom_pearson1
Campylobacter	Bifidobacterium	-0.348443	0.293647	secom_pearson1
Faecalibacterium	Bifidobacterium	0.289046	0.0263967	secom_pearson1
Fusicatenibacter	Bifidobacterium	0.404095	0.00201064	secom_pearson1
Fusobacterium	Bifidobacterium	-0.618223	0.0106937	secom_pearson1
Lachnospiraceae_NK4A136_group	Bifidobacterium	-0.397424	0.00242168	secom_pearson1
Leptotrichia	Bifidobacterium	0.225381	0.481241	secom_pearson1
Parabacteroides	Bifidobacterium	-0.229523	0.0858917	secom_pearson1
Porphyromonas	Bifidobacterium	-0.362266	0.338018	secom_pearson1
Romboutsia	Bifidobacterium	0.227055	0.086525	secom_pearson1
Rothia	Bifidobacterium	-0.617685	0.0185795	secom_pearson1
UCG_002	Bifidobacterium	-0.299789	0.0261723	secom_pearson1
Actinomyces	Blautia	-0.609474	0.0270109	secom_pearson1
Anaerostipes	Blautia	0.603637	1.35261e-06	secom_pearson1
Bacteroides	Blautia	0.787103	2.04281e-14	secom_pearson1
Bifidobacterium	Blautia	0.402472	0.00157715	secom_pearson1
Campylobacter	Blautia	-0.28762	0.36467	secom_pearson1
Eubacterium_hallii_group	Blautia	0.359162	0.00655868	secom_pearson1
F0332	Blautia	0.264172	0.406706	secom_pearson1
Faecalibacterium	Blautia	0.662731	8.00519e-09	secom_pearson1
Fusicatenibacter	Blautia	0.262616	0.0505374	secom_pearson1
Fusobacterium	Blautia	-0.735548	0.000765154	secom_pearson1
Lachnoclostridium	Blautia	0.249707	0.0610306	secom_pearson1
Leptotrichia	Blautia	0.211129	0.488684	secom_pearson1
Not_Assigned	Blautia	0.23349	0.0655184	secom_pearson1
Prevotella	Blautia	-0.212699	0.0942	secom_pearson1
Romboutsia	Blautia	0.297344	0.0234057	secom_pearson1
Rothia	Blautia	-0.541072	0.037266	secom_pearson1
Ruminococcus_torques_group	Blautia	0.339064	0.0113313	secom_pearson1
Subdoligranulum	Blautia	0.573898	1.63698e-06	secom_pearson1
Agathobacter	Campylobacter	-0.43781	0.325885	secom_pearson1
Anaerostipes	Campylobacter	-0.936583	0.0634167	secom_pearson1
Bifidobacterium	Campylobacter	-0.348443	0.293647	secom_pearson1
Blautia	Campylobacter	-0.28762	0.36467	secom_pearson1
Coprococcus	Campylobacter	0.416822	0.583178	secom_pearson1
Eubacterium_eligens_group	Campylobacter	-0.503382	0.496618	secom_pearson1
Eubacterium_hallii_group	Campylobacter	-0.928816	0.0711845	secom_pearson1
Faecalibacterium	Campylobacter	-0.224971	0.340276	secom_pearson1
Flavonifractor	Campylobacter	-0.376498	0.532206	secom_pearson1
Fusicatenibacter	Campylobacter	-0.261926	0.738074	secom_pearson1
Fusobacterium	Campylobacter	0.512772	6.26354e-05	secom_pearson1
Lachnoclostridium	Campylobacter	-0.430484	0.394162	secom_pearson1
Leptotrichia	Campylobacter	0.225624	0.0945296	secom_pearson1
Parabacteroides	Campylobacter	-0.608688	0.081941	secom_pearson1
Porphyromonas	Campylobacter	0.295763	0.0299022	secom_pearson1
Romboutsia	Campylobacter	-0.234742	0.258691	secom_pearson1
Rothia	Campylobacter	-0.244832	0.068969	secom_pearson1
Ruminococcus	Campylobacter	0.211687	0.732499	secom_pearson1
Actinomyces	Coprococcus	0.535676	0.352146	secom_pearson1
Bacteroides	Coprococcus	-0.33008	0.0138502	secom_pearson1
Campylobacter	Coprococcus	0.416822	0.583178	secom_pearson1
F0332	Coprococcus	0.46368	0.53632	secom_pearson1
Flavonifractor	Coprococcus	-0.214433	0.123106	secom_pearson1
Lachnoclostridium	Coprococcus	-0.414744	0.0016423	secom_pearson1
Leptotrichia	Coprococcus	-0.619412	0.265167	secom_pearson1
Porphyromonas	Coprococcus	0.759813	0.450581	secom_pearson1
Prevotella	Coprococcus	0.38548	0.00399489	secom_pearson1
Ruminococcus_torques_group	Coprococcus	-0.247587	0.0738685	secom_pearson1
Actinomyces	Dorea	-0.582429	0.225143	secom_pearson1
Agathobacter	Dorea	0.434493	0.000917818	secom_pearson1
Eubacterium_hallii_group	Dorea	0.373914	0.00452881	secom_pearson1
F0332	Dorea	-0.805444	0.0999541	secom_pearson1
Faecalibacterium	Dorea	0.350418	0.00810477	secom_pearson1
Flavonifractor	Dorea	-0.486945	0.000188529	secom_pearson1
Fusobacterium	Dorea	-0.886476	0.00063228	secom_pearson1
Leptotrichia	Dorea	-0.865299	0.0259945	secom_pearson1
Not_Assigned	Dorea	0.24439	0.0694878	secom_pearson1
Porphyromonas	Dorea	0.255929	0.744071	secom_pearson1
Rothia	Dorea	-0.909182	0.00174739	secom_pearson1
Ruminococcus_torques_group	Dorea	0.301467	0.0267391	secom_pearson1
Actinomyces	Eubacterium_eligens_group	-0.23229	0.706921	secom_pearson1
Campylobacter	Eubacterium_eligens_group	-0.503382	0.496618	secom_pearson1
F0332	Eubacterium_eligens_group	-0.516626	0.483374	secom_pearson1
Flavonifractor	Eubacterium_eligens_group	-0.371242	0.00673716	secom_pearson1
Fusobacterium	Eubacterium_eligens_group	-0.596169	0.0902029	secom_pearson1
Lachnoclostridium	Eubacterium_eligens_group	-0.256897	0.0607604	secom_pearson1
Leptotrichia	Eubacterium_eligens_group	-0.793387	0.109177	secom_pearson1
Roseburia	Eubacterium_eligens_group	0.403225	0.00275564	secom_pearson1
Rothia	Eubacterium_eligens_group	-0.706507	0.0759471	secom_pearson1
Ruminococcus	Eubacterium_eligens_group	-0.261326	0.0587435	secom_pearson1
Actinomyces	Eubacterium_hallii_group	-0.811553	0.0953771	secom_pearson1
Blautia	Eubacterium_hallii_group	0.359162	0.00655868	secom_pearson1
Campylobacter	Eubacterium_hallii_group	-0.928816	0.0711845	secom_pearson1
Dorea	Eubacterium_hallii_group	0.373914	0.00452881	secom_pearson1
F0332	Eubacterium_hallii_group	-0.797618	0.202382	secom_pearson1
Flavonifractor	Eubacterium_hallii_group	-0.378672	0.00474984	secom_pearson1
Fusobacterium	Eubacterium_hallii_group	-0.649504	0.0583294	secom_pearson1
Leptotrichia	Eubacterium_hallii_group	-0.894675	0.0403783	secom_pearson1
Porphyromonas	Eubacterium_hallii_group	-0.893179	0.296939	secom_pearson1
Rothia	Eubacterium_hallii_group	-0.835732	0.0191869	secom_pearson1
Ruminococcus_torques_group	Eubacterium_hallii_group	0.266527	0.0513987	secom_pearson1
Actinomyces	F0332	0.663991	3.27247e-08	secom_pearson1
Agathobacter	F0332	-0.505187	0.24748	secom_pearson1
Anaerostipes	F0332	-0.901157	0.0988429	secom_pearson1
Blautia	F0332	0.264172	0.406706	secom_pearson1
Coprococcus	F0332	0.46368	0.53632	secom_pearson1
Dorea	F0332	-0.805444	0.0999541	secom_pearson1
Eubacterium_eligens_group	F0332	-0.516626	0.483374	secom_pearson1
Eubacterium_hallii_group	F0332	-0.797618	0.202382	secom_pearson1
Flavonifractor	F0332	-0.216313	0.726745	secom_pearson1
Fusobacterium	F0332	-0.292375	0.0319246	secom_pearson1
Lachnoclostridium	F0332	-0.283953	0.585518	secom_pearson1
Lachnospiraceae_NK4A136_group	F0332	-0.404437	0.426421	secom_pearson1
Monoglobus	F0332	-0.85728	0.14272	secom_pearson1
Not_Assigned	F0332	0.236818	0.0817168	secom_pearson1
Parabacteroides	F0332	-0.771353	0.0149249	secom_pearson1
Romboutsia	F0332	0.456135	0.0219201	secom_pearson1
Roseburia	F0332	-0.306106	0.555183	secom_pearson1
Rothia	F0332	0.523684	4.08066e-05	secom_pearson1
Ruminococcus	F0332	-0.47649	0.417125	secom_pearson1
UCG_002	F0332	-0.552445	0.255634	secom_pearson1
Actinomyces	Faecalibacterium	-0.617944	0.00283311	secom_pearson1
Agathobacter	Faecalibacterium	0.616071	2.63444e-07	secom_pearson1
Bacteroides	Faecalibacterium	0.872645	0	secom_pearson1
Bifidobacterium	Faecalibacterium	0.289046	0.0263967	secom_pearson1
Blautia	Faecalibacterium	0.662731	8.00519e-09	secom_pearson1
Campylobacter	Faecalibacterium	-0.224971	0.340276	secom_pearson1
Dorea	Faecalibacterium	0.350418	0.00810477	secom_pearson1
Flavonifractor	Faecalibacterium	-0.35261	0.00828194	secom_pearson1
Fusobacterium	Faecalibacterium	-0.718265	5.26858e-05	secom_pearson1
Lachnoclostridium	Faecalibacterium	0.43052	0.00074265	secom_pearson1
Lachnospiraceae_NK4A136_group	Faecalibacterium	0.43153	0.000719289	secom_pearson1
Parabacteroides	Faecalibacterium	0.358178	0.00534589	secom_pearson1
Porphyromonas	Faecalibacterium	-0.246831	0.323434	secom_pearson1
Romboutsia	Faecalibacterium	0.543524	2.40564e-06	secom_pearson1
Roseburia	Faecalibacterium	0.277908	0.0363399	secom_pearson1
Rothia	Faecalibacterium	-0.512719	0.0123611	secom_pearson1
Ruminococcus_torques_group	Faecalibacterium	0.324675	0.014631	secom_pearson1
Subdoligranulum	Faecalibacterium	0.258952	0.0496679	secom_pearson1
Actinomyces	Flavonifractor	-0.357418	0.486703	secom_pearson1
Agathobacter	Flavonifractor	-0.323837	0.0180064	secom_pearson1
Bacteroides	Flavonifractor	0.336074	0.0121218	secom_pearson1
Campylobacter	Flavonifractor	-0.376498	0.532206	secom_pearson1
Coprococcus	Flavonifractor	-0.214433	0.123106	secom_pearson1
Dorea	Flavonifractor	-0.486945	0.000188529	secom_pearson1
Eubacterium_eligens_group	Flavonifractor	-0.371242	0.00673716	secom_pearson1
Eubacterium_hallii_group	Flavonifractor	-0.378672	0.00474984	secom_pearson1
F0332	Flavonifractor	-0.216313	0.726745	secom_pearson1
Faecalibacterium	Flavonifractor	-0.35261	0.00828194	secom_pearson1
Fusobacterium	Flavonifractor	0.338224	0.33912	secom_pearson1
Lachnospiraceae_NK4A136_group	Flavonifractor	-0.265314	0.050269	secom_pearson1
Monoglobus	Flavonifractor	-0.216985	0.115017	secom_pearson1
Not_Assigned	Flavonifractor	-0.263033	0.0546498	secom_pearson1
Porphyromonas	Flavonifractor	-0.505911	0.494089	secom_pearson1
Prevotella	Flavonifractor	-0.239375	0.0812773	secom_pearson1
Roseburia	Flavonifractor	-0.224853	0.102118	secom_pearson1
Rothia	Flavonifractor	0.437158	0.32669	secom_pearson1
Actinomyces	Fusicatenibacter	-0.432467	0.467047	secom_pearson1
Alistipes	Fusicatenibacter	-0.4927	0.000178367	secom_pearson1
Bifidobacterium	Fusicatenibacter	0.404095	0.00201064	secom_pearson1
Blautia	Fusicatenibacter	0.262616	0.0505374	secom_pearson1
Campylobacter	Fusicatenibacter	-0.261926	0.738074	secom_pearson1
Fusobacterium	Fusicatenibacter	0.375121	0.319843	secom_pearson1
Lachnospiraceae_NK4A136_group	Fusicatenibacter	-0.458006	0.000386082	secom_pearson1
Leptotrichia	Fusicatenibacter	0.679859	0.206682	secom_pearson1
Monoglobus	Fusicatenibacter	-0.433688	0.000840517	secom_pearson1
Not_Assigned	Fusicatenibacter	-0.39554	0.00279932	secom_pearson1
Parabacteroides	Fusicatenibacter	-0.470734	0.000250942	secom_pearson1
Porphyromonas	Fusicatenibacter	-0.804297	0.405084	secom_pearson1
Prevotella	Fusicatenibacter	-0.3055	0.0233213	secom_pearson1
Romboutsia	Fusicatenibacter	0.303823	0.0228205	secom_pearson1
Rothia	Fusicatenibacter	0.605299	0.149806	secom_pearson1
UCG_002	Fusicatenibacter	-0.420335	0.0015533	secom_pearson1
Agathobacter	Fusobacterium	-0.782817	0.00260823	secom_pearson1
Alistipes	Fusobacterium	-0.732111	0.0044371	secom_pearson1
Anaerostipes	Fusobacterium	-0.278415	0.46819	secom_pearson1
Bacteroides	Fusobacterium	-0.731754	4.33092e-06	secom_pearson1
Bifidobacterium	Fusobacterium	-0.618223	0.0106937	secom_pearson1
Blautia	Fusobacterium	-0.735548	0.000765154	secom_pearson1
Campylobacter	Fusobacterium	0.512772	6.26354e-05	secom_pearson1
Dorea	Fusobacterium	-0.886476	0.00063228	secom_pearson1
Eubacterium_eligens_group	Fusobacterium	-0.596169	0.0902029	secom_pearson1
Eubacterium_hallii_group	Fusobacterium	-0.649504	0.0583294	secom_pearson1
F0332	Fusobacterium	-0.292375	0.0319246	secom_pearson1
Faecalibacterium	Fusobacterium	-0.718265	5.26858e-05	secom_pearson1
Flavonifractor	Fusobacterium	0.338224	0.33912	secom_pearson1
Fusicatenibacter	Fusobacterium	0.375121	0.319843	secom_pearson1
Lachnoclostridium	Fusobacterium	-0.483439	0.131942	secom_pearson1
Lachnospiraceae_NK4A136_group	Fusobacterium	-0.649623	0.0305147	secom_pearson1
Monoglobus	Fusobacterium	-0.586343	0.0970327	secom_pearson1
Parabacteroides	Fusobacterium	-0.769972	0.00127618	secom_pearson1
Porphyromonas	Fusobacterium	0.330708	0.0155775	secom_pearson1
Romboutsia	Fusobacterium	-0.516224	0.0034974	secom_pearson1
Roseburia	Fusobacterium	-0.534556	0.111407	secom_pearson1
Ruminococcus_torques_group	Fusobacterium	-0.839286	0.00123484	secom_pearson1
Subdoligranulum	Fusobacterium	-0.69367	0.0059311	secom_pearson1
UCG_002	Fusobacterium	-0.761094	0.00651447	secom_pearson1
Actinomyces	Lachnoclostridium	-0.814691	0.0256249	secom_pearson1
Agathobacter	Lachnoclostridium	0.339731	0.0104173	secom_pearson1
Alistipes	Lachnoclostridium	-0.29051	0.034836	secom_pearson1
Bacteroides	Lachnoclostridium	0.299349	0.0224439	secom_pearson1
Blautia	Lachnoclostridium	0.249707	0.0610306	secom_pearson1
Campylobacter	Lachnoclostridium	-0.430484	0.394162	secom_pearson1
Coprococcus	Lachnoclostridium	-0.414744	0.0016423	secom_pearson1
Eubacterium_eligens_group	Lachnoclostridium	-0.256897	0.0607604	secom_pearson1
F0332	Lachnoclostridium	-0.283953	0.585518	secom_pearson1
Faecalibacterium	Lachnoclostridium	0.43052	0.00074265	secom_pearson1
Fusobacterium	Lachnoclostridium	-0.483439	0.131942	secom_pearson1
Porphyromonas	Lachnoclostridium	-0.908206	0.0329216	secom_pearson1
Roseburia	Lachnoclostridium	-0.258508	0.0543917	secom_pearson1
Rothia	Lachnoclostridium	-0.627392	0.0704981	secom_pearson1
Ruminococcus_torques_group	Lachnoclostridium	0.282627	0.0365545	secom_pearson1
Actinomyces	Lachnospiraceae_NK4A136_group	-0.696781	0.0819199	secom_pearson1
Anaerostipes	Lachnospiraceae_NK4A136_group	-0.235479	0.0865076	secom_pearson1
Bacteroides	Lachnospiraceae_NK4A136_group	0.386022	0.00276432	secom_pearson1
Bifidobacterium	Lachnospiraceae_NK4A136_group	-0.397424	0.00242168	secom_pearson1
F0332	Lachnospiraceae_NK4A136_group	-0.404437	0.426421	secom_pearson1
Faecalibacterium	Lachnospiraceae_NK4A136_group	0.43153	0.000719289	secom_pearson1
Flavonifractor	Lachnospiraceae_NK4A136_group	-0.265314	0.050269	secom_pearson1
Fusicatenibacter	Lachnospiraceae_NK4A136_group	-0.458006	0.000386082	secom_pearson1
Fusobacterium	Lachnospiraceae_NK4A136_group	-0.649623	0.0305147	secom_pearson1
Not_Assigned	Lachnospiraceae_NK4A136_group	0.351984	0.00725153	secom_pearson1
Parabacteroides	Lachnospiraceae_NK4A136_group	0.280078	0.0348469	secom_pearson1
Rothia	Lachnospiraceae_NK4A136_group	-0.64084	0.0629251	secom_pearson1
Ruminococcus	Lachnospiraceae_NK4A136_group	0.250847	0.0673123	secom_pearson1
Alistipes	Leptotrichia	-0.301976	0.429671	secom_pearson1
Anaerostipes	Leptotrichia	-0.88468	0.0461884	secom_pearson1
Bifidobacterium	Leptotrichia	0.225381	0.481241	secom_pearson1
Blautia	Leptotrichia	0.211129	0.488684	secom_pearson1
Campylobacter	Leptotrichia	0.225624	0.0945296	secom_pearson1
Coprococcus	Leptotrichia	-0.619412	0.265167	secom_pearson1
Dorea	Leptotrichia	-0.865299	0.0259945	secom_pearson1
Eubacterium_eligens_group	Leptotrichia	-0.793387	0.109177	secom_pearson1
Eubacterium_hallii_group	Leptotrichia	-0.894675	0.0403783	secom_pearson1
Fusicatenibacter	Leptotrichia	0.679859	0.206682	secom_pearson1
Monoglobus	Leptotrichia	-0.956095	0.0109703	secom_pearson1
Not_Assigned	Leptotrichia	0.415223	0.00131928	secom_pearson1
Parabacteroides	Leptotrichia	-0.411152	0.237843	secom_pearson1
Porphyromonas	Leptotrichia	-0.244239	0.0751003	secom_pearson1
Romboutsia	Leptotrichia	0.313684	0.118641	secom_pearson1
Roseburia	Leptotrichia	-0.596937	0.157051	secom_pearson1
Ruminococcus	Leptotrichia	0.307349	0.553494	secom_pearson1
Ruminococcus_torques_group	Leptotrichia	-0.292028	0.482781	secom_pearson1
UCG_002	Leptotrichia	-0.519009	0.232611	secom_pearson1
Actinomyces	Monoglobus	-0.507683	0.382553	secom_pearson1
F0332	Monoglobus	-0.85728	0.14272	secom_pearson1
Flavonifractor	Monoglobus	-0.216985	0.115017	secom_pearson1
Fusicatenibacter	Monoglobus	-0.433688	0.000840517	secom_pearson1
Fusobacterium	Monoglobus	-0.586343	0.0970327	secom_pearson1
Leptotrichia	Monoglobus	-0.956095	0.0109703	secom_pearson1
Not_Assigned	Monoglobus	0.481182	0.000200113	secom_pearson1
Parabacteroides	Monoglobus	0.264183	0.049127	secom_pearson1
Porphyromonas	Monoglobus	-0.817189	0.391063	secom_pearson1
Rothia	Monoglobus	-0.986064	4.37036e-05	secom_pearson1
Ruminococcus	Monoglobus	0.227675	0.0977742	secom_pearson1
Alistipes	Not_Assigned	0.468826	0.000234764	secom_pearson1
Anaerostipes	Not_Assigned	-0.391458	0.00374892	secom_pearson1
Bacteroides	Not_Assigned	0.268879	0.0188435	secom_pearson1
Blautia	Not_Assigned	0.23349	0.0655184	secom_pearson1
Dorea	Not_Assigned	0.24439	0.0694878	secom_pearson1
F0332	Not_Assigned	0.236818	0.0817168	secom_pearson1
Flavonifractor	Not_Assigned	-0.263033	0.0546498	secom_pearson1
Fusicatenibacter	Not_Assigned	-0.39554	0.00279932	secom_pearson1
Lachnospiraceae_NK4A136_group	Not_Assigned	0.351984	0.00725153	secom_pearson1
Leptotrichia	Not_Assigned	0.415223	0.00131928	secom_pearson1
Monoglobus	Not_Assigned	0.481182	0.000200113	secom_pearson1
Parabacteroides	Not_Assigned	0.265829	0.0400836	secom_pearson1
Romboutsia	Not_Assigned	0.24643	0.0318785	secom_pearson1
Roseburia	Not_Assigned	0.378914	0.00397919	secom_pearson1
Subdoligranulum	Not_Assigned	0.439987	0.00043531	secom_pearson1
UCG_002	Not_Assigned	0.577568	3.89771e-06	secom_pearson1
Actinomyces	Parabacteroides	-0.722493	0.0182653	secom_pearson1
Alistipes	Parabacteroides	0.566726	7.91577e-06	secom_pearson1
Bacteroides	Parabacteroides	0.627228	8.20812e-08	secom_pearson1
Bifidobacterium	Parabacteroides	-0.229523	0.0858917	secom_pearson1
Campylobacter	Parabacteroides	-0.608688	0.081941	secom_pearson1
F0332	Parabacteroides	-0.771353	0.0149249	secom_pearson1
Faecalibacterium	Parabacteroides	0.358178	0.00534589	secom_pearson1
Fusicatenibacter	Parabacteroides	-0.470734	0.000250942	secom_pearson1
Fusobacterium	Parabacteroides	-0.769972	0.00127618	secom_pearson1
Lachnospiraceae_NK4A136_group	Parabacteroides	0.280078	0.0348469	secom_pearson1
Leptotrichia	Parabacteroides	-0.411152	0.237843	secom_pearson1
Monoglobus	Parabacteroides	0.264183	0.049127	secom_pearson1
Not_Assigned	Parabacteroides	0.265829	0.0400836	secom_pearson1
Porphyromonas	Parabacteroides	0.438053	0.277674	secom_pearson1
Rothia	Parabacteroides	-0.712593	0.00930165	secom_pearson1
Subdoligranulum	Parabacteroides	0.222141	0.0908383	secom_pearson1
UCG_002	Parabacteroides	0.329212	0.0150662	secom_pearson1
Agathobacter	Porphyromonas	-0.747064	0.0878737	secom_pearson1
Anaerostipes	Porphyromonas	-0.959955	0.180772	secom_pearson1
Bifidobacterium	Porphyromonas	-0.362266	0.338018	secom_pearson1
Campylobacter	Porphyromonas	0.295763	0.0299022	secom_pearson1
Coprococcus	Porphyromonas	0.759813	0.450581	secom_pearson1
Dorea	Porphyromonas	0.255929	0.744071	secom_pearson1
Eubacterium_hallii_group	Porphyromonas	-0.893179	0.296939	secom_pearson1
Faecalibacterium	Porphyromonas	-0.246831	0.323434	secom_pearson1
Flavonifractor	Porphyromonas	-0.505911	0.494089	secom_pearson1
Fusicatenibacter	Porphyromonas	-0.804297	0.405084	secom_pearson1
Fusobacterium	Porphyromonas	0.330708	0.0155775	secom_pearson1
Lachnoclostridium	Porphyromonas	-0.908206	0.0329216	secom_pearson1
Leptotrichia	Porphyromonas	-0.244239	0.0751003	secom_pearson1
Monoglobus	Porphyromonas	-0.817189	0.391063	secom_pearson1
Parabacteroides	Porphyromonas	0.438053	0.277674	secom_pearson1
Roseburia	Porphyromonas	-0.461326	0.434178	secom_pearson1
Ruminococcus	Porphyromonas	-0.590691	0.409309	secom_pearson1
Ruminococcus_torques_group	Porphyromonas	-0.446019	0.375336	secom_pearson1
UCG_002	Porphyromonas	0.348645	0.565256	secom_pearson1
Actinomyces	Prevotella	-0.213505	0.110788	secom_pearson1
Blautia	Prevotella	-0.212699	0.0942	secom_pearson1
Coprococcus	Prevotella	0.38548	0.00399489	secom_pearson1
Flavonifractor	Prevotella	-0.239375	0.0812773	secom_pearson1
Fusicatenibacter	Prevotella	-0.3055	0.0233213	secom_pearson1
Romboutsia	Prevotella	-0.242366	0.0349064	secom_pearson1
Rothia	Prevotella	-0.30082	0.020607	secom_pearson1
Ruminococcus_torques_group	Prevotella	-0.235657	0.0803876	secom_pearson1
Subdoligranulum	Prevotella	-0.301786	0.01911	secom_pearson1
Bacteroides	Romboutsia	0.625974	1.1404e-08	secom_pearson1
Bifidobacterium	Romboutsia	0.227055	0.086525	secom_pearson1
Blautia	Romboutsia	0.297344	0.0234057	secom_pearson1
Campylobacter	Romboutsia	-0.234742	0.258691	secom_pearson1
F0332	Romboutsia	0.456135	0.0219201	secom_pearson1
Faecalibacterium	Romboutsia	0.543524	2.40564e-06	secom_pearson1
Fusicatenibacter	Romboutsia	0.303823	0.0228205	secom_pearson1
Fusobacterium	Romboutsia	-0.516224	0.0034974	secom_pearson1
Leptotrichia	Romboutsia	0.313684	0.118641	secom_pearson1
Not_Assigned	Romboutsia	0.24643	0.0318785	secom_pearson1
Prevotella	Romboutsia	-0.242366	0.0349064	secom_pearson1
Rothia	Romboutsia	-0.254816	0.190667	secom_pearson1
Ruminococcus	Romboutsia	0.303503	0.0256806	secom_pearson1
Subdoligranulum	Romboutsia	0.387054	0.00293635	secom_pearson1
Actinomyces	Roseburia	-0.594491	0.159203	secom_pearson1
Eubacterium_eligens_group	Roseburia	0.403225	0.00275564	secom_pearson1
F0332	Roseburia	-0.306106	0.555183	secom_pearson1
Faecalibacterium	Roseburia	0.277908	0.0363399	secom_pearson1
Flavonifractor	Roseburia	-0.224853	0.102118	secom_pearson1
Fusobacterium	Roseburia	-0.534556	0.111407	secom_pearson1
Lachnoclostridium	Roseburia	-0.258508	0.0543917	secom_pearson1
Leptotrichia	Roseburia	-0.596937	0.157051	secom_pearson1
Not_Assigned	Roseburia	0.378914	0.00397919	secom_pearson1
Porphyromonas	Roseburia	-0.461326	0.434178	secom_pearson1
Actinomyces	Rothia	0.708293	1.02061e-09	secom_pearson1
Agathobacter	Rothia	-0.622088	0.0547962	secom_pearson1
Alistipes	Rothia	-0.623269	0.0404885	secom_pearson1
Anaerostipes	Rothia	-0.834978	0.0193997	secom_pearson1
Bacteroides	Rothia	-0.486416	0.00867429	secom_pearson1
Bifidobacterium	Rothia	-0.617685	0.0185795	secom_pearson1
Blautia	Rothia	-0.541072	0.037266	secom_pearson1
Campylobacter	Rothia	-0.244832	0.068969	secom_pearson1
Dorea	Rothia	-0.909182	0.00174739	secom_pearson1
Eubacterium_eligens_group	Rothia	-0.706507	0.0759471	secom_pearson1
Eubacterium_hallii_group	Rothia	-0.835732	0.0191869	secom_pearson1
F0332	Rothia	0.523684	4.08066e-05	secom_pearson1
Faecalibacterium	Rothia	-0.512719	0.0123611	secom_pearson1
Flavonifractor	Rothia	0.437158	0.32669	secom_pearson1
Fusicatenibacter	Rothia	0.605299	0.149806	secom_pearson1
Lachnoclostridium	Rothia	-0.627392	0.0704981	secom_pearson1
Lachnospiraceae_NK4A136_group	Rothia	-0.64084	0.0629251	secom_pearson1
Monoglobus	Rothia	-0.986064	4.37036e-05	secom_pearson1
Parabacteroides	Rothia	-0.712593	0.00930165	secom_pearson1
Prevotella	Rothia	-0.30082	0.020607	secom_pearson1
Romboutsia	Rothia	-0.254816	0.190667	secom_pearson1
Ruminococcus	Rothia	-0.444039	0.270393	secom_pearson1
Ruminococcus_torques_group	Rothia	-0.704662	0.0228792	secom_pearson1
Subdoligranulum	Rothia	-0.693317	0.0124114	secom_pearson1
UCG_002	Rothia	-0.546886	0.12757	secom_pearson1
Actinomyces	Ruminococcus	-0.422379	0.404109	secom_pearson1
Anaerostipes	Ruminococcus	-0.254882	0.0682199	secom_pearson1
Campylobacter	Ruminococcus	0.211687	0.732499	secom_pearson1
Eubacterium_eligens_group	Ruminococcus	-0.261326	0.0587435	secom_pearson1
F0332	Ruminococcus	-0.47649	0.417125	secom_pearson1
Lachnospiraceae_NK4A136_group	Ruminococcus	0.250847	0.0673123	secom_pearson1
Leptotrichia	Ruminococcus	0.307349	0.553494	secom_pearson1
Monoglobus	Ruminococcus	0.227675	0.0977742	secom_pearson1
Porphyromonas	Ruminococcus	-0.590691	0.409309	secom_pearson1
Romboutsia	Ruminococcus	0.303503	0.0256806	secom_pearson1
Rothia	Ruminococcus	-0.444039	0.270393	secom_pearson1
Subdoligranulum	Ruminococcus	0.470264	0.000333035	secom_pearson1
Actinomyces	Ruminococcus_torques_group	-0.704823	0.0509029	secom_pearson1
Agathobacter	Ruminococcus_torques_group	0.23256	0.0905963	secom_pearson1
Bacteroides	Ruminococcus_torques_group	0.300934	0.0255781	secom_pearson1
Blautia	Ruminococcus_torques_group	0.339064	0.0113313	secom_pearson1
Coprococcus	Ruminococcus_torques_group	-0.247587	0.0738685	secom_pearson1
Dorea	Ruminococcus_torques_group	0.301467	0.0267391	secom_pearson1
Eubacterium_hallii_group	Ruminococcus_torques_group	0.266527	0.0513987	secom_pearson1
Faecalibacterium	Ruminococcus_torques_group	0.324675	0.014631	secom_pearson1
Fusobacterium	Ruminococcus_torques_group	-0.839286	0.00123484	secom_pearson1
Lachnoclostridium	Ruminococcus_torques_group	0.282627	0.0365545	secom_pearson1
Leptotrichia	Ruminococcus_torques_group	-0.292028	0.482781	secom_pearson1
Porphyromonas	Ruminococcus_torques_group	-0.446019	0.375336	secom_pearson1
Prevotella	Ruminococcus_torques_group	-0.235657	0.0803876	secom_pearson1
Rothia	Ruminococcus_torques_group	-0.704662	0.0228792	secom_pearson1
Actinomyces	Subdoligranulum	-0.590711	0.0721548	secom_pearson1
Bacteroides	Subdoligranulum	0.325253	0.01195	secom_pearson1
Blautia	Subdoligranulum	0.573898	1.63698e-06	secom_pearson1
Faecalibacterium	Subdoligranulum	0.258952	0.0496679	secom_pearson1
Fusobacterium	Subdoligranulum	-0.69367	0.0059311	secom_pearson1
Not_Assigned	Subdoligranulum	0.439987	0.00043531	secom_pearson1
Parabacteroides	Subdoligranulum	0.222141	0.0908383	secom_pearson1
Prevotella	Subdoligranulum	-0.301786	0.01911	secom_pearson1
Romboutsia	Subdoligranulum	0.387054	0.00293635	secom_pearson1
Rothia	Subdoligranulum	-0.693317	0.0124114	secom_pearson1
Ruminococcus	Subdoligranulum	0.470264	0.000333035	secom_pearson1
Actinomyces	UCG_002	-0.638835	0.122482	secom_pearson1
Anaerostipes	UCG_002	-0.386819	0.00421998	secom_pearson1
Bacteroides	UCG_002	0.211156	0.118246	secom_pearson1
Bifidobacterium	UCG_002	-0.299789	0.0261723	secom_pearson1
F0332	UCG_002	-0.552445	0.255634	secom_pearson1
Fusicatenibacter	UCG_002	-0.420335	0.0015533	secom_pearson1
Fusobacterium	UCG_002	-0.761094	0.00651447	secom_pearson1
Leptotrichia	UCG_002	-0.519009	0.232611	secom_pearson1
Not_Assigned	UCG_002	0.577568	3.89771e-06	secom_pearson1
Parabacteroides	UCG_002	0.329212	0.0150662	secom_pearson1
Porphyromonas	UCG_002	0.348645	0.565256	secom_pearson1
Rothia	UCG_002	-0.546886	0.12757	secom_pearson1
