# Supplementary material for: Integrative microbiome and metabolome profiles reveal the impacts of periodontitis via oral-gut axis in first-trimester pregnant women
Source: J Transl Med. 2024 Sep 3;22:819. doi: 10.1186/s12967-024-05579-9 (PMC11370083; doi:10.1186/s12967-024-05579-9)
Supplement: Supplementary file 9 — Supplementary Material 9 [file 12967_2024_5579_MOESM9_ESM.xlsx]

## Sheet: Feces.EC
EC_term	lfc_DiseasePD	se_DiseasePD	W_DiseasePD	p_DiseasePD	q_DiseasePD	description		lfc_DiseasePD : natural log(Fold change) of Perio to Non-Perio
EC:5.3.2.5	-1.20408	0.437831	-2.7501	0.00595765	0.999696	2,3-diketo-5-methylthiopentyl-1-phosphate enolase		lfc > 0.69
EC:3.2.2.8	-1.39418	0.511381	-2.7263	0.00640487	0.999696	Ribosylpyrimidine nucleosidase		lfc < -0.69
EC:1.1.1.206	-1.38277	0.51178	-2.70188	0.00689479	0.999696	Tropinone reductase I		p_DiseasePD < 0.01
EC:3.5.1.116	-1.38277	0.51178	-2.70188	0.00689479	0.999696	Ureidoglycolate amidohydrolase
EC:3.5.99.3	-1.38277	0.51178	-2.70188	0.00689479	0.999696	Hydroxydechloroatrazine ethylaminohydrolase
EC:6.1.2.1	-1.5738	0.588733	-2.6732	0.00751305	0.999696	D-alanine--(R)-lactate ligase
EC:2.7.7.58	-1.14849	0.439585	-2.61266	0.00898396	0.999696	(2,3-dihydroxybenzoyl)adenylate synthase
EC:1.1.1.380	-1.58275	0.609165	-2.59823	0.00937067	0.999696	L-gulonate 5-dehydrogenase
EC:2.7.1.53	-1.12222	0.435184	-2.57873	0.0099164	0.999696	L-xylulokinase
EC:2.7.8.37	1.09074	0.534001	2.04259	0.0410933	0.999696	Alpha-D-ribose 1-methylphosphonate 5-triphosphate synthase
EC:3.6.1.63	0.998576	0.489656	2.03934	0.041416	0.999696	Alpha-D-ribose 1-methylphosphonate 5-triphosphate diphosphatase
EC:4.7.1.1	0.996863	0.489856	2.03501	0.0418496	0.999696	Alpha-D-ribose 1-methylphosphonate 5-phosphate C-P-lyase
EC:3.5.4.4	0.297283	0.150238	1.97874	0.0478454	0.999696	Adenosine deaminase
EC:1.2.1.87	-0.326723	0.16648	-1.96254	0.0496993	0.999696	Propanal dehydrogenase (CoA-propanoylating)
EC:2.7.7.39	-0.3673	0.174078	-2.10997	0.0348606	0.999696	Glycerol-3-phosphate cytidylyltransferase
EC:5.1.3.30	-0.389358	0.161961	-2.40403	0.0162154	0.999696	D-psicose 3-epimerase
EC:5.1.3.31	-0.389358	0.161961	-2.40403	0.0162154	0.999696	D-tagatose 3-epimerase
EC:5.4.3.5	-0.413405	0.205998	-2.00684	0.0447671	0.999696	D-ornithine 4,5-aminomutase
EC:2.8.3.18	-0.476436	0.220948	-2.15632	0.0310584	0.999696	Succinyl-CoA:acetate CoA-transferase
EC:4.3.1.7	-0.504918	0.229537	-2.19972	0.0278265	0.999696	Ethanolamine ammonia-lyase
EC:1.1.1.61	-0.505007	0.219704	-2.29858	0.0215291	0.999696	4-hydroxybutyrate dehydrogenase
EC:4.2.1.40	-0.543183	0.254807	-2.13174	0.0330279	0.999696	Glucarate dehydratase
EC:1.4.1.11	-0.606841	0.266738	-2.27505	0.0229032	0.999696	L-erythro-3,5-diaminohexanoate dehydrogenase
EC:4.2.1.28	-0.622805	0.251041	-2.48089	0.0131056	0.999696	Propanediol dehydratase
EC:1.3.1.31	-0.628859	0.258037	-2.43709	0.0148061	0.999696	2-enoate reductase
EC:3.4.14.11	-0.644576	0.297781	-2.16459	0.0304187	0.999696	Xaa-Pro dipeptidyl-peptidase
EC:6.6.1.1	-0.657719	0.31894	-2.06221	0.039188	0.999696	Magnesium chelatase
EC:2.3.1.16	-0.663322	0.311332	-2.13059	0.0331228	0.999696	Acetyl-CoA C-acyltransferase
EC:4.1.2.20	-0.664649	0.314598	-2.11269	0.034627	0.999696	2-dehydro-3-deoxyglucarate aldolase
EC:4.1.3.4	-0.665882	0.308508	-2.1584	0.030897	0.999696	Hydroxymethylglutaryl-CoA lyase
EC:2.7.7.61	-0.668535	0.31428	-2.1272	0.0334037	0.999696	Citrate lyase holo-[acyl-carrier protein] synthase
EC:2.4.2.52	-0.670853	0.314231	-2.1349	0.032769	0.999696	Triphosphoribosyl-dephospho-CoA synthase
EC:3.5.1.105	-0.679465	0.332737	-2.04205	0.041147	0.999696	Chitin disaccharide deacetylase
EC:1.2.5.1	-0.683644	0.307339	-2.2244	0.0261216	0.999696	Pyruvate dehydrogenase (quinone)
EC:1.8.5.2	-0.695514	0.31257	-2.22515	0.0260715	0.999696	Thiosulfate dehydrogenase (quinone)
EC:1.1.1.88	-0.731652	0.339107	-2.15759	0.0309601	0.999696	Hydroxymethylglutaryl-CoA reductase
EC:1.1.1.9	-0.73493	0.299661	-2.45254	0.0141851	0.999696	D-xylulose reductase
EC:1.5.1.24	-0.743185	0.335398	-2.21583	0.0267034	0.999696	N(5)-(carboxyethyl)ornithine synthase
EC:2.1.1.265	-0.743185	0.335398	-2.21583	0.0267034	0.999696	Tellurite methyltransferase
EC:3.11.1.2	-0.743185	0.335398	-2.21583	0.0267034	0.999696	Phosphonoacetate hydrolase
EC:3.2.1.82	-0.743185	0.335398	-2.21583	0.0267034	0.999696	Exo-poly-alpha-galacturonosidase
EC:1.3.4.1	-0.74853	0.328942	-2.27557	0.0228717	0.999696	Fumarate reductase (CoM/CoB)
EC:1.1.1.287	-0.749432	0.315023	-2.37898	0.0173606	0.999696	D-arabinitol dehydrogenase (NADP(+))
EC:1.1.1.289	-0.749432	0.315023	-2.37898	0.0173606	0.999696	Sorbose reductase
EC:4.2.1.30	-0.749873	0.296589	-2.52832	0.011461	0.999696	Glycerol dehydratase
EC:4.2.1.42	-0.755774	0.320017	-2.36167	0.018193	0.999696	Galactarate dehydratase
EC:2.2.1.10	-0.765701	0.375625	-2.03847	0.0415027	0.999696	2-amino-3,7-dideoxy-D-threo-hept-6-ulosonate synthase
EC:3.1.2.26	-0.765701	0.375625	-2.03847	0.0415027	0.999696	Bile-acid-CoA hydrolase
EC:4.2.1.106	-0.765701	0.375625	-2.03847	0.0415027	0.999696	Bile-acid 7-alpha-dehydratase
EC:1.1.1.108	-0.794151	0.337908	-2.3502	0.0187632	0.999696	Carnitine 3-dehydrogenase
EC:4.2.1.22	-0.829888	0.364144	-2.27901	0.0226666	0.999696	Cystathionine beta-synthase
EC:4.4.1.1	-0.99949	0.46912	-2.13056	0.033125	0.999696	Cystathionine gamma-lyase
EC:5.1.3.15	-1.00924	0.441824	-2.28425	0.0223566	0.999696	Glucose-6-phosphate 1-epimerase
EC:1.1.1.339	-1.06913	0.542648	-1.9702	0.0488153	0.999696	dTDP-6-deoxy-L-talose 4-dehydrogenase (NAD(+))
EC:4.2.1.113	-1.07176	0.519448	-2.06327	0.0390872	0.999696	o-succinylbenzoate synthase
EC:1.4.1.3	-1.09453	0.462963	-2.36418	0.0180702	0.999696	Glutamate dehydrogenase (NAD(P)(+))
EC:5.4.99.1	-1.15507	0.581875	-1.98508	0.0471353	0.999696	Methylaspartate mutase
EC:4.2.2.1	-1.37598	0.617433	-2.22855	0.0258438	0.999696	Hyaluronate lyase

## Sheet: Feces.KO
KEGG_term	lfc_DiseasePD	se_DiseasePD	W_DiseasePD	p_DiseasePD	q_DiseasePD	description	metadata_KEGG_Pathways
K12940	-0.833852	0.221122	-3.77101	0.00016259	0.653286	abgA; aminobenzoyl-glutamate utilization protein A	Metabolism;Enzyme Families;Peptidases
K06019	-1.05416	0.331754	-3.17754	0.00148529	0.979322	ppaX; pyrophosphatase PpaX [EC:3.6.1.1]	Metabolism;Energy Metabolism;Oxidative phosphorylation
K17331	-1.16169	0.375632	-3.09262	0.00198396	0.979322	dasC; N,N'-diacetylchitobiose transport system permease protein	NA
K05966	-1.48577	0.510529	-2.91025	0.00361136	0.979322	citG; triphosphoribosyl-dephospho-CoA synthase [EC:2.4.2.52]	Environmental Information Processing;Signal Transduction;Two-component system
K16906	-1.47898	0.508691	-2.90743	0.00364409	0.979322	K16906; fluoroquinolone transport system permease protein	NA
K07029	-0.62277	0.214625	-2.90166	0.00371191	0.979322	dagK; diacylglycerol kinase (ATP) [EC:2.7.1.107]	Unclassified;Poorly Characterized;General function prediction only
K16962	-1.56288	0.540319	-2.8925	0.00382184	0.979322	yxeN; putative amino-acid transport system permease protein	NA
K09963	-0.694246	0.243587	-2.85009	0.00437067	0.979322	K09963; uncharacterized protein	Unclassified;Poorly Characterized;Function unknown
K16961	-1.56357	0.549129	-2.84737	0.0044082	0.979322	yxeM; putative amino-acid transport system substrate-binding protein	NA
K00638	-1.30292	0.465653	-2.79805	0.00514118	0.979322	catB; chloramphenicol O-acetyltransferase type B [EC:2.3.1.28]	Unclassified;Metabolism;Others
K16963	-1.46802	0.534708	-2.74546	0.00604259	0.979322	yxeO; putative amino-acid transport system ATP-binding protein [EC:3.6.3.-]	NA
K15553	-1.28994	0.474406	-2.71906	0.00654686	0.979322	ssuA; sulfonate transport system substrate-binding protein	NA
K08965	-1.19905	0.441184	-2.71781	0.00657159	0.979322	mtnW; 2,3-diketo-5-methylthiopentyl-1-phosphate enolase [EC:5.3.2.5]	Metabolism;Amino Acid Metabolism;Cysteine and methionine metabolism
K15873	-1.29922	0.479892	-2.70731	0.00678302	0.979322	baiH; NAD+-dependent 7beta-hydroxy-3-oxo bile acid-CoA-ester 4-dehydrogenase	NA
K18148	-1.41308	0.522579	-2.70405	0.00685006	0.979322	rtcB; release factor H-coupled RctB family protein	NA
K10213	-1.38915	0.514089	-2.70216	0.00688908	0.979322	rihB; ribosylpyrimidine nucleosidase [EC:3.2.2.8]	Metabolism;Nucleotide Metabolism;Pyrimidine metabolism|Metabolism;Nucleotide Metabolism;Purine metabolism
K08323	-1.72089	0.638117	-2.69682	0.00700055	0.979322	rspA, manD; mannonate dehydratase [EC:4.2.1.8]	Unclassified;Metabolism;Metabolism of cofactors and vitamins
K13979	-1.38249	0.513115	-2.69431	0.00705355	0.979322	yahK; uncharacterized zinc-type alcohol dehydrogenase-like protein [EC:1.-.-.-]	Unclassified;Poorly Characterized;General function prediction only
K13921	-1.35439	0.504247	-2.68596	0.00723225	0.979322	pduQ; 1-propanol dehydrogenase	Metabolism;Lipid Metabolism;Glycerolipid metabolism
K07494	-1.37882	0.514537	-2.67972	0.00736835	0.979322	K07494; putative transposase	Unclassified;Genetic Information Processing;Replication, recombination and repair proteins
K03382	-1.37774	0.514485	-2.67791	0.00740841	0.979322	atzB; hydroxydechloroatrazine ethylaminohydrolase [EC:3.5.4.43]	Metabolism;Xenobiotics Biodegradation and Metabolism;Atrazine degradation
K08081	-1.37774	0.514485	-2.67791	0.00740841	0.979322	TR1; tropinone reductase I [EC:1.1.1.206]	Metabolism;Biosynthesis of Other Secondary Metabolites;Tropane, piperidine and pyridine alkaloid biosynthesis
K15922	-1.37774	0.514485	-2.67791	0.00740841	0.979322	yihQ; sulfoquinovosidase [EC:3.2.1.199]	NA
K18151	-1.37774	0.514485	-2.67791	0.00740841	0.979322	UAH; ureidoglycolate amidohydrolase [EC:3.5.1.116]	NA
K06907	-0.791628	0.296909	-2.66623	0.00767072	0.979322	K06907; uncharacterized protein	Unclassified;Poorly Characterized;General function prediction only
K15870	-0.886791	0.333132	-2.66198	0.00776832	0.979322	baiCD; NAD+-dependent 7alpha-hydroxy-3-oxo bile acid-CoA-ester 4-dehydrogenase	NA
K06156	-0.619294	0.232892	-2.65914	0.00783398	0.979322	gntU; Gnt-I system low-affinity gluconate transporter	Unclassified;Cellular Processes and Signaling;Other ion-coupled transporters
K15739	-1.56878	0.590936	-2.65473	0.00793718	0.979322	vanB, vanA, vanD; D-alanine---(R)-lactate ligase [EC:6.1.2.1]	NA
K17203	-1.13397	0.431558	-2.62762	0.00859838	0.979322	K17203, eryF; erythritol transport system permease protein	NA
K17240	-1.13397	0.431558	-2.62762	0.00859838	0.979322	inoK; inositol-phosphate transport system ATP-binding protein	NA
K03578	-1.05832	0.406567	-2.60307	0.00923931	0.979322	hrpA; ATP-dependent helicase HrpA [EC:3.6.4.13]	Unclassified;Genetic Information Processing;Replication, recombination and repair proteins
K11337	-0.870528	0.33579	-2.59248	0.00952878	0.979322	bchC; bacteriochlorophyllide a dehydrogenase [EC:1.1.1.396]	Metabolism;Metabolism of Cofactors and Vitamins;Porphyrin and chlorophyll metabolism
K09889	-1.34434	0.519491	-2.5878	0.00965898	0.979322	yjgA; ribosome-associated protein	Genetic Information Processing;Translation;Ribosome Biogenesis
K16905	-1.56763	0.606761	-2.58361	0.00977732	0.979322	K16905; fluoroquinolone transport system permease protein	NA
K02363	-1.14346	0.442921	-2.58164	0.00983317	0.979322	entE, dhbE, vibE, mxcE; 2,3-dihydroxybenzoate-AMP ligase [EC:6.3.2.14 2.7.7.58]	Metabolism;Metabolism of Terpenoids and Polyketides;Biosynthesis of siderophore group nonribosomal peptides
K08322	-1.57772	0.611257	-2.58111	0.00984823	0.979322	rspB; L-gulonate 5-dehydrogenase [EC:1.1.1.380]	Unclassified;Metabolism;Amino acid metabolism
K06120	-0.742188	0.287831	-2.57855	0.00992149	0.979322	dhaB; glycerol dehydratase large subunit [EC:4.2.1.30]	Metabolism;Lipid Metabolism;Glycerolipid metabolism
K06162	1.0036	0.492535	2.03763	0.0415872	0.979322	phnM; alpha-D-ribose 1-methylphosphonate 5-triphosphate diphosphatase [EC:3.6.1.63]	Unclassified;Cellular Processes and Signaling;Inorganic ion transport and metabolism
K05780	1.00189	0.492733	2.03333	0.0420189	0.979322	phnL; alpha-D-ribose 1-methylphosphonate 5-triphosphate synthase subunit PhnL [EC:2.7.8.37]	Environmental Information Processing;Membrane Transport;ABC transporters|Environmental Information Processing;Membrane Transport;Transporters
K05781	1.00189	0.492733	2.03333	0.0420189	0.979322	phnK; putative phosphonate transport system ATP-binding protein	Environmental Information Processing;Membrane Transport;ABC transporters|Environmental Information Processing;Membrane Transport;Transporters
K06163	1.00189	0.492733	2.03333	0.0420189	0.979322	phnJ; alpha-D-ribose 1-methylphosphonate 5-phosphate C-P lyase [EC:4.7.1.1]	Unclassified;Cellular Processes and Signaling;Inorganic ion transport and metabolism
K06164	1.00189	0.492733	2.03333	0.0420189	0.979322	phnI; alpha-D-ribose 1-methylphosphonate 5-triphosphate synthase subunit PhnI [EC:2.7.8.37]	Unclassified;Cellular Processes and Signaling;Inorganic ion transport and metabolism
K06166	1.00189	0.492733	2.03333	0.0420189	0.979322	phnG; alpha-D-ribose 1-methylphosphonate 5-triphosphate synthase subunit PhnG [EC:2.7.8.37]	Unclassified;Cellular Processes and Signaling;Inorganic ion transport and metabolism
K07710	0.952511	0.405154	2.35098	0.0187239	0.979322	atoS; two-component system, NtrC family, sensor histidine kinase AtoS [EC:2.7.13.3]	Metabolism;Enzyme Families;Protein kinases|Environmental Information Processing;Signal Transduction;Two-component system
K07213	0.895474	0.370775	2.41514	0.0157291	0.979322	ATOX1, ATX1, copZ, golB; copper chaperone	Organismal Systems;Digestive System;Mineral absorption
K09773	0.587559	0.287527	2.04349	0.0410037	0.979322	ppsR; [pyruvate, water dikinase]-phosphate phosphotransferase / [pyruvate, water dikinase] kinase [EC:2.7.4.28 2.7.11.33]	Unclassified;Poorly Characterized;Function unknown
K09707	0.443232	0.216683	2.04553	0.0408025	0.979322	K09707; uncharacterized protein	Unclassified;Poorly Characterized;Function unknown
K03769	0.368774	0.172598	2.13661	0.0326299	0.979322	ppiC; peptidyl-prolyl cis-trans isomerase C [EC:5.2.1.8]	Genetic Information Processing;Folding, Sorting and Degradation;Chaperones and folding catalysts
K18345	-0.35255	0.166491	-2.11754	0.0342144	0.979322	vanSB, vanS, vanSD; two-component system, OmpR family, sensor histidine kinase VanS [EC:2.7.13.3]	NA
K04024	-0.360294	0.170862	-2.10869	0.0349717	0.979322	eutJ; ethanolamine utilization protein EutJ	Unclassified;Metabolism;Amino acid metabolism
K00980	-0.362273	0.184066	-1.96817	0.0490486	0.998921	tagD; glycerol-3-phosphate cytidylyltransferase [EC:2.7.7.39]	Metabolism;Lipid Metabolism;Glycerophospholipid metabolism
K18910	-0.384332	0.172743	-2.22488	0.0260893	0.979322	dpe, lre; D-psicose/D-tagatose/L-ribulose 3-epimerase [EC:5.1.3.30 5.1.3.31]	NA
K06714	-0.437201	0.191097	-2.28785	0.0221465	0.979322	rocR; arginine utilization regulatory protein	Genetic Information Processing;Transcription;Transcription factors
K17898	-0.441619	0.218107	-2.02479	0.0428893	0.979322	oraE; D-ornithine 4,5-aminomutase subunit beta [EC:5.4.3.5]	NA
K02750	-0.442555	0.209551	-2.11192	0.0346935	0.979322	PTS-Glv-EIIC, glvC, malP, aglA; PTS system, alpha-glucoside-specific IIC component	Environmental Information Processing;Membrane Transport;Phosphotransferase system (PTS)|Metabolism;Carbohydrate Metabolism;Glycolysis / Gluconeogenesis|Environmental Information Processing;Membrane Transport;Transporters
K10709	-0.469675	0.204896	-2.29226	0.0218908	0.979322	frlC; fructoselysine 3-epimerase [EC:5.1.3.41]	Unclassified;Metabolism;Carbohydrate metabolism
K18118	-0.471409	0.228643	-2.06177	0.0392299	0.979322	aarC, cat1; succinyl-CoA:acetate CoA-transferase [EC:2.8.3.18]	NA
K03735	-0.497029	0.235347	-2.1119	0.0346953	0.979322	eutB; ethanolamine ammonia-lyase large subunit [EC:4.3.1.7]	Metabolism;Lipid Metabolism;Glycerophospholipid metabolism
K18120	-0.49998	0.227448	-2.19822	0.0279337	0.979322	4hbD, abfH; 4-hydroxybutyrate dehydrogenase [EC:1.1.1.61]	NA
K04026	-0.501057	0.229478	-2.18347	0.0290016	0.979322	eutL; ethanolamine utilization protein EutL	Unclassified;Metabolism;Amino acid metabolism
K03736	-0.502979	0.238597	-2.10807	0.0350251	0.979322	eutC; ethanolamine ammonia-lyase small subunit [EC:4.3.1.7]	Metabolism;Lipid Metabolism;Glycerophospholipid metabolism
K04030	-0.506133	0.246302	-2.05493	0.039886	0.979322	eutQ; ethanolamine utilization protein EutQ	Unclassified;Metabolism;Amino acid metabolism
K04032	-0.515258	0.225448	-2.28548	0.0222847	0.979322	eutT; ethanolamine utilization cobalamin adenosyltransferase [EC:2.5.1.17]	Metabolism;Metabolism of Cofactors and Vitamins;Porphyrin and chlorophyll metabolism
K01706	-0.538156	0.26135	-2.05914	0.039481	0.979322	gudD; glucarate dehydratase [EC:4.2.1.40]	Metabolism;Carbohydrate Metabolism;Ascorbate and aldarate metabolism
K10914	-0.544651	0.237408	-2.29416	0.0217812	0.979322	crp; CRP/FNR family transcriptional regulator, cyclic AMP receptor protein	Genetic Information Processing;Transcription;Transcription factors|Human Diseases;Infectious Diseases;Vibrio cholerae pathogenic cycle|Environmental Information Processing;Signal Transduction;Two-component system
K04019	-0.552247	0.237987	-2.3205	0.0203141	0.979322	eutA; ethanolamine utilization protein EutA	Metabolism;Lipid Metabolism;Glycerophospholipid metabolism
K18013	-0.573134	0.2838	-2.0195	0.043435	0.979322	kce; 3-keto-5-aminohexanoate cleavage enzyme [EC:2.3.1.247]	NA
K11692	-0.582074	0.266701	-2.1825	0.0290729	0.979322	K11692, dctR; two-component system, CitB family, response regulator DctR	NA
K06221	-0.590605	0.280808	-2.10324	0.0354449	0.979322	dkgA; 2,5-diketo-D-gluconate reductase A [EC:1.1.1.346]	Unclassified;Metabolism;Others
K03481	-0.591556	0.256319	-2.30789	0.021005	0.979322	glvR; RpiR family transcriptional regulator, glv operon transcriptional regulator	Genetic Information Processing;Transcription;Transcription factors
K18012	-0.601815	0.272943	-2.20491	0.0274605	0.979322	kdd; L-erythro-3,5-diaminohexanoate dehydrogenase [EC:1.4.1.11]	NA
K13919	-0.603326	0.252918	-2.38546	0.0170578	0.979322	pduD; propanediol dehydratase medium subunit [EC:4.2.1.28]	Metabolism;Lipid Metabolism;Glycerolipid metabolism
K13920	-0.603326	0.252918	-2.38546	0.0170578	0.979322	pduE; propanediol dehydratase small subunit [EC:4.2.1.28]	Metabolism;Lipid Metabolism;Glycerolipid metabolism
K10797	-0.623832	0.264486	-2.35866	0.0183411	0.979322	enr; 2-enoate reductase [EC:1.3.1.31]	Metabolism;Amino Acid Metabolism;Phenylalanine metabolism
K13927	-0.636804	0.316747	-2.01045	0.0443838	0.979322	citXG; holo-ACP synthase / triphosphoribosyl-dephospho-CoA synthase [EC:2.7.7.61 2.4.2.52]	Environmental Information Processing;Signal Transduction;Two-component system
K16203	-0.637184	0.277959	-2.29237	0.0218846	0.979322	dppA1; D-amino peptidase [EC:3.4.11.-]	NA
K01281	-0.639549	0.30323	-2.10912	0.0349342	0.979322	pepX; X-Pro dipeptidyl-peptidase [EC:3.4.14.11]	Metabolism;Enzyme Families;Peptidases
K13771	-0.640515	0.321453	-1.99256	0.0463094	0.979322	nsrR; Rrf2 family transcriptional regulator, nitric oxide-sensitive transcriptional repressor	Genetic Information Processing;Transcription;Transcription factors
K07650	-0.64299	0.312679	-2.05639	0.0397449	0.979322	cssS; two-component system, OmpR family, sensor histidine kinase CssS [EC:2.7.13.3]	Metabolism;Enzyme Families;Protein kinases|Environmental Information Processing;Signal Transduction;Two-component system
K07770	-0.64299	0.312679	-2.05639	0.0397449	0.979322	cssR; two-component system, OmpR family, response regulator CssR	Environmental Information Processing;Signal Transduction;Two-component system
K00632	-0.658296	0.316498	-2.07994	0.0375311	0.979322	fadA, fadI; acetyl-CoA acyltransferase [EC:2.3.1.16]	Metabolism;Xenobiotics Biodegradation and Metabolism;Ethylbenzene degradation|Metabolism;Metabolism of Terpenoids and Polyketides;Geraniol degradation|Metabolism;Lipid Metabolism;Fatty acid metabolism|Metabolism;Lipid Metabolism;alpha-Linolenic acid metabolism|Metabolism;Xenobiotics Biodegradation and Metabolism;Benzoate degradation|Metabolism;Amino Acid Metabolism;Valine, leucine and isoleucine …
K01630	-0.659622	0.319698	-2.06327	0.0390874	0.979322	garL; 2-dehydro-3-deoxyglucarate aldolase [EC:4.1.2.20]	Metabolism;Carbohydrate Metabolism;Ascorbate and aldarate metabolism
K01640	-0.660855	0.31373	-2.10645	0.0351656	0.979322	E4.1.3.4, HMGCL, hmgL; hydroxymethylglutaryl-CoA lyase [EC:4.1.3.4]	Metabolism;Metabolism of Terpenoids and Polyketides;Geraniol degradation|Cellular Processes;Transport and Catabolism;Peroxisome|Metabolism;Lipid Metabolism;Synthesis and degradation of ketone bodies|Metabolism;Carbohydrate Metabolism;Butanoate metabolism|Metabolism;Amino Acid Metabolism;Valine, leucine and isoleucine degradation
K02106	-0.662928	0.317632	-2.08709	0.0368799	0.979322	atoE; short-chain fatty acids transporter	Environmental Information Processing;Signal Transduction;Two-component system
K03300	-0.669965	0.28757	-2.32975	0.0198194	0.979322	TC.CITMHS; citrate-Mg2+:H+ or citrate-Ca2+:H+ symporter, CitMHS family	Unclassified;Cellular Processes and Signaling;Other ion-coupled transporters
K16925	-0.672431	0.336983	-1.99544	0.0459944	0.979322	ykoE; energy-coupling factor transport system substrate-specific component	NA
K03478	-0.674438	0.3375	-1.99833	0.0456806	0.979322	chbG; chitin disaccharide deacetylase [EC:3.5.1.105]	Unclassified;Poorly Characterized;Function unknown
K07172	-0.677818	0.32071	-2.11349	0.0345587	0.979322	mazE, chpAI; antitoxin MazE	Unclassified;Cellular Processes and Signaling;Signal transduction mechanisms
K00156	-0.678618	0.312585	-2.17099	0.0299323	0.979322	poxB; pyruvate dehydrogenase (quinone) [EC:1.2.5.1]	Metabolism;Carbohydrate Metabolism;Pyruvate metabolism
K18210	-0.683286	0.31823	-2.14714	0.0317821	0.979322	tfrB; fumarate reductase (CoM/CoB) subunit B [EC:1.3.4.1]	NA
K18830	-0.683286	0.31823	-2.14714	0.0317821	0.979322	pezA; HTH-type transcriptional regulator / antitoxin PezA	NA
K16937	-0.690487	0.317711	-2.17332	0.0297561	0.979322	doxD; thiosulfate dehydrogenase [quinone] large subunit [EC:1.8.5.2]	NA
K01699	-0.693587	0.314772	-2.20346	0.0275624	0.979322	pduC; propanediol dehydratase large subunit [EC:4.2.1.28]	Metabolism;Lipid Metabolism;Glycerolipid metabolism
K19333	-0.704843	0.326307	-2.16006	0.0307679	0.979322	kdgR; IclR family transcriptional regulator, KDG regulon repressor	NA
K11691	-0.706718	0.339021	-2.08459	0.0371069	0.979322	K11691, dctS; two-component system, CitB family, sensor histidine kinase DctS [EC:2.7.13.3]	NA
K11618	-0.716965	0.321054	-2.23316	0.0255385	0.979322	liaR; two-component system, NarL family, response regulator LiaR	Environmental Information Processing;Signal Transduction;Two-component system
K07719	-0.717156	0.336868	-2.1289	0.0332628	0.979322	ycbB, glnL; two-component system, response regulator YcbB	Environmental Information Processing;Signal Transduction;Two-component system
K00054	-0.726625	0.34376	-2.11376	0.034536	0.979322	mvaA; hydroxymethylglutaryl-CoA reductase [EC:1.1.1.88]	Metabolism;Metabolism of Terpenoids and Polyketides;Terpenoid backbone biosynthesis
K05351	-0.729903	0.305069	-2.39259	0.0167301	0.979322	E1.1.1.9; D-xylulose reductase [EC:1.1.1.9]	Metabolism;Carbohydrate Metabolism;Pentose and glucuronate interconversions
K11534	-0.732097	0.310809	-2.35545	0.0185001	0.979322	deoR; DeoR family transcriptional regulator, deoxyribose operon repressor	Genetic Information Processing;Transcription;Transcription factors
K03577	-0.733083	0.371415	-1.97376	0.0484095	0.998921	acrR, smeT; TetR/AcrR family transcriptional regulator, acrAB operon repressor	Genetic Information Processing;Transcription;Transcription factors
K08986	-0.736001	0.348704	-2.11067	0.0348004	0.979322	ycgQ; putative membrane protein	Unclassified;Poorly Characterized;Function unknown
K07678	-0.736126	0.369062	-1.99458	0.0460883	0.979322	barA, gacS, varS; two-component system, NarL family, sensor histidine kinase BarA [EC:2.7.13.3]	Metabolism;Enzyme Families;Protein kinases|Environmental Information Processing;Signal Transduction;Two-component system
K07223	-0.737517	0.32298	-2.28347	0.0224026	0.979322	K07223; putative iron-dependent peroxidase	Unclassified;Cellular Processes and Signaling;Inorganic ion transport and metabolism
K00298	-0.738158	0.340115	-2.17032	0.0299827	0.979322	ceo; N5-(carboxyethyl)ornithine synthase [EC:1.5.1.24]	Unclassified;Metabolism;Others
K01188	-0.738158	0.340115	-2.17032	0.0299827	0.979322	E3.2.1.21; beta-glucosidase [EC:3.2.1.21]	Metabolism;Metabolism of Other Amino Acids;Cyanoamino acid metabolism|Metabolism;Carbohydrate Metabolism;Starch and sucrose metabolism|Metabolism;Biosynthesis of Other Secondary Metabolites;Phenylpropanoid biosynthesis
K07475	-0.738158	0.340115	-2.17032	0.0299827	0.979322	cas3; CRISPR-associated endonuclease Cas3-HD [EC:3.1.-.-]	Unclassified;Genetic Information Processing;Replication, recombination and repair proteins
K09132	-0.738158	0.340115	-2.17032	0.0299827	0.979322	K09132; uncharacterized protein	Unclassified;Poorly Characterized;Function unknown
K10235	-0.738158	0.340115	-2.17032	0.0299827	0.979322	aglK; alpha-glucoside transport system ATP-binding protein	Environmental Information Processing;Membrane Transport;ABC transporters|Environmental Information Processing;Membrane Transport;Transporters
K11616	-0.738158	0.340115	-2.17032	0.0299827	0.979322	maeN; malate:Na+ symporter	Environmental Information Processing;Signal Transduction;Two-component system
K12239	-0.738158	0.340115	-2.17032	0.0299827	0.979322	pchE; dihydroaeruginoic acid synthetase	Metabolism;Metabolism of Terpenoids and Polyketides;Biosynthesis of siderophore group nonribosomal peptides
K15303	-0.738158	0.340115	-2.17032	0.0299827	0.979322	AKR7; aflatoxin B1 aldehyde reductase	NA
K16112	-0.738158	0.340115	-2.17032	0.0299827	0.979322	blmIV; nonribosomal peptide synthetase protein BlmIV	NA
K16868	-0.738158	0.340115	-2.17032	0.0299827	0.979322	tehB; tellurite methyltransferase [EC:2.1.1.265]	NA
K17237	-0.738158	0.340115	-2.17032	0.0299827	0.979322	inoE; inositol-phosphate transport system substrate-binding protein	NA
K17238	-0.738158	0.340115	-2.17032	0.0299827	0.979322	inoF; inositol-phosphate transport system permease protein	NA
K17239	-0.738158	0.340115	-2.17032	0.0299827	0.979322	inoG; inositol-phosphate transport system permease protein	NA
K18554	-0.738158	0.340115	-2.17032	0.0299827	0.979322	cpt; chloramphenicol 3-O phosphotransferase [EC:2.7.1.-]	NA
K18650	-0.738158	0.340115	-2.17032	0.0299827	0.979322	pehX; exo-poly-alpha-galacturonosidase [EC:3.2.1.82]	NA
K19200	-0.738158	0.340115	-2.17032	0.0299827	0.979322	IAL; isopenicillin-N N-acyltransferase like protein	NA
K19670	-0.738158	0.340115	-2.17032	0.0299827	0.979322	phnA; phosphonoacetate hydrolase [EC:3.11.1.2]	NA
K02688	-0.741313	0.327648	-2.26253	0.0236649	0.979322	prpR; transcriptional regulator, propionate catabolism operon regulatory protein	Genetic Information Processing;Transcription;Transcription factors
K17206	-0.741977	0.31715	-2.33951	0.0193089	0.979322	xltB; putative xylitol transport system permease protein	NA
K01027	-0.744405	0.320114	-2.32544	0.0200487	0.979322	OXCT; 3-oxoacid CoA-transferase [EC:2.8.3.5]	Metabolism;Lipid Metabolism;Synthesis and degradation of ketone bodies|Metabolism;Carbohydrate Metabolism;Butanoate metabolism|Metabolism;Amino Acid Metabolism;Valine, leucine and isoleucine degradation
K02318	-0.744405	0.320114	-2.32544	0.0200487	0.979322	COASY; phosphopantetheine adenylyltransferase / dephospho-CoA kinase [EC:2.7.7.3 2.7.1.24]	NA
K07642	-0.744405	0.320114	-2.32544	0.0200487	0.979322	baeS, smeS; two-component system, OmpR family, sensor histidine kinase BaeS [EC:2.7.13.3]	Metabolism;Enzyme Families;Protein kinases|Environmental Information Processing;Signal Transduction;Two-component system
K11528	-0.744405	0.320114	-2.32544	0.0200487	0.979322	glmU; UDP-N-acetylglucosamine pyrophosphorylase [EC:2.7.7.23]	Metabolism;Carbohydrate Metabolism;Amino sugar and nucleotide sugar metabolism
K17742	-0.744405	0.320114	-2.32544	0.0200487	0.979322	SOU1; sorbose reductase [EC:1.1.1.289]	NA
K17818	-0.744405	0.320114	-2.32544	0.0200487	0.979322	ARD1; D-arabinitol dehydrogenase (NADP+) [EC:1.1.1.287]	NA
K03405	-0.746324	0.31861	-2.34243	0.0191585	0.979322	chlI, bchI; magnesium chelatase subunit I [EC:6.6.1.1]	Metabolism;Metabolism of Cofactors and Vitamins;Porphyrin and chlorophyll metabolism
K01708	-0.750747	0.325013	-2.3099	0.0208937	0.979322	garD; galactarate dehydratase [EC:4.2.1.42]	Metabolism;Carbohydrate Metabolism;Ascorbate and aldarate metabolism
K18209	-0.75165	0.340022	-2.21059	0.0270642	0.979322	tfrA; fumarate reductase (CoM/CoB) subunit A [EC:1.3.4.1]	NA
K07654	-0.756668	0.310429	-2.43749	0.0147894	0.979322	mtrB; two-component system, OmpR family, sensor histidine kinase MtrB [EC:2.7.13.3]	Metabolism;Enzyme Families;Protein kinases|Environmental Information Processing;Signal Transduction;Two-component system
K11614	-0.759288	0.350015	-2.1693	0.0300601	0.979322	yufL, malK; two-component system, CitB family, sensor histidine kinase MalK [EC:2.7.13.3]	Metabolism;Enzyme Families;Protein kinases|Environmental Information Processing;Signal Transduction;Two-component system
K15871	-0.760674	0.379718	-2.00326	0.0451495	0.979322	baiF; bile acid CoA-transferase [EC:2.8.3.25]	NA
K15872	-0.760674	0.379718	-2.00326	0.0451495	0.979322	baiE; bile-acid 7alpha-dehydratase [EC:4.2.1.106]	NA
K16306	-0.760674	0.379718	-2.00326	0.0451495	0.979322	K16306; fructose-bisphosphate aldolase / 2-amino-3,7-dideoxy-D-threo-hept-6-ulosonate synthase [EC:4.1.2.13 2.2.1.10]	NA
K17202	-0.760674	0.379718	-2.00326	0.0451495	0.979322	K17202, eryG; erythritol transport system substrate-binding protein	NA
K17204	-0.760674	0.379718	-2.00326	0.0451495	0.979322	eryE; erythritol transport system ATP-binding protein	NA
K17242	-0.771272	0.368273	-2.09429	0.036234	0.979322	aguF; alpha-1,4-digalacturonate transport system permease protein	NA
K17735	-0.789125	0.342581	-2.30347	0.0212525	0.979322	lcdH, cdhA; carnitine 3-dehydrogenase [EC:1.1.1.108]	NA
K09946	-0.78927	0.391483	-2.0161	0.0437892	0.979322	K09946; uncharacterized protein	Unclassified;Poorly Characterized;Function unknown
K13953	-0.79157	0.331441	-2.38826	0.0169282	0.979322	adhP; alcohol dehydrogenase, propanol-preferring [EC:1.1.1.1]	Metabolism;Lipid Metabolism;Fatty acid metabolism|Metabolism;Xenobiotics Biodegradation and Metabolism;Naphthalene degradation|Metabolism;Xenobiotics Biodegradation and Metabolism;Chloroalkane and chloroalkene degradation|Metabolism;Carbohydrate Metabolism;Glycolysis / Gluconeogenesis|Metabolism;Xenobiotics Biodegradation and Metabolism;Metabolism of xenobiotics by cytochrome P450|Metabolism;Meta…
K00245	-0.799476	0.389671	-2.05167	0.0402017	0.979322	frdB; fumarate reductase iron-sulfur subunit [EC:1.3.5.4]	Metabolism;Carbohydrate Metabolism;Butanoate metabolism|Metabolism;Xenobiotics Biodegradation and Metabolism;Toluene degradation|Metabolism;Carbohydrate Metabolism;Citrate cycle (TCA cycle)|Metabolism;Energy Metabolism;Carbon fixation pathways in prokaryotes|Environmental Information Processing;Signal Transduction;Two-component system|Metabolism;Energy Metabolism;Oxidative phosphorylation
K16209	-0.803381	0.345711	-2.32385	0.0201335	0.979322	lacS, galP, rafP; lactose/raffinose/galactose permease	NA
K06305	-0.805018	0.400518	-2.00994	0.0444374	0.979322	gerQ; spore germination protein Q	Unclassified;Cellular Processes and Signaling;Germination
K07757	-0.806335	0.397872	-2.02662	0.0427015	0.979322	ybiV; sugar-phosphatase [EC:3.1.3.23]	Unclassified;Metabolism;Others
K06610	-0.809469	0.406157	-1.99299	0.0462621	0.979322	iolF; MFS transporter, SP family, inositol transporter	Environmental Information Processing;Membrane Transport;Transporters
K01697	-0.824861	0.368402	-2.23903	0.0251542	0.979322	CBS; cystathionine beta-synthase [EC:4.2.1.22]	Metabolism;Amino Acid Metabolism;Cysteine and methionine metabolism|Metabolism;Amino Acid Metabolism;Glycine, serine and threonine metabolism
K04027	-0.852244	0.41452	-2.05598	0.0397848	0.979322	eutM; ethanolamine utilization protein EutM	Unclassified;Metabolism;Amino acid metabolism
K06857	-0.871655	0.424994	-2.05098	0.0402687	0.979322	tupC, vupC; tungstate transport system ATP-binding protein [EC:3.6.3.55]	Environmental Information Processing;Membrane Transport;ABC transporters|Environmental Information Processing;Membrane Transport;Transporters
K15773	-0.875941	0.430356	-2.03539	0.0418117	0.979322	hipB; HTH-type transcriptional regulator / antitoxin HipB	NA
K19170	-0.881119	0.443197	-1.9881	0.0468012	0.984539	dndC; DNA sulfur modification protein DndC	NA
K16169	-0.886429	0.443517	-1.99864	0.0456476	0.979322	pbuX; xanthine permease	NA
K03580	-0.889814	0.415655	-2.14075	0.0322942	0.979322	hepA; ATP-dependent helicase HepA [EC:3.6.4.-]	Genetic Information Processing;Transcription;Transcription machinery
K15868	-0.910904	0.384312	-2.37022	0.0177776	0.979322	baiB; bile acid-coenzyme A ligase [EC:6.2.1.7]	NA
K03552	-0.91233	0.455399	-2.00336	0.0451382	0.979322	hjr; holliday junction resolvase Hjr [EC:3.1.22.4]	Genetic Information Processing;Replication and Repair;DNA repair and recombination proteins
K15869	-0.91233	0.455399	-2.00336	0.0451382	0.979322	baiA; 3alpha-hydroxy bile acid-CoA-ester 3-dehydrogenase [EC:1.1.1.395]	NA
K09004	-0.925374	0.457705	-2.02177	0.0432003	0.979322	K09004; uncharacterized protein	Unclassified;Poorly Characterized;Function unknown
K10121	-0.925834	0.452139	-2.04768	0.0405918	0.979322	K10121, msmF; fructooligosaccharide transport system permease protein	Environmental Information Processing;Membrane Transport;Transporters
K10122	-0.925834	0.452139	-2.04768	0.0405918	0.979322	K10122, msmG; fructooligosaccharide transport system permease protein	Environmental Information Processing;Membrane Transport;Transporters
K11216	-0.941709	0.480315	-1.96061	0.0499249	0.998921	lsrK; autoinducer-2 kinase [EC:2.7.1.189]	Unclassified;Metabolism;Carbohydrate metabolism
K02077	-0.98369	0.392383	-2.50697	0.0121772	0.979322	ABC.ZM.S; zinc/manganese transport system substrate-binding protein	Environmental Information Processing;Membrane Transport;Transporters
K01758	-0.994463	0.472174	-2.10614	0.0351925	0.979322	CTH; cystathionine gamma-lyase [EC:4.4.1.1]	Metabolism;Amino Acid Metabolism;Cysteine and methionine metabolism|Metabolism;Amino Acid Metabolism;Glycine, serine and threonine metabolism|Metabolism;Metabolism of Other Amino Acids;Selenocompound metabolism|Metabolism;Energy Metabolism;Nitrogen metabolism
K19338	-1.0042	0.442777	-2.26797	0.023331	0.979322	nac; LysR family transcriptional regulator, nitrogen assimilation regulatory protein	NA
K01792	-1.00421	0.445136	-2.25596	0.024073	0.979322	E5.1.3.15; glucose-6-phosphate 1-epimerase [EC:5.1.3.15]	Metabolism;Carbohydrate Metabolism;Glycolysis / Gluconeogenesis
K11102	-1.03227	0.452266	-2.28243	0.0224639	0.979322	gltP, gltT; proton glutamate symport protein	Unclassified;Cellular Processes and Signaling;Other ion-coupled transporters
K04783	-1.04147	0.491974	-2.11692	0.0342666	0.979322	irp5, ybtE; yersiniabactin salicyl-AMP ligase [EC:6.3.2.-]	Metabolism;Metabolism of Terpenoids and Polyketides;Biosynthesis of siderophore group nonribosomal peptides
K02549	-1.06673	0.522096	-2.04317	0.0410354	0.979322	menC; O-succinylbenzoate synthase [EC:4.2.1.113]	Metabolism;Metabolism of Cofactors and Vitamins;Ubiquinone and other terpenoid-quinone biosynthesis
K15973	-1.06928	0.440362	-2.42817	0.0151751	0.979322	mhqR; MarR family transcriptional regulator, 2-MHQ and catechol-resistance regulon repressor	NA
K11200	-1.07719	0.486887	-2.2124	0.0269388	0.979322	PTS-Mng-EIIC, mngA, hrsA; PTS system, 2-O-A-mannosyl-D-glycerate-specific IIC component	Environmental Information Processing;Membrane Transport;Phosphotransferase system (PTS)|Environmental Information Processing;Membrane Transport;Transporters
K00261	-1.0895	0.466073	-2.33762	0.0194071	0.979322	GLUD1_2, gdhA; glutamate dehydrogenase (NAD(P)+) [EC:1.4.1.3]	Organismal Systems;Excretory System;Proximal tubule bicarbonate reclamation|Metabolism;Amino Acid Metabolism;Arginine and proline metabolism|Metabolism;Metabolism of Other Amino Acids;D-Glutamine and D-glutamate metabolism|Metabolism;Amino Acid Metabolism;Alanine, aspartate and glutamate metabolism|Metabolism;Energy Metabolism;Nitrogen metabolism
K01846	-1.11701	0.568077	-1.9663	0.0492643	0.998921	glmS, mutS, mamA; methylaspartate mutase sigma subunit [EC:5.4.99.1]	Metabolism;Carbohydrate Metabolism;C5-Branched dibasic acid metabolism
K00880	-1.1172	0.438564	-2.54739	0.0108531	0.979322	lyxK; L-xylulokinase [EC:2.7.1.53]	Metabolism;Carbohydrate Metabolism;Ascorbate and aldarate metabolism|Metabolism;Carbohydrate Metabolism;Pentose and glucuronate interconversions
K12240	-1.16391	0.553939	-2.10115	0.0356276	0.979322	pchF; pyochelin synthetase	Metabolism;Metabolism of Terpenoids and Polyketides;Biosynthesis of siderophore group nonribosomal peptides
K19267	-1.1995	0.468878	-2.55822	0.0105208	0.979322	qorB; NAD(P)H dehydrogenase (quinone) [EC:1.6.5.2]	NA
K12507	-1.21264	0.500805	-2.42138	0.0154618	0.979322	fadK; acyl-CoA synthetase [EC:6.2.1.-]	Metabolism;Lipid Metabolism;Lipid biosynthesis proteins
K13668	-1.22403	0.551669	-2.21878	0.0265016	0.979322	pimB; phosphatidyl-myo-inositol dimannoside synthase [EC:2.4.1.346]	Metabolism;Glycan Biosynthesis and Metabolism;Glycosyltransferases
K16091	-1.22831	0.57027	-2.15391	0.0312469	0.979322	fecA; Fe(3+) dicitrate transport protein	NA
K04784	-1.24195	0.593547	-2.09242	0.036401	0.979322	irp2, HMWP2; yersiniabactin nonribosomal peptide synthetase	Metabolism;Metabolism of Terpenoids and Polyketides;Biosynthesis of siderophore group nonribosomal peptides|Metabolism;Lipid Metabolism;Lipid biosynthesis proteins
K09788	-1.25951	0.523788	-2.40462	0.0161892	0.979322	prpF; 2-methylaconitate isomerase [EC:5.3.3.-]	Unclassified;Poorly Characterized;Function unknown
K10537	-1.25951	0.523788	-2.40462	0.0161892	0.979322	araF; L-arabinose transport system substrate-binding protein	Environmental Information Processing;Membrane Transport;ABC transporters|Environmental Information Processing;Membrane Transport;Transporters
K14347	-1.27762	0.610779	-2.09178	0.036458	0.979322	SLC10A7, P7; solute carrier family 10 (sodium/bile acid cotransporter), member 7	None
K18829	-1.30865	0.525958	-2.48812	0.012842	0.979322	mvpT, vapB; antitoxin VapB	NA
K11688	-1.30939	0.531845	-2.46198	0.0138171	0.979322	dctP; C4-dicarboxylate-binding protein DctP	Environmental Information Processing;Signal Transduction;Two-component system
K10549	-1.35731	0.534773	-2.53811	0.0111452	0.979322	alsB; D-allose transport system substrate-binding protein	Environmental Information Processing;Membrane Transport;ABC transporters|Environmental Information Processing;Membrane Transport;Transporters
K00842	-1.36227	0.538262	-2.53086	0.0113783	0.979322	E2.6.1.-E, patB; aminotransferase [EC:2.6.1.-]	Unclassified;Metabolism;Amino acid metabolism
K01727	-1.37096	0.619482	-2.21307	0.0268929	0.979322	hysA, hylA, hylB; hyaluronate lyase [EC:4.2.2.1]	Unclassified;Metabolism;Others
K07486	-1.37829	0.593843	-2.32097	0.0202886	0.979322	K07486; transposase	Unclassified;Genetic Information Processing;Replication, recombination and repair proteins
K16907	-1.3835	0.602436	-2.29651	0.0216467	0.979322	K16907; fluoroquinolone transport system ATP-binding protein [EC:3.6.3.-]	NA
K02791	-1.43329	0.650533	-2.20325	0.0275774	0.979322	PTS-MalGlc-EIIC, malX; PTS system, maltose/glucose-specific IIC component	Environmental Information Processing;Membrane Transport;Phosphotransferase system (PTS)|Metabolism;Carbohydrate Metabolism;Starch and sucrose metabolism|Metabolism;Carbohydrate Metabolism;Glycolysis / Gluconeogenesis|Environmental Information Processing;Membrane Transport;Transporters
K19504	-1.46688	0.591507	-2.47991	0.0131417	0.979322	gfrE; glucoselysine-6-phosphate deglycase	NA
K09819	-1.4842	0.594053	-2.49843	0.0124743	0.979322	ABC.MN.P; manganese/iron transport system permease protein	Environmental Information Processing;Membrane Transport;Transporters
K09133	-1.48601	0.587911	-2.52762	0.0114839	0.979322	K09133; uncharacterized protein	Unclassified;Poorly Characterized;Function unknown
K09820	-1.51803	0.595918	-2.54738	0.0108534	0.979322	ABC.MN.A; manganese/iron transport system ATP-binding protein	Environmental Information Processing;Membrane Transport;Transporters

## Sheet: Feces.PW
pathway	lfc_DiseasePD	se_DiseasePD	W_DiseasePD	p_DiseasePD	q_DiseasePD	description
PWY0-1533	1.04506	0.497193	2.10193	0.0355595	0.969405	methylphosphonate degradation I
PWY-6151	0.116662	0.0486329	2.39882	0.0164481	0.889351	S-adenosyl-L-methionine cycle I
PWY-7210	-0.144087	0.0733273	-1.96499	0.0494158	0.969405	pyrimidine deoxyribonucleotides biosynthesis from CTP
PWY-7198	-0.165398	0.0841845	-1.96471	0.0494474	0.969405	pyrimidine deoxyribonucleotides de novo biosynthesis IV
HSERMETANA-PWY	-0.326517	0.164019	-1.99073	0.0465109	0.969405	L-methionine biosynthesis III
PWY-5677	-0.426204	0.187132	-2.27756	0.022753	0.889351	succinate fermentation to butanoate
PWY-7254	-0.446151	0.205066	-2.17565	0.0295818	0.956477	TCA cycle VII (acetate-producers)
P163-PWY	-0.53163	0.261094	-2.03617	0.0417337	0.969405	L-lysine fermentation to acetate and butanoate
PWY-7013	-0.596826	0.238733	-2.49998	0.0124202	0.889351	L-1,2-propanediol degradation
GLUCARDEG-PWY	-0.613424	0.269315	-2.27772	0.0227431	0.889351	D-glucarate degradation I
GALACTARDEG-PWY	-0.768109	0.32363	-2.37341	0.0176245	0.889351	D-galactarate degradation I
GLUCARGALACTSUPER-PWY	-0.768109	0.32363	-2.37341	0.0176245	0.889351	superpathway of D-glucarate and D-galactarate degradation
GLUCOSE1PMETAB-PWY	-0.967229	0.429881	-2.24999	0.0244495	0.889351	glucose and glucose-1-phosphate degradation
PWY0-41	-1.26323	0.495154	-2.55119	0.0107356	0.889351	allantoin degradation IV (anaerobic)

## Sheet: Subgingival.EC
EC_term	lfc_DiseasePD	se_DiseasePD	W_DiseasePD	p_DiseasePD	q_DiseasePD	description
EC:2.4.1.180	1.88108	0.678621	2.77191	0.00557283	0.211427	Lipopolysaccharide N-acetylmannosaminouronosyltransferase
EC:1.1.1.335	1.52709	0.477224	3.19996	0.00137448	0.211427	UDP-N-acetyl-2-amino-2-deoxyglucuronate dehydrogenase
EC:1.2.99.5	1.34666	0.45033	2.99037	0.00278638	0.211427	Formylmethanofuran dehydrogenase
EC:5.4.3.5	1.33284	0.425693	3.13098	0.00174222	0.211427	D-ornithine 4,5-aminomutase
EC:5.3.1.4	1.08045	0.357814	3.01959	0.00253119	0.211427	L-arabinose isomerase
EC:2.7.1.1	1.07366	0.347902	3.0861	0.00202803	0.211427	Hexokinase
EC:4.1.1.12	0.998161	0.37803	2.64043	0.00828013	0.211427	Aspartate 4-decarboxylase
EC:1.2.1.76	0.966692	0.362735	2.66501	0.00769866	0.211427	Succinate-semialdehyde dehydrogenase (acetylating)
EC:5.4.3.3	0.958061	0.311475	3.07589	0.00209876	0.211427	Beta-lysine 5,6-aminomutase
EC:1.4.1.11	0.955997	0.310424	3.07965	0.00207244	0.211427	L-erythro-3,5-diaminohexanoate dehydrogenase
EC:1.1.1.61	0.94736	0.355411	2.66553	0.00768666	0.211427	4-hydroxybutyrate dehydrogenase
EC:4.3.1.14	0.93637	0.305321	3.06684	0.00216334	0.211427	3-aminobutyryl-CoA ammonia-lyase
EC:2.3.3.14	0.931754	0.339841	2.74174	0.00611151	0.211427	Homocitrate synthase
EC:3.6.1.63	0.930427	0.353191	2.63435	0.00842992	0.211427	Alpha-D-ribose 1-methylphosphonate 5-triphosphate diphosphatase
EC:2.8.3.9	0.928527	0.289907	3.20284	0.00136079	0.211427	Butyrate--acetoacetate CoA-transferase
EC:2.8.3.8	0.927115	0.288905	3.20906	0.00133168	0.211427	Acetate CoA-transferase
EC:4.3.1.18	0.924552	0.303372	3.04759	0.00230688	0.211427	D-serine ammonia-lyase
EC:2.8.3.17	0.902371	0.338185	2.66828	0.00762412	0.211427	Cinnamoyl-CoA:phenyllactate CoA-transferase
EC:4.2.1.120	0.894996	0.341597	2.62004	0.00879206	0.211427	4-hydroxybutanoyl-CoA dehydratase
EC:5.3.3.3	0.894996	0.341597	2.62004	0.00879206	0.211427	Vinylacetyl-CoA Delta-isomerase
EC:3.2.1.50	0.865839	0.294044	2.94459	0.00323382	0.211427	Alpha-N-acetylglucosaminidase
EC:4.4.1.11	0.854513	0.30229	2.8268	0.0047016	0.211427	Methionine gamma-lyase
EC:2.7.1.177	0.842864	0.243177	3.46606	0.000528154	0.211427	L-threonine kinase
EC:2.4.99.18	0.809749	0.254942	3.17621	0.00149214	0.211427	Dolichyl-diphosphooligosaccharide--protein glycotransferase
EC:4.2.1.126	0.802203	0.261982	3.06205	0.00219824	0.211427	N-acetylmuramic acid 6-phosphate etherase
EC:2.1.1.197	0.79289	0.303262	2.61454	0.00893481	0.211427	Malonyl-[acyl-carrier protein] O-methyltransferase
EC:5.4.3.2	0.792766	0.271217	2.92299	0.00346684	0.211427	Lysine 2,3-aminomutase
EC:3.5.4.28	0.791445	0.306479	2.58238	0.00981226	0.21749	S-adenosylhomocysteine deaminase
EC:3.5.4.31	0.791445	0.306479	2.58238	0.00981226	0.21749	S-methyl-5'-thioadenosine deaminase
EC:6.1.1.24	0.789584	0.268918	2.93616	0.00332307	0.211427	Glutamate--tRNA(Gln) ligase
EC:4.1.1.81	0.789404	0.27708	2.84901	0.00438552	0.211427	Threonine-phosphate decarboxylase
EC:5.3.1.23	0.772583	0.253913	3.04271	0.00234461	0.211427	S-methyl-5-thioribose-1-phosphate isomerase
EC:2.4.1.315	0.75289	0.269424	2.79444	0.00519899	0.211427	Diglucosyl diacylglycerol synthase (1,6-linking)
EC:6.1.1.13	0.738912	0.257956	2.86449	0.00417684	0.211427	D-alanine--poly(phosphoribitol) ligase
EC:3.5.4.2	0.726756	0.253082	2.87162	0.00408375	0.211427	Adenine deaminase
EC:1.15.1.2	0.726607	0.25537	2.84531	0.00443682	0.211427	Superoxide reductase
EC:2.3.1.182	0.724125	0.249236	2.90538	0.00366811	0.211427	(R)-citramalate synthase
EC:3.1.3.73	0.705413	0.262168	2.69069	0.00713036	0.211427	Adenosylcobalamin/alpha-ribazole phosphatase
EC:2.1.1.151	0.703444	0.261822	2.68673	0.00721555	0.211427	Cobalt-factor II C(20)-methyltransferase
EC:4.99.1.3	0.703197	0.268888	2.6152	0.00891748	0.211427	Sirohydrochlorin cobaltochelatase
EC:3.2.1.99	0.703118	0.262849	2.67499	0.00747318	0.211427	Arabinan endo-1,5-alpha-L-arabinosidase
EC:2.1.1.217	0.676122	0.253474	2.66742	0.00764356	0.211427	tRNA (adenine(22)-N(1))-methyltransferase
EC:2.1.1.195	0.667868	0.258889	2.57975	0.0098873	0.21749	Cobalt-precorrin-5B (C(1))-methyltransferase
EC:5.3.1.12	0.639783	0.239607	2.67014	0.00758203	0.211427	Glucuronate isomerase
EC:2.7.6.2	0.638608	0.206955	3.08572	0.00203057	0.211427	Thiamine diphosphokinase
EC:2.1.1.191	0.625925	0.202981	3.08367	0.00204465	0.211427	23S rRNA (cytosine(1962)-C(5))-methyltransferase
EC:1.17.99.6	0.62285	0.220649	2.82281	0.0047605	0.211427	Epoxyqueuosine reductase
EC:1.1.1.58	0.619908	0.218669	2.83492	0.00458374	0.211427	Tagaturonate reductase
EC:2.1.2.5	0.614564	0.2214	2.77581	0.00550645	0.211427	Glutamate formimidoyltransferase
EC:5.3.1.17	0.593258	0.223874	2.64996	0.00805016	0.211427	5-dehydro-4-deoxy-D-glucuronate isomerase
EC:3.4.14.4	0.591665	0.224645	2.63378	0.00844403	0.211427	Dipeptidyl-peptidase III
EC:3.1.3.6	0.568504	0.200816	2.83098	0.00464063	0.211427	3'-nucleotidase
EC:3.1.4.16	0.568504	0.200816	2.83098	0.00464063	0.211427	2',3'-cyclic-nucleotide 2'-phosphodiesterase
EC:1.1.1.271	0.550551	0.206115	2.67109	0.00756062	0.211427	GDP-L-fucose synthase
EC:1.5.1.7	0.55025	0.21046	2.61451	0.00893549	0.211427	Saccharopine dehydrogenase (NAD(+), L-lysine-forming)
EC:4.1.1.96	0.548634	0.210625	2.60479	0.00919307	0.214226	Carboxynorspermidine decarboxylase
EC:3.5.2.7	0.526557	0.191822	2.74504	0.0060504	0.211427	Imidazolonepropionase
EC:4.2.1.47	0.525138	0.196393	2.67391	0.00749716	0.211427	GDP-mannose 4,6-dehydratase
EC:1.3.1.14	0.52239	0.19937	2.6202	0.00878776	0.211427	Dihydroorotate dehydrogenase (NAD(+))
EC:2.8.4.5	0.515772	0.193854	2.66062	0.0077998	0.211427	tRNA (N(6)-L-threonylcarbamoyladenosine(37)-C(2))-methylthiotransferase
EC:3.2.1.51	0.514835	0.187651	2.74358	0.00607729	0.211427	Alpha-L-fucosidase
EC:3.5.4.12	0.504799	0.192042	2.62859	0.00857396	0.211427	dCMP deaminase
EC:6.1.1.22	0.502513	0.191544	2.62349	0.00870343	0.211427	Asparagine--tRNA ligase
EC:4.2.1.49	0.501947	0.189101	2.65438	0.00794549	0.211427	Urocanate hydratase
EC:1.16.3.2	0.495406	0.187492	2.64227	0.00823513	0.211427	Bacterial non-heme ferritin
EC:5.1.3.8	0.482147	0.180149	2.67637	0.00744241	0.211427	N-acylglucosamine 2-epimerase
EC:2.6.1.36	-1.06977	0.363504	-2.94293	0.00325124	0.211427	L-lysine 6-transaminase
EC:3.1.21.7	-1.20749	0.366528	-3.29439	0.000986343	0.211427	Deoxyribonuclease V
EC:4.1.3.1	-1.31184	0.463022	-2.8332	0.0046084	0.211427	Isocitrate lyase
EC:3.4.22.4	2.02372	0.884325	2.28844	0.0221121	0.222253	Transferred entry: 3.4.22.32 and 3.4.22.33
EC:3.4.22.37	1.53669	0.615402	2.49704	0.0125234	0.217733	Gingipain R
EC:4.1.1.83	1.24954	0.57429	2.17579	0.0295707	0.225637	4-hydroxyphenylacetate decarboxylase
EC:4.2.2.20	1.22516	0.541063	2.26436	0.0235517	0.222253	Chondroitin-sulfate-ABC endolyase
EC:4.2.2.21	1.22516	0.541063	2.26436	0.0235517	0.222253	Chondroitin-sulfate-ABC exolyase
EC:2.4.2.53	1.18205	0.467695	2.5274	0.0114912	0.21749	Undecaprenyl-phosphate 4-deoxy-4-formamido-L-arabinose transferase
EC:1.6.3.3	1.16421	0.477237	2.43948	0.0147085	0.222253	NADH oxidase (H(2)O(2)-forming)
EC:3.5.3.9	1.05146	0.46193	2.27624	0.0228316	0.222253	Allantoate deiminase
EC:1.5.1.28	1.04409	0.493506	2.11565	0.0343746	0.233385	Opine dehydrogenase
EC:1.2.7.8	1.0307	0.406889	2.53312	0.0113051	0.21749	Indolepyruvate ferredoxin oxidoreductase
EC:1.21.4.1	1.00629	0.396086	2.54059	0.0110664	0.21749	D-proline reductase (dithiol)
EC:2.3.1.201	0.97562	0.41889	2.32906	0.0198558	0.222253	UDP-2-acetamido-3-amino-2,3-dideoxy-glucuronate N-acetyltransferase
EC:1.1.1.81	0.964358	0.430153	2.24189	0.0249682	0.222253	Hydroxypyruvate reductase
EC:3.4.14.12	0.911967	0.356604	2.55736	0.0105469	0.21749	Xaa-Xaa-Pro tripeptidyl-peptidase
EC:1.1.1.26	0.91099	0.44195	2.0613	0.0392746	0.24892	Glyoxylate reductase
EC:4.2.1.55	0.898805	0.387517	2.3194	0.0203736	0.222253	3-hydroxybutyryl-CoA dehydratase
EC:3.1.1.11	0.868068	0.343479	2.52728	0.0114949	0.21749	Pectinesterase
EC:3.1.3.71	0.837534	0.335572	2.49584	0.0125658	0.217733	2-phosphosulfolactate phosphatase
EC:4.1.1.35	0.800194	0.34936	2.29046	0.0219946	0.222253	UDP-glucuronate decarboxylase
EC:2.5.1.105	0.796839	0.395182	2.01638	0.0437599	0.257554	5'-phosphate synthase
EC:3.1.1.85	0.768555	0.299448	2.56657	0.010271	0.21749	Pimeloyl-[acyl-carrier protein] methyl ester esterase
EC:2.8.3.1	0.747641	0.376053	1.98813	0.0467974	0.257873	Propionate CoA-transferase
EC:4.3.99.3	0.741276	0.336039	2.20592	0.0273894	0.222253	7-carboxy-7-deazaguanine synthase
EC:3.1.21.4	0.721705	0.284726	2.53473	0.0112533	0.21749	Type II site-specific deoxyribonuclease
EC:4.1.99.1	0.698633	0.275351	2.53725	0.0111728	0.21749	Tryptophanase
EC:3.1.3.89	0.68799	0.29668	2.31897	0.0203969	0.222253	5'-deoxynucleotidase
EC:3.1.12.1	0.687251	0.279999	2.45448	0.0141089	0.222253	5' to 3' exodeoxyribonuclease (nucleoside 3'-phosphate-forming)
EC:1.3.98.1	0.667896	0.289402	2.30785	0.0210076	0.222253	Dihydroorotate oxidase (fumarate)
EC:3.5.1.44	0.667705	0.335368	1.99096	0.0464853	0.257554	Protein-glutamine glutaminase
EC:1.3.8.1	0.667197	0.272936	2.44452	0.0145046	0.222253	Short-chain acyl-CoA dehydrogenase
EC:4.1.1.17	0.631411	0.261988	2.41007	0.0159492	0.222253	Ornithine decarboxylase
EC:3.2.1.41	0.627837	0.247477	2.53695	0.0111822	0.21749	Pullulanase
EC:3.1.6.1	0.624014	0.258887	2.41037	0.0159362	0.222253	Arylsulfatase
EC:2.7.1.100	0.619156	0.302849	2.04444	0.0409103	0.254912	S-methyl-5-thioribose kinase
EC:2.4.1.281	0.606532	0.261782	2.31693	0.0205073	0.222253	4-O-beta-D-mannosyl-D-glucose phosphorylase
EC:4.1.1.3	0.60522	0.245952	2.46072	0.0138657	0.222253	Oxaloacetate decarboxylase
EC:4.1.99.19	0.602091	0.282789	2.12912	0.0332446	0.229283	2-iminoacetate synthase
EC:2.4.1.80	0.599648	0.279925	2.14217	0.0321795	0.225877	Ceramide glucosyltransferase
EC:4.1.1.70	0.593738	0.237286	2.50221	0.0123421	0.217733	Glutaconyl-CoA decarboxylase
EC:2.1.3.11	0.584151	0.239149	2.44263	0.0145808	0.222253	N-succinylornithine carbamoyltransferase
EC:1.17.1.4	0.573976	0.266885	2.15065	0.031504	0.225637	Xanthine dehydrogenase
EC:3.2.1.78	0.562396	0.23088	2.43588	0.0148555	0.222253	Mannan endo-1,4-beta-mannosidase
EC:6.2.1.22	0.561844	0.271666	2.06814	0.0386264	0.24892	[Citrate (pro-3S)-lyase] ligase
EC:6.3.4.20	0.561292	0.220713	2.54309	0.0109878	0.21749	7-cyano-7-deazaguanine synthase
EC:3.5.1.53	0.560565	0.223716	2.5057	0.0122208	0.217733	N-carbamoylputrescine amidase
EC:2.7.7.61	0.548295	0.270159	2.02953	0.0424043	0.257554	Citrate lyase holo-[acyl-carrier protein] synthase
EC:4.2.3.3	0.547529	0.247533	2.21194	0.0269707	0.222253	Methylglyoxal synthase
EC:1.2.7.3	0.547104	0.217473	2.51573	0.0118785	0.21749	2-oxoglutarate synthase
EC:1.2.7.11	0.545364	0.216183	2.5227	0.0116458	0.21749	2-oxoacid oxidoreductase (ferredoxin)
EC:2.4.2.52	0.538975	0.257193	2.09561	0.0361169	0.241512	Triphosphoribosyl-dephospho-CoA synthase
EC:2.4.2.22	0.527354	0.217833	2.42091	0.0154818	0.222253	Xanthine phosphoribosyltransferase
EC:2.7.7.76	0.524475	0.248001	2.11481	0.0344463	0.233385	Molybdenum cofactor cytidylyltransferase
EC:3.7.1.12	0.524381	0.249959	2.09787	0.0359167	0.241222	Cobalt-precorrin 5A hydrolase
EC:2.3.1.57	0.522633	0.20292	2.57556	0.0100079	0.21749	Diamine N-acetyltransferase
EC:4.1.99.2	0.518449	0.259874	1.995	0.0460431	0.257554	Tyrosine phenol-lyase
EC:3.2.1.35	0.517946	0.239401	2.16351	0.0305021	0.225637	Hyaluronoglucosaminidase
EC:4.1.99.17	0.514124	0.22906	2.24449	0.0248008	0.222253	Phosphomethylpyrimidine synthase
EC:2.1.1.132	0.51292	0.237127	2.16306	0.0305368	0.225637	Precorrin-6B C(5,15)-methyltransferase (decarboxylating)
EC:2.1.1.130	0.511357	0.237665	2.15159	0.0314295	0.225637	Precorrin-2 C(20)-methyltransferase
EC:2.1.1.74	0.511337	0.235107	2.17491	0.0296369	0.225637	(FADH(2)-oxidizing)
EC:3.4.13.22	0.510722	0.209103	2.44245	0.0145881	0.222253	D-Ala-D-Ala dipeptidase
EC:6.3.1.10	0.510015	0.22981	2.21929	0.0264672	0.222253	Adenosylcobinamide-phosphate synthase
EC:6.6.1.2	0.50927	0.213951	2.38031	0.0172981	0.222253	Cobaltochelatase
EC:6.3.5.10	0.507163	0.229246	2.21231	0.026945	0.222253	Adenosylcobyric acid synthase (glutamine-hydrolyzing)
EC:1.7.1.13	0.504006	0.214141	2.35362	0.0185915	0.222253	PreQ(1) synthase
EC:3.4.17.19	0.502344	0.243381	2.06402	0.0390155	0.24892	Carboxypeptidase Taq
EC:3.2.2.4	0.501011	0.230461	2.17395	0.0297087	0.225637	AMP nucleosidase
EC:3.4.14.5	0.500236	0.208556	2.39857	0.0164594	0.222253	Dipeptidyl-peptidase IV
EC:3.1.26.11	0.499458	0.198498	2.51619	0.011863	0.21749	Ribonuclease Z
EC:3.1.3.2	0.499402	0.204426	2.44294	0.014568	0.222253	Acid phosphatase
EC:2.1.1.223	0.499398	0.206533	2.418	0.0156059	0.222253	tRNA(1)(Val) (adenine(37)-N(6))-methyltransferase
EC:5.1.99.1	0.498962	0.232479	2.14627	0.0318518	0.225877	Methylmalonyl-CoA epimerase
EC:2.4.2.3	0.496417	0.198974	2.49489	0.0125996	0.217733	Uridine phosphorylase
EC:2.7.14.1	0.489346	0.228456	2.14197	0.0321961	0.225877	Protein arginine kinase
EC:6.3.5.11	0.483178	0.224614	2.15115	0.0314646	0.225637	Cobyrinate a,c-diamide synthase (glutamine-hydrolyzing)
EC:6.3.5.9	0.483178	0.224614	2.15115	0.0314646	0.225637	Hydrogenobyrinic acid a,c-diamide synthase (glutamine-hydrolyzing)
EC:2.8.4.4	0.482981	0.191237	2.52556	0.0115514	0.21749	[Ribosomal protein S12] (aspartate(89)-C(3))-methylthiotransferase
EC:2.7.1.156	0.481455	0.213326	2.2569	0.0240146	0.222253	Adenosylcobinamide kinase
EC:2.7.7.62	0.481455	0.213326	2.2569	0.0240146	0.222253	Adenosylcobinamide-phosphate guanylyltransferase
EC:2.5.1.72	0.477943	0.207362	2.30488	0.0211734	0.222253	Quinolinate synthase
EC:2.4.2.19	0.477908	0.207307	2.30532	0.0211489	0.222253	Nicotinate-nucleotide diphosphorylase (carboxylating)
EC:1.1.1.262	0.473567	0.199577	2.37285	0.0176514	0.222253	4-hydroxythreonine-4-phosphate dehydrogenase
EC:3.6.3.31	0.469912	0.235105	1.99874	0.0456368	0.257554	Polyamine-transporting ATPase
EC:1.4.3.16	0.468414	0.204713	2.28814	0.0221291	0.222253	L-aspartate oxidase
EC:2.4.2.21	0.467892	0.221506	2.11232	0.0346594	0.233799	Nicotinate-nucleotide--dimethylbenzimidazole phosphoribosyltransferase
EC:4.1.3.3	0.462511	0.186248	2.48331	0.0130169	0.22	N-acetylneuraminate lyase
EC:2.4.99.17	0.460926	0.197387	2.33514	0.0195361	0.222253	S-adenosylmethionine:tRNA ribosyltransferase-isomerase
EC:1.7.99.1	0.458872	0.200481	2.28885	0.0220881	0.222253	Hydroxylamine reductase
EC:5.1.99.6	0.458511	0.189893	2.41457	0.0157536	0.222253	NAD(P)H-hydrate epimerase
EC:3.5.1.28	0.456215	0.199306	2.28902	0.0220782	0.222253	N-acetylmuramoyl-L-alanine amidase
EC:3.1.3.45	0.455778	0.201626	2.26052	0.0237893	0.222253	3-deoxy-manno-octulosonate-8-phosphatase
EC:3.4.21.102	0.455585	0.196107	2.32315	0.0201713	0.222253	C-terminal processing peptidase
EC:6.1.1.18	0.453093	0.188919	2.39835	0.0164691	0.222253	Glutamine--tRNA ligase
EC:2.1.1.177	0.451169	0.195078	2.31276	0.0207359	0.222253	23S rRNA (pseudouridine(1915)-N(3))-methyltransferase
EC:4.1.1.49	0.44787	0.200907	2.22924	0.0257978	0.222253	Phosphoenolpyruvate carboxykinase (ATP)
EC:2.7.8.8	0.439715	0.199606	2.20291	0.027601	0.222253	CDP-diacylglycerol--serine O-phosphatidyltransferase
EC:1.11.1.9	0.435951	0.19153	2.27615	0.022837	0.222253	Glutathione peroxidase
EC:4.1.1.65	0.431939	0.206767	2.08901	0.0367067	0.243317	Phosphatidylserine decarboxylase
EC:3.5.1.108	0.429647	0.198026	2.16965	0.0300333	0.225637	UDP-3-O-acyl-N-acetylglucosamine deacetylase
EC:2.7.1.130	0.427682	0.198069	2.15926	0.0308297	0.225637	Tetraacyldisaccharide 4'-kinase
EC:3.6.3.3	0.427514	0.179982	2.37532	0.0175339	0.222253	Cadmium-exporting ATPase
EC:3.6.3.5	0.427514	0.179982	2.37532	0.0175339	0.222253	Zinc-exporting ATPase
EC:2.4.1.182	0.426116	0.198178	2.15016	0.0315422	0.225637	Lipid-A-disaccharide synthase
EC:2.3.1.129	0.421653	0.191987	2.19626	0.0280731	0.222559	Acyl-[acyl-carrier-protein]--UDP-N-acetylglucosamine O-acyltransferase
EC:2.4.1.319	0.420605	0.190172	2.21171	0.0269865	0.222253	Beta-1,4-mannooligosaccharide phosphorylase
EC:2.4.1.320	0.420605	0.190172	2.21171	0.0269865	0.222253	1,4-beta-mannosyl-N-acetylglucosamine phosphorylase
EC:2.5.1.90	0.417383	0.207255	2.01386	0.0440243	0.257554	All-trans-octaprenyl-diphosphate synthase
EC:1.8.1.8	0.41465	0.207736	1.99604	0.0459291	0.257554	Protein-disulfide reductase
EC:2.1.1.190	0.412414	0.184001	2.24136	0.0250025	0.222253	23S rRNA (uracil(1939)-C(5))-methyltransferase
EC:3.4.21.53	0.41191	0.196768	2.09338	0.0363156	0.24179	Endopeptidase La
EC:3.6.1.54	0.411343	0.209217	1.96611	0.0492859	0.260601	UDP-2,3-diacylglucosamine diphosphatase
EC:4.2.1.59	0.409956	0.18851	2.17472	0.0296509	0.225637	3-hydroxyacyl-[acyl-carrier-protein] dehydratase
EC:4.3.1.3	0.406878	0.184559	2.20459	0.0274826	0.222253	Histidine ammonia-lyase
EC:1.2.7.1	0.401817	0.203117	1.97825	0.0479008	0.260323	Pyruvate synthase
EC:2.7.7.87	0.400139	0.185205	2.16052	0.0307323	0.225637	L-threonylcarbamoyladenylate synthase
EC:5.3.1.13	0.395643	0.195891	2.01971	0.0434131	0.257554	Arabinose-5-phosphate isomerase
EC:2.5.1.55	0.394874	0.195976	2.01491	0.0439139	0.257554	3-deoxy-8-phosphooctulonate synthase
EC:2.7.7.38	0.393727	0.195651	2.0124	0.044178	0.257554	3-deoxy-manno-octulosonate cytidylyltransferase
EC:1.1.1.29	0.392475	0.19494	2.01331	0.0440822	0.257554	Glycerate dehydrogenase
EC:2.5.1.17	0.390207	0.182293	2.14055	0.0323101	0.225877	Cob(I)yrinic acid a,c-diamide adenosyltransferase
EC:2.3.1.46	0.390059	0.173415	2.24928	0.0244947	0.222253	Homoserine O-succinyltransferase
EC:3.1.1.53	0.388174	0.175823	2.20776	0.0272612	0.222253	Sialate O-acetylesterase
EC:3.6.3.8	0.379557	0.185883	2.04192	0.0411599	0.254912	Calcium-transporting ATPase
EC:1.1.1.69	0.376252	0.183923	2.04571	0.0407852	0.254912	Gluconate 5-dehydrogenase
EC:3.1.13.3	0.374943	0.175686	2.13416	0.0328297	0.227442	Oligonucleotidase
EC:5.99.1.2	0.373175	0.186266	2.00345	0.0451293	0.257554	DNA topoisomerase
EC:2.3.1.29	0.367295	0.183958	1.99663	0.0458657	0.257554	Glycine C-acetyltransferase
EC:3.4.11.4	0.354612	0.171898	2.06292	0.0391198	0.24892	Tripeptide aminopeptidase
EC:1.1.1.133	0.349733	0.168347	2.07746	0.0377593	0.247123	dTDP-4-dehydrorhamnose reductase
EC:3.1.4.14	-0.349128	0.145199	-2.40448	0.0161955	0.222253	[Acyl-carrier-protein] phosphodiesterase
EC:2.7.4.6	-0.393124	0.194362	-2.02264	0.0431103	0.257554	Nucleoside-diphosphate kinase
EC:2.3.1.31	-0.476879	0.237534	-2.00763	0.044683	0.257554	Homoserine O-acetyltransferase
EC:2.3.1.117	-0.482139	0.222393	-2.16796	0.0301619	0.225637	2,3,4,5-tetrahydropyridine-2,6-dicarboxylate N-succinyltransferase
EC:2.3.1.12	-0.484185	0.224132	-2.16026	0.0307524	0.225637	Dihydrolipoyllysine-residue acetyltransferase
EC:2.7.7.56	-0.488084	0.242099	-2.01605	0.043795	0.257554	tRNA nucleotidyltransferase
EC:2.5.1.48	-0.489743	0.248955	-1.96719	0.0491608	0.260601	Cystathionine gamma-synthase
EC:1.2.4.1	-0.491807	0.223633	-2.19917	0.0278657	0.222559	Pyruvate dehydrogenase (acetyl-transferring)
EC:2.7.9.2	-0.493647	0.212464	-2.32344	0.0201556	0.222253	Pyruvate, water dikinase
EC:3.5.4.13	-0.497133	0.234606	-2.11901	0.0340899	0.233023	dCTP deaminase
EC:3.2.2.21	-0.516917	0.253287	-2.04083	0.0412675	0.254912	DNA-3-methyladenine glycosylase II
EC:3.2.1.93	-0.528929	0.265096	-1.99524	0.046017	0.257554	Alpha,alpha-phosphotrehalase
EC:2.1.1.171	-0.546067	0.272525	-2.00373	0.0450987	0.257554	16S rRNA (guanine(966)-N(2))-methyltransferase
EC:2.3.1.61	-0.553196	0.278923	-1.98333	0.0473311	0.258139	Dihydrolipoyllysine-residue succinyltransferase
EC:6.3.4.18	-0.59336	0.268786	-2.20755	0.0272755	0.222253	5-(carboxyamino)imidazole ribonucleotide synthase
EC:1.1.5.4	-0.597645	0.252212	-2.36962	0.0178066	0.222253	Malate dehydrogenase (quinone)
EC:1.2.4.2	-0.60575	0.293762	-2.06205	0.0392032	0.24892	Oxoglutarate dehydrogenase (succinyl-transferring)
EC:3.6.1.7	-0.610447	0.255248	-2.39158	0.0167759	0.222253	Acylphosphatase
EC:1.1.2.3	-0.617835	0.310141	-1.99211	0.0463589	0.257554	L-lactate dehydrogenase (cytochrome)
EC:1.13.11.2	-0.624671	0.286377	-2.18129	0.0291619	0.225637	Catechol 2,3-dioxygenase
EC:3.2.2.23	-0.637871	0.296015	-2.15486	0.0311727	0.225637	DNA-formamidopyrimidine glycosylase
EC:6.4.1.3	-0.638365	0.318088	-2.00688	0.0447626	0.257554	Propionyl-CoA carboxylase
EC:2.7.7.53	-0.643623	0.269655	-2.38684	0.0169941	0.222253	ATP adenylyltransferase
EC:3.4.11.2	-0.64502	0.278527	-2.31583	0.0205675	0.222253	Membrane alanyl aminopeptidase
EC:1.7.2.1	-0.656351	0.318504	-2.06073	0.0393288	0.24892	Nitrite reductase (NO-forming)
EC:1.9.3.1	-0.657727	0.278478	-2.36186	0.0181835	0.222253	Cytochrome-c oxidase
EC:1.5.5.2	-0.661452	0.335649	-1.97067	0.0487622	0.260601	Proline dehydrogenase
EC:3.1.26.12	-0.673462	0.337976	-1.99263	0.0463021	0.257554	Ribonuclease E
EC:2.7.7.42	-0.674115	0.337903	-1.995	0.0460434	0.257554	[Glutamate--ammonia-ligase] adenylyltransferase
EC:3.4.11.10	-0.678351	0.308685	-2.19755	0.0279813	0.222559	Bacterial leucyl aminopeptidase
EC:4.1.1.32	-0.685005	0.330386	-2.07335	0.0381398	0.248555	Phosphoenolpyruvate carboxykinase (GTP)
EC:4.1.1.5	-0.690996	0.337934	-2.04477	0.0408779	0.254912	Acetolactate decarboxylase
EC:4.2.1.113	-0.694265	0.334064	-2.07824	0.0376875	0.247123	o-succinylbenzoate synthase
EC:1.13.11.49	-0.694378	0.3495	-1.98678	0.046947	0.257873	Chlorite O(2)-lyase
EC:3.2.1.10	-0.696233	0.297748	-2.33833	0.0193702	0.222253	Oligo-1,6-glucosidase
EC:2.5.1.68	-0.709501	0.347657	-2.04081	0.0412698	0.254912	(2Z,6E)-farnesyl diphosphate synthase
EC:2.4.1.289	-0.711341	0.353245	-2.01374	0.0440373	0.257554	N-acetylglucosaminyl-diphospho-decaprenol L-rhamnosyltransferase
EC:2.7.1.63	-0.713584	0.350236	-2.03744	0.0416064	0.254943	Polyphosphate--glucose phosphotransferase
EC:1.2.1.18	-0.718891	0.36475	-1.97092	0.0487336	0.260601	Malonate-semialdehyde dehydrogenase (acetylating)
EC:1.2.1.27	-0.718891	0.36475	-1.97092	0.0487336	0.260601	Methylmalonate-semialdehyde dehydrogenase (CoA acylating)
EC:3.7.1.22	-0.730091	0.366818	-1.99033	0.0465541	0.257554	3D-(3,5/4)-trihydroxycyclohexane-1,2-dione acylhydrolase (decyclizing)
EC:2.7.1.92	-0.730382	0.366814	-1.99115	0.0464645	0.257554	5-dehydro-2-deoxygluconokinase
EC:5.3.1.30	-0.732275	0.366572	-1.99763	0.045757	0.257554	5-deoxy-glucuronate isomerase
EC:5.3.1.31	-0.737818	0.373693	-1.9744	0.0483367	0.260601	Sulfoquinovose isomerase
EC:3.5.1.26	-0.743443	0.372009	-1.99845	0.0456678	0.257554	N(4)-(beta-N-acetylglucosaminyl)-L-asparaginase
EC:1.1.1.140	-0.745444	0.357134	-2.0873	0.0368614	0.243317	Sorbitol-6-phosphate 2-dehydrogenase
EC:1.8.5.2	-0.747041	0.326206	-2.29009	0.0220162	0.222253	Thiosulfate dehydrogenase (quinone)
EC:2.1.1.219	-0.75391	0.338737	-2.22565	0.0260375	0.222253	tRNA (adenine(57)-N(1)/adenine(58)-N(1))-methyltransferase
EC:2.1.1.220	-0.75391	0.338737	-2.22565	0.0260375	0.222253	tRNA (adenine(58)-N(1))-methyltransferase
EC:2.1.1.189	-0.764077	0.35752	-2.13716	0.0325851	0.226769	23S rRNA (uracil(747)-C(5))-methyltransferase
EC:1.1.1.91	-0.774874	0.374179	-2.07086	0.0383716	0.24892	Aryl-alcohol dehydrogenase (NADP(+))
EC:2.6.1.66	-0.776673	0.348159	-2.2308	0.0256945	0.222253	Valine--pyruvate transaminase
EC:2.4.1.288	-0.780508	0.359116	-2.17342	0.029749	0.225637	decaprenol beta-1,5/1,6-galactofuranosyltransferase
EC:2.6.1.2	-0.78264	0.34879	-2.24387	0.0248406	0.222253	Alanine transaminase
EC:2.4.1.245	-0.813418	0.364089	-2.23412	0.0254755	0.222253	Alpha,alpha-trehalose synthase
EC:3.1.1.1	-0.815989	0.372401	-2.19116	0.0284405	0.223171	Carboxylesterase
EC:1.8.1.15	-0.817683	0.34938	-2.34038	0.019264	0.222253	Mycothione reductase
EC:1.11.1.19	-0.823218	0.358939	-2.29348	0.0218206	0.222253	Dye decolorizing peroxidase
EC:2.3.1.189	-0.824882	0.352092	-2.3428	0.0191395	0.222253	Mycothiol synthase
EC:2.4.1.250	-0.824882	0.352092	-2.3428	0.0191395	0.222253	D-inositol-3-phosphate glycosyltransferase
EC:3.5.1.103	-0.824882	0.352092	-2.3428	0.0191395	0.222253	deacetylase
EC:3.5.1.115	-0.824882	0.352092	-2.3428	0.0191395	0.222253	Mycothiol S-conjugate amidase
EC:6.3.1.13	-0.824882	0.352092	-2.3428	0.0191395	0.222253	ligase
EC:2.6.1.19	-0.834207	0.354891	-2.3506	0.0187432	0.222253	4-aminobutyrate--2-oxoglutarate transaminase
EC:3.1.2.28	-0.84559	0.342144	-2.47144	0.0134569	0.222253	1,4-dihydroxy-2-naphthoyl-CoA hydrolase
EC:1.1.1.34	-0.848286	0.400306	-2.11909	0.0340827	0.233023	Hydroxymethylglutaryl-CoA reductase (NADPH)
EC:3.4.15.6	-0.865072	0.391874	-2.20752	0.0272774	0.222253	Cyanophycinase
EC:1.14.13.129	-0.86753	0.395786	-2.19192	0.0283856	0.223171	Beta-carotene 3-hydroxylase
EC:1.6.5.5	-0.867979	0.387821	-2.23809	0.025215	0.222253	NADPH:quinone reductase
EC:1.4.3.19	-0.884608	0.380895	-2.32245	0.0202089	0.222253	Glycine oxidase
EC:1.14.12.17	-0.885713	0.382591	-2.31504	0.0206109	0.222253	Nitric oxide dioxygenase
EC:1.3.1.28	-0.886599	0.396274	-2.23734	0.0252642	0.222253	2,3-dihydro-2,3-dihydroxybenzoate dehydrogenase
EC:3.3.2.1	-0.886599	0.396274	-2.23734	0.0252642	0.222253	Isochorismatase
EC:2.7.7.58	-0.887306	0.396271	-2.23914	0.0251468	0.222253	(2,3-dihydroxybenzoyl)adenylate synthase
EC:1.1.1.306	-0.902775	0.39764	-2.27033	0.0231876	0.222253	S-(hydroxymethyl)mycothiol dehydrogenase
EC:2.6.1.22	-0.904806	0.383451	-2.35964	0.0182926	0.222253	(S)-3-amino-2-methylpropionate transaminase
EC:1.4.3.10	-0.906231	0.397349	-2.28069	0.0225667	0.222253	Putrescine oxidase
EC:1.1.1.304	-0.923317	0.469696	-1.96578	0.0493245	0.260601	Diacetyl reductase ((S)-acetoin forming)
EC:1.1.1.76	-0.923317	0.469696	-1.96578	0.0493245	0.260601	(S,S)-butanediol dehydrogenase
EC:1.2.1.8	-0.940824	0.38758	-2.42743	0.0152062	0.222253	Betaine-aldehyde dehydrogenase
EC:2.3.3.9	-0.947304	0.477462	-1.98404	0.0472512	0.258139	Malate synthase
EC:3.7.1.3	-0.971532	0.428702	-2.26622	0.0234381	0.222253	Kynureninase
EC:1.2.1.91	-0.978037	0.434781	-2.24949	0.0244811	0.222253	3-oxo-5,6-dehydrosuberyl-CoA semialdehyde dehydrogenase
EC:3.3.2.12	-0.978037	0.434781	-2.24949	0.0244811	0.222253	Oxepin-CoA hydrolase
EC:6.4.1.4	-0.989323	0.504138	-1.96241	0.0497151	0.260601	Methylcrotonoyl-CoA carboxylase
EC:1.1.99.1	-1.03135	0.505791	-2.03909	0.0414412	0.254943	Choline dehydrogenase
EC:3.7.1.5	-1.0967	0.453091	-2.42049	0.0154998	0.222253	Acylpyruvate hydrolase
EC:1.7.1.15	-1.09983	0.449302	-2.44787	0.0143703	0.222253	Nitrite reductase (NADH)
EC:5.3.3.18	-1.1103	0.446528	-2.48652	0.0129001	0.22	2-(1,2-epoxy-1,2-dihydrophenyl)acetyl-CoA isomerase
EC:2.5.1.26	-1.1177	0.520923	-2.14562	0.0319031	0.225877	Alkylglycerone-phosphate synthase
EC:1.14.13.149	-1.14562	0.512701	-2.23449	0.025451	0.222253	Phenylacetyl-CoA 1,2-epoxidase
EC:5.1.99.3	-1.25722	0.640413	-1.96314	0.0496298	0.260601	Allantoin racemase
EC:3.5.2.14	-1.27707	0.532901	-2.39645	0.0165549	0.222253	N-methylhydantoinase (ATP-hydrolyzing)
EC:5.1.3.25	-1.49	0.645313	-2.30896	0.0209456	0.222253	dTDP-L-rhamnose 4-epimerase
EC:2.4.1.10	-1.56428	0.644104	-2.42862	0.0151566	0.222253	Levansucrase

## Sheet: Subgingival.KO
KEGG_term	lfc_DiseasePD	se_DiseasePD	W_DiseasePD	p_DiseasePD	q_DiseasePD	description	metadata_KEGG_Pathways
K02852	1.97807	0.680555	2.90656	0.00365427	0.0992288	wecG, rffM; UDP-N-acetyl-D-mannosaminouronate:lipid I N-acetyl-D-mannosaminouronosyltransferase [EC:2.4.1.180]	Metabolism;Glycan Biosynthesis and Metabolism;Glycosyltransferases
K19142	1.94921	0.562574	3.4648	0.000530629	0.0790602	cmr6; CRISPR-associated protein Cmr6
K08586	1.90392	0.728673	2.61286	0.00897883	0.121252	tpr; thiol protease [EC:3.4.22.-]	Metabolism;Enzyme Families;Peptidases
K13016	1.83703	0.53423	3.43865	0.000584616	0.0790602	wbpB; UDP-N-acetyl-2-amino-2-deoxyglucuronate dehydrogenase [EC:1.1.1.335]	Metabolism;Glycan Biosynthesis and Metabolism;Lipopolysaccharide biosynthesis proteins
K08589	1.63368	0.617676	2.64488	0.00817196	0.118964	rgpA_B; gingipain R [EC:3.4.22.37]	Metabolism;Enzyme Families;Peptidases
K02241	1.61339	0.458136	3.52165	0.000428877	0.0790602	comFB; competence protein ComFB	Environmental Information Processing;Membrane Transport;Secretion system
K19169	1.59674	0.453935	3.51755	0.000435552	0.0790602	dndB; DNA sulfur modification protein DndB
K11261	1.51536	0.431978	3.50795	0.000451576	0.0790602	fwdE, fmdE; formylmethanofuran dehydrogenase subunit E [EC:1.2.7.12]	Metabolism;Energy Metabolism;Methane metabolism
K07717	1.46077	0.434139	3.36475	0.000766134	0.0790602	ycbA, glnK; two-component system, sensor histidine kinase YcbA [EC:2.7.13.3]	Metabolism;Enzyme Families;Protein kinases|Environmental Information Processing;Signal Transduction;Two-component system
K11210	1.43356	0.485709	2.95149	0.00316249	0.0992288	fosB; metallothiol transferase [EC:2.5.1.-]	Unclassified;Metabolism;Amino acid metabolism
K02856	1.38082	0.416055	3.31885	0.000903889	0.0790602	rhaT; L-rhamnose-H+ transport protein	Unclassified;Cellular Processes and Signaling;Other ion-coupled transporters
K02022	1.36793	0.384627	3.55652	0.000375803	0.0790602	ABC.MR.TX; HlyD family secretion protein	Unclassified;Cellular Processes and Signaling;Membrane and intracellular structural molecules
K07723	1.36719	0.475528	2.87509	0.00403907	0.0992288	ndoAI; CopG family transcriptional regulator / antitoxin EndoAI	Genetic Information Processing;Transcription;Transcription factors
K17898	1.36417	0.393095	3.47033	0.000519828	0.0790602	oraE; D-ornithine 4,5-aminomutase subunit beta [EC:5.4.3.5]
K01813	1.35013	0.41599	3.24558	0.00117213	0.0838833	rhaA; L-rhamnose isomerase [EC:5.3.1.14]	Metabolism;Carbohydrate Metabolism;Fructose and mannose metabolism
K17899	1.34935	0.388907	3.4696	0.000521228	0.0790602	oraS; D-ornithine 4,5-aminomutase subunit alpha [EC:5.4.3.5]
K07219	1.34585	0.399529	3.3686	0.000755504	0.0790602	K07219; putative molybdopterin biosynthesis protein	Unclassified;Cellular Processes and Signaling;Inorganic ion transport and metabolism
K01848	1.3397	0.378351	3.5409	0.000398759	0.0790602	E5.4.99.2A, mcmA1; methylmalonyl-CoA mutase, N-terminal domain [EC:5.4.99.2]	Metabolism;Carbohydrate Metabolism;Propanoate metabolism|Metabolism;Energy Metabolism;Carbon fixation pathways in prokaryotes|Metabolism;Amino Acid Metabolism;Valine, leucine and isoleucine degradation
K06297	1.33169	0.501302	2.65646	0.00789658	0.118599	gerKC; spore germination protein KC	Unclassified;Cellular Processes and Signaling;Germination
K06893	1.30802	0.502189	2.60463	0.00919737	0.121937	K06893; uncharacterized protein	Unclassified;Poorly Characterized;General function prediction only
K09913	1.30504	0.437333	2.9841	0.00284413	0.0991842	ppnP; purine/pyrimidine-nucleoside phosphorylase [EC:2.4.2.1 2.4.2.2]	Unclassified;Poorly Characterized;Function unknown
K09181	1.29491	0.445779	2.90483	0.00367453	0.0992288	yfiQ; acetyltransferase	Unclassified;Poorly Characterized;Function unknown
K10012	1.27905	0.471125	2.71488	0.00663006	0.11233	arnC, pmrF; undecaprenyl-phosphate 4-deoxy-4-formamido-L-arabinose transferase [EC:2.4.2.53]	Metabolism;Carbohydrate Metabolism;Amino sugar and nucleotide sugar metabolism|Metabolism;Glycan Biosynthesis and Metabolism;Lipopolysaccharide biosynthesis proteins
K02414	1.26572	0.469803	2.69415	0.00705688	0.114678	fliK; flagellar hook-length control protein FliK	Cellular Processes;Cell Motility;Bacterial motility proteins|Cellular Processes;Cell Motility;Flagellar assembly
K03298	1.2612	0.48057	2.62439	0.00868047	0.119927	TC.DME; drug/metabolite transporter, DME family	Unclassified;Cellular Processes and Signaling;Other ion-coupled transporters
K17870	1.2612	0.48057	2.62439	0.00868047	0.119927	nox1; NADH oxidase (H2O2-forming) [EC:1.6.3.3]
K07078	1.25305	0.466614	2.6854	0.00724429	0.114678	K07078; uncharacterized protein	Unclassified;Poorly Characterized;General function prediction only
K06714	1.25175	0.446633	2.80265	0.00506854	0.106473	rocR; arginine utilization regulatory protein	Genetic Information Processing;Transcription;Transcription factors
K06416	1.22974	0.354268	3.47122	0.000518094	0.0790602	spoVS; stage V sporulation protein S	Unclassified;Cellular Processes and Signaling;Sporulation
K11748	1.1956	0.400284	2.98688	0.00281839	0.0991842	kefG; glutathione-regulated potassium-efflux system ancillary protein KefG	Unclassified;Cellular Processes and Signaling;Other ion-coupled transporters
K13797	1.18726	0.378602	3.13591	0.00171323	0.0908515	rpoBC; DNA-directed RNA polymerase subunit beta-beta' [EC:2.7.7.6]	Metabolism;Nucleotide Metabolism;Pyrimidine metabolism|Genetic Information Processing;Transcription;Transcription machinery|Genetic Information Processing;Replication and Repair;D repair and recombination proteins|Metabolism;Nucleotide Metabolism;Purine metabolism|Genetic Information Processing;Transcription;R polymerase
K01849	1.17941	0.351995	3.35063	0.000806275	0.0790602	E5.4.99.2B, mcmA2; methylmalonyl-CoA mutase, C-terminal domain [EC:5.4.99.2]	Metabolism;Carbohydrate Metabolism;Propanoate metabolism|Metabolism;Energy Metabolism;Carbon fixation pathways in prokaryotes|Metabolism;Amino Acid Metabolism;Valine, leucine and isoleucine degradation
K01804	1.17745	0.362722	3.24614	0.0011698	0.0838833	araA; L-arabinose isomerase [EC:5.3.1.4]	Metabolism;Carbohydrate Metabolism;Pentose and glucuronate interconversions
K00844	1.17066	0.352989	3.31641	0.00091182	0.0790602	HK; hexokinase [EC:2.7.1.1]	Organismal Systems;Digestive System;Carbohydrate digestion and absorption|Metabolism;Biosynthesis of Other Secondary Metabolites;Streptomycin biosynthesis|Metabolism;Biosynthesis of Other Secondary Metabolites;Butirosin and neomycin biosynthesis|Organismal Systems;Endocrine System;Insulin signaling pathway|Metabolism;Carbohydrate Metabolism;Starch and sucrose metabolism|Metabolism;Carbohydrate Me…
K09764	1.16866	0.398564	2.93217	0.00336601	0.0992288	K09764; uncharacterized protein	Unclassified;Poorly Characterized;Function unknown
K07665	1.16299	0.425394	2.73392	0.00625857	0.11053	cusR, copR, silR; two-component system, OmpR family, copper resistance phosphate regulon response regulator CusR	Environmental Information Processing;Signal Transduction;Two-component system
K11645	1.16075	0.378666	3.06537	0.00217398	0.0978676	fbaB; fructose-bisphosphate aldolase, class I [EC:4.1.2.13]	Metabolism;Amino Acid Metabolism;Phenylalanine, tyrosine and tryptophan biosynthesis
K07403	1.15922	0.310884	3.72878	0.000192411	0.0790602	nfeD; membrane-bound serine protease (ClpP class)	Unclassified;Genetic Information Processing;Protein folding and associated processing
K07710	1.14448	0.388032	2.94945	0.00318338	0.0992288	atoS; two-component system, NtrC family, sensor histidine kinase AtoS [EC:2.7.13.3]	Metabolism;Enzyme Families;Protein kinases|Environmental Information Processing;Signal Transduction;Two-component system
K03090	1.13666	0.285034	3.98782	6.67e-05	0.0790602	sigB; RNA polymerase sigma-B factor	Genetic Information Processing;Transcription;Transcription machinery
K00180	1.13425	0.408319	2.77785	0.00547192	0.108838	iorB; indolepyruvate ferredoxin oxidoreductase, beta subunit [EC:1.2.7.8]	Unclassified;Metabolism;Energy metabolism
K09939	1.12321	0.426856	2.63135	0.00850458	0.119768	K09939; uncharacterized protein	Unclassified;Poorly Characterized;Function unknown
K00050	1.12298	0.42751	2.62678	0.00861964	0.119927	ttuD; hydroxypyruvate reductase [EC:1.1.1.81]	Metabolism;Carbohydrate Metabolism;Glyoxylate and dicarboxylate metabolism|Metabolism;Amino Acid Metabolism;Glycine, serine and threonine metabolism
K00179	1.12084	0.415278	2.699	0.00695474	0.113903	iorA; indolepyruvate ferredoxin oxidoreductase, alpha subunit [EC:1.2.7.8]	Unclassified;Metabolism;Energy metabolism
K02586	1.10648	0.382466	2.89301	0.00381572	0.0992288	nifD; nitrogenase molybdenum-iron protein alpha chain [EC:1.18.6.1]	Metabolism;Xenobiotics Biodegradation and Metabolism;Chloroalkane and chloroalkene degradation|Metabolism;Energy Metabolism;Nitrogen metabolism
K09768	1.09816	0.398577	2.75522	0.00586533	0.11053	K09768; uncharacterized protein	Unclassified;Poorly Characterized;Function unknown
K09758	1.09516	0.382601	2.86239	0.00420453	0.0992288	asdA; aspartate 4-decarboxylase [EC:4.1.1.12]	Metabolism;Amino Acid Metabolism;Cysteine and methionine metabolism|Metabolism;Amino Acid Metabolism;Alanine, aspartate and glutamate metabolism
K06962	1.09442	0.249407	4.38808	1.14e-05	0.0505677	K06962; uncharacterized protein	Unclassified;Poorly Characterized;General function prediction only
K03592	1.0899	0.302016	3.60876	0.000307669	0.0790602	pmbA; PmbA protein	Metabolism;Enzyme Families;Peptidases
K03346	1.06789	0.41438	2.57707	0.00996415	0.12589	dnaB; replication initiation and membrane attachment protein	Genetic Information Processing;Replication and Repair;D replication proteins
K18119	1.06369	0.367557	2.89393	0.00380447	0.0992288	sucD; succinate-semialdehyde dehydrogenase [EC:1.2.1.76]
K07777	1.06156	0.344298	3.08326	0.00204743	0.0963094	degS; two-component system, NarL family, sensor histidine kinase DegS [EC:2.7.13.3]	Metabolism;Enzyme Families;Protein kinases|Environmental Information Processing;Signal Transduction;Two-component system
K01844	1.0547	0.317174	3.3253	0.000883227	0.0790602	kamD; beta-lysine 5,6-aminomutase alpha subunit [EC:5.4.3.3]	Metabolism;Amino Acid Metabolism;Lysine degradation
K18011	1.0547	0.317174	3.3253	0.000883227	0.0790602	kamE; beta-lysine 5,6-aminomutase beta subunit [EC:5.4.3.3]
K18012	1.05299	0.316289	3.32921	0.000870936	0.0790602	kdd; L-erythro-3,5-diaminohexanoate dehydrogenase [EC:1.4.1.11]
K05825	1.04904	0.394987	2.65587	0.0079103	0.118599	LYSN; 2-aminoadipate transaminase [EC:2.6.1.-]	Metabolism;Amino Acid Metabolism;Lysine biosynthesis
K18120	1.04435	0.36036	2.89808	0.00375459	0.0992288	4hbD, abfH; 4-hydroxybutyrate dehydrogenase [EC:1.1.1.61]
K17716	1.03801	0.386949	2.68254	0.00730648	0.114678	capD; UDP-glucose 4-epimerase [EC:5.1.3.2]
K18014	1.03336	0.311307	3.31944	0.000901971	0.0790602	kal; 3-aminobutyryl-CoA ammonia-lyase [EC:4.3.1.14]
K02594	1.02875	0.34508	2.98119	0.00287132	0.0991842	nifV; homocitrate synthase NifV [EC:2.3.3.14]	Metabolism;Energy Metabolism;Nitrogen metabolism
K01034	1.02829	0.296683	3.46594	0.000528379	0.0790602	atoD; acetate CoA/acetoacetate CoA-transferase alpha subunit [EC:2.8.3.8 2.8.3.9]	Metabolism;Carbohydrate Metabolism;Propanoate metabolism|Metabolism;Xenobiotics Biodegradation and Metabolism;Aminobenzoate degradation|Metabolism;Carbohydrate Metabolism;Butanoate metabolism|Environmental Information Processing;Signal Transduction;Two-component system
K06162	1.02742	0.35818	2.86845	0.0041249	0.0992288	phnM; alpha-D-ribose 1-methylphosphonate 5-triphosphate diphosphatase [EC:3.6.1.63]	Unclassified;Cellular Processes and Signaling;Inorganic ion transport and metabolism
K05311	1.02235	0.278246	3.67428	0.000238523	0.0790602	cggR; central glycolytic genes regulator	Genetic Information Processing;Transcription;Transcription factors
K01035	1.02235	0.295915	3.45487	0.000550555	0.0790602	atoA; acetate CoA/acetoacetate CoA-transferase beta subunit [EC:2.8.3.8 2.8.3.9]	Metabolism;Carbohydrate Metabolism;Propanoate metabolism|Metabolism;Xenobiotics Biodegradation and Metabolism;Aminobenzoate degradation|Metabolism;Carbohydrate Metabolism;Butanoate metabolism|Environmental Information Processing;Signal Transduction;Two-component system
K01753	1.02155	0.309405	3.30165	0.000961181	0.0797871	dsdA; D-serine dehydratase [EC:4.3.1.18]	Metabolism;Amino Acid Metabolism;Glycine, serine and threonine metabolism
K02584	1.01509	0.31385	3.23432	0.00121933	0.0855856	nifA; Nif-specific regulatory protein	Genetic Information Processing;Transcription;Transcription factors|Environmental Information Processing;Signal Transduction;Two-component system
K07787	1.01355	0.346593	2.92431	0.00345216	0.0992288	cusA, silA; Cu(I)/Ag(I) efflux system membrane protein CusA/SilA	Environmental Information Processing;Signal Transduction;Two-component system
K18574	1.00896	0.361533	2.79079	0.005258	0.107147	ptpA; Xaa-Xaa-Pro tripeptidyl-peptidase [EC:3.4.14.12]
K13607	0.999367	0.343457	2.90973	0.00361742	0.0992288	fldA; cinnamoyl-CoA:phenyllactate CoA-transferase [EC:2.8.3.17]	Metabolism;Biosynthesis of Other Secondary Metabolites;Tropane, piperidine and pyridine alkaloid biosynthesis
K10794	0.996508	0.367408	2.71227	0.00668246	0.112767	prdB; D-proline reductase (dithiol) PrdB [EC:1.21.4.1]	Metabolism;Amino Acid Metabolism;Arginine and proline metabolism
K16789	0.996406	0.317596	3.13734	0.00170489	0.0908515	thiT; thiamine transporter
K02413	0.996064	0.334618	2.97672	0.00291354	0.0991842	fliJ; flagellar FliJ protein	Cellular Processes;Cell Motility;Bacterial motility proteins|Cellular Processes;Cell Motility;Flagellar assembly
K14534	0.991991	0.346802	2.86039	0.00423117	0.0992288	abfD; 4-hydroxybutyryl-CoA dehydratase / vinylacetyl-CoA-Delta-isomerase [EC:4.2.1.120 5.3.3.3]	Metabolism;Energy Metabolism;Carbon fixation pathways in prokaryotes|Metabolism;Carbohydrate Metabolism;Butanoate metabolism
K00603	0.988374	0.286389	3.45116	0.000558192	0.0790602	fctD; glutamate formiminotransferase [EC:2.1.2.5]	Metabolism;Metabolism of Cofactors and Vitamins;One carbon pool by folate|Metabolism;Amino Acid Metabolism;Histidine metabolism
K09766	0.981808	0.348899	2.81402	0.00489262	0.104778	K09766; uncharacterized protein	Unclassified;Poorly Characterized;Function unknown
K07033	0.98053	0.379213	2.5857	0.00971813	0.125287	K07033; uncharacterized protein	Unclassified;Poorly Characterized;General function prediction only
K18013	0.977014	0.310997	3.14156	0.00168052	0.0908515	kce; 3-keto-5-aminohexanoate cleavage enzyme [EC:2.3.1.247]
K06400	0.971665	0.35787	2.71513	0.00662496	0.11233	spoIVCA; site-specific DNA recombinase	Unclassified;Cellular Processes and Signaling;Sporulation
K18122	0.966359	0.325548	2.9684	0.0029935	0.0991842	cat2, abfT; 4-hydroxybutyrate CoA-transferase [EC:2.8.3.-]
K01051	0.965063	0.348648	2.76801	0.00563992	0.109855	E3.1.1.11; pectinesterase [EC:3.1.1.11]	Metabolism;Carbohydrate Metabolism;Starch and sucrose metabolism|Metabolism;Carbohydrate Metabolism;Pentose and glucuronate interconversions
K01205	0.962834	0.300311	3.20612	0.00134538	0.0874891	NAGLU; alpha-N-acetylglucosaminidase [EC:3.2.1.50]	Cellular Processes;Transport and Catabolism;Lysosome|Metabolism;Glycan Biosynthesis and Metabolism;Glycosaminoglycan degradation
K07652	0.960382	0.332096	2.89188	0.00382945	0.0992288	vicK; two-component system, OmpR family, sensor histidine kinase VicK [EC:2.7.13.3]	Metabolism;Enzyme Families;Protein kinases|Environmental Information Processing;Signal Transduction;Two-component system
K16345	0.957279	0.286043	3.34663	0.000818013	0.0790602	xanP; xanthine permease XanP
K01761	0.951508	0.30835	3.08581	0.00202999	0.0963094	E4.4.1.11; methionine-gamma-lyase [EC:4.4.1.11]	Metabolism;Amino Acid Metabolism;Cysteine and methionine metabolism|Metabolism;Metabolism of Other Amino Acids;Selenocompound metabolism
K16651	0.939859	0.251032	3.74397	0.000181132	0.0790602	pduX; L-threonine kinase [EC:2.7.1.177]
K08325	0.934935	0.340671	2.74439	0.00606238	0.11053	yqhD; NADP-dependent alcohol dehydrogenase [EC:1.1.-.-]	Unclassified;Metabolism;Energy metabolism
K05979	0.934529	0.340895	2.7414	0.00611783	0.11053	comB; 2-phosphosulfolactate phosphatase [EC:3.1.3.71]	Metabolism;Energy Metabolism;Methane metabolism
K02626	0.9344	0.351142	2.66103	0.00779019	0.118379	pdaD; arginine decarboxylase [EC:4.1.1.19]	Metabolism;Amino Acid Metabolism;Arginine and proline metabolism
K09749	0.932402	0.361073	2.58231	0.00981423	0.12589	K09749; uncharacterized protein	Unclassified;Poorly Characterized;Function unknown
K09770	0.9273	0.350152	2.64828	0.00809021	0.118853	K09770; uncharacterized protein	Unclassified;Poorly Characterized;Function unknown
K09685	0.910961	0.291367	3.1265	0.00176899	0.0909353	purR; purine operon repressor	Genetic Information Processing;Transcription;Transcription factors
K02592	0.906744	0.262375	3.45591	0.000548442	0.0790602	nifN; nitrogenase molybdenum-iron protein NifN	Metabolism;Energy Metabolism;Nitrogen metabolism
K02593	0.906744	0.262375	3.45591	0.000548442	0.0790602	nifT; nitrogen fixation protein NifT	Metabolism;Energy Metabolism;Nitrogen metabolism
K02595	0.906744	0.262375	3.45591	0.000548442	0.0790602	nifW; nitrogenase-stabilizing/protective protein	Metabolism;Energy Metabolism;Nitrogen metabolism
K02596	0.906744	0.262375	3.45591	0.000548442	0.0790602	nifX; nitrogen fixation protein NifX	Metabolism;Energy Metabolism;Nitrogen metabolism
K02597	0.906744	0.262375	3.45591	0.000548442	0.0790602	nifZ; nitrogen fixation protein NifZ	Metabolism;Energy Metabolism;Nitrogen metabolism
K07151	0.906744	0.262375	3.45591	0.000548442	0.0790602	STT3; dolichyl-diphosphooligosaccharide---protein glycosyltransferase [EC:2.4.99.18]	Metabolism;Glycan Biosynthesis and Metabolism;Glycosyltransferases|Metabolism;Glycan Biosynthesis and Metabolism;Various types of N-glycan biosynthesis|Metabolism;Glycan Biosynthesis and Metabolism;N-Glycan biosynthesis|Genetic Information Processing;Folding, Sorting and Degradation;Protein processing in endoplasmic reticulum
K15022	0.906744	0.262375	3.45591	0.000548442	0.0790602	fdhB; formate dehydrogenase (NADP+) beta subunit [EC:1.17.1.10]	None
K15790	0.906744	0.262375	3.45591	0.000548442	0.0790602	nifQ; nitrogen fixation protein NifQ
K07533	0.906302	0.30168	3.00418	0.00266293	0.0991842	prsA; foldase protein PrsA [EC:5.2.1.8]	Genetic Information Processing;Folding, Sorting and Degradation;Chaperones and folding catalysts
K06298	0.905633	0.291636	3.10535	0.00190053	0.0933992	gerM; germination protein M	Unclassified;Cellular Processes and Signaling;Germination
K07106	0.899198	0.26918	3.34051	0.000836246	0.0790602	murQ; N-acetylmuramic acid 6-phosphate etherase [EC:4.2.1.126]	Metabolism;Carbohydrate Metabolism;Amino sugar and nucleotide sugar metabolism
K06972	0.897179	0.255692	3.50882	0.000450096	0.0790602	PITRM1, PreP, CYM1; presequence protease [EC:3.4.24.-]	Unclassified;Poorly Characterized;General function prediction only
K10793	0.896827	0.342963	2.61494	0.00892425	0.121052	prdA; D-proline reductase (dithiol) PrdA [EC:1.21.4.1]	Metabolism;Amino Acid Metabolism;Arginine and proline metabolism
K19138	0.894792	0.271752	3.29268	0.000992376	0.0797871	csm2; CRISPR-associated protein Csm2
K10795	0.891935	0.342357	2.60527	0.00918008	0.121937	prdD; D-proline reductase (dithiol)-stabilizing protein PrdD	Metabolism;Amino Acid Metabolism;Arginine and proline metabolism
K10796	0.891935	0.342357	2.60527	0.00918008	0.121937	prdE; D-proline reductase (dithiol)-stabilizing protein PrdE	Metabolism;Amino Acid Metabolism;Arginine and proline metabolism
K03803	0.890444	0.290707	3.06303	0.00219106	0.0978676	rseC; sigma-E factor negative regulatory protein RseC	Unclassified;Cellular Processes and Signaling;Signal transduction mechanisms
K01715	0.890048	0.282117	3.15489	0.00160556	0.0908515	crt; enoyl-CoA hydratase [EC:4.2.1.17]	Metabolism;Carbohydrate Metabolism;Glyoxylate and dicarboxylate metabolism|Metabolism;Energy Metabolism;Carbon fixation pathways in prokaryotes|Metabolism;Carbohydrate Metabolism;Butanoate metabolism
K02169	0.889885	0.309298	2.87711	0.0040133	0.0992288	bioC; malonyl-CoA O-methyltransferase [EC:2.1.1.197]	Unclassified;Poorly Characterized;General function prediction only
K01843	0.889761	0.278125	3.19914	0.00137837	0.0878307	kamA; lysine 2,3-aminomutase [EC:5.4.3.2]	Metabolism;Amino Acid Metabolism;Lysine degradation
K12960	0.88844	0.312438	2.84358	0.00446104	0.101091	mtaD; 5-methylthioadenosine/S-adenosylhomocysteine deaminase [EC:3.5.4.31 3.5.4.28]	Unclassified;Metabolism;Nucleotide metabolism
K09002	0.886825	0.260944	3.39853	0.000677497	0.0790602	csm3; CRISPR-associated protein Csm3	Unclassified;Poorly Characterized;Function unknown
K03973	0.886624	0.33684	2.63218	0.0084839	0.119768	pspC; phage shock protein C	Genetic Information Processing;Transcription;Transcription factors
K09698	0.886579	0.275896	3.21346	0.00131147	0.0874891	gltX; nondiscriminating glutamyl-tRNA synthetase [EC:6.1.1.24]	Genetic Information Processing;Translation;Aminoacyl-tR biosynthesis|Metabolism;Amino Acid Metabolism;Amino acid related enzymes
K04720	0.886399	0.283813	3.12318	0.00178909	0.0909353	cobD; threonine-phosphate decarboxylase [EC:4.1.1.81]	Metabolism;Metabolism of Cofactors and Vitamins;Porphyrin and chlorophyll metabolism
K03708	0.879672	0.333434	2.63821	0.00833438	0.119254	ctsR; transcriptional regulator of stress and heat shock response	Genetic Information Processing;Transcription;Transcription factors
K18331	0.878355	0.32998	2.66184	0.0077714	0.118379	hndC; NADP-reducing hydrogenase subunit HndC [EC:1.12.1.3]
K08963	0.869578	0.261382	3.32685	0.000878325	0.0790602	mtnA; methylthioribose-1-phosphate isomerase [EC:5.3.1.23]	Metabolism;Amino Acid Metabolism;Cysteine and methionine metabolism
K07099	0.867154	0.308242	2.81322	0.0049048	0.104778	K07099; uncharacterized protein	Unclassified;Poorly Characterized;General function prediction only
K09789	0.863127	0.30841	2.79864	0.00513188	0.106484	bioG; pimeloyl-[acyl-carrier protein] methyl ester esterase [EC:3.1.1.85]	Unclassified;Poorly Characterized;Function unknown
K11184	0.858783	0.286352	2.99905	0.00270827	0.0991842	chr, crh; catabolite repression HPr-like protein	Unclassified;Metabolism;Carbohydrate metabolism
K07481	0.851252	0.304017	2.80002	0.00510998	0.106484	K07481; transposase, IS5 family	Unclassified;Genetic Information Processing;Replication, recombination and repair proteins
K03740	0.850806	0.262221	3.24461	0.00117611	0.0838833	dltD; D-alanine transfer protein	Human Diseases;Infectious Diseases;Staphylococcus aureus infection
K01447	0.850707	0.283726	2.99834	0.00271453	0.0991842	xlyAB; N-acetylmuramoyl-L-alanine amidase [EC:3.5.1.28]	Unclassified;Cellular Processes and Signaling;Membrane and intracellular structural molecules
K03429	0.849885	0.276387	3.07498	0.00210514	0.0963094	ugtP; processive 1,2-diacylglycerol beta-glucosyltransferase [EC:2.4.1.315]	Metabolism;Glycan Biosynthesis and Metabolism;Glycosyltransferases|Metabolism;Lipid Metabolism;Glycerolipid metabolism
K06409	0.841466	0.279431	3.01136	0.00260081	0.0991842	spoVB; stage V sporulation protein B	Unclassified;Cellular Processes and Signaling;Sporulation
K11358	0.836373	0.252861	3.30765	0.000940836	0.0797871	yhdR; aspartate aminotransferase [EC:2.6.1.1]	Metabolism;Biosynthesis of Other Secondary Metabolites;Isoquinoline alkaloid biosynthesis|Metabolism;Amino Acid Metabolism;Cysteine and methionine metabolism|Metabolism;Energy Metabolism;Carbon fixation in photosynthetic organisms|Metabolism;Biosynthesis of Other Secondary Metabolites;Tropane, piperidine and pyridine alkaloid biosynthesis|Metabolism;Amino Acid Metabolism;Phenylalanine metabolism|…
K06871	0.831742	0.230298	3.61159	0.000304325	0.0790602	K06871; uncharacterized protein	Unclassified;Poorly Characterized;General function prediction only
K07038	0.830608	0.241208	3.44354	0.000574162	0.0790602	K07038; inner membrane protein	Unclassified;Poorly Characterized;General function prediction only
K03367	0.830354	0.264435	3.14011	0.00168883	0.0908515	dltA; D-alanine--poly(phosphoribitol) ligase subunit 1 [EC:6.1.1.13]	Metabolism;Metabolism of Other Amino Acids;D-Alanine metabolism|Human Diseases;Infectious Diseases;Staphylococcus aureus infection
K14188	0.830354	0.264435	3.14011	0.00168883	0.0908515	dltC; D-alanine--poly(phosphoribitol) ligase subunit 2 [EC:6.1.1.13]	Metabolism;Metabolism of Other Amino Acids;D-Alanine metabolism|Human Diseases;Infectious Diseases;Staphylococcus aureus infection
K02190	0.825891	0.283153	2.91676	0.00353683	0.0992288	cbiK; sirohydrochlorin cobaltochelatase [EC:4.99.1.3]	Metabolism;Metabolism of Cofactors and Vitamins;Porphyrin and chlorophyll metabolism
K01486	0.823752	0.26058	3.16123	0.00157106	0.0908515	ade; adenine deaminase [EC:3.5.4.2]	Metabolism;Nucleotide Metabolism;Purine metabolism
K05919	0.823602	0.262788	3.13409	0.00172389	0.0908515	dfx; superoxide reductase [EC:1.15.1.2]	Unclassified;Metabolism;Energy metabolism
K03739	0.823537	0.264599	3.11239	0.00185577	0.0932524	dltB; membrane protein involved in D-alanine export	Human Diseases;Infectious Diseases;Staphylococcus aureus infection
K09011	0.821121	0.256869	3.19665	0.00139035	0.0878307	cimA; (R)-citramalate synthase [EC:2.3.1.182]	Metabolism;Amino Acid Metabolism;Valine, leucine and isoleucine biosynthesis
K01155	0.8187	0.291243	2.81106	0.0049379	0.104978	E3.1.21.4; type II restriction enzyme [EC:3.1.21.4]	Unclassified;Genetic Information Processing;Restriction enzyme
K03612	0.80875	0.224968	3.59496	0.00032444	0.0790602	rnfG; electron transport complex protein RnfG	Unclassified;Metabolism;Energy metabolism
K04477	0.805517	0.245477	3.28143	0.00103283	0.0815567	ycdX; putative hydrolase	Unclassified;Poorly Characterized;General function prediction only
K19075	0.805286	0.269509	2.98797	0.00280835	0.0991842	cst2, cas7; CRISPR-associated protein Cst2
K03502	0.804861	0.261835	3.07393	0.00211262	0.0963094	umuC; DNA polymerase V	Genetic Information Processing;Replication and Repair;D repair and recombination proteins
K02226	0.802408	0.269359	2.97895	0.0028924	0.0991842	cobC, phpB; alpha-ribazole phosphatase [EC:3.1.3.73]	Metabolism;Metabolism of Cofactors and Vitamins;Porphyrin and chlorophyll metabolism
K03394	0.800439	0.269025	2.97534	0.00292668	0.0991842	cobI-cbiL; precorrin-2/cobalt-factor-2 C20-methyltransferase [EC:2.1.1.130 2.1.1.151]	Metabolism;Metabolism of Cofactors and Vitamins;Porphyrin and chlorophyll metabolism
K06113	0.800113	0.270019	2.96318	0.00304482	0.0991842	abnA; arabinan endo-1,5-alpha-L-arabinosidase [EC:3.2.1.99]	Unclassified;Metabolism;Carbohydrate metabolism
K19165	0.799784	0.307678	2.59942	0.00933806	0.122168	phd; antitoxin Phd
K03700	0.799389	0.26993	2.96147	0.00306179	0.0991842	recU; recombination protein U	Genetic Information Processing;Replication and Repair;D repair and recombination proteins
K01667	0.795628	0.282135	2.82003	0.00480191	0.104601	tnaA; tryptophanase [EC:4.1.99.1]	Metabolism;Amino Acid Metabolism;Tryptophan metabolism|Metabolism;Energy Metabolism;Nitrogen metabolism
K07016	0.795323	0.257207	3.09216	0.00198708	0.0963094	csm1, cas10; CRISPR-associated protein Csm1	Unclassified;Poorly Characterized;General function prediction only
K03706	0.790395	0.259306	3.04812	0.00230276	0.0991842	codY; transcriptional pleiotropic repressor	Genetic Information Processing;Transcription;Transcription factors
K03518	0.788297	0.274644	2.87025	0.00410148	0.0992288	coxS; aerobic carbon-monoxide dehydrogenase small subunit [EC:1.2.5.3]	Metabolism;Xenobiotics Biodegradation and Metabolism;Nitrotoluene degradation|Metabolism;Energy Metabolism;Methane metabolism
K08722	0.784986	0.30288	2.59174	0.00954914	0.124195	yfbR; 5'-deoxynucleotidase [EC:3.1.3.89]	Metabolism;Nucleotide Metabolism;Pyrimidine metabolism|Metabolism;Metabolism of Cofactors and Vitamins;Nicotinate and nicotinamide metabolism|Metabolism;Nucleotide Metabolism;Purine metabolism
K03169	0.784296	0.244309	3.21025	0.00132618	0.0874891	topB; DNA topoisomerase III [EC:5.99.1.2]	Genetic Information Processing;Replication and Repair;D replication proteins
K07464	0.784246	0.286648	2.73592	0.00622057	0.11053	cas4; CRISPR-associated exonuclease Cas4 [EC:3.1.12.1]	Unclassified;Genetic Information Processing;Replication, recombination and repair proteins
K07570	0.7798	0.27282	2.8583	0.0042592	0.0992288	GSP13; general stress protein 13	Unclassified;Genetic Information Processing;Translation proteins
K03613	0.778796	0.268351	2.90215	0.00370609	0.0992288	rnfE; electron transport complex protein RnfE	Unclassified;Metabolism;Energy metabolism
K06967	0.773117	0.260958	2.96262	0.00305037	0.0991842	trmK; tRNA (adenine22-N1)-methyltransferase [EC:2.1.1.217]	Unclassified;Poorly Characterized;General function prediction only
K16898	0.772942	0.258342	2.99194	0.00277214	0.0991842	addA; ATP-dependent helicase/nuclease subunit A [EC:3.1.-.- 3.6.4.12]
K03660	0.772105	0.269397	2.86605	0.00415624	0.0992288	OGG1; N-glycosylase/DNA lyase [EC:3.2.2.- 4.2.99.18]	Genetic Information Processing;Replication and Repair;Base excision repair|Genetic Information Processing;Replication and Repair;D repair and recombination proteins
K19090	0.768567	0.277661	2.768	0.00564012	0.109855	cas5t; CRISPR-associated protein Cas5t
K19353	0.767086	0.254637	3.01247	0.00259134	0.0991842	eptC; heptose-I-phosphate ethanolaminephosphotransferase [EC:2.7.8.-]
K03617	0.766105	0.268444	2.85388	0.00431891	0.099816	rnfA; electron transport complex protein RnfA	Unclassified;Metabolism;Energy metabolism
K00226	0.764891	0.295791	2.58591	0.00971216	0.125287	pyrD; dihydroorotate dehydrogenase (fumarate) [EC:1.3.98.1]	Metabolism;Nucleotide Metabolism;Pyrimidine metabolism
K02188	0.764863	0.266189	2.87339	0.00406096	0.0992288	cbiD; cobalt-precorrin-5B (C1)-methyltransferase [EC:2.1.1.195]	Metabolism;Metabolism of Cofactors and Vitamins;Porphyrin and chlorophyll metabolism
K00248	0.764192	0.279792	2.73129	0.00630874	0.11053	ACADS, bcd; butyryl-CoA dehydrogenase [EC:1.3.8.1]	Metabolism;Amino Acid Metabolism;Valine, leucine and isoleucine degradation|Metabolism;Carbohydrate Metabolism;Butanoate metabolism|Metabolism;Lipid Metabolism;Fatty acid metabolism
K16511	0.761718	0.283612	2.68577	0.00723622	0.114678	mecA1_2; adapter protein MecA 1/2
K08384	0.761406	0.278745	2.73155	0.00630363	0.11053	spoVD; stage V sporulation protein D (sporulation-specific penicillin-binding protein)	Unclassified;Cellular Processes and Signaling;Sporulation
K07015	0.760364	0.276225	2.7527	0.00591065	0.11053	K07015; uncharacterized protein	Unclassified;Poorly Characterized;General function prediction only
K15635	0.760225	0.244816	3.10529	0.00190093	0.0933992	apgM; 2,3-bisphosphoglycerate-independent phosphoglycerate mutase [EC:5.4.2.12]
K18672	0.756602	0.259751	2.9128	0.00358199	0.0992288	dacA; diadenylate cyclase [EC:2.7.7.85]
K07502	0.753071	0.262801	2.86555	0.00416284	0.0992288	yprB; uncharacterized protein	Unclassified;Genetic Information Processing;Others
K03816	0.747803	0.226892	3.29586	0.000981219	0.0797871	xpt; xanthine phosphoribosyltransferase [EC:2.4.2.22]	Metabolism;Nucleotide Metabolism;Purine metabolism
K01572	0.746143	0.260877	2.86013	0.00423464	0.0992288	oadB; oxaloacetate decarboxylase, beta subunit [EC:4.1.1.3]	Metabolism;Carbohydrate Metabolism;Pyruvate metabolism|Metabolism;Amino Acid Metabolism;Arginine and proline metabolism
K01218	0.745768	0.275098	2.71092	0.00670968	0.112767	gmuG; mannan endo-1,4-beta-mannosidase [EC:3.2.1.78]	Metabolism;Carbohydrate Metabolism;Fructose and mannose metabolism
K03698	0.742419	0.25379	2.92532	0.00344098	0.0992288	cbf, cbf1; 3'-5' exoribonuclease [EC:3.1.-.-]	Unclassified;Poorly Characterized;General function prediction only
K04757	0.736799	0.242582	3.03732	0.00238695	0.0991842	rsbW; serine/threonine-protein kinase RsbW [EC:2.7.11.1]	Unclassified;Cellular Processes and Signaling;Signal transduction mechanisms
K01812	0.736778	0.247599	2.97569	0.00292327	0.0991842	uxaC; glucuronate isomerase [EC:5.3.1.12]	Metabolism;Carbohydrate Metabolism;Pentose and glucuronate interconversions
K00949	0.735603	0.216407	3.39917	0.000675912	0.0790602	thiN, TPK1, THI80; thiamine pyrophosphokinase [EC:2.7.6.2]	Metabolism;Metabolism of Cofactors and Vitamins;Thiamine metabolism
K07139	0.735168	0.214739	3.42354	0.000618112	0.0790602	K07139; uncharacterized protein	Unclassified;Poorly Characterized;General function prediction only
K02824	0.733808	0.232872	3.15112	0.00162648	0.0908515	pyrP, uraA; uracil permease	Unclassified;Cellular Processes and Signaling;Other ion-coupled transporters
K03742	0.732734	0.259292	2.8259	0.00471474	0.103767	pncC; nicotinamide-nucleotide amidase [EC:3.5.1.42]	Unclassified;Poorly Characterized;General function prediction only
K12962	0.732092	0.279062	2.6234	0.00870567	0.119927	arnE; undecaprenyl phosphate-alpha-L-ara4N flippase subunit ArnE	Metabolism;Glycan Biosynthesis and Metabolism;Lipopolysaccharide biosynthesis proteins
K00243	0.72997	0.214751	3.39914	0.000675975	0.0790602	K00243; uncharacterized protein	Unclassified;Poorly Characterized;Function unknown
K19081	0.729174	0.232866	3.1313	0.00174034	0.0908515	braS, bceS; two-component system, OmpR family, sensor histidine kinase BraS/BceS [EC:2.7.13.3]
K19082	0.729174	0.232866	3.1313	0.00174034	0.0908515	braR, bceR; two-component system, OmpR family, response regulator protein BraR/BceR
K02120	0.728538	0.265615	2.74284	0.00609102	0.11053	ATPVD, ntpD, atpD; V/A-type H+/Na+-transporting ATPase subunit D	Metabolism;Energy Metabolism;Oxidative phosphorylation|Metabolism;Energy Metabolism;Methane metabolism
K01581	0.728406	0.269186	2.70596	0.00681072	0.112798	E4.1.1.17, ODC1, speC, speF; ornithine decarboxylase [EC:4.1.1.17]	Metabolism;Metabolism of Other Amino Acids;Glutathione metabolism|Metabolism;Amino Acid Metabolism;Arginine and proline metabolism
K02117	0.728084	0.265523	2.74207	0.00610528	0.11053	ATPVA, ntpA, atpA; V/A-type H+/Na+-transporting ATPase subunit A [EC:3.6.3.14 3.6.3.15]	Metabolism;Energy Metabolism;Oxidative phosphorylation|Metabolism;Energy Metabolism;Methane metabolism
K02124	0.727989	0.265738	2.7395	0.00615331	0.11053	ATPVK, ntpK, atpK; V/A-type H+/Na+-transporting ATPase subunit K	Metabolism;Energy Metabolism;Oxidative phosphorylation|Metabolism;Energy Metabolism;Methane metabolism
K02121	0.727735	0.276775	2.62934	0.00855516	0.119927	ATPVE, ntpE, atpE; V/A-type H+/Na+-transporting ATPase subunit E	Metabolism;Energy Metabolism;Oxidative phosphorylation|Metabolism;Energy Metabolism;Methane metabolism
K02118	0.727295	0.265631	2.73799	0.00618158	0.11053	ATPVB, ntpB, atpB; V/A-type H+/Na+-transporting ATPase subunit B	Metabolism;Energy Metabolism;Oxidative phosphorylation|Metabolism;Energy Metabolism;Methane metabolism
K02123	0.727265	0.265598	2.73822	0.00617729	0.11053	ATPVI, ntpI, atpI; V/A-type H+/Na+-transporting ATPase subunit I	Metabolism;Energy Metabolism;Oxidative phosphorylation|Metabolism;Energy Metabolism;Methane metabolism
K03615	0.727193	0.262853	2.76654	0.0056655	0.109855	rnfC; electron transport complex protein RnfC	Unclassified;Metabolism;Energy metabolism
K04041	0.725063	0.213864	3.3903	0.000698172	0.0790602	fbp3; fructose-1,6-bisphosphatase III [EC:3.1.3.11]	Metabolism;Carbohydrate Metabolism;Pentose phosphate pathway|Metabolism;Carbohydrate Metabolism;Glycolysis / Gluconeogenesis|Metabolism;Carbohydrate Metabolism;Fructose and mannose metabolism|Metabolism;Energy Metabolism;Carbon fixation in photosynthetic organisms
K01200	0.724833	0.255173	2.84055	0.00450361	0.101091	pulA; pullulanase [EC:3.2.1.41]	Unclassified;Metabolism;Carbohydrate metabolism
K08191	0.724473	0.274057	2.64352	0.00820501	0.118964	exuT; MFS transporter, ACS family, hexuronate transporter	Environmental Information Processing;Membrane Transport;Transporters
K06969	0.722921	0.212641	3.39973	0.000674532	0.0790602	rlmI; 23S rRNA (cytosine1962-C5)-methyltransferase [EC:2.1.1.191]	Genetic Information Processing;Translation;Ribosome Biogenesis
K07301	0.721288	0.224206	3.21708	0.00129504	0.0874891	yrbG; cation:H+ antiporter	Unclassified;Cellular Processes and Signaling;Other ion-coupled transporters
K01130	0.721009	0.266187	2.70866	0.00675556	0.112767	E3.1.6.1, aslA; arylsulfatase [EC:3.1.6.1]	Metabolism;Lipid Metabolism;Steroid hormone biosynthesis|Metabolism;Lipid Metabolism;Sphingolipid metabolism
K18979	0.719845	0.229437	3.13744	0.00170429	0.0908515	queG; epoxyqueuosine reductase [EC:1.17.99.6]
K01746	0.718238	0.262251	2.73874	0.00616742	0.11053	E4.3.1.4; formiminotetrahydrofolate cyclodeaminase [EC:4.3.1.4]	Metabolism;Metabolism of Cofactors and Vitamins;One carbon pool by folate
K16899	0.718185	0.256881	2.79579	0.00517733	0.106484	addB; ATP-dependent helicase/nuclease subunit B [EC:3.1.-.- 3.6.4.12]
K00041	0.716903	0.227548	3.15056	0.00162956	0.0908515	uxaB; tagaturonate reductase [EC:1.1.1.58]	Metabolism;Carbohydrate Metabolism;Pentose and glucuronate interconversions
K11105	0.713703	0.269975	2.64359	0.00820309	0.118964	cvrA, nhaP2; cell volume regulation protein A	Unclassified;Cellular Processes and Signaling;Other ion-coupled transporters
K09680	0.71226	0.26819	2.6558	0.00791194	0.118599	coaW; type II pantothenate kinase [EC:2.7.1.33]	Metabolism;Metabolism of Cofactors and Vitamins;Pantothenate and CoA biosynthesis
K04749	0.710547	0.245039	2.89973	0.00373488	0.0992288	rsbV; anti-sigma B factor antagonist	Unclassified;Cellular Processes and Signaling;Signal transduction mechanisms
K08600	0.709131	0.264501	2.68101	0.00733997	0.114678	srtB; sortase B [EC:3.4.22.70]	Metabolism;Enzyme Families;Peptidases
K01163	0.705426	0.205457	3.43345	0.000595947	0.0790602	K01163; uncharacterized protein	Unclassified;Poorly Characterized;Function unknown
K16212	0.703527	0.268987	2.61547	0.00891039	0.121052	mgp; 4-O-beta-D-mannosyl-D-glucose phosphorylase [EC:2.4.1.281]
K05820	0.699218	0.261627	2.67257	0.00752721	0.116702	hcaT; MFS transporter, PPP family, 3-phenylpropionic acid transporter	Environmental Information Processing;Membrane Transport;Transporters
K01991	0.697712	0.216368	3.22466	0.00126122	0.0871424	ABC-2.OM, wza; polysaccharide biosynthesis/export protein	Unclassified;Cellular Processes and Signaling;Pores ion channels
K07213	0.69285	0.254724	2.72001	0.00652803	0.111557	ATOX1, ATX1, copZ, golB; copper chaperone	Organismal Systems;Digestive System;Mineral absorption
K07315	0.692397	0.264214	2.62059	0.00877774	0.120544	rsbU_P; phosphoserine phosphatase RsbU/P [EC:3.1.3.3]	Unclassified;Cellular Processes and Signaling;Signal transduction mechanisms
K01615	0.690734	0.245368	2.81509	0.00487641	0.104778	gcdA; glutaconyl-CoA decarboxylase [EC:4.1.1.70]	Metabolism;Carbohydrate Metabolism;Butanoate metabolism|Metabolism;Xenobiotics Biodegradation and Metabolism;Benzoate degradation
K01815	0.690253	0.232518	2.9686	0.00299155	0.0991842	kduI; 4-deoxy-L-threo-5-hexosulose-uronate ketol-isomerase [EC:5.3.1.17]	Metabolism;Carbohydrate Metabolism;Pentose and glucuronate interconversions
K00610	0.689449	0.211099	3.266	0.00109078	0.0817529	pyrI; aspartate carbamoyltransferase regulatory subunit	Metabolism;Nucleotide Metabolism;Pyrimidine metabolism|Metabolism;Amino Acid Metabolism;Alanine, aspartate and glutamate metabolism
K01277	0.688661	0.233254	2.9524	0.00315312	0.0992288	DPP3; dipeptidyl-peptidase III [EC:3.4.14.4]	Metabolism;Enzyme Families;Peptidases
K00625	0.688288	0.206027	3.34077	0.000835471	0.0790602	E2.3.1.8, pta; phosphate acetyltransferase [EC:2.3.1.8]	Metabolism;Carbohydrate Metabolism;Propanoate metabolism|Metabolism;Energy Metabolism;Carbon fixation pathways in prokaryotes|Metabolism;Carbohydrate Metabolism;Pyruvate metabolism|Metabolism;Metabolism of Other Amino Acids;Taurine and hypotaurine metabolism|Metabolism;Energy Metabolism;Methane metabolism
K07402	0.686866	0.248398	2.76519	0.005689	0.109855	xdhC; xanthine dehydrogenase accessory factor	Unclassified;Genetic Information Processing;Protein folding and associated processing
K16053	0.685785	0.243181	2.82006	0.00480141	0.104601	ybdG, mscM; miniconductance mechanosensitive channel
K03614	0.685654	0.263436	2.60273	0.00924835	0.122078	rnfD; electron transport complex protein RnfD	Unclassified;Metabolism;Energy metabolism
K01676	0.685501	0.227931	3.0075	0.00263408	0.0991842	E4.2.1.2A, fumA, fumB; fumarate hydratase, class I [EC:4.2.1.2]	Metabolism;Carbohydrate Metabolism;Citrate cycle (TCA cycle)|Metabolism;Energy Metabolism;Carbon fixation pathways in prokaryotes
K07240	0.682443	0.208349	3.27548	0.00105482	0.0817021	chrA; chromate transporter	Unclassified;Cellular Processes and Signaling;Other ion-coupled transporters
K13043	0.681147	0.247159	2.75591	0.00585293	0.11053	argF; N-succinyl-L-ornithine transcarbamylase [EC:2.1.3.11]	Metabolism;Amino Acid Metabolism;Arginine and proline metabolism
K18691	0.676377	0.254427	2.65843	0.0078506	0.118599	mltF; membrane-bound lytic murein transglycosylase F [EC:4.2.2.-]
K06950	0.676055	0.221539	3.05163	0.00227603	0.0991842	K06950; uncharacterized protein	Unclassified;Poorly Characterized;General function prediction only
K11145	0.671687	0.241386	2.78263	0.00539199	0.108838	K11145; ribonuclease III family protein [EC:3.1.26.-]	Unclassified;Genetic Information Processing;Translation proteins
K06381	0.669942	0.259783	2.57885	0.00991295	0.12589	spoIID; stage II sporulation protein D	Unclassified;Cellular Processes and Signaling;Sporulation
K03387	0.666251	0.22828	2.91856	0.0035165	0.0992288	ahpF; alkyl hydroperoxide reductase subunit F [EC:1.6.4.-]	Unclassified;Genetic Information Processing;Protein folding and associated processing
K06023	0.665152	0.244355	2.72207	0.00648737	0.111557	hprK, ptsK; HPr kinase/phosphorylase [EC:2.7.11.- 2.7.4.-]	Unclassified;Cellular Processes and Signaling;Signal transduction mechanisms
K07137	0.66446	0.203136	3.27101	0.00107162	0.0817021	K07137; uncharacterized protein	Unclassified;Poorly Characterized;General function prediction only
K07458	0.658374	0.255378	2.57803	0.00993649	0.12589	vsr; DNA mismatch endonuclease, patch repair protein [EC:3.1.-.-]	Genetic Information Processing;Replication and Repair;D repair and recombination proteins
K06920	0.658287	0.229498	2.86838	0.0041258	0.0992288	queC; 7-cyano-7-deazaguanine synthase [EC:6.3.4.20]	Unclassified;Poorly Characterized;General function prediction only
K01119	0.657873	0.210164	3.13029	0.00174635	0.0908515	cpdB; 2',3'-cyclic-nucleotide 2'-phosphodiesterase / 3'-nucleotidase [EC:3.1.4.16 3.1.3.6]	Metabolism;Nucleotide Metabolism;Pyrimidine metabolism|Metabolism;Nucleotide Metabolism;Purine metabolism
K12251	0.65756	0.232366	2.82985	0.004657	0.103484	aguB; N-carbamoylputrescine amidase [EC:3.5.1.53]	Metabolism;Amino Acid Metabolism;Arginine and proline metabolism
K00177	0.653171	0.233013	2.80315	0.00506062	0.106473	korC, oorC; 2-oxoglutarate ferredoxin oxidoreductase subunit gamma [EC:1.2.7.3]	Metabolism;Carbohydrate Metabolism;Citrate cycle (TCA cycle)|Metabolism;Energy Metabolism;Carbon fixation pathways in prokaryotes
K00176	0.653071	0.233082	2.80189	0.00508048	0.106473	korD, oorD; 2-oxoglutarate ferredoxin oxidoreductase subunit delta [EC:1.2.7.3]	Metabolism;Carbohydrate Metabolism;Citrate cycle (TCA cycle)|Metabolism;Energy Metabolism;Carbon fixation pathways in prokaryotes
K16089	0.651618	0.241006	2.70374	0.00685639	0.11313	TC.FEV.OM2, cirA, cfrA, hmuR; outer membrane receptor for ferrienterochelin and colicins
K09797	0.648132	0.240667	2.69307	0.0070798	0.114678	K09797; uncharacterized protein	Unclassified;Poorly Characterized;Function unknown
K02377	0.647546	0.21561	3.00333	0.00267047	0.0991842	TSTA3, fcl; GDP-L-fucose synthase [EC:1.1.1.271]	Metabolism;Carbohydrate Metabolism;Amino sugar and nucleotide sugar metabolism|Metabolism;Carbohydrate Metabolism;Fructose and mannose metabolism
K00290	0.647246	0.219734	2.94559	0.00322336	0.0992288	LYS1; saccharopine dehydrogenase (NAD+, L-lysine forming) [EC:1.5.1.7]	Metabolism;Amino Acid Metabolism;Lysine degradation|Metabolism;Amino Acid Metabolism;Lysine biosynthesis
K13747	0.645629	0.21989	2.93614	0.00332323	0.0992288	nspC; carboxynorspermidine decarboxylase [EC:4.1.1.96]	Metabolism;Amino Acid Metabolism;Arginine and proline metabolism
K00175	0.645459	0.22539	2.86375	0.00418663	0.0992288	korB, oorB, oforB; 2-oxoglutarate/2-oxoacid ferredoxin oxidoreductase subunit beta [EC:1.2.7.3 1.2.7.11]	Metabolism;Carbohydrate Metabolism;Citrate cycle (TCA cycle)|Metabolism;Energy Metabolism;Carbon fixation pathways in prokaryotes
K03778	0.641538	0.222123	2.88821	0.0038744	0.0992288	ldhA; D-lactate dehydrogenase [EC:1.1.1.28]	Metabolism;Carbohydrate Metabolism;Pyruvate metabolism
K00174	0.639385	0.225015	2.84152	0.00448992	0.101091	korA, oorA, oforA; 2-oxoglutarate/2-oxoacid ferredoxin oxidoreductase subunit alpha [EC:1.2.7.3 1.2.7.11]	Metabolism;Carbohydrate Metabolism;Citrate cycle (TCA cycle)|Metabolism;Energy Metabolism;Carbon fixation pathways in prokaryotes
K13052	0.637056	0.247101	2.57811	0.00993412	0.12589	divIC, divA; cell division protein DivIC	Genetic Information Processing;Replication and Repair;Chromosome
K01206	0.63674	0.201033	3.16734	0.00153841	0.0908515	FUCA; alpha-L-fucosidase [EC:3.2.1.51]	Metabolism;Glycan Biosynthesis and Metabolism;Other glycan degradation
K09888	0.635139	0.215198	2.95141	0.00316325	0.0992288	zapA; cell division protein ZapA	Genetic Information Processing;Replication and Repair;Chromosome
K03839	0.635022	0.218268	2.90937	0.00362155	0.0992288	fldA, nifF, isiB; flavodoxin I	Unclassified;Metabolism;Energy metabolism
K07322	0.631942	0.205429	3.07621	0.00209649	0.0963094	ytfE, scdA; regulator of cell morphogenesis and NO signaling	Unclassified;Cellular Processes and Signaling;Cell division
K03737	0.631669	0.212833	2.96791	0.00299837	0.0991842	por, nifJ; pyruvate-ferredoxin/flavodoxin oxidoreductase [EC:1.2.7.1 1.2.7.-]	Metabolism;Energy Metabolism;Carbon fixation pathways in prokaryotes
K03327	0.628269	0.214301	2.93171	0.00337101	0.0992288	TC.MATE, SLC47A, norM, mdtK, dinF; multidrug resistance protein, MATE family	Unclassified;Cellular Processes and Signaling;Other ion-coupled transporters
K01468	0.623553	0.202113	3.08517	0.00203434	0.0963094	hutI, AMDHD1; imidazolonepropionase [EC:3.5.2.7]	Metabolism;Amino Acid Metabolism;Histidine metabolism
K01711	0.622133	0.206417	3.01396	0.00257861	0.0991842	gmd, GMDS; GDPmannose 4,6-dehydratase [EC:4.2.1.47]	Metabolism;Carbohydrate Metabolism;Amino sugar and nucleotide sugar metabolism|Metabolism;Carbohydrate Metabolism;Fructose and mannose metabolism
K00657	0.619628	0.212584	2.91475	0.00355975	0.0992288	speG, SAT; diamine N-acetyltransferase [EC:2.3.1.57]	Metabolism;Amino Acid Metabolism;Arginine and proline metabolism
K17828	0.619385	0.209227	2.96035	0.00307287	0.0991842	pyrDI; dihydroorotate dehydrogenase (NAD+) catalytic subunit [EC:1.3.1.14]
K02823	0.619322	0.209133	2.96138	0.00306263	0.0991842	pyrDII; dihydroorotate dehydrogenase electron transfer subunit	Unclassified;Metabolism;Energy metabolism
K09474	0.619311	0.221508	2.79588	0.00517578	0.106484	phoN; acid phosphatase (class A) [EC:3.1.3.2]	Metabolism;Metabolism of Cofactors and Vitamins;Riboflavin metabolism|Metabolism;Xenobiotics Biodegradation and Metabolism;Aminobenzoate degradation|Environmental Information Processing;Signal Transduction;Two-component system
K07005	0.614284	0.220817	2.78187	0.00540467	0.108838	K07005; uncharacterized protein	Unclassified;Poorly Characterized;General function prediction only
K09457	0.613879	0.222984	2.75302	0.00590491	0.11053	queF; 7-cyano-7-deazaguanine reductase [EC:1.7.1.13]	Unclassified;Poorly Characterized;General function prediction only
K12257	0.613255	0.20698	2.96288	0.00304778	0.0991842	secDF; SecD/SecF fusion protein	Environmental Information Processing;Membrane Transport;Secretion system|Genetic Information Processing;Folding, Sorting and Degradation;Protein export|Environmental Information Processing;Membrane Transport;Bacterial secretion system
K18707	0.612767	0.204025	3.00339	0.00266992	0.0991842	mtaB; threonylcarbamoyladenosine tRNA methylthiotransferase MtaB [EC:2.8.4.5]
K01960	0.612349	0.232226	2.63687	0.00836756	0.119254	pycB; pyruvate carboxylase subunit B [EC:6.4.1.1]	Metabolism;Carbohydrate Metabolism;Citrate cycle (TCA cycle)|Metabolism;Energy Metabolism;Carbon fixation pathways in prokaryotes|Metabolism;Carbohydrate Metabolism;Pyruvate metabolism
K03561	0.611986	0.213007	2.87308	0.00406487	0.0992288	exbB; biopolymer transport protein ExbB	Unclassified;Cellular Processes and Signaling;Cell motility and secretion
K07444	0.611702	0.205505	2.97658	0.00291485	0.0991842	ypsC; putative N6-adenine-specific DNA methylase [EC:2.1.1.-]	Unclassified;Genetic Information Processing;Replication, recombination and repair proteins
K08303	0.608084	0.208533	2.91602	0.00354533	0.0992288	K08303; putative protease [EC:3.4.-.-]	Metabolism;Enzyme Families;Peptidases|Human Diseases;Infectious Diseases;Epithelial cell signaling in Helicobacter pylori infection
K08641	0.607563	0.218664	2.77852	0.00546074	0.108838	vanX; zinc D-Ala-D-Ala dipeptidase [EC:3.4.13.22]	Metabolism;Enzyme Families;Peptidases
K09773	0.607137	0.229002	2.65123	0.00802003	0.118611	ppsR; [pyruvate, water dikinase]-phosphate phosphotransferase / [pyruvate, water dikinase] kinase [EC:2.7.4.28 2.7.11.33]	Unclassified;Poorly Characterized;Function unknown
K07263	0.606404	0.228592	2.65277	0.00798331	0.118611	pqqL; zinc protease [EC:3.4.24.-]	Metabolism;Enzyme Families;Peptidases
K03775	0.603948	0.222064	2.71971	0.00653399	0.111557	slyD; FKBP-type peptidyl-prolyl cis-trans isomerase SlyD [EC:5.2.1.8]	Genetic Information Processing;Folding, Sorting and Degradation;Chaperones and folding catalysts
K06142	0.601988	0.216787	2.77686	0.00548865	0.108838	hlpA, ompH; outer membrane protein	Unclassified;Cellular Processes and Signaling;Membrane and intracellular structural molecules
K01493	0.601794	0.20232	2.97447	0.00293494	0.0991842	comEB; dCMP deaminase [EC:3.5.4.12]	Environmental Information Processing;Membrane Transport;Secretion system|Metabolism;Nucleotide Metabolism;Pyrimidine metabolism
K01893	0.599509	0.201852	2.97004	0.00297756	0.0991842	NARS, asnS; asparaginyl-tRNA synthetase [EC:6.1.1.22]	Genetic Information Processing;Translation;Aminoacyl-tR biosynthesis|Metabolism;Amino Acid Metabolism;Amino acid related enzymes
K01712	0.598942	0.199557	3.00135	0.00268784	0.0991842	hutU, UROC1; urocanate hydratase [EC:4.2.1.49]	Metabolism;Amino Acid Metabolism;Histidine metabolism
K03718	0.598019	0.218722	2.73415	0.00625415	0.11053	asnC; Lrp/AsnC family transcriptional regulator, regulator for asnA, asnC and gidA	Genetic Information Processing;Transcription;Transcription factors
K02230	0.597955	0.227923	2.62349	0.0087034	0.119927	cobN; cobaltochelatase CobN [EC:6.6.1.2]	Metabolism;Metabolism of Cofactors and Vitamins;Porphyrin and chlorophyll metabolism
K01278	0.597231	0.217926	2.74053	0.00613407	0.11053	DPP4, CD26; dipeptidyl-peptidase 4 [EC:3.4.14.5]	Metabolism;Enzyme Families;Peptidases|Environmental Information Processing;Signaling Molecules and Interaction;Cellular antigens|Organismal Systems;Digestive System;Protein digestion and absorption
K00784	0.596453	0.208403	2.86202	0.00420948	0.0992288	rnz; ribonuclease Z [EC:3.1.26.11]	Genetic Information Processing;Translation;R transport
K15460	0.596393	0.216006	2.761	0.00576246	0.11053	yfiC, trmX; tRNA1Val (adenine37-N6)-methyltransferase [EC:2.1.1.223]
K03324	0.596054	0.200242	2.97667	0.00291395	0.0991842	yjbB; phosphate:Na+ symporter	Unclassified;Cellular Processes and Signaling;Other ion-coupled transporters
K09155	0.595908	0.206759	2.88213	0.00394997	0.0992288	K09155; uncharacterized protein	Unclassified;Poorly Characterized;Function unknown
K07037	0.595832	0.207603	2.87006	0.004104	0.0992288	K07037; uncharacterized protein	Unclassified;Poorly Characterized;General function prediction only
K01270	0.594292	0.208321	2.85277	0.00433394	0.099816	pepD; dipeptidase D [EC:3.4.13.-]	Metabolism;Metabolism of Other Amino Acids;beta-Alanine metabolism|Metabolism;Enzyme Families;Peptidases|Metabolism;Metabolism of Other Amino Acids;Glutathione metabolism|Metabolism;Amino Acid Metabolism;Histidine metabolism|Metabolism;Amino Acid Metabolism;Arginine and proline metabolism
K00757	0.593412	0.208852	2.8413	0.00449298	0.101091	udp, UPP; uridine phosphorylase [EC:2.4.2.3]	Metabolism;Nucleotide Metabolism;Pyrimidine metabolism|Metabolism;Xenobiotics Biodegradation and Metabolism;Drug metabolism - other enzymes
K03498	0.593083	0.205261	2.88941	0.00385963	0.0992288	trkH, trkG, ktrB; trk system potassium uptake protein	Unclassified;Cellular Processes and Signaling;Other ion-coupled transporters
K04516	0.592855	0.217846	2.72143	0.00649995	0.111557	AROA1, aroA; chorismate mutase [EC:5.4.99.5]	Metabolism;Amino Acid Metabolism;Phenylalanine, tyrosine and tryptophan biosynthesis
K02217	0.592401	0.198048	2.9912	0.00277881	0.0991842	ftnA, ftn; ferritin [EC:1.16.3.2]	Metabolism;Metabolism of Cofactors and Vitamins;Porphyrin and chlorophyll metabolism
K12267	0.587015	0.214984	2.7305	0.00632384	0.11053	msrAB; peptide methionine sulfoxide reductase msrA/msrB [EC:1.8.4.11 1.8.4.12]	Unclassified;Genetic Information Processing;Protein folding and associated processing
K15923	0.58586	0.204852	2.85992	0.00423748	0.0992288	AXY8, FUC95A, afcA; alpha-L-fucosidase 2 [EC:3.2.1.51]
K16363	0.582317	0.206612	2.81841	0.00482623	0.104616	lpxC-fabZ; UDP-3-O-[3-hydroxymyristoyl] N-acetylglucosamine deacetylase / 3-hydroxyacyl-[acyl-carrier-protein] dehydratase [EC:3.5.1.108 4.2.1.59]
K03773	0.581932	0.22321	2.6071	0.00913115	0.121937	fklB; FKBP-type peptidyl-prolyl cis-trans isomerase FklB [EC:5.2.1.8]	Genetic Information Processing;Folding, Sorting and Degradation;Chaperones and folding catalysts
K13789	0.581198	0.200878	2.89329	0.00381226	0.0992288	GGPS; geranylgeranyl diphosphate synthase, type II [EC:2.5.1.1 2.5.1.10 2.5.1.29]	Metabolism;Metabolism of Terpenoids and Polyketides;Prenyltransferases|Metabolism;Metabolism of Terpenoids and Polyketides;Terpenoid backbone biosynthesis
K14441	0.579977	0.201563	2.87739	0.0040098	0.0992288	rimO; ribosomal protein S12 methylthiotransferase [EC:2.8.4.4]	None
K06890	0.579405	0.205043	2.82577	0.0047167	0.103767	K06890; uncharacterized protein	Unclassified;Poorly Characterized;General function prediction only
K01787	0.579142	0.191182	3.02928	0.0024514	0.0991842	RENBP; N-acylglucosamine 2-epimerase [EC:5.1.3.8]	Metabolism;Carbohydrate Metabolism;Amino sugar and nucleotide sugar metabolism
K02231	0.57845	0.222458	2.60026	0.00931531	0.122168	cobP, cobU; adenosylcobinamide kinase / adenosylcobinamide-phosphate guanylyltransferase [EC:2.7.1.156 2.7.7.62]	Metabolism;Metabolism of Cofactors and Vitamins;Porphyrin and chlorophyll metabolism
K04068	0.577067	0.197845	2.91676	0.00353689	0.0992288	nrdG; anaerobic ribonucleoside-triphosphate reductase activating protein [EC:1.97.1.4]	Unclassified;Genetic Information Processing;Protein folding and associated processing
K00346	0.57597	0.214802	2.6814	0.00733158	0.114678	nqrA; Na+-transporting NADH:ubiquinone oxidoreductase subunit A [EC:1.6.5.8]	Unclassified;Metabolism;Energy metabolism
K00347	0.575574	0.214772	2.67993	0.00736368	0.114678	nqrB; Na+-transporting NADH:ubiquinone oxidoreductase subunit B [EC:1.6.5.8]	Unclassified;Metabolism;Energy metabolism
K00348	0.575574	0.214772	2.67993	0.00736368	0.114678	nqrC; Na+-transporting NADH:ubiquinone oxidoreductase subunit C [EC:1.6.5.8]	Unclassified;Metabolism;Energy metabolism
K00349	0.575574	0.214772	2.67993	0.00736368	0.114678	nqrD; Na+-transporting NADH:ubiquinone oxidoreductase subunit D [EC:1.6.5.8]	Unclassified;Metabolism;Energy metabolism
K00350	0.575574	0.214772	2.67993	0.00736368	0.114678	nqrE; Na+-transporting NADH:ubiquinone oxidoreductase subunit E [EC:1.6.5.8]	Unclassified;Metabolism;Energy metabolism
K00351	0.575554	0.214769	2.67987	0.00736514	0.114678	nqrF; Na+-transporting NADH:ubiquinone oxidoreductase subunit F [EC:1.6.5.8]	Unclassified;Metabolism;Energy metabolism
K07095	0.575539	0.20058	2.86937	0.00411291	0.0992288	K07095; uncharacterized protein	Unclassified;Poorly Characterized;General function prediction only
K03517	0.574938	0.216792	2.65203	0.008001	0.118611	nadA; quinolinate synthase [EC:2.5.1.72]	Metabolism;Metabolism of Cofactors and Vitamins;Nicotinate and nicotinamide metabolism
K00767	0.574904	0.21674	2.6525	0.0079898	0.118611	nadC, QPRT; nicotinate-nucleotide pyrophosphorylase (carboxylating) [EC:2.4.2.19]	Metabolism;Metabolism of Cofactors and Vitamins;Nicotinate and nicotinamide metabolism
K01665	0.573065	0.214624	2.67009	0.00758306	0.116837	pabB; para-aminobenzoate synthetase component I [EC:2.6.1.85]	Metabolism;Metabolism of Cofactors and Vitamins;Folate biosynthesis
K08301	0.572595	0.20672	2.76991	0.00560722	0.109855	rng, cafA; ribonuclease G [EC:3.1.26.-]	Genetic Information Processing;Translation;Ribosome Biogenesis
K07456	0.570867	0.211281	2.70193	0.00689393	0.113327	mutS2; DNA mismatch repair protein MutS2	Genetic Information Processing;Replication and Repair;Mismatch repair|Genetic Information Processing;Replication and Repair;D repair and recombination proteins
K00097	0.570562	0.209422	2.72446	0.00644077	0.111557	pdxA; 4-hydroxythreonine-4-phosphate dehydrogenase [EC:1.1.1.262]	Metabolism;Metabolism of Cofactors and Vitamins;Vitamin B6 metabolism
K09808	0.569909	0.205222	2.77704	0.00548566	0.108838	lolC_E; lipoprotein-releasing system permease protein	Environmental Information Processing;Membrane Transport;ABC transporters|Environmental Information Processing;Membrane Transport;Transporters
K07035	0.56818	0.197233	2.88075	0.00396734	0.0992288	K07035; uncharacterized protein	Unclassified;Poorly Characterized;General function prediction only
K00278	0.565409	0.214281	2.63863	0.00832425	0.119254	nadB; L-aspartate oxidase [EC:1.4.3.16]	Metabolism;Metabolism of Cofactors and Vitamins;Nicotinate and nicotinamide metabolism|Metabolism;Amino Acid Metabolism;Alanine, aspartate and glutamate metabolism
K00703	0.564794	0.197235	2.86355	0.00418919	0.0992288	glgA; starch synthase [EC:2.4.1.21]	Metabolism;Glycan Biosynthesis and Metabolism;Glycosyltransferases|Metabolism;Carbohydrate Metabolism;Starch and sucrose metabolism
K07098	0.564554	0.205013	2.75375	0.00589159	0.11053	K07098; uncharacterized protein	Unclassified;Poorly Characterized;General function prediction only
K01639	0.559506	0.196882	2.84184	0.00448543	0.101091	E4.1.3.3, nanA, NPL; N-acetylneuraminate lyase [EC:4.1.3.3]	Metabolism;Carbohydrate Metabolism;Amino sugar and nucleotide sugar metabolism
K02622	0.559269	0.21007	2.6623	0.00776085	0.118379	parE; topoisomerase IV subunit B [EC:5.99.1.-]	Genetic Information Processing;Replication and Repair;Chromosome|Genetic Information Processing;Replication and Repair;D replication proteins
K02621	0.559234	0.210076	2.66206	0.00776648	0.118379	parC; topoisomerase IV subunit A [EC:5.99.1.-]	Genetic Information Processing;Replication and Repair;Chromosome|Genetic Information Processing;Replication and Repair;D replication proteins
K07568	0.557921	0.207354	2.69066	0.00713103	0.114678	queA; S-adenosylmethionine:tRNA ribosyltransferase-isomerase [EC:2.4.99.17]	Unclassified;Genetic Information Processing;Translation proteins
K09810	0.556092	0.199128	2.79263	0.00522811	0.107031	lolD; lipoprotein-releasing system ATP-binding protein [EC:3.6.3.-]	Environmental Information Processing;Membrane Transport;ABC transporters|Environmental Information Processing;Membrane Transport;Transporters
K05601	0.555867	0.210277	2.6435	0.00820536	0.118964	hcp; hydroxylamine reductase [EC:1.7.99.1]	Metabolism;Energy Metabolism;Nitrogen metabolism
K17759	0.555506	0.200301	2.77336	0.00554804	0.109524	AIBP, nnrE; NAD(P)H-hydrate epimerase [EC:5.1.99.6]
K00798	0.553516	0.192386	2.87711	0.00401337	0.0992288	MMAB, pduO; cob(I)alamin adenosyltransferase [EC:2.5.1.17]	Metabolism;Metabolism of Cofactors and Vitamins;Porphyrin and chlorophyll metabolism
K06518	0.552922	0.193466	2.85797	0.00426356	0.0992288	cidA; holin-like protein	Unclassified;Cellular Processes and Signaling;Pores ion channels
K03270	0.552773	0.211359	2.61533	0.0089141	0.121052	kdsC; 3-deoxy-D-manno-octulosonate 8-phosphate phosphatase (KDO 8-P phosphatase) [EC:3.1.3.45]	Metabolism;Glycan Biosynthesis and Metabolism;Lipopolysaccharide biosynthesis proteins|Metabolism;Glycan Biosynthesis and Metabolism;Lipopolysaccharide biosynthesis
K03797	0.55258	0.206148	2.68051	0.00735102	0.114678	E3.4.21.102, prc, ctpA; carboxyl-terminal processing protease [EC:3.4.21.102]	Metabolism;Enzyme Families;Peptidases
K01886	0.550088	0.199386	2.75891	0.00579939	0.11053	QARS, glnS; glutaminyl-tRNA synthetase [EC:6.1.1.18]	Genetic Information Processing;Translation;Aminoacyl-tR biosynthesis|Metabolism;Amino Acid Metabolism;Amino acid related enzymes
K03650	0.549588	0.207487	2.64878	0.00807831	0.118853	mnmE, trmE, MSS1; tRNA modification GTPase [EC:3.6.-.-]	Unclassified;Poorly Characterized;General function prediction only
K03630	0.549455	0.194119	2.8305	0.00464759	0.103484	radC; DNA repair protein RadC	Unclassified;Genetic Information Processing;Replication, recombination and repair proteins
K00783	0.548164	0.205178	2.67165	0.00754788	0.116702	rlmH; 23S rRNA (pseudouridine1915-N3)-methyltransferase [EC:2.1.1.177]	Unclassified;Poorly Characterized;Function unknown
K01610	0.544865	0.210679	2.58623	0.0097031	0.125287	E4.1.1.49, pckA; phosphoenolpyruvate carboxykinase (ATP) [EC:4.1.1.49]	Metabolism;Carbohydrate Metabolism;Citrate cycle (TCA cycle)|Metabolism;Carbohydrate Metabolism;Glycolysis / Gluconeogenesis|Metabolism;Carbohydrate Metabolism;Pyruvate metabolism|Metabolism;Energy Metabolism;Carbon fixation in photosynthetic organisms
K03495	0.54173	0.208326	2.60039	0.00931167	0.122168	gidA, mnmG, MTO1; tRNA uridine 5-carboxymethylaminomethyl modification enzyme	Genetic Information Processing;Replication and Repair;Chromosome
K03978	0.540428	0.205012	2.63607	0.00838714	0.119254	engB; GTP-binding protein	Unclassified;Poorly Characterized;General function prediction only
K02687	0.535859	0.204114	2.6253	0.00865732	0.119927	prmA; ribosomal protein L11 methyltransferase [EC:2.1.1.-]	Unclassified;Genetic Information Processing;Translation proteins
K00432	0.532946	0.201839	2.64046	0.00827939	0.119254	gpx; glutathione peroxidase [EC:1.11.1.9]	Metabolism;Lipid Metabolism;Arachidonic acid metabolism|Metabolism;Metabolism of Other Amino Acids;Glutathione metabolism
K03296	0.529968	0.195755	2.7073	0.00678335	0.112767	TC.HAE1; hydrophobic/amphiphilic exporter-1 (mainly G- bacteria), HAE1 family	Unclassified;Cellular Processes and Signaling;Other ion-coupled transporters
K12573	0.525961	0.201341	2.61229	0.00899379	0.121252	rnr, vacB; ribonuclease R [EC:3.1.-.-]	Genetic Information Processing;Folding, Sorting and Degradation;R degradation
K01534	0.524509	0.191025	2.74576	0.00603715	0.11053	zntA; Cd2+/Zn2+-exporting ATPase [EC:3.6.3.3 3.6.3.5]	Unclassified;Metabolism;Energy metabolism
K03832	0.524463	0.201042	2.60872	0.00908824	0.121937	tonB; periplasmic protein TonB	Unclassified;Cellular Processes and Signaling;Membrane and intracellular structural molecules
K12373	0.518724	0.191533	2.70828	0.00676334	0.112767	HEXA_B; hexosaminidase [EC:3.2.1.52]	Metabolism;Glycan Biosynthesis and Metabolism;Other glycan degradation|Metabolism;Glycan Biosynthesis and Metabolism;Glycosphingolipid biosynthesis - globo series|Metabolism;Glycan Biosynthesis and Metabolism;Glycosaminoglycan degradation|Metabolism;Carbohydrate Metabolism;Amino sugar and nucleotide sugar metabolism|Cellular Processes;Transport and Catabolism;Lysosome|Metabolism;Glycan Biosynthes…
K18785	0.5176	0.200562	2.58075	0.0098587	0.12589	mp2; beta-1,4-mannooligosaccharide/beta-1,4-mannosyl-N-acetylglucosamine phosphorylase [EC:2.4.1.319 2.4.1.320]
K03215	0.509409	0.194779	2.61532	0.0089144	0.121052	rumA; 23S rRNA (uracil1939-C5)-methyltransferase [EC:2.1.1.190]	Genetic Information Processing;Translation;Ribosome Biogenesis
K01745	0.503873	0.195301	2.57999	0.00988043	0.12589	hutH, HAL; histidine ammonia-lyase [EC:4.3.1.3]	Metabolism;Amino Acid Metabolism;Histidine metabolism|Metabolism;Energy Metabolism;Nitrogen metabolism
K02837	0.495257	0.182046	2.7205	0.00651828	0.111557	prfC; peptide chain release factor 3	Genetic Information Processing;Translation;Translation factors
K00651	0.487054	0.184919	2.63388	0.00844149	0.119642	metA; homoserine O-succinyltransferase/O-acetyltransferase [EC:2.3.1.46 2.3.1.31]	Metabolism;Amino Acid Metabolism;Cysteine and methionine metabolism|Metabolism;Energy Metabolism;Sulfur metabolism
K05970	0.485169	0.187154	2.59235	0.00953215	0.124195	SIAE; sialate O-acetylesterase [EC:3.1.1.53]	Unclassified;Metabolism;Others
K03918	-0.972772	0.368314	-2.64115	0.00826245	0.119254	lat; L-lysine 6-transaminase [EC:2.6.1.36]	Metabolism;Amino Acid Metabolism;Lysine biosynthesis|Metabolism;Amino Acid Metabolism;Amino acid related enzymes
K05982	-1.11049	0.371286	-2.99093	0.00278125	0.0991842	E3.1.21.7, nfi; deoxyribonuclease V [EC:3.1.21.7]	Genetic Information Processing;Replication and Repair;D repair and recombination proteins
K01637	-1.21484	0.466501	-2.60416	0.00921007	0.121937	E4.1.3.1, aceA; isocitrate lyase [EC:4.1.3.1]	Metabolism;Carbohydrate Metabolism;Glyoxylate and dicarboxylate metabolism
K07093	-1.37551	0.502046	-2.73981	0.00614755	0.11053	K07093; uncharacterized protein	Unclassified;Poorly Characterized;General function prediction only
K19237	2.12072	0.885488	2.39497	0.0166217	0.155933	kgp; gingipain K [EC:3.4.22.47]
K19141	1.96478	0.77699	2.52871	0.0114484	0.13218	cmr5; CRISPR-associated protein Cmr5
K09000	1.8166	0.797473	2.27794	0.0227299	0.186133	cmr4; CRISPR-associated protein Cmr4	Unclassified;Poorly Characterized;Function unknown
K08961	1.32216	0.54384	2.43115	0.0150508	0.149462	K08961; chondroitin-sulfate-ABC endolyase/exolyase [EC:4.2.2.20 4.2.2.21]	Unclassified;Metabolism;Others
K16092	1.30369	0.529432	2.46244	0.0137995	0.144877	btuB; vitamin B12 transporter
K07267	1.28331	0.558846	2.29635	0.0216556	0.179736	oprB; porin	Unclassified;Cellular Processes and Signaling;Membrane and intracellular structural molecules
K03503	1.27477	0.544012	2.34328	0.0191151	0.16738	umuD; DNA polymerase V [EC:3.4.21.-]	Metabolism;Enzyme Families;Peptidases|Genetic Information Processing;Replication and Repair;D repair and recombination proteins
K05286	1.26973	0.506188	2.50842	0.0121272	0.134403	PIGB; phosphatidylinositol glycan, class B [EC:2.4.1.-]
K07480	1.26973	0.506188	2.50842	0.0121272	0.134403	insB; insertion element IS1 protein InsB	Unclassified;Genetic Information Processing;Replication, recombination and repair proteins
K08693	1.26973	0.506188	2.50842	0.0121272	0.134403	yfkN; 2',3'-cyclic-nucleotide 2'-phosphodiesterase / 3'-nucleotidase / 5'-nucleotidase [EC:3.1.4.16 3.1.3.6 3.1.3.5]	Metabolism;Nucleotide Metabolism;Pyrimidine metabolism|Metabolism;Nucleotide Metabolism;Purine metabolism
K18427	1.26973	0.506188	2.50842	0.0121272	0.134403	hpdB; 4-hydroxyphenylacetate decarboxylase large subunit [EC:4.1.1.83]
K18428	1.26973	0.506188	2.50842	0.0121272	0.134403	hpdC; 4-hydroxyphenylacetate decarboxylase small subunit [EC:4.1.1.83]
K13695	1.26573	0.501872	2.52202	0.0116682	0.1323	nlpC; probable lipoprotein NlpC	Metabolism;Enzyme Families;Peptidases
K07783	1.26039	0.518736	2.42973	0.01511	0.149478	uhpC; MFS transporter, OPA family, sugar phosphate sensor protein UhpC	Environmental Information Processing;Membrane Transport;Transporters|Environmental Information Processing;Signal Transduction;Two-component system
K07486	1.24734	0.602663	2.06972	0.038479	0.236325	K07486; transposase	Unclassified;Genetic Information Processing;Replication, recombination and repair proteins
K07454	1.24659	0.571542	2.1811	0.0291759	0.213511	K07454; putative restriction endonuclease	Unclassified;Genetic Information Processing;Replication, recombination and repair proteins
K13525	1.21602	0.47414	2.56469	0.0103269	0.126602	VCP, CDC48; transitional endoplasmic reticulum ATPase	Genetic Information Processing;Folding, Sorting and Degradation;Protein processing in endoplasmic reticulum
K11692	1.20554	0.476661	2.52914	0.0114342	0.13218	K11692, dctR; two-component system, CitB family, response regulator DctR
K05566	1.18753	0.470447	2.52427	0.011594	0.1323	mnhB, mrpB; multicomponent Na+:H+ antiporter subunit B	Unclassified;Cellular Processes and Signaling;Other ion-coupled transporters
K13020	1.15463	0.474549	2.43312	0.0149695	0.149462	wlbA, bplA; UDP-N-acetyl-2-amino-2-deoxyglucuronate dehydrogenase [EC:1.1.1.335]	Metabolism;Glycan Biosynthesis and Metabolism;Lipopolysaccharide biosynthesis proteins
K02083	1.14846	0.46542	2.46758	0.0136032	0.143222	allC; allantoate deiminase [EC:3.5.3.9]	Metabolism;Enzyme Families;Peptidases|Metabolism;Nucleotide Metabolism;Purine metabolism
K04940	1.14108	0.496684	2.2974	0.0215961	0.179736	odh; opine dehydrogenase [EC:1.5.1.28]	Unclassified;Metabolism;Others
K06310	1.13246	0.52083	2.17434	0.0296794	0.215151	yndD; spore germination protein	Unclassified;Cellular Processes and Signaling;Germination
K08169	1.13044	0.52265	2.1629	0.030549	0.218165	yebQ; MFS transporter, DHA2 family, multidrug resistance protein	Environmental Information Processing;Membrane Transport;Transporters
K07319	1.10811	0.518981	2.13517	0.0327473	0.225208	yhdJ; adenine-specific DNA-methyltransferase [EC:2.1.1.72]	Unclassified;Genetic Information Processing;Replication, recombination and repair proteins
K06934	1.08135	0.467148	2.31479	0.0206242	0.175838	K06934; uncharacterized protein	Unclassified;Poorly Characterized;General function prediction only
K09972	1.08133	0.449839	2.40381	0.016225	0.15389	aapP, bztD; general L-amino acid transport system ATP-binding protein [EC:3.6.3.-]	Environmental Information Processing;Membrane Transport;ABC transporters|Environmental Information Processing;Membrane Transport;Transporters
K07719	1.08021	0.43699	2.47194	0.0134382	0.141822	ycbB, glnL; two-component system, response regulator YcbB	Environmental Information Processing;Signal Transduction;Two-component system
K01567	1.07641	0.480189	2.24164	0.0249844	0.195888	pdaA; peptidoglycan-N-acetylmuramic acid deacetylase [EC:3.5.1.-]	Unclassified;Metabolism;Others
K13018	1.07262	0.42288	2.53645	0.0111983	0.131554	wbpD, wlbB; UDP-2-acetamido-3-amino-2,3-dideoxy-glucuronate N-acetyltransferase [EC:2.3.1.201]	Metabolism;Glycan Biosynthesis and Metabolism;Lipopolysaccharide biosynthesis proteins
K07704	1.07048	0.50973	2.10009	0.035721	0.228594	lytS; two-component system, LytTR family, sensor histidine kinase LytS [EC:2.7.13.3]	Metabolism;Enzyme Families;Protein kinases|Environmental Information Processing;Signal Transduction;Two-component system
K00436	1.06972	0.506654	2.11134	0.0347433	0.225599	hoxH; NAD-reducing hydrogenase large subunit [EC:1.12.1.2]	Metabolism;Energy Metabolism;Methane metabolism
K05826	1.06972	0.506654	2.11134	0.0347433	0.225599	lysW; alpha-aminoadipate/glutamate carrier protein LysW	Metabolism;Amino Acid Metabolism;Lysine biosynthesis
K05827	1.06972	0.506654	2.11134	0.0347433	0.225599	lysX; [lysine-biosynthesis-protein LysW]---L-2-aminoadipate ligase [EC:6.3.2.43]	Metabolism;Amino Acid Metabolism;Lysine biosynthesis
K05828	1.06972	0.506654	2.11134	0.0347433	0.225599	lysZ, argB; LysW-gamma-L-alpha-aminoadipate/LysW-L-glutamate kinase [EC:2.7.2.-]
K05829	1.06972	0.506654	2.11134	0.0347433	0.225599	lysY, argC; LysW-gamma-L-alpha-aminoadipyl-6-phosphate/LysW-L-glutamyl-5-phosphate reductase [EC:1.2.1.-]
K05830	1.06972	0.506654	2.11134	0.0347433	0.225599	lysJ, argD; LysW-gamma-L-lysine/LysW-L-ornithine aminotransferase [EC:2.6.1.-]	Metabolism;Amino Acid Metabolism;Lysine biosynthesis|Metabolism;Amino Acid Metabolism;Amino acid related enzymes|Metabolism;Amino Acid Metabolism;Arginine and proline metabolism
K05831	1.06972	0.506654	2.11134	0.0347433	0.225599	lysK, argE; LysW-gamma-L-lysine/LysW-L-ornithine carboxypeptidase	Metabolism;Amino Acid Metabolism;Lysine biosynthesis
K09129	1.06972	0.506654	2.11134	0.0347433	0.225599	K09129; uncharacterized protein	Unclassified;Poorly Characterized;Function unknown
K09683	1.06972	0.506654	2.11134	0.0347433	0.225599	hutP; hut operon positive regulatory protein	Genetic Information Processing;Transcription;Transcription factors
K09700	1.06972	0.506654	2.11134	0.0347433	0.225599	K09700; uncharacterized protein	Unclassified;Poorly Characterized;Function unknown
K15509	1.06972	0.506654	2.11134	0.0347433	0.225599	hpsN; sulfopropanediol 3-dehydrogenase [EC:1.1.1.308]
K18007	1.06972	0.506654	2.11134	0.0347433	0.225599	hoxY; NAD-reducing hydrogenase small subunit [EC:1.12.1.2]
K18016	1.06972	0.506654	2.11134	0.0347433	0.225599	mbhL; membrane-bound hydrogenase subunit alpha [EC:1.12.7.2]
K18017	1.06972	0.506654	2.11134	0.0347433	0.225599	mbhK; membrane-bound hydrogenase subunit beta [EC:1.12.7.2]
K18023	1.06972	0.506654	2.11134	0.0347433	0.225599	mbhJ; membrane-bound hydrogenase subunit mbhJ [EC:1.12.7.2]
K18123	1.06972	0.506654	2.11134	0.0347433	0.225599	HOGA1; 4-hydroxy-2-oxoglutarate aldolase [EC:4.1.3.16]
K03077	1.04261	0.464828	2.24301	0.0248964	0.195545	araD, ulaF, sgaE, sgbE; L-ribulose-5-phosphate 4-epimerase [EC:5.1.3.4]	Metabolism;Carbohydrate Metabolism;Ascorbate and aldarate metabolism
K19171	1.03372	0.478111	2.1621	0.0306105	0.218165	dndD; DNA sulfur modification protein DndD
K00015	1.00798	0.44566	2.26178	0.023711	0.191332	gyaR, GOR1; glyoxylate reductase [EC:1.1.1.26]	Metabolism;Carbohydrate Metabolism;Glyoxylate and dicarboxylate metabolism
K17865	0.9958	0.391943	2.54068	0.0110638	0.131516	croR; 3-hydroxybutyryl-CoA dehydratase [EC:4.2.1.55]
K02086	0.99376	0.398096	2.49628	0.0125503	0.13737	dnaD; DNA replication protein	Unclassified;Genetic Information Processing;Replication, recombination and repair proteins
K13954	0.993681	0.457952	2.16984	0.0300191	0.216196	yiaY; alcohol dehydrogenase [EC:1.1.1.1]	Metabolism;Xenobiotics Biodegradation and Metabolism;Chloroalkane and chloroalkene degradation|Metabolism;Carbohydrate Metabolism;Glycolysis / Gluconeogenesis|Metabolism;Lipid Metabolism;Fatty acid metabolism|Metabolism;Xenobiotics Biodegradation and Metabolism;Naphthalene degradation|Metabolism;Amino Acid Metabolism;Tyrosine metabolism
K03093	0.984991	0.447941	2.19893	0.0278829	0.207077	sigI; RNA polymerase sigma factor	Genetic Information Processing;Transcription;Transcription machinery
K01235	0.973484	0.46885	2.07632	0.0378639	0.234502	aguA; alpha-glucuronidase [EC:3.2.1.139]	Unclassified;Metabolism;Carbohydrate metabolism
K09973	0.969184	0.434166	2.23229	0.0255958	0.197179	K09973; uncharacterized protein	Unclassified;Poorly Characterized;Function unknown
K02385	0.959919	0.387148	2.47946	0.0131581	0.141053	flbD; flagellar protein FlbD	Cellular Processes;Cell Motility;Bacterial motility proteins
K09116	0.937484	0.431458	2.17283	0.0297931	0.215622	K09116; uncharacterized protein	Unclassified;Poorly Characterized;Function unknown
K17734	0.934686	0.397866	2.34925	0.0188114	0.165048	aprX; serine protease AprX [EC:3.4.21.-]
K06045	0.926306	0.470302	1.9696	0.0488845	0.260146	shc; squalene-hopene/tetraprenyl-beta-curcumene cyclase [EC:5.4.99.17 4.2.1.129]	Metabolism;Lipid Metabolism;Steroid biosynthesis
K18344	0.912191	0.373942	2.43939	0.0147119	0.149279	vanRB, vanR, vanRD; two-component system, OmpR family, response regulator VanR
K03519	0.900827	0.456612	1.97285	0.0485126	0.259782	coxM, cutM; aerobic carbon-monoxide dehydrogenase medium subunit [EC:1.2.5.3]	Metabolism;Xenobiotics Biodegradation and Metabolism;Nitrotoluene degradation|Metabolism;Energy Metabolism;Methane metabolism
K19309	0.899568	0.418561	2.14919	0.031619	0.220884	bcrA; bacitracin transport system ATP-binding protein
K15792	0.897931	0.446818	2.00961	0.0444723	0.251922	murEF; murE/murF fusion protein [EC:6.3.2.13 6.3.2.10]
K08678	0.897189	0.354419	2.53144	0.0113596	0.131843	UXS1, uxs; UDP-glucuronate decarboxylase [EC:4.1.1.35]
K06897	0.893834	0.399496	2.23741	0.0252597	0.196037	K06897; 7,8-dihydropterin-6-yl-methyl-4-(beta-D-ribofuranosyl)aminobenzene 5'-phosphate synthase [EC:2.5.1.105]	Unclassified;Poorly Characterized;General function prediction only
K07216	0.893545	0.413612	2.16035	0.0307459	0.218165	K07216; hemerythrin	Unclassified;Cellular Processes and Signaling;Inorganic ion transport and metabolism
K07667	0.887796	0.366903	2.4197	0.0155334	0.151658	kdpE; two-component system, OmpR family, KDP operon response regulator KdpE	Environmental Information Processing;Signal Transduction;Two-component system
K06904	0.876885	0.404413	2.16829	0.0301365	0.216689	K06904; uncharacterized protein	Unclassified;Poorly Characterized;General function prediction only
K13921	0.876217	0.442677	1.97936	0.0477758	0.25827	pduQ; 1-propanol dehydrogenase	Metabolism;Lipid Metabolism;Glycerolipid metabolism
K04086	0.869982	0.438494	1.98403	0.047253	0.255756	clpL; ATP-dependent Clp protease ATP-binding subunit ClpL	Genetic Information Processing;Folding, Sorting and Degradation;Chaperones and folding catalysts
K02203	0.856465	0.394386	2.17164	0.0298826	0.215917	thrH; phosphoserine / homoserine phosphotransferase [EC:3.1.3.3 2.7.1.39]	Metabolism;Amino Acid Metabolism;Glycine, serine and threonine metabolism|Metabolism;Energy Metabolism;Methane metabolism
K00294	0.855276	0.348562	2.45373	0.0141385	0.145567	E1.2.1.88; 1-pyrroline-5-carboxylate dehydrogenase [EC:1.2.1.88]	Metabolism;Amino Acid Metabolism;Alanine, aspartate and glutamate metabolism|Metabolism;Amino Acid Metabolism;Arginine and proline metabolism
K07344	0.854061	0.354558	2.4088	0.0160049	0.153522	trbL; type IV secretion system protein TrbL	Environmental Information Processing;Membrane Transport;Secretion system
K01026	0.844636	0.380655	2.2189	0.0264935	0.200657	pct; propionate CoA-transferase [EC:2.8.3.1]	Metabolism;Carbohydrate Metabolism;Propanoate metabolism|Metabolism;Carbohydrate Metabolism;Pyruvate metabolism|Metabolism;Xenobiotics Biodegradation and Metabolism;Styrene degradation
K07813	0.841812	0.394686	2.13287	0.0329358	0.225599	agrB; accessory gene regulator B	Metabolism;Enzyme Families;Peptidases|Environmental Information Processing;Signal Transduction;Two-component system
K02398	0.840572	0.330129	2.54619	0.0108906	0.130763	flgM; negative regulator of flagellin synthesis FlgM	Cellular Processes;Cell Motility;Bacterial motility proteins|Cellular Processes;Cell Motility;Flagellar assembly
K06373	0.839491	0.375518	2.23556	0.0253808	0.196505	spmA; spore maturation protein A	Unclassified;Cellular Processes and Signaling;Sporulation
K10026	0.838271	0.341353	2.45573	0.0140599	0.145567	queE; 7-carboxy-7-deazaguanine synthase [EC:4.3.99.3]	Unclassified;Poorly Characterized;General function prediction only
K07814	0.830473	0.347874	2.38728	0.0169737	0.155933	K07814; putative two-component system response regulator	Environmental Information Processing;Signal Transduction;Two-component system
K05873	0.829064	0.403484	2.05477	0.0399017	0.242703	E4.6.1.1B, cyaB; adenylate cyclase, class 2 [EC:4.6.1.1]	Metabolism;Nucleotide Metabolism;Purine metabolism
K08659	0.823446	0.397117	2.07356	0.0381203	0.235102	pepDA, pepDB; dipeptidase [EC:3.4.-.-]	Metabolism;Enzyme Families;Peptidases
K06404	0.812574	0.409044	1.98652	0.046976	0.255477	spoVAB; stage V sporulation protein AB	Unclassified;Cellular Processes and Signaling;Sporulation
K06438	0.809418	0.409882	1.97476	0.0482955	0.259782	yqfD; similar to stage IV sporulation protein	Unclassified;Cellular Processes and Signaling;Sporulation
K06403	0.807562	0.408809	1.9754	0.0482227	0.259782	spoVAA; stage V sporulation protein AA	Unclassified;Cellular Processes and Signaling;Sporulation
K06378	0.806756	0.409224	1.97143	0.0486746	0.259782	spoIIAA; stage II sporulation protein AA (anti-sigma F factor antagonist)	Unclassified;Cellular Processes and Signaling;Sporulation
K18199	0.805995	0.385189	2.09247	0.0363969	0.230583	inhA; cyclohexyl-isocyanide hydratase [EC:4.2.1.103]
K03405	0.803787	0.338916	2.37164	0.0177093	0.158267	chlI, bchI; magnesium chelatase subunit I [EC:6.6.1.1]	Metabolism;Metabolism of Cofactors and Vitamins;Porphyrin and chlorophyll metabolism
K03772	0.803205	0.335979	2.39064	0.0168191	0.155933	fkpA; FKBP-type peptidyl-prolyl cis-trans isomerase FkpA [EC:5.2.1.8]	Genetic Information Processing;Folding, Sorting and Degradation;Chaperones and folding catalysts
K07646	0.80301	0.339707	2.36383	0.0180872	0.160929	kdpD; two-component system, OmpR family, sensor histidine kinase KdpD [EC:2.7.13.3]	Metabolism;Enzyme Families;Protein kinases|Environmental Information Processing;Signal Transduction;Two-component system
K09777	0.802352	0.333642	2.40483	0.0161801	0.15389	K09777; uncharacterized protein	Unclassified;Poorly Characterized;Function unknown
K03409	0.796616	0.365985	2.17664	0.0295075	0.214256	cheX; chemotaxis protein CheX	Cellular Processes;Cell Motility;Bacterial motility proteins|Cellular Processes;Cell Motility;Bacterial chemotaxis
K06374	0.791564	0.402452	1.96685	0.0492002	0.261147	spmB; spore maturation protein B	Unclassified;Cellular Processes and Signaling;Sporulation
K02481	0.789738	0.326915	2.41573	0.0157039	0.151658	K02481; two-component system, NtrC family, response regulator	Environmental Information Processing;Signal Transduction;Two-component system
K01192	0.789402	0.389706	2.02564	0.0428021	0.24934	E3.2.1.25, MANBA, manB; beta-mannosidase [EC:3.2.1.25]	Cellular Processes;Transport and Catabolism;Lysosome|Metabolism;Glycan Biosynthesis and Metabolism;Other glycan degradation
K11144	0.787823	0.354951	2.21953	0.026451	0.200657	dnaI; primosomal protein DnaI	Genetic Information Processing;Replication and Repair;D replication proteins
K06317	0.785709	0.390696	2.01105	0.0443201	0.251922	bofA; inhibitor of the pro-sigma K processing machinery	Unclassified;Cellular Processes and Signaling;Sporulation
K03410	0.781991	0.349265	2.23896	0.0251584	0.196037	cheC; chemotaxis protein CheC	Cellular Processes;Cell Motility;Bacterial motility proteins|Cellular Processes;Cell Motility;Bacterial chemotaxis
K18332	0.781744	0.373137	2.09506	0.0361657	0.230202	hndD; NADP-reducing hydrogenase subunit HndD [EC:1.12.1.3]
K07175	0.780754	0.3041	2.56743	0.0102456	0.126602	phoH2; PhoH-like ATPase	Unclassified;Cellular Processes and Signaling;Signal transduction mechanisms
K02471	0.778257	0.343971	2.26257	0.0236625	0.19129	bacA; vitamin B12/bleomycin/antimicrobial peptide transport system ATP-binding/permease protein	Environmental Information Processing;Membrane Transport;ABC transporters|Environmental Information Processing;Membrane Transport;Transporters
K09384	0.777396	0.394704	1.96957	0.0488877	0.260146	K09384; uncharacterized protein	Unclassified;Poorly Characterized;Function unknown
K01884	0.775523	0.350999	2.20947	0.0271417	0.202717	cysS1; cysteinyl-tRNA synthetase, unknown class [EC:6.1.1.16]	Genetic Information Processing;Translation;Aminoacyl-tR biosynthesis|Metabolism;Amino Acid Metabolism;Amino acid related enzymes
K06282	0.774695	0.348247	2.22455	0.0261112	0.199764	hyaA, hybO; hydrogenase small subunit [EC:1.12.99.6]	Metabolism;Xenobiotics Biodegradation and Metabolism;Nitrotoluene degradation
K06987	0.770727	0.32989	2.33631	0.0194749	0.169858	K06987; uncharacterized protein	Unclassified;Poorly Characterized;General function prediction only
K17073	0.770561	0.344877	2.2343	0.025463	0.196505	lysX1; putative lysine transport system substrate-binding protein
K18475	0.770299	0.367631	2.09531	0.0361439	0.230202	fliB; lysine-N-methylase [EC:2.1.1.-]
K03411	0.7647	0.340696	2.24452	0.0247988	0.195125	cheD; chemotaxis protein CheD [EC:3.5.1.44]	Cellular Processes;Cell Motility;Bacterial motility proteins|Cellular Processes;Cell Motility;Bacterial chemotaxis
K02418	0.754655	0.363898	2.07381	0.0380971	0.235102	fliOZ, fliO; flagellar protein FliO/FliZ	Environmental Information Processing;Membrane Transport;Secretion system|Cellular Processes;Cell Motility;Bacterial motility proteins|Cellular Processes;Cell Motility;Flagellar assembly
K07451	0.754109	0.368188	2.04816	0.040544	0.244704	mcrA; 5-methylcytosine-specific restriction enzyme A [EC:3.1.21.-]	Unclassified;Genetic Information Processing;Replication, recombination and repair proteins
K19050	0.750222	0.381943	1.96422	0.049504	0.261147	hepA; heparin lyase [EC:4.2.2.7]
K04074	0.746966	0.30813	2.42419	0.0153426	0.150767	divIVA; cell division initiation protein	Genetic Information Processing;Replication and Repair;Chromosome
K03487	0.742408	0.288345	2.57472	0.010032	0.126387	ascG; LacI family transcriptional regulator, asc operon repressor	Genetic Information Processing;Transcription;Transcription factors
K06281	0.742298	0.352113	2.10812	0.0350203	0.225599	hyaB, hybC; hydrogenase large subunit [EC:1.12.99.6]	Metabolism;Xenobiotics Biodegradation and Metabolism;Nitrotoluene degradation
K01449	0.740955	0.334934	2.21224	0.02695	0.201988	cwlJ, sleB; N-acetylmuramoyl-L-alanine amidase [EC:3.5.1.28]	Unclassified;Cellular Processes and Signaling;Membrane and intracellular structural molecules
K01442	0.738607	0.333138	2.21712	0.0266146	0.200657	E3.5.1.24; choloylglycine hydrolase [EC:3.5.1.24]	Metabolism;Lipid Metabolism;Primary bile acid biosynthesis|Metabolism;Lipid Metabolism;Secondary bile acid biosynthesis
K07079	0.733205	0.369127	1.98632	0.0469976	0.255477	K07079; uncharacterized protein	Unclassified;Poorly Characterized;General function prediction only
K08161	0.733122	0.344552	2.12775	0.0333577	0.225599	mdtG; MFS transporter, DHA1 family, multidrug resistance protein	Environmental Information Processing;Membrane Transport;Transporters
K18330	0.721169	0.334446	2.15631	0.0310594	0.2194	hndA; NADP-reducing hydrogenase subunit HndA [EC:1.12.1.3]
K02793	0.720867	0.30327	2.37698	0.0174549	0.157581	PTS-Man-EIIA, manX; PTS system, mannose-specific IIA component [EC:2.7.1.191]	Metabolism;Carbohydrate Metabolism;Amino sugar and nucleotide sugar metabolism|Environmental Information Processing;Membrane Transport;Transporters|Environmental Information Processing;Membrane Transport;Phosphotransferase system (PTS)|Metabolism;Carbohydrate Metabolism;Fructose and mannose metabolism
K02053	0.719248	0.366814	1.9608	0.0499026	0.261147	ABC.SP.P; putative spermidine/putrescine transport system permease protein	Environmental Information Processing;Membrane Transport;Transporters
K00819	0.717491	0.324825	2.20885	0.0271849	0.202717	rocD, OAT; ornithine--oxo-acid transaminase [EC:2.6.1.13]	Metabolism;Amino Acid Metabolism;Amino acid related enzymes|Metabolism;Amino Acid Metabolism;Arginine and proline metabolism
K13818	0.716411	0.342859	2.08952	0.0366609	0.231262	mobAB; molybdopterin-guanine dinucleotide biosynthesis protein [EC:2.7.7.77]	Unclassified;Metabolism;Metabolism of cofactors and vitamins
K00899	0.716151	0.308895	2.31843	0.020426	0.174707	mtnK; 5-methylthioribose kinase [EC:2.7.1.100]	Metabolism;Amino Acid Metabolism;Cysteine and methionine metabolism
K05805	0.715059	0.34958	2.04548	0.0408072	0.245115	creA; CreA protein	Unclassified;Poorly Characterized;Function unknown
K07571	0.713699	0.321741	2.21824	0.0265383	0.200657	K07571; S1 RNA binding domain protein	Unclassified;Genetic Information Processing;Translation proteins
K00821	0.707906	0.286182	2.47362	0.0133751	0.141495	argD; acetylornithine/N-succinyldiaminopimelate aminotransferase [EC:2.6.1.11 2.6.1.17]	Metabolism;Amino Acid Metabolism;Lysine biosynthesis|Metabolism;Amino Acid Metabolism;Amino acid related enzymes|Metabolism;Amino Acid Metabolism;Arginine and proline metabolism
K07668	0.700125	0.328633	2.13041	0.0331375	0.225599	vicR; two-component system, OmpR family, response regulator VicR	Environmental Information Processing;Signal Transduction;Two-component system
K03150	0.699086	0.289359	2.41598	0.015693	0.151658	thiH; 2-iminoacetate synthase [EC:4.1.99.19]	Metabolism;Metabolism of Cofactors and Vitamins;Thiamine metabolism
K00720	0.696643	0.286576	2.43092	0.0150607	0.149462	UGCG; ceramide glucosyltransferase [EC:2.4.1.80]	Metabolism;Glycan Biosynthesis and Metabolism;Glycosyltransferases|Metabolism;Lipid Metabolism;Sphingolipid metabolism
K09607	0.695752	0.280752	2.47817	0.0132057	0.141053	ina; immune inhibitor A [EC:3.4.24.-]	Metabolism;Enzyme Families;Peptidases
K09955	0.694666	0.340382	2.04084	0.0412666	0.24625	K09955; uncharacterized protein	Unclassified;Poorly Characterized;Function unknown
K19088	0.693508	0.276326	2.50975	0.0120818	0.134403	cst1, cas8a; CRISPR-associated protein Cst1
K16213	0.69294	0.281726	2.45962	0.0139082	0.145052	cbe, mbe; cellobiose epimerase [EC:5.1.3.11]
K05967	0.692728	0.315258	2.19734	0.0279965	0.207077	K05967; uncharacterized protein	Unclassified;Poorly Characterized;Function unknown
K00324	0.686422	0.289115	2.37422	0.0175859	0.158246	pntA; NAD(P) transhydrogenase subunit alpha [EC:1.6.1.2]	Metabolism;Metabolism of Cofactors and Vitamins;Nicotinate and nicotinamide metabolism
K03735	0.681847	0.304608	2.23844	0.0251924	0.196037	eutB; ethanolamine ammonia-lyase large subunit [EC:4.3.1.7]	Metabolism;Lipid Metabolism;Glycerophospholipid metabolism
K03736	0.68134	0.304542	2.23726	0.0252693	0.196037	eutC; ethanolamine ammonia-lyase small subunit [EC:4.3.1.7]	Metabolism;Lipid Metabolism;Glycerophospholipid metabolism
K02116	0.680027	0.267016	2.54677	0.0108726	0.130763	atpI; ATP synthase protein I	Metabolism;Energy Metabolism;Photosynthesis proteins
K17363	0.679736	0.311584	2.18155	0.0291426	0.213511	urdA; urocanate reductase [EC:1.3.99.33]
K07586	0.669687	0.291425	2.29797	0.0215633	0.179736	ygaC; uncharacterized protein	Unclassified;Genetic Information Processing;Others
K00662	0.668455	0.301241	2.21901	0.0264862	0.200657	aacC; aminoglycoside 3-N-acetyltransferase [EC:2.3.1.81]	Unclassified;Metabolism;Others
K07006	0.667409	0.274197	2.43405	0.0149311	0.149462	K07006; uncharacterized protein	Unclassified;Poorly Characterized;General function prediction only
K01209	0.664387	0.317877	2.09007	0.0366113	0.231262	abfA; alpha-N-arabinofuranosidase [EC:3.2.1.55]	Metabolism;Carbohydrate Metabolism;Amino sugar and nucleotide sugar metabolism
K10819	0.663843	0.315211	2.10603	0.0352021	0.225927	E2.7.13.3; histidine kinase [EC:2.7.13.3]	Unclassified;Metabolism;Others
K15051	0.659746	0.305432	2.16004	0.0307695	0.218165	endA; DNA-entry nuclease
K01910	0.658839	0.27856	2.36516	0.0180222	0.160673	citC; [citrate (pro-3S)-lyase] ligase [EC:6.2.1.22]	Environmental Information Processing;Signal Transduction;Two-component system
K04027	0.654205	0.316888	2.06447	0.0389735	0.238864	eutM; ethanolamine utilization protein EutM	Unclassified;Metabolism;Amino acid metabolism
K17733	0.65378	0.303959	2.15088	0.0314855	0.220299	cwlK; peptidoglycan LD-endopeptidase CwlK [EC:3.4.-.-]
K09975	0.653554	0.308263	2.12012	0.0339961	0.225599	K09975; uncharacterized protein	Unclassified;Poorly Characterized;Function unknown
K07276	0.653111	0.298444	2.18838	0.0286416	0.210737	K07276; uncharacterized protein	Unclassified;Cellular Processes and Signaling;Membrane and intracellular structural molecules
K03091	0.653002	0.267226	2.44363	0.0145403	0.14815	sigH; RNA polymerase sporulation-specific sigma factor	Genetic Information Processing;Transcription;Transcription machinery
K02045	0.649337	0.304986	2.12907	0.0332484	0.225599	cysA; sulfate transport system ATP-binding protein [EC:3.6.3.25]	Environmental Information Processing;Membrane Transport;ABC transporters|Environmental Information Processing;Membrane Transport;Transporters
K05799	0.649037	0.330507	1.96376	0.0495581	0.261147	pdhR; GntR family transcriptional regulator, transcriptional repressor for pyruvate dehydrogenase complex	Genetic Information Processing;Transcription;Transcription factors
K03412	0.6488	0.297708	2.17932	0.0293083	0.213511	cheB; two-component system, chemotaxis family, protein-glutamate methylesterase/glutaminase [EC:3.1.1.61 3.5.1.44]	Cellular Processes;Cell Motility;Bacterial motility proteins|Cellular Processes;Cell Motility;Bacterial chemotaxis|Environmental Information Processing;Signal Transduction;Two-component system
K11636	0.647584	0.259004	2.50028	0.0124095	0.136166	yxdM; putative ABC transport system permease protein	Environmental Information Processing;Membrane Transport;Transporters|Environmental Information Processing;Signal Transduction;Two-component system
K04032	0.645837	0.315169	2.04918	0.0404448	0.244704	eutT; ethanolamine utilization cobalamin adenosyltransferase [EC:2.5.1.17]	Metabolism;Metabolism of Cofactors and Vitamins;Porphyrin and chlorophyll metabolism
K11635	0.645607	0.259226	2.49052	0.0127557	0.138589	yxdL; putative ABC transport system ATP-binding protein	Environmental Information Processing;Membrane Transport;Transporters|Environmental Information Processing;Signal Transduction;Two-component system
K01734	0.644524	0.255228	2.52529	0.0115603	0.1323	mgsA; methylglyoxal synthase [EC:4.2.3.3]	Metabolism;Carbohydrate Metabolism;Pyruvate metabolism
K07816	0.64051	0.286593	2.23491	0.0254231	0.196505	E2.7.6.5X; putative GTP pyrophosphokinase [EC:2.7.6.5]	Metabolism;Nucleotide Metabolism;Purine metabolism
K04030	0.640294	0.314457	2.03619	0.0417313	0.24625	eutQ; ethanolamine utilization protein EutQ	Unclassified;Metabolism;Amino acid metabolism
K04026	0.63955	0.313845	2.03779	0.0415711	0.24625	eutL; ethanolamine utilization protein EutL	Unclassified;Metabolism;Amino acid metabolism
K04019	0.638973	0.313774	2.03641	0.0417091	0.24625	eutA; ethanolamine utilization protein EutA	Metabolism;Lipid Metabolism;Glycerophospholipid metabolism
K03195	0.636569	0.304872	2.08799	0.0367991	0.231724	virB10, lvhB10; type IV secretion system protein VirB10	Environmental Information Processing;Membrane Transport;Secretion system|Environmental Information Processing;Membrane Transport;Bacterial secretion system
K02371	0.634132	0.247954	2.55746	0.0105441	0.128187	fabK; enoyl-[acyl-carrier protein] reductase II [EC:1.3.1.9]	Metabolism;Lipid Metabolism;Fatty acid biosynthesis|Metabolism;Lipid Metabolism;Lipid biosynthesis proteins
K05651	0.633587	0.263628	2.40333	0.0162464	0.15389	ABCA9; ATP-binding cassette, subfamily A (ABC1), member 9
K13853	0.633587	0.263628	2.40333	0.0162464	0.15389	aroG, aroA; 3-deoxy-7-phosphoheptulonate synthase / chorismate mutase [EC:2.5.1.54 5.4.99.5]	Metabolism;Amino Acid Metabolism;Phenylalanine, tyrosine and tryptophan biosynthesis
K16200	0.633587	0.263628	2.40333	0.0162464	0.15389	dppB1; dipeptide transport system permease protein
K06209	0.632127	0.247195	2.5572	0.0105518	0.128187	pheB; chorismate mutase [EC:5.4.99.5]	Metabolism;Amino Acid Metabolism;Phenylalanine, tyrosine and tryptophan biosynthesis
K02396	0.631587	0.302797	2.08584	0.036993	0.231724	flgK; flagellar hook-associated protein 1 FlgK	Cellular Processes;Cell Motility;Bacterial motility proteins|Cellular Processes;Cell Motility;Flagellar assembly
K02647	0.630721	0.26783	2.35493	0.0185264	0.163195	cdaR; carbohydrate diacid regulator	Genetic Information Processing;Transcription;Transcription factors
K03473	0.628471	0.295907	2.12388	0.0336801	0.225599	pdxB; erythronate-4-phosphate dehydrogenase [EC:1.1.1.290]	Metabolism;Metabolism of Cofactors and Vitamins;Vitamin B6 metabolism
K02189	0.623355	0.258135	2.41484	0.015742	0.151658	cbiG; cobalt-precorrin 5A hydrolase [EC:3.7.1.12]	Metabolism;Metabolism of Cofactors and Vitamins;Porphyrin and chlorophyll metabolism
K05934	0.621973	0.257316	2.41715	0.0156424	0.151658	E2.1.1.131, cobJ, cbiH; precorrin-3B C17-methyltransferase [EC:2.1.1.131]	Metabolism;Metabolism of Cofactors and Vitamins;Porphyrin and chlorophyll metabolism
K00575	0.621501	0.29684	2.09372	0.0362846	0.230202	cheR; chemotaxis protein methyltransferase CheR [EC:2.1.1.80]	Cellular Processes;Cell Motility;Bacterial motility proteins|Cellular Processes;Cell Motility;Bacterial chemotaxis|Environmental Information Processing;Signal Transduction;Two-component system
K07141	0.62147	0.255679	2.43067	0.015071	0.149462	mocA; molybdenum cofactor cytidylyltransferase [EC:2.7.7.76]	Unclassified;Poorly Characterized;General function prediction only
K01709	0.619552	0.287751	2.15309	0.0313118	0.220103	rfbG; CDP-glucose 4,6-dehydratase [EC:4.2.1.45]	Metabolism;Carbohydrate Metabolism;Amino sugar and nucleotide sugar metabolism
K03763	0.617445	0.25544	2.41718	0.0156413	0.151658	polC; DNA polymerase III subunit alpha, Gram-positive type [EC:2.7.7.7]	Metabolism;Nucleotide Metabolism;Pyrimidine metabolism|Genetic Information Processing;Replication and Repair;D repair and recombination proteins|Metabolism;Nucleotide Metabolism;Purine metabolism|Genetic Information Processing;Replication and Repair;Mismatch repair|Genetic Information Processing;Replication and Repair;Homologous recombination|Genetic Information Processing;Replication and Repair;…
K02502	0.616061	0.264319	2.33075	0.0197665	0.17192	hisZ; ATP phosphoribosyltransferase regulatory subunit	Metabolism;Amino Acid Metabolism;Histidine metabolism
K01303	0.616006	0.277763	2.21774	0.0265726	0.200657	APEH; acylaminoacyl-peptidase [EC:3.4.19.1]	Metabolism;Enzyme Families;Peptidases
K04023	0.615946	0.30895	1.99367	0.0461878	0.254043	eutH; ethanolamine transporter	Unclassified;Metabolism;Amino acid metabolism
K15986	0.615933	0.257465	2.3923	0.0167432	0.155933	ppaC; manganese-dependent inorganic pyrophosphatase [EC:3.6.1.1]
K01646	0.615563	0.284887	2.16073	0.0307164	0.218165	citD; citrate lyase subunit gamma (acyl carrier protein)	Metabolism;Carbohydrate Metabolism;Citrate cycle (TCA cycle)|Environmental Information Processing;Signal Transduction;Two-component system
K01668	0.615444	0.267141	2.30381	0.021233	0.179027	E4.1.99.2; tyrosine phenol-lyase [EC:4.1.99.2]	Metabolism;Amino Acid Metabolism;Tyrosine metabolism|Metabolism;Energy Metabolism;Nitrogen metabolism
K07404	0.615362	0.258899	2.37684	0.0174615	0.157581	pgl; 6-phosphogluconolactonase [EC:3.1.1.31]	Metabolism;Carbohydrate Metabolism;Pentose phosphate pathway
K19139	0.615295	0.272285	2.25974	0.0238373	0.191643	csm4; CRISPR-associated protein Csm4
K01197	0.614941	0.247401	2.48561	0.0129331	0.139489	hya; hyaluronoglucosaminidase [EC:3.2.1.35]	Metabolism;Glycan Biosynthesis and Metabolism;Glycosaminoglycan degradation|Environmental Information Processing;Signaling Molecules and Interaction;Bacterial toxins
K01139	0.612926	0.278046	2.2044	0.0274959	0.204692	spoT; GTP diphosphokinase / guanosine-3',5'-bis(diphosphate) 3'-diphosphatase [EC:2.7.6.5 3.1.7.2]	Genetic Information Processing;Translation;Ribosome Biogenesis|Metabolism;Nucleotide Metabolism;Purine metabolism
K12516	0.61142	0.285156	2.14416	0.0320202	0.221933	bigA; putative surface-exposed virulence protein
K03147	0.611119	0.237479	2.57336	0.0100717	0.126526	thiC; phosphomethylpyrimidine synthase [EC:4.1.99.17]	Metabolism;Metabolism of Cofactors and Vitamins;Thiamine metabolism
K02850	0.609949	0.28483	2.14145	0.0322377	0.223091	waaY, rfaY; heptose II phosphotransferase [EC:2.7.1.-]	Metabolism;Glycan Biosynthesis and Metabolism;Lipopolysaccharide biosynthesis proteins|Metabolism;Glycan Biosynthesis and Metabolism;Lipopolysaccharide biosynthesis
K00595	0.609915	0.245216	2.48725	0.0128734	0.139184	cobL; precorrin-6Y C5,15-methyltransferase (decarboxylating) [EC:2.1.1.132]	Metabolism;Metabolism of Cofactors and Vitamins;Porphyrin and chlorophyll metabolism
K06412	0.609787	0.263006	2.31853	0.0204207	0.174707	spoVG; stage V sporulation protein G	Unclassified;Cellular Processes and Signaling;Sporulation
K01269	0.60942	0.284801	2.13981	0.0323701	0.223308	E3.4.11.-; aminopeptidase [EC:3.4.11.-]	Unclassified;Metabolism;Amino acid metabolism
K03287	0.60942	0.284801	2.13981	0.0323701	0.223308	TC.OMF; outer membrane factor, OMF family	Unclassified;Cellular Processes and Signaling;Pores ion channels
K10824	0.609095	0.293187	2.07749	0.0377561	0.234162	nikE; nickel transport system ATP-binding protein [EC:3.6.3.24]
K04094	0.608332	0.243277	2.50058	0.0123992	0.136166	trmFO, gid; methylenetetrahydrofolate--tRNA-(uracil-5-)-methyltransferase [EC:2.1.1.74]	Genetic Information Processing;Replication and Repair;Chromosome
K02227	0.60701	0.238198	2.54835	0.0108235	0.130763	cbiB, cobD; adenosylcobinamide-phosphate synthase [EC:6.3.1.10]	Metabolism;Metabolism of Cofactors and Vitamins;Porphyrin and chlorophyll metabolism
K09802	0.606878	0.284714	2.13154	0.0330449	0.225599	K09802; uncharacterized protein	Unclassified;Poorly Characterized;Function unknown
K03151	0.605207	0.273656	2.21156	0.026997	0.201998	thiI; tRNA uracil 4-sulfurtransferase [EC:2.8.1.4]	Metabolism;Metabolism of Cofactors and Vitamins;Thiamine metabolism|Genetic Information Processing;Folding, Sorting and Degradation;Sulfur relay system
K00652	0.605161	0.273217	2.21495	0.0267637	0.200933	bioF; 8-amino-7-oxononanoate synthase [EC:2.3.1.47]	Metabolism;Metabolism of Cofactors and Vitamins;Biotin metabolism|Metabolism;Amino Acid Metabolism;Amino acid related enzymes
K02232	0.604158	0.237657	2.54215	0.0110174	0.131318	cobQ, cbiP; adenosylcobyric acid synthase [EC:6.3.5.10]	Metabolism;Metabolism of Cofactors and Vitamins;Porphyrin and chlorophyll metabolism
K11934	0.603919	0.264387	2.28422	0.0223585	0.183772	ompX; outer membrane protein X	Unclassified;Cellular Processes and Signaling;Membrane and intracellular structural molecules
K02422	0.603682	0.301768	2.00048	0.0454483	0.253114	fliS; flagellar protein FliS	Cellular Processes;Cell Motility;Bacterial motility proteins|Cellular Processes;Cell Motility;Flagellar assembly
K08984	0.601427	0.298691	2.01354	0.0440577	0.251922	yjdF; putative membrane protein	Unclassified;Poorly Characterized;Function unknown
K02775	0.601245	0.28518	2.1083	0.0350054	0.225599	PTS-Gat-EIIC, gatC, sgcC; PTS system, galactitol-specific IIC component	Environmental Information Processing;Membrane Transport;Phosphotransferase system (PTS)|Environmental Information Processing;Membrane Transport;Transporters|Metabolism;Carbohydrate Metabolism;Galactose metabolism
K07443	0.6001	0.233717	2.56763	0.0102397	0.126602	ybaZ; methylated-DNA-protein-cysteine methyltransferase related protein	Unclassified;Genetic Information Processing;Replication, recombination and repair proteins
K01286	0.599742	0.274501	2.18484	0.0289005	0.212289	E3.4.16.4; D-alanyl-D-alanine carboxypeptidase [EC:3.4.16.4]	Unclassified;Cellular Processes and Signaling;Membrane and intracellular structural molecules
K01299	0.599339	0.251229	2.38563	0.01705	0.155933	E3.4.17.19; carboxypeptidase Taq [EC:3.4.17.19]	Metabolism;Enzyme Families;Peptidases
K02410	0.599163	0.300614	1.99313	0.0462471	0.254043	fliG; flagellar motor switch protein FliG	Cellular Processes;Cell Motility;Bacterial motility proteins|Cellular Processes;Cell Motility;Bacterial chemotaxis|Cellular Processes;Cell Motility;Flagellar assembly
K01241	0.598006	0.238821	2.50399	0.01228	0.135417	amn; AMP nucleosidase [EC:3.2.2.4]	Metabolism;Nucleotide Metabolism;Purine metabolism
K01121	0.597829	0.298449	2.00312	0.0451643	0.252486	CNP; 2',3'-cyclic-nucleotide 3'-phosphodiesterase [EC:3.1.4.37]	Unclassified;Metabolism;Nucleotide metabolism
K19355	0.597245	0.25354	2.35563	0.0184915	0.163195	MAN; mannan endo-1,4-beta-mannosidase [EC:3.2.1.78]
K14392	0.597171	0.271783	2.19724	0.0280036	0.207077	panF; sodium/pantothenate symporter	Unclassified;Cellular Processes and Signaling;Other ion-coupled transporters
K05964	0.596549	0.298393	1.9992	0.0455863	0.253245	citX; holo-ACP synthase [EC:2.7.7.61]	Environmental Information Processing;Signal Transduction;Two-component system
K05606	0.595957	0.240756	2.47536	0.0133101	0.141362	MCEE, epi; methylmalonyl-CoA/ethylmalonyl-CoA epimerase [EC:5.1.99.1]	Metabolism;Carbohydrate Metabolism;Propanoate metabolism|Metabolism;Carbohydrate Metabolism;Glyoxylate and dicarboxylate metabolism|Metabolism;Energy Metabolism;Carbon fixation pathways in prokaryotes|Metabolism;Amino Acid Metabolism;Valine, leucine and isoleucine degradation
K11537	0.592923	0.291706	2.03261	0.0420923	0.246532	xapB; MFS transporter, NHS family, xanthosine permease	Environmental Information Processing;Membrane Transport;Transporters
K02556	0.592554	0.299703	1.97714	0.0480261	0.259306	motA; chemotaxis protein MotA	Cellular Processes;Cell Motility;Flagellar assembly|Cellular Processes;Cell Motility;Bacterial motility proteins|Cellular Processes;Cell Motility;Bacterial chemotaxis|Environmental Information Processing;Signal Transduction;Two-component system
K01846	0.590719	0.288208	2.04963	0.0404008	0.244704	glmS, mutS, mamA; methylaspartate mutase sigma subunit [EC:5.4.99.1]	Metabolism;Carbohydrate Metabolism;C5-Branched dibasic acid metabolism
K03769	0.588971	0.300268	1.96148	0.0498228	0.261147	ppiC; peptidyl-prolyl cis-trans isomerase C [EC:5.2.1.8]	Genetic Information Processing;Folding, Sorting and Degradation;Chaperones and folding catalysts
K01089	0.586941	0.252171	2.32755	0.0199358	0.17218	hisB; imidazoleglycerol-phosphate dehydratase / histidinol-phosphatase [EC:4.2.1.19 3.1.3.15]	Metabolism;Amino Acid Metabolism;Histidine metabolism
K19405	0.586341	0.236901	2.47505	0.0133218	0.141362	mcsB; protein arginine kinase [EC:2.7.14.1]
K02478	0.58443	0.280035	2.08699	0.036889	0.231724	K02478; two-component system, LytTR family, sensor kinase [EC:2.7.13.3]	Metabolism;Enzyme Families;Protein kinases|Environmental Information Processing;Signal Transduction;Two-component system
K00870	0.583541	0.290855	2.0063	0.0448245	0.252417	E2.7.1.37; protein kinase [EC:2.7.1.37]	Unclassified;Cellular Processes and Signaling;Signal transduction mechanisms
K02304	0.582768	0.261428	2.22917	0.0258025	0.198088	MET8; precorrin-2 dehydrogenase / sirohydrochlorin ferrochelatase [EC:1.3.1.76 4.99.1.4]	Metabolism;Metabolism of Cofactors and Vitamins;Porphyrin and chlorophyll metabolism
K09729	0.582626	0.284447	2.04827	0.0405332	0.244704	K09729; uncharacterized protein	Unclassified;Poorly Characterized;Function unknown
K02474	0.582129	0.244589	2.38003	0.0173111	0.156864	wbpO; UDP-N-acetyl-D-galactosamine dehydrogenase [EC:1.1.1.-]	Metabolism;Carbohydrate Metabolism;Amino sugar and nucleotide sugar metabolism|Metabolism;Glycan Biosynthesis and Metabolism;Lipopolysaccharide biosynthesis proteins
K03796	0.580861	0.288146	2.01586	0.0438151	0.251922	bax; Bax protein	Unclassified;Poorly Characterized;General function prediction only
K02224	0.580173	0.233225	2.48761	0.0128603	0.139184	cobB-cbiA; cobyrinic acid a,c-diamide synthase [EC:6.3.5.9 6.3.5.11]	Metabolism;Metabolism of Cofactors and Vitamins;Porphyrin and chlorophyll metabolism
K01571	0.577701	0.255521	2.26087	0.0237671	0.191436	oadA; oxaloacetate decarboxylase, alpha subunit [EC:4.1.1.3]	Metabolism;Carbohydrate Metabolism;Pyruvate metabolism|Metabolism;Amino Acid Metabolism;Arginine and proline metabolism
K07459	0.577242	0.254272	2.27017	0.023197	0.188761	ybjD; putative ATP-dependent endonuclease of the OLD family	Unclassified;Genetic Information Processing;Replication, recombination and repair proteins
K11070	0.576613	0.238769	2.41494	0.0157379	0.151658	potC; spermidine/putrescine transport system permease protein	Environmental Information Processing;Membrane Transport;ABC transporters|Environmental Information Processing;Membrane Transport;Transporters
K00756	0.575697	0.269126	2.13914	0.0324246	0.223336	pdp; pyrimidine-nucleoside phosphorylase [EC:2.4.2.2]	Metabolism;Nucleotide Metabolism;Pyrimidine metabolism
K01926	0.574958	0.269934	2.13	0.0331718	0.225599	rex; redox-sensing transcriptional repressor	Unclassified;Poorly Characterized;General function prediction only
K06183	0.57384	0.258859	2.21681	0.0266363	0.200657	rsuA; 16S rRNA pseudouridine516 synthase [EC:5.4.99.19]	Genetic Information Processing;Translation;Ribosome Biogenesis
K19294	0.573564	0.270678	2.11899	0.0340913	0.225599	algI; alginate O-acetyltransferase complex protein AlgI
K03205	0.572356	0.255573	2.2395	0.0251232	0.196037	virD4, lvhD4; type IV secretion system protein VirD4	Environmental Information Processing;Membrane Transport;Secretion system|Environmental Information Processing;Membrane Transport;Bacterial secretion system
K11031	0.572186	0.274817	2.08206	0.0373366	0.232628	slo; thiol-activated cytolysin	Organismal Systems;Immune System;NOD-like receptor signaling pathway|Environmental Information Processing;Signaling Molecules and Interaction;Bacterial toxins
K02443	0.570959	0.26361	2.16593	0.0303168	0.217632	glpP; glycerol uptake operon antiterminator	Genetic Information Processing;Transcription;Transcription factors
K09787	0.569958	0.248036	2.29788	0.0215684	0.179736	K09787; uncharacterized protein	Unclassified;Poorly Characterized;Function unknown
K07584	0.569372	0.249123	2.2855	0.0222833	0.183661	ysxB; uncharacterized protein	Unclassified;Genetic Information Processing;Others
K01069	0.569244	0.271797	2.09437	0.0362269	0.230202	gloB, HAGH; hydroxyacylglutathione hydrolase [EC:3.1.2.6]	Metabolism;Carbohydrate Metabolism;Pyruvate metabolism
K14540	0.568579	0.247617	2.2962	0.0216643	0.179736	rbgA; ribosome biogenesis GTPase A	Genetic Information Processing;Translation;Ribosome Biogenesis
K01643	0.567445	0.288817	1.96472	0.0494468	0.261147	citF; citrate lyase subunit alpha / citrate CoA-transferase [EC:2.8.3.10]	Metabolism;Carbohydrate Metabolism;Citrate cycle (TCA cycle)|Environmental Information Processing;Signal Transduction;Two-component system
K11072	0.566907	0.243274	2.33032	0.0197891	0.17192	potA; spermidine/putrescine transport system ATP-binding protein [EC:3.6.3.31]	Environmental Information Processing;Membrane Transport;ABC transporters|Environmental Information Processing;Membrane Transport;Transporters
K06076	0.566805	0.274656	2.06369	0.0390474	0.238864	fadL; long-chain fatty acid transport protein	Unclassified;Cellular Processes and Signaling;Pores ion channels
K01039	0.566138	0.26594	2.12882	0.033269	0.225599	gctA; glutaconate CoA-transferase, subunit A [EC:2.8.3.12]	Metabolism;Carbohydrate Metabolism;Butanoate metabolism|Metabolism;Xenobiotics Biodegradation and Metabolism;Styrene degradation
K01040	0.566138	0.26594	2.12882	0.033269	0.225599	gctB; glutaconate CoA-transferase, subunit B [EC:2.8.3.12]	Metabolism;Carbohydrate Metabolism;Butanoate metabolism|Metabolism;Xenobiotics Biodegradation and Metabolism;Styrene degradation
K00768	0.564887	0.230256	2.4533	0.0141551	0.145567	E2.4.2.21, cobU, cobT; nicotinate-nucleotide--dimethylbenzimidazole phosphoribosyltransferase [EC:2.4.2.21]	Metabolism;Metabolism of Cofactors and Vitamins;Porphyrin and chlorophyll metabolism
K16786	0.563752	0.248546	2.2682	0.0233173	0.189191	ecfA1; energy-coupling factor transport system ATP-binding protein [EC:3.6.3.-]
K01173	0.563506	0.219688	2.56502	0.0103169	0.126602	ENDOG; endonuclease G, mitochondrial	Cellular Processes;Cell Growth and Death;Apoptosis
K04486	0.561509	0.285829	1.9645	0.0494726	0.261147	E3.1.3.15B; histidinol-phosphatase (PHP family) [EC:3.1.3.15]	Metabolism;Amino Acid Metabolism;Histidine metabolism
K04083	0.561102	0.243952	2.30005	0.0214455	0.179606	hslO; molecular chaperone Hsp33	Genetic Information Processing;Folding, Sorting and Degradation;Chaperones and folding catalysts
K05966	0.56063	0.285903	1.96091	0.0498895	0.261147	citG; triphosphoribosyl-dephospho-CoA synthase [EC:2.4.2.52]	Environmental Information Processing;Signal Transduction;Two-component system
K12527	0.559904	0.28025	1.99787	0.0457303	0.253555	ygfK; putative selenate reductase [EC:1.97.1.9]	Metabolism;Metabolism of Other Amino Acids;Selenocompound metabolism
K09769	0.558527	0.264016	2.1155	0.0343872	0.225599	K09769; uncharacterized protein	Unclassified;Poorly Characterized;Function unknown
K00260	0.55806	0.272644	2.04684	0.0406734	0.244704	gudB, rocG; glutamate dehydrogenase [EC:1.4.1.2]	Metabolism;Amino Acid Metabolism;Arginine and proline metabolism|Metabolism;Amino Acid Metabolism;Alanine, aspartate and glutamate metabolism|Metabolism;Energy Metabolism;Nitrogen metabolism
K11069	0.556652	0.241861	2.30153	0.0213616	0.179243	potD; spermidine/putrescine transport system substrate-binding protein	Environmental Information Processing;Membrane Transport;ABC transporters|Environmental Information Processing;Membrane Transport;Transporters
K11071	0.555936	0.245222	2.26707	0.023386	0.189401	potB; spermidine/putrescine transport system permease protein	Environmental Information Processing;Membrane Transport;ABC transporters|Environmental Information Processing;Membrane Transport;Transporters
K08602	0.55593	0.262402	2.11861	0.0341231	0.225599	pepF, pepB; oligoendopeptidase F [EC:3.4.24.-]	Metabolism;Enzyme Families;Peptidases
K07405	0.555754	0.219395	2.53312	0.0113052	0.131843	E3.2.1.1A; alpha-amylase [EC:3.2.1.1]	Metabolism;Carbohydrate Metabolism;Starch and sucrose metabolism
K03716	0.554541	0.258339	2.14657	0.0318279	0.221169	splB; spore photoproduct lyase [EC:4.1.99.14]	Unclassified;Genetic Information Processing;Replication, recombination and repair proteins
K01531	0.551359	0.261581	2.10779	0.035049	0.225599	mgtA, mgtB; Mg2+-importing ATPase [EC:3.6.3.2]	Unclassified;Metabolism;Energy metabolism
K03399	0.549581	0.276013	1.99114	0.0464652	0.254231	cbiE; cobalt-precorrin-7 (C5)-methyltransferase [EC:2.1.1.289]	Metabolism;Metabolism of Cofactors and Vitamins;Porphyrin and chlorophyll metabolism
K02191	0.549577	0.275889	1.99202	0.0463686	0.254079	cbiT; cobalt-precorrin-6B (C15)-methyltransferase [EC:2.1.1.196]	Metabolism;Metabolism of Cofactors and Vitamins;Porphyrin and chlorophyll metabolism
K05985	0.547665	0.261868	2.09138	0.036494	0.230868	rnmV; ribonuclease M5 [EC:3.1.26.8]	Unclassified;Genetic Information Processing;Replication, recombination and repair proteins
K03571	0.542162	0.235016	2.30692	0.0210595	0.178401	mreD; rod shape-determining protein MreD	Genetic Information Processing;Replication and Repair;Chromosome
K19411	0.542128	0.24293	2.23163	0.0256396	0.197179	mcsA; protein arginine kinase activator
K01685	0.540926	0.220772	2.45016	0.0142792	0.146502	uxaA; altronate hydrolase [EC:4.2.1.7]	Metabolism;Carbohydrate Metabolism;Pentose and glucuronate interconversions
K19091	0.540566	0.213515	2.53175	0.0113494	0.131843	cas6; CRISPR-associated endoribonuclease Cas6 [EC:3.1.-.-]
K08307	0.540437	0.223169	2.42164	0.0154505	0.15149	mltD, dniR; membrane-bound lytic murein transglycosylase D [EC:4.2.2.-]	Unclassified;Metabolism;Glycan biosynthesis and metabolism
K03092	0.539693	0.214799	2.51255	0.0119862	0.134403	rpoN; RNA polymerase sigma-54 factor	Genetic Information Processing;Transcription;Transcription machinery|Human Diseases;Infectious Diseases;Vibrio cholerae pathogenic cycle|Environmental Information Processing;Signal Transduction;Two-component system
K07718	0.538695	0.256471	2.10041	0.0356927	0.228594	yesM; two-component system, sensor histidine kinase YesM [EC:2.7.13.3]	Metabolism;Enzyme Families;Protein kinases|Environmental Information Processing;Signal Transduction;Two-component system
K01101	0.537768	0.270909	1.98505	0.0471388	0.255477	E3.1.3.41; 4-nitrophenyl phosphatase [EC:3.1.3.41]	Metabolism;Xenobiotics Biodegradation and Metabolism;Aminobenzoate degradation
K01620	0.537575	0.24894	2.15945	0.0308152	0.218165	ltaE; threonine aldolase [EC:4.1.2.48]	Metabolism;Amino Acid Metabolism;Glycine, serine and threonine metabolism
K17103	0.536917	0.209452	2.56344	0.0103641	0.126602	CHO1, pssA; CDP-diacylglycerol---serine O-phosphatidyltransferase [EC:2.7.8.8]
K03559	0.535731	0.266825	2.0078	0.0446646	0.252244	exbD; biopolymer transport protein ExbD	Unclassified;Cellular Processes and Signaling;Cell motility and secretion
K03610	0.535561	0.23088	2.31966	0.0203595	0.174707	minC; septum site-determining protein MinC	Genetic Information Processing;Replication and Repair;Chromosome
K02334	0.533801	0.253237	2.10791	0.0350388	0.225599	dpo; DNA polymerase bacteriophage-type [EC:2.7.7.7]	Unclassified;Genetic Information Processing;Replication, recombination and repair proteins
K03608	0.533768	0.234761	2.27367	0.0229859	0.187881	minE; cell division topological specificity factor	Genetic Information Processing;Replication and Repair;Chromosome
K02970	0.533729	0.208055	2.56533	0.0103078	0.126602	RP-S21, MRPS21, rpsU; small subunit ribosomal protein S21	Genetic Information Processing;Translation;Ribosome
K07588	0.532728	0.246527	2.16093	0.0307007	0.218165	argK; LAO/AO transport system kinase [EC:2.7.-.-]	Unclassified;Metabolism;Amino acid metabolism
K01077	0.531902	0.262731	2.02451	0.0429178	0.249386	E3.1.3.1, phoA, phoB; alkaline phosphatase [EC:3.1.3.1]	Metabolism;Xenobiotics Biodegradation and Metabolism;Aminobenzoate degradation|Environmental Information Processing;Signal Transduction;Two-component system|Metabolism;Metabolism of Cofactors and Vitamins;Folate biosynthesis
K03771	0.531557	0.211114	2.51787	0.0118068	0.133529	surA; peptidyl-prolyl cis-trans isomerase SurA [EC:5.2.1.8]	Genetic Information Processing;Folding, Sorting and Degradation;Chaperones and folding catalysts
K01613	0.528934	0.216228	2.44619	0.0144377	0.147444	psd, PISD; phosphatidylserine decarboxylase [EC:4.1.1.65]	Metabolism;Lipid Metabolism;Glycerophospholipid metabolism
K07091	0.528917	0.207784	2.54551	0.0109117	0.130763	lptF; lipopolysaccharide export system permease protein	Environmental Information Processing;Membrane Transport;ABC transporters|Environmental Information Processing;Membrane Transport;Transporters
K03770	0.528766	0.208588	2.53498	0.0112454	0.131554	ppiD; peptidyl-prolyl cis-trans isomerase D [EC:5.2.1.8]	Genetic Information Processing;Folding, Sorting and Degradation;Chaperones and folding catalysts
K11720	0.527311	0.207314	2.54354	0.0109735	0.131148	lptG; lipopolysaccharide export system permease protein	Environmental Information Processing;Membrane Transport;ABC transporters|Environmental Information Processing;Membrane Transport;Transporters
K07277	0.526267	0.208364	2.52571	0.0115463	0.1323	SAM50, TOB55, bamA; outer membrane protein insertion porin family	Unclassified;Cellular Processes and Signaling;Membrane and intracellular structural molecules
K06861	0.525072	0.20797	2.52475	0.011578	0.1323	lptB; lipopolysaccharide export system ATP-binding protein [EC:3.6.3.-]	Environmental Information Processing;Membrane Transport;ABC transporters|Environmental Information Processing;Membrane Transport;Transporters
K00912	0.524677	0.207998	2.52251	0.011652	0.1323	lpxK; tetraacyldisaccharide 4'-kinase [EC:2.7.1.130]	Metabolism;Glycan Biosynthesis and Metabolism;Lipopolysaccharide biosynthesis proteins|Metabolism;Glycan Biosynthesis and Metabolism;Lipopolysaccharide biosynthesis
K08744	0.524301	0.232369	2.25633	0.0240501	0.192662	CRLS; cardiolipin synthase (CMP-forming) [EC:2.7.8.41]
K00748	0.523111	0.208102	2.51373	0.0119462	0.134403	lpxB; lipid-A-disaccharide synthase [EC:2.4.1.182]	Metabolism;Glycan Biosynthesis and Metabolism;Glycosyltransferases|Metabolism;Glycan Biosynthesis and Metabolism;Lipopolysaccharide biosynthesis proteins|Metabolism;Glycan Biosynthesis and Metabolism;Lipopolysaccharide biosynthesis
K07003	0.521545	0.221	2.35993	0.0182783	0.161977	K07003; uncharacterized protein	Unclassified;Poorly Characterized;General function prediction only
K08218	0.519853	0.221023	2.35203	0.0186711	0.164142	ampG; MFS transporter, PAT family, beta-lactamase induction signal transducer AmpG	Environmental Information Processing;Membrane Transport;Transporters
K00677	0.518648	0.202268	2.56416	0.0103424	0.126602	lpxA; UDP-N-acetylglucosamine acyltransferase [EC:2.3.1.129]	Metabolism;Glycan Biosynthesis and Metabolism;Lipopolysaccharide biosynthesis proteins|Metabolism;Glycan Biosynthesis and Metabolism;Lipopolysaccharide biosynthesis
K04773	0.518628	0.207955	2.49394	0.0126334	0.137598	sppA; protease IV [EC:3.4.21.-]	Metabolism;Enzyme Families;Peptidases
K03787	0.517616	0.217367	2.3813	0.0172519	0.156648	surE; 5'-nucleotidase [EC:3.1.3.5]	Metabolism;Nucleotide Metabolism;Pyrimidine metabolism|Metabolism;Metabolism of Cofactors and Vitamins;Nicotinate and nicotinamide metabolism|Metabolism;Nucleotide Metabolism;Purine metabolism
K03609	0.516656	0.230657	2.23993	0.0250957	0.196037	minD; septum site-determining protein MinD	Genetic Information Processing;Replication and Repair;Chromosome|Cellular Processes;Cell Motility;Cytoskeleton proteins
K05515	0.516178	0.20127	2.5646	0.0103294	0.126602	mrdA; penicillin-binding protein 2 [EC:3.4.16.4]	Metabolism;Glycan Biosynthesis and Metabolism;Peptidoglycan biosynthesis
K02523	0.514378	0.216691	2.37379	0.0176068	0.158246	ispB; octaprenyl-diphosphate synthase [EC:2.5.1.90]	Metabolism;Metabolism of Terpenoids and Polyketides;Prenyltransferases|Metabolism;Metabolism of Terpenoids and Polyketides;Terpenoid backbone biosynthesis
K05807	0.514194	0.216823	2.37149	0.0177165	0.158267	bamD; outer membrane protein assembly factor BamD	Unclassified;Poorly Characterized;General function prediction only
K02122	0.512921	0.251884	2.03634	0.0417163	0.24625	ATPVF, ntpF, atpF; V/A-type H+/Na+-transporting ATPase subunit F	Metabolism;Energy Metabolism;Oxidative phosphorylation|Metabolism;Energy Metabolism;Methane metabolism
K02119	0.512716	0.251844	2.03585	0.0417656	0.24625	ATPVC, ntpC, atpC; V/A-type H+/Na+-transporting ATPase subunit C	Metabolism;Energy Metabolism;Oxidative phosphorylation|Metabolism;Energy Metabolism;Methane metabolism
K02065	0.512634	0.214796	2.3866	0.0170048	0.155933	mlaF, linL, mkl; phospholipid/cholesterol/gamma-HCH transport system ATP-binding protein	Environmental Information Processing;Membrane Transport;Transporters
K02067	0.51234	0.214867	2.38445	0.0171046	0.155933	mlaD, linM; phospholipid/cholesterol/gamma-HCH transport system substrate-binding protein	Environmental Information Processing;Membrane Transport;Transporters
K04084	0.511955	0.217227	2.35677	0.0184348	0.163037	dsbD; thiol:disulfide interchange protein DsbD [EC:1.8.1.8]	Genetic Information Processing;Folding, Sorting and Degradation;Chaperones and folding catalysts
K03458	0.511377	0.23985	2.13207	0.0330012	0.225599	TC.NCS2; nucleobase:cation symporter-2, NCS2 family	Unclassified;Cellular Processes and Signaling;Other ion-coupled transporters
K03621	0.510398	0.241906	2.1099	0.0348669	0.225599	plsX; glycerol-3-phosphate acyltransferase PlsX [EC:2.3.1.15]	Metabolism;Lipid Metabolism;Glycerophospholipid metabolism|Metabolism;Lipid Metabolism;Glycerolipid metabolism|Metabolism;Lipid Metabolism;Lipid biosynthesis proteins
K07574	0.509427	0.253366	2.01064	0.0443634	0.251922	yhbY; RNA-binding protein	Genetic Information Processing;Translation;Ribosome Biogenesis
K03646	0.509289	0.239947	2.1225	0.0337955	0.225599	tolA; colicin import membrane protein	Unclassified;Cellular Processes and Signaling;Pores ion channels
K01338	0.508905	0.206771	2.4612	0.0138473	0.144877	lon; ATP-dependent Lon protease [EC:3.4.21.53]	Metabolism;Enzyme Families;Peptidases|Cellular Processes;Cell Growth and Death;Cell cycle - Caulobacter
K03269	0.508338	0.218553	2.32593	0.0200222	0.172589	lpxH; UDP-2,3-diacylglucosamine hydrolase [EC:3.6.1.54]	Metabolism;Glycan Biosynthesis and Metabolism;Lipopolysaccharide biosynthesis proteins|Metabolism;Glycan Biosynthesis and Metabolism;Lipopolysaccharide biosynthesis
K01847	0.507498	0.253662	2.00068	0.0454266	0.253114	MUT; methylmalonyl-CoA mutase [EC:5.4.99.2]	Metabolism;Carbohydrate Metabolism;Propanoate metabolism|Metabolism;Carbohydrate Metabolism;Glyoxylate and dicarboxylate metabolism|Metabolism;Energy Metabolism;Carbon fixation pathways in prokaryotes|Metabolism;Amino Acid Metabolism;Valine, leucine and isoleucine degradation
K00832	0.50729	0.243666	2.08191	0.0373509	0.232628	tyrB; aromatic-amino-acid transaminase [EC:2.6.1.57]	Metabolism;Biosynthesis of Other Secondary Metabolites;Isoquinoline alkaloid biosynthesis|Metabolism;Amino Acid Metabolism;Cysteine and methionine metabolism|Metabolism;Biosynthesis of Other Secondary Metabolites;Tropane, piperidine and pyridine alkaloid biosynthesis|Metabolism;Amino Acid Metabolism;Phenylalanine metabolism|Metabolism;Amino Acid Metabolism;Amino acid related enzymes|Metabolism;Am…
K02233	0.506228	0.225414	2.24577	0.0247187	0.19497	E2.7.8.26, cobS, cobV; adenosylcobinamide-GDP ribazoletransferase [EC:2.7.8.26]	Metabolism;Metabolism of Cofactors and Vitamins;Porphyrin and chlorophyll metabolism
K02014	0.505089	0.19804	2.55045	0.0107585	0.13034	TC.FEV.OM; iron complex outermembrane recepter protein	Unclassified;Cellular Processes and Signaling;Pores ion channels
K03555	0.505057	0.196614	2.56877	0.0102061	0.126602	mutS; DNA mismatch repair protein MutS	Genetic Information Processing;Replication and Repair;Mismatch repair|Genetic Information Processing;Replication and Repair;D repair and recombination proteins
K03572	0.504813	0.196622	2.56744	0.0102454	0.126602	mutL; DNA mismatch repair protein MutL	Genetic Information Processing;Replication and Repair;Mismatch repair|Genetic Information Processing;Replication and Repair;D repair and recombination proteins
K07221	0.504444	0.203084	2.48392	0.0129945	0.139809	oprO_P; phosphate-selective porin OprO and OprP	Unclassified;Cellular Processes and Signaling;Inorganic ion transport and metabolism
K06158	0.501426	0.197727	2.53595	0.0112142	0.131554	ABCF3; ATP-binding cassette, subfamily F, member 3	Unclassified;Genetic Information Processing;Translation proteins
K07273	0.501358	0.215712	2.3242	0.0201148	0.17305	acm; lysozyme	Unclassified;Cellular Processes and Signaling;Membrane and intracellular structural molecules
K15633	0.500694	0.204664	2.44642	0.0144284	0.147444	gpmI; 2,3-bisphosphoglycerate-independent phosphoglycerate mutase [EC:5.4.2.12]
K09825	0.499988	0.205127	2.43745	0.0147913	0.149462	perR; Fur family transcriptional regulator, peroxide stress response regulator	Genetic Information Processing;Transcription;Transcription factors
K07720	0.497626	0.242985	2.04797	0.0405627	0.244704	yesN; two-component system, response regulator YesN	Environmental Information Processing;Signal Transduction;Two-component system
K07566	0.497134	0.195905	2.53763	0.0111606	0.131554	tsaC, rimN, SUA5; L-threonylcarbamoyladenylate synthase [EC:2.7.7.87]	Genetic Information Processing;Translation;Ribosome Biogenesis
K07462	0.496183	0.205878	2.41008	0.0159489	0.153317	recJ; single-stranded-DNA-specific exonuclease [EC:3.1.-.-]	Genetic Information Processing;Replication and Repair;Base excision repair|Genetic Information Processing;Replication and Repair;Mismatch repair|Genetic Information Processing;Replication and Repair;Homologous recombination|Genetic Information Processing;Replication and Repair;D repair and recombination proteins
K02005	0.494771	0.219016	2.25906	0.0238796	0.191643	ABC.CD.TX; HlyD family secretion protein	Unclassified;Cellular Processes and Signaling;Membrane and intracellular structural molecules
K18682	0.493212	0.203294	2.4261	0.015262	0.150644	rny; ribonucrease Y [EC:3.1.-.-]
K08591	0.492883	0.245734	2.00576	0.044882	0.252417	plsY; glycerol-3-phosphate acyltransferase PlsY [EC:2.3.1.15]	Metabolism;Lipid Metabolism;Glycerophospholipid metabolism|Metabolism;Lipid Metabolism;Glycerolipid metabolism|Metabolism;Lipid Metabolism;Lipid biosynthesis proteins
K06041	0.492679	0.205954	2.39218	0.0167486	0.155933	kdsD, kpsF; arabinose-5-phosphate isomerase [EC:5.3.1.13]	Unclassified;Cellular Processes and Signaling;Membrane and intracellular structural molecules
K00029	0.492282	0.219229	2.24552	0.024735	0.19497	E1.1.1.40, maeB; malate dehydrogenase (oxaloacetate-decarboxylating)(NADP+) [EC:1.1.1.40]	Metabolism;Energy Metabolism;Carbon fixation in photosynthetic organisms|Metabolism;Carbohydrate Metabolism;Pyruvate metabolism
K02007	0.492128	0.250662	1.96331	0.0496097	0.261147	cbiM; cobalt/nickel transport system permease protein	Environmental Information Processing;Membrane Transport;ABC transporters|Environmental Information Processing;Membrane Transport;Transporters
K12340	0.49192	0.238378	2.06361	0.0390544	0.238864	tolC; outer membrane protein	Environmental Information Processing;Membrane Transport;Secretion system|Human Diseases;Infectious Diseases;Pertussis|Environmental Information Processing;Membrane Transport;Bacterial secretion system
K01627	0.49187	0.206024	2.38744	0.0169663	0.155933	kdsA; 2-dehydro-3-deoxyphosphooctonate aldolase (KDO 8-P synthase) [EC:2.5.1.55]	Metabolism;Glycan Biosynthesis and Metabolism;Lipopolysaccharide biosynthesis proteins|Metabolism;Glycan Biosynthesis and Metabolism;Lipopolysaccharide biosynthesis
K00979	0.490722	0.205717	2.38542	0.0170597	0.155933	kdsB; 3-deoxy-manno-octulosonate cytidylyltransferase (CMP-KDO synthetase) [EC:2.7.7.38]	Metabolism;Glycan Biosynthesis and Metabolism;Lipopolysaccharide biosynthesis proteins|Metabolism;Glycan Biosynthesis and Metabolism;Lipopolysaccharide biosynthesis
K00018	0.48947	0.205048	2.3871	0.0169819	0.155933	hprA; glycerate dehydrogenase [EC:1.1.1.29]	Metabolism;Carbohydrate Metabolism;Glyoxylate and dicarboxylate metabolism|Metabolism;Amino Acid Metabolism;Glycine, serine and threonine metabolism|Metabolism;Energy Metabolism;Methane metabolism
K07007	0.489268	0.203912	2.39941	0.0164217	0.155164	K07007; uncharacterized protein	Unclassified;Poorly Characterized;General function prediction only
K12942	0.487622	0.197034	2.47481	0.0133306	0.141362	abgT; aminobenzoyl-glutamate transport protein	Unclassified;Metabolism;Metabolism of cofactors and vitamins
K11749	0.4849	0.201772	2.40321	0.0162521	0.15389	rseP; regulator of sigma E protease [EC:3.4.24.-]	Metabolism;Enzyme Families;Peptidases|Cellular Processes;Cell Growth and Death;Cell cycle - Caulobacter
K03569	0.484516	0.209401	2.31382	0.0206775	0.175838	mreB; rod shape-determining protein MreB and related proteins	Genetic Information Processing;Replication and Repair;Chromosome|Cellular Processes;Cell Motility;Cytoskeleton proteins
K06223	0.48383	0.218325	2.2161	0.0266847	0.20068	dam; DNA adenine methylase [EC:2.1.1.72]	Genetic Information Processing;Replication and Repair;Mismatch repair|Genetic Information Processing;Replication and Repair;D repair and recombination proteins|Genetic Information Processing;Replication and Repair;D replication proteins
K03570	0.482355	0.202234	2.38514	0.0170727	0.155933	mreC; rod shape-determining protein MreC	Genetic Information Processing;Replication and Repair;Chromosome
K05366	0.482089	0.196299	2.45588	0.0140539	0.145567	mrcA; penicillin-binding protein 1A [EC:2.4.1.129 3.4.16.4]	Metabolism;Glycan Biosynthesis and Metabolism;Glycosyltransferases|Metabolism;Glycan Biosynthesis and Metabolism;Peptidoglycan biosynthesis
K09988	0.481875	0.244881	1.9678	0.0490914	0.260916	lyxA; D-lyxose ketol-isomerase [EC:5.3.1.15]	Unclassified;Poorly Characterized;Function unknown
K05837	0.479722	0.2022	2.37251	0.0176676	0.158267	rodA, mrdB; rod shape determining protein RodA	Genetic Information Processing;Replication and Repair;Chromosome
K01448	0.478924	0.200701	2.38625	0.0170212	0.155933	amiABC; N-acetylmuramoyl-L-alanine amidase [EC:3.5.1.28]	Genetic Information Processing;Replication and Repair;Chromosome
K01993	0.477385	0.206304	2.31399	0.0206682	0.175838	ABC-2.TX; HlyD family secretion protein	Unclassified;Cellular Processes and Signaling;Membrane and intracellular structural molecules
K01537	0.476552	0.19654	2.42471	0.0153205	0.150767	E3.6.3.8; Ca2+-transporting ATPase [EC:3.6.3.8]	Unclassified;Metabolism;Energy metabolism
K11085	0.47354	0.204903	2.31105	0.0208302	0.176797	msbA; ATP-binding cassette, subfamily B, bacterial MsbA [EC:3.6.3.-]	Environmental Information Processing;Membrane Transport;ABC transporters|Environmental Information Processing;Membrane Transport;Transporters
K00046	0.473247	0.194705	2.43058	0.0150747	0.149462	idnO; gluconate 5-dehydrogenase [EC:1.1.1.69]	Unclassified;Metabolism;Biosynthesis and biodegradation of secondary metabolites
K01154	0.4731	0.193955	2.43923	0.0147186	0.149279	hsdS; type I restriction enzyme, S subunit [EC:3.1.21.3]	Unclassified;Genetic Information Processing;Restriction enzyme
K06881	0.471938	0.187027	2.52337	0.0116237	0.1323	nrnA; bifunctional oligoribonuclease and PAP phosphatase NrnA [EC:3.1.3.7 3.1.13.3]	Unclassified;Poorly Characterized;General function prediction only
K07001	0.470914	0.204441	2.30343	0.0212549	0.179027	K07001; NTE family protein	Unclassified;Poorly Characterized;General function prediction only
K02527	0.470712	0.205503	2.29053	0.0219905	0.182101	kdtA, waaA; 3-deoxy-D-manno-octulosonic-acid transferase [EC:2.4.99.12 2.4.99.13 2.4.99.14 2.4.99.15]	Metabolism;Glycan Biosynthesis and Metabolism;Glycosyltransferases|Metabolism;Glycan Biosynthesis and Metabolism;Lipopolysaccharide biosynthesis proteins|Metabolism;Glycan Biosynthesis and Metabolism;Lipopolysaccharide biosynthesis
K09704	0.46813	0.201024	2.32873	0.0198733	0.17218	K09704; uncharacterized protein	Unclassified;Poorly Characterized;Function unknown
K00639	0.46429	0.194738	2.38418	0.0171174	0.155933	kbl, GCAT; glycine C-acetyltransferase [EC:2.3.1.29]	Metabolism;Amino Acid Metabolism;Amino acid related enzymes|Metabolism;Amino Acid Metabolism;Glycine, serine and threonine metabolism
K03768	0.463492	0.188877	2.45394	0.0141302	0.145567	PPIB, ppiB; peptidyl-prolyl cis-trans isomerase B (cyclophilin B) [EC:5.2.1.8]	Genetic Information Processing;Folding, Sorting and Degradation;Chaperones and folding catalysts
K02536	0.462974	0.205859	2.24899	0.0245131	0.194609	lpxD; UDP-3-O-[3-hydroxymyristoyl] glucosamine N-acyltransferase [EC:2.3.1.191]	Metabolism;Glycan Biosynthesis and Metabolism;Lipopolysaccharide biosynthesis proteins|Metabolism;Glycan Biosynthesis and Metabolism;Lipopolysaccharide biosynthesis
K19286	0.462927	0.210671	2.19739	0.0279925	0.207077	nfrA2; FMN reductase [NAD(P)H] [EC:1.5.1.39]
K03814	0.459618	0.224495	2.04734	0.0406251	0.244704	mtgA; monofunctional glycosyltransferase [EC:2.4.1.129]	Metabolism;Glycan Biosynthesis and Metabolism;Glycosyltransferases|Metabolism;Glycan Biosynthesis and Metabolism;Peptidoglycan biosynthesis
K03590	0.459191	0.210847	2.17784	0.0294181	0.213958	ftsA; cell division protein FtsA	Genetic Information Processing;Replication and Repair;Chromosome|Cellular Processes;Cell Growth and Death;Cell cycle - Caulobacter
K06926	0.45853	0.217714	2.10612	0.0351942	0.225927	K06926; uncharacterized protein	Unclassified;Poorly Characterized;General function prediction only
K15738	0.457262	0.21306	2.14616	0.0318599	0.221169	uup; ABC transport system ATP-binding/permease protein
K01258	0.451607	0.183512	2.46091	0.0138587	0.144877	pepT; tripeptide aminopeptidase [EC:3.4.11.4]	Metabolism;Enzyme Families;Peptidases
K03734	0.449035	0.183029	2.45335	0.0141531	0.145567	apbE; FAD:protein FMN transferase [EC:2.7.1.180]	Unclassified;Metabolism;Metabolism of cofactors and vitamins
K02372	0.447358	0.224721	1.99072	0.0465113	0.254231	fabZ; 3-hydroxyacyl-[acyl-carrier-protein] dehydratase [EC:4.2.1.59]	Metabolism;Lipid Metabolism;Fatty acid biosynthesis|Metabolism;Lipid Metabolism;Lipid biosynthesis proteins
K00067	0.446728	0.180229	2.47867	0.0131875	0.141053	rfbD, rmlD; dTDP-4-dehydrorhamnose reductase [EC:1.1.1.133]	Metabolism;Metabolism of Terpenoids and Polyketides;Polyketide sugar unit biosynthesis|Metabolism;Biosynthesis of Other Secondary Metabolites;Streptomycin biosynthesis
K02066	0.445251	0.214177	2.07889	0.0376275	0.233692	mlaE, linK; phospholipid/cholesterol/gamma-HCH transport system permease protein	Environmental Information Processing;Membrane Transport;Transporters
K04079	0.439796	0.181968	2.41689	0.0156539	0.151658	HSP90A, htpG; molecular chaperone HtpG	Genetic Information Processing;Folding, Sorting and Degradation;Protein processing in endoplasmic reticulum|Genetic Information Processing;Folding, Sorting and Degradation;Proteasome|Organismal Systems;Immune System;Antigen processing and presentation|Organismal Systems;Endocrine System;Progesterone-mediated oocyte maturation|Human Diseases;Cancers;Pathways in cancer|Human Diseases;Cancers;Prosta…
K07636	0.43883	0.188528	2.32766	0.0199302	0.17218	phoR; two-component system, OmpR family, phosphate regulon sensor histidine kinase PhoR [EC:2.7.13.3]	Metabolism;Enzyme Families;Protein kinases|Environmental Information Processing;Signal Transduction;Two-component system
K02557	0.435732	0.212456	2.05093	0.0402736	0.244629	motB; chemotaxis protein MotB	Cellular Processes;Cell Motility;Bacterial motility proteins|Cellular Processes;Cell Motility;Bacterial chemotaxis|Cellular Processes;Cell Motility;Flagellar assembly
K07133	0.434554	0.181311	2.39673	0.0165422	0.155933	K07133; uncharacterized protein	Unclassified;Poorly Characterized;General function prediction only
K03585	0.431375	0.190053	2.26977	0.0232216	0.188761	acrA, mexA, adeI, smeD, mtrC, cmeA; membrane fusion protein, multidrug efflux system	Genetic Information Processing;Replication and Repair;Chromosome
K07027	0.422914	0.179105	2.36127	0.0182127	0.16172	K07027; glycosyltransferase 2 family protein	Unclassified;Poorly Characterized;General function prediction only
K18831	0.415556	0.200398	2.07365	0.0381115	0.235102	higA; HTH-type transcriptional regulator / antitoxin HigA
K05808	0.410486	0.195525	2.0994	0.0357816	0.228651	yhbH; putative sigma-54 modulation protein	Unclassified;Genetic Information Processing;Translation proteins
K00876	0.40632	0.177808	2.28516	0.0223035	0.183661	udk, UCK; uridine kinase [EC:2.7.1.48]	Metabolism;Nucleotide Metabolism;Pyrimidine metabolism|Metabolism;Xenobiotics Biodegradation and Metabolism;Drug metabolism - other enzymes
K01914	0.405606	0.182903	2.2176	0.0265824	0.200657	asnA; aspartate--ammonia ligase [EC:6.3.1.1]	Metabolism;Metabolism of Other Amino Acids;Cyanoamino acid metabolism|Metabolism;Amino Acid Metabolism;Alanine, aspartate and glutamate metabolism|Metabolism;Energy Metabolism;Nitrogen metabolism
K12410	0.399008	0.183035	2.17996	0.0292605	0.213511	npdA; NAD-dependent deacetylase [EC:3.5.1.-]	Metabolism;Carbohydrate Metabolism;Amino sugar and nucleotide sugar metabolism
K02426	0.398224	0.198772	2.00343	0.0451316	0.252486	sufE; cysteine desulfuration protein SufE	Unclassified;Poorly Characterized;General function prediction only
K02429	0.380296	0.188462	2.01789	0.043603	0.251922	fucP; MFS transporter, FHS family, L-fucose permease	Environmental Information Processing;Membrane Transport;Transporters
K03152	0.379222	0.181107	2.09392	0.0362674	0.230202	thiJ; protein deglycase [EC:3.5.1.124]	Metabolism;Enzyme Families;Peptidases
K00558	0.378429	0.181387	2.08631	0.0369507	0.231724	DNMT1, dcm; DNA (cytosine-5)-methyltransferase 1 [EC:2.1.1.37]	Metabolism;Amino Acid Metabolism;Cysteine and methionine metabolism|Genetic Information Processing;Replication and Repair;Chromosome|Genetic Information Processing;Replication and Repair;D replication proteins
K00375	0.373074	0.187282	1.99205	0.046366	0.254079	K00375; GntR family transcriptional regulator / MocR family aminotransferase	Genetic Information Processing;Transcription;Transcription factors
K00266	0.363748	0.180929	2.01045	0.0443833	0.251922	gltD; glutamate synthase (NADPH/NADH) small chain [EC:1.4.1.13 1.4.1.14]	Metabolism;Amino Acid Metabolism;Alanine, aspartate and glutamate metabolism|Metabolism;Energy Metabolism;Nitrogen metabolism
K02564	0.361272	0.169801	2.12762	0.0333687	0.225599	nagB, GNPDA; glucosamine-6-phosphate deaminase [EC:3.5.99.6]	Metabolism;Carbohydrate Metabolism;Amino sugar and nucleotide sugar metabolism
K00705	0.35576	0.175496	2.02717	0.042645	0.24911	malQ; 4-alpha-glucanotransferase [EC:2.4.1.25]	Metabolism;Carbohydrate Metabolism;Starch and sucrose metabolism
K00548	0.335636	0.168147	1.99609	0.0459244	0.253555	metH, MTR; 5-methyltetrahydrofolate--homocysteine methyltransferase [EC:2.1.1.13]	Metabolism;Amino Acid Metabolism;Cysteine and methionine metabolism|Metabolism;Metabolism of Cofactors and Vitamins;One carbon pool by folate|Metabolism;Metabolism of Other Amino Acids;Selenocompound metabolism
K01785	0.321121	0.16026	2.00375	0.0450965	0.252486	galM, GALM; aldose 1-epimerase [EC:5.1.3.3]	Metabolism;Carbohydrate Metabolism;Glycolysis / Gluconeogenesis
K06133	-0.557492	0.276656	-2.01511	0.0438935	0.251922	LYS5, acpT; 4'-phosphopantetheinyl transferase [EC:2.7.8.-]	Metabolism;Metabolism of Cofactors and Vitamins;Pantothenate and CoA biosynthesis
K07452	-0.558897	0.255358	-2.18868	0.0286204	0.210737	mcrB; 5-methylcytosine-specific restriction enzyme B [EC:3.1.21.-]	Unclassified;Genetic Information Processing;Replication, recombination and repair proteins
K06910	-0.587701	0.285693	-2.05711	0.0396759	0.241662	K06910; uncharacterized protein	Unclassified;Poorly Characterized;General function prediction only
K09799	-0.59342	0.302393	-1.96241	0.0497149	0.261147	K09799; uncharacterized protein	Unclassified;Poorly Characterized;Function unknown
K01182	-0.599238	0.303921	-1.97169	0.0486449	0.259782	IMA, malL; oligo-1,6-glucosidase [EC:3.2.1.10]	Metabolism;Carbohydrate Metabolism;Starch and sucrose metabolism
K05795	-0.616512	0.286075	-2.15508	0.0311559	0.219731	terD; tellurium resistance protein TerD	Unclassified;Cellular Processes and Signaling;Signal transduction mechanisms
K01222	-0.631278	0.313655	-2.01265	0.0441515	0.251922	E3.2.1.86A, celF; 6-phospho-beta-glucosidase [EC:3.2.1.86]	Metabolism;Carbohydrate Metabolism;Glycolysis / Gluconeogenesis
K02274	-0.683681	0.344422	-1.98501	0.0471437	0.255477	coxA, ctaD; cytochrome c oxidase subunit I [EC:1.9.3.1]	Metabolism;Energy Metabolism;Oxidative phosphorylation
K02275	-0.685114	0.344397	-1.98931	0.0466666	0.2547	coxB, ctaC; cytochrome c oxidase subunit II [EC:1.9.3.1]	Metabolism;Energy Metabolism;Oxidative phosphorylation
K02276	-0.68641	0.345121	-1.9889	0.0467123	0.2547	coxC, ctaE; cytochrome c oxidase subunit III [EC:1.9.3.1]	Metabolism;Energy Metabolism;Oxidative phosphorylation
K02348	-0.700265	0.337851	-2.0727	0.0381997	0.235264	elaA; ElaA protein	Unclassified;Poorly Characterized;General function prediction only
K11737	-0.712527	0.363197	-1.96182	0.0497837	0.261147	cycA; D-serine/D-alanine/glycine transporter	Unclassified;Cellular Processes and Signaling;Other ion-coupled transporters
K13950	-0.715887	0.359118	-1.99346	0.0462115	0.254043	pabAB; para-aminobenzoate synthetase [EC:2.6.1.85]	Metabolism;Metabolism of Cofactors and Vitamins;Folate biosynthesis
K16784	-0.716306	0.352809	-2.03029	0.0423269	0.247579	bioM; biotin transport system ATP-binding protein [EC:3.6.3.-]
K16783	-0.718804	0.353277	-2.03468	0.0418835	0.246288	bioN; biotin transport system permease protein
K05791	-0.719833	0.335296	-2.14686	0.0318048	0.221169	terZ; tellurium resistance protein TerZ	Unclassified;Cellular Processes and Signaling;Signal transduction mechanisms
K17883	-0.720687	0.354439	-2.03332	0.0420204	0.246532	mtr; mycothione reductase [EC:1.8.1.15]
K03889	-0.723273	0.359681	-2.01087	0.0443388	0.251922	qcrC; ubiquinol-cytochrome c reductase cytochrome c subunit	Metabolism;Energy Metabolism;Oxidative phosphorylation
K03890	-0.723273	0.359681	-2.01087	0.0443388	0.251922	qcrA; ubiquinol-cytochrome c reductase iron-sulfur subunit	Metabolism;Energy Metabolism;Oxidative phosphorylation
K03891	-0.723273	0.359681	-2.01087	0.0443388	0.251922	qcrB; ubiquinol-cytochrome c reductase cytochrome b subunit	Metabolism;Energy Metabolism;Oxidative phosphorylation
K02303	-0.723918	0.35399	-2.04502	0.0408525	0.245115	cobA; uroporphyrin-III C-methyltransferase [EC:2.1.1.107]	Metabolism;Metabolism of Cofactors and Vitamins;Porphyrin and chlorophyll metabolism
K15371	-0.725401	0.369508	-1.96315	0.0496284	0.261147	GDH2; glutamate dehydrogenase [EC:1.4.1.2]
K15733	-0.726223	0.363827	-1.99607	0.0459266	0.253555	E1.11.1.19; dye decolorizing peroxidase [EC:1.11.1.19]
K07156	-0.726544	0.3638	-1.9971	0.0458147	0.253555	copC, pcoC; copper resistance protein C	Unclassified;Poorly Characterized;General function prediction only
K05596	-0.727213	0.363717	-1.99939	0.0455659	0.253245	iciA; LysR family transcriptional regulator, chromosome initiation inhibitor	Genetic Information Processing;Transcription;Transcription factors|Genetic Information Processing;Replication and Repair;Chromosome
K15520	-0.727887	0.357101	-2.03832	0.041518	0.24625	mshD; mycothiol synthase [EC:2.3.1.189]
K15521	-0.727887	0.357101	-2.03832	0.041518	0.24625	mshA; D-inositol-3-phosphate glycosyltransferase [EC:2.4.1.250]
K15525	-0.727887	0.357101	-2.03832	0.041518	0.24625	mshB; N-acetyl-1-D-myo-inositol-2-amino-2-deoxy-alpha-D-glucopyranoside deacetylase [EC:3.5.1.103]
K15526	-0.727887	0.357101	-2.03832	0.041518	0.24625	mshC; L-cysteine:1D-myo-inositol 2-amino-2-deoxy-alpha-D-glucopyranoside ligase [EC:6.3.1.13]
K18455	-0.727887	0.357101	-2.03832	0.041518	0.24625	mca; mycothiol S-conjugate amidase [EC:3.5.1.115]
K07245	-0.732335	0.361396	-2.0264	0.0427234	0.249238	pcoD; copper resistance protein D	Unclassified;Cellular Processes and Signaling;Other transporters
K05340	-0.733988	0.339398	-2.16262	0.0305706	0.218165	glcU; glucose uptake protein	Unclassified;Cellular Processes and Signaling;Other ion-coupled transporters
K03577	-0.736485	0.353304	-2.08456	0.0371089	0.232101	acrR, smeT; TetR/AcrR family transcriptional regulator, acrAB operon repressor	Genetic Information Processing;Transcription;Transcription factors
K07062	-0.744287	0.357656	-2.08101	0.0374327	0.232809	fitB; toxin FitB [EC:3.1.-.-]	Unclassified;Poorly Characterized;General function prediction only
K02674	-0.75766	0.367685	-2.06062	0.0393393	0.240274	pilY1; type IV pilus assembly protein PilY1	Environmental Information Processing;Membrane Transport;Secretion system|Cellular Processes;Cell Motility;Bacterial motility proteins
K13421	-0.764027	0.319148	-2.39396	0.0166677	0.155933	UMPS; uridine monophosphate synthetase [EC:2.4.2.10 4.1.1.23]	Metabolism;Nucleotide Metabolism;Pyrimidine metabolism|Metabolism;Xenobiotics Biodegradation and Metabolism;Drug metabolism - other enzymes
K19222	-0.764027	0.319148	-2.39396	0.0166677	0.155933	menI; 1,4-dihydroxy-2-naphthoyl-CoA hydrolase [EC:3.1.2.28]
K16014	-0.77012	0.369219	-2.08581	0.0369962	0.231724	cydCD; ATP-binding cassette, subfamily C, bacterial CydCD
K00344	-0.770983	0.392242	-1.96558	0.0493469	0.261147	qor, CRYZ; NADPH2:quinone reductase [EC:1.6.5.5]	Unclassified;Metabolism;Energy metabolism
K13771	-0.771158	0.386343	-1.99605	0.0459289	0.253555	nsrR; Rrf2 family transcriptional regulator, nitric oxide-sensitive transcriptional repressor	Genetic Information Processing;Transcription;Transcription factors
K06916	-0.779462	0.387403	-2.01202	0.0442178	0.251922	zapE; cell division protein ZapE	Unclassified;Poorly Characterized;General function prediction only
K00517	-0.780565	0.393188	-1.98522	0.0471198	0.255477	CYP81F; indol-3-yl-methylglucosinolate hydroxylase [EC:1.14.-.-]	Metabolism;Metabolism of Terpenoids and Polyketides;Limonene and pinene degradation|Metabolism;Biosynthesis of Other Secondary Metabolites;Stilbenoid, diarylheptanoid and gingerol biosynthesis|Metabolism;Xenobiotics Biodegradation and Metabolism;Aminobenzoate degradation|Metabolism;Xenobiotics Biodegradation and Metabolism;Bisphenol degradation|Metabolism;Xenobiotics Biodegradation and Metabolism…
K03153	-0.787613	0.385422	-2.04351	0.041002	0.245678	thiO; glycine oxidase [EC:1.4.3.19]	Metabolism;Metabolism of Cofactors and Vitamins;Thiamine metabolism
K05916	-0.788718	0.387092	-2.03755	0.0415953	0.24625	hmp, YHB1; nitric oxide dioxygenase [EC:1.14.12.17]	Unclassified;Metabolism;Others
K00216	-0.789603	0.400571	-1.97119	0.0487017	0.259782	entA; 2,3-dihydro-2,3-dihydroxybenzoate dehydrogenase [EC:1.3.1.28]	Metabolism;Metabolism of Terpenoids and Polyketides;Biosynthesis of siderophore group nonribosomal peptides
K01252	-0.789603	0.400571	-1.97119	0.0487017	0.259782	entB, dhbB, vibB, mxcF; bifunctional isochorismate lyase / aryl carrier protein [EC:3.3.2.1 6.3.2.14]	Metabolism;Metabolism of Terpenoids and Polyketides;Biosynthesis of siderophore group nonribosomal peptides
K02364	-0.789603	0.400571	-1.97119	0.0487017	0.259782	entF; enterobactin synthetase component F [EC:6.3.2.14]	Metabolism;Metabolism of Terpenoids and Polyketides;Biosynthesis of siderophore group nonribosomal peptides
K02363	-0.790311	0.400568	-1.97297	0.0484985	0.259782	entE, dhbE, vibE, mxcE; 2,3-dihydroxybenzoate-AMP ligase [EC:6.3.2.14 2.7.7.58]	Metabolism;Metabolism of Terpenoids and Polyketides;Biosynthesis of siderophore group nonribosomal peptides
K03481	-0.796663	0.384624	-2.07128	0.0383331	0.235756	glvR; RpiR family transcriptional regulator, glv operon transcriptional regulator	Genetic Information Processing;Transcription;Transcription factors
K00510	-0.800321	0.401174	-1.99495	0.0460483	0.253897	HMOX1; heme oxygenase 1 [EC:1.14.14.18]	Organismal Systems;Digestive System;Mineral absorption|Metabolism;Metabolism of Cofactors and Vitamins;Porphyrin and chlorophyll metabolism
K16234	-0.803244	0.401524	-2.00049	0.0454473	0.253114	hutT; histidine transporter
K09019	-0.805669	0.397835	-2.02514	0.0428535	0.24934	rutE; 3-hydroxypropanoate dehydrogenase [EC:1.1.1.-]	Unclassified;Metabolism;Energy metabolism
K00153	-0.80578	0.401918	-2.00483	0.0449807	0.252417	E1.1.1.306; S-(hydroxymethyl)mycothiol dehydrogenase [EC:1.1.1.306]	Unclassified;Metabolism;Energy metabolism
K07250	-0.807811	0.387938	-2.08232	0.0373133	0.232628	gabT; 4-aminobutyrate aminotransferase / (S)-3-amino-2-methylpropionate transaminase [EC:2.6.1.19 2.6.1.22]	Metabolism;Carbohydrate Metabolism;Butanoate metabolism|Metabolism;Metabolism of Other Amino Acids;beta-Alanine metabolism|Metabolism;Carbohydrate Metabolism;Propanoate metabolism|Metabolism;Amino Acid Metabolism;Amino acid related enzymes|Metabolism;Amino Acid Metabolism;Alanine, aspartate and glutamate metabolism|Metabolism;Amino Acid Metabolism;Valine, leucine and isoleucine degradation
K03343	-0.809236	0.401631	-2.01487	0.043918	0.251922	puo; putrescine oxidase [EC:1.4.3.10]	Metabolism;Amino Acid Metabolism;Arginine and proline metabolism
K01555	-0.826638	0.39104	-2.11395	0.0345197	0.225599	FAH, fahA; fumarylacetoacetase [EC:3.7.1.2]	Metabolism;Amino Acid Metabolism;Tyrosine metabolism|Metabolism;Xenobiotics Biodegradation and Metabolism;Styrene degradation
K06214	-0.836119	0.329306	-2.53904	0.0111158	0.131554	csgG; curli production assembly/transport component CsgG	Environmental Information Processing;Membrane Transport;Secretion system
K00130	-0.843829	0.392005	-2.1526	0.0313504	0.220103	betB, gbsA; betaine-aldehyde dehydrogenase [EC:1.2.1.8]	Metabolism;Amino Acid Metabolism;Glycine, serine and threonine metabolism
K18369	-0.856768	0.406151	-2.10948	0.0349032	0.225599	adh2; alcohol dehydrogenase [EC:1.1.1.-]
K07225	-0.85715	0.421619	-2.033	0.0420529	0.246532	hmuS; putative hemin transport protein	Unclassified;Cellular Processes and Signaling;Inorganic ion transport and metabolism
K01118	-0.870439	0.365157	-2.38374	0.0171379	0.155933	acpD, azoR; FMN-dependent NADH-azoreductase [EC:1.7.1.17]	Unclassified;Metabolism;Others
K01556	-0.874537	0.43257	-2.02172	0.0432049	0.250724	KYNU, kynU; kynureninase [EC:3.7.1.3]	Metabolism;Amino Acid Metabolism;Tryptophan metabolism
K02609	-0.881041	0.438575	-2.00887	0.0445507	0.251922	paaA; ring-1,2-phenylacetyl-CoA epoxidase subunit PaaA [EC:1.14.13.149]	Unclassified;Poorly Characterized;Function unknown
K02610	-0.881041	0.438575	-2.00887	0.0445507	0.251922	paaB; ring-1,2-phenylacetyl-CoA epoxidase subunit PaaB	Unclassified;Metabolism;Biosynthesis and biodegradation of secondary metabolites
K02611	-0.881041	0.438575	-2.00887	0.0445507	0.251922	paaC; ring-1,2-phenylacetyl-CoA epoxidase subunit PaaC [EC:1.14.13.149]	Unclassified;Poorly Characterized;Function unknown
K02612	-0.881041	0.438575	-2.00887	0.0445507	0.251922	paaD; ring-1,2-phenylacetyl-CoA epoxidase subunit PaaD	Unclassified;Poorly Characterized;General function prediction only
K02618	-0.881041	0.438575	-2.00887	0.0445507	0.251922	paaZ; oxepin-CoA hydrolase / 3-oxo-5,6-dehydrosuberyl-CoA semialdehyde dehydrogenase [EC:3.3.2.12 1.2.1.91]	Unclassified;Metabolism;Energy metabolism
K03366	-0.898995	0.445325	-2.01874	0.0435145	0.251922	butA, budC; meso-butanediol dehydrogenase / (S,S)-butanediol dehydrogenase / diacetyl reductase [EC:1.1.1.- 1.1.1.76 1.1.1.304]	Metabolism;Carbohydrate Metabolism;Butanoate metabolism
K06937	-0.946086	0.448704	-2.10849	0.0349888	0.225599	K06937; 7,8-dihydro-6-hydroxymethylpterin dimethyltransferase [EC:2.1.1.-]	Unclassified;Poorly Characterized;General function prediction only
K05020	-0.958376	0.384091	-2.49518	0.0125894	0.137458	opuD, betL; glycine betaine transporter	Unclassified;Cellular Processes and Signaling;Other ion-coupled transporters
K00362	-0.96098	0.4408	-2.18008	0.0292515	0.213511	nirB; nitrite reductase (NADH) large subunit [EC:1.7.1.15]	Metabolism;Energy Metabolism;Nitrogen metabolism
K14645	-0.962334	0.455563	-2.11241	0.0346517	0.225599	K14645; serine protease [EC:3.4.21.-]	None
K07018	-0.986158	0.443115	-2.22551	0.0260468	0.199617	K07018; uncharacterized protein	Unclassified;Poorly Characterized;General function prediction only
K16164	-0.999704	0.456676	-2.18909	0.0285903	0.210737	K16164; acylpyruvate hydrolase [EC:3.7.1.5]
K15866	-1.0133	0.450186	-2.25085	0.0243947	0.194017	paaG; 2-(1,2-epoxy-1,2-dihydrophenyl)acetyl-CoA isomerase [EC:5.3.3.18]
K05524	-1.01427	0.443672	-2.28607	0.0222503	0.183661	fdxA; ferredoxin	Unclassified;Metabolism;Energy metabolism
K00363	-1.01603	0.440948	-2.3042	0.0212115	0.179027	nirD; nitrite reductase (NADH) small subunit [EC:1.7.1.15]	Metabolism;Energy Metabolism;Nitrogen metabolism
K10561	-1.01813	0.481932	-2.11261	0.0346345	0.225599	rhaQ; rhamnose transport system permease protein	Environmental Information Processing;Membrane Transport;ABC transporters|Environmental Information Processing;Membrane Transport;Transporters
K10562	-1.01813	0.481932	-2.11261	0.0346345	0.225599	rhaT; rhamnose transport system ATP-binding protein [EC:3.6.3.17]	Environmental Information Processing;Membrane Transport;ABC transporters|Environmental Information Processing;Membrane Transport;Transporters
K19545	-1.03736	0.526137	-1.97166	0.0486482	0.259782	lnuA_C_D_E, lin; lincosamide nucleotidyltransferase A/C/D/E
K01473	-1.04119	0.463528	-2.24624	0.0246889	0.19497	hyuA; N-methylhydantoinase A [EC:3.5.2.14]	Metabolism;Amino Acid Metabolism;Arginine and proline metabolism
K01474	-1.04119	0.463528	-2.24624	0.0246889	0.19497	hyuB; N-methylhydantoinase B [EC:3.5.2.14]	Metabolism;Amino Acid Metabolism;Arginine and proline metabolism
K06216	-1.04229	0.462635	-2.25293	0.0242634	0.19332	rbsU; putative ribose uptake protein	Unclassified;Cellular Processes and Signaling;Other ion-coupled transporters
K06591	-1.04229	0.462635	-2.25293	0.0242634	0.19332	ITGB8; integrin beta 8
K10559	-1.04504	0.483994	-2.15919	0.0308351	0.218165	rhaS; rhamnose transport system substrate-binding protein	Environmental Information Processing;Membrane Transport;ABC transporters|Environmental Information Processing;Membrane Transport;Transporters
K02763	-1.04866	0.459873	-2.28033	0.0225881	0.185314	PTS-Dgl-EIIA, gamP; PTS system, D-glucosamine-specific IIA component [EC:2.7.1.-]	Metabolism;Carbohydrate Metabolism;Amino sugar and nucleotide sugar metabolism|Environmental Information Processing;Membrane Transport;Phosphotransferase system (PTS)|Environmental Information Processing;Membrane Transport;Transporters
K10560	-1.0513	0.488408	-2.1525	0.031358	0.220103	rhaP; rhamnose transport system permease protein	Environmental Information Processing;Membrane Transport;ABC transporters|Environmental Information Processing;Membrane Transport;Transporters
K09004	-1.06903	0.519339	-2.05845	0.0395469	0.241209	K09004; uncharacterized protein	Unclassified;Poorly Characterized;Function unknown
K19134	-1.07877	0.496946	-2.17081	0.0299459	0.216021	csx10; CRISPR-associated protein Csx10
K05346	-1.1045	0.514608	-2.1463	0.031849	0.221169	deoR; deoxyribonucleoside regulator	Genetic Information Processing;Transcription;Transcription factors
K02436	-1.15214	0.473836	-2.43151	0.0150358	0.149462	gatR; DeoR family transcriptional regulator, galactitol utilization operon repressor	Genetic Information Processing;Transcription;Transcription factors
K03290	-1.15214	0.473836	-2.43151	0.0150358	0.149462	nanT; MFS transporter, SHS family, sialic acid transporter	Environmental Information Processing;Membrane Transport;Transporters
K12991	-1.15214	0.473836	-2.43151	0.0150358	0.149462	rfbG; rhamnosyltransferase [EC:2.4.1.-]	Metabolism;Glycan Biosynthesis and Metabolism;Glycosyltransferases|Metabolism;Glycan Biosynthesis and Metabolism;Lipopolysaccharide biosynthesis proteins
K15269	-1.15789	0.456662	-2.53554	0.0112274	0.131554	pecM; probable blue pigment (indigoidine) exporter
K08168	-1.17126	0.467272	-2.5066	0.01219	0.13476	tetB; MFS transporter, DHA2 family, metal-tetracycline-proton antiporter	Environmental Information Processing;Membrane Transport;Transporters
K16235	-1.17976	0.531108	-2.22133	0.0263289	0.200657	mmuP; S-methylmethionine transporter
K19131	-1.20114	0.599029	-2.00515	0.0449473	0.252417	csb1; CRISPR-associated protein Csb1
K19132	-1.20114	0.599029	-2.00515	0.0449473	0.252417	csb2; CRISPR-associated protein Csb2
K00302	-1.21797	0.54007	-2.25521	0.0241203	0.192875	soxA; sarcosine oxidase, subunit alpha [EC:1.5.3.1]	Metabolism;Amino Acid Metabolism;Glycine, serine and threonine metabolism
K14698	-1.28969	0.633724	-2.03509	0.0418415	0.246288	irtA; ATP-binding cassette, subfamily B, bacterial IrtA [EC:3.6.3.-]	None
K00303	-1.30998	0.569053	-2.30204	0.0213329	0.179243	soxB; sarcosine oxidase, subunit beta [EC:1.5.3.1]	Metabolism;Amino Acid Metabolism;Glycine, serine and threonine metabolism
K19332	-1.36856	0.642621	-2.12966	0.0331996	0.225599	MKS1; Meckel syndrome type 1 protein
K17947	-1.39301	0.647418	-2.15164	0.0314258	0.22023	wbiB; dTDP-L-rhamnose 4-epimerase [EC:5.1.3.25]
K07272	-1.4008	0.598348	-2.34111	0.0192267	0.168024	rgpF; rhamnosyltransferase [EC:2.4.1.-]	Metabolism;Glycan Biosynthesis and Metabolism;Glycosyltransferases|Metabolism;Glycan Biosynthesis and Metabolism;Lipopolysaccharide biosynthesis proteins
K00692	-1.46729	0.646215	-2.27058	0.0231722	0.188761	sacB; levansucrase [EC:2.4.1.10]	Metabolism;Glycan Biosynthesis and Metabolism;Glycosyltransferases|Metabolism;Carbohydrate Metabolism;Starch and sucrose metabolism|Environmental Information Processing;Signal Transduction;Two-component system

## Sheet: Subgingival.PW
pathway	lfc_DiseasePD	se_DiseasePD	W_DiseasePD	p_DiseasePD	q_DiseasePD	description
P163-PWY	0.907841	0.272758	3.32837	0.000873558	0.156191	L-lysine fermentation to acetate and butanoate
PWY-5677	0.898469	0.310269	2.89577	0.00378229	0.156191	succinate fermentation to butanoate
PWY-7456	0.602367	0.20345	2.96076	0.00306882	0.156191	mannan degradation
PWY-6269	0.597825	0.214592	2.78587	0.00533847	0.156191	adenosylcobalamin salvage from cobinamide II
PWY-5509	0.597253	0.214746	2.78121	0.00541568	0.156191	adenosylcobalamin biosynthesis from cobyrinate a,c-diamide I
PWY-6353	0.581071	0.212712	2.73172	0.00630043	0.162761	purine nucleotides degradation II (aerobic)
PWY-6507	0.564485	0.191801	2.94307	0.0032497	0.156191	4-deoxy-L-threo-hex-4-enopyranuronate degradation
GALACT-GLUCUROCAT-PWY	0.556012	0.177542	3.13173	0.0017378	0.156191	superpathway of hexuronide and hexuronate degradation
PWY-6588	0.552155	0.199068	2.7737	0.00554225	0.156191	pyruvate fermentation to acetone
P162-PWY	0.551646	0.214091	2.57669	0.00997517	0.169202	L-glutamate degradation V (via hydroxyglutarate)
COBALSYN-PWY	0.528196	0.20222	2.61198	0.00900187	0.169202	adenosylcobalamin salvage from cobinamide I
HISDEG-PWY	0.521178	0.167285	3.1155	0.00183632	0.156191	L-histidine degradation I
PWY-6700	0.495801	0.1779	2.78697	0.00532032	0.156191	queuosine biosynthesis
GALACTUROCAT-PWY	0.47477	0.179881	2.63935	0.00830656	0.169202	D-galacturonate degradation I
NAGLIPASYN-PWY	0.459961	0.17562	2.61907	0.00881693	0.169202	lipid IVA biosynthesis
PYRIDNUCSYN-PWY	0.434875	0.162068	2.68329	0.00729011	0.169202	NAD biosynthesis I (from aspartate)
PWY-7323	0.380052	0.124166	3.06082	0.00220728	0.156191	superpathway of GDP-mannose-derived O-antigen building blocks biosynthesis
PWY-6572	1.07125	0.50474	2.12238	0.0338055	0.282785	chondroitin sulfate degradation I (bacterial)
PWY-5676	0.947408	0.37685	2.51402	0.0119363	0.176203	acetyl-CoA fermentation to butanoate II
PWY-6608	0.618303	0.242834	2.5462	0.0108903	0.169202	guanosine nucleotides degradation III
P164-PWY	0.581018	0.226725	2.56265	0.0103876	0.169202	purine nucleobases degradation I (anaerobic)
SALVADEHYPOX-PWY	0.556391	0.226752	2.45374	0.0141377	0.19259	adenosine nucleotides degradation II
PPGPPMET-PWY	0.527465	0.244286	2.15921	0.0308341	0.282785	ppGpp biosynthesis
PWY-7377	0.489937	0.217358	2.25406	0.0241925	0.273347	cob(II)yrinate a,c-diamide biosynthesis I (early cobalt insertion)
PWY-6519	0.465617	0.211146	2.20519	0.0274409	0.274409	8-amino-7-oxononanoate biosynthesis I
PWY-1269	0.448123	0.176054	2.54537	0.0109163	0.169202	CMP-3-deoxy-D-manno-octulosonate biosynthesis I
PWY-6892	0.44676	0.222046	2.01202	0.0442183	0.304615	thiazole biosynthesis I (E. coli)
PWY-6703	0.437639	0.196486	2.22733	0.0259252	0.273347	preQ0 biosynthesis
BIOTIN-BIOSYNTHESIS-PWY	0.435845	0.208059	2.09481	0.0361879	0.282785	biotin biosynthesis I
PWY-6467	0.419236	0.175198	2.39292	0.0167148	0.215899	Kdo transfer to lipid IVA III (Chlamydia)
GLUCUROCAT-PWY	0.364886	0.160874	2.26815	0.02332	0.273347	superpathway of &beta;-D-glucuronide and D-glucuronate degradation
PWY-7663	0.362381	0.147916	2.44992	0.0142889	0.19259	gondoate biosynthesis (anaerobic)
PWY-5973	0.318317	0.14078	2.26109	0.0237536	0.273347	cis-vaccenate biosynthesis
GLCMANNANAUT-PWY	0.290783	0.142243	2.04427	0.040927	0.28835	superpathway of N-acetylglucosamine, N-acetylmannosamine and N-acetylneuraminate degradation
COLANSYN-PWY	0.23271	0.104848	2.2195	0.026453	0.273347	colanic acid building blocks biosynthesis
PWY0-1586	-0.404211	0.188859	-2.14028	0.0323322	0.282785	peptidoglycan maturation (meso-diaminopimelate containing)
PWY-7254	-0.405906	0.205804	-1.9723	0.0485755	0.313717	TCA cycle VII (acetate-producers)
PWY-3781	-0.480788	0.230749	-2.0836	0.0371967	0.282785	aerobic respiration I (cytochrome c)
P461-PWY	-0.537629	0.272574	-1.97241	0.0485625	0.313717	hexitol fermentation to lactate, formate, ethanol and acetate
PWY0-1061	-0.598208	0.299805	-1.99532	0.0460079	0.310053	superpathway of L-alanine biosynthesis
PWY1G-0	-0.725699	0.323205	-2.24533	0.0247472	0.273347	mycothiol biosynthesis
LEU-DEG2-PWY	-1.1018	0.538692	-2.04532	0.0408233	0.28835	L-leucine degradation I
PWY-5860	-1.12645	0.53105	-2.12117	0.0339072	0.282785	superpathway of demethylmenaquinol-6 biosynthesis I
PWY-5862	-1.12645	0.53105	-2.12117	0.0339072	0.282785	superpathway of demethylmenaquinol-9 biosynthesis
PWY-5845	-1.2074	0.581614	-2.07594	0.0378992	0.282785	superpathway of menaquinol-9 biosynthesis
PWY-5850	-1.2074	0.581614	-2.07594	0.0378992	0.282785	superpathway of menaquinol-6 biosynthesis I
PWY-5896	-1.2074	0.581614	-2.07594	0.0378992	0.282785	superpathway of menaquinol-10 biosynthesis
ALL-CHORISMATE-PWY	-1.3267	0.640457	-2.07149	0.0383128	0.282785	superpathway of chorismate metabolism

## Sheet: Saliva.EC
EC_term	lfc_DiseasePD	se_DiseasePD	W_DiseasePD	p_DiseasePD	q_DiseasePD	description
EC:3.4.22.4	2.20394	0.692785	3.18128	0.00146626	0.999678	Transferred entry: 3.4.22.32 and 3.4.22.33
EC:2.4.1.180	1.48541	0.51641	2.87642	0.00402216	0.999678	Lipopolysaccharide N-acetylmannosaminouronosyltransferase
EC:3.6.1.63	0.853096	0.328395	2.59777	0.00938302	0.999678	Alpha-D-ribose 1-methylphosphonate 5-triphosphate diphosphatase
EC:2.4.2.44	-0.529447	0.143563	-3.6879	0.000226108	0.335771	S-methyl-5'-thioinosine phosphorylase
EC:1.6.3.3	0.860486	0.39521	2.17729	0.0294589	0.999678	NADH oxidase (H(2)O(2)-forming)
EC:1.1.1.281	0.779707	0.334964	2.32773	0.0199263	0.999678	GDP-4-dehydro-6-deoxy-D-mannose reductase
EC:3.1.2.12	0.759739	0.376068	2.02022	0.0433608	0.999678	S-formylglutathione hydrolase
EC:3.5.3.9	0.745986	0.37876	1.96955	0.0488904	0.999678	Allantoate deiminase
EC:1.1.1.335	0.679385	0.312038	2.17725	0.0294618	0.999678	UDP-N-acetyl-2-amino-2-deoxyglucuronate dehydrogenase
EC:2.6.1.98	0.586208	0.264437	2.21681	0.026636	0.999678	UDP-2-acetamido-2-deoxy-ribo-hexuluronate aminotransferase
EC:3.6.3.16	0.51983	0.216566	2.40033	0.0163805	0.999678	Arsenite-transporting ATPase
EC:2.3.1.81	0.458323	0.191776	2.38988	0.0168537	0.999678	Aminoglycoside N(3')-acetyltransferase
EC:2.7.1.100	0.337827	0.162635	2.0772	0.0377829	0.999678	S-methyl-5-thioribose kinase
EC:2.4.99.18	0.297742	0.138679	2.14698	0.0317947	0.999678	Dolichyl-diphosphooligosaccharide--protein glycotransferase
EC:1.1.1.202	-0.128297	0.0615085	-2.08584	0.0369929	0.999678	1,3-propanediol dehydrogenase
EC:2.3.2.16	-0.128297	0.0615085	-2.08584	0.0369929	0.999678	Lipid II:glycine glycyltransferase
EC:3.4.22.8	-0.128297	0.0615085	-2.08584	0.0369929	0.999678	Clostripain
EC:3.4.24.3	-0.128297	0.0615085	-2.08584	0.0369929	0.999678	Microbial collagenase
EC:4.1.1.22	-0.128297	0.0615085	-2.08584	0.0369929	0.999678	Histidine decarboxylase
EC:3.1.1.5	-0.49208	0.208761	-2.35715	0.0184159	0.999678	Lysophospholipase
EC:2.7.1.113	-0.598202	0.239812	-2.49446	0.0126148	0.999678	Deoxyguanosine kinase
EC:2.7.1.74	-0.598202	0.239812	-2.49446	0.0126148	0.999678	Deoxycytidine kinase
EC:2.7.1.76	-0.598202	0.239812	-2.49446	0.0126148	0.999678	Deoxyadenosine kinase
EC:3.6.3.36	-0.606693	0.288514	-2.10282	0.0354815	0.999678	Taurine-transporting ATPase
EC:2.3.1.243	-0.618984	0.304927	-2.02994	0.0423625	0.999678	Lauroyl-Kdo(2)-lipid IV(A) myristoyltransferase
EC:2.7.1.59	-0.618984	0.304927	-2.02994	0.0423625	0.999678	N-acetylglucosamine kinase
EC:3.1.3.4	-0.618984	0.304927	-2.02994	0.0423625	0.999678	Phosphatidate phosphatase
EC:3.1.3.81	-0.618984	0.304927	-2.02994	0.0423625	0.999678	Diacylglycerol diphosphate phosphatase
EC:3.4.11.23	-0.618984	0.304927	-2.02994	0.0423625	0.999678	PepB aminopeptidase
EC:1.1.1.17	-0.620233	0.311102	-1.99366	0.046189	0.999678	Mannitol-1-phosphate 5-dehydrogenase
EC:3.5.1.78	-0.636794	0.306078	-2.0805	0.0374798	0.999678	Glutathionylspermidine amidase
EC:6.3.1.8	-0.636794	0.306078	-2.0805	0.0374798	0.999678	Glutathionylspermidine synthase
EC:2.3.3.5	-0.667681	0.318028	-2.09944	0.0357781	0.999678	2-methylcitrate synthase
EC:2.1.1.200	-0.701052	0.330363	-2.12207	0.0338322	0.999678	tRNA (cytidine(32)/uridine(32)-2'-O)-methyltransferase
EC:1.14.11.47	-0.801318	0.353917	-2.26414	0.0235655	0.999678	50S ribosomal protein L16 3-hydroxylase
EC:3.1.11.1	-0.801318	0.353917	-2.26414	0.0235655	0.999678	Exodeoxyribonuclease I
EC:5.4.99.26	-0.827318	0.417866	-1.97986	0.0477188	0.999678	tRNA pseudouridine(65) synthase
EC:3.2.1.70	-0.835485	0.403937	-2.06835	0.0386069	0.999678	Glucan 1,6-alpha-glucosidase
EC:1.17.1.1	-0.841125	0.359677	-2.33855	0.0193585	0.999678	CDP-4-dehydro-6-deoxyglucose reductase
EC:3.1.4.3	-0.896765	0.390469	-2.29663	0.0216396	0.999678	Phospholipase C
EC:2.7.1.162	-0.91918	0.411372	-2.23443	0.0254551	0.999678	N-acetylhexosamine 1-kinase
EC:3.5.4.1	-0.941985	0.420116	-2.2422	0.0249482	0.999678	Cytosine deaminase
EC:3.5.1.118	-0.950374	0.381725	-2.48968	0.0127857	0.999678	Gamma-glutamyl hercynylcysteine S-oxide hydrolase

## Sheet: Saliva.KO
KEGG_term	lfc_DiseasePD	se_DiseasePD	W_DiseasePD	p_DiseasePD	q_DiseasePD	description	metadata_KEGG_Pathways
K19237	2.2087	0.690454	3.19891	0.00137947	0.577709	kgp; gingipain K [EC:3.4.22.47]	NA
K19141	1.76118	0.578862	3.04249	0.00234629	0.577709	cmr5; CRISPR-associated protein Cmr5	NA
K08586	1.71496	0.537015	3.1935	0.00140559	0.577709	tpr; thiol protease [EC:3.4.22.-]	Metabolism;Enzyme Families;Peptidases
K02852	1.49017	0.5136	2.90143	0.00371469	0.679342	wecG, rffM; UDP-N-acetyl-D-mannosaminouronate:lipid I N-acetyl-D-mannosaminouronosyltransferase [EC:2.4.1.180]	Metabolism;Glycan Biosynthesis and Metabolism;Glycosyltransferases
K02241	1.2312	0.408738	3.0122	0.00259361	0.577709	comFB; competence protein ComFB	Environmental Information Processing;Membrane Transport;Secretion system
K09992	1.16598	0.410478	2.84055	0.00450355	0.735366	K09992; uncharacterized protein	Unclassified;Poorly Characterized;Function unknown
K06423	1.09265	0.405132	2.69703	0.00699615	0.883372	sspF; small acid-soluble spore protein F (minor alpha/beta-type SASP)	Unclassified;Cellular Processes and Signaling;Sporulation
K07665	0.95496	0.332498	2.87208	0.00407783	0.717071	cusR, copR, silR; two-component system, OmpR family, copper resistance phosphate regulon response regulator CusR	Environmental Information Processing;Signal Transduction;Two-component system
K19142	0.930543	0.359551	2.58807	0.0096515	0.883372	cmr6; CRISPR-associated protein Cmr6	NA
K07717	0.929356	0.333221	2.78901	0.00528702	0.833526	ycbA, glnK; two-component system, sensor histidine kinase YcbA [EC:2.7.13.3]	Metabolism;Enzyme Families;Protein kinases|Environmental Information Processing;Signal Transduction;Two-component system
K06162	0.857854	0.324499	2.64362	0.00820237	0.883372	phnM; alpha-D-ribose 1-methylphosphonate 5-triphosphate diphosphatase [EC:3.6.1.63]	Unclassified;Cellular Processes and Signaling;Inorganic ion transport and metabolism
K03409	0.802661	0.301253	2.66441	0.00771229	0.883372	cheX; chemotaxis protein CheX	Cellular Processes;Cell Motility;Bacterial motility proteins|Cellular Processes;Cell Motility;Bacterial chemotaxis
K11003	0.791155	0.30196	2.62007	0.00879127	0.883372	hlyD, cyaD; hemolysin D	Environmental Information Processing;Membrane Transport;Secretion system|Human Diseases;Infectious Diseases;Pertussis|Environmental Information Processing;Membrane Transport;Bacterial secretion system
K11004	0.790928	0.302456	2.61502	0.00892221	0.883372	hlyB, cyaB; ATP-binding cassette, subfamily B, bacterial HlyB/CyaB	Environmental Information Processing;Membrane Transport;Secretion system|Environmental Information Processing;Membrane Transport;ABC transporters|Environmental Information Processing;Membrane Transport;Transporters|Human Diseases;Infectious Diseases;Pertussis|Environmental Information Processing;Membrane Transport;Bacterial secretion system
K09960	0.777758	0.298864	2.60238	0.00925798	0.883372	K09960; uncharacterized protein	Unclassified;Poorly Characterized;Function unknown
K09961	0.777758	0.298864	2.60238	0.00925798	0.883372	K09961; uncharacterized protein	Unclassified;Poorly Characterized;Function unknown
K10873	0.772461	0.29944	2.57968	0.00988913	0.883372	RAD52; DNA repair and recombination protein RAD52	Genetic Information Processing;Replication and Repair;Homologous recombination|Genetic Information Processing;Replication and Repair;DNA repair and recombination proteins
K00086	-0.123539	0.041491	-2.97749	0.00290623	0.577709	dhaT; 1,3-propanediol dehydrogenase [EC:1.1.1.202]	Metabolism;Lipid Metabolism;Glycerolipid metabolism
K01387	-0.123539	0.041491	-2.97749	0.00290623	0.577709	colA; microbial collagenase [EC:3.4.24.3]	Metabolism;Enzyme Families;Peptidases|Environmental Information Processing;Signaling Molecules and Interaction;Bacterial toxins
K01590	-0.123539	0.041491	-2.97749	0.00290623	0.577709	hdc, HDC; histidine decarboxylase [EC:4.1.1.22]	Metabolism;Amino Acid Metabolism;Histidine metabolism
K04034	-0.123539	0.041491	-2.97749	0.00290623	0.577709	bchE; anaerobic magnesium-protoporphyrin IX monomethyl ester cyclase [EC:1.21.98.3]	Metabolism;Metabolism of Cofactors and Vitamins;Porphyrin and chlorophyll metabolism
K06122	-0.123539	0.041491	-2.97749	0.00290623	0.577709	dhbE; glycerol dehydratase small subunit [EC:4.2.1.30]	Metabolism;Lipid Metabolism;Glycerolipid metabolism
K08587	-0.123539	0.041491	-2.97749	0.00290623	0.577709	cloSI; clostripain [EC:3.4.22.8]	Metabolism;Enzyme Families;Peptidases|Environmental Information Processing;Signaling Molecules and Interaction;Bacterial toxins
K10844	-0.123539	0.041491	-2.97749	0.00290623	0.577709	ERCC2, XPD; DNA excision repair protein ERCC-2 [EC:3.6.4.12]	Genetic Information Processing;Replication and Repair;Nucleotide excision repair|Genetic Information Processing;Transcription;Transcription machinery|Genetic Information Processing;Transcription;Basal transcription factors|Genetic Information Processing;Replication and Repair;DNA repair and recombination proteins
K11032	-0.123539	0.041491	-2.97749	0.00290623	0.577709	hlyII; hemolysin II	Environmental Information Processing;Signaling Molecules and Interaction;Bacterial toxins
K11059	-0.123539	0.041491	-2.97749	0.00290623	0.577709	entA; probable enterotoxin A	Environmental Information Processing;Signaling Molecules and Interaction;Bacterial toxins
K11061	-0.123539	0.041491	-2.97749	0.00290623	0.577709	entC; probable enterotoxin C	Environmental Information Processing;Signaling Molecules and Interaction;Bacterial toxins
K11062	-0.123539	0.041491	-2.97749	0.00290623	0.577709	entD; probable enterotoxin D	Environmental Information Processing;Signaling Molecules and Interaction;Bacterial toxins
K11693	-0.123539	0.041491	-2.97749	0.00290623	0.577709	femX, fmhB; peptidoglycan pentaglycine glycine transferase (the first glycine) [EC:2.3.2.16]	Metabolism;Glycan Biosynthesis and Metabolism;Peptidoglycan biosynthesis
K16619	-0.123539	0.041491	-2.97749	0.00290623	0.577709	plc, cpa; phospholipase C / alpha-toxin [EC:3.1.4.3]	NA
K02459	-0.517179	0.173265	-2.9849	0.00283673	0.577709	gspJ; general secretion pathway protein J	Environmental Information Processing;Membrane Transport;Secretion system|Environmental Information Processing;Membrane Transport;Bacterial secretion system
K02460	-0.517179	0.173265	-2.9849	0.00283673	0.577709	gspK; general secretion pathway protein K	Environmental Information Processing;Membrane Transport;Secretion system|Environmental Information Processing;Membrane Transport;Bacterial secretion system
K19696	-0.524689	0.135696	-3.86663	0.000110348	0.186324	mtiP; 5'-methylthioinosine phosphorylase [EC:2.4.2.44]	NA
K02458	-0.537196	0.139838	-3.84155	0.00012226	0.186324	gspI; general secretion pathway protein I	Environmental Information Processing;Membrane Transport;Secretion system|Environmental Information Processing;Membrane Transport;Bacterial secretion system
K02461	-0.537196	0.139838	-3.84155	0.00012226	0.186324	gspL; general secretion pathway protein L	Environmental Information Processing;Membrane Transport;Secretion system|Environmental Information Processing;Membrane Transport;Bacterial secretion system
K03317	-0.583368	0.204743	-2.84927	0.004382	0.735366	TC.CNT; concentrative nucleoside transporter, CNT family	Unclassified;Cellular Processes and Signaling;Other ion-coupled transporters
K08234	-0.684841	0.214516	-3.19249	0.00141052	0.577709	yaeR; glyoxylase I family protein	Unclassified;Metabolism;Amino acid metabolism
K08312	-0.807381	0.301697	-2.67613	0.0074477	0.883372	nudE; ADP-ribose diphosphatase [EC:3.6.1.-]	Metabolism;Nucleotide Metabolism;Purine metabolism
K03297	-0.824546	0.282695	-2.91673	0.00353717	0.673831	emrE, qac, mmr, smr; small multidrug resistance pump	Unclassified;Cellular Processes and Signaling;Other ion-coupled transporters
K07289	-0.878791	0.331153	-2.65373	0.00796066	0.883372	asmA; AsmA protein	Unclassified;Cellular Processes and Signaling;Membrane and intracellular structural molecules
K03598	-0.889462	0.33874	-2.6258	0.00864464	0.883372	rseB; sigma-E factor negative regulatory protein RseB	Unclassified;Cellular Processes and Signaling;Signal transduction mechanisms
K09968	1.35038	0.59982	2.25131	0.0243657	0.883372	K09968; uncharacterized protein	Unclassified;Poorly Characterized;Function unknown
K09000	1.32725	0.648073	2.04799	0.0405606	0.883372	cmr4; CRISPR-associated protein Cmr4	Unclassified;Poorly Characterized;Function unknown
K09127	1.29277	0.656676	1.96866	0.0489923	0.916974	cmr3; CRISPR-associated protein Cmr3	Unclassified;Poorly Characterized;Function unknown
K07723	0.95539	0.431084	2.21625	0.0266742	0.883372	ndoAI; CopG family transcriptional regulator / antitoxin EndoAI	Genetic Information Processing;Transcription;Transcription factors
K04076	0.915391	0.419639	2.18138	0.0291555	0.883372	lonB; ATP-dependent Lon protease [EC:3.4.21.53]	Metabolism;Enzyme Families;Peptidases
K09972	0.909222	0.381319	2.38441	0.0171064	0.883372	aapP, bztD; general L-amino acid transport system ATP-binding protein [EC:3.6.3.-]	Environmental Information Processing;Membrane Transport;ABC transporters|Environmental Information Processing;Membrane Transport;Transporters
K03093	0.870142	0.420517	2.06922	0.0385254	0.883372	sigI; RNA polymerase sigma factor	Genetic Information Processing;Transcription;Transcription machinery
K03298	0.865244	0.391819	2.20828	0.027225	0.883372	TC.DME; drug/metabolite transporter, DME family	Unclassified;Cellular Processes and Signaling;Other ion-coupled transporters
K17870	0.865244	0.391819	2.20828	0.027225	0.883372	nox1; NADH oxidase (H2O2-forming) [EC:1.6.3.3]	NA
K13016	0.831642	0.350407	2.37336	0.0176269	0.883372	wbpB; UDP-N-acetyl-2-amino-2-deoxyglucuronate dehydrogenase [EC:1.1.1.335]	Metabolism;Glycan Biosynthesis and Metabolism;Lipopolysaccharide biosynthesis proteins
K00786	0.789451	0.317788	2.48421	0.0129841	0.883372	E2.4.-.-; glycosyltransferase [EC:2.4.-.-]	Unclassified;Metabolism;Others
K15856	0.784465	0.331127	2.36908	0.0178326	0.883372	rmd; GDP-4-dehydro-6-deoxy-D-mannose reductase [EC:1.1.1.281]	NA
K06331	0.774886	0.312634	2.47858	0.0131908	0.883372	cotI; spore coat protein I	Unclassified;Cellular Processes and Signaling;Sporulation
K06893	0.770091	0.355218	2.16794	0.0301632	0.883372	K06893; uncharacterized protein	Unclassified;Poorly Characterized;General function prediction only
K01070	0.764497	0.372551	2.05206	0.0401638	0.883372	frmB, ESD, fghA; S-formylglutathione hydrolase [EC:3.1.2.12]	Metabolism;Energy Metabolism;Methane metabolism
K02083	0.750744	0.375262	2.00059	0.0454369	0.916974	allC; allantoate deiminase [EC:3.5.3.9]	Metabolism;Enzyme Families;Peptidases|Metabolism;Nucleotide Metabolism;Purine metabolism
K07014	0.742206	0.34808	2.13229	0.0329831	0.883372	K07014; uncharacterized protein	Unclassified;Poorly Characterized;General function prediction only
K07227	0.730903	0.29764	2.45566	0.0140627	0.883372	chuX; heme iron utilization protein	Unclassified;Cellular Processes and Signaling;Inorganic ion transport and metabolism
K11748	0.727101	0.314843	2.30941	0.020921	0.883372	kefG; glutathione-regulated potassium-efflux system ancillary protein KefG	Unclassified;Cellular Processes and Signaling;Other ion-coupled transporters
K11473	0.701957	0.290545	2.416	0.015692	0.883372	glcF; glycolate oxidase iron-sulfur subunit	Metabolism;Carbohydrate Metabolism;Glyoxylate and dicarboxylate metabolism
K12049	0.68257	0.301893	2.26097	0.0237611	0.883372	comB9; ComB9 competence protein	Environmental Information Processing;Membrane Transport;Secretion system
K12050	0.68257	0.301893	2.26097	0.0237611	0.883372	comB8; ComB8 competence protein	Environmental Information Processing;Membrane Transport;Secretion system
K12053	0.68257	0.301893	2.26097	0.0237611	0.883372	comB4; ComB4 competence protein	Environmental Information Processing;Membrane Transport;Secretion system
K03203	0.679383	0.301686	2.25196	0.024325	0.883372	virB8, lvhB8; type IV secretion system protein VirB8	Environmental Information Processing;Membrane Transport;Secretion system|Environmental Information Processing;Membrane Transport;Bacterial secretion system
K09795	0.66401	0.279834	2.37288	0.0176502	0.883372	K09795; uncharacterized protein	Unclassified;Poorly Characterized;Function unknown
K03198	0.598083	0.259121	2.30813	0.0209921	0.883372	virB3, lvhB3; type IV secretion system protein VirB3	Environmental Information Processing;Membrane Transport;Secretion system|Environmental Information Processing;Membrane Transport;Bacterial secretion system
K13017	0.590966	0.259814	2.27457	0.0229317	0.883372	wbpE, wlbC; UDP-2-acetamido-2-deoxy-ribo-hexuluronate aminotransferase [EC:2.6.1.98]	Metabolism;Glycan Biosynthesis and Metabolism;Lipopolysaccharide biosynthesis proteins|Metabolism;Amino Acid Metabolism;Amino acid related enzymes
K07488	0.587262	0.274726	2.13763	0.0325468	0.883372	K07488; transposase	Unclassified;Genetic Information Processing;Replication, recombination and repair proteins
K11746	0.584804	0.264706	2.20925	0.027157	0.883372	kefF; glutathione-regulated potassium-efflux system ancillary protein KefF	Unclassified;Cellular Processes and Signaling;Other ion-coupled transporters
K01884	0.57646	0.250394	2.30222	0.0213229	0.883372	cysS1; cysteinyl-tRNA synthetase, unknown class [EC:6.1.1.16]	Genetic Information Processing;Translation;Aminoacyl-tRNA biosynthesis|Metabolism;Amino Acid Metabolism;Amino acid related enzymes
K00294	0.56057	0.285024	1.96675	0.0492125	0.916974	E1.2.1.88; 1-pyrroline-5-carboxylate dehydrogenase [EC:1.2.1.88]	Metabolism;Amino Acid Metabolism;Alanine, aspartate and glutamate metabolism|Metabolism;Amino Acid Metabolism;Arginine and proline metabolism
K01002	0.556556	0.268181	2.0753	0.0379586	0.883372	mdoB; phosphoglycerol transferase [EC:2.7.8.20]	Metabolism;Lipid Metabolism;Glycerolipid metabolism
K06996	0.549033	0.273759	2.00553	0.044906	0.916974	K06996; uncharacterized protein	Unclassified;Poorly Characterized;General function prediction only
K00853	0.540261	0.272072	1.98573	0.0470635	0.916974	araB; L-ribulokinase [EC:2.7.1.16]	Metabolism;Carbohydrate Metabolism;Pentose and glucuronate interconversions
K17218	0.527043	0.25406	2.07448	0.0380349	0.883372	sqr; sulfide:quinone oxidoreductase [EC:1.8.5.4]	NA
K01551	0.524588	0.211109	2.48491	0.0129583	0.883372	arsA, ASNA1, GET3; arsenite/tail-anchored protein-transporting ATPase [EC:3.6.3.16 3.6.3.-]	Unclassified;Cellular Processes and Signaling;Other transporters
K03197	0.524014	0.262789	1.99405	0.046147	0.916974	virB2, lvhB2; type IV secretion system protein VirB2	Environmental Information Processing;Membrane Transport;Secretion system|Environmental Information Processing;Membrane Transport;Bacterial secretion system
K02793	0.46525	0.236579	1.96658	0.0492321	0.916974	PTS-Man-EIIA, manX; PTS system, mannose-specific IIA component [EC:2.7.1.191]	Metabolism;Carbohydrate Metabolism;Amino sugar and nucleotide sugar metabolism|Environmental Information Processing;Membrane Transport;Transporters|Environmental Information Processing;Membrane Transport;Phosphotransferase system (PTS)|Metabolism;Carbohydrate Metabolism;Fructose and mannose metabolism
K00662	0.463082	0.185717	2.49348	0.0126498	0.883372	aacC; aminoglycoside 3-N-acetyltransferase [EC:2.3.1.81]	Unclassified;Metabolism;Others
K02278	0.45805	0.231854	1.9756	0.0482006	0.916974	cpaA, tadV; prepilin peptidase CpaA [EC:3.4.23.43]	Environmental Information Processing;Membrane Transport;Secretion system|Cellular Processes;Cell Motility;Bacterial motility proteins
K07063	0.446322	0.213747	2.08808	0.0367904	0.883372	K07063; uncharacterized protein	Unclassified;Poorly Characterized;General function prediction only
K03592	0.344354	0.175543	1.96165	0.0498032	0.916974	pmbA; PmbA protein	Metabolism;Enzyme Families;Peptidases
K00899	0.342585	0.15562	2.20142	0.0277065	0.883372	mtnK; 5-methylthioribose kinase [EC:2.7.1.100]	Metabolism;Amino Acid Metabolism;Cysteine and methionine metabolism
K00313	0.341258	0.165518	2.06176	0.0392307	0.883372	fixC; electron transfer flavoprotein-quinone oxidoreductase [EC:1.5.5.-]	Unclassified;Metabolism;Energy metabolism
K02592	0.3025	0.130554	2.31705	0.0205008	0.883372	nifN; nitrogenase molybdenum-iron protein NifN	Metabolism;Energy Metabolism;Nitrogen metabolism
K02593	0.3025	0.130554	2.31705	0.0205008	0.883372	nifT; nitrogen fixation protein NifT	Metabolism;Energy Metabolism;Nitrogen metabolism
K02595	0.3025	0.130554	2.31705	0.0205008	0.883372	nifW; nitrogenase-stabilizing/protective protein	Metabolism;Energy Metabolism;Nitrogen metabolism
K02596	0.3025	0.130554	2.31705	0.0205008	0.883372	nifX; nitrogen fixation protein NifX	Metabolism;Energy Metabolism;Nitrogen metabolism
K02597	0.3025	0.130554	2.31705	0.0205008	0.883372	nifZ; nitrogen fixation protein NifZ	Metabolism;Energy Metabolism;Nitrogen metabolism
K07151	0.3025	0.130554	2.31705	0.0205008	0.883372	STT3; dolichyl-diphosphooligosaccharide---protein glycosyltransferase [EC:2.4.99.18]	Metabolism;Glycan Biosynthesis and Metabolism;Glycosyltransferases|Metabolism;Glycan Biosynthesis and Metabolism;Various types of N-glycan biosynthesis|Metabolism;Glycan Biosynthesis and Metabolism;N-Glycan biosynthesis|Genetic Information Processing;Folding, Sorting and Degradation;Protein processing in endoplasmic reticulum
K15022	0.3025	0.130554	2.31705	0.0205008	0.883372	fdhB; formate dehydrogenase (NADP+) beta subunit [EC:1.17.1.10]	None
K15790	0.3025	0.130554	2.31705	0.0205008	0.883372	nifQ; nitrogen fixation protein NifQ	NA
K02372	0.230493	0.111208	2.07262	0.0382077	0.883372	fabZ; 3-hydroxyacyl-[acyl-carrier-protein] dehydratase [EC:4.2.1.59]	Metabolism;Lipid Metabolism;Fatty acid biosynthesis|Metabolism;Lipid Metabolism;Lipid biosynthesis proteins
K02054	-0.315297	0.1583	-1.99177	0.0463967	0.916974	ABC.SP.P1; putative spermidine/putrescine transport system permease protein	Environmental Information Processing;Membrane Transport;Transporters
K19051	-0.323727	0.13741	-2.35592	0.0184769	0.883372	hepB; heparin/heparan-sulfate lyase [EC:4.2.2.7 4.2.2.8]	NA
K09912	-0.430799	0.218862	-1.96836	0.0490266	0.916974	K09912; uncharacterized protein	Unclassified;Poorly Characterized;Function unknown
K10941	-0.477357	0.208418	-2.29038	0.0219994	0.883372	fleQ, flrA; sigma-54 dependent transcriptional regulator, flagellar regulatory protein	Genetic Information Processing;Transcription;Transcription factors|Human Diseases;Infectious Diseases;Vibrio cholerae pathogenic cycle
K07649	-0.500156	0.196172	-2.54959	0.0107851	0.883372	tctE; two-component system, OmpR family, sensor histidine kinase TctE [EC:2.7.13.3]	Metabolism;Enzyme Families;Protein kinases|Environmental Information Processing;Signal Transduction;Two-component system
K02258	-0.54989	0.276726	-1.98713	0.0469082	0.916974	COX11, ctaG; cytochrome c oxidase assembly protein subunit 11	Metabolism;Energy Metabolism;Oxidative phosphorylation
K10804	-0.55597	0.283592	-1.96046	0.0499423	0.916974	tesA; acyl-CoA thioesterase I [EC:3.1.2.- 3.1.1.5]	Metabolism;Lipid Metabolism;Lipid biosynthesis proteins|Metabolism;Lipid Metabolism;Biosynthesis of unsaturated fatty acids
K13820	-0.562978	0.247601	-2.27373	0.0229823	0.883372	fliR-flhB; flagellar biosynthetic protein FliR/FlhB	Environmental Information Processing;Membrane Transport;Secretion system|Cellular Processes;Cell Motility;Bacterial motility proteins|Cellular Processes;Cell Motility;Flagellar assembly
K01138	-0.56529	0.246296	-2.29517	0.0217234	0.883372	K01138; uncharacterized sulfatase [EC:3.1.6.-]	Unclassified;Cellular Processes and Signaling;Inorganic ion transport and metabolism
K12145	-0.574186	0.285987	-2.00774	0.0446713	0.916974	hyfJ; hydrogenase-4 component J [EC:1.-.-.-]	Unclassified;Metabolism;Energy metabolism
K15518	-0.593444	0.234803	-2.52741	0.0114906	0.883372	dgk; deoxyguanosine kinase [EC:2.7.1.113]	NA
K15519	-0.593444	0.234803	-2.52741	0.0114906	0.883372	dck; deoxyadenosine/deoxycytidine kinase [EC:2.7.1.76 2.7.1.74]	NA
K06918	-0.599643	0.297774	-2.01375	0.0440359	0.916974	K06918; uncharacterized protein	Unclassified;Poorly Characterized;General function prediction only
K13275	-0.601371	0.237904	-2.52779	0.0114784	0.883372	isp; major intracellular serine protease [EC:3.4.21.-]	Genetic Information Processing;Folding, Sorting and Degradation;Chaperones and folding catalysts|Metabolism;Enzyme Families;Peptidases
K10831	-0.601935	0.284203	-2.11797	0.0341774	0.883372	tauB; taurine transport system ATP-binding protein [EC:3.6.3.36]	NA
K15551	-0.601935	0.284203	-2.11797	0.0341774	0.883372	tauA; taurine transport system substrate-binding protein	NA
K12143	-0.604322	0.2901	-2.08315	0.0372376	0.883372	hyfH; hydrogenase-4 component H	Unclassified;Metabolism;Energy metabolism
K02380	-0.61197	0.297899	-2.05428	0.0399482	0.883372	fdhE; FdhE protein	Unclassified;Genetic Information Processing;Protein folding and associated processing
K11907	-0.612563	0.283518	-2.16057	0.0307282	0.883372	vasG, clpV; type VI secretion system protein VasG	Environmental Information Processing;Membrane Transport;Secretion system|Environmental Information Processing;Membrane Transport;Bacterial secretion system
K00884	-0.614225	0.3008	-2.04197	0.0411545	0.883372	NAGK, nagK; N-acetylglucosamine kinase [EC:2.7.1.59]	Metabolism;Carbohydrate Metabolism;Amino sugar and nucleotide sugar metabolism
K01096	-0.614225	0.3008	-2.04197	0.0411545	0.883372	pgpB; phosphatidylglycerophosphatase B [EC:3.1.3.27 3.1.3.81 3.1.3.4 3.6.1.27]	Metabolism;Lipid Metabolism;Glycerophospholipid metabolism
K01766	-0.614225	0.3008	-2.04197	0.0411545	0.883372	csdA; cysteine sulfinate desulfinase [EC:4.4.1.-]	Unclassified;Metabolism;Amino acid metabolism
K02344	-0.614225	0.3008	-2.04197	0.0411545	0.883372	holD; DNA polymerase III subunit psi [EC:2.7.7.7]	Metabolism;Nucleotide Metabolism;Pyrimidine metabolism|Genetic Information Processing;Replication and Repair;DNA repair and recombination proteins|Metabolism;Nucleotide Metabolism;Purine metabolism|Genetic Information Processing;Replication and Repair;Mismatch repair|Genetic Information Processing;Replication and Repair;Homologous recombination|Genetic Information Processing;Replication and Repai…
K02504	-0.614225	0.3008	-2.04197	0.0411545	0.883372	hofB; protein transport protein HofB	Environmental Information Processing;Membrane Transport;Secretion system
K02505	-0.614225	0.3008	-2.04197	0.0411545	0.883372	hofC; protein transport protein HofC	Environmental Information Processing;Membrane Transport;Secretion system
K02521	-0.614225	0.3008	-2.04197	0.0411545	0.883372	ilvY; LysR family transcriptional regulator, positive regulator for ilvC	Genetic Information Processing;Transcription;Transcription factors
K02560	-0.614225	0.3008	-2.04197	0.0411545	0.883372	lpxM, msbB; lauroyl-Kdo2-lipid IVA myristoyltransferase [EC:2.3.1.243]	Metabolism;Glycan Biosynthesis and Metabolism;Lipopolysaccharide biosynthesis proteins|Metabolism;Glycan Biosynthesis and Metabolism;Lipopolysaccharide biosynthesis
K02679	-0.614225	0.3008	-2.04197	0.0411545	0.883372	ppdA; prepilin peptidase dependent protein A	Environmental Information Processing;Membrane Transport;Secretion system
K02680	-0.614225	0.3008	-2.04197	0.0411545	0.883372	ppdB; prepilin peptidase dependent protein B	Environmental Information Processing;Membrane Transport;Secretion system
K02681	-0.614225	0.3008	-2.04197	0.0411545	0.883372	ppdC; prepilin peptidase dependent protein C	Environmental Information Processing;Membrane Transport;Secretion system
K02682	-0.614225	0.3008	-2.04197	0.0411545	0.883372	ppdD; prepilin peptidase dependent protein D	Environmental Information Processing;Membrane Transport;Secretion system
K02742	-0.614225	0.3008	-2.04197	0.0411545	0.883372	sprT; SprT protein	Unclassified;Poorly Characterized;Function unknown
K03214	-0.614225	0.3008	-2.04197	0.0411545	0.883372	yfiF, trmG; RNA methyltransferase, TrmH family [EC:2.1.1.-]	Genetic Information Processing;Translation;Ribosome Biogenesis
K03314	-0.614225	0.3008	-2.04197	0.0411545	0.883372	nhaB; Na+:H+ antiporter, NhaB family	Metabolism;Energy Metabolism;Methane metabolism
K03573	-0.614225	0.3008	-2.04197	0.0411545	0.883372	mutH; DNA mismatch repair protein MutH	Genetic Information Processing;Replication and Repair;Mismatch repair|Genetic Information Processing;Replication and Repair;DNA repair and recombination proteins
K03591	-0.614225	0.3008	-2.04197	0.0411545	0.883372	ftsN; cell division protein FtsN	Genetic Information Processing;Replication and Repair;Chromosome
K03607	-0.614225	0.3008	-2.04197	0.0411545	0.883372	proQ; ProP effector	Unclassified;Cellular Processes and Signaling;Signal transduction mechanisms
K03632	-0.614225	0.3008	-2.04197	0.0411545	0.883372	mukB; chromosome partition protein MukB	Genetic Information Processing;Replication and Repair;Chromosome
K03633	-0.614225	0.3008	-2.04197	0.0411545	0.883372	mukF; chromosome partition protein MukF	Genetic Information Processing;Replication and Repair;Chromosome
K03645	-0.614225	0.3008	-2.04197	0.0411545	0.883372	seqA; negative modulator of initiation of replication	Genetic Information Processing;Replication and Repair;Chromosome|Genetic Information Processing;Replication and Repair;DNA replication proteins
K03674	-0.614225	0.3008	-2.04197	0.0411545	0.883372	grxA; glutaredoxin 1	Genetic Information Processing;Folding, Sorting and Degradation;Chaperones and folding catalysts
K03720	-0.614225	0.3008	-2.04197	0.0411545	0.883372	trpR; TrpR family transcriptional regulator, trp operon repressor	Genetic Information Processing;Transcription;Transcription factors
K03764	-0.614225	0.3008	-2.04197	0.0411545	0.883372	metJ; MetJ family transcriptional regulator, methionine regulon repressor	Genetic Information Processing;Transcription;Transcription factors
K03804	-0.614225	0.3008	-2.04197	0.0411545	0.883372	mukE; chromosome partition protein MukE	Genetic Information Processing;Replication and Repair;Chromosome
K04067	-0.614225	0.3008	-2.04197	0.0411545	0.883372	priC; primosomal replication protein N''	Genetic Information Processing;Replication and Repair;Homologous recombination|Genetic Information Processing;Replication and Repair;DNA repair and recombination proteins
K04691	-0.614225	0.3008	-2.04197	0.0411545	0.883372	hhoB, degS; serine protease DegS [EC:3.4.21.-]	Metabolism;Enzyme Families;Peptidases
K04770	-0.614225	0.3008	-2.04197	0.0411545	0.883372	lonH; Lon-like ATP-dependent protease [EC:3.4.21.-]	Metabolism;Enzyme Families;Peptidases
K05590	-0.614225	0.3008	-2.04197	0.0411545	0.883372	srmB; ATP-dependent RNA helicase SrmB [EC:3.6.4.13]	Genetic Information Processing;Translation;Ribosome Biogenesis
K05803	-0.614225	0.3008	-2.04197	0.0411545	0.883372	nlpI; lipoprotein NlpI	Unclassified;Cellular Processes and Signaling;Membrane and intracellular structural molecules
K05809	-0.614225	0.3008	-2.04197	0.0411545	0.883372	raiA; ribosome-associated inhibitor A	Unclassified;Genetic Information Processing;Translation proteins
K06212	-0.614225	0.3008	-2.04197	0.0411545	0.883372	focA; formate transporter	Unclassified;Cellular Processes and Signaling;Other ion-coupled transporters
K06866	-0.614225	0.3008	-2.04197	0.0411545	0.883372	grcA; autonomous glycyl radical cofactor	Unclassified;Poorly Characterized;General function prediction only
K06899	-0.614225	0.3008	-2.04197	0.0411545	0.883372	ndpA; nucleoid-associated protein	Unclassified;Poorly Characterized;General function prediction only
K07400	-0.614225	0.3008	-2.04197	0.0411545	0.883372	nfuA; Fe/S biogenesis protein NfuA	Unclassified;Genetic Information Processing;Protein folding and associated processing
K07479	-0.614225	0.3008	-2.04197	0.0411545	0.883372	yrdD; putative DNA topoisomerase	Unclassified;Genetic Information Processing;Replication, recombination and repair proteins
K07640	-0.614225	0.3008	-2.04197	0.0411545	0.883372	cpxA; two-component system, OmpR family, sensor histidine kinase CpxA [EC:2.7.13.3]	Metabolism;Enzyme Families;Protein kinases|Environmental Information Processing;Signal Transduction;Two-component system
K07648	-0.614225	0.3008	-2.04197	0.0411545	0.883372	arcB; two-component system, OmpR family, aerobic respiration control sensor histidine kinase ArcB [EC:2.7.13.3]	Metabolism;Enzyme Families;Protein kinases|Environmental Information Processing;Signal Transduction;Two-component system
K07662	-0.614225	0.3008	-2.04197	0.0411545	0.883372	cpxR; two-component system, OmpR family, response regulator CpxR	Environmental Information Processing;Signal Transduction;Two-component system
K07751	-0.614225	0.3008	-2.04197	0.0411545	0.883372	pepB; PepB aminopeptidase [EC:3.4.11.23]	Metabolism;Enzyme Families;Peptidases|Metabolism;Metabolism of Other Amino Acids;Glutathione metabolism
K07773	-0.614225	0.3008	-2.04197	0.0411545	0.883372	arcA; two-component system, OmpR family, aerobic respiration control protein ArcA	Environmental Information Processing;Signal Transduction;Two-component system
K09891	-0.614225	0.3008	-2.04197	0.0411545	0.883372	K09891; uncharacterized protein	Unclassified;Poorly Characterized;Function unknown
K09893	-0.614225	0.3008	-2.04197	0.0411545	0.883372	rraB; regulator of ribonuclease activity B	Unclassified;Poorly Characterized;Function unknown
K09894	-0.614225	0.3008	-2.04197	0.0411545	0.883372	K09894; uncharacterized protein	Unclassified;Poorly Characterized;Function unknown
K09896	-0.614225	0.3008	-2.04197	0.0411545	0.883372	K09896; uncharacterized protein	Unclassified;Poorly Characterized;Function unknown
K09897	-0.614225	0.3008	-2.04197	0.0411545	0.883372	K09897; uncharacterized protein	Unclassified;Poorly Characterized;Function unknown
K09898	-0.614225	0.3008	-2.04197	0.0411545	0.883372	K09898; uncharacterized protein	Unclassified;Poorly Characterized;Function unknown
K09899	-0.614225	0.3008	-2.04197	0.0411545	0.883372	K09899; uncharacterized protein	Unclassified;Poorly Characterized;Function unknown
K09901	-0.614225	0.3008	-2.04197	0.0411545	0.883372	K09901; uncharacterized protein	Unclassified;Poorly Characterized;Function unknown
K09911	-0.614225	0.3008	-2.04197	0.0411545	0.883372	K09911; uncharacterized protein	Unclassified;Poorly Characterized;Function unknown
K09997	-0.614225	0.3008	-2.04197	0.0411545	0.883372	artI; arginine transport system substrate-binding protein	Environmental Information Processing;Membrane Transport;ABC transporters|Environmental Information Processing;Membrane Transport;Transporters
K09998	-0.614225	0.3008	-2.04197	0.0411545	0.883372	artM; arginine transport system permease protein	Environmental Information Processing;Membrane Transport;ABC transporters|Environmental Information Processing;Membrane Transport;Transporters
K09999	-0.614225	0.3008	-2.04197	0.0411545	0.883372	artQ; arginine transport system permease protein	Environmental Information Processing;Membrane Transport;ABC transporters|Environmental Information Processing;Membrane Transport;Transporters
K10000	-0.614225	0.3008	-2.04197	0.0411545	0.883372	artP; arginine transport system ATP-binding protein [EC:3.6.3.-]	Environmental Information Processing;Membrane Transport;ABC transporters|Environmental Information Processing;Membrane Transport;Transporters
K11258	-0.614225	0.3008	-2.04197	0.0411545	0.883372	ilvM; acetolactate synthase II small subunit [EC:2.2.1.6]	Metabolism;Carbohydrate Metabolism;C5-Branched dibasic acid metabolism|Metabolism;Carbohydrate Metabolism;Butanoate metabolism|Metabolism;Amino Acid Metabolism;Valine, leucine and isoleucine biosynthesis|Metabolism;Metabolism of Cofactors and Vitamins;Pantothenate and CoA biosynthesis
K11751	-0.614225	0.3008	-2.04197	0.0411545	0.883372	ushA; 5'-nucleotidase / UDP-sugar diphosphatase [EC:3.1.3.5 3.6.1.45]	Metabolism;Nucleotide Metabolism;Pyrimidine metabolism|Metabolism;Metabolism of Cofactors and Vitamins;Nicotinate and nicotinamide metabolism|Metabolism;Nucleotide Metabolism;Purine metabolism
K14187	-0.614225	0.3008	-2.04197	0.0411545	0.883372	tyrA; chorismate mutase / prephenate dehydrogenase [EC:5.4.99.5 1.3.1.12]	Metabolism;Amino Acid Metabolism;Phenylalanine, tyrosine and tryptophan biosynthesis|Metabolism;Biosynthesis of Other Secondary Metabolites;Novobiocin biosynthesis
K19227	-0.614225	0.3008	-2.04197	0.0411545	0.883372	sapB; cationic peptide transport system permease protein	NA
K19228	-0.614225	0.3008	-2.04197	0.0411545	0.883372	sapC; cationic peptide transport system permease protein	NA
K19229	-0.614225	0.3008	-2.04197	0.0411545	0.883372	sapD; cationic peptide transport system ATP-binding protein	NA
K19230	-0.614225	0.3008	-2.04197	0.0411545	0.883372	sapF; cationic peptide transport system ATP-binding protein	NA
K00009	-0.615475	0.30704	-2.00454	0.045012	0.916974	mtlD; mannitol-1-phosphate 5-dehydrogenase [EC:1.1.1.17]	Metabolism;Carbohydrate Metabolism;Fructose and mannose metabolism
K08990	-0.617453	0.29925	-2.06334	0.0390805	0.883372	ycjF; putative membrane protein	Unclassified;Poorly Characterized;Function unknown
K09941	-0.621783	0.291431	-2.13355	0.0328794	0.883372	K09941; uncharacterized protein	Unclassified;Poorly Characterized;Function unknown
K03580	-0.622947	0.317741	-1.96055	0.0499318	0.916974	hepA; ATP-dependent helicase HepA [EC:3.6.4.-]	Genetic Information Processing;Transcription;Transcription machinery
K11891	-0.630373	0.284184	-2.21818	0.0265423	0.883372	impL, vasK, icmF; type VI secretion system protein ImpL	Environmental Information Processing;Membrane Transport;Secretion system|Environmental Information Processing;Membrane Transport;Bacterial secretion system
K08224	-0.631346	0.309809	-2.03785	0.0415646	0.888006	ynfM; MFS transporter, YNFM family, putative membrane transport protein	Environmental Information Processing;Membrane Transport;Transporters
K01460	-0.632036	0.301963	-2.09309	0.0363413	0.883372	gsp; glutathionylspermidine amidase/synthetase [EC:3.5.1.78 6.3.1.8]	Metabolism;Metabolism of Other Amino Acids;Glutathione metabolism
K03603	-0.632036	0.301963	-2.09309	0.0363413	0.883372	fadR; GntR family transcriptional regulator, negative regulator for fad regulon and positive regulator of fabA	Genetic Information Processing;Transcription;Transcription factors
K04753	-0.632036	0.301963	-2.09309	0.0363413	0.883372	sufI; suppressor of ftsI	Unclassified;Metabolism;Biosynthesis and biodegradation of secondary metabolites
K06205	-0.632036	0.301963	-2.09309	0.0363413	0.883372	mioC; MioC protein	Unclassified;Metabolism;Energy metabolism
K07186	-0.632036	0.301963	-2.09309	0.0363413	0.883372	smp; membrane protein	Unclassified;Cellular Processes and Signaling;Signal transduction mechanisms
K09890	-0.632036	0.301963	-2.09309	0.0363413	0.883372	arfA; alternative ribosome-rescue factor	Genetic Information Processing;Translation;Translation factors
K09904	-0.632036	0.301963	-2.09309	0.0363413	0.883372	K09904; uncharacterized protein	Unclassified;Poorly Characterized;Function unknown
K09906	-0.632036	0.301963	-2.09309	0.0363413	0.883372	epmC; elongation factor P hydroxylase [EC:1.14.-.-]	Unclassified;Poorly Characterized;Function unknown
K09907	-0.632036	0.301963	-2.09309	0.0363413	0.883372	K09907; uncharacterized protein	Unclassified;Poorly Characterized;Function unknown
K09910	-0.632036	0.301963	-2.09309	0.0363413	0.883372	K09910; uncharacterized protein	Unclassified;Poorly Characterized;Function unknown
K09917	-0.632036	0.301963	-2.09309	0.0363413	0.883372	K09917; uncharacterized protein	Unclassified;Poorly Characterized;Function unknown
K19226	-0.632036	0.301963	-2.09309	0.0363413	0.883372	sapA; cationic peptide transport system substrate-binding protein	NA
K08306	-0.63766	0.305089	-2.09008	0.0366108	0.883372	mltC; membrane-bound lytic murein transglycosylase C [EC:4.2.2.-]	Unclassified;Metabolism;Glycan biosynthesis and metabolism
K00138	-0.641436	0.326695	-1.96341	0.0495986	0.916974	aldB; aldehyde dehydrogenase [EC:1.2.1.-]	Unclassified;Metabolism;Energy metabolism
K05501	-0.644045	0.312789	-2.05904	0.0394903	0.883372	slmA, ttk; TetR/AcrR family transcriptional regulator	Genetic Information Processing;Transcription;Transcription factors|Genetic Information Processing;Replication and Repair;Chromosome
K01583	-0.651712	0.306808	-2.12417	0.033656	0.883372	E4.1.1.19; arginine decarboxylase [EC:4.1.1.19]	Metabolism;Amino Acid Metabolism;Arginine and proline metabolism
K01659	-0.662923	0.314035	-2.11099	0.0347736	0.883372	prpC; 2-methylcitrate synthase [EC:2.3.3.5]	Metabolism;Carbohydrate Metabolism;Propanoate metabolism
K12339	-0.669876	0.319164	-2.09884	0.0358306	0.883372	cysM; cysteine synthase B [EC:2.5.1.47]	Metabolism;Amino Acid Metabolism;Cysteine and methionine metabolism|Metabolism;Energy Metabolism;Sulfur metabolism
K00532	-0.672824	0.297177	-2.26405	0.0235709	0.883372	E1.12.7.2; ferredoxin hydrogenase [EC:1.12.7.2]	Metabolism;Energy Metabolism;Methane metabolism
K12984	-0.677494	0.299653	-2.26093	0.0237637	0.883372	waaE, kdtX; (heptosyl)LPS beta-1,4-glucosyltransferase [EC:2.4.1.-]	Metabolism;Glycan Biosynthesis and Metabolism;Glycosyltransferases|Metabolism;Glycan Biosynthesis and Metabolism;Lipopolysaccharide biosynthesis proteins
K00998	-0.685095	0.346073	-1.97963	0.0477455	0.916974	pssA; CDP-diacylglycerol---serine O-phosphatidyltransferase [EC:2.7.8.8]	Metabolism;Lipid Metabolism;Glycerophospholipid metabolism|Metabolism;Amino Acid Metabolism;Glycine, serine and threonine metabolism
K08994	-0.687011	0.309586	-2.21913	0.0264781	0.883372	yneE, BEST; ion channel-forming bestrophin family protein	Unclassified;Poorly Characterized;Function unknown
K06879	-0.690105	0.347239	-1.98741	0.0468775	0.916974	queF; 7-cyano-7-deazaguanine reductase [EC:1.7.1.13]	Unclassified;Poorly Characterized;General function prediction only
K09921	-0.691437	0.325738	-2.12268	0.0337809	0.883372	K09921; uncharacterized protein	Unclassified;Poorly Characterized;Function unknown
K15396	-0.696294	0.326485	-2.1327	0.0329496	0.883372	trmJ; tRNA (cytidine32/uridine32-2'-O)-methyltransferase [EC:2.1.1.200]	NA
K12368	-0.705804	0.347646	-2.03024	0.0423321	0.900196	dppA; dipeptide transport system substrate-binding protein	Environmental Information Processing;Membrane Transport;ABC transporters|Cellular Processes;Cell Motility;Bacterial chemotaxis|Environmental Information Processing;Membrane Transport;Transporters
K09788	-0.708374	0.316582	-2.23756	0.0252494	0.883372	prpF; 2-methylaconitate isomerase [EC:5.3.3.-]	Unclassified;Poorly Characterized;Function unknown
K05739	-0.719348	0.309718	-2.32259	0.020201	0.883372	seaA; uncharacterized protein	Unclassified;Poorly Characterized;Function unknown
K12369	-0.720798	0.345225	-2.08791	0.0368061	0.883372	dppB; dipeptide transport system permease protein	Environmental Information Processing;Membrane Transport;ABC transporters|Environmental Information Processing;Membrane Transport;Transporters
K12370	-0.720798	0.345225	-2.08791	0.0368061	0.883372	dppC; dipeptide transport system permease protein	Environmental Information Processing;Membrane Transport;ABC transporters|Environmental Information Processing;Membrane Transport;Transporters
K12371	-0.720798	0.345225	-2.08791	0.0368061	0.883372	dppD; dipeptide transport system ATP-binding protein	Environmental Information Processing;Membrane Transport;ABC transporters|Environmental Information Processing;Membrane Transport;Transporters
K03566	-0.721616	0.326688	-2.20888	0.0271829	0.883372	gcvA; LysR family transcriptional regulator, glycine cleavage system transcriptional activator	Genetic Information Processing;Transcription;Transcription factors
K08992	-0.735576	0.346212	-2.12464	0.0336169	0.883372	lapA; lipopolysaccharide assembly protein A	Unclassified;Poorly Characterized;Function unknown
K13590	-0.735718	0.306125	-2.40332	0.0162469	0.883372	dgcB; diguanylate cyclase [EC:2.7.7.65]	Cellular Processes;Cell Growth and Death;Cell cycle - Caulobacter
K04062	-0.73769	0.347723	-2.12149	0.0338806	0.883372	osmB; osmotically inducible lipoprotein OsmB	Unclassified;Cellular Processes and Signaling;Membrane and intracellular structural molecules
K03597	-0.748273	0.350491	-2.13493	0.0327668	0.883372	rseA; sigma-E factor negative regulatory protein RseA	Unclassified;Cellular Processes and Signaling;Signal transduction mechanisms
K07121	-0.751305	0.353785	-2.12362	0.033702	0.883372	K07121; uncharacterized protein	Unclassified;Poorly Characterized;General function prediction only
K03554	-0.774794	0.390894	-1.98211	0.0474672	0.916974	rdgC; recombination associated protein RdgC	Genetic Information Processing;Replication and Repair;DNA repair and recombination proteins
K09892	-0.781267	0.311104	-2.51127	0.0120298	0.883372	zapB; cell division protein ZapB	Unclassified;Poorly Characterized;Function unknown
K09902	-0.781267	0.311104	-2.51127	0.0120298	0.883372	K09902; uncharacterized protein	Unclassified;Poorly Characterized;Function unknown
K07666	-0.787362	0.342488	-2.29895	0.0215077	0.883372	qseB; two-component system, OmpR family, response regulator QseB	Environmental Information Processing;Signal Transduction;Two-component system
K01141	-0.79656	0.350237	-2.27434	0.0229454	0.883372	sbcB, exoI; exodeoxyribonuclease I [EC:3.1.11.1]	Genetic Information Processing;Replication and Repair;Mismatch repair|Genetic Information Processing;Replication and Repair;DNA repair and recombination proteins
K18850	-0.79656	0.350237	-2.27434	0.0229454	0.883372	ycfD; 50S ribosomal protein L16 3-hydroxylase [EC:1.14.11.47]	NA
K08282	-0.806571	0.368346	-2.18971	0.0285455	0.883372	E2.7.11.1; non-specific serine/threonine protein kinase [EC:2.7.11.1]	Unclassified;Cellular Processes and Signaling;Signal transduction mechanisms
K12585	-0.813943	0.372093	-2.18747	0.0287081	0.883372	DIS3, RRP44; exosome complex exonuclease DIS3/RRP44 [EC:3.1.13.-]	NA
K14682	-0.815975	0.359203	-2.27162	0.0231092	0.883372	argAB; amino-acid N-acetyltransferase [EC:2.3.1.1]	None
K06175	-0.82256	0.41461	-1.98394	0.0472628	0.916974	truC; tRNA pseudouridine65 synthase [EC:5.4.99.26]	Unclassified;Genetic Information Processing;Translation proteins
K01215	-0.830727	0.4006	-2.0737	0.0381068	0.883372	dexB; glucan 1,6-alpha-glucosidase [EC:3.2.1.70]	Unclassified;Metabolism;Carbohydrate metabolism
K00523	-0.836366	0.356042	-2.34907	0.0188205	0.883372	ascD, ddhD, rfbI; CDP-4-dehydro-6-deoxyglucose reductase, E3 [EC:1.17.1.1]	Metabolism;Carbohydrate Metabolism;Amino sugar and nucleotide sugar metabolism
K02553	-0.867599	0.35672	-2.43216	0.0150093	0.883372	rraA, menG; regulator of ribonuclease activity A	Unclassified;Metabolism;Metabolism of cofactors and vitamins
K01114	-0.887222	0.386019	-2.29839	0.0215395	0.883372	plc; phospholipase C [EC:3.1.4.3]	Metabolism;Carbohydrate Metabolism;Inositol phosphate metabolism|Metabolism;Lipid Metabolism;Glycerophospholipid metabolism|Environmental Information Processing;Signaling Molecules and Interaction;Bacterial toxins|Metabolism;Lipid Metabolism;Ether lipid metabolism
K06077	-0.889432	0.379299	-2.34493	0.0190304	0.883372	slyB; outer membrane lipoprotein SlyB	Unclassified;Cellular Processes and Signaling;Membrane and intracellular structural molecules
K05541	-0.890847	0.415272	-2.14521	0.0319358	0.883372	dusC; tRNA-dihydrouridine synthase C [EC:1.-.-.-]	Unclassified;Genetic Information Processing;Translation proteins
K16331	-0.905212	0.407956	-2.2189	0.0264938	0.883372	ylnA, cysP; sulfate permease	NA
K13059	-0.914422	0.408079	-2.2408	0.0250392	0.883372	nahK, lnpB; N-acetylhexosamine 1-kinase [EC:2.7.1.162]	Unclassified;Metabolism;Carbohydrate metabolism
K01485	-0.937227	0.416872	-2.24824	0.024561	0.883372	codA; cytosine deaminase [EC:3.5.4.1]	Metabolism;Nucleotide Metabolism;Pyrimidine metabolism|Metabolism;Amino Acid Metabolism;Arginine and proline metabolism
K07008	-0.945615	0.378247	-2.5	0.0124194	0.883372	egtC; gamma-glutamyl hercynylcysteine S-oxide hydrolase [EC:3.5.1.118]	Unclassified;Poorly Characterized;General function prediction only
