# Supplementary material for: Integrative microbiome and metabolome profiles reveal the impacts of periodontitis via oral-gut axis in first-trimester pregnant women
Source: J Transl Med. 2024 Sep 3;22:819. doi: 10.1186/s12967-024-05579-9 (PMC11370083; doi:10.1186/s12967-024-05579-9)
Supplement: Supplementary file 10 — Supplementary Material 10 [file 12967_2024_5579_MOESM10_ESM.xlsx]

## Sheet: Feces.EC
Genus	p2EC	Spearman_rho	p_val	p_adj		positive, rho > 0.5	negative, rho < -0.5	p_adj<=0.05
Hungatella	EC:1.5.1.24: N(5)-(carboxyethyl)ornithine synthase	0.640501	1.82793e-07	2.55709e-05
Hungatella	EC:2.1.1.265: Tellurite methyltransferase	0.640501	1.82793e-07	2.55709e-05
Hungatella	EC:3.11.1.2: Phosphonoacetate hydrolase	0.640501	1.82793e-07	2.55709e-05
Hungatella	EC:3.2.1.82: Exo-poly-alpha-galacturonosidase	0.640501	1.82793e-07	2.55709e-05
Flavonifractor	EC:1.1.1.287: D-arabinitol dehydrogenase (NADP(+))	0.639571	1.92884e-07	2.55709e-05
Flavonifractor	EC:1.1.1.289: Sorbose reductase	0.639571	1.92884e-07	2.55709e-05
Flavonifractor	EC:1.1.1.108: Carnitine 3-dehydrogenase	0.639571	1.92884e-07	2.55709e-05
Akkermansia	EC:4.2.1.113: o-succinylbenzoate synthase	0.603098	1.39021e-06	0.000129011
Anaerotruncus	EC:1.3.4.1: Fumarate reductase (CoM/CoB)	0.577087	4.92609e-06	0.000327548
Flavonifractor	EC:1.1.1.88: Hydroxymethylglutaryl-CoA reductase	0.555558	1.29677e-05	0.000633371
Hungatella	EC:1.1.1.287: D-arabinitol dehydrogenase (NADP(+))	0.539108	2.59953e-05	0.000927834
Hungatella	EC:1.1.1.289: Sorbose reductase	0.539108	2.59953e-05	0.000927834
Hungatella	EC:1.1.1.108: Carnitine 3-dehydrogenase	0.539108	2.59953e-05	0.000927834
Flavonifractor	EC:3.4.14.11: Xaa-Pro dipeptidyl-peptidase	0.533328	3.29093e-05	0.00102271
Flavonifractor	EC:2.3.1.16: Acetyl-CoA C-acyltransferase	0.533214	3.30618e-05	0.00102271
Flavonifractor	EC:6.6.1.1: Magnesium chelatase	0.531051	3.6071e-05	0.0010798
Flavonifractor	EC:1.3.4.1: Fumarate reductase (CoM/CoB)	0.528593	3.9796e-05	0.00115408
Akkermansia	EC:6.1.2.1: D-alanine--(R)-lactate ligase	0.495107	0.00014118	0.00256893
Akkermansia	EC:1.1.1.380: L-gulonate 5-dehydrogenase	0.486714	0.000190056	0.00314949
Flavonifractor	EC:4.1.3.4: Hydroxymethylglutaryl-CoA lyase	0.486058	0.000194463	0.003166
Akkermansia	EC:3.2.2.8: Ribosylpyrimidine nucleosidase	0.482053	0.000223441	0.00337116
Akkermansia	EC:1.1.1.206: Tropinone reductase I	0.481821	0.000225229	0.00337116
Akkermansia	EC:3.5.1.116: Ureidoglycolate amidohydrolase	0.481821	0.000225229	0.00337116
Akkermansia	EC:3.5.99.3: Hydroxydechloroatrazine ethylaminohydrolase	0.481821	0.000225229	0.00337116
Flavonifractor	EC:4.2.1.42: Galactarate dehydratase	0.47908	0.00024743	0.00353254
UBA1819	EC:1.1.1.287: D-arabinitol dehydrogenase (NADP(+))	0.474522	0.000288803	0.00372276
UBA1819	EC:1.1.1.289: Sorbose reductase	0.474522	0.000288803	0.00372276
UBA1819	EC:1.1.1.108: Carnitine 3-dehydrogenase	0.474522	0.000288803	0.00372276
UBA1819	EC:2.3.1.16: Acetyl-CoA C-acyltransferase	0.469436	0.000342318	0.00427324
UBA1819	EC:3.4.14.11: Xaa-Pro dipeptidyl-peptidase	0.469169	0.000345359	0.00427324
UBA1819	EC:1.3.4.1: Fumarate reductase (CoM/CoB)	0.467327	0.000367023	0.00431135
UBA1819	EC:4.2.1.42: Galactarate dehydratase	0.464785	0.000398968	0.00450965
Hungatella	EC:1.1.1.88: Hydroxymethylglutaryl-CoA reductase	0.464553	0.000401997	0.00450965
Akkermansia	EC:5.1.3.15: Glucose-6-phosphate 1-epimerase	0.458002	0.000496883	0.00514864
Hungatella	EC:3.4.14.11: Xaa-Pro dipeptidyl-peptidase	0.457694	0.000501809	0.00514864
Hungatella	EC:2.3.1.16: Acetyl-CoA C-acyltransferase	0.457503	0.000504878	0.00514864
Akkermansia	EC:1.1.1.339: dTDP-6-deoxy-L-talose 4-dehydrogenase (NAD(+))	0.453213	0.000578604	0.00565205
Hungatella	EC:1.3.4.1: Fumarate reductase (CoM/CoB)	0.450629	0.000627567	0.00582382
Anaerotruncus	EC:1.1.1.287: D-arabinitol dehydrogenase (NADP(+))	0.449282	0.000654543	0.00589724
Anaerotruncus	EC:1.1.1.289: Sorbose reductase	0.449282	0.000654543	0.00589724
Anaerotruncus	EC:1.1.1.108: Carnitine 3-dehydrogenase	0.449282	0.000654543	0.00589724
Hungatella	EC:6.6.1.1: Magnesium chelatase	0.438908	0.000900024	0.00717343
Hungatella	EC:4.2.1.42: Galactarate dehydratase	0.438747	0.000904409	0.00717343
Akkermansia	EC:4.2.2.1: Hyaluronate lyase	0.438311	0.000916399	0.00718836
Anaerotruncus	EC:2.7.1.53: L-xylulokinase	0.435984	0.000982776	0.00753732
Flavonifractor	EC:4.2.1.28: Propanediol dehydratase	0.435563	0.000995247	0.00757041
Anaerotruncus	EC:5.4.3.5: D-ornithine 4,5-aminomutase	0.431937	0.00110862	0.00810078
Akkermansia	EC:1.2.5.1: Pyruvate dehydrogenase (quinone)	0.424738	0.0013686	0.00940789
Lachnospiraceae NK4A136 group	EC:3.5.4.4: Adenosine deaminase	0.418792	0.00162315	0.0109907
Akkermansia	EC:2.7.1.53: L-xylulokinase	0.415739	0.0017696	0.0114041
Hungatella	EC:5.1.3.15: Glucose-6-phosphate 1-epimerase	0.413708	0.00187347	0.0116683
Akkermansia	EC:4.4.1.1: Cystathionine gamma-lyase	0.411288	0.00200426	0.0119164
Anaerotruncus	EC:4.1.3.4: Hydroxymethylglutaryl-CoA lyase	0.411077	0.00201602	0.0119164
Akkermansia	EC:4.3.1.7: Ethanolamine ammonia-lyase	0.409804	0.00208846	0.0122664
UBA1819	EC:4.3.1.7: Ethanolamine ammonia-lyase	0.409194	0.00212396	0.0123964
Anaerotruncus	EC:3.4.14.11: Xaa-Pro dipeptidyl-peptidase	0.407792	0.0022076	0.0127127
Akkermansia	EC:4.1.2.20: 2-dehydro-3-deoxyglucarate aldolase	0.407601	0.00221925	0.0127127
Akkermansia	EC:1.4.1.3: Glutamate dehydrogenase (NAD(P)(+))	0.407072	0.0022517	0.0128195
Anaerotruncus	EC:2.3.1.16: Acetyl-CoA C-acyltransferase	0.40661	0.00228038	0.0129036
Akkermansia	EC:4.2.1.28: Propanediol dehydratase	0.404765	0.00239832	0.0134069
Anaerotruncus	EC:2.8.3.18: Succinyl-CoA:acetate CoA-transferase	0.403263	0.00249823	0.0137181
Akkermansia	EC:4.2.1.30: Glycerol dehydratase	0.402577	0.0025451	0.013812
UBA1819	EC:4.2.1.28: Propanediol dehydratase	0.401791	0.00259971	0.0140263
Akkermansia	EC:5.3.2.5: 2,3-diketo-5-methylthiopentyl-1-phosphate enolase	0.39674	0.00297647	0.0157851
Anaerotruncus	EC:4.1.2.20: 2-dehydro-3-deoxyglucarate aldolase	0.394641	0.00314677	0.0164056
UBA1819	EC:1.1.1.61: 4-hydroxybutyrate dehydrogenase	0.390738	0.0034864	0.0176797
UBA1819	EC:1.3.1.31: 2-enoate reductase	0.38816	0.00372803	0.0186001
Hungatella	EC:4.2.1.28: Propanediol dehydratase	0.384791	0.00406614	0.0200712
UBA1819	EC:1.1.1.88: Hydroxymethylglutaryl-CoA reductase	0.383538	0.00419869	0.0205073
Anaerotruncus	EC:1.4.1.11: L-erythro-3,5-diaminohexanoate dehydrogenase	0.382397	0.00432255	0.0206591
Anaerotruncus	EC:4.4.1.1: Cystathionine gamma-lyase	0.382229	0.00434108	0.0206591
Flavonifractor	EC:1.1.1.9: D-xylulose reductase	0.381642	0.00440631	0.0207566
Anaerotruncus	EC:1.1.1.9: D-xylulose reductase	0.37642	0.00502577	0.0227508
Flavonifractor	EC:2.8.3.18: Succinyl-CoA:acetate CoA-transferase	0.375245	0.00517518	0.0232008
Akkermansia	EC:4.2.1.42: Galactarate dehydratase	0.374969	0.0052109	0.0232075
Anaerotruncus	EC:1.1.1.61: 4-hydroxybutyrate dehydrogenase	0.373737	0.00537273	0.0236298
UBA1819	EC:6.6.1.1: Magnesium chelatase	0.369067	0.00602704	0.0256564
Hungatella	EC:1.1.1.9: D-xylulose reductase	0.366814	0.0063669	0.0264954
Hungatella	EC:4.1.3.4: Hydroxymethylglutaryl-CoA lyase	0.361675	0.00720534	0.0294562
UBA1819	EC:6.1.2.1: D-alanine--(R)-lactate ligase	0.360976	0.00732647	0.02982
Anaerotruncus	EC:6.6.1.1: Magnesium chelatase	0.357973	0.00786737	0.0316057
Flavonifractor	EC:1.1.1.61: 4-hydroxybutyrate dehydrogenase	0.356204	0.00820218	0.032506
Akkermansia	EC:1.3.1.31: 2-enoate reductase	0.354997	0.00843739	0.0327153
Flavonifractor	EC:5.1.3.15: Glucose-6-phosphate 1-epimerase	0.354013	0.00863365	0.0332449
Akkermansia	EC:1.8.5.2: Thiosulfate dehydrogenase (quinone)	0.352316	0.0089814	0.0342993
UBA1819	EC:5.1.3.30: D-psicose 3-epimerase	0.351941	0.00905973	0.0343161
UBA1819	EC:5.1.3.31: D-tagatose 3-epimerase	0.351941	0.00905973	0.0343161
UBA1819	EC:1.1.1.380: L-gulonate 5-dehydrogenase	0.350702	0.0093232	0.0344866
Anaerotruncus	EC:4.2.1.28: Propanediol dehydratase	0.348047	0.00991017	0.0360596
Anaerotruncus	EC:4.2.1.30: Glycerol dehydratase	0.344026	0.0108597	0.0383187
UBA1819	EC:4.1.2.20: 2-dehydro-3-deoxyglucarate aldolase	0.343066	0.0110976	0.0390097
UBA1819	EC:1.1.1.206: Tropinone reductase I	0.341395	0.0115227	0.040049
UBA1819	EC:3.5.1.116: Ureidoglycolate amidohydrolase	0.341395	0.0115227	0.040049
UBA1819	EC:3.5.99.3: Hydroxydechloroatrazine ethylaminohydrolase	0.341395	0.0115227	0.040049
[Eubacterium] ventriosum group	EC:3.5.4.4: Adenosine deaminase	0.340881	0.0116563	0.040362
Hungatella	EC:1.1.1.61: 4-hydroxybutyrate dehydrogenase	0.339585	0.0119988	0.0410442
Akkermansia	EC:3.4.14.11: Xaa-Pro dipeptidyl-peptidase	0.338372	0.0123272	0.0413598
UBA1819	EC:3.2.2.8: Ribosylpyrimidine nucleosidase	0.338158	0.012386	0.0413598
Akkermansia	EC:2.3.1.16: Acetyl-CoA C-acyltransferase	0.336809	0.0127618	0.0424477
Akkermansia	EC:4.2.1.22: Cystathionine beta-synthase	0.335474	0.0131432	0.0435602
UBA1819	EC:4.1.3.4: Hydroxymethylglutaryl-CoA lyase	0.334458	0.0134402	0.0443152
Flavonifractor	EC:1.4.1.11: L-erythro-3,5-diaminohexanoate dehydrogenase	0.334369	0.0134665	0.0443152
Anaerotruncus	EC:1.1.1.88: Hydroxymethylglutaryl-CoA reductase	0.333174	0.0138234	0.0451695
Anaerotruncus	EC:4.2.1.42: Galactarate dehydratase	0.332501	0.0140283	0.0453597
Hungatella	EC:2.7.7.58: (2,3-dihydroxybenzoyl)adenylate synthase	0.327414	0.0156611	0.0489344
Lachnoclostridium	EC:1.2.5.1: Pyruvate dehydrogenase (quinone)	-0.326777	0.0158765	0.0494409
[Bacteroides] pectinophilus group	EC:1.1.1.380: L-gulonate 5-dehydrogenase	-0.328091	0.0154349	0.0483905
[Eubacterium] ventriosum group	EC:6.6.1.1: Magnesium chelatase	-0.33022	0.0147414	0.0463731
Coprococcus	EC:2.7.7.39: Glycerol-3-phosphate cytidylyltransferase	-0.33036	0.0146967	0.0463731
Coprococcus	EC:1.5.1.24: N(5)-(carboxyethyl)ornithine synthase	-0.33065	0.0146045	0.046256
Coprococcus	EC:2.1.1.265: Tellurite methyltransferase	-0.33065	0.0146045	0.046256
Coprococcus	EC:3.11.1.2: Phosphonoacetate hydrolase	-0.33065	0.0146045	0.046256
Coprococcus	EC:3.2.1.82: Exo-poly-alpha-galacturonosidase	-0.33065	0.0146045	0.046256
[Eubacterium] ruminantium group	EC:1.1.1.9: D-xylulose reductase	-0.33083	0.0145477	0.046256
[Eubacterium] ventriosum group	EC:4.1.3.4: Hydroxymethylglutaryl-CoA lyase	-0.330913	0.0145216	0.046256
[Eubacterium] ventriosum group	EC:1.4.1.3: Glutamate dehydrogenase (NAD(P)(+))	-0.332539	0.0140167	0.0453597
Lachnospiraceae UCG-001	EC:4.2.1.40: Glucarate dehydratase	-0.332692	0.01397	0.0453597
[Eubacterium] ventriosum group	EC:1.1.1.88: Hydroxymethylglutaryl-CoA reductase	-0.334089	0.0135492	0.04443
Lachnospiraceae UCG-001	EC:1.5.1.24: N(5)-(carboxyethyl)ornithine synthase	-0.338143	0.0123901	0.0413598
Lachnospiraceae UCG-001	EC:2.1.1.265: Tellurite methyltransferase	-0.338143	0.0123901	0.0413598
Lachnospiraceae UCG-001	EC:3.11.1.2: Phosphonoacetate hydrolase	-0.338143	0.0123901	0.0413598
Lachnospiraceae UCG-001	EC:3.2.1.82: Exo-poly-alpha-galacturonosidase	-0.338143	0.0123901	0.0413598
Lachnospiraceae NK4A136 group	EC:2.7.7.58: (2,3-dihydroxybenzoyl)adenylate synthase	-0.339467	0.0120302	0.0410442
Hungatella	EC:3.5.4.4: Adenosine deaminase	-0.339737	0.0119581	0.0410442
[Eubacterium] ventriosum group	EC:2.7.1.53: L-xylulokinase	-0.340247	0.0118226	0.0407858
Coprococcus	EC:1.3.1.31: 2-enoate reductase	-0.345735	0.010447	0.0370031
[Eubacterium] ventriosum group	EC:5.4.3.5: D-ornithine 4,5-aminomutase	-0.346853	0.0101842	0.0362104
Prevotella	EC:1.5.1.24: N(5)-(carboxyethyl)ornithine synthase	-0.347049	0.0101387	0.0361874
Prevotella	EC:2.1.1.265: Tellurite methyltransferase	-0.347049	0.0101387	0.0361874
Prevotella	EC:3.11.1.2: Phosphonoacetate hydrolase	-0.347049	0.0101387	0.0361874
Prevotella	EC:3.2.1.82: Exo-poly-alpha-galacturonosidase	-0.347049	0.0101387	0.0361874
Catenibacterium	EC:5.4.3.5: D-ornithine 4,5-aminomutase	-0.347882	0.00994746	0.0360596
[Eubacterium] ventriosum group	EC:5.1.3.30: D-psicose 3-epimerase	-0.348358	0.00983968	0.0359497
[Eubacterium] ventriosum group	EC:5.1.3.31: D-tagatose 3-epimerase	-0.348358	0.00983968	0.0359497
[Eubacterium] ventriosum group	EC:4.2.1.28: Propanediol dehydratase	-0.348961	0.00970444	0.035737
Coprococcus	EC:2.2.1.10: 2-amino-3,7-dideoxy-D-threo-hept-6-ulosonate synthase	-0.350681	0.00932774	0.0344866
Coprococcus	EC:3.1.2.26: Bile-acid-CoA hydrolase	-0.350681	0.00932774	0.0344866
Coprococcus	EC:4.2.1.106: Bile-acid 7-alpha-dehydratase	-0.350681	0.00932774	0.0344866
[Bacteroides] pectinophilus group	EC:6.1.2.1: D-alanine--(R)-lactate ligase	-0.351439	0.00916563	0.034436
[Eubacterium] ruminantium group	EC:2.7.7.58: (2,3-dihydroxybenzoyl)adenylate synthase	-0.35156	0.00914016	0.034436
Prevotella	EC:2.3.1.16: Acetyl-CoA C-acyltransferase	-0.35282	0.0088768	0.03404
Prevotella	EC:3.4.14.11: Xaa-Pro dipeptidyl-peptidase	-0.354879	0.00846084	0.0327153
Catenibacterium	EC:1.1.1.287: D-arabinitol dehydrogenase (NADP(+))	-0.354919	0.00845281	0.0327153
Catenibacterium	EC:1.1.1.289: Sorbose reductase	-0.354919	0.00845281	0.0327153
Catenibacterium	EC:1.1.1.108: Carnitine 3-dehydrogenase	-0.354919	0.00845281	0.0327153
Methanobrevibacter	EC:3.5.1.105: Chitin disaccharide deacetylase	-0.356051	0.00823159	0.032506
Methanobrevibacter	EC:4.1.2.20: 2-dehydro-3-deoxyglucarate aldolase	-0.356217	0.00819956	0.032506
Prevotella	EC:1.1.1.88: Hydroxymethylglutaryl-CoA reductase	-0.356659	0.00811476	0.0324591
Coprococcus	EC:2.7.7.58: (2,3-dihydroxybenzoyl)adenylate synthase	-0.359557	0.00757801	0.0305756
Coprococcus	EC:1.1.1.9: D-xylulose reductase	-0.360486	0.00741242	0.0300381
Prevotella	EC:6.6.1.1: Magnesium chelatase	-0.363082	0.00696675	0.0286068
Coprococcus	EC:2.3.1.16: Acetyl-CoA C-acyltransferase	-0.363418	0.00691077	0.0285031
Coprococcus	EC:3.4.14.11: Xaa-Pro dipeptidyl-peptidase	-0.364485	0.00673562	0.0279047
Methanobrevibacter	EC:1.1.1.380: L-gulonate 5-dehydrogenase	-0.367852	0.00620824	0.0259516
Prevotella	EC:1.1.1.287: D-arabinitol dehydrogenase (NADP(+))	-0.368264	0.00614639	0.0258093
Prevotella	EC:1.1.1.289: Sorbose reductase	-0.368264	0.00614639	0.0258093
Prevotella	EC:1.1.1.108: Carnitine 3-dehydrogenase	-0.368264	0.00614639	0.0258093
Lachnospiraceae UCG-001	EC:5.3.2.5: 2,3-diketo-5-methylthiopentyl-1-phosphate enolase	-0.369784	0.00592229	0.0253266
Catenibacterium	EC:1.3.4.1: Fumarate reductase (CoM/CoB)	-0.370301	0.00584771	0.0251235
[Bacteroides] pectinophilus group	EC:1.1.1.206: Tropinone reductase I	-0.371954	0.00561484	0.0242352
[Bacteroides] pectinophilus group	EC:3.5.1.116: Ureidoglycolate amidohydrolase	-0.371954	0.00561484	0.0242352
[Bacteroides] pectinophilus group	EC:3.5.99.3: Hydroxydechloroatrazine ethylaminohydrolase	-0.371954	0.00561484	0.0242352
[Bacteroides] pectinophilus group	EC:3.2.2.8: Ribosylpyrimidine nucleosidase	-0.373033	0.00546724	0.0239321
Prevotella	EC:4.2.1.30: Glycerol dehydratase	-0.373873	0.00535468	0.0236298
Lachnospiraceae UCG-001	EC:4.2.2.1: Hyaluronate lyase	-0.374847	0.00522669	0.0232075
[Eubacterium] ventriosum group	EC:2.7.7.58: (2,3-dihydroxybenzoyl)adenylate synthase	-0.375357	0.00516076	0.0232008
Prevotella	EC:2.4.2.52: Triphosphoribosyl-dephospho-CoA synthase	-0.377899	0.00484297	0.0220307
Prevotella	EC:2.7.7.61: Citrate lyase holo-[acyl-carrier protein] synthase	-0.378281	0.00479682	0.0219283
Lachnospiraceae UCG-001	EC:3.2.2.8: Ribosylpyrimidine nucleosidase	-0.3797	0.00462839	0.0212631
Catenibacterium	EC:3.4.14.11: Xaa-Pro dipeptidyl-peptidase	-0.379772	0.00461991	0.0212631
Lachnospiraceae UCG-001	EC:1.1.1.206: Tropinone reductase I	-0.380702	0.00451263	0.0209386
Lachnospiraceae UCG-001	EC:3.5.1.116: Ureidoglycolate amidohydrolase	-0.380702	0.00451263	0.0209386
Lachnospiraceae UCG-001	EC:3.5.99.3: Hydroxydechloroatrazine ethylaminohydrolase	-0.380702	0.00451263	0.0209386
[Eubacterium] ventriosum group	EC:5.4.99.1: Methylaspartate mutase	-0.381667	0.00440355	0.0207566
Catenibacterium	EC:2.3.1.16: Acetyl-CoA C-acyltransferase	-0.382403	0.00432193	0.0206591
Coprococcus	EC:4.2.2.1: Hyaluronate lyase	-0.382628	0.00429721	0.0206591
Lachnospiraceae UCG-001	EC:4.2.1.113: o-succinylbenzoate synthase	-0.382749	0.00428399	0.0206591
Prevotella	EC:3.5.1.105: Chitin disaccharide deacetylase	-0.384258	0.0041221	0.0202398
[Eubacterium] ventriosum group	EC:2.8.3.18: Succinyl-CoA:acetate CoA-transferase	-0.386338	0.0039077	0.0193922
Methanobrevibacter	EC:6.1.2.1: D-alanine--(R)-lactate ligase	-0.39001	0.00355321	0.0178237
Methanobrevibacter	EC:3.2.2.8: Ribosylpyrimidine nucleosidase	-0.390336	0.00352312	0.0177688
Methanobrevibacter	EC:1.1.1.206: Tropinone reductase I	-0.3918	0.00339086	0.0172896
Methanobrevibacter	EC:3.5.1.116: Ureidoglycolate amidohydrolase	-0.3918	0.00339086	0.0172896
Methanobrevibacter	EC:3.5.99.3: Hydroxydechloroatrazine ethylaminohydrolase	-0.3918	0.00339086	0.0172896
Catenibacterium	EC:6.6.1.1: Magnesium chelatase	-0.391903	0.00338177	0.0172896
[Eubacterium] ventriosum group	EC:4.2.1.22: Cystathionine beta-synthase	-0.394671	0.00314422	0.0164056
Lachnospiraceae UCG-001	EC:2.3.1.16: Acetyl-CoA C-acyltransferase	-0.396432	0.00300095	0.0158232
Lachnospiraceae UCG-001	EC:3.4.14.11: Xaa-Pro dipeptidyl-peptidase	-0.396737	0.00297672	0.0157851
[Eubacterium] ventriosum group	EC:4.2.1.113: o-succinylbenzoate synthase	-0.400107	0.00272035	0.0145924
Catenibacterium	EC:4.3.1.7: Ethanolamine ammonia-lyase	-0.4026	0.00254354	0.013812
Lachnospiraceae UCG-001	EC:4.2.1.22: Cystathionine beta-synthase	-0.404162	0.00243795	0.0134668
Lachnospiraceae UCG-001	EC:6.1.2.1: D-alanine--(R)-lactate ligase	-0.404546	0.00241267	0.0134069
Coprococcus	EC:4.3.1.7: Ethanolamine ammonia-lyase	-0.406145	0.00230965	0.01299
Prevotella	EC:1.1.1.339: dTDP-6-deoxy-L-talose 4-dehydrogenase (NAD(+))	-0.408965	0.00213741	0.012397
Prevotella	EC:4.2.1.28: Propanediol dehydratase	-0.411245	0.00200669	0.0119164
[Eubacterium] ventriosum group	EC:4.2.1.30: Glycerol dehydratase	-0.411344	0.00200114	0.0119164
Coprococcus	EC:1.3.4.1: Fumarate reductase (CoM/CoB)	-0.411399	0.00199808	0.0119164
Coprococcus	EC:1.1.1.339: dTDP-6-deoxy-L-talose 4-dehydrogenase (NAD(+))	-0.411449	0.00199532	0.0119164
Prevotella	EC:1.4.1.3: Glutamate dehydrogenase (NAD(P)(+))	-0.412031	0.00196328	0.0119164
Lachnospiraceae UCG-001	EC:1.3.4.1: Fumarate reductase (CoM/CoB)	-0.412734	0.00192518	0.0119105
[Bacteroides] pectinophilus group	EC:5.4.99.1: Methylaspartate mutase	-0.413914	0.00186265	0.0116683
Catenibacterium	EC:2.8.3.18: Succinyl-CoA:acetate CoA-transferase	-0.413974	0.00185952	0.0116683
Methanobrevibacter	EC:5.3.2.5: 2,3-diketo-5-methylthiopentyl-1-phosphate enolase	-0.414227	0.00184642	0.0116683
Prevotella	EC:5.4.99.1: Methylaspartate mutase	-0.415441	0.00178451	0.0114209
Catenibacterium	EC:1.5.1.24: N(5)-(carboxyethyl)ornithine synthase	-0.41647	0.00173351	0.0112497
Catenibacterium	EC:2.1.1.265: Tellurite methyltransferase	-0.41647	0.00173351	0.0112497
Catenibacterium	EC:3.11.1.2: Phosphonoacetate hydrolase	-0.41647	0.00173351	0.0112497
Catenibacterium	EC:3.2.1.82: Exo-poly-alpha-galacturonosidase	-0.41647	0.00173351	0.0112497
Prevotella	EC:5.3.2.5: 2,3-diketo-5-methylthiopentyl-1-phosphate enolase	-0.41709	0.00170337	0.0112497
Prevotella	EC:4.1.3.4: Hydroxymethylglutaryl-CoA lyase	-0.418549	0.00163439	0.0109907
Lachnospiraceae NK4A136 group	EC:5.1.3.15: Glucose-6-phosphate 1-epimerase	-0.42156	0.0014998	0.0102339
Lachnospiraceae UCG-001	EC:4.4.1.1: Cystathionine gamma-lyase	-0.426618	0.0012959	0.00897457
Coprococcus	EC:1.1.1.287: D-arabinitol dehydrogenase (NADP(+))	-0.42675	0.00129096	0.00897457
Coprococcus	EC:1.1.1.289: Sorbose reductase	-0.42675	0.00129096	0.00897457
Coprococcus	EC:1.1.1.108: Carnitine 3-dehydrogenase	-0.42675	0.00129096	0.00897457
Lachnospiraceae UCG-001	EC:1.1.1.380: L-gulonate 5-dehydrogenase	-0.428879	0.00121308	0.00865951
[Eubacterium] ruminantium group	EC:5.1.3.15: Glucose-6-phosphate 1-epimerase	-0.429985	0.00117434	0.00844796
Prevotella	EC:4.2.1.42: Galactarate dehydratase	-0.430513	0.00115622	0.00838257
Coprococcus	EC:4.2.1.30: Glycerol dehydratase	-0.432958	0.00107558	0.00792175
Coprococcus	EC:5.4.3.5: D-ornithine 4,5-aminomutase	-0.433957	0.0010441	0.00775142
Prevotella	EC:3.2.2.8: Ribosylpyrimidine nucleosidase	-0.434113	0.00103926	0.00775142
Catenibacterium	EC:1.1.1.88: Hydroxymethylglutaryl-CoA reductase	-0.434244	0.00103523	0.00775142
Prevotella	EC:1.1.1.380: L-gulonate 5-dehydrogenase	-0.437531	0.000938178	0.00725524
Prevotella	EC:6.1.2.1: D-alanine--(R)-lactate ligase	-0.438117	0.000921784	0.00718836
Prevotella	EC:2.7.7.39: Glycerol-3-phosphate cytidylyltransferase	-0.438994	0.000897701	0.00717343
Coprococcus	EC:5.3.2.5: 2,3-diketo-5-methylthiopentyl-1-phosphate enolase	-0.439045	0.000896322	0.00717343
[Eubacterium] ventriosum group	EC:1.1.1.9: D-xylulose reductase	-0.440306	0.000862709	0.0070849
Prevotella	EC:1.1.1.206: Tropinone reductase I	-0.44105	0.000843442	0.00698852
Prevotella	EC:3.5.1.116: Ureidoglycolate amidohydrolase	-0.44105	0.000843442	0.00698852
Prevotella	EC:3.5.99.3: Hydroxydechloroatrazine ethylaminohydrolase	-0.44105	0.000843442	0.00698852
Prevotella	EC:4.2.1.40: Glucarate dehydratase	-0.442852	0.000798335	0.00679684
Lachnospiraceae UCG-001	EC:1.4.1.3: Glutamate dehydrogenase (NAD(P)(+))	-0.442927	0.000796499	0.00679684
Lachnospiraceae UCG-001	EC:4.3.1.7: Ethanolamine ammonia-lyase	-0.446168	0.000720969	0.00625289
Flavonifractor	EC:3.5.4.4: Adenosine deaminase	-0.446236	0.000719462	0.00625289
Methanobrevibacter	EC:2.7.7.61: Citrate lyase holo-[acyl-carrier protein] synthase	-0.448074	0.000679629	0.00600663
Prevotella	EC:1.2.5.1: Pyruvate dehydrogenase (quinone)	-0.448218	0.000676596	0.00600663
Lachnospiraceae UCG-001	EC:1.1.1.287: D-arabinitol dehydrogenase (NADP(+))	-0.450998	0.000620355	0.00581504
Lachnospiraceae UCG-001	EC:1.1.1.289: Sorbose reductase	-0.450998	0.000620355	0.00581504
Lachnospiraceae UCG-001	EC:1.1.1.108: Carnitine 3-dehydrogenase	-0.450998	0.000620355	0.00581504
Methanobrevibacter	EC:2.4.2.52: Triphosphoribosyl-dephospho-CoA synthase	-0.451428	0.000612033	0.00581504
Lachnospiraceae UCG-001	EC:1.1.1.61: 4-hydroxybutyrate dehydrogenase	-0.453326	0.000576548	0.00565205
Prevotella	EC:4.4.1.1: Cystathionine gamma-lyase	-0.454381	0.000557628	0.00556429
Prevotella	EC:1.4.1.11: L-erythro-3,5-diaminohexanoate dehydrogenase	-0.456879	0.000515045	0.00519523
Lachnospiraceae UCG-001	EC:1.1.1.9: D-xylulose reductase	-0.457955	0.000497629	0.00514864
Coprococcus	EC:4.2.1.28: Propanediol dehydratase	-0.458662	0.000486482	0.00514864
Coprococcus	EC:1.1.1.61: 4-hydroxybutyrate dehydrogenase	-0.458967	0.000481742	0.00514864
Coprococcus	EC:4.4.1.1: Cystathionine gamma-lyase	-0.45991	0.000467343	0.00510229
Lachnospiraceae UCG-001	EC:2.7.1.53: L-xylulokinase	-0.464084	0.000408201	0.00450965
Lachnospiraceae UCG-001	EC:4.1.2.20: 2-dehydro-3-deoxyglucarate aldolase	-0.464435	0.000403547	0.00450965
Lachnospiraceae UCG-001	EC:2.4.2.52: Triphosphoribosyl-dephospho-CoA synthase	-0.46538	0.000391277	0.00450965
Lachnospiraceae UCG-001	EC:5.1.3.15: Glucose-6-phosphate 1-epimerase	-0.467723	0.000362273	0.00431012
Lachnospiraceae UCG-001	EC:2.7.7.61: Citrate lyase holo-[acyl-carrier protein] synthase	-0.467743	0.000362031	0.00431012
Prevotella	EC:1.1.1.61: 4-hydroxybutyrate dehydrogenase	-0.468191	0.00035671	0.00431012
Coprococcus	EC:1.8.5.2: Thiosulfate dehydrogenase (quinone)	-0.469487	0.000341731	0.00427324
Catenibacterium	EC:1.1.1.61: 4-hydroxybutyrate dehydrogenase	-0.474519	0.000288834	0.00372276
Prevotella	EC:4.3.1.7: Ethanolamine ammonia-lyase	-0.474718	0.000286898	0.00372276
Prevotella	EC:1.3.4.1: Fumarate reductase (CoM/CoB)	-0.476363	0.000271392	0.00372276
Coprococcus	EC:1.2.5.1: Pyruvate dehydrogenase (quinone)	-0.477568	0.000260516	0.00366302
Methanobrevibacter	EC:1.4.1.3: Glutamate dehydrogenase (NAD(P)(+))	-0.480003	0.000239744	0.00347628
Lachnospiraceae UCG-001	EC:4.2.1.28: Propanediol dehydratase	-0.48016	0.000238458	0.00347628
Lachnospiraceae UCG-001	EC:5.4.3.5: D-ornithine 4,5-aminomutase	-0.483856	0.000209938	0.00335901
Lachnospiraceae UCG-001	EC:2.7.7.58: (2,3-dihydroxybenzoyl)adenylate synthase	-0.487238	0.000186601	0.00314848
Lachnospiraceae UCG-001	EC:4.2.1.30: Glycerol dehydratase	-0.489679	0.000171258	0.0029431
Lachnospiraceae UCG-001	EC:4.2.1.42: Galactarate dehydratase	-0.492957	0.000152464	0.00266955
Coprococcus	EC:4.1.3.4: Hydroxymethylglutaryl-CoA lyase	-0.494254	0.000145564	0.00259776
Coprococcus	EC:1.1.1.88: Hydroxymethylglutaryl-CoA reductase	-0.496311	0.000135197	0.00250927
Coprococcus	EC:1.4.1.3: Glutamate dehydrogenase (NAD(P)(+))	-0.496863	0.000132537	0.00250927
Prevotella	EC:1.8.5.2: Thiosulfate dehydrogenase (quinone)	-0.498151	0.000126505	0.00244577
Prevotella	EC:1.3.1.31: 2-enoate reductase	-0.501144	0.000113454	0.00224012
Coprococcus	EC:6.6.1.1: Magnesium chelatase	-0.504251	0.000101216	0.00204193
Coprococcus	EC:3.2.2.8: Ribosylpyrimidine nucleosidase	-0.505598	9.62942e-05	0.0019858
Coprococcus	EC:1.1.1.206: Tropinone reductase I	-0.508604	8.60967e-05	0.00181586
Coprococcus	EC:3.5.1.116: Ureidoglycolate amidohydrolase	-0.508604	8.60967e-05	0.00181586
Coprococcus	EC:3.5.99.3: Hydroxydechloroatrazine ethylaminohydrolase	-0.508604	8.60967e-05	0.00181586
Coprococcus	EC:4.2.1.42: Galactarate dehydratase	-0.510417	8.04362e-05	0.00181586
Coprococcus	EC:1.1.1.380: L-gulonate 5-dehydrogenase	-0.51094	7.88661e-05	0.00181586
Coprococcus	EC:2.7.1.53: L-xylulokinase	-0.512506	7.43373e-05	0.00176885
Coprococcus	EC:6.1.2.1: D-alanine--(R)-lactate ligase	-0.513911	7.04755e-05	0.00172109
Coprococcus	EC:1.4.1.11: L-erythro-3,5-diaminohexanoate dehydrogenase	-0.515657	6.59362e-05	0.00165375
Coprococcus	EC:2.8.3.18: Succinyl-CoA:acetate CoA-transferase	-0.518497	5.91199e-05	0.00152398
Coprococcus	EC:2.7.7.61: Citrate lyase holo-[acyl-carrier protein] synthase	-0.520841	5.39904e-05	0.00143152
Coprococcus	EC:2.4.2.52: Triphosphoribosyl-dephospho-CoA synthase	-0.520993	5.36712e-05	0.00143152
Lachnospiraceae UCG-001	EC:6.6.1.1: Magnesium chelatase	-0.525028	4.58322e-05	0.00128886
Lachnospiraceae UCG-001	EC:1.1.1.88: Hydroxymethylglutaryl-CoA reductase	-0.533712	3.24022e-05	0.00102271
Lachnospiraceae UCG-001	EC:5.4.99.1: Methylaspartate mutase	-0.535082	3.06512e-05	0.00102271
Prevotella	EC:2.8.3.18: Succinyl-CoA:acetate CoA-transferase	-0.544037	2.11863e-05	0.000854821
Lachnospiraceae UCG-001	EC:1.4.1.11: L-erythro-3,5-diaminohexanoate dehydrogenase	-0.549925	1.6523e-05	0.00069697
Prevotella	EC:4.1.2.20: 2-dehydro-3-deoxyglucarate aldolase	-0.551003	1.57798e-05	0.00069697
Lachnospiraceae UCG-001	EC:4.1.3.4: Hydroxymethylglutaryl-CoA lyase	-0.553643	1.40877e-05	0.00065367
Prevotella	EC:2.7.1.53: L-xylulokinase	-0.559059	1.11298e-05	0.000573805
Prevotella	EC:1.2.1.87: Propanal dehydrogenase (CoA-propanoylating)	-0.56417	8.87646e-06	0.00048455
Lachnospiraceae UCG-001	EC:2.8.3.18: Succinyl-CoA:acetate CoA-transferase	-0.570034	6.81512e-06	0.000395277
Prevotella	EC:5.4.3.5: D-ornithine 4,5-aminomutase	-0.575535	5.29442e-06	0.000327548
Coprococcus	EC:4.1.2.20: 2-dehydro-3-deoxyglucarate aldolase	-0.576123	5.15203e-06	0.000327548
[Eubacterium] ventriosum group	EC:5.1.3.15: Glucose-6-phosphate 1-epimerase	-0.581851	3.93918e-06	0.00030463
Coprococcus	EC:5.4.99.1: Methylaspartate mutase	-0.600607	1.57687e-06	0.000133031
Prevotella	EC:5.1.3.30: D-psicose 3-epimerase	-0.607826	1.09127e-06	0.000112522
Prevotella	EC:5.1.3.31: D-tagatose 3-epimerase	-0.607826	1.09127e-06	0.000112522

## Sheet: Feces.KO
Genus	p2KO	Spearman_rho	p_val	p_adj		positive, rho > 0.5	negative, rho < -0.5	p_adj<=0.05
Akkermansia	K09819: ABC.MN.P; manganese/iron transport system permease protein	0.777561	4.66553e-12	1.45564e-08
Akkermansia	K14347: SLC10A7, P7; solute carrier family 10 (sodium/bile acid cotransporter), member 7	0.765975	1.49472e-11	2.33176e-08
Akkermansia	K09820: ABC.MN.A; manganese/iron transport system ATP-binding protein	0.761733	2.25171e-11	2.34178e-08
Prevotella	K07213: ATOX1, ATX1, copZ, golB; copper chaperone	0.743768	1.16768e-10	9.10789e-08
Lachnospiraceae NK4A136 group	K09707: K09707; uncharacterized protein	0.663427	4.57632e-08	1.82363e-05
Hungatella	K00298: ceo; N5-(carboxyethyl)ornithine synthase [EC:1.5.1.24]	0.640501	1.82793e-07	1.82363e-05
Hungatella	K01188: E3.2.1.21; beta-glucosidase [EC:3.2.1.21]	0.640501	1.82793e-07	1.82363e-05
Hungatella	K07475: cas3; CRISPR-associated endonuclease Cas3-HD [EC:3.1.-.-]	0.640501	1.82793e-07	1.82363e-05
Hungatella	K09132: K09132; uncharacterized protein	0.640501	1.82793e-07	1.82363e-05
Hungatella	K10235: aglK; alpha-glucoside transport system ATP-binding protein	0.640501	1.82793e-07	1.82363e-05
Hungatella	K11616: maeN; malate:Na+ symporter	0.640501	1.82793e-07	1.82363e-05
Hungatella	K12239: pchE; dihydroaeruginoic acid synthetase	0.640501	1.82793e-07	1.82363e-05
Hungatella	K15303: AKR7; aflatoxin B1 aldehyde reductase	0.640501	1.82793e-07	1.82363e-05
Hungatella	K16112: blmIV; nonribosomal peptide synthetase protein BlmIV	0.640501	1.82793e-07	1.82363e-05
Hungatella	K16868: tehB; tellurite methyltransferase [EC:2.1.1.265]	0.640501	1.82793e-07	1.82363e-05
Hungatella	K17237: inoE; inositol-phosphate transport system substrate-binding protein	0.640501	1.82793e-07	1.82363e-05
Hungatella	K17238: inoF; inositol-phosphate transport system permease protein	0.640501	1.82793e-07	1.82363e-05
Hungatella	K17239: inoG; inositol-phosphate transport system permease protein	0.640501	1.82793e-07	1.82363e-05
Hungatella	K18554: cpt; chloramphenicol 3-O phosphotransferase [EC:2.7.1.-]	0.640501	1.82793e-07	1.82363e-05
Hungatella	K18650: pehX; exo-poly-alpha-galacturonosidase [EC:3.2.1.82]	0.640501	1.82793e-07	1.82363e-05
Hungatella	K19200: IAL; isopenicillin-N N-acyltransferase like protein	0.640501	1.82793e-07	1.82363e-05
Hungatella	K19670: phnA; phosphonoacetate hydrolase [EC:3.11.1.2]	0.640501	1.82793e-07	1.82363e-05
Hungatella	K03580: hepA; ATP-dependent helicase HepA [EC:3.6.4.-]	0.640501	1.82793e-07	1.82363e-05
Hungatella	K04783: irp5, ybtE; yersiniabactin salicyl-AMP ligase [EC:6.3.2.-]	0.640501	1.82793e-07	1.82363e-05
Hungatella	K12240: pchF; pyochelin synthetase	0.640501	1.82793e-07	1.82363e-05
Hungatella	K04784: irp2, HMWP2; yersiniabactin nonribosomal peptide synthetase	0.640501	1.82793e-07	1.82363e-05
Flavonifractor	K01027: OXCT; 3-oxoacid CoA-transferase [EC:2.8.3.5]	0.639571	1.92884e-07	1.82363e-05
Flavonifractor	K02318: COASY; phosphopantetheine adenylyltransferase / dephospho-CoA kinase [EC:2.7.7.3 2.7.1.24]	0.639571	1.92884e-07	1.82363e-05
Flavonifractor	K07642: baeS, smeS; two-component system, OmpR family, sensor histidine kinase BaeS [EC:2.7.13.3]	0.639571	1.92884e-07	1.82363e-05
Flavonifractor	K11528: glmU; UDP-N-acetylglucosamine pyrophosphorylase [EC:2.7.7.23]	0.639571	1.92884e-07	1.82363e-05
Flavonifractor	K17742: SOU1; sorbose reductase [EC:1.1.1.289]	0.639571	1.92884e-07	1.82363e-05
Flavonifractor	K17818: ARD1; D-arabinitol dehydrogenase (NADP+) [EC:1.1.1.287]	0.639571	1.92884e-07	1.82363e-05
Flavonifractor	K17735: lcdH, cdhA; carnitine 3-dehydrogenase [EC:1.1.1.108]	0.639571	1.92884e-07	1.82363e-05
Flavonifractor	K03405: chlI, bchI; magnesium chelatase subunit I [EC:6.6.1.1]	0.636395	2.31455e-07	2.12394e-05
Flavonifractor	K11618: liaR; two-component system, NarL family, response regulator LiaR	0.613722	8.02384e-07	6.954e-05
Anaerotruncus	K18209: tfrA; fumarate reductase (CoM/CoB) subunit A [EC:1.3.4.1]	0.608762	1.03969e-06	8.76708e-05
Akkermansia	K02549: menC; O-succinylbenzoate synthase [EC:4.2.1.113]	0.603098	1.39021e-06	0.000107997
Hungatella	K07678: barA, gacS, varS; two-component system, NarL family, sensor histidine kinase BarA [EC:2.7.13.3]	0.6023	1.44764e-06	0.000107997
Anaerotruncus	K11216: lsrK; autoinducer-2 kinase [EC:2.7.1.189]	0.602216	1.4538e-06	0.000107997
Flavonifractor	K15870: baiCD; NAD+-dependent 7alpha-hydroxy-3-oxo bile acid-CoA-ester 4-dehydrogenase	0.60058	1.57907e-06	0.000108318
Flavonifractor	K01699: pduC; propanediol dehydratase large subunit [EC:4.2.1.28]	0.569969	6.83542e-06	0.000380831
Hungatella	K11337: bchC; bacteriochlorophyllide a dehydrogenase [EC:1.1.1.396]	0.568926	7.16709e-06	0.000392304
Flavonifractor	K00054: mvaA; hydroxymethylglutaryl-CoA reductase [EC:1.1.1.88]	0.555558	1.29677e-05	0.000603871
Flavonifractor	K18209: tfrA; fumarate reductase (CoM/CoB) subunit A [EC:1.3.4.1]	0.546955	1.8741e-05	0.000790163
Akkermansia	K16907: K16907; fluoroquinolone transport system ATP-binding protein [EC:3.6.3.-]	0.546631	1.89995e-05	0.000790379
Hungatella	K01027: OXCT; 3-oxoacid CoA-transferase [EC:2.8.3.5]	0.539108	2.59953e-05	0.00092788
Hungatella	K02318: COASY; phosphopantetheine adenylyltransferase / dephospho-CoA kinase [EC:2.7.7.3 2.7.1.24]	0.539108	2.59953e-05	0.00092788
Hungatella	K07642: baeS, smeS; two-component system, OmpR family, sensor histidine kinase BaeS [EC:2.7.13.3]	0.539108	2.59953e-05	0.00092788
Hungatella	K11528: glmU; UDP-N-acetylglucosamine pyrophosphorylase [EC:2.7.7.23]	0.539108	2.59953e-05	0.00092788
Hungatella	K17742: SOU1; sorbose reductase [EC:1.1.1.289]	0.539108	2.59953e-05	0.00092788
Hungatella	K17818: ARD1; D-arabinitol dehydrogenase (NADP+) [EC:1.1.1.287]	0.539108	2.59953e-05	0.00092788
Hungatella	K17735: lcdH, cdhA; carnitine 3-dehydrogenase [EC:1.1.1.108]	0.539108	2.59953e-05	0.00092788
Flavonifractor	K02688: prpR; transcriptional regulator, propionate catabolism operon regulatory protein	0.538111	2.70831e-05	0.000938882
Hungatella	K03405: chlI, bchI; magnesium chelatase subunit I [EC:6.6.1.1]	0.537573	2.76876e-05	0.000949289
UBA1819	K17242: aguF; alpha-1,4-digalacturonate transport system permease protein	0.53636	2.90953e-05	0.000965716
Flavonifractor	K01281: pepX; X-Pro dipeptidyl-peptidase [EC:3.4.14.11]	0.533328	3.29093e-05	0.00103853
Flavonifractor	K00632: fadA, fadI; acetyl-CoA acyltransferase [EC:2.3.1.16]	0.533214	3.30618e-05	0.00103853
Akkermansia	K06019: ppaX; pyrophosphatase PpaX [EC:3.6.1.1]	0.530485	3.68997e-05	0.00113087
Hungatella	K15870: baiCD; NAD+-dependent 7alpha-hydroxy-3-oxo bile acid-CoA-ester 4-dehydrogenase	0.52993	3.77285e-05	0.00114284
Hungatella	K11618: liaR; two-component system, NarL family, response regulator LiaR	0.524125	4.74894e-05	0.00132292
Hungatella	K03577: acrR, smeT; TetR/AcrR family transcriptional regulator, acrAB operon repressor	0.517395	6.16842e-05	0.00159054
Akkermansia	K08323: rspA, manD; mannonate dehydratase [EC:4.2.1.8]	0.509985	8.17528e-05	0.00194709
Flavonifractor	K19333: kdgR; IclR family transcriptional regulator, KDG regulon repressor	0.506081	9.45857e-05	0.00212307
Akkermansia	K09889: yjgA; ribosome-associated protein	0.500416	0.000116511	0.00240737
Akkermansia	K10121: K10121, msmF; fructooligosaccharide transport system permease protein	0.496549	0.000134043	0.00259761
Akkermansia	K10122: K10122, msmG; fructooligosaccharide transport system permease protein	0.496549	0.000134043	0.00259761
Akkermansia	K15739: vanB, vanA, vanD; D-alanine---(R)-lactate ligase [EC:6.1.2.1]	0.495107	0.00014118	0.00270235
Akkermansia	K16203: dppA1; D-amino peptidase [EC:3.4.11.-]	0.494645	0.00014354	0.00271421
Akkermansia	K16905: K16905; fluoroquinolone transport system permease protein	0.493569	0.000149172	0.0027554
Flavonifractor	K07654: mtrB; two-component system, OmpR family, sensor histidine kinase MtrB [EC:2.7.13.3]	0.493224	0.000151017	0.0027554
Akkermansia	K15553: ssuA; sulfonate transport system substrate-binding protein	0.489468	0.000172541	0.00307616
UBA1819	K11534: deoR; DeoR family transcriptional regulator, deoxyribose operon repressor	0.488859	0.000176279	0.00312494
Akkermansia	K00842: E2.6.1.-E, patB; aminotransferase [EC:2.6.1.-]	0.488296	0.000179808	0.00315858
Akkermansia	K08322: rspB; L-gulonate 5-dehydrogenase [EC:1.1.1.380]	0.486714	0.000190056	0.00327609
Flavonifractor	K01640: E4.1.3.4, HMGCL, hmgL; hydroxymethylglutaryl-CoA lyase [EC:4.1.3.4]	0.486058	0.000194463	0.00331544
Hungatella	K01699: pduC; propanediol dehydratase large subunit [EC:4.2.1.28]	0.4858	0.000196218	0.00332708
UBA1819	K19333: kdgR; IclR family transcriptional regulator, KDG regulon repressor	0.485646	0.000197279	0.00332708
Akkermansia	K18829: mvpT, vapB; antitoxin VapB	0.484316	0.000206616	0.00346581
Flavonifractor	K11614: yufL, malK; two-component system, CitB family, sensor histidine kinase MalK [EC:2.7.13.3]	0.482844	0.000217421	0.00360366
Akkermansia	K10213: rihB; ribosylpyrimidine nucleosidase [EC:3.2.2.8]	0.482053	0.000223441	0.00360366
Akkermansia	K07494: K07494; putative transposase	0.481821	0.000225229	0.00360366
Akkermansia	K03382: atzB; hydroxydechloroatrazine ethylaminohydrolase [EC:3.5.4.43]	0.481821	0.000225229	0.00360366
Akkermansia	K08081: TR1; tropinone reductase I [EC:1.1.1.206]	0.481821	0.000225229	0.00360366
Akkermansia	K15922: yihQ; sulfoquinovosidase [EC:3.2.1.199]	0.481821	0.000225229	0.00360366
Akkermansia	K18151: UAH; ureidoglycolate amidohydrolase [EC:3.5.1.116]	0.481821	0.000225229	0.00360366
UBA1819	K02688: prpR; transcriptional regulator, propionate catabolism operon regulatory protein	0.481311	0.000229218	0.00364877
Akkermansia	K11688: dctP; C4-dicarboxylate-binding protein DctP	0.480653	0.000234464	0.00365968
Flavonifractor	K01708: garD; galactarate dehydratase [EC:4.2.1.42]	0.47908	0.00024743	0.00374749
UBA1819	K01027: OXCT; 3-oxoacid CoA-transferase [EC:2.8.3.5]	0.474522	0.000288803	0.00402305
UBA1819	K02318: COASY; phosphopantetheine adenylyltransferase / dephospho-CoA kinase [EC:2.7.7.3 2.7.1.24]	0.474522	0.000288803	0.00402305
UBA1819	K07642: baeS, smeS; two-component system, OmpR family, sensor histidine kinase BaeS [EC:2.7.13.3]	0.474522	0.000288803	0.00402305
UBA1819	K11528: glmU; UDP-N-acetylglucosamine pyrophosphorylase [EC:2.7.7.23]	0.474522	0.000288803	0.00402305
UBA1819	K17742: SOU1; sorbose reductase [EC:1.1.1.289]	0.474522	0.000288803	0.00402305
UBA1819	K17818: ARD1; D-arabinitol dehydrogenase (NADP+) [EC:1.1.1.287]	0.474522	0.000288803	0.00402305
UBA1819	K17735: lcdH, cdhA; carnitine 3-dehydrogenase [EC:1.1.1.108]	0.474522	0.000288803	0.00402305
UBA1819	K11618: liaR; two-component system, NarL family, response regulator LiaR	0.474293	0.000291036	0.00403281
UBA1819	K16203: dppA1; D-amino peptidase [EC:3.4.11.-]	0.473604	0.00029786	0.00409373
Hungatella	K02688: prpR; transcriptional regulator, propionate catabolism operon regulatory protein	0.473344	0.00030047	0.00409373
UBA1819	K15870: baiCD; NAD+-dependent 7alpha-hydroxy-3-oxo bile acid-CoA-ester 4-dehydrogenase	0.472968	0.000304286	0.00412771
Anaerotruncus	K11618: liaR; two-component system, NarL family, response regulator LiaR	0.471129	0.00032358	0.00437043
UBA1819	K00632: fadA, fadI; acetyl-CoA acyltransferase [EC:2.3.1.16]	0.469436	0.000342318	0.00452977
UBA1819	K01281: pepX; X-Pro dipeptidyl-peptidase [EC:3.4.14.11]	0.469169	0.000345359	0.0045465
Akkermansia	K05966: citG; triphosphoribosyl-dephospho-CoA synthase [EC:2.4.2.52]	0.465879	0.000384926	0.00494226
Akkermansia	K19170: dndC; DNA sulfur modification protein DndC	0.465247	0.000392974	0.00502491
UBA1819	K01708: garD; galactarate dehydratase [EC:4.2.1.42]	0.464785	0.000398968	0.00502851
Hungatella	K00054: mvaA; hydroxymethylglutaryl-CoA reductase [EC:1.1.1.88]	0.464553	0.000401997	0.00502851
Akkermansia	K18148: rtcB; release factor H-coupled RctB family protein	0.464346	0.000404723	0.00502851
Hungatella	K19333: kdgR; IclR family transcriptional regulator, KDG regulon repressor	0.463876	0.000410984	0.00502851
Akkermansia	K16906: K16906; fluoroquinolone transport system permease protein	0.463234	0.000419671	0.00509484
UBA1819	K03405: chlI, bchI; magnesium chelatase subunit I [EC:6.6.1.1]	0.462389	0.000431352	0.00517622
Hungatella	K18209: tfrA; fumarate reductase (CoM/CoB) subunit A [EC:1.3.4.1]	0.462005	0.00043676	0.00522104
Akkermansia	K16169: pbuX; xanthine permease	0.461294	0.000446925	0.005295
UBA1819	K04019: eutA; ethanolamine utilization protein EutA	0.460644	0.000456415	0.00533745
Akkermansia	K13953: adhP; alcohol dehydrogenase, propanol-preferring [EC:1.1.1.1]	0.460066	0.000465002	0.00539333
Akkermansia	K01792: E5.1.3.15; glucose-6-phosphate 1-epimerase [EC:5.1.3.15]	0.458002	0.000496883	0.00560506
Hungatella	K01281: pepX; X-Pro dipeptidyl-peptidase [EC:3.4.14.11]	0.457694	0.000501809	0.00563181
Hungatella	K00632: fadA, fadI; acetyl-CoA acyltransferase [EC:2.3.1.16]	0.457503	0.000504878	0.00564595
Akkermansia	K16961: yxeM; putative amino-acid transport system substrate-binding protein	0.457025	0.00051266	0.00569216
UBA1819	K11691: K11691, dctS; two-component system, CitB family, sensor histidine kinase DctS [EC:2.7.13.3]	0.456131	0.000527479	0.00581532
Hungatella	K09946: K09946; uncharacterized protein	0.455773	0.00053353	0.00583717
Akkermansia	K09133: K09133; uncharacterized protein	0.455682	0.000535074	0.00583717
Akkermansia	K16963: yxeO; putative amino-acid transport system ATP-binding protein [EC:3.6.3.-]	0.453314	0.000576753	0.00620507
UBA1819	K11614: yufL, malK; two-component system, CitB family, sensor histidine kinase MalK [EC:2.7.13.3]	0.452497	0.00059181	0.00628411
Anaerotruncus	K17898: oraE; D-ornithine 4,5-aminomutase subunit beta [EC:5.4.3.5]	0.452319	0.000595143	0.00628411
Anaerotruncus	K15870: baiCD; NAD+-dependent 7alpha-hydroxy-3-oxo bile acid-CoA-ester 4-dehydrogenase	0.451426	0.000612081	0.00628411
Akkermansia	K17331: dasC; N,N'-diacetylchitobiose transport system permease protein	0.451349	0.000613571	0.00628411
Akkermansia	K11534: deoR; DeoR family transcriptional regulator, deoxyribose operon repressor	0.449824	0.000643575	0.00638179
Anaerotruncus	K01027: OXCT; 3-oxoacid CoA-transferase [EC:2.8.3.5]	0.449282	0.000654543	0.00638179
Anaerotruncus	K02318: COASY; phosphopantetheine adenylyltransferase / dephospho-CoA kinase [EC:2.7.7.3 2.7.1.24]	0.449282	0.000654543	0.00638179
Anaerotruncus	K07642: baeS, smeS; two-component system, OmpR family, sensor histidine kinase BaeS [EC:2.7.13.3]	0.449282	0.000654543	0.00638179
Anaerotruncus	K11528: glmU; UDP-N-acetylglucosamine pyrophosphorylase [EC:2.7.7.23]	0.449282	0.000654543	0.00638179
Anaerotruncus	K17742: SOU1; sorbose reductase [EC:1.1.1.289]	0.449282	0.000654543	0.00638179
Anaerotruncus	K17818: ARD1; D-arabinitol dehydrogenase (NADP+) [EC:1.1.1.287]	0.449282	0.000654543	0.00638179
Anaerotruncus	K17735: lcdH, cdhA; carnitine 3-dehydrogenase [EC:1.1.1.108]	0.449282	0.000654543	0.00638179
UBA1819	K01699: pduC; propanediol dehydratase large subunit [EC:4.2.1.28]	0.447109	0.000700296	0.00664111
Akkermansia	K10549: alsB; D-allose transport system substrate-binding protein	0.445855	0.00072798	0.00682425
Akkermansia	K11691: K11691, dctS; two-component system, CitB family, sensor histidine kinase DctS [EC:2.7.13.3]	0.445838	0.000728357	0.00682425
Anaerotruncus	K06714: rocR; arginine utilization regulatory protein	0.444101	0.00076835	0.00711351
Akkermansia	K16962: yxeN; putative amino-acid transport system permease protein	0.440455	0.000858835	0.00754345
UBA1819	K18209: tfrA; fumarate reductase (CoM/CoB) subunit A [EC:1.3.4.1]	0.439318	0.000888932	0.00770408
Hungatella	K01708: garD; galactarate dehydratase [EC:4.2.1.42]	0.438747	0.000904409	0.00777343
UBA1819	K08986: ycgQ; putative membrane protein	0.438396	0.000914055	0.00782479
Akkermansia	K01727: hysA, hylA, hylB; hyaluronate lyase [EC:4.2.2.1]	0.438311	0.000916399	0.00782479
Anaerotruncus	K00880: lyxK; L-xylulokinase [EC:2.7.1.53]	0.435984	0.000982776	0.0081767
UBA1819	K10709: frlC; fructoselysine 3-epimerase [EC:5.1.3.41]	0.434771	0.00101908	0.00838929
Akkermansia	K13921: pduQ; 1-propanol dehydrogenase	0.4336	0.00105525	0.00851972
Akkermansia	K13919: pduD; propanediol dehydratase medium subunit [EC:4.2.1.28]	0.432953	0.00107575	0.00862266
Akkermansia	K13920: pduE; propanediol dehydratase small subunit [EC:4.2.1.28]	0.432953	0.00107575	0.00862266
Akkermansia	K09788: prpF; 2-methylaconitate isomerase [EC:5.3.3.-]	0.429626	0.00118676	0.0090412
Akkermansia	K10537: araF; L-arabinose transport system substrate-binding protein	0.429626	0.00118676	0.0090412
UBA1819	K17331: dasC; N,N'-diacetylchitobiose transport system permease protein	0.429239	0.00120036	0.00909011
UBA1819	K03736: eutC; ethanolamine ammonia-lyase small subunit [EC:4.3.1.7]	0.426469	0.00130153	0.00950051
Lachnospiraceae NK4A136 group	K07710: atoS; two-component system, NtrC family, sensor histidine kinase AtoS [EC:2.7.13.3]	0.426017	0.00131876	0.00954651
Akkermansia	K04030: eutQ; ethanolamine utilization protein EutQ	0.425707	0.00133069	0.00956417
Akkermansia	K00156: poxB; pyruvate dehydrogenase (quinone) [EC:1.2.5.1]	0.424738	0.0013686	0.00978139
Akkermansia	K08986: ycgQ; putative membrane protein	0.423033	0.00143766	0.0101563
Anaerotruncus	K03405: chlI, bchI; magnesium chelatase subunit I [EC:6.6.1.1]	0.422243	0.00147072	0.010217
Anaerotruncus	K11614: yufL, malK; two-component system, CitB family, sensor histidine kinase MalK [EC:2.7.13.3]	0.418452	0.00163889	0.0108606
Flavonifractor	K06120: dhaB; glycerol dehydratase large subunit [EC:4.2.1.30]	0.418436	0.00163963	0.0108606
Flavonifractor	K02106: atoE; short-chain fatty acids transporter	0.418091	0.00165576	0.0108606
Akkermansia	K00638: catB; chloramphenicol O-acetyltransferase type B [EC:2.3.1.28]	0.416755	0.00171961	0.0108606
Akkermansia	K00880: lyxK; L-xylulokinase [EC:2.7.1.53]	0.415739	0.0017696	0.0110368
Akkermansia	K03735: eutB; ethanolamine ammonia-lyase large subunit [EC:4.3.1.7]	0.414081	0.00185398	0.0114091
UBA1819	K03735: eutB; ethanolamine ammonia-lyase large subunit [EC:4.3.1.7]	0.413776	0.00186989	0.0114612
Hungatella	K01792: E5.1.3.15; glucose-6-phosphate 1-epimerase [EC:5.1.3.15]	0.413708	0.00187347	0.0114612
Hungatella	K11614: yufL, malK; two-component system, CitB family, sensor histidine kinase MalK [EC:2.7.13.3]	0.413115	0.0019048	0.0116301
Akkermansia	K02791: PTS-MalGlc-EIIC, malX; PTS system, maltose/glucose-specific IIC component	0.411333	0.00200177	0.0121423
Akkermansia	K01758: CTH; cystathionine gamma-lyase [EC:4.4.1.1]	0.411288	0.00200426	0.0121423
Anaerotruncus	K01640: E4.1.3.4, HMGCL, hmgL; hydroxymethylglutaryl-CoA lyase [EC:4.1.3.4]	0.411077	0.00201602	0.0121899
Akkermansia	K03736: eutC; ethanolamine ammonia-lyase small subunit [EC:4.3.1.7]	0.409202	0.0021235	0.0127395
Coprococcus	K07213: ATOX1, ATX1, copZ, golB; copper chaperone	0.408096	0.00218921	0.0130593
Anaerotruncus	K01281: pepX; X-Pro dipeptidyl-peptidase [EC:3.4.14.11]	0.407792	0.0022076	0.0130945
Akkermansia	K01630: garL; 2-dehydro-3-deoxyglucarate aldolase [EC:4.1.2.20]	0.407601	0.00221925	0.0131137
Hungatella	K07654: mtrB; two-component system, OmpR family, sensor histidine kinase MtrB [EC:2.7.13.3]	0.40738	0.00223276	0.0131686
Akkermansia	K00261: GLUD1_2, gdhA; glutamate dehydrogenase (NAD(P)+) [EC:1.4.1.3]	0.407072	0.0022517	0.0132553
Anaerotruncus	K00632: fadA, fadI; acetyl-CoA acyltransferase [EC:2.3.1.16]	0.40661	0.00228038	0.0133931
Akkermansia	K04026: eutL; ethanolamine utilization protein EutL	0.404856	0.00239234	0.0139516
Anaerotruncus	K18118: aarC, cat1; succinyl-CoA:acetate CoA-transferase [EC:2.8.3.18]	0.403263	0.00249823	0.014461
Anaerotruncus	K11534: deoR; DeoR family transcriptional regulator, deoxyribose operon repressor	0.402402	0.0025572	0.0146933
Akkermansia	K09963: K09963; uncharacterized protein	0.40218	0.00257254	0.0147543
Akkermansia	K17242: aguF; alpha-1,4-digalacturonate transport system permease protein	0.400984	0.00265696	0.0152105
Akkermansia	K04032: eutT; ethanolamine utilization cobalamin adenosyltransferase [EC:2.5.1.17]	0.399024	0.0028005	0.0158008
Hungatella	K13953: adhP; alcohol dehydrogenase, propanol-preferring [EC:1.1.1.1]	0.398955	0.00280566	0.0158008
Akkermansia	K08965: mtnW; 2,3-diketo-5-methylthiopentyl-1-phosphate enolase [EC:5.3.2.5]	0.39674	0.00297647	0.0165846
Anaerotruncus	K17206: xltB; putative xylitol transport system permease protein	0.395868	0.00304619	0.0168812
Anaerotruncus	K01630: garL; 2-dehydro-3-deoxyglucarate aldolase [EC:4.1.2.20]	0.394641	0.00314677	0.0172093
Akkermansia	K12507: fadK; acyl-CoA synthetase [EC:6.2.1.-]	0.39443	0.00316429	0.0172093
Akkermansia	K11614: yufL, malK; two-component system, CitB family, sensor histidine kinase MalK [EC:2.7.13.3]	0.394358	0.00317036	0.0172093
UBA1819	K17206: xltB; putative xylitol transport system permease protein	0.394343	0.00317158	0.0172093
UBA1819	K18120: 4hbD, abfH; 4-hydroxybutyrate dehydrogenase [EC:1.1.1.61]	0.390738	0.0034864	0.0185736
Akkermansia	K03578: hrpA; ATP-dependent helicase HrpA [EC:3.6.4.13]	0.390714	0.00348851	0.0185736
Catenibacterium	K19504: gfrE; glucoselysine-6-phosphate deglycase	0.389767	0.00357575	0.0188771
Anaerotruncus	K11691: K11691, dctS; two-component system, CitB family, sensor histidine kinase DctS [EC:2.7.13.3]	0.388769	0.00366966	0.019275
UBA1819	K10797: enr; 2-enoate reductase [EC:1.3.1.31]	0.38816	0.00372803	0.0194181
Anaerotruncus	K01699: pduC; propanediol dehydratase large subunit [EC:4.2.1.28]	0.38726	0.00381584	0.0197765
Akkermansia	K07172: mazE, chpAI; antitoxin MazE	0.38675	0.00386643	0.0200054
Anaerotruncus	K02106: atoE; short-chain fatty acids transporter	0.386529	0.00388856	0.0200527
Akkermansia	K17206: xltB; putative xylitol transport system permease protein	0.385538	0.00398901	0.0204028
Akkermansia	K10709: frlC; fructoselysine 3-epimerase [EC:5.1.3.41]	0.385027	0.0040416	0.0206043
Anaerotruncus	K07678: barA, gacS, varS; two-component system, NarL family, sensor histidine kinase BarA [EC:2.7.13.3]	0.383606	0.00419141	0.0212983
UBA1819	K00054: mvaA; hydroxymethylglutaryl-CoA reductase [EC:1.1.1.88]	0.383538	0.00419869	0.0213007
Anaerotruncus	K18012: kdd; L-erythro-3,5-diaminohexanoate dehydrogenase [EC:1.4.1.11]	0.382397	0.00432255	0.0217522
Anaerotruncus	K01758: CTH; cystathionine gamma-lyase [EC:4.4.1.1]	0.382229	0.00434108	0.0218103
Akkermansia	K06120: dhaB; glycerol dehydratase large subunit [EC:4.2.1.30]	0.382143	0.00435056	0.0218228
Flavonifractor	K05351: E1.1.1.9; D-xylulose reductase [EC:1.1.1.9]	0.381642	0.00440631	0.0220599
Akkermansia	K11692: K11692, dctR; two-component system, CitB family, response regulator DctR	0.381009	0.00447769	0.0222781
Flavonifractor	K04019: eutA; ethanolamine utilization protein EutA	0.380446	0.00454194	0.0223515
UBA1819	K04026: eutL; ethanolamine utilization protein EutL	0.380041	0.00458866	0.0225097
Hungatella	K17203: K17203, eryF; erythritol transport system permease protein	0.379649	0.00463431	0.022557
Hungatella	K17240: inoK; inositol-phosphate transport system ATP-binding protein	0.379649	0.00463431	0.022557
Flavonifractor	K11691: K11691, dctS; two-component system, CitB family, sensor histidine kinase DctS [EC:2.7.13.3]	0.379239	0.00468253	0.0226568
[Eubacterium] ruminantium group	K07710: atoS; two-component system, NtrC family, sensor histidine kinase AtoS [EC:2.7.13.3]	0.37897	0.00471435	0.022769
Akkermansia	K07654: mtrB; two-component system, OmpR family, sensor histidine kinase MtrB [EC:2.7.13.3]	0.376503	0.00501531	0.0238576
Anaerotruncus	K05351: E1.1.1.9; D-xylulose reductase [EC:1.1.1.9]	0.37642	0.00502577	0.0238667
Anaerotruncus	K11692: K11692, dctR; two-component system, CitB family, response regulator DctR	0.37632	0.00503834	0.02389
Akkermansia	K18013: kce; 3-keto-5-aminohexanoate cleavage enzyme [EC:2.3.1.247]	0.376115	0.0050642	0.0239762
UBA1819	K04030: eutQ; ethanolamine utilization protein EutQ	0.375391	0.00515649	0.0242494
Flavonifractor	K18118: aarC, cat1; succinyl-CoA:acetate CoA-transferase [EC:2.8.3.18]	0.375245	0.00517518	0.0242806
Akkermansia	K01708: garD; galactarate dehydratase [EC:4.2.1.42]	0.374969	0.0052109	0.0244114
Anaerotruncus	K18120: 4hbD, abfH; 4-hydroxybutyrate dehydrogenase [EC:1.1.1.61]	0.373737	0.00537273	0.0249448
Flavonifractor	K13953: adhP; alcohol dehydrogenase, propanol-preferring [EC:1.1.1.1]	0.37246	0.00554518	0.0255932
Anaerotruncus	K03300: TC.CITMHS; citrate-Mg2+:H+ or citrate-Ca2+:H+ symporter, CitMHS family	0.372303	0.00556671	0.0256491
Flavonifractor	K17206: xltB; putative xylitol transport system permease protein	0.372005	0.00560775	0.0256491
UBA1819	K04032: eutT; ethanolamine utilization cobalamin adenosyltransferase [EC:2.5.1.17]	0.371655	0.00565634	0.0258009
UBA1819	K13919: pduD; propanediol dehydratase medium subunit [EC:4.2.1.28]	0.368793	0.00606749	0.0273168
UBA1819	K13920: pduE; propanediol dehydratase small subunit [EC:4.2.1.28]	0.368793	0.00606749	0.0273168
Akkermansia	K07223: K07223; putative iron-dependent peroxidase	0.367112	0.00632102	0.0279342
Anaerotruncus	K06120: dhaB; glycerol dehydratase large subunit [EC:4.2.1.30]	0.366856	0.00636042	0.0280575
Hungatella	K05351: E1.1.1.9; D-xylulose reductase [EC:1.1.1.9]	0.366814	0.0063669	0.0280575
Hungatella	K17206: xltB; putative xylitol transport system permease protein	0.366707	0.0063835	0.028091
Anaerotruncus	K04019: eutA; ethanolamine utilization protein EutA	0.365657	0.00654791	0.0287335
Akkermansia	K19333: kdgR; IclR family transcriptional regulator, KDG regulon repressor	0.365359	0.00659518	0.0288742
Anaerotruncus	K17242: aguF; alpha-1,4-digalacturonate transport system permease protein	0.365338	0.00659851	0.0288742
Hungatella	K08986: ycgQ; putative membrane protein	0.364135	0.00679263	0.0295579
UBA1819	K15873: baiH; NAD+-dependent 7beta-hydroxy-3-oxo bile acid-CoA-ester 4-dehydrogenase	0.362505	0.00706372	0.030567
Flavonifractor	K13919: pduD; propanediol dehydratase medium subunit [EC:4.2.1.28]	0.362122	0.00712879	0.0307632
Flavonifractor	K13920: pduE; propanediol dehydratase small subunit [EC:4.2.1.28]	0.362122	0.00712879	0.0307632
Hungatella	K01640: E4.1.3.4, HMGCL, hmgL; hydroxymethylglutaryl-CoA lyase [EC:4.1.3.4]	0.361675	0.00720534	0.0310506
Akkermansia	K04019: eutA; ethanolamine utilization protein EutA	0.361159	0.00729465	0.0313489
UBA1819	K15739: vanB, vanA, vanD; D-alanine---(R)-lactate ligase [EC:6.1.2.1]	0.360976	0.00732647	0.0313983
Anaerotruncus	K15873: baiH; NAD+-dependent 7beta-hydroxy-3-oxo bile acid-CoA-ester 4-dehydrogenase	0.360862	0.0073464	0.0313983
UBA1819	K12507: fadK; acyl-CoA synthetase [EC:6.2.1.-]	0.358399	0.00778859	0.0331068
UBA1819	K16905: K16905; fluoroquinolone transport system permease protein	0.358054	0.00785249	0.033251
UBA1819	K10121: K10121, msmF; fructooligosaccharide transport system permease protein	0.356694	0.00810828	0.0340754
UBA1819	K10122: K10122, msmG; fructooligosaccharide transport system permease protein	0.356694	0.00810828	0.0340754
Anaerotruncus	K19333: kdgR; IclR family transcriptional regulator, KDG regulon repressor	0.356323	0.00817917	0.0342537
Flavonifractor	K18120: 4hbD, abfH; 4-hydroxybutyrate dehydrogenase [EC:1.1.1.61]	0.356204	0.00820218	0.0342581
UBA1819	K06120: dhaB; glycerol dehydratase large subunit [EC:4.2.1.30]	0.355076	0.00842186	0.0345974
Akkermansia	K10797: enr; 2-enoate reductase [EC:1.3.1.31]	0.354997	0.00843739	0.0345974
Anaerotruncus	K10709: frlC; fructoselysine 3-epimerase [EC:5.1.3.41]	0.354152	0.00860571	0.0350978
Flavonifractor	K01792: E5.1.3.15; glucose-6-phosphate 1-epimerase [EC:5.1.3.15]	0.354013	0.00863365	0.0351658
Akkermansia	K11200: PTS-Mng-EIIC, mngA, hrsA; PTS system, 2-O-A-mannosyl-D-glycerate-specific IIC component	0.3539	0.0086564	0.0352125
Anaerotruncus	K02688: prpR; transcriptional regulator, propionate catabolism operon regulatory protein	0.353417	0.00875449	0.0355651
Paraprevotella	K13668: pimB; phosphatidyl-myo-inositol dimannoside synthase [EC:2.4.1.346]	0.352685	0.00890461	0.035941
Akkermansia	K16937: doxD; thiosulfate dehydrogenase [quinone] large subunit [EC:1.8.5.2]	0.352316	0.0089814	0.0362041
UBA1819	K18910: dpe, lre; D-psicose/D-tagatose/L-ribulose 3-epimerase [EC:5.1.3.30 5.1.3.31]	0.351941	0.00905973	0.0364727
UBA1819	K08322: rspB; L-gulonate 5-dehydrogenase [EC:1.1.1.380]	0.350702	0.0093232	0.0369321
Hungatella	K19338: nac; LysR family transcriptional regulator, nitrogen assimilation regulatory protein	0.349556	0.00957268	0.0377105
Hungatella	K17331: dasC; N,N'-diacetylchitobiose transport system permease protein	0.348613	0.00978225	0.0383907
Akkermansia	K02077: ABC.ZM.S; zinc/manganese transport system substrate-binding protein	0.347024	0.0101446	0.038505
Flavonifractor	K03736: eutC; ethanolamine ammonia-lyase small subunit [EC:4.3.1.7]	0.346649	0.0102316	0.0387865
Anaerotruncus	K16203: dppA1; D-amino peptidase [EC:3.4.11.-]	0.346598	0.0102436	0.0387865
Flavonifractor	K17898: oraE; D-ornithine 4,5-aminomutase subunit beta [EC:5.4.3.5]	0.346492	0.0102685	0.0388255
Akkermansia	K16209: lacS, galP, rafP; lactose/raffinose/galactose permease	0.345862	0.0104167	0.0392041
UBA1819	K18148: rtcB; release factor H-coupled RctB family protein	0.345081	0.0106033	0.0398102
Anaerotruncus	K09788: prpF; 2-methylaconitate isomerase [EC:5.3.3.-]	0.344409	0.010766	0.0402351
Anaerotruncus	K10537: araF; L-arabinose transport system substrate-binding protein	0.344409	0.010766	0.0402351
Akkermansia	K03300: TC.CITMHS; citrate-Mg2+:H+ or citrate-Ca2+:H+ symporter, CitMHS family	0.343486	0.0109931	0.0409778
UBA1819	K01630: garL; 2-dehydro-3-deoxyglucarate aldolase [EC:4.1.2.20]	0.343066	0.0110976	0.0413179
Hungatella	K11534: deoR; DeoR family transcriptional regulator, deoxyribose operon repressor	0.342438	0.0112558	0.0418072
UBA1819	K07494: K07494; putative transposase	0.341395	0.0115227	0.0422455
UBA1819	K03382: atzB; hydroxydechloroatrazine ethylaminohydrolase [EC:3.5.4.43]	0.341395	0.0115227	0.0422455
UBA1819	K08081: TR1; tropinone reductase I [EC:1.1.1.206]	0.341395	0.0115227	0.0422455
UBA1819	K15922: yihQ; sulfoquinovosidase [EC:3.2.1.199]	0.341395	0.0115227	0.0422455
UBA1819	K18151: UAH; ureidoglycolate amidohydrolase [EC:3.5.1.116]	0.341395	0.0115227	0.0422455
Hungatella	K06120: dhaB; glycerol dehydratase large subunit [EC:4.2.1.30]	0.339865	0.0119239	0.0434611
Akkermansia	K07029: dagK; diacylglycerol kinase (ATP) [EC:2.7.1.107]	0.33975	0.0119546	0.0435221
UBA1819	K04024: eutJ; ethanolamine utilization protein EutJ	0.339667	0.0119767	0.0435516
Hungatella	K18120: 4hbD, abfH; 4-hydroxybutyrate dehydrogenase [EC:1.1.1.61]	0.339585	0.0119988	0.0435813
Anaerotruncus	K07486: K07486; transposase	0.339296	0.0120762	0.0436311
Akkermansia	K01281: pepX; X-Pro dipeptidyl-peptidase [EC:3.4.14.11]	0.338372	0.0123272	0.0436311
UBA1819	K10213: rihB; ribosylpyrimidine nucleosidase [EC:3.2.2.8]	0.338158	0.012386	0.0436311
Hungatella	K17242: aguF; alpha-1,4-digalacturonate transport system permease protein	0.337203	0.012651	0.0444995
Akkermansia	K00632: fadA, fadI; acetyl-CoA acyltransferase [EC:2.3.1.16]	0.336809	0.0127618	0.0447978
UBA1819	K10549: alsB; D-allose transport system substrate-binding protein	0.335679	0.0130839	0.0457644
Akkermansia	K01697: CBS; cystathionine beta-synthase [EC:4.2.1.22]	0.335474	0.0131432	0.0459201
Hungatella	K18148: rtcB; release factor H-coupled RctB family protein	0.335216	0.0132182	0.0461306
UBA1819	K07678: barA, gacS, varS; two-component system, NarL family, sensor histidine kinase BarA [EC:2.7.13.3]	0.335067	0.0132614	0.0462099
Hungatella	K16209: lacS, galP, rafP; lactose/raffinose/galactose permease	0.335036	0.0132705	0.0462099
UBA1819	K01640: E4.1.3.4, HMGCL, hmgL; hydroxymethylglutaryl-CoA lyase [EC:4.1.3.4]	0.334458	0.0134402	0.0466964
Flavonifractor	K18012: kdd; L-erythro-3,5-diaminohexanoate dehydrogenase [EC:1.4.1.11]	0.334369	0.0134665	0.0467357
Hungatella	K04019: eutA; ethanolamine utilization protein EutA	0.334248	0.0135022	0.0467556
Akkermansia	K06714: rocR; arginine utilization regulatory protein	0.334096	0.0135474	0.0467629
Anaerotruncus	K00054: mvaA; hydroxymethylglutaryl-CoA reductase [EC:1.1.1.88]	0.333174	0.0138234	0.0476038
Hungatella	K03578: hrpA; ATP-dependent helicase HrpA [EC:3.6.4.13]	0.332698	0.0139681	0.0480027
Anaerotruncus	K01708: garD; galactarate dehydratase [EC:4.2.1.42]	0.332501	0.0140283	0.0480969
Akkermansia	K02688: prpR; transcriptional regulator, propionate catabolism operon regulatory protein	0.332221	0.014114	0.0483379
Hungatella	K16203: dppA1; D-amino peptidase [EC:3.4.11.-]	0.331885	0.0142179	0.0486402
Flavonifractor	K06714: rocR; arginine utilization regulatory protein	0.329979	0.0148186	0.0491871
Hungatella	K03736: eutC; ethanolamine ammonia-lyase small subunit [EC:4.3.1.7]	0.329953	0.0148268	0.0491871
Anaerotruncus	K16209: lacS, galP, rafP; lactose/raffinose/galactose permease	0.329928	0.0148349	0.0491871
UBA1819	K13921: pduQ; 1-propanol dehydrogenase	0.329874	0.0148523	0.0491923
UBA1819	K09133: K09133; uncharacterized protein	0.329475	0.0149809	0.0495657
UBA1819	K08323: rspA, manD; mannonate dehydratase [EC:4.2.1.8]	0.329236	0.0150586	0.0497701
Coprococcus	K00980: tagD; glycerol-3-phosphate cytidylyltransferase [EC:2.7.7.39]	-0.33036	0.0146967	0.0488846
Coprococcus	K17242: aguF; alpha-1,4-digalacturonate transport system permease protein	-0.330531	0.0146423	0.0487557
Coprococcus	K00298: ceo; N5-(carboxyethyl)ornithine synthase [EC:1.5.1.24]	-0.33065	0.0146045	0.0486818
Coprococcus	K01188: E3.2.1.21; beta-glucosidase [EC:3.2.1.21]	-0.33065	0.0146045	0.0486818
Coprococcus	K07475: cas3; CRISPR-associated endonuclease Cas3-HD [EC:3.1.-.-]	-0.33065	0.0146045	0.0486818
Coprococcus	K09132: K09132; uncharacterized protein	-0.33065	0.0146045	0.0486818
Coprococcus	K10235: aglK; alpha-glucoside transport system ATP-binding protein	-0.33065	0.0146045	0.0486818
Coprococcus	K11616: maeN; malate:Na+ symporter	-0.33065	0.0146045	0.0486818
Coprococcus	K12239: pchE; dihydroaeruginoic acid synthetase	-0.33065	0.0146045	0.0486818
Coprococcus	K15303: AKR7; aflatoxin B1 aldehyde reductase	-0.33065	0.0146045	0.0486818
Coprococcus	K16112: blmIV; nonribosomal peptide synthetase protein BlmIV	-0.33065	0.0146045	0.0486818
Coprococcus	K16868: tehB; tellurite methyltransferase [EC:2.1.1.265]	-0.33065	0.0146045	0.0486818
Coprococcus	K17237: inoE; inositol-phosphate transport system substrate-binding protein	-0.33065	0.0146045	0.0486818
Coprococcus	K17238: inoF; inositol-phosphate transport system permease protein	-0.33065	0.0146045	0.0486818
Coprococcus	K17239: inoG; inositol-phosphate transport system permease protein	-0.33065	0.0146045	0.0486818
Coprococcus	K18554: cpt; chloramphenicol 3-O phosphotransferase [EC:2.7.1.-]	-0.33065	0.0146045	0.0486818
Coprococcus	K18650: pehX; exo-poly-alpha-galacturonosidase [EC:3.2.1.82]	-0.33065	0.0146045	0.0486818
Coprococcus	K19200: IAL; isopenicillin-N N-acyltransferase like protein	-0.33065	0.0146045	0.0486818
Coprococcus	K19670: phnA; phosphonoacetate hydrolase [EC:3.11.1.2]	-0.33065	0.0146045	0.0486818
Coprococcus	K03580: hepA; ATP-dependent helicase HepA [EC:3.6.4.-]	-0.33065	0.0146045	0.0486818
Coprococcus	K04783: irp5, ybtE; yersiniabactin salicyl-AMP ligase [EC:6.3.2.-]	-0.33065	0.0146045	0.0486818
Coprococcus	K12240: pchF; pyochelin synthetase	-0.33065	0.0146045	0.0486818
Coprococcus	K04784: irp2, HMWP2; yersiniabactin nonribosomal peptide synthetase	-0.33065	0.0146045	0.0486818
[Eubacterium] ruminantium group	K05351: E1.1.1.9; D-xylulose reductase [EC:1.1.1.9]	-0.33083	0.0145477	0.0486818
[Eubacterium] ventriosum group	K01640: E4.1.3.4, HMGCL, hmgL; hydroxymethylglutaryl-CoA lyase [EC:4.1.3.4]	-0.330913	0.0145216	0.0486818
[Eubacterium] ventriosum group	K18345: vanSB, vanS, vanSD; two-component system, OmpR family, sensor histidine kinase VanS [EC:2.7.13.3]	-0.331427	0.0143601	0.0486818
[Eubacterium] ventriosum group	K00261: GLUD1_2, gdhA; glutamate dehydrogenase (NAD(P)+) [EC:1.4.1.3]	-0.332539	0.0140167	0.0480969
Lachnospiraceae UCG-001	K01706: gudD; glucarate dehydratase [EC:4.2.1.40]	-0.332692	0.01397	0.0480027
Prevotella	K10914: crp; CRP/FNR family transcriptional regulator, cyclic AMP receptor protein	-0.333575	0.0137029	0.047241
[Eubacterium] ventriosum group	K00054: mvaA; hydroxymethylglutaryl-CoA reductase [EC:1.1.1.88]	-0.334089	0.0135492	0.0467629
[Eubacterium] ventriosum group	K16906: K16906; fluoroquinolone transport system permease protein	-0.334148	0.0135318	0.0467629
Lachnospiraceae UCG-001	K11102: gltP, gltT; proton glutamate symport protein	-0.334317	0.0134819	0.0467373
Coprococcus	K06019: ppaX; pyrophosphatase PpaX [EC:3.6.1.1]	-0.334941	0.0132984	0.0462553
[Bacteroides] pectinophilus group	K09133: K09133; uncharacterized protein	-0.336012	0.0129882	0.0454806
Coprococcus	K16925: ykoE; energy-coupling factor transport system substrate-specific component	-0.336351	0.0128915	0.0451927
Methanobrevibacter	K03577: acrR, smeT; TetR/AcrR family transcriptional regulator, acrAB operon repressor	-0.336799	0.0127645	0.0447978
Lachnospiraceae UCG-001	K00298: ceo; N5-(carboxyethyl)ornithine synthase [EC:1.5.1.24]	-0.338143	0.0123901	0.0436311
Lachnospiraceae UCG-001	K01188: E3.2.1.21; beta-glucosidase [EC:3.2.1.21]	-0.338143	0.0123901	0.0436311
Lachnospiraceae UCG-001	K07475: cas3; CRISPR-associated endonuclease Cas3-HD [EC:3.1.-.-]	-0.338143	0.0123901	0.0436311
Lachnospiraceae UCG-001	K09132: K09132; uncharacterized protein	-0.338143	0.0123901	0.0436311
Lachnospiraceae UCG-001	K10235: aglK; alpha-glucoside transport system ATP-binding protein	-0.338143	0.0123901	0.0436311
Lachnospiraceae UCG-001	K11616: maeN; malate:Na+ symporter	-0.338143	0.0123901	0.0436311
Lachnospiraceae UCG-001	K12239: pchE; dihydroaeruginoic acid synthetase	-0.338143	0.0123901	0.0436311
Lachnospiraceae UCG-001	K15303: AKR7; aflatoxin B1 aldehyde reductase	-0.338143	0.0123901	0.0436311
Lachnospiraceae UCG-001	K16112: blmIV; nonribosomal peptide synthetase protein BlmIV	-0.338143	0.0123901	0.0436311
Lachnospiraceae UCG-001	K16868: tehB; tellurite methyltransferase [EC:2.1.1.265]	-0.338143	0.0123901	0.0436311
Lachnospiraceae UCG-001	K17237: inoE; inositol-phosphate transport system substrate-binding protein	-0.338143	0.0123901	0.0436311
Lachnospiraceae UCG-001	K17238: inoF; inositol-phosphate transport system permease protein	-0.338143	0.0123901	0.0436311
Lachnospiraceae UCG-001	K17239: inoG; inositol-phosphate transport system permease protein	-0.338143	0.0123901	0.0436311
Lachnospiraceae UCG-001	K18554: cpt; chloramphenicol 3-O phosphotransferase [EC:2.7.1.-]	-0.338143	0.0123901	0.0436311
Lachnospiraceae UCG-001	K18650: pehX; exo-poly-alpha-galacturonosidase [EC:3.2.1.82]	-0.338143	0.0123901	0.0436311
Lachnospiraceae UCG-001	K19200: IAL; isopenicillin-N N-acyltransferase like protein	-0.338143	0.0123901	0.0436311
Lachnospiraceae UCG-001	K19670: phnA; phosphonoacetate hydrolase [EC:3.11.1.2]	-0.338143	0.0123901	0.0436311
Lachnospiraceae UCG-001	K03580: hepA; ATP-dependent helicase HepA [EC:3.6.4.-]	-0.338143	0.0123901	0.0436311
Lachnospiraceae UCG-001	K04783: irp5, ybtE; yersiniabactin salicyl-AMP ligase [EC:6.3.2.-]	-0.338143	0.0123901	0.0436311
Lachnospiraceae UCG-001	K12240: pchF; pyochelin synthetase	-0.338143	0.0123901	0.0436311
Lachnospiraceae UCG-001	K04784: irp2, HMWP2; yersiniabactin nonribosomal peptide synthetase	-0.338143	0.0123901	0.0436311
Prevotella	K06019: ppaX; pyrophosphatase PpaX [EC:3.6.1.1]	-0.338333	0.0123378	0.0436311
Prevotella	K07172: mazE, chpAI; antitoxin MazE	-0.338378	0.0123256	0.0436311
Lachnospiraceae NK4A136 group	K02363: entE, dhbE, vibE, mxcE; 2,3-dihydroxybenzoate-AMP ligase [EC:6.3.2.14 2.7.7.58]	-0.339467	0.0120302	0.0436311
[Eubacterium] ventriosum group	K00880: lyxK; L-xylulokinase [EC:2.7.1.53]	-0.340247	0.0118226	0.0431422
[Eubacterium] ventriosum group	K03481: glvR; RpiR family transcriptional regulator, glv operon transcriptional regulator	-0.340347	0.0117963	0.0430965
[Bacteroides] pectinophilus group	K13921: pduQ; 1-propanol dehydrogenase	-0.34093	0.0116434	0.0425877
Lachnospiraceae UCG-001	K16907: K16907; fluoroquinolone transport system ATP-binding protein [EC:3.6.3.-]	-0.341029	0.0116176	0.0425432
Lachnoclostridium	K06907: K06907; uncharacterized protein	-0.341726	0.0114374	0.0421806
[Eubacterium] ventriosum group	K16907: K16907; fluoroquinolone transport system ATP-binding protein [EC:3.6.3.-]	-0.342059	0.011352	0.0419152
Lachnoclostridium	K13668: pimB; phosphatidyl-myo-inositol dimannoside synthase [EC:2.4.1.346]	-0.342158	0.011327	0.0418722
Catenibacterium	K15870: baiCD; NAD+-dependent 7alpha-hydroxy-3-oxo bile acid-CoA-ester 4-dehydrogenase	-0.34223	0.0113086	0.0418539
Flavonifractor	K07757: ybiV; sugar-phosphatase [EC:3.1.3.23]	-0.34233	0.0112831	0.0418092
Prevotella	K06305: gerQ; spore germination protein Q	-0.342375	0.0112718	0.0418092
Prevotella	K15868: baiB; bile acid-coenzyme A ligase [EC:6.2.1.7]	-0.342882	0.0111439	0.0414408
Catenibacterium	K11691: K11691, dctS; two-component system, CitB family, sensor histidine kinase DctS [EC:2.7.13.3]	-0.34409	0.0108439	0.0404701
Lachnospiraceae UCG-001	K07172: mazE, chpAI; antitoxin MazE	-0.3444	0.010768	0.0402351
Lachnospiraceae UCG-001	K10914: crp; CRP/FNR family transcriptional regulator, cyclic AMP receptor protein	-0.344972	0.0106294	0.0398603
Coprococcus	K10797: enr; 2-enoate reductase [EC:1.3.1.31]	-0.345735	0.010447	0.0392706
Catenibacterium	K04019: eutA; ethanolamine utilization protein EutA	-0.345988	0.0103869	0.039139
Coprococcus	K13668: pimB; phosphatidyl-myo-inositol dimannoside synthase [EC:2.4.1.346]	-0.346239	0.0103278	0.0389632
Methanobrevibacter	K16907: K16907; fluoroquinolone transport system ATP-binding protein [EC:3.6.3.-]	-0.346448	0.0102788	0.0388255
Prevotella	K00298: ceo; N5-(carboxyethyl)ornithine synthase [EC:1.5.1.24]	-0.347049	0.0101387	0.038505
Prevotella	K01188: E3.2.1.21; beta-glucosidase [EC:3.2.1.21]	-0.347049	0.0101387	0.038505
Prevotella	K07475: cas3; CRISPR-associated endonuclease Cas3-HD [EC:3.1.-.-]	-0.347049	0.0101387	0.038505
Prevotella	K09132: K09132; uncharacterized protein	-0.347049	0.0101387	0.038505
Prevotella	K10235: aglK; alpha-glucoside transport system ATP-binding protein	-0.347049	0.0101387	0.038505
Prevotella	K11616: maeN; malate:Na+ symporter	-0.347049	0.0101387	0.038505
Prevotella	K12239: pchE; dihydroaeruginoic acid synthetase	-0.347049	0.0101387	0.038505
Prevotella	K15303: AKR7; aflatoxin B1 aldehyde reductase	-0.347049	0.0101387	0.038505
Prevotella	K16112: blmIV; nonribosomal peptide synthetase protein BlmIV	-0.347049	0.0101387	0.038505
Prevotella	K16868: tehB; tellurite methyltransferase [EC:2.1.1.265]	-0.347049	0.0101387	0.038505
Prevotella	K17237: inoE; inositol-phosphate transport system substrate-binding protein	-0.347049	0.0101387	0.038505
Prevotella	K17238: inoF; inositol-phosphate transport system permease protein	-0.347049	0.0101387	0.038505
Prevotella	K17239: inoG; inositol-phosphate transport system permease protein	-0.347049	0.0101387	0.038505
Prevotella	K18554: cpt; chloramphenicol 3-O phosphotransferase [EC:2.7.1.-]	-0.347049	0.0101387	0.038505
Prevotella	K18650: pehX; exo-poly-alpha-galacturonosidase [EC:3.2.1.82]	-0.347049	0.0101387	0.038505
Prevotella	K19200: IAL; isopenicillin-N N-acyltransferase like protein	-0.347049	0.0101387	0.038505
Prevotella	K19670: phnA; phosphonoacetate hydrolase [EC:3.11.1.2]	-0.347049	0.0101387	0.038505
Prevotella	K03580: hepA; ATP-dependent helicase HepA [EC:3.6.4.-]	-0.347049	0.0101387	0.038505
Prevotella	K04783: irp5, ybtE; yersiniabactin salicyl-AMP ligase [EC:6.3.2.-]	-0.347049	0.0101387	0.038505
Prevotella	K12240: pchF; pyochelin synthetase	-0.347049	0.0101387	0.038505
Prevotella	K04784: irp2, HMWP2; yersiniabactin nonribosomal peptide synthetase	-0.347049	0.0101387	0.038505
Catenibacterium	K11534: deoR; DeoR family transcriptional regulator, deoxyribose operon repressor	-0.347394	0.0100593	0.038505
Methanobrevibacter	K18013: kce; 3-keto-5-aminohexanoate cleavage enzyme [EC:2.3.1.247]	-0.347602	0.0100114	0.038505
Coprococcus	K15868: baiB; bile acid-coenzyme A ligase [EC:6.2.1.7]	-0.347841	0.00995686	0.038505
[Eubacterium] ventriosum group	K18910: dpe, lre; D-psicose/D-tagatose/L-ribulose 3-epimerase [EC:5.1.3.30 5.1.3.31]	-0.348358	0.00983968	0.038505
Methanobrevibacter	K07172: mazE, chpAI; antitoxin MazE	-0.348479	0.00981243	0.0384608
Lachnospiraceae UCG-001	K12507: fadK; acyl-CoA synthetase [EC:6.2.1.-]	-0.349229	0.00964491	0.0378994
Lachnospiraceae NK4A136 group	K16209: lacS, galP, rafP; lactose/raffinose/galactose permease	-0.349445	0.00959709	0.0377591
Catenibacterium	K17898: oraE; D-ornithine 4,5-aminomutase subunit beta [EC:5.4.3.5]	-0.34958	0.00956748	0.0377105
Catenibacterium	K03405: chlI, bchI; magnesium chelatase subunit I [EC:6.6.1.1]	-0.349613	0.00956015	0.0377105
Prevotella	K07757: ybiV; sugar-phosphatase [EC:3.1.3.23]	-0.349726	0.00953543	0.0377066
Coprococcus	K03552: hjr; holliday junction resolvase Hjr [EC:3.1.22.4]	-0.350681	0.00932774	0.0369321
Coprococcus	K15869: baiA; 3alpha-hydroxy bile acid-CoA-ester 3-dehydrogenase [EC:1.1.1.395]	-0.350681	0.00932774	0.0369321
Coprococcus	K15871: baiF; bile acid CoA-transferase [EC:2.8.3.25]	-0.350681	0.00932774	0.0369321
Coprococcus	K15872: baiE; bile-acid 7alpha-dehydratase [EC:4.2.1.106]	-0.350681	0.00932774	0.0369321
Coprococcus	K16306: K16306; fructose-bisphosphate aldolase / 2-amino-3,7-dideoxy-D-threo-hept-6-ulosonate synthase [EC:4.1.2.13 2.2.1.10]	-0.350681	0.00932774	0.0369321
Coprococcus	K17202: K17202, eryG; erythritol transport system substrate-binding protein	-0.350681	0.00932774	0.0369321
Coprococcus	K17204: eryE; erythritol transport system ATP-binding protein	-0.350681	0.00932774	0.0369321
Methanobrevibacter	K07719: ycbB, glnL; two-component system, response regulator YcbB	-0.351091	0.00923973	0.0369321
[Bacteroides] pectinophilus group	K15739: vanB, vanA, vanD; D-alanine---(R)-lactate ligase [EC:6.1.2.1]	-0.351439	0.00916563	0.0367096
Lachnospiraceae UCG-001	K11337: bchC; bacteriochlorophyllide a dehydrogenase [EC:1.1.1.396]	-0.35149	0.00915493	0.0367096
[Eubacterium] ruminantium group	K02363: entE, dhbE, vibE, mxcE; 2,3-dihydroxybenzoate-AMP ligase [EC:6.3.2.14 2.7.7.58]	-0.35156	0.00914016	0.0367018
[Eubacterium] ruminantium group	K16209: lacS, galP, rafP; lactose/raffinose/galactose permease	-0.351885	0.00907152	0.0364731
Prevotella	K00632: fadA, fadI; acetyl-CoA acyltransferase [EC:2.3.1.16]	-0.35282	0.0088768	0.0358752
[Bacteroides] pectinophilus group	K10121: K10121, msmF; fructooligosaccharide transport system permease protein	-0.352881	0.00886432	0.0358712
[Bacteroides] pectinophilus group	K10122: K10122, msmG; fructooligosaccharide transport system permease protein	-0.352881	0.00886432	0.0358712
[Eubacterium] ventriosum group	K08323: rspA, manD; mannonate dehydratase [EC:4.2.1.8]	-0.353099	0.00881945	0.0357824
Prevotella	K06857: tupC, vupC; tungstate transport system ATP-binding protein [EC:3.6.3.55]	-0.354311	0.00857387	0.0350137
Prevotella	K01281: pepX; X-Pro dipeptidyl-peptidase [EC:3.4.14.11]	-0.354879	0.00846084	0.0345974
Catenibacterium	K01027: OXCT; 3-oxoacid CoA-transferase [EC:2.8.3.5]	-0.354919	0.00845281	0.0345974
Catenibacterium	K02318: COASY; phosphopantetheine adenylyltransferase / dephospho-CoA kinase [EC:2.7.7.3 2.7.1.24]	-0.354919	0.00845281	0.0345974
Catenibacterium	K07642: baeS, smeS; two-component system, OmpR family, sensor histidine kinase BaeS [EC:2.7.13.3]	-0.354919	0.00845281	0.0345974
Catenibacterium	K11528: glmU; UDP-N-acetylglucosamine pyrophosphorylase [EC:2.7.7.23]	-0.354919	0.00845281	0.0345974
Catenibacterium	K17742: SOU1; sorbose reductase [EC:1.1.1.289]	-0.354919	0.00845281	0.0345974
Catenibacterium	K17818: ARD1; D-arabinitol dehydrogenase (NADP+) [EC:1.1.1.287]	-0.354919	0.00845281	0.0345974
Catenibacterium	K17735: lcdH, cdhA; carnitine 3-dehydrogenase [EC:1.1.1.108]	-0.354919	0.00845281	0.0345974
Methanobrevibacter	K06019: ppaX; pyrophosphatase PpaX [EC:3.6.1.1]	-0.355296	0.00837871	0.0345974
Lachnospiraceae UCG-001	K16962: yxeN; putative amino-acid transport system permease protein	-0.355312	0.00837549	0.0345974
[Bacteroides] pectinophilus group	K18148: rtcB; release factor H-coupled RctB family protein	-0.355755	0.00828901	0.0344364
Prevotella	K01699: pduC; propanediol dehydratase large subunit [EC:4.2.1.28]	-0.355926	0.00825584	0.0343443
Methanobrevibacter	K03478: chbG; chitin disaccharide deacetylase [EC:3.5.1.105]	-0.356051	0.00823159	0.0342891
Methanobrevibacter	K11102: gltP, gltT; proton glutamate symport protein	-0.356085	0.00822498	0.0342891
Methanobrevibacter	K01630: garL; 2-dehydro-3-deoxyglucarate aldolase [EC:4.1.2.20]	-0.356217	0.00819956	0.0342581
[Eubacterium] ruminantium group	K03578: hrpA; ATP-dependent helicase HrpA [EC:3.6.4.13]	-0.356484	0.00814832	0.0341704
Prevotella	K00054: mvaA; hydroxymethylglutaryl-CoA reductase [EC:1.1.1.88]	-0.356659	0.00811476	0.0340754
[Bacteroides] pectinophilus group	K16905: K16905; fluoroquinolone transport system permease protein	-0.356823	0.00808361	0.0340754
[Eubacterium] ventriosum group	K17898: oraE; D-ornithine 4,5-aminomutase subunit beta [EC:5.4.3.5]	-0.35728	0.00799703	0.0337628
[Bacteroides] pectinophilus group	K16963: yxeO; putative amino-acid transport system ATP-binding protein [EC:3.6.3.-]	-0.357961	0.00786974	0.0332704
Flavonifractor	K06305: gerQ; spore germination protein Q	-0.358043	0.00785448	0.033251
Lachnospiraceae UCG-001	K12940: abgA; aminobenzoyl-glutamate utilization protein A	-0.358144	0.00783582	0.033251
Coprococcus	K02363: entE, dhbE, vibE, mxcE; 2,3-dihydroxybenzoate-AMP ligase [EC:6.3.2.14 2.7.7.58]	-0.359557	0.00757801	0.0322557
Methanobrevibacter	K03481: glvR; RpiR family transcriptional regulator, glv operon transcriptional regulator	-0.359787	0.00753676	0.0321239
Coprococcus	K05351: E1.1.1.9; D-xylulose reductase [EC:1.1.1.9]	-0.360486	0.00741242	0.0316371
[Eubacterium] ventriosum group	K13919: pduD; propanediol dehydratase medium subunit [EC:4.2.1.28]	-0.360864	0.0073461	0.0313983
[Eubacterium] ventriosum group	K13920: pduE; propanediol dehydratase small subunit [EC:4.2.1.28]	-0.360864	0.0073461	0.0313983
Flavonifractor	K07710: atoS; two-component system, NtrC family, sensor histidine kinase AtoS [EC:2.7.13.3]	-0.361241	0.00728029	0.0313304
Coprococcus	K00632: fadA, fadI; acetyl-CoA acyltransferase [EC:2.3.1.16]	-0.363418	0.00691077	0.0299467
Prevotella	K03405: chlI, bchI; magnesium chelatase subunit I [EC:6.6.1.1]	-0.363491	0.00689871	0.029936
Methanobrevibacter	K08323: rspA, manD; mannonate dehydratase [EC:4.2.1.8]	-0.363522	0.00689349	0.029936
Prevotella	K07678: barA, gacS, varS; two-component system, NarL family, sensor histidine kinase BarA [EC:2.7.13.3]	-0.364359	0.00675624	0.0294406
Coprococcus	K01281: pepX; X-Pro dipeptidyl-peptidase [EC:3.4.14.11]	-0.364485	0.00673562	0.0293918
Coprococcus	K14347: SLC10A7, P7; solute carrier family 10 (sodium/bile acid cotransporter), member 7	-0.364579	0.00672048	0.0293668
Lachnospiraceae UCG-001	K06610: iolF; MFS transporter, SP family, inositol transporter	-0.366289	0.00644853	0.0283372
Lachnospiraceae NK4A136 group	K02077: ABC.ZM.S; zinc/manganese transport system substrate-binding protein	-0.367112	0.00632102	0.0279342
Lachnoclostridium	K07223: K07223; putative iron-dependent peroxidase	-0.367608	0.00624535	0.0276782
Methanobrevibacter	K08322: rspB; L-gulonate 5-dehydrogenase [EC:1.1.1.380]	-0.367852	0.00620824	0.0275529
Prevotella	K01027: OXCT; 3-oxoacid CoA-transferase [EC:2.8.3.5]	-0.368264	0.00614639	0.0273173
Prevotella	K02318: COASY; phosphopantetheine adenylyltransferase / dephospho-CoA kinase [EC:2.7.7.3 2.7.1.24]	-0.368264	0.00614639	0.0273173
Prevotella	K07642: baeS, smeS; two-component system, OmpR family, sensor histidine kinase BaeS [EC:2.7.13.3]	-0.368264	0.00614639	0.0273173
Prevotella	K11528: glmU; UDP-N-acetylglucosamine pyrophosphorylase [EC:2.7.7.23]	-0.368264	0.00614639	0.0273173
Prevotella	K17742: SOU1; sorbose reductase [EC:1.1.1.289]	-0.368264	0.00614639	0.0273173
Prevotella	K17818: ARD1; D-arabinitol dehydrogenase (NADP+) [EC:1.1.1.287]	-0.368264	0.00614639	0.0273173
Prevotella	K17735: lcdH, cdhA; carnitine 3-dehydrogenase [EC:1.1.1.108]	-0.368264	0.00614639	0.0273173
[Eubacterium] ventriosum group	K06120: dhaB; glycerol dehydratase large subunit [EC:4.2.1.30]	-0.368343	0.00613453	0.0273173
Prevotella	K09963: K09963; uncharacterized protein	-0.36856	0.00610205	0.0273173
[Eubacterium] ventriosum group	K01846: glmS, mutS, mamA; methylaspartate mutase sigma subunit [EC:5.4.99.1]	-0.369708	0.00593336	0.0267903
Prevotella	K13771: nsrR; Rrf2 family transcriptional regulator, nitric oxide-sensitive transcriptional repressor	-0.369718	0.00593185	0.0267903
Lachnospiraceae UCG-001	K08965: mtnW; 2,3-diketo-5-methylthiopentyl-1-phosphate enolase [EC:5.3.2.5]	-0.369784	0.00592229	0.0267903
Prevotella	K13927: citXG; holo-ACP synthase / triphosphoribosyl-dephospho-CoA synthase [EC:2.7.7.61 2.4.2.52]	-0.370123	0.00587327	0.0266346
Coprococcus	K04026: eutL; ethanolamine utilization protein EutL	-0.370245	0.00585581	0.0265941
Coprococcus	K03577: acrR, smeT; TetR/AcrR family transcriptional regulator, acrAB operon repressor	-0.371236	0.00571498	0.0259923
Lachnoclostridium	K09707: K09707; uncharacterized protein	-0.371527	0.00567427	0.0258448
[Bacteroides] pectinophilus group	K07494: K07494; putative transposase	-0.371954	0.00561484	0.0256491
[Bacteroides] pectinophilus group	K03382: atzB; hydroxydechloroatrazine ethylaminohydrolase [EC:3.5.4.43]	-0.371954	0.00561484	0.0256491
[Bacteroides] pectinophilus group	K08081: TR1; tropinone reductase I [EC:1.1.1.206]	-0.371954	0.00561484	0.0256491
[Bacteroides] pectinophilus group	K15922: yihQ; sulfoquinovosidase [EC:3.2.1.199]	-0.371954	0.00561484	0.0256491
[Bacteroides] pectinophilus group	K18151: UAH; ureidoglycolate amidohydrolase [EC:3.5.1.116]	-0.371954	0.00561484	0.0256491
[Bacteroides] pectinophilus group	K10213: rihB; ribosylpyrimidine nucleosidase [EC:3.2.2.8]	-0.373033	0.00546724	0.0252708
[Eubacterium] ventriosum group	K02791: PTS-MalGlc-EIIC, malX; PTS system, maltose/glucose-specific IIC component	-0.37338	0.00542047	0.0250918
Catenibacterium	K11614: yufL, malK; two-component system, CitB family, sensor histidine kinase MalK [EC:2.7.13.3]	-0.373656	0.00538356	0.0249579
Lachnospiraceae UCG-001	K00638: catB; chloramphenicol O-acetyltransferase type B [EC:2.3.1.28]	-0.373991	0.00533903	0.0248253
Prevotella	K13953: adhP; alcohol dehydrogenase, propanol-preferring [EC:1.1.1.1]	-0.374023	0.0053348	0.0248253
Methanobrevibacter	K12940: abgA; aminobenzoyl-glutamate utilization protein A	-0.374345	0.00529238	0.0246819
Prevotella	K06156: gntU; Gnt-I system low-affinity gluconate transporter	-0.374826	0.00522946	0.024425
Lachnospiraceae UCG-001	K01727: hysA, hylA, hylB; hyaluronate lyase [EC:4.2.2.1]	-0.374847	0.00522669	0.024425
[Eubacterium] ventriosum group	K02363: entE, dhbE, vibE, mxcE; 2,3-dihydroxybenzoate-AMP ligase [EC:6.3.2.14 2.7.7.58]	-0.375357	0.00516076	0.0242494
Lachnospiraceae UCG-001	K07719: ycbB, glnL; two-component system, response regulator YcbB	-0.375717	0.00511471	0.0241056
Coprococcus	K09946: K09946; uncharacterized protein	-0.375781	0.00510655	0.0241036
[Bacteroides] pectinophilus group	K09819: ABC.MN.P; manganese/iron transport system permease protein	-0.376002	0.0050785	0.0240075
Prevotella	K09946: K09946; uncharacterized protein	-0.376496	0.0050162	0.0238576
Coprococcus	K11337: bchC; bacteriochlorophyllide a dehydrogenase [EC:1.1.1.396]	-0.376678	0.00499351	0.0238222
Prevotella	K03481: glvR; RpiR family transcriptional regulator, glv operon transcriptional regulator	-0.376787	0.00497989	0.0237936
Coprococcus	K03735: eutB; ethanolamine ammonia-lyase large subunit [EC:4.3.1.7]	-0.37764	0.00487462	0.0233264
[Eubacterium] ventriosum group	K06221: dkgA; 2,5-diketo-D-gluconate reductase A [EC:1.1.1.346]	-0.37814	0.00481374	0.0230705
Prevotella	K17203: K17203, eryF; erythritol transport system permease protein	-0.378487	0.00477195	0.0229054
Prevotella	K17240: inoK; inositol-phosphate transport system ATP-binding protein	-0.378487	0.00477195	0.0229054
Methanobrevibacter	K10549: alsB; D-allose transport system substrate-binding protein	-0.378596	0.00475894	0.0229054
Lachnospiraceae UCG-001	K19504: gfrE; glucoselysine-6-phosphate deglycase	-0.378762	0.00473903	0.0228528
Catenibacterium	K18209: tfrA; fumarate reductase (CoM/CoB) subunit A [EC:1.3.4.1]	-0.379228	0.00468385	0.0226568
Methanobrevibacter	K15553: ssuA; sulfonate transport system substrate-binding protein	-0.379255	0.00468057	0.0226568
Catenibacterium	K11618: liaR; two-component system, NarL family, response regulator LiaR	-0.379587	0.00464157	0.0225572
Lachnospiraceae UCG-001	K10213: rihB; ribosylpyrimidine nucleosidase [EC:3.2.2.8]	-0.3797	0.00462839	0.022557
Catenibacterium	K01281: pepX; X-Pro dipeptidyl-peptidase [EC:3.4.14.11]	-0.379772	0.00461991	0.022557
Methanobrevibacter	K09788: prpF; 2-methylaconitate isomerase [EC:5.3.3.-]	-0.37998	0.00459573	0.0225097
Methanobrevibacter	K10537: araF; L-arabinose transport system substrate-binding protein	-0.37998	0.00459573	0.0225097
Lachnospiraceae UCG-001	K10121: K10121, msmF; fructooligosaccharide transport system permease protein	-0.380638	0.00451989	0.0222781
Lachnospiraceae UCG-001	K10122: K10122, msmG; fructooligosaccharide transport system permease protein	-0.380638	0.00451989	0.0222781
Lachnospiraceae UCG-001	K07494: K07494; putative transposase	-0.380702	0.00451263	0.0222781
Lachnospiraceae UCG-001	K03382: atzB; hydroxydechloroatrazine ethylaminohydrolase [EC:3.5.4.43]	-0.380702	0.00451263	0.0222781
Lachnospiraceae UCG-001	K08081: TR1; tropinone reductase I [EC:1.1.1.206]	-0.380702	0.00451263	0.0222781
Lachnospiraceae UCG-001	K15922: yihQ; sulfoquinovosidase [EC:3.2.1.199]	-0.380702	0.00451263	0.0222781
Lachnospiraceae UCG-001	K18151: UAH; ureidoglycolate amidohydrolase [EC:3.5.1.116]	-0.380702	0.00451263	0.0222781
Methanobrevibacter	K09946: K09946; uncharacterized protein	-0.381054	0.00447251	0.0222781
Coprococcus	K04027: eutM; ethanolamine utilization protein EutM	-0.381592	0.00441198	0.0220599
Catenibacterium	K00632: fadA, fadI; acetyl-CoA acyltransferase [EC:2.3.1.16]	-0.382403	0.00432193	0.0217522
Coprococcus	K01727: hysA, hylA, hylB; hyaluronate lyase [EC:4.2.2.1]	-0.382628	0.00429721	0.0216947
Lachnospiraceae UCG-001	K02549: menC; O-succinylbenzoate synthase [EC:4.2.1.113]	-0.382749	0.00428399	0.0216629
Prevotella	K19267: qorB; NAD(P)H dehydrogenase (quinone) [EC:1.6.5.2]	-0.383169	0.00423833	0.0214669
Prevotella	K03478: chbG; chitin disaccharide deacetylase [EC:3.5.1.105]	-0.384258	0.0041221	0.0209804
Prevotella	K01846: glmS, mutS, mamA; methylaspartate mutase sigma subunit [EC:5.4.99.1]	-0.385087	0.00403545	0.0206043
[Bacteroides] pectinophilus group	K09820: ABC.MN.A; manganese/iron transport system ATP-binding protein	-0.386186	0.00392301	0.0200982
[Eubacterium] ventriosum group	K18118: aarC, cat1; succinyl-CoA:acetate CoA-transferase [EC:2.8.3.18]	-0.386338	0.0039077	0.0200527
Prevotella	K15773: hipB; HTH-type transcriptional regulator / antitoxin HipB	-0.386389	0.00390253	0.0200527
Catenibacterium	K03736: eutC; ethanolamine ammonia-lyase small subunit [EC:4.3.1.7]	-0.386407	0.00390077	0.0200527
Prevotella	K06120: dhaB; glycerol dehydratase large subunit [EC:4.2.1.30]	-0.386413	0.00390016	0.0200527
Catenibacterium	K17242: aguF; alpha-1,4-digalacturonate transport system permease protein	-0.387717	0.00377111	0.0195771
[Bacteroides] pectinophilus group	K05966: citG; triphosphoribosyl-dephospho-CoA synthase [EC:2.4.2.52]	-0.387809	0.00376207	0.0195628
Methanobrevibacter	K10121: K10121, msmF; fructooligosaccharide transport system permease protein	-0.388264	0.00371804	0.0193985
Methanobrevibacter	K10122: K10122, msmG; fructooligosaccharide transport system permease protein	-0.388264	0.00371804	0.0193985
Lachnospiraceae UCG-001	K18148: rtcB; release factor H-coupled RctB family protein	-0.388587	0.00368708	0.0193015
Prevotella	K15973: mhqR; MarR family transcriptional regulator, 2-MHQ and catechol-resistance regulon repressor	-0.388594	0.00368633	0.0193015
[Bacteroides] pectinophilus group	K14347: SLC10A7, P7; solute carrier family 10 (sodium/bile acid cotransporter), member 7	-0.388802	0.00366657	0.019275
Methanobrevibacter	K18148: rtcB; release factor H-coupled RctB family protein	-0.389666	0.00358517	0.0188948
Prevotella	K15553: ssuA; sulfonate transport system substrate-binding protein	-0.389903	0.00356313	0.0188423
Methanobrevibacter	K15739: vanB, vanA, vanD; D-alanine---(R)-lactate ligase [EC:6.1.2.1]	-0.39001	0.00355321	0.0188217
Methanobrevibacter	K10213: rihB; ribosylpyrimidine nucleosidase [EC:3.2.2.8]	-0.390336	0.00352312	0.0186941
Prevotella	K07486: K07486; transposase	-0.390379	0.00351913	0.0186941
Prevotella	K15873: baiH; NAD+-dependent 7beta-hydroxy-3-oxo bile acid-CoA-ester 4-dehydrogenase	-0.390778	0.00348272	0.0185736
Methanobrevibacter	K07029: dagK; diacylglycerol kinase (ATP) [EC:2.7.1.107]	-0.391705	0.00339929	0.0181917
Methanobrevibacter	K07494: K07494; putative transposase	-0.3918	0.00339086	0.0181778
Methanobrevibacter	K03382: atzB; hydroxydechloroatrazine ethylaminohydrolase [EC:3.5.4.43]	-0.3918	0.00339086	0.0181778
Methanobrevibacter	K08081: TR1; tropinone reductase I [EC:1.1.1.206]	-0.3918	0.00339086	0.0181778
Methanobrevibacter	K15922: yihQ; sulfoquinovosidase [EC:3.2.1.199]	-0.3918	0.00339086	0.0181778
Methanobrevibacter	K18151: UAH; ureidoglycolate amidohydrolase [EC:3.5.1.116]	-0.3918	0.00339086	0.0181778
Coprococcus	K07486: K07486; transposase	-0.392937	0.00329119	0.0177964
Methanobrevibacter	K09133: K09133; uncharacterized protein	-0.393155	0.0032724	0.0177255
Methanobrevibacter	K13921: pduQ; 1-propanol dehydrogenase	-0.394444	0.00316316	0.0172093
[Bacteroides] pectinophilus group	K02791: PTS-MalGlc-EIIC, malX; PTS system, maltose/glucose-specific IIC component	-0.394571	0.00315254	0.0172093
[Eubacterium] ventriosum group	K01697: CBS; cystathionine beta-synthase [EC:4.2.1.22]	-0.394671	0.00314422	0.0172093
Coprococcus	K09819: ABC.MN.P; manganese/iron transport system permease protein	-0.394698	0.003142	0.0172093
Prevotella	K15870: baiCD; NAD+-dependent 7alpha-hydroxy-3-oxo bile acid-CoA-ester 4-dehydrogenase	-0.394731	0.00313927	0.0172093
Methanobrevibacter	K11688: dctP; C4-dicarboxylate-binding protein DctP	-0.394801	0.00313343	0.0172093
Catenibacterium	K09946: K09946; uncharacterized protein	-0.394863	0.00312833	0.0172093
Prevotella	K07029: dagK; diacylglycerol kinase (ATP) [EC:2.7.1.107]	-0.394945	0.00312151	0.0172093
Lachnospiraceae UCG-001	K11691: K11691, dctS; two-component system, CitB family, sensor histidine kinase DctS [EC:2.7.13.3]	-0.395974	0.00303761	0.0168636
Lachnospiraceae UCG-001	K00632: fadA, fadI; acetyl-CoA acyltransferase [EC:2.3.1.16]	-0.396432	0.00300095	0.0166898
Lachnospiraceae UCG-001	K01281: pepX; X-Pro dipeptidyl-peptidase [EC:3.4.14.11]	-0.396737	0.00297672	0.0165846
Lachnospiraceae UCG-001	K16209: lacS, galP, rafP; lactose/raffinose/galactose permease	-0.39679	0.00297249	0.0165846
Flavonifractor	K09707: K09707; uncharacterized protein	-0.397065	0.00295085	0.016529
Methanobrevibacter	K11200: PTS-Mng-EIIC, mngA, hrsA; PTS system, 2-O-A-mannosyl-D-glycerate-specific IIC component	-0.397537	0.002914	0.016352
Prevotella	K11337: bchC; bacteriochlorophyllide a dehydrogenase [EC:1.1.1.396]	-0.398401	0.00284754	0.0160078
Lachnospiraceae UCG-001	K19267: qorB; NAD(P)H dehydrogenase (quinone) [EC:1.6.5.2]	-0.398977	0.00280402	0.0158008
Prevotella	K11618: liaR; two-component system, NarL family, response regulator LiaR	-0.399451	0.00276866	0.0156774
[Bacteroides] pectinophilus group	K15553: ssuA; sulfonate transport system substrate-binding protein	-0.399634	0.00275511	0.015629
Lachnospiraceae NK4A136 group	K03578: hrpA; ATP-dependent helicase HrpA [EC:3.6.4.13]	-0.400091	0.00272149	0.0154664
[Eubacterium] ventriosum group	K02549: menC; O-succinylbenzoate synthase [EC:4.2.1.113]	-0.400107	0.00272035	0.0154664
Methanobrevibacter	K16905: K16905; fluoroquinolone transport system permease protein	-0.400392	0.00269957	0.0153979
Coprococcus	K11216: lsrK; autoinducer-2 kinase [EC:2.7.1.189]	-0.400816	0.002669	0.0152514
Lachnospiraceae UCG-001	K10549: alsB; D-allose transport system substrate-binding protein	-0.402477	0.002552	0.0146905
Catenibacterium	K01699: pduC; propanediol dehydratase large subunit [EC:4.2.1.28]	-0.402585	0.00254457	0.0146748
Paraprevotella	K03769: ppiC; peptidyl-prolyl cis-trans isomerase C [EC:5.2.1.8]	-0.403019	0.00251482	0.01453
Coprococcus	K09820: ABC.MN.A; manganese/iron transport system ATP-binding protein	-0.403765	0.00246445	0.014292
Lachnospiraceae UCG-001	K01697: CBS; cystathionine beta-synthase [EC:4.2.1.22]	-0.404162	0.00243795	0.0141646
Lachnospiraceae UCG-001	K15739: vanB, vanA, vanD; D-alanine---(R)-lactate ligase [EC:6.1.2.1]	-0.404546	0.00241267	0.0140439
[Eubacterium] ventriosum group	K17331: dasC; N,N'-diacetylchitobiose transport system permease protein	-0.405527	0.00234893	0.0137241
Methanobrevibacter	K16961: yxeM; putative amino-acid transport system substrate-binding protein	-0.405927	0.00232341	0.0136004
Prevotella	K11614: yufL, malK; two-component system, CitB family, sensor histidine kinase MalK [EC:2.7.13.3]	-0.406557	0.00228369	0.0133931
Catenibacterium	K07678: barA, gacS, varS; two-component system, NarL family, sensor histidine kinase BarA [EC:2.7.13.3]	-0.407702	0.00221311	0.0131023
Prevotella	K02688: prpR; transcriptional regulator, propionate catabolism operon regulatory protein	-0.407929	0.00219931	0.0130702
Prevotella	K06221: dkgA; 2,5-diketo-D-gluconate reductase A [EC:1.1.1.346]	-0.408029	0.00219329	0.0130593
Prevotella	K18829: mvpT, vapB; antitoxin VapB	-0.408164	0.00218516	0.0130593
Catenibacterium	K03577: acrR, smeT; TetR/AcrR family transcriptional regulator, acrAB operon repressor	-0.409136	0.00212734	0.0127395
Coprococcus	K19504: gfrE; glucoselysine-6-phosphate deglycase	-0.409285	0.00211862	0.0127362
Coprococcus	K11691: K11691, dctS; two-component system, CitB family, sensor histidine kinase DctS [EC:2.7.13.3]	-0.409508	0.00210564	0.0126826
Methanobrevibacter	K13668: pimB; phosphatidyl-myo-inositol dimannoside synthase [EC:2.4.1.346]	-0.410169	0.00206743	0.0124766
Lachnospiraceae UCG-001	K09133: K09133; uncharacterized protein	-0.411613	0.00198622	0.01208
Prevotella	K00261: GLUD1_2, gdhA; glutamate dehydrogenase (NAD(P)+) [EC:1.4.1.3]	-0.412031	0.00196328	0.0119637
Catenibacterium	K18118: aarC, cat1; succinyl-CoA:acetate CoA-transferase [EC:2.8.3.18]	-0.413974	0.00185952	0.0114207
Methanobrevibacter	K08965: mtnW; 2,3-diketo-5-methylthiopentyl-1-phosphate enolase [EC:5.3.2.5]	-0.414227	0.00184642	0.011385
[Eubacterium] ventriosum group	K13953: adhP; alcohol dehydrogenase, propanol-preferring [EC:1.1.1.1]	-0.414357	0.00183969	0.011366
Coprococcus	K04030: eutQ; ethanolamine utilization protein EutQ	-0.414577	0.0018284	0.0113186
Prevotella	K07719: ycbB, glnL; two-component system, response regulator YcbB	-0.415134	0.00179999	0.0111649
Prevotella	K09889: yjgA; ribosome-associated protein	-0.415401	0.00178653	0.0111035
Methanobrevibacter	K02791: PTS-MalGlc-EIIC, malX; PTS system, maltose/glucose-specific IIC component	-0.415686	0.00177226	0.0110368
Coprococcus	K07172: mazE, chpAI; antitoxin MazE	-0.415987	0.00175728	0.0109874
Catenibacterium	K00298: ceo; N5-(carboxyethyl)ornithine synthase [EC:1.5.1.24]	-0.41647	0.00173351	0.0108606
Catenibacterium	K01188: E3.2.1.21; beta-glucosidase [EC:3.2.1.21]	-0.41647	0.00173351	0.0108606
Catenibacterium	K07475: cas3; CRISPR-associated endonuclease Cas3-HD [EC:3.1.-.-]	-0.41647	0.00173351	0.0108606
Catenibacterium	K09132: K09132; uncharacterized protein	-0.41647	0.00173351	0.0108606
Catenibacterium	K10235: aglK; alpha-glucoside transport system ATP-binding protein	-0.41647	0.00173351	0.0108606
Catenibacterium	K11616: maeN; malate:Na+ symporter	-0.41647	0.00173351	0.0108606
Catenibacterium	K12239: pchE; dihydroaeruginoic acid synthetase	-0.41647	0.00173351	0.0108606
Catenibacterium	K15303: AKR7; aflatoxin B1 aldehyde reductase	-0.41647	0.00173351	0.0108606
Catenibacterium	K16112: blmIV; nonribosomal peptide synthetase protein BlmIV	-0.41647	0.00173351	0.0108606
Catenibacterium	K16868: tehB; tellurite methyltransferase [EC:2.1.1.265]	-0.41647	0.00173351	0.0108606
Catenibacterium	K17237: inoE; inositol-phosphate transport system substrate-binding protein	-0.41647	0.00173351	0.0108606
Catenibacterium	K17238: inoF; inositol-phosphate transport system permease protein	-0.41647	0.00173351	0.0108606
Catenibacterium	K17239: inoG; inositol-phosphate transport system permease protein	-0.41647	0.00173351	0.0108606
Catenibacterium	K18554: cpt; chloramphenicol 3-O phosphotransferase [EC:2.7.1.-]	-0.41647	0.00173351	0.0108606
Catenibacterium	K18650: pehX; exo-poly-alpha-galacturonosidase [EC:3.2.1.82]	-0.41647	0.00173351	0.0108606
Catenibacterium	K19200: IAL; isopenicillin-N N-acyltransferase like protein	-0.41647	0.00173351	0.0108606
Catenibacterium	K19670: phnA; phosphonoacetate hydrolase [EC:3.11.1.2]	-0.41647	0.00173351	0.0108606
Catenibacterium	K03580: hepA; ATP-dependent helicase HepA [EC:3.6.4.-]	-0.41647	0.00173351	0.0108606
Catenibacterium	K04783: irp5, ybtE; yersiniabactin salicyl-AMP ligase [EC:6.3.2.-]	-0.41647	0.00173351	0.0108606
Catenibacterium	K12240: pchF; pyochelin synthetase	-0.41647	0.00173351	0.0108606
Catenibacterium	K04784: irp2, HMWP2; yersiniabactin nonribosomal peptide synthetase	-0.41647	0.00173351	0.0108606
Methanobrevibacter	K05966: citG; triphosphoribosyl-dephospho-CoA synthase [EC:2.4.2.52]	-0.416845	0.00171523	0.0108606
Prevotella	K08965: mtnW; 2,3-diketo-5-methylthiopentyl-1-phosphate enolase [EC:5.3.2.5]	-0.41709	0.00170337	0.0108606
Prevotella	K00638: catB; chloramphenicol O-acetyltransferase type B [EC:2.3.1.28]	-0.417137	0.00170115	0.0108606
[Eubacterium] ventriosum group	K12940: abgA; aminobenzoyl-glutamate utilization protein A	-0.417192	0.00169847	0.0108606
[Eubacterium] ventriosum group	K15553: ssuA; sulfonate transport system substrate-binding protein	-0.417685	0.00167496	0.0108606
Lachnospiraceae UCG-001	K19170: dndC; DNA sulfur modification protein DndC	-0.417742	0.00167225	0.0108606
Methanobrevibacter	K09820: ABC.MN.A; manganese/iron transport system ATP-binding protein	-0.417797	0.00166965	0.0108606
Coprococcus	K04032: eutT; ethanolamine utilization cobalamin adenosyltransferase [EC:2.5.1.17]	-0.418312	0.00164542	0.0108606
Prevotella	K01640: E4.1.3.4, HMGCL, hmgL; hydroxymethylglutaryl-CoA lyase [EC:4.1.3.4]	-0.418549	0.00163439	0.0108606
Methanobrevibacter	K00638: catB; chloramphenicol O-acetyltransferase type B [EC:2.3.1.28]	-0.418778	0.00162377	0.0108606
Lachnospiraceae UCG-001	K15870: baiCD; NAD+-dependent 7alpha-hydroxy-3-oxo bile acid-CoA-ester 4-dehydrogenase	-0.419475	0.00159188	0.0107271
Lachnospiraceae UCG-001	K14347: SLC10A7, P7; solute carrier family 10 (sodium/bile acid cotransporter), member 7	-0.419785	0.00157788	0.0106558
Coprococcus	K19338: nac; LysR family transcriptional regulator, nitrogen assimilation regulatory protein	-0.420263	0.0015565	0.0105342
Coprococcus	K03736: eutC; ethanolamine ammonia-lyase small subunit [EC:4.3.1.7]	-0.421057	0.00152159	0.0103204
Catenibacterium	K04030: eutQ; ethanolamine utilization protein EutQ	-0.421057	0.00152159	0.0103204
Lachnospiraceae NK4A136 group	K01792: E5.1.3.15; glucose-6-phosphate 1-epimerase [EC:5.1.3.15]	-0.42156	0.0014998	0.010217
[Eubacterium] ventriosum group	K09820: ABC.MN.A; manganese/iron transport system ATP-binding protein	-0.421574	0.00149919	0.010217
[Eubacterium] ventriosum group	K10914: crp; CRP/FNR family transcriptional regulator, cyclic AMP receptor protein	-0.421628	0.00149687	0.010217
Coprococcus	K15973: mhqR; MarR family transcriptional regulator, 2-MHQ and catechol-resistance regulon repressor	-0.421667	0.00149521	0.010217
Coprococcus	K17203: K17203, eryF; erythritol transport system permease protein	-0.421788	0.00149005	0.010217
Coprococcus	K17240: inoK; inositol-phosphate transport system ATP-binding protein	-0.421788	0.00149005	0.010217
[Bacteroides] pectinophilus group	K09889: yjgA; ribosome-associated protein	-0.421837	0.00148796	0.010217
Lachnospiraceae UCG-001	K16169: pbuX; xanthine permease	-0.421866	0.00148671	0.010217
Catenibacterium	K04027: eutM; ethanolamine utilization protein EutM	-0.421893	0.00148553	0.010217
Lachnospiraceae UCG-001	K03735: eutB; ethanolamine ammonia-lyase large subunit [EC:4.3.1.7]	-0.421895	0.00148546	0.010217
Lachnospiraceae UCG-001	K02077: ABC.ZM.S; zinc/manganese transport system substrate-binding protein	-0.422116	0.00147608	0.010217
Lachnoclostridium	K07710: atoS; two-component system, NtrC family, sensor histidine kinase AtoS [EC:2.7.13.3]	-0.422128	0.00147556	0.010217
[Eubacterium] ventriosum group	K14347: SLC10A7, P7; solute carrier family 10 (sodium/bile acid cotransporter), member 7	-0.422219	0.00147171	0.010217
Catenibacterium	K03735: eutB; ethanolamine ammonia-lyase large subunit [EC:4.3.1.7]	-0.422391	0.00146447	0.010217
Prevotella	K13919: pduD; propanediol dehydratase medium subunit [EC:4.2.1.28]	-0.422927	0.00144207	0.0101563
Prevotella	K13920: pduE; propanediol dehydratase small subunit [EC:4.2.1.28]	-0.422927	0.00144207	0.0101563
[Bacteroides] pectinophilus group	K19504: gfrE; glucoselysine-6-phosphate deglycase	-0.423703	0.00141015	0.00999927
Methanobrevibacter	K16962: yxeN; putative amino-acid transport system permease protein	-0.424102	0.00139402	0.00990735
Coprococcus	K10709: frlC; fructoselysine 3-epimerase [EC:5.1.3.41]	-0.424403	0.00138193	0.0098439
Lachnospiraceae UCG-001	K11534: deoR; DeoR family transcriptional regulator, deoxyribose operon repressor	-0.424702	0.00137002	0.00978139
Prevotella	K00842: E2.6.1.-E, patB; aminotransferase [EC:2.6.1.-]	-0.425635	0.00133347	0.00956417
Methanobrevibacter	K09819: ABC.MN.P; manganese/iron transport system permease protein	-0.425768	0.00132834	0.00956417
Prevotella	K16907: K16907; fluoroquinolone transport system ATP-binding protein [EC:3.6.3.-]	-0.425819	0.00132638	0.00956417
Lachnospiraceae UCG-001	K09889: yjgA; ribosome-associated protein	-0.426114	0.00131504	0.00954169
[Bacteroides] pectinophilus group	K18829: mvpT, vapB; antitoxin VapB	-0.426238	0.00131031	0.00952953
[Eubacterium] ventriosum group	K09819: ABC.MN.P; manganese/iron transport system permease protein	-0.426423	0.00130328	0.00950051
Lachnospiraceae UCG-001	K01758: CTH; cystathionine gamma-lyase [EC:4.4.1.1]	-0.426618	0.0012959	0.00949108
Coprococcus	K01027: OXCT; 3-oxoacid CoA-transferase [EC:2.8.3.5]	-0.42675	0.00129096	0.00947716
Coprococcus	K02318: COASY; phosphopantetheine adenylyltransferase / dephospho-CoA kinase [EC:2.7.7.3 2.7.1.24]	-0.42675	0.00129096	0.00947716
Coprococcus	K07642: baeS, smeS; two-component system, OmpR family, sensor histidine kinase BaeS [EC:2.7.13.3]	-0.42675	0.00129096	0.00947716
Coprococcus	K11528: glmU; UDP-N-acetylglucosamine pyrophosphorylase [EC:2.7.7.23]	-0.42675	0.00129096	0.00947716
Coprococcus	K17742: SOU1; sorbose reductase [EC:1.1.1.289]	-0.42675	0.00129096	0.00947716
Coprococcus	K17818: ARD1; D-arabinitol dehydrogenase (NADP+) [EC:1.1.1.287]	-0.42675	0.00129096	0.00947716
Coprococcus	K17735: lcdH, cdhA; carnitine 3-dehydrogenase [EC:1.1.1.108]	-0.42675	0.00129096	0.00947716
Lachnospiraceae UCG-001	K05966: citG; triphosphoribosyl-dephospho-CoA synthase [EC:2.4.2.52]	-0.427344	0.00126878	0.00947032
Lachnospiraceae UCG-001	K09819: ABC.MN.P; manganese/iron transport system permease protein	-0.427349	0.00126861	0.00947032
Lachnospiraceae UCG-001	K17331: dasC; N,N'-diacetylchitobiose transport system permease protein	-0.427828	0.00125097	0.00938231
Lachnospiraceae UCG-001	K16906: K16906; fluoroquinolone transport system permease protein	-0.427994	0.00124493	0.00935946
Lachnospiraceae UCG-001	K08322: rspB; L-gulonate 5-dehydrogenase [EC:1.1.1.380]	-0.428879	0.00121308	0.00914204
Methanobrevibacter	K06305: gerQ; spore germination protein Q	-0.429102	0.00120516	0.00910439
Methanobrevibacter	K07757: ybiV; sugar-phosphatase [EC:3.1.3.23]	-0.429437	0.00119338	0.00905921
Lachnospiraceae UCG-001	K09788: prpF; 2-methylaconitate isomerase [EC:5.3.3.-]	-0.429588	0.00118811	0.0090412
Lachnospiraceae UCG-001	K10537: araF; L-arabinose transport system substrate-binding protein	-0.429588	0.00118811	0.0090412
Lachnospiraceae UCG-001	K04026: eutL; ethanolamine utilization protein EutL	-0.429633	0.00118653	0.0090412
Prevotella	K11691: K11691, dctS; two-component system, CitB family, sensor histidine kinase DctS [EC:2.7.13.3]	-0.429636	0.00118643	0.0090412
Methanobrevibacter	K16906: K16906; fluoroquinolone transport system permease protein	-0.429788	0.00118114	0.0090412
Lachnospiraceae UCG-001	K11614: yufL, malK; two-component system, CitB family, sensor histidine kinase MalK [EC:2.7.13.3]	-0.429851	0.00117895	0.0090412
Coprococcus	K12940: abgA; aminobenzoyl-glutamate utilization protein A	-0.429963	0.00117509	0.0090412
[Eubacterium] ruminantium group	K01792: E5.1.3.15; glucose-6-phosphate 1-epimerase [EC:5.1.3.15]	-0.429985	0.00117434	0.0090412
Prevotella	K01708: garD; galactarate dehydratase [EC:4.2.1.42]	-0.430513	0.00115622	0.00901849
Coprococcus	K01699: pduC; propanediol dehydratase large subunit [EC:4.2.1.28]	-0.430565	0.00115446	0.00901849
Prevotella	K02106: atoE; short-chain fatty acids transporter	-0.430594	0.00115344	0.00901849
Lachnospiraceae UCG-001	K04030: eutQ; ethanolamine utilization protein EutQ	-0.430739	0.00114855	0.00901849
Prevotella	K19333: kdgR; IclR family transcriptional regulator, KDG regulon repressor	-0.43105	0.00113807	0.00896659
Lachnospiraceae UCG-001	K03577: acrR, smeT; TetR/AcrR family transcriptional regulator, acrAB operon repressor	-0.431253	0.00113125	0.00893542
Coprococcus	K11614: yufL, malK; two-component system, CitB family, sensor histidine kinase MalK [EC:2.7.13.3]	-0.431834	0.00111201	0.00880573
Prevotella	K16905: K16905; fluoroquinolone transport system permease protein	-0.432002	0.00110647	0.00878422
Lachnospiraceae UCG-001	K09820: ABC.MN.A; manganese/iron transport system ATP-binding protein	-0.432368	0.00109455	0.00871174
Lachnospiraceae UCG-001	K06156: gntU; Gnt-I system low-affinity gluconate transporter	-0.432767	0.00108168	0.00863132
Catenibacterium	K16091: fecA; Fe(3+) dicitrate transport protein	-0.432887	0.00107783	0.00862266
[Bacteroides] pectinophilus group	K01846: glmS, mutS, mamA; methylaspartate mutase sigma subunit [EC:5.4.99.1]	-0.433552	0.00105677	0.00851972
Coprococcus	K11618: liaR; two-component system, NarL family, response regulator LiaR	-0.433727	0.00105129	0.00851955
Prevotella	K10213: rihB; ribosylpyrimidine nucleosidase [EC:3.2.2.8]	-0.434113	0.00103926	0.008444
Catenibacterium	K00054: mvaA; hydroxymethylglutaryl-CoA reductase [EC:1.1.1.88]	-0.434244	0.00103523	0.00843319
Flavonifractor	K06221: dkgA; 2,5-diketo-D-gluconate reductase A [EC:1.1.1.346]	-0.434333	0.00103247	0.00843273
Lachnospiraceae UCG-001	K16905: K16905; fluoroquinolone transport system permease protein	-0.434425	0.00102965	0.00843182
Prevotella	K02791: PTS-MalGlc-EIIC, malX; PTS system, maltose/glucose-specific IIC component	-0.434662	0.0010224	0.00839446
Prevotella	K09004: K09004; uncharacterized protein	-0.435132	0.00100815	0.00832126
[Eubacterium] ventriosum group	K07029: dagK; diacylglycerol kinase (ATP) [EC:2.7.1.107]	-0.435389	0.00100044	0.0082795
Methanobrevibacter	K14347: SLC10A7, P7; solute carrier family 10 (sodium/bile acid cotransporter), member 7	-0.435509	0.000996865	0.00827186
Lachnospiraceae UCG-001	K08323: rspA, manD; mannonate dehydratase [EC:4.2.1.8]	-0.43683	0.000958167	0.00799326
Coprococcus	K18209: tfrA; fumarate reductase (CoM/CoB) subunit A [EC:1.3.4.1]	-0.437183	0.000948058	0.00793014
Prevotella	K16963: yxeO; putative amino-acid transport system ATP-binding protein [EC:3.6.3.-]	-0.437307	0.000944533	0.00792189
Prevotella	K08322: rspB; L-gulonate 5-dehydrogenase [EC:1.1.1.380]	-0.437531	0.000938178	0.0078898
Coprococcus	K04019: eutA; ethanolamine utilization protein EutA	-0.437545	0.000937786	0.0078898
Prevotella	K17242: aguF; alpha-1,4-digalacturonate transport system permease protein	-0.437735	0.000932454	0.00788416
Methanobrevibacter	K06221: dkgA; 2,5-diketo-D-gluconate reductase A [EC:1.1.1.346]	-0.438069	0.000923097	0.00782626
Prevotella	K15739: vanB, vanA, vanD; D-alanine---(R)-lactate ligase [EC:6.1.2.1]	-0.438117	0.000921784	0.00782626
[Eubacterium] ventriosum group	K06156: gntU; Gnt-I system low-affinity gluconate transporter	-0.438256	0.000917908	0.00782479
Prevotella	K00980: tagD; glycerol-3-phosphate cytidylyltransferase [EC:2.7.7.39]	-0.438994	0.000897701	0.00773709
Coprococcus	K08965: mtnW; 2,3-diketo-5-methylthiopentyl-1-phosphate enolase [EC:5.3.2.5]	-0.439045	0.000896322	0.00773709
Methanobrevibacter	K09889: yjgA; ribosome-associated protein	-0.43941	0.00088647	0.00770408
[Eubacterium] ventriosum group	K02077: ABC.ZM.S; zinc/manganese transport system substrate-binding protein	-0.440107	0.000867932	0.0075641
Methanobrevibacter	K19504: gfrE; glucoselysine-6-phosphate deglycase	-0.44029	0.000863145	0.00754345
[Eubacterium] ventriosum group	K05351: E1.1.1.9; D-xylulose reductase [EC:1.1.1.9]	-0.440306	0.000862709	0.00754345
Coprococcus	K12507: fadK; acyl-CoA synthetase [EC:6.2.1.-]	-0.440357	0.000861377	0.00754345
Prevotella	K07494: K07494; putative transposase	-0.44105	0.000843442	0.00745479
Prevotella	K03382: atzB; hydroxydechloroatrazine ethylaminohydrolase [EC:3.5.4.43]	-0.44105	0.000843442	0.00745479
Prevotella	K08081: TR1; tropinone reductase I [EC:1.1.1.206]	-0.44105	0.000843442	0.00745479
Prevotella	K15922: yihQ; sulfoquinovosidase [EC:3.2.1.199]	-0.44105	0.000843442	0.00745479
Prevotella	K18151: UAH; ureidoglycolate amidohydrolase [EC:3.5.1.116]	-0.44105	0.000843442	0.00745479
Lachnospiraceae UCG-001	K08986: ycgQ; putative membrane protein	-0.441064	0.000843071	0.00745479
Catenibacterium	K04032: eutT; ethanolamine utilization cobalamin adenosyltransferase [EC:2.5.1.17]	-0.441412	0.000834201	0.00745479
Coprococcus	K19170: dndC; DNA sulfur modification protein DndC	-0.441437	0.000833566	0.00745479
Prevotella	K12940: abgA; aminobenzoyl-glutamate utilization protein A	-0.441437	0.00083356	0.00745479
[Eubacterium] ruminantium group	K07654: mtrB; two-component system, OmpR family, sensor histidine kinase MtrB [EC:2.7.13.3]	-0.44184	0.000823399	0.00745479
Lachnospiraceae UCG-001	K18829: mvpT, vapB; antitoxin VapB	-0.442155	0.000815523	0.00741817
[Bacteroides] pectinophilus group	K00842: E2.6.1.-E, patB; aminotransferase [EC:2.6.1.-]	-0.442745	0.000800939	0.00730681
Prevotella	K01706: gudD; glucarate dehydratase [EC:4.2.1.40]	-0.442852	0.000798335	0.00730442
Lachnospiraceae UCG-001	K00261: GLUD1_2, gdhA; glutamate dehydrogenase (NAD(P)+) [EC:1.4.1.3]	-0.442927	0.000796499	0.00730442
Lachnospiraceae NK4A136 group	K07654: mtrB; two-component system, OmpR family, sensor histidine kinase MtrB [EC:2.7.13.3]	-0.443326	0.00078683	0.00724162
Prevotella	K19338: nac; LysR family transcriptional regulator, nitrogen assimilation regulatory protein	-0.443677	0.000778416	0.00718538
Lachnospiraceae UCG-001	K11692: K11692, dctR; two-component system, CitB family, response regulator DctR	-0.444707	0.000754183	0.00700313
Coprococcus	K16169: pbuX; xanthine permease	-0.444869	0.000750434	0.00698912
Methanobrevibacter	K13927: citXG; holo-ACP synthase / triphosphoribosyl-dephospho-CoA synthase [EC:2.7.7.61 2.4.2.52]	-0.445558	0.000734669	0.00686277
Prevotella	K03300: TC.CITMHS; citrate-Mg2+:H+ or citrate-Ca2+:H+ symporter, CitMHS family	-0.446253	0.000719084	0.00677807
Prevotella	K11692: K11692, dctR; two-component system, CitB family, response regulator DctR	-0.446499	0.000713642	0.00674716
Lachnospiraceae UCG-001	K16963: yxeO; putative amino-acid transport system ATP-binding protein [EC:3.6.3.-]	-0.447633	0.000688999	0.00655389
Coprococcus	K13919: pduD; propanediol dehydratase medium subunit [EC:4.2.1.28]	-0.447782	0.000685818	0.00654358
Coprococcus	K13920: pduE; propanediol dehydratase small subunit [EC:4.2.1.28]	-0.447782	0.000685818	0.00654358
Catenibacterium	K04026: eutL; ethanolamine utilization protein EutL	-0.447892	0.000683483	0.00654358
Lachnospiraceae UCG-001	K03736: eutC; ethanolamine ammonia-lyase small subunit [EC:4.3.1.7]	-0.448006	0.00068106	0.00654358
Prevotella	K00156: poxB; pyruvate dehydrogenase (quinone) [EC:1.2.5.1]	-0.448218	0.000676596	0.00653554
[Eubacterium] ventriosum group	K16209: lacS, galP, rafP; lactose/raffinose/galactose permease	-0.448481	0.000671087	0.00650246
Lachnospiraceae UCG-001	K13771: nsrR; Rrf2 family transcriptional regulator, nitric oxide-sensitive transcriptional repressor	-0.449159	0.000657074	0.00638651
Coprococcus	K10121: K10121, msmF; fructooligosaccharide transport system permease protein	-0.449422	0.000651689	0.00638179
Coprococcus	K10122: K10122, msmG; fructooligosaccharide transport system permease protein	-0.449422	0.000651689	0.00638179
Lachnospiraceae UCG-001	K18209: tfrA; fumarate reductase (CoM/CoB) subunit A [EC:1.3.4.1]	-0.449461	0.000650914	0.00638179
Lachnospiraceae UCG-001	K04019: eutA; ethanolamine utilization protein EutA	-0.450505	0.000630008	0.00636125
Lachnospiraceae UCG-001	K01027: OXCT; 3-oxoacid CoA-transferase [EC:2.8.3.5]	-0.450998	0.000620355	0.00628411
Lachnospiraceae UCG-001	K02318: COASY; phosphopantetheine adenylyltransferase / dephospho-CoA kinase [EC:2.7.7.3 2.7.1.24]	-0.450998	0.000620355	0.00628411
Lachnospiraceae UCG-001	K07642: baeS, smeS; two-component system, OmpR family, sensor histidine kinase BaeS [EC:2.7.13.3]	-0.450998	0.000620355	0.00628411
Lachnospiraceae UCG-001	K11528: glmU; UDP-N-acetylglucosamine pyrophosphorylase [EC:2.7.7.23]	-0.450998	0.000620355	0.00628411
Lachnospiraceae UCG-001	K17742: SOU1; sorbose reductase [EC:1.1.1.289]	-0.450998	0.000620355	0.00628411
Lachnospiraceae UCG-001	K17818: ARD1; D-arabinitol dehydrogenase (NADP+) [EC:1.1.1.287]	-0.450998	0.000620355	0.00628411
Lachnospiraceae UCG-001	K17735: lcdH, cdhA; carnitine 3-dehydrogenase [EC:1.1.1.108]	-0.450998	0.000620355	0.00628411
Lachnospiraceae UCG-001	K00842: E2.6.1.-E, patB; aminotransferase [EC:2.6.1.-]	-0.451262	0.000615238	0.00628411
Prevotella	K16962: yxeN; putative amino-acid transport system permease protein	-0.45151	0.000610464	0.00628411
Methanobrevibacter	K18829: mvpT, vapB; antitoxin VapB	-0.451558	0.000609546	0.00628411
Coprococcus	K03405: chlI, bchI; magnesium chelatase subunit I [EC:6.6.1.1]	-0.451676	0.000607301	0.00628411
Prevotella	K18148: rtcB; release factor H-coupled RctB family protein	-0.452092	0.0005994	0.00628411
Coprococcus	K13771: nsrR; Rrf2 family transcriptional regulator, nitric oxide-sensitive transcriptional repressor	-0.452246	0.000596504	0.00628411
Coprococcus	K17898: oraE; D-ornithine 4,5-aminomutase subunit beta [EC:5.4.3.5]	-0.452395	0.000593716	0.00628411
Lachnospiraceae UCG-001	K18120: 4hbD, abfH; 4-hydroxybutyrate dehydrogenase [EC:1.1.1.61]	-0.453326	0.000576548	0.00620507
Prevotella	K01758: CTH; cystathionine gamma-lyase [EC:4.4.1.1]	-0.454381	0.000557628	0.00604097
Prevotella	K16906: K16906; fluoroquinolone transport system permease protein	-0.454758	0.000551006	0.00599003
Lachnospiraceae UCG-001	K01699: pduC; propanediol dehydratase large subunit [EC:4.2.1.28]	-0.455724	0.000534361	0.00583717
Prevotella	K18012: kdd; L-erythro-3,5-diaminohexanoate dehydrogenase [EC:1.4.1.11]	-0.456879	0.000515045	0.00569837
Coprococcus	K15870: baiCD; NAD+-dependent 7alpha-hydroxy-3-oxo bile acid-CoA-ester 4-dehydrogenase	-0.457221	0.00050945	0.00567673
Lachnospiraceae UCG-001	K05351: E1.1.1.9; D-xylulose reductase [EC:1.1.1.9]	-0.457955	0.000497629	0.00560506
Lachnospiraceae UCG-001	K04032: eutT; ethanolamine utilization cobalamin adenosyltransferase [EC:2.5.1.17]	-0.458489	0.000489191	0.00555009
Lachnospiraceae UCG-001	K03578: hrpA; ATP-dependent helicase HrpA [EC:3.6.4.13]	-0.458908	0.000482652	0.00549589
Coprococcus	K18120: 4hbD, abfH; 4-hydroxybutyrate dehydrogenase [EC:1.1.1.61]	-0.458967	0.000481742	0.00549589
Prevotella	K06907: K06907; uncharacterized protein	-0.45909	0.000479841	0.00549589
Prevotella	K04030: eutQ; ethanolamine utilization protein EutQ	-0.459137	0.000479119	0.00549589
Coprococcus	K01758: CTH; cystathionine gamma-lyase [EC:4.4.1.1]	-0.45991	0.000467343	0.00540041
Coprococcus	K06120: dhaB; glycerol dehydratase large subunit [EC:4.2.1.30]	-0.460448	0.00045932	0.00534731
Prevotella	K08986: ycgQ; putative membrane protein	-0.460621	0.000456762	0.00533745
[Eubacterium] ventriosum group	K19170: dndC; DNA sulfur modification protein DndC	-0.46067	0.000456035	0.00533745
[Eubacterium] ventriosum group	K16169: pbuX; xanthine permease	-0.461217	0.000448038	0.005295
Coprococcus	K06907: K06907; uncharacterized protein	-0.46153	0.000443535	0.00528179
Prevotella	K18209: tfrA; fumarate reductase (CoM/CoB) subunit A [EC:1.3.4.1]	-0.462615	0.000428199	0.00515823
Methanobrevibacter	K00842: E2.6.1.-E, patB; aminotransferase [EC:2.6.1.-]	-0.462939	0.000423719	0.00512404
Lachnospiraceae UCG-001	K13921: pduQ; 1-propanol dehydrogenase	-0.46362	0.000414424	0.00505079
Prevotella	K10121: K10121, msmF; fructooligosaccharide transport system permease protein	-0.463949	0.00041	0.00502851
Prevotella	K10122: K10122, msmG; fructooligosaccharide transport system permease protein	-0.463949	0.00041	0.00502851
Lachnospiraceae UCG-001	K00880: lyxK; L-xylulokinase [EC:2.7.1.53]	-0.464084	0.000408201	0.00502851
Prevotella	K16961: yxeM; putative amino-acid transport system substrate-binding protein	-0.464192	0.000406765	0.00502851
Prevotella	K11200: PTS-Mng-EIIC, mngA, hrsA; PTS system, 2-O-A-mannosyl-D-glycerate-specific IIC component	-0.464224	0.000406338	0.00502851
Lachnospiraceae UCG-001	K01630: garL; 2-dehydro-3-deoxyglucarate aldolase [EC:4.1.2.20]	-0.464435	0.000403547	0.00502851
Lachnospiraceae UCG-001	K16203: dppA1; D-amino peptidase [EC:3.4.11.-]	-0.464456	0.000403278	0.00502851
Lachnospiraceae UCG-001	K13927: citXG; holo-ACP synthase / triphosphoribosyl-dephospho-CoA synthase [EC:2.7.7.61 2.4.2.52]	-0.467438	0.000365689	0.00471467
Prevotella	K05966: citG; triphosphoribosyl-dephospho-CoA synthase [EC:2.4.2.52]	-0.467494	0.000365013	0.00471467
Lachnospiraceae UCG-001	K01792: E5.1.3.15; glucose-6-phosphate 1-epimerase [EC:5.1.3.15]	-0.467723	0.000362273	0.00470955
Coprococcus	K02106: atoE; short-chain fatty acids transporter	-0.467875	0.000360455	0.00470552
Prevotella	K18120: 4hbD, abfH; 4-hydroxybutyrate dehydrogenase [EC:1.1.1.61]	-0.468191	0.00035671	0.0046762
Coprococcus	K00638: catB; chloramphenicol O-acetyltransferase type B [EC:2.3.1.28]	-0.469408	0.000342636	0.00452977
Coprococcus	K16937: doxD; thiosulfate dehydrogenase [quinone] large subunit [EC:1.8.5.2]	-0.469487	0.000341731	0.00452977
Prevotella	K03736: eutC; ethanolamine ammonia-lyase small subunit [EC:4.3.1.7]	-0.469734	0.000338946	0.00452977
[Eubacterium] ventriosum group	K03578: hrpA; ATP-dependent helicase HrpA [EC:3.6.4.13]	-0.470877	0.0003263	0.00438817
Prevotella	K08323: rspA, manD; mannonate dehydratase [EC:4.2.1.8]	-0.473446	0.000299447	0.00409373
Coprococcus	K11534: deoR; DeoR family transcriptional regulator, deoxyribose operon repressor	-0.474183	0.00029212	0.00403281
Catenibacterium	K18120: 4hbD, abfH; 4-hydroxybutyrate dehydrogenase [EC:1.1.1.61]	-0.474519	0.000288834	0.00402305
Prevotella	K06714: rocR; arginine utilization regulatory protein	-0.474671	0.000287355	0.00402305
[Eubacterium] ventriosum group	K16925: ykoE; energy-coupling factor transport system substrate-specific component	-0.474871	0.000285427	0.00402305
Coprococcus	K10914: crp; CRP/FNR family transcriptional regulator, cyclic AMP receptor protein	-0.47488	0.00028534	0.00402305
Lachnospiraceae UCG-001	K11618: liaR; two-component system, NarL family, response regulator LiaR	-0.475895	0.000275729	0.00402305
Prevotella	K04026: eutL; ethanolamine utilization protein EutL	-0.475947	0.000275238	0.00402305
Prevotella	K04019: eutA; ethanolamine utilization protein EutA	-0.47673	0.000268041	0.00396344
Lachnospiraceae UCG-001	K03405: chlI, bchI; magnesium chelatase subunit I [EC:6.6.1.1]	-0.476953	0.000266017	0.00395225
Coprococcus	K17331: dasC; N,N'-diacetylchitobiose transport system permease protein	-0.477347	0.000262483	0.00391841
Coprococcus	K00156: poxB; pyruvate dehydrogenase (quinone) [EC:1.2.5.1]	-0.477568	0.000260516	0.00390774
Prevotella	K03735: eutB; ethanolamine ammonia-lyase large subunit [EC:4.3.1.7]	-0.477624	0.000260018	0.00390774
Methanobrevibacter	K16963: yxeO; putative amino-acid transport system ATP-binding protein [EC:3.6.3.-]	-0.479149	0.000246852	0.00374749
Coprococcus	K15873: baiH; NAD+-dependent 7beta-hydroxy-3-oxo bile acid-CoA-ester 4-dehydrogenase	-0.479303	0.000245557	0.00374749
Coprococcus	K19333: kdgR; IclR family transcriptional regulator, KDG regulon repressor	-0.479431	0.000244483	0.00374749
Methanobrevibacter	K00261: GLUD1_2, gdhA; glutamate dehydrogenase (NAD(P)+) [EC:1.4.1.3]	-0.480003	0.000239744	0.00370297
Lachnospiraceae UCG-001	K13919: pduD; propanediol dehydratase medium subunit [EC:4.2.1.28]	-0.480491	0.000235768	0.00365968
Lachnospiraceae UCG-001	K13920: pduE; propanediol dehydratase small subunit [EC:4.2.1.28]	-0.480491	0.000235768	0.00365968
Coprococcus	K19267: qorB; NAD(P)H dehydrogenase (quinone) [EC:1.6.5.2]	-0.480499	0.000235706	0.00365968
Prevotella	K04032: eutT; ethanolamine utilization cobalamin adenosyltransferase [EC:2.5.1.17]	-0.480788	0.000233375	0.00365968
Prevotella	K13921: pduQ; 1-propanol dehydrogenase	-0.482239	0.000222013	0.00360366
Coprococcus	K07223: K07223; putative iron-dependent peroxidase	-0.483829	0.000210139	0.00350607
Coprococcus	K16907: K16907; fluoroquinolone transport system ATP-binding protein [EC:3.6.3.-]	-0.486263	0.000193076	0.00330987
Lachnospiraceae UCG-001	K02363: entE, dhbE, vibE, mxcE; 2,3-dihydroxybenzoate-AMP ligase [EC:6.3.2.14 2.7.7.58]	-0.487238	0.000186601	0.00323443
Coprococcus	K11102: gltP, gltT; proton glutamate symport protein	-0.487268	0.000186407	0.00323443
Coprococcus	K06857: tupC, vupC; tungstate transport system ATP-binding protein [EC:3.6.3.55]	-0.488233	0.000180201	0.00315858
Lachnospiraceae NK4A136 group	K16925: ykoE; energy-coupling factor transport system substrate-specific component	-0.489661	0.000171371	0.00307285
Lachnospiraceae UCG-001	K02688: prpR; transcriptional regulator, propionate catabolism operon regulatory protein	-0.492709	0.000153814	0.00277399
Lachnospiraceae UCG-001	K01708: garD; galactarate dehydratase [EC:4.2.1.42]	-0.492957	0.000152464	0.00276562
Lachnospiraceae NK4A136 group	K06610: iolF; MFS transporter, SP family, inositol transporter	-0.493241	0.000150929	0.0027554
Coprococcus	K02688: prpR; transcriptional regulator, propionate catabolism operon regulatory protein	-0.493396	0.000150097	0.0027554
Coprococcus	K01640: E4.1.3.4, HMGCL, hmgL; hydroxymethylglutaryl-CoA lyase [EC:4.1.3.4]	-0.494254	0.000145564	0.00271952
Lachnospiraceae UCG-001	K06714: rocR; arginine utilization regulatory protein	-0.49434	0.000145116	0.00271952
Prevotella	K18013: kce; 3-keto-5-aminohexanoate cleavage enzyme [EC:2.3.1.247]	-0.49493	0.000142078	0.00270294
Coprococcus	K00054: mvaA; hydroxymethylglutaryl-CoA reductase [EC:1.1.1.88]	-0.496311	0.000135197	0.0026038
Lachnospiraceae UCG-001	K06120: dhaB; glycerol dehydratase large subunit [EC:4.2.1.30]	-0.496664	0.000133489	0.00259761
Lachnospiraceae UCG-001	K19333: kdgR; IclR family transcriptional regulator, KDG regulon repressor	-0.496817	0.000132758	0.00259761
Coprococcus	K00261: GLUD1_2, gdhA; glutamate dehydrogenase (NAD(P)+) [EC:1.4.1.3]	-0.496863	0.000132537	0.00259761
Prevotella	K16937: doxD; thiosulfate dehydrogenase [quinone] large subunit [EC:1.8.5.2]	-0.498151	0.000126505	0.0025301
Prevotella	K17206: xltB; putative xylitol transport system permease protein	-0.498828	0.00012344	0.00248472
Lachnospiraceae UCG-001	K03300: TC.CITMHS; citrate-Mg2+:H+ or citrate-Ca2+:H+ symporter, CitMHS family	-0.499009	0.000122631	0.00248447
Lachnospiraceae UCG-001	K17898: oraE; D-ornithine 4,5-aminomutase subunit beta [EC:5.4.3.5]	-0.499133	0.000122081	0.00248447
Coprococcus	K11200: PTS-Mng-EIIC, mngA, hrsA; PTS system, 2-O-A-mannosyl-D-glycerate-specific IIC component	-0.499931	0.000118588	0.00243417
Prevotella	K11534: deoR; DeoR family transcriptional regulator, deoxyribose operon repressor	-0.501096	0.000113652	0.00236395
Prevotella	K10797: enr; 2-enoate reductase [EC:1.3.1.31]	-0.501144	0.000113454	0.00236395
Coprococcus	K08986: ycgQ; putative membrane protein	-0.501182	0.000113296	0.00236395
Prevotella	K07223: K07223; putative iron-dependent peroxidase	-0.503002	0.000105982	0.00224942
Prevotella	K16203: dppA1; D-amino peptidase [EC:3.4.11.-]	-0.503107	0.000105575	0.00224942
Coprococcus	K16906: K16906; fluoroquinolone transport system permease protein	-0.50317	0.00010533	0.00224942
Prevotella	K19170: dndC; DNA sulfur modification protein DndC	-0.503714	0.000103242	0.0022369
Prevotella	K18345: vanSB, vanS, vanSD; two-component system, OmpR family, sensor histidine kinase VanS [EC:2.7.13.3]	-0.50425	0.000101219	0.00220841
Lachnospiraceae UCG-001	K11200: PTS-Mng-EIIC, mngA, hrsA; PTS system, 2-O-A-mannosyl-D-glycerate-specific IIC component	-0.505437	9.68732e-05	0.00212848
Prevotella	K16169: pbuX; xanthine permease	-0.505454	9.681e-05	0.00212848
Coprococcus	K10213: rihB; ribosylpyrimidine nucleosidase [EC:3.2.2.8]	-0.505598	9.62942e-05	0.00212848
Prevotella	K09133: K09133; uncharacterized protein	-0.506595	9.27967e-05	0.00209801
Coprococcus	K07494: K07494; putative transposase	-0.508604	8.60967e-05	0.00196074
Coprococcus	K03382: atzB; hydroxydechloroatrazine ethylaminohydrolase [EC:3.5.4.43]	-0.508604	8.60967e-05	0.00196074
Coprococcus	K08081: TR1; tropinone reductase I [EC:1.1.1.206]	-0.508604	8.60967e-05	0.00196074
Coprococcus	K15922: yihQ; sulfoquinovosidase [EC:3.2.1.199]	-0.508604	8.60967e-05	0.00196074
Coprococcus	K18151: UAH; ureidoglycolate amidohydrolase [EC:3.5.1.116]	-0.508604	8.60967e-05	0.00196074
Coprococcus	K18013: kce; 3-keto-5-aminohexanoate cleavage enzyme [EC:2.3.1.247]	-0.509301	8.38794e-05	0.00196074
Coprococcus	K01708: garD; galactarate dehydratase [EC:4.2.1.42]	-0.510417	8.04362e-05	0.00193047
Coprococcus	K08322: rspB; L-gulonate 5-dehydrogenase [EC:1.1.1.380]	-0.51094	7.88661e-05	0.00190746
Coprococcus	K00880: lyxK; L-xylulokinase [EC:2.7.1.53]	-0.512506	7.43373e-05	0.00181197
Coprococcus	K16203: dppA1; D-amino peptidase [EC:3.4.11.-]	-0.513093	7.27002e-05	0.00178602
Coprococcus	K15739: vanB, vanA, vanD; D-alanine---(R)-lactate ligase [EC:6.1.2.1]	-0.513911	7.04755e-05	0.00174511
Coprococcus	K18148: rtcB; release factor H-coupled RctB family protein	-0.515213	6.70655e-05	0.00167395
Coprococcus	K09133: K09133; uncharacterized protein	-0.515363	6.66821e-05	0.00167395
Coprococcus	K18012: kdd; L-erythro-3,5-diaminohexanoate dehydrogenase [EC:1.4.1.11]	-0.515657	6.59362e-05	0.00167253
Lachnospiraceae UCG-001	K11688: dctP; C4-dicarboxylate-binding protein DctP	-0.516603	6.35898e-05	0.00162623
Coprococcus	K18118: aarC, cat1; succinyl-CoA:acetate CoA-transferase [EC:2.8.3.18]	-0.518497	5.91199e-05	0.00153712
Lachnospiraceae UCG-001	K01846: glmS, mutS, mamA; methylaspartate mutase sigma subunit [EC:5.4.99.1]	-0.518766	5.85095e-05	0.00153403
Prevotella	K11216: lsrK; autoinducer-2 kinase [EC:2.7.1.189]	-0.519719	5.63935e-05	0.00149108
Coprococcus	K06156: gntU; Gnt-I system low-affinity gluconate transporter	-0.51987	5.60644e-05	0.00149108
Coprococcus	K13927: citXG; holo-ACP synthase / triphosphoribosyl-dephospho-CoA synthase [EC:2.7.7.61 2.4.2.52]	-0.520765	5.41506e-05	0.00145646
Prevotella	K02750: PTS-Glv-EIIC, glvC, malP, aglA; PTS system, alpha-glucoside-specific IIC component	-0.523014	4.96035e-05	0.00134576
Coprococcus	K16961: yxeM; putative amino-acid transport system substrate-binding protein	-0.523498	4.86722e-05	0.00133208
Coprococcus	K05966: citG; triphosphoribosyl-dephospho-CoA synthase [EC:2.4.2.52]	-0.523719	4.82504e-05	0.00133208
Lachnospiraceae UCG-001	K02791: PTS-MalGlc-EIIC, malX; PTS system, maltose/glucose-specific IIC component	-0.524198	4.73517e-05	0.00132292
Prevotella	K10549: alsB; D-allose transport system substrate-binding protein	-0.525535	4.4925e-05	0.00127424
Coprococcus	K16905: K16905; fluoroquinolone transport system permease protein	-0.526948	4.24847e-05	0.00121608
Coprococcus	K09788: prpF; 2-methylaconitate isomerase [EC:5.3.3.-]	-0.527035	4.23383e-05	0.00121608
Coprococcus	K10537: araF; L-arabinose transport system substrate-binding protein	-0.527035	4.23383e-05	0.00121608
Lachnospiraceae UCG-001	K17206: xltB; putative xylitol transport system permease protein	-0.528065	4.0641e-05	0.00119623
Coprococcus	K16962: yxeN; putative amino-acid transport system permease protein	-0.528592	3.97983e-05	0.00118258
Coprococcus	K11692: K11692, dctR; two-component system, CitB family, response regulator DctR	-0.529562	3.82874e-05	0.00114862
Coprococcus	K09889: yjgA; ribosome-associated protein	-0.530437	3.69709e-05	0.00113087
Coprococcus	K08323: rspA, manD; mannonate dehydratase [EC:4.2.1.8]	-0.533046	3.32862e-05	0.00103853
Lachnospiraceae UCG-001	K00054: mvaA; hydroxymethylglutaryl-CoA reductase [EC:1.1.1.88]	-0.533712	3.24022e-05	0.00103853
Prevotella	K09788: prpF; 2-methylaconitate isomerase [EC:5.3.3.-]	-0.53388	3.2183e-05	0.00103853
Prevotella	K10537: araF; L-arabinose transport system substrate-binding protein	-0.53388	3.2183e-05	0.00103853
Coprococcus	K18829: mvpT, vapB; antitoxin VapB	-0.53642	2.9024e-05	0.000965716
Coprococcus	K10549: alsB; D-allose transport system substrate-binding protein	-0.536764	2.86196e-05	0.000965716
Coprococcus	K13921: pduQ; 1-propanol dehydrogenase	-0.53867	2.64684e-05	0.00092788
Lachnospiraceae UCG-001	K16925: ykoE; energy-coupling factor transport system substrate-specific component	-0.538909	2.62098e-05	0.00092788
Coprococcus	K06714: rocR; arginine utilization regulatory protein	-0.540156	2.48956e-05	0.00092788
Prevotella	K04024: eutJ; ethanolamine utilization protein EutJ	-0.540281	2.47677e-05	0.00092788
Prevotella	K17331: dasC; N,N'-diacetylchitobiose transport system permease protein	-0.542304	2.27744e-05	0.000910975
Lachnospiraceae UCG-001	K02106: atoE; short-chain fatty acids transporter	-0.542589	2.25065e-05	0.000910975
Prevotella	K18118: aarC, cat1; succinyl-CoA:acetate CoA-transferase [EC:2.8.3.18]	-0.544037	2.11863e-05	0.000869753
Prevotella	K12507: fadK; acyl-CoA synthetase [EC:6.2.1.-]	-0.548603	1.74784e-05	0.000747022
Lachnospiraceae UCG-001	K18012: kdd; L-erythro-3,5-diaminohexanoate dehydrogenase [EC:1.4.1.11]	-0.549925	1.6523e-05	0.000715997
Prevotella	K04027: eutM; ethanolamine utilization protein EutM	-0.550845	1.58868e-05	0.000698123
Prevotella	K01630: garL; 2-dehydro-3-deoxyglucarate aldolase [EC:4.1.2.20]	-0.551003	1.57798e-05	0.000698123
Lachnospiraceae UCG-001	K18013: kce; 3-keto-5-aminohexanoate cleavage enzyme [EC:2.3.1.247]	-0.551041	1.57541e-05	0.000698123
Lachnospiraceae UCG-001	K01640: E4.1.3.4, HMGCL, hmgL; hydroxymethylglutaryl-CoA lyase [EC:4.1.3.4]	-0.553643	1.40877e-05	0.000646377
Coprococcus	K13953: adhP; alcohol dehydrogenase, propanol-preferring [EC:1.1.1.1]	-0.556898	1.22331e-05	0.000578294
Coprococcus	K00842: E2.6.1.-E, patB; aminotransferase [EC:2.6.1.-]	-0.557661	1.18325e-05	0.000567961
Coprococcus	K07719: ycbB, glnL; two-component system, response regulator YcbB	-0.557743	1.17902e-05	0.000567961
Prevotella	K00880: lyxK; L-xylulokinase [EC:2.7.1.53]	-0.559059	1.11298e-05	0.000551192
Coprococcus	K15553: ssuA; sulfonate transport system substrate-binding protein	-0.559953	1.07009e-05	0.000538497
Coprococcus	K02791: PTS-MalGlc-EIIC, malX; PTS system, maltose/glucose-specific IIC component	-0.560968	1.02327e-05	0.000523379
Prevotella	K11688: dctP; C4-dicarboxylate-binding protein DctP	-0.561981	9.78386e-06	0.000508761
Prevotella	K10709: frlC; fructoselysine 3-epimerase [EC:5.1.3.41]	-0.564028	8.93277e-06	0.000472377
Coprococcus	K17206: xltB; putative xylitol transport system permease protein	-0.567099	7.78374e-06	0.000418712
Lachnospiraceae UCG-001	K18118: aarC, cat1; succinyl-CoA:acetate CoA-transferase [EC:2.8.3.18]	-0.570034	6.81512e-06	0.000380831
Prevotella	K17898: oraE; D-ornithine 4,5-aminomutase subunit beta [EC:5.4.3.5]	-0.571184	6.4674e-06	0.000373672
Lachnospiraceae UCG-001	K09004: K09004; uncharacterized protein	-0.571981	6.23594e-06	0.000367097
[Eubacterium] ventriosum group	K07654: mtrB; two-component system, OmpR family, sensor histidine kinase MtrB [EC:2.7.13.3]	-0.573694	5.76417e-06	0.00034585
Coprococcus	K03300: TC.CITMHS; citrate-Mg2+:H+ or citrate-Ca2+:H+ symporter, CitMHS family	-0.575513	5.2998e-06	0.000324223
Coprococcus	K01630: garL; 2-dehydro-3-deoxyglucarate aldolase [EC:4.1.2.20]	-0.576123	5.15203e-06	0.000321487
Coprococcus	K11688: dctP; C4-dicarboxylate-binding protein DctP	-0.578692	4.57059e-06	0.000291025
[Eubacterium] ventriosum group	K01792: E5.1.3.15; glucose-6-phosphate 1-epimerase [EC:5.1.3.15]	-0.581851	3.93918e-06	0.000256047
Coprococcus	K16963: yxeO; putative amino-acid transport system ATP-binding protein [EC:3.6.3.-]	-0.588207	2.9071e-06	0.000192982
Coprococcus	K01846: glmS, mutS, mamA; methylaspartate mutase sigma subunit [EC:5.4.99.1]	-0.600355	1.597e-06	0.000108318
Lachnospiraceae UCG-001	K13953: adhP; alcohol dehydrogenase, propanol-preferring [EC:1.1.1.1]	-0.600701	1.5694e-06	0.000108318
Lachnospiraceae UCG-001	K07654: mtrB; two-component system, OmpR family, sensor histidine kinase MtrB [EC:2.7.13.3]	-0.600797	1.56189e-06	0.000108318
Coprococcus	K09004: K09004; uncharacterized protein	-0.603543	1.35909e-06	0.000107997
Prevotella	K18910: dpe, lre; D-psicose/D-tagatose/L-ribulose 3-epimerase [EC:5.1.3.30 5.1.3.31]	-0.607826	1.09127e-06	8.95989e-05
Lachnospiraceae UCG-001	K15553: ssuA; sulfonate transport system substrate-binding protein	-0.630477	3.23287e-07	2.88187e-05

## Sheet: Feces.PW
Genus	p2PW	Spearman_rho	p_val	p_adj		positive, rho > 0.5	negative, rho < -0.5	p_adj<=0.05
Prevotella	GLUCARDEG-PWY: D-glucarate degradation I	-0.588244	2.90188e-06	0.000441188
[Eubacterium] ventriosum group	GLUCOSE1PMETAB-PWY: glucose and glucose-1-phosphate degradation	-0.581851	3.93918e-06	0.000441188
Lachnospiraceae UCG-001	PWY-7254: TCA cycle VII (acetate-producers)	-0.571565	6.35572e-06	0.00047456
Lachnospiraceae UCG-001	P163-PWY: L-lysine fermentation to acetate and butanoate	-0.553345	1.42702e-05	0.00079913
Prevotella	PWY-7254: TCA cycle VII (acetate-producers)	-0.545493	1.99321e-05	0.000823657
Coprococcus	GALACTARDEG-PWY: D-galactarate degradation I	-0.539349	2.57393e-05	0.000823657
Coprococcus	GLUCARGALACTSUPER-PWY: superpathway of D-glucarate and D-galactarate degradation	-0.539349	2.57393e-05	0.000823657
Lachnospiraceae UCG-001	PWY-5677: succinate fermentation to butanoate	-0.526045	4.40294e-05	0.00119241
Coprococcus	GLUCARDEG-PWY: D-glucarate degradation I	-0.5239	4.79094e-05	0.00119241
Prevotella	PWY-5677: succinate fermentation to butanoate	-0.520213	5.53236e-05	0.00121774
Coprococcus	PWY-7254: TCA cycle VII (acetate-producers)	-0.518201	5.97998e-05	0.00121774
Prevotella	PWY-7210: pyrimidine deoxyribonucleotides biosynthesis from CTP	-0.513751	7.09065e-05	0.00132359
Coprococcus	P163-PWY: L-lysine fermentation to acetate and butanoate	-0.507909	8.83624e-05	0.00152255
Prevotella	HSERMETANA-PWY: L-methionine biosynthesis III	-0.496474	0.000134407	0.00176748
Catenibacterium	PWY-5677: succinate fermentation to butanoate	-0.496426	0.000134639	0.00176748
Coprococcus	PWY-5677: succinate fermentation to butanoate	-0.495969	0.000136875	0.00176748
Lachnospiraceae UCG-001	GALACTARDEG-PWY: D-galactarate degradation I	-0.49494	0.00014203	0.00176748
Lachnospiraceae UCG-001	GLUCARGALACTSUPER-PWY: superpathway of D-glucarate and D-galactarate degradation	-0.49494	0.00014203	0.00176748
Lachnospiraceae UCG-001	GLUCARDEG-PWY: D-glucarate degradation I	-0.482161	0.000222612	0.00262448
Lachnospiraceae UCG-001	PWY-7013: L-1,2-propanediol degradation	-0.48016	0.000238458	0.00267073
Lachnospiraceae UCG-001	GLUCOSE1PMETAB-PWY: glucose and glucose-1-phosphate degradation	-0.467723	0.000362273	0.00366349
Prevotella	PWY-7198: pyrimidine deoxyribonucleotides de novo biosynthesis IV	-0.467277	0.000367639	0.00366349
Prevotella	GALACTARDEG-PWY: D-galactarate degradation I	-0.465283	0.000392517	0.00366349
Prevotella	GLUCARGALACTSUPER-PWY: superpathway of D-glucarate and D-galactarate degradation	-0.465283	0.000392517	0.00366349
Lachnoclostridium	PWY-6151: S-adenosyl-L-methionine cycle I	-0.461102	0.00044972	0.00397507
Prevotella	P163-PWY: L-lysine fermentation to acetate and butanoate	-0.458662	0.000486482	0.00397507
Coprococcus	PWY-7013: L-1,2-propanediol degradation	-0.458662	0.000486482	0.00397507
Akkermansia	GLUCOSE1PMETAB-PWY: glucose and glucose-1-phosphate degradation	0.458002	0.000496883	0.00397507
Flavonifractor	PWY-6151: S-adenosyl-L-methionine cycle I	-0.454622	0.000553389	0.00427445
[Eubacterium] ventriosum group	HSERMETANA-PWY: L-methionine biosynthesis III	-0.444711	0.000754085	0.0052786
UBA1819	GALACTARDEG-PWY: D-galactarate degradation I	0.445004	0.000747334	0.0052786
UBA1819	GLUCARGALACTSUPER-PWY: superpathway of D-glucarate and D-galactarate degradation	0.445004	0.000747334	0.0052786
Hungatella	PWY-6151: S-adenosyl-L-methionine cycle I	-0.436097	0.000979474	0.00655692
Flavonifractor	PWY-7013: L-1,2-propanediol degradation	0.435563	0.000995247	0.00655692
[Eubacterium] ruminantium group	GLUCOSE1PMETAB-PWY: glucose and glucose-1-phosphate degradation	-0.429985	0.00117434	0.00751577
Lachnospiraceae NK4A136 group	GLUCOSE1PMETAB-PWY: glucose and glucose-1-phosphate degradation	-0.42156	0.0014998	0.0093321
Catenibacterium	PWY-7254: TCA cycle VII (acetate-producers)	-0.413074	0.00190696	0.011241
Hungatella	GLUCOSE1PMETAB-PWY: glucose and glucose-1-phosphate degradation	0.413708	0.00187347	0.011241
Prevotella	PWY-7013: L-1,2-propanediol degradation	-0.411245	0.00200669	0.0115256
Akkermansia	PWY-7013: L-1,2-propanediol degradation	0.404765	0.00239832	0.0134306
Prevotella	PWY-6151: S-adenosyl-L-methionine cycle I	-0.402173	0.00257308	0.0138651
UBA1819	PWY-7013: L-1,2-propanediol degradation	0.401791	0.00259971	0.0138651
Anaerotruncus	PWY-7254: TCA cycle VII (acetate-producers)	0.400572	0.00268658	0.0139952
Akkermansia	HSERMETANA-PWY: L-methionine biosynthesis III	0.399581	0.00275905	0.0140461
Anaerotruncus	PWY-5677: succinate fermentation to butanoate	0.398689	0.00282575	0.014066
Lachnospiraceae NK4A136 group	PWY-6151: S-adenosyl-L-methionine cycle I	0.395693	0.00306036	0.0149026
Akkermansia	GLUCARDEG-PWY: D-glucarate degradation I	0.39445	0.00316264	0.015073
[Eubacterium] ventriosum group	PWY-7254: TCA cycle VII (acetate-producers)	-0.390585	0.0035003	0.0163347
Akkermansia	GALACTARDEG-PWY: D-galactarate degradation I	0.383441	0.00420906	0.0184868
Akkermansia	GLUCARGALACTSUPER-PWY: superpathway of D-glucarate and D-galactarate degradation	0.383441	0.00420906	0.0184868
Hungatella	PWY-7013: L-1,2-propanediol degradation	0.384791	0.00406614	0.0184868
Flavonifractor	PWY0-41: allantoin degradation IV (anaerobic)	0.379555	0.00464537	0.0192697
Hungatella	GALACTARDEG-PWY: D-galactarate degradation I	0.379934	0.00460109	0.0192697
Hungatella	GLUCARGALACTSUPER-PWY: superpathway of D-glucarate and D-galactarate degradation	0.379934	0.00460109	0.0192697
Anaerotruncus	GLUCARDEG-PWY: D-glucarate degradation I	0.377335	0.00491203	0.0200053
Flavonifractor	GALACTARDEG-PWY: D-galactarate degradation I	0.373073	0.00546189	0.0210942
Flavonifractor	GLUCARGALACTSUPER-PWY: superpathway of D-glucarate and D-galactarate degradation	0.373073	0.00546189	0.0210942
Anaerotruncus	PWY0-41: allantoin degradation IV (anaerobic)	0.374375	0.00528846	0.0210942
Flavonifractor	PWY-7254: TCA cycle VII (acetate-producers)	0.37206	0.00560016	0.0212616
Anaerotruncus	GALACTARDEG-PWY: D-galactarate degradation I	0.363276	0.00693438	0.025464
Anaerotruncus	GLUCARGALACTSUPER-PWY: superpathway of D-glucarate and D-galactarate degradation	0.363276	0.00693438	0.025464
Methanobrevibacter	GLUCARDEG-PWY: D-glucarate degradation I	-0.360448	0.00741915	0.0268047
Flavonifractor	GLUCOSE1PMETAB-PWY: glucose and glucose-1-phosphate degradation	0.354013	0.00863365	0.0306974
[Eubacterium] ventriosum group	PWY-7013: L-1,2-propanediol degradation	-0.348961	0.00970444	0.0339656
Anaerotruncus	PWY-7013: L-1,2-propanediol degradation	0.348047	0.00991017	0.034152
Prevotella	PWY0-41: allantoin degradation IV (anaerobic)	-0.343703	0.0109392	0.0365729
Anaerotruncus	P163-PWY: L-lysine fermentation to acetate and butanoate	0.344082	0.0108458	0.0365729
UBA1819	PWY0-41: allantoin degradation IV (anaerobic)	0.340295	0.0118099	0.0389033
Methanobrevibacter	P163-PWY: L-lysine fermentation to acetate and butanoate	-0.337374	0.0126032	0.0409147
Akkermansia	PWY-5677: succinate fermentation to butanoate	0.332476	0.014036	0.0449153
Coprococcus	PWY-7210: pyrimidine deoxyribonucleotides biosynthesis from CTP	-0.330519	0.0146462	0.0460262
Akkermansia	P163-PWY: L-lysine fermentation to acetate and butanoate	0.330055	0.0147941	0.0460262
Catenibacterium	GLUCARDEG-PWY: D-glucarate degradation I	-0.327133	0.0157559	0.048347

## Sheet: Subgingival.EC
Genus	p2EC	Spearman_rho	p_val	p_adj		positive, rho > 0.5	negative, rho < -0.5	p_adj<=0.05
Fretibacterium	EC:1.6.3.3: NADH oxidase (H(2)O(2)-forming)	0.888653	3.05226e-19	2.59351e-15
Wolinella	EC:2.4.99.18: Dolichyl-diphosphooligosaccharide--protein glycotransferase	0.868572	1.76026e-17	7.47848e-14
Pseudopropionibacterium	EC:2.5.1.26: Alkylglycerone-phosphate synthase	0.863462	4.44483e-17	1.25892e-13
Rothia	EC:1.4.3.10: Putrescine oxidase	0.83859	2.49885e-15	2.65409e-12
Rothia	EC:1.1.1.306: S-(hydroxymethyl)mycothiol dehydrogenase	0.838797	2.42352e-15	2.65409e-12
Rothia	EC:2.7.7.58: (2,3-dihydroxybenzoyl)adenylate synthase	0.840344	1.92446e-15	2.65409e-12
Rothia	EC:1.3.1.28: 2,3-dihydro-2,3-dihydroxybenzoate dehydrogenase	0.840344	1.92446e-15	2.65409e-12
Rothia	EC:3.3.2.1: Isochorismatase	0.840344	1.92446e-15	2.65409e-12
Rothia	EC:3.1.1.1: Carboxylesterase	0.83442	4.59427e-15	4.3375e-12
Rothia	EC:1.14.12.17: Nitric oxide dioxygenase	0.832438	6.10034e-15	5.18345e-12
Rothia	EC:1.4.3.19: Glycine oxidase	0.827711	1.18205e-14	7.72605e-12
Fretibacterium	EC:1.5.1.28: Opine dehydrogenase	0.827738	1.17771e-14	7.72605e-12
Rothia	EC:5.3.3.18: 2-(1,2-epoxy-1,2-dihydrophenyl)acetyl-CoA isomerase	0.827803	1.16715e-14	7.72605e-12
Rothia	EC:3.7.1.5: Acylpyruvate hydrolase	0.826828	1.33462e-14	8.10021e-12
Rothia	EC:1.2.1.8: Betaine-aldehyde dehydrogenase	0.824106	1.93194e-14	1.02598e-11
Actinomyces	EC:1.1.1.91: Aryl-alcohol dehydrogenase (NADP(+))	0.824281	1.88693e-14	1.02598e-11
Actinomyces	EC:2.4.1.245: Alpha,alpha-trehalose synthase	0.821002	2.92276e-14	1.46087e-11
Rothia	EC:2.6.1.22: (S)-3-amino-2-methylpropionate transaminase	0.809034	1.34345e-13	6.34182e-11
Actinomyces	EC:3.7.1.22: 3D-(3,5/4)-trihydroxycyclohexane-1,2-dione acylhydrolase (decyclizing)	0.804155	2.42703e-13	1.03112e-10
Actinomyces	EC:2.7.1.92: 5-dehydro-2-deoxygluconokinase	0.804231	2.40501e-13	1.03112e-10
Actinomyces	EC:5.3.1.30: 5-deoxy-glucuronate isomerase	0.801715	3.2421e-13	1.25219e-10
Actinomyces	EC:5.3.1.31: Sulfoquinovose isomerase	0.801868	3.18433e-13	1.25219e-10
Actinomyces	EC:1.8.5.2: Thiosulfate dehydrogenase (quinone)	0.79676	5.7675e-13	1.81505e-10
Rothia	EC:1.7.1.15: Nitrite reductase (NADH)	0.796836	5.7173e-13	1.81505e-10
Actinomyces	EC:1.2.1.18: Malonate-semialdehyde dehydrogenase (acetylating)	0.796928	5.65765e-13	1.81505e-10
Actinomyces	EC:1.2.1.27: Methylmalonate-semialdehyde dehydrogenase (CoA acylating)	0.796928	5.65765e-13	1.81505e-10
Rothia	EC:2.6.1.19: 4-aminobutyrate--2-oxoglutarate transaminase	0.797904	5.05676e-13	1.81505e-10
Rothia	EC:1.11.1.19: Dye decolorizing peroxidase	0.763903	1.82781e-11	5.54675e-09
Rothia	EC:2.4.1.288: decaprenol beta-1,5/1,6-galactofuranosyltransferase	0.761974	2.20044e-11	6.44728e-09
Actinomyces	EC:2.7.1.63: Polyphosphate--glucose phosphotransferase	0.759329	2.82964e-11	8.01449e-09
Rothia	EC:2.6.1.66: Valine--pyruvate transaminase	0.754298	4.52619e-11	1.16543e-08
Rothia	EC:1.6.5.5: NADPH:quinone reductase	0.754374	4.49447e-11	1.16543e-08
Rothia	EC:2.6.1.2: Alanine transaminase	0.75445	4.46296e-11	1.16543e-08
Rothia	EC:2.3.1.189: Mycothiol synthase	0.751401	5.90192e-11	1.3197e-08
Rothia	EC:2.4.1.250: D-inositol-3-phosphate glycosyltransferase	0.751401	5.90192e-11	1.3197e-08
Rothia	EC:3.5.1.103: deacetylase	0.751401	5.90192e-11	1.3197e-08
Rothia	EC:3.5.1.115: Mycothiol S-conjugate amidase	0.751401	5.90192e-11	1.3197e-08
Rothia	EC:6.3.1.13: ligase	0.751401	5.90192e-11	1.3197e-08
Rothia	EC:1.8.1.15: Mycothione reductase	0.749952	6.73033e-11	1.46635e-08
Moorella	EC:4.1.1.12: Aspartate 4-decarboxylase	-0.743767	1.16777e-10	2.40816e-08
Rothia	EC:4.1.1.5: Acetolactate decarboxylase	0.743549	1.19033e-10	2.40816e-08
Actinomyces	EC:2.4.1.289: N-acetylglucosaminyl-diphospho-decaprenol L-rhamnosyltransferase	0.744006	1.14347e-10	2.40816e-08
Rothia	EC:2.4.2.22: Xanthine phosphoribosyltransferase	-0.742558	1.29821e-10	2.56532e-08
Actinomyces	EC:2.1.1.189: 23S rRNA (uracil(747)-C(5))-methyltransferase	0.742253	1.33322e-10	2.57463e-08
Methanosaeta	EC:4.1.1.12: Aspartate 4-decarboxylase	-0.741441	1.43082e-10	2.70171e-08
Porphyromonas	EC:1.2.1.76: Succinate-semialdehyde dehydrogenase (acetylating)	0.740042	1.61517e-10	2.9835e-08
Fretibacterium	EC:3.5.3.9: Allantoate deiminase	0.737787	1.96039e-10	3.54414e-08
Actinomyces	EC:1.7.2.1: Nitrite reductase (NO-forming)	0.737145	2.07078e-10	3.66571e-08
Porphyromonas	EC:1.1.1.61: 4-hydroxybutyrate dehydrogenase	0.734338	2.62636e-10	4.55433e-08
Porphyromonas	EC:3.4.14.12: Xaa-Xaa-Pro tripeptidyl-peptidase	0.730818	3.52392e-10	5.98854e-08
Moorella	EC:3.1.3.89: 5'-deoxynucleotidase	-0.719222	8.99145e-10	1.44152e-07
Porphyromonas	EC:3.1.3.71: 2-phosphosulfolactate phosphatase	0.719383	8.87869e-10	1.44152e-07
Actinomyces	EC:3.2.1.10: Oligo-1,6-glucosidase	0.719611	8.71997e-10	1.44152e-07
Rothia	EC:1.1.1.58: Tagaturonate reductase	-0.718724	9.35121e-10	1.47143e-07
Actinomyces	EC:4.2.1.113: o-succinylbenzoate synthase	0.718343	9.63542e-10	1.48858e-07
Actinomyces	EC:2.7.7.42: [Glutamate--ammonia-ligase] adenylyltransferase	0.717248	1.04977e-09	1.56489e-07
Actinomyces	EC:3.1.26.12: Ribonuclease E	0.717248	1.04977e-09	1.56489e-07
Tannerella	EC:4.1.1.83: 4-hydroxyphenylacetate decarboxylase	0.714748	1.27482e-09	1.83596e-07
Actinomyces	EC:1.5.5.2: Proline dehydrogenase	0.71486	1.26383e-09	1.83596e-07
Fretibacterium	EC:2.4.2.53: Undecaprenyl-phosphate 4-deoxy-4-formamido-L-arabinose transferase	0.712574	1.50691e-09	2.0652e-07
Actinomyces	EC:3.2.2.23: DNA-formamidopyrimidine glycosylase	0.712649	1.49826e-09	2.0652e-07
Actinomyces	EC:4.1.1.32: Phosphoenolpyruvate carboxykinase (GTP)	0.71275	1.48674e-09	2.0652e-07
Rothia	EC:3.2.1.41: Pullulanase	-0.711024	1.69623e-09	2.28776e-07
Actinomyces	EC:1.13.11.49: Chlorite O(2)-lyase	0.710234	1.80107e-09	2.3912e-07
Rothia	EC:2.1.1.189: 23S rRNA (uracil(747)-C(5))-methyltransferase	0.70871	2.0211e-09	2.64204e-07
Actinomyces	EC:1.2.4.2: Oxoglutarate dehydrogenase (succinyl-transferring)	0.70627	2.42673e-09	3.12423e-07
F0332	EC:2.4.1.289: N-acetylglucosaminyl-diphospho-decaprenol L-rhamnosyltransferase	0.704441	2.78018e-09	3.52585e-07
Actinomyces	EC:2.1.1.219: tRNA (adenine(57)-N(1)/adenine(58)-N(1))-methyltransferase	0.703983	2.87585e-09	3.54146e-07
Actinomyces	EC:2.1.1.220: tRNA (adenine(58)-N(1))-methyltransferase	0.703983	2.87585e-09	3.54146e-07
Actinomyces	EC:2.5.1.68: (2Z,6E)-farnesyl diphosphate synthase	0.70345	2.99139e-09	3.63112e-07
Porphyromonas	EC:4.2.1.120: 4-hydroxybutanoyl-CoA dehydratase	0.700947	3.59415e-09	4.1835e-07
Porphyromonas	EC:5.3.3.3: Vinylacetyl-CoA Delta-isomerase	0.700947	3.59415e-09	4.1835e-07
Defluviitaleaceae UCG-011	EC:3.6.1.63: Alpha-D-ribose 1-methylphosphonate 5-triphosphate diphosphatase	0.701043	3.56918e-09	4.1835e-07
Capnocytophaga	EC:5.3.1.4: L-arabinose isomerase	-0.699754	3.92032e-09	4.43577e-07
Rothia	EC:4.1.1.96: Carboxynorspermidine decarboxylase	-0.699638	3.95355e-09	4.43577e-07
Moorella	EC:5.4.3.5: D-ornithine 4,5-aminomutase	-0.699541	3.98158e-09	4.43577e-07
Rothia	EC:1.9.3.1: Cytochrome-c oxidase	0.699409	4.0197e-09	4.43577e-07
Cardiobacterium	EC:1.1.1.34: Hydroxymethylglutaryl-CoA reductase (NADPH)	0.698193	4.3894e-09	4.78164e-07
F0332	EC:2.7.1.63: Polyphosphate--glucose phosphotransferase	0.697656	4.56275e-09	4.90755e-07
Actinomyces	EC:2.1.1.191: 23S rRNA (cytosine(1962)-C(5))-methyltransferase	-0.696284	5.03527e-09	5.28206e-07
F0332	EC:5.3.1.31: Sulfoquinovose isomerase	0.696284	5.03527e-09	5.28206e-07
Rothia	EC:4.2.1.47: GDP-mannose 4,6-dehydratase	-0.695916	5.1696e-09	5.34957e-07
Rothia	EC:1.5.1.7: Saccharopine dehydrogenase (NAD(+), L-lysine-forming)	-0.695597	5.2885e-09	5.34957e-07
Actinomyces	EC:1.6.5.5: NADPH:quinone reductase	0.69575	5.23121e-09	5.34957e-07
Rothia	EC:2.1.1.191: 23S rRNA (cytosine(1962)-C(5))-methyltransferase	-0.694988	5.52363e-09	5.52168e-07
F0332	EC:1.13.11.49: Chlorite O(2)-lyase	0.694302	5.79994e-09	5.73047e-07
Methanothermobacter	EC:4.1.1.12: Aspartate 4-decarboxylase	-0.693671	6.06514e-09	5.92362e-07
Rothia	EC:3.6.3.3: Cadmium-exporting ATPase	-0.692472	6.60188e-09	6.30295e-07
Rothia	EC:3.6.3.5: Zinc-exporting ATPase	-0.692472	6.60188e-09	6.30295e-07
Moorella	EC:4.2.3.3: Methylglyoxal synthase	-0.690897	7.37469e-09	6.93568e-07
Rothia	EC:2.3.1.182: (R)-citramalate synthase	-0.690795	7.42788e-09	6.93568e-07
Actinomyces	EC:4.3.99.3: 7-carboxy-7-deazaguanine synthase	-0.690581	7.54012e-09	6.96395e-07
Rothia	EC:3.2.1.10: Oligo-1,6-glucosidase	0.689575	8.08881e-09	7.39039e-07
Methanothermobacter	EC:3.1.3.89: 5'-deoxynucleotidase	-0.689107	8.3568e-09	7.55401e-07
F0332	EC:2.1.1.189: 23S rRNA (uracil(747)-C(5))-methyltransferase	0.68866	8.62048e-09	7.71034e-07
Methanothermobacter	EC:2.1.1.217: tRNA (adenine(22)-N(1))-methyltransferase	-0.687136	9.58049e-09	8.47973e-07
Moorella	EC:2.1.1.217: tRNA (adenine(22)-N(1))-methyltransferase	-0.686297	1.01506e-08	8.8917e-07
Corynebacterium	EC:1.3.1.14: Dihydroorotate dehydrogenase (NAD(+))	-0.68584	1.04749e-08	8.90512e-07
Moorella	EC:2.5.1.105: 5'-phosphate synthase	-0.685727	1.05559e-08	8.90512e-07
Rothia	EC:3.1.3.6: 3'-nucleotidase	-0.685687	1.05851e-08	8.90512e-07
Rothia	EC:3.1.4.16: 2',3'-cyclic-nucleotide 2'-phosphodiesterase	-0.685687	1.05851e-08	8.90512e-07
F0332	EC:4.1.1.32: Phosphoenolpyruvate carboxykinase (GTP)	0.685458	1.07525e-08	8.95729e-07
Actinomyces	EC:4.1.1.5: Acetolactate decarboxylase	0.684848	1.12113e-08	9.24877e-07
Rothia	EC:1.7.99.1: Hydroxylamine reductase	-0.68368	1.21423e-08	9.82603e-07
Rothia	EC:4.2.1.113: o-succinylbenzoate synthase	0.683807	1.20374e-08	9.82603e-07
F0332	EC:1.2.1.18: Malonate-semialdehyde dehydrogenase (acetylating)	0.682994	1.27224e-08	9.91766e-07
F0332	EC:1.2.1.27: Methylmalonate-semialdehyde dehydrogenase (CoA acylating)	0.682994	1.27224e-08	9.91766e-07
F0332	EC:2.1.1.219: tRNA (adenine(57)-N(1)/adenine(58)-N(1))-methyltransferase	0.683019	1.27008e-08	9.91766e-07
F0332	EC:2.1.1.220: tRNA (adenine(58)-N(1))-methyltransferase	0.683019	1.27008e-08	9.91766e-07
Actinomyces	EC:3.4.11.2: Membrane alanyl aminopeptidase	0.682485	1.31691e-08	1.01726e-06
Rothia	EC:1.2.4.2: Oxoglutarate dehydrogenase (succinyl-transferring)	0.68157	1.40101e-08	1.07247e-06
F0332	EC:2.5.1.68: (2Z,6E)-farnesyl diphosphate synthase	0.681189	1.43753e-08	1.0906e-06
Rothia	EC:5.3.1.12: Glucuronate isomerase	-0.680503	1.50552e-08	1.11427e-06
Rothia	EC:1.1.1.29: Glycerate dehydrogenase	-0.680478	1.50807e-08	1.11427e-06
Defluviitaleaceae UCG-011	EC:1.17.99.6: Epoxyqueuosine reductase	0.680503	1.50552e-08	1.11427e-06
F0332	EC:2.7.1.92: 5-dehydro-2-deoxygluconokinase	0.680198	1.53671e-08	1.12564e-06
Actinomyces	EC:2.7.7.53: ATP adenylyltransferase	0.679665	1.59274e-08	1.15671e-06
F0332	EC:5.3.1.30: 5-deoxy-glucuronate isomerase	0.67875	1.69331e-08	1.20908e-06
F0332	EC:3.7.1.22: 3D-(3,5/4)-trihydroxycyclohexane-1,2-dione acylhydrolase (decyclizing)	0.678826	1.68471e-08	1.20908e-06
Methanothermobacter	EC:2.5.1.105: 5'-phosphate synthase	-0.678217	1.75455e-08	1.22834e-06
F0332	EC:2.7.7.42: [Glutamate--ammonia-ligase] adenylyltransferase	0.67814	1.76365e-08	1.22834e-06
F0332	EC:3.1.26.12: Ribonuclease E	0.67814	1.76365e-08	1.22834e-06
Rothia	EC:6.3.4.20: 7-cyano-7-deazaguanine synthase	-0.676768	1.9321e-08	1.31336e-06
Pseudopropionibacterium	EC:2.7.7.42: [Glutamate--ammonia-ligase] adenylyltransferase	0.676768	1.9321e-08	1.31336e-06
Pseudopropionibacterium	EC:3.1.26.12: Ribonuclease E	0.676768	1.9321e-08	1.31336e-06
Corynebacterium	EC:2.4.2.19: Nicotinate-nucleotide diphosphorylase (carboxylating)	-0.676463	1.97153e-08	1.32953e-06
Rothia	EC:3.4.14.4: Dipeptidyl-peptidase III	-0.676158	2.01173e-08	1.33493e-06
Rothia	EC:1.2.7.3: 2-oxoglutarate synthase	-0.676005	2.03211e-08	1.33493e-06
Corynebacterium	EC:1.4.3.16: L-aspartate oxidase	-0.675942	2.04064e-08	1.33493e-06
Corynebacterium	EC:2.5.1.72: Quinolinate synthase	-0.675929	2.04238e-08	1.33493e-06
Actinomyces	EC:2.7.6.2: Thiamine diphosphokinase	-0.675472	2.105e-08	1.36536e-06
Rothia	EC:2.3.1.129: Acyl-[acyl-carrier-protein]--UDP-N-acetylglucosamine O-acyltransferase	-0.674709	2.21341e-08	1.41058e-06
Corynebacterium	EC:2.1.1.191: 23S rRNA (cytosine(1962)-C(5))-methyltransferase	-0.674709	2.21341e-08	1.41058e-06
Rothia	EC:2.7.6.2: Thiamine diphosphokinase	-0.674633	2.22453e-08	1.41058e-06
Corynebacterium	EC:1.17.99.6: Epoxyqueuosine reductase	-0.673947	2.32705e-08	1.46466e-06
Actinomyces	EC:4.2.1.47: GDP-mannose 4,6-dehydratase	-0.673159	2.45023e-08	1.52475e-06
Rothia	EC:3.6.3.8: Calcium-transporting ATPase	-0.673108	2.4584e-08	1.52475e-06
Rothia	EC:3.4.21.102: C-terminal processing peptidase	-0.67288	2.49542e-08	1.52543e-06
Defluviitaleaceae UCG-011	EC:2.1.1.223: tRNA(1)(Val) (adenine(37)-N(6))-methyltransferase	0.672956	2.48302e-08	1.52543e-06
Rothia	EC:1.4.3.16: L-aspartate oxidase	-0.672359	2.58168e-08	1.56689e-06
Corynebacterium	EC:2.4.2.22: Xanthine phosphoribosyltransferase	-0.671736	2.68849e-08	1.61539e-06
F0332	EC:1.5.5.2: Proline dehydrogenase	0.671673	2.6996e-08	1.61539e-06
Corynebacterium	EC:1.2.7.3: 2-oxoglutarate synthase	-0.671203	2.78333e-08	1.65384e-06
Pseudopropionibacterium	EC:1.5.5.2: Proline dehydrogenase	0.670796	2.85767e-08	1.68623e-06
Corynebacterium	EC:1.2.7.11: 2-oxoacid oxidoreductase (ferredoxin)	-0.670593	2.89557e-08	1.6968e-06
Actinomyces	EC:3.1.3.6: 3'-nucleotidase	-0.670059	2.99725e-08	1.72079e-06
Actinomyces	EC:3.1.4.16: 2',3'-cyclic-nucleotide 2'-phosphodiesterase	-0.670059	2.99725e-08	1.72079e-06
Defluviitaleaceae UCG-011	EC:3.4.14.5: Dipeptidyl-peptidase IV	0.670212	2.96786e-08	1.72079e-06
Rothia	EC:1.15.1.2: Superoxide reductase	-0.66983	3.04186e-08	1.73467e-06
Actinomyces	EC:4.1.1.96: Carboxynorspermidine decarboxylase	-0.669221	3.16386e-08	1.79222e-06
Actinomyces	EC:2.1.1.171: 16S rRNA (guanine(966)-N(2))-methyltransferase	0.668839	3.24244e-08	1.82457e-06
Rothia	EC:2.7.7.42: [Glutamate--ammonia-ligase] adenylyltransferase	0.668534	3.30662e-08	1.83636e-06
Rothia	EC:3.1.26.12: Ribonuclease E	0.668534	3.30662e-08	1.83636e-06
Methanosaeta	EC:3.1.3.89: 5'-deoxynucleotidase	-0.668293	3.35825e-08	1.85292e-06
Rothia	EC:1.13.11.49: Chlorite O(2)-lyase	0.667925	3.43859e-08	1.861e-06
Rothia	EC:3.2.2.23: DNA-formamidopyrimidine glycosylase	0.667937	3.43578e-08	1.861e-06
Rothia	EC:4.1.1.32: Phosphoenolpyruvate carboxykinase (GTP)	0.668001	3.42183e-08	1.861e-06
Actinomyces	EC:2.4.2.22: Xanthine phosphoribosyltransferase	-0.667543	3.52356e-08	1.89492e-06
Rothia	EC:5.1.99.6: NAD(P)H-hydrate epimerase	-0.667391	3.55811e-08	1.89624e-06
Porphyromonas	EC:2.1.1.197: Malonyl-[acyl-carrier protein] O-methyltransferase	0.667238	3.59296e-08	1.89624e-06
F0332	EC:2.4.1.245: Alpha,alpha-trehalose synthase	0.667315	3.57549e-08	1.89624e-06
Rothia	EC:6.4.1.3: Propionyl-CoA carboxylase	0.667086	3.62814e-08	1.90298e-06
Defluviitaleaceae UCG-011	EC:3.4.13.22: D-Ala-D-Ala dipeptidase	0.666629	3.73564e-08	1.94735e-06
Rothia	EC:1.2.7.11: 2-oxoacid oxidoreductase (ferredoxin)	-0.665485	4.01763e-08	2.07063e-06
F0332	EC:4.2.1.113: o-succinylbenzoate synthase	0.665472	4.02088e-08	2.07063e-06
Corynebacterium	EC:6.3.4.20: 7-cyano-7-deazaguanine synthase	-0.664723	4.21662e-08	2.15334e-06
Rothia	EC:4.1.1.49: Phosphoenolpyruvate carboxykinase (ATP)	-0.66457	4.25751e-08	2.15334e-06
Rothia	EC:1.5.5.2: Proline dehydrogenase	0.664621	4.24385e-08	2.15334e-06
Corynebacterium	EC:3.4.14.4: Dipeptidyl-peptidase III	-0.664113	4.38244e-08	2.19045e-06
Pseudopropionibacterium	EC:6.4.1.3: Propionyl-CoA carboxylase	0.664113	4.38244e-08	2.19045e-06
Pseudopropionibacterium	EC:1.7.2.1: Nitrite reductase (NO-forming)	0.663884	4.44619e-08	2.20931e-06
Defluviitaleaceae UCG-011	EC:1.1.1.262: 4-hydroxythreonine-4-phosphate dehydrogenase	0.663655	4.51081e-08	2.22839e-06
Rothia	EC:3.5.1.53: N-carbamoylputrescine amidase	-0.663427	4.57632e-08	2.23477e-06
Rothia	EC:2.5.1.68: (2Z,6E)-farnesyl diphosphate synthase	0.663503	4.55438e-08	2.23477e-06
Rothia	EC:2.4.2.19: Nicotinate-nucleotide diphosphorylase (carboxylating)	-0.663046	4.68748e-08	2.26304e-06
Actinomyces	EC:3.6.1.7: Acylphosphatase	0.663046	4.68748e-08	2.26304e-06
Actinomyces	EC:1.5.1.7: Saccharopine dehydrogenase (NAD(+), L-lysine-forming)	-0.662664	4.80118e-08	2.27909e-06
F0332	EC:1.1.1.91: Aryl-alcohol dehydrogenase (NADP(+))	0.662664	4.80118e-08	2.27909e-06
F0332	EC:1.7.2.1: Nitrite reductase (NO-forming)	0.662817	4.75539e-08	2.27909e-06
Rothia	EC:1.3.1.14: Dihydroorotate dehydrogenase (NAD(+))	-0.662512	4.84738e-08	2.28651e-06
Actinomyces	EC:1.1.2.3: L-lactate dehydrogenase (cytochrome)	0.662436	4.87064e-08	2.28651e-06
Defluviitaleaceae UCG-011	EC:1.2.7.3: 2-oxoglutarate synthase	0.662283	4.91747e-08	2.29581e-06
Actinomyces	EC:5.1.99.6: NAD(P)H-hydrate epimerase	-0.662131	4.96472e-08	2.30366e-06
Corynebacterium	EC:3.2.1.51: Alpha-L-fucosidase	-0.662055	4.98851e-08	2.30366e-06
Rothia	EC:2.1.1.219: tRNA (adenine(57)-N(1)/adenine(58)-N(1))-methyltransferase	0.661521	5.15804e-08	2.35634e-06
Rothia	EC:2.1.1.220: tRNA (adenine(58)-N(1))-methyltransferase	0.661521	5.15804e-08	2.35634e-06
Rothia	EC:1.1.2.3: L-lactate dehydrogenase (cytochrome)	0.66053	5.48734e-08	2.49336e-06
F0332	EC:1.2.4.2: Oxoglutarate dehydrogenase (succinyl-transferring)	0.659996	5.67274e-08	2.5639e-06
Rothia	EC:3.2.1.99: Arabinan endo-1,5-alpha-L-arabinosidase	-0.659691	5.78131e-08	2.58168e-06
Actinomyces	EC:1.3.1.14: Dihydroorotate dehydrogenase (NAD(+))	-0.659615	5.80875e-08	2.58168e-06
Methanosaeta	EC:2.5.1.105: 5'-phosphate synthase	-0.659576	5.82281e-08	2.58168e-06
Rothia	EC:2.5.1.72: Quinolinate synthase	-0.659463	5.86401e-08	2.58168e-06
Actinomyces	EC:2.3.1.61: Dihydrolipoyllysine-residue succinyltransferase	0.659463	5.86401e-08	2.58168e-06
F0332	EC:1.6.5.5: NADPH:quinone reductase	0.65931	5.91977e-08	2.5928e-06
Rothia	EC:2.4.99.17: S-adenosylmethionine:tRNA ribosyltransferase-isomerase	-0.659005	6.03277e-08	2.61947e-06
Rothia	EC:1.7.1.13: PreQ(1) synthase	-0.65898	6.04233e-08	2.61947e-06
Defluviitaleaceae UCG-011	EC:3.4.14.4: Dipeptidyl-peptidase III	0.658243	6.32422e-08	2.72776e-06
Pseudopropionibacterium	EC:1.2.4.2: Oxoglutarate dehydrogenase (succinyl-transferring)	0.658014	6.4142e-08	2.7526e-06
Pseudopropionibacterium	EC:3.2.2.23: DNA-formamidopyrimidine glycosylase	0.657493	6.62374e-08	2.82824e-06
Rothia	EC:1.1.1.271: GDP-L-fucose synthase	-0.657099	6.7863e-08	2.88316e-06
Rothia	EC:2.3.1.46: Homoserine O-succinyltransferase	-0.656642	6.97986e-08	2.95064e-06
Rothia	EC:3.5.1.44: Protein-glutamine glutaminase	-0.656209	7.1676e-08	3.00246e-06
Actinomyces	EC:6.3.4.18: 5-(carboxyamino)imidazole ribonucleotide synthase	0.656197	7.17311e-08	3.00246e-06
Actinomyces	EC:2.4.1.315: Diglucosyl diacylglycerol synthase (1,6-linking)	-0.6541	8.15365e-08	3.3542e-06
Corynebacterium	EC:3.4.21.102: C-terminal processing peptidase	-0.65405	8.17843e-08	3.3542e-06
Rothia	EC:3.2.1.51: Alpha-L-fucosidase	-0.653974	8.21645e-08	3.3542e-06
Actinomyces	EC:2.8.4.4: [Ribosomal protein S12] (aspartate(89)-C(3))-methylthiotransferase	-0.653593	8.40904e-08	3.3542e-06
Moorella	EC:2.7.7.76: Molybdenum cofactor cytidylyltransferase	-0.653503	8.45485e-08	3.3542e-06
F0332	EC:6.4.1.3: Propionyl-CoA carboxylase	0.653364	8.52663e-08	3.3542e-06
Pseudopropionibacterium	EC:6.3.4.18: 5-(carboxyamino)imidazole ribonucleotide synthase	0.653376	8.52019e-08	3.3542e-06
Pseudopropionibacterium	EC:4.1.1.32: Phosphoenolpyruvate carboxykinase (GTP)	0.653669	8.37019e-08	3.3542e-06
Defluviitaleaceae UCG-011	EC:2.3.1.57: Diamine N-acetyltransferase	0.653745	8.3315e-08	3.3542e-06
Pseudopropionibacterium	EC:4.2.1.113: o-succinylbenzoate synthase	0.65377	8.31889e-08	3.3542e-06
Pseudopropionibacterium	EC:2.1.1.219: tRNA (adenine(57)-N(1)/adenine(58)-N(1))-methyltransferase	0.653821	8.29298e-08	3.3542e-06
Pseudopropionibacterium	EC:2.1.1.220: tRNA (adenine(58)-N(1))-methyltransferase	0.653821	8.29298e-08	3.3542e-06
Porphyromonas	EC:3.1.1.85: Pimeloyl-[acyl-carrier protein] methyl ester esterase	0.653974	8.21645e-08	3.3542e-06
Rothia	EC:3.4.11.2: Membrane alanyl aminopeptidase	0.652983	8.72604e-08	3.41683e-06
Actinomyces	EC:3.1.26.11: Ribonuclease Z	-0.65283	8.80703e-08	3.41705e-06
Corynebacterium	EC:3.5.1.53: N-carbamoylputrescine amidase	-0.65283	8.80703e-08	3.41705e-06
Defluviitaleaceae UCG-011	EC:2.4.2.3: Uridine phosphorylase	0.652678	8.88872e-08	3.43307e-06
Corynebacterium	EC:3.1.1.53: Sialate O-acetylesterase	-0.651992	9.26521e-08	3.54624e-06
F0332	EC:2.7.7.53: ATP adenylyltransferase	0.651992	9.26521e-08	3.54624e-06
Corynebacterium	EC:1.7.1.13: PreQ(1) synthase	-0.651775	9.38696e-08	3.57673e-06
Rothia	EC:3.5.4.12: dCMP deaminase	-0.651306	9.65664e-08	3.653e-06
Rothia	EC:5.3.1.23: S-methyl-5-thioribose-1-phosphate isomerase	-0.651204	9.7161e-08	3.653e-06
Pseudopropionibacterium	EC:1.13.11.49: Chlorite O(2)-lyase	0.651229	9.70108e-08	3.653e-06
Corynebacterium	EC:2.1.2.5: Glutamate formimidoyltransferase	-0.650822	9.94152e-08	3.67274e-06
Defluviitaleaceae UCG-011	EC:1.2.7.11: 2-oxoacid oxidoreductase (ferredoxin)	0.650848	9.92616e-08	3.67274e-06
Corynebacterium	EC:2.4.1.289: N-acetylglucosaminyl-diphospho-decaprenol L-rhamnosyltransferase	0.650848	9.92616e-08	3.67274e-06
Pseudopropionibacterium	EC:2.7.7.53: ATP adenylyltransferase	0.651001	9.83555e-08	3.67274e-06
Rothia	EC:1.17.99.6: Epoxyqueuosine reductase	-0.650391	1.02027e-07	3.75293e-06
Methanosaeta	EC:2.1.1.217: tRNA (adenine(22)-N(1))-methyltransferase	-0.649933	1.04865e-07	3.84069e-06
Pseudopropionibacterium	EC:2.5.1.68: (2Z,6E)-farnesyl diphosphate synthase	0.649857	1.05345e-07	3.84172e-06
Actinomyces	EC:6.4.1.3: Propionyl-CoA carboxylase	0.649476	1.07777e-07	3.9136e-06
F0332	EC:3.2.1.10: Oligo-1,6-glucosidase	0.649323	1.08765e-07	3.93265e-06
Pseudopropionibacterium	EC:2.7.1.63: Polyphosphate--glucose phosphotransferase	0.649247	1.09261e-07	3.93388e-06
Actinomyces	EC:6.3.4.20: 7-cyano-7-deazaguanine synthase	-0.649095	1.10262e-07	3.93653e-06
Rothia	EC:2.7.1.63: Polyphosphate--glucose phosphotransferase	0.649095	1.10262e-07	3.93653e-06
Defluviitaleaceae UCG-011	EC:2.3.1.29: Glycine C-acetyltransferase	0.648942	1.1127e-07	3.93943e-06
Defluviitaleaceae UCG-011	EC:1.7.1.13: PreQ(1) synthase	0.648955	1.11188e-07	3.93943e-06
Actinomyces	EC:3.5.4.12: dCMP deaminase	-0.648866	1.11778e-07	3.93969e-06
F0332	EC:3.2.2.23: DNA-formamidopyrimidine glycosylase	0.648802	1.12205e-07	3.93969e-06
Defluviitaleaceae UCG-011	EC:1.1.1.271: GDP-L-fucose synthase	0.648409	1.1487e-07	4.01665e-06
Pseudopropionibacterium	EC:1.8.1.15: Mycothione reductase	0.647418	1.21846e-07	4.24312e-06
Filifactor	EC:3.5.3.9: Allantoate deiminase	0.647329	1.22489e-07	4.24813e-06
Brachybacterium	EC:4.1.1.12: Aspartate 4-decarboxylase	-0.647045	1.24567e-07	4.29841e-06
Defluviitaleaceae UCG-011	EC:3.2.1.51: Alpha-L-fucosidase	0.646655	1.2748e-07	4.29841e-06
Pseudopropionibacterium	EC:1.2.1.18: Malonate-semialdehyde dehydrogenase (acetylating)	0.646706	1.271e-07	4.29841e-06
Pseudopropionibacterium	EC:1.2.1.27: Methylmalonate-semialdehyde dehydrogenase (CoA acylating)	0.646706	1.271e-07	4.29841e-06
Pseudopropionibacterium	EC:2.1.1.171: 16S rRNA (guanine(966)-N(2))-methyltransferase	0.646731	1.26906e-07	4.29841e-06
Pseudopropionibacterium	EC:2.3.1.61: Dihydrolipoyllysine-residue succinyltransferase	0.646731	1.26906e-07	4.29841e-06
Actinomyces	EC:2.5.1.48: Cystathionine gamma-synthase	0.646884	1.25765e-07	4.29841e-06
F0332	EC:1.8.5.2: Thiosulfate dehydrogenase (quinone)	0.646427	1.29218e-07	4.33977e-06
Actinomyces	EC:2.8.4.5: tRNA (N(6)-L-threonylcarbamoyladenosine(37)-C(2))-methylthiotransferase	-0.646274	1.30388e-07	4.36184e-06
F0332	EC:4.1.1.5: Acetolactate decarboxylase	0.645969	1.32759e-07	4.42375e-06
Rothia	EC:6.1.1.22: Asparagine--tRNA ligase	-0.645207	1.38866e-07	4.56162e-06
Pseudopropionibacterium	EC:2.3.1.189: Mycothiol synthase	0.645054	1.40118e-07	4.56162e-06
Pseudopropionibacterium	EC:2.4.1.250: D-inositol-3-phosphate glycosyltransferase	0.645054	1.40118e-07	4.56162e-06
Pseudopropionibacterium	EC:3.5.1.103: deacetylase	0.645054	1.40118e-07	4.56162e-06
Pseudopropionibacterium	EC:3.5.1.115: Mycothiol S-conjugate amidase	0.645054	1.40118e-07	4.56162e-06
Pseudopropionibacterium	EC:6.3.1.13: ligase	0.645054	1.40118e-07	4.56162e-06
Rothia	EC:1.7.2.1: Nitrite reductase (NO-forming)	0.644673	1.43296e-07	4.64727e-06
Defluviitaleaceae UCG-011	EC:3.5.1.53: N-carbamoylputrescine amidase	0.644444	1.45235e-07	4.69224e-06
Corynebacterium	EC:1.1.1.271: GDP-L-fucose synthase	-0.64414	1.47858e-07	4.75877e-06
Rothia	EC:2.7.7.38: 3-deoxy-manno-octulosonate cytidylyltransferase	-0.644076	1.48414e-07	4.75877e-06
Corynebacterium	EC:4.3.99.3: 7-carboxy-7-deazaguanine synthase	-0.643884	1.50094e-07	4.76578e-06
Actinomyces	EC:2.3.3.14: Homocitrate synthase	-0.643858	1.50315e-07	4.76578e-06
Pseudopropionibacterium	EC:3.4.11.2: Membrane alanyl aminopeptidase	0.643911	1.49855e-07	4.76578e-06
Rothia	EC:2.7.1.177: L-threonine kinase	-0.643624	1.52396e-07	4.79596e-06
Pseudopropionibacterium	EC:1.1.2.3: L-lactate dehydrogenase (cytochrome)	0.643682	1.51877e-07	4.79596e-06
Defluviitaleaceae UCG-011	EC:2.5.1.90: All-trans-octaprenyl-diphosphate synthase	0.64353	1.53239e-07	4.80469e-06
Corynebacterium	EC:1.7.2.1: Nitrite reductase (NO-forming)	0.643453	1.53924e-07	4.80844e-06
Pseudopropionibacterium	EC:2.7.1.92: 5-dehydro-2-deoxygluconokinase	0.642996	1.58098e-07	4.92071e-06
Defluviitaleaceae UCG-011	EC:2.1.2.5: Glutamate formimidoyltransferase	0.642551	1.62261e-07	5.03186e-06
Corynebacterium	EC:2.4.1.288: decaprenol beta-1,5/1,6-galactofuranosyltransferase	0.642436	1.63347e-07	5.04711e-06
Corynebacterium	EC:4.2.1.47: GDP-mannose 4,6-dehydratase	-0.64236	1.64074e-07	5.05123e-06
Defluviitaleaceae UCG-011	EC:6.3.4.20: 7-cyano-7-deazaguanine synthase	0.642157	1.66025e-07	5.07452e-06
Defluviitaleaceae UCG-011	EC:2.5.1.72: Quinolinate synthase	0.642157	1.66025e-07	5.07452e-06
Corynebacterium	EC:2.8.4.5: tRNA (N(6)-L-threonylcarbamoyladenosine(37)-C(2))-methylthiotransferase	-0.641929	1.68251e-07	5.08765e-06
Rothia	EC:2.4.1.289: N-acetylglucosaminyl-diphospho-decaprenol L-rhamnosyltransferase	0.641929	1.68251e-07	5.08765e-06
Corynebacterium	EC:2.4.1.245: Alpha,alpha-trehalose synthase	0.641929	1.68251e-07	5.08765e-06
Actinomyces	EC:6.1.1.22: Asparagine--tRNA ligase	-0.641776	1.69751e-07	5.11479e-06
Defluviitaleaceae UCG-011	EC:3.1.26.11: Ribonuclease Z	0.641166	1.75875e-07	5.2252e-06
Pseudopropionibacterium	EC:3.7.1.22: 3D-(3,5/4)-trihydroxycyclohexane-1,2-dione acylhydrolase (decyclizing)	0.641166	1.75875e-07	5.2252e-06
Defluviitaleaceae UCG-011	EC:3.6.1.54: UDP-2,3-diacylglucosamine diphosphatase	0.641243	1.75098e-07	5.2252e-06
Corynebacterium	EC:4.2.1.113: o-succinylbenzoate synthase	0.641343	1.74077e-07	5.2252e-06
Rothia	EC:5.3.1.13: Arabinose-5-phosphate isomerase	-0.641014	1.77438e-07	5.25327e-06
Rothia	EC:3.1.3.45: 3-deoxy-manno-octulosonate-8-phosphatase	-0.64048	1.83012e-07	5.37273e-06
Actinomyces	EC:3.4.14.4: Dipeptidyl-peptidase III	-0.64048	1.83012e-07	5.37273e-06
Rothia	EC:3.1.26.11: Ribonuclease Z	-0.640328	1.84634e-07	5.37273e-06
Actinomyces	EC:3.2.1.51: Alpha-L-fucosidase	-0.640328	1.84634e-07	5.37273e-06
Defluviitaleaceae UCG-011	EC:3.4.21.102: C-terminal processing peptidase	0.640404	1.83821e-07	5.37273e-06
Defluviitaleaceae UCG-011	EC:1.8.1.8: Protein-disulfide reductase	0.640252	1.8545e-07	5.37806e-06
F0332	EC:2.1.1.171: 16S rRNA (guanine(966)-N(2))-methyltransferase	0.640175	1.8627e-07	5.38346e-06
Corynebacterium	EC:2.7.1.63: Polyphosphate--glucose phosphotransferase	0.640023	1.8792e-07	5.41272e-06
Actinomyces	EC:1.2.7.3: 2-oxoglutarate synthase	-0.63987	1.89583e-07	5.44218e-06
Rothia	EC:2.5.1.55: 3-deoxy-8-phosphooctulonate synthase	-0.639806	1.90286e-07	5.44396e-06
Actinomyces	EC:2.1.1.190: 23S rRNA (uracil(1939)-C(5))-methyltransferase	-0.639642	1.92104e-07	5.47753e-06
Defluviitaleaceae UCG-011	EC:1.3.1.14: Dihydroorotate dehydrogenase (NAD(+))	0.638879	2.00735e-07	5.68548e-06
Defluviitaleaceae UCG-011	EC:6.1.1.18: Glutamine--tRNA ligase	0.638879	2.00735e-07	5.68548e-06
Actinomyces	EC:3.5.1.44: Protein-glutamine glutaminase	-0.638599	2.04002e-07	5.702e-06
Pseudopropionibacterium	EC:2.1.1.189: 23S rRNA (uracil(747)-C(5))-methyltransferase	0.638651	2.03394e-07	5.702e-06
Pseudopropionibacterium	EC:5.3.1.30: 5-deoxy-glucuronate isomerase	0.638651	2.03394e-07	5.702e-06
Defluviitaleaceae UCG-011	EC:2.4.2.19: Nicotinate-nucleotide diphosphorylase (carboxylating)	0.638727	2.02504e-07	5.702e-06
Actinomyces	EC:2.4.99.17: S-adenosylmethionine:tRNA ribosyltransferase-isomerase	-0.638422	2.06087e-07	5.74137e-06
Rothia	EC:2.1.2.5: Glutamate formimidoyltransferase	-0.637824	2.13282e-07	5.88805e-06
Methanosaeta	EC:4.1.1.35: UDP-glucuronate decarboxylase	-0.637823	2.13302e-07	5.88805e-06
Defluviitaleaceae UCG-011	EC:2.8.4.4: [Ribosomal protein S12] (aspartate(89)-C(3))-methylthiotransferase	0.637812	2.13431e-07	5.88805e-06
Actinomyces	EC:3.5.1.53: N-carbamoylputrescine amidase	-0.636745	2.26876e-07	6.23874e-06
Corynebacterium	EC:2.4.99.17: S-adenosylmethionine:tRNA ribosyltransferase-isomerase	-0.636592	2.28861e-07	6.273e-06
Corynebacterium	EC:1.1.1.262: 4-hydroxythreonine-4-phosphate dehydrogenase	-0.635525	2.43214e-07	6.64498e-06
Rothia	EC:2.8.4.5: tRNA (N(6)-L-threonylcarbamoyladenosine(37)-C(2))-methylthiotransferase	-0.635296	2.46397e-07	6.6775e-06
Actinomyces	EC:1.7.1.13: PreQ(1) synthase	-0.63527	2.46762e-07	6.6775e-06
Defluviitaleaceae UCG-011	EC:1.11.1.9: Glutathione peroxidase	0.635296	2.46397e-07	6.6775e-06
F0332	EC:1.1.2.3: L-lactate dehydrogenase (cytochrome)	0.635144	2.48541e-07	6.7043e-06
Rothia	EC:2.1.1.190: 23S rRNA (uracil(1939)-C(5))-methyltransferase	-0.634763	2.53978e-07	6.82927e-06
Corynebacterium	EC:3.6.1.63: Alpha-D-ribose 1-methylphosphonate 5-triphosphate diphosphatase	-0.634705	2.54808e-07	6.82997e-06
Actinomyces	EC:2.7.7.87: L-threonylcarbamoyladenylate synthase	-0.634458	2.58407e-07	6.90467e-06
Rothia	EC:4.3.99.3: 7-carboxy-7-deazaguanine synthase	-0.634277	2.6106e-07	6.9537e-06
Actinomyces	EC:3.4.21.102: C-terminal processing peptidase	-0.634153	2.62909e-07	6.98104e-06
Corynebacterium	EC:2.1.1.219: tRNA (adenine(57)-N(1)/adenine(58)-N(1))-methyltransferase	0.633924	2.66333e-07	7.02804e-06
Corynebacterium	EC:2.1.1.220: tRNA (adenine(58)-N(1))-methyltransferase	0.633924	2.66333e-07	7.02804e-06
Actinomyces	EC:1.2.7.11: 2-oxoacid oxidoreductase (ferredoxin)	-0.633619	2.70964e-07	7.1061e-06
Pseudopropionibacterium	EC:5.3.1.31: Sulfoquinovose isomerase	0.633619	2.70964e-07	7.1061e-06
Actinomyces	EC:2.4.2.3: Uridine phosphorylase	-0.633391	2.74486e-07	7.17633e-06
Corynebacterium	EC:2.6.1.2: Alanine transaminase	0.633314	2.7567e-07	7.18517e-06
Corynebacterium	EC:4.1.1.32: Phosphoenolpyruvate carboxykinase (GTP)	0.632857	2.82873e-07	7.35036e-06
Corynebacterium	EC:2.3.1.129: Acyl-[acyl-carrier-protein]--UDP-N-acetylglucosamine O-acyltransferase	-0.632781	2.8409e-07	7.35949e-06
Corynebacterium	EC:4.1.1.5: Acetolactate decarboxylase	0.632704	2.85312e-07	7.36869e-06
Actinomyces	EC:2.4.1.288: decaprenol beta-1,5/1,6-galactofuranosyltransferase	0.632373	2.90677e-07	7.4845e-06
F0332	EC:3.4.11.2: Membrane alanyl aminopeptidase	0.632247	2.92751e-07	7.51512e-06
Rothia	EC:2.7.7.87: L-threonylcarbamoyladenylate synthase	-0.632171	2.94008e-07	7.51879e-06
Rothia	EC:2.1.1.177: 23S rRNA (pseudouridine(1915)-N(3))-methyltransferase	-0.631866	2.99088e-07	7.51879e-06
Rothia	EC:3.4.21.53: Endopeptidase La	-0.631866	2.99088e-07	7.51879e-06
Corynebacterium	EC:1.8.1.15: Mycothione reductase	0.631866	2.99088e-07	7.51879e-06
Corynebacterium	EC:2.7.7.42: [Glutamate--ammonia-ligase] adenylyltransferase	0.631866	2.99088e-07	7.51879e-06
Corynebacterium	EC:3.1.26.12: Ribonuclease E	0.631866	2.99088e-07	7.51879e-06
Corynebacterium	EC:1.13.11.49: Chlorite O(2)-lyase	0.632095	2.9527e-07	7.51879e-06
Corynebacterium	EC:3.6.3.8: Calcium-transporting ATPase	-0.631713	3.01659e-07	7.56104e-06
Acetomicrobium	EC:4.1.1.12: Aspartate 4-decarboxylase	-0.631186	3.10716e-07	7.73362e-06
Actinomyces	EC:1.1.1.271: GDP-L-fucose synthase	-0.63118	3.1082e-07	7.73362e-06
Rothia	EC:2.4.1.281: 4-O-beta-D-mannosyl-D-glucose phosphorylase	-0.631154	3.11274e-07	7.73362e-06
Corynebacterium	EC:3.4.13.22: D-Ala-D-Ala dipeptidase	-0.631027	3.13485e-07	7.76583e-06
Corynebacterium	EC:1.11.1.19: Dye decolorizing peroxidase	0.630951	3.14825e-07	7.77636e-06
Rothia	EC:2.3.1.61: Dihydrolipoyllysine-residue succinyltransferase	0.630875	3.16171e-07	7.78697e-06
Corynebacterium	EC:2.6.1.66: Valine--pyruvate transaminase	0.63057	3.21608e-07	7.89799e-06
Actinomyces	EC:3.1.3.45: 3-deoxy-manno-octulosonate-8-phosphatase	-0.630341	3.25744e-07	7.9765e-06
Corynebacterium	EC:2.7.7.87: L-threonylcarbamoyladenylate synthase	-0.630189	3.28528e-07	8.02157e-06
Corynebacterium	EC:5.1.99.6: NAD(P)H-hydrate epimerase	-0.630036	3.31335e-07	8.03236e-06
Rothia	EC:2.8.4.4: [Ribosomal protein S12] (aspartate(89)-C(3))-methylthiotransferase	-0.629808	3.35588e-07	8.03236e-06
Corynebacterium	EC:2.3.1.189: Mycothiol synthase	0.629808	3.35588e-07	8.03236e-06
Corynebacterium	EC:2.4.1.250: D-inositol-3-phosphate glycosyltransferase	0.629808	3.35588e-07	8.03236e-06
Corynebacterium	EC:3.5.1.103: deacetylase	0.629808	3.35588e-07	8.03236e-06
Corynebacterium	EC:3.5.1.115: Mycothiol S-conjugate amidase	0.629808	3.35588e-07	8.03236e-06
Corynebacterium	EC:6.3.1.13: ligase	0.629808	3.35588e-07	8.03236e-06
Corynebacterium	EC:1.1.2.3: L-lactate dehydrogenase (cytochrome)	0.629731	3.37016e-07	8.0439e-06
Corynebacterium	EC:2.4.2.3: Uridine phosphorylase	-0.629579	3.39891e-07	8.08979e-06
Corynebacterium	EC:1.5.5.2: Proline dehydrogenase	0.629172	3.47683e-07	8.25213e-06
Pseudopropionibacterium	EC:2.4.1.289: N-acetylglucosaminyl-diphospho-decaprenol L-rhamnosyltransferase	0.628512	3.60666e-07	8.53643e-06
Moorella	EC:3.5.4.2: Adenine deaminase	-0.628281	3.65314e-07	8.61005e-06
Rothia	EC:4.2.1.59: 3-hydroxyacyl-[acyl-carrier-protein] dehydratase	-0.628207	3.66816e-07	8.61005e-06
Corynebacterium	EC:2.7.6.2: Thiamine diphosphokinase	-0.628207	3.66816e-07	8.61005e-06
Methanosaeta	EC:4.2.3.3: Methylglyoxal synthase	-0.628078	3.69438e-07	8.6477e-06
Corynebacterium	EC:3.2.1.41: Pullulanase	-0.627926	3.72571e-07	8.69707e-06
Rothia	EC:3.5.1.108: UDP-3-O-acyl-N-acetylglucosamine deacetylase	-0.627825	3.74642e-07	8.72147e-06
Corynebacterium	EC:3.1.26.11: Ribonuclease Z	-0.627597	3.79413e-07	8.80839e-06
Fretibacterium	EC:1.1.1.26: Glyoxylate reductase	0.627522	3.80981e-07	8.82069e-06
Actinomyces	EC:4.2.3.3: Methylglyoxal synthase	-0.62682	3.96039e-07	9.14441e-06
Actinomyces	EC:3.5.4.28: S-adenosylhomocysteine deaminase	-0.626503	4.03018e-07	9.25524e-06
Actinomyces	EC:3.5.4.31: S-methyl-5'-thioadenosine deaminase	-0.626503	4.03018e-07	9.25524e-06
Rothia	EC:2.1.3.11: N-succinylornithine carbamoyltransferase	-0.626351	4.06416e-07	9.30813e-06
Actinomyces	EC:3.6.3.8: Calcium-transporting ATPase	-0.626072	4.12699e-07	9.42662e-06
Rothia	EC:2.7.1.130: Tetraacyldisaccharide 4'-kinase	-0.625996	4.14433e-07	9.44085e-06
Actinomyces	EC:1.17.99.6: Epoxyqueuosine reductase	-0.625843	4.17921e-07	9.49486e-06
Actinomyces	EC:6.1.1.18: Glutamine--tRNA ligase	-0.62531	4.30349e-07	9.6994e-06
Corynebacterium	EC:2.3.1.57: Diamine N-acetyltransferase	-0.62531	4.30349e-07	9.6994e-06
Pseudopropionibacterium	EC:2.6.1.66: Valine--pyruvate transaminase	0.625386	4.28552e-07	9.6994e-06
Corynebacterium	EC:2.8.4.4: [Ribosomal protein S12] (aspartate(89)-C(3))-methylthiotransferase	-0.625233	4.32152e-07	9.71427e-06
Corynebacterium	EC:2.5.1.68: (2Z,6E)-farnesyl diphosphate synthase	0.625157	4.33962e-07	9.72923e-06
Rothia	EC:2.4.1.182: Lipid-A-disaccharide synthase	-0.624929	4.39436e-07	9.82602e-06
Rothia	EC:3.1.1.53: Sialate O-acetylesterase	-0.624852	4.41275e-07	9.84124e-06
Methanothermobacter	EC:4.2.3.3: Methylglyoxal synthase	-0.624724	4.44395e-07	9.88487e-06
Corynebacterium	EC:3.2.2.23: DNA-formamidopyrimidine glycosylase	0.624292	4.55002e-07	1.00944e-05
Corynebacterium	EC:5.3.1.31: Sulfoquinovose isomerase	0.624242	4.56248e-07	1.00957e-05
Actinomyces	EC:2.7.1.177: L-threonine kinase	-0.623606	4.7238e-07	1.03985e-05
Pseudopropionibacterium	EC:2.6.1.2: Alanine transaminase	0.623633	4.71695e-07	1.03985e-05
Actinomyces	EC:2.1.1.177: 23S rRNA (pseudouridine(1915)-N(3))-methyltransferase	-0.623328	4.796e-07	1.05301e-05
Rothia	EC:3.2.1.50: Alpha-N-acetylglucosaminidase	-0.623263	4.81285e-07	1.05363e-05
Rothia	EC:2.4.2.3: Uridine phosphorylase	-0.623175	4.83599e-07	1.05363e-05
Actinomyces	EC:1.2.7.8: Indolepyruvate ferredoxin oxidoreductase	-0.623175	4.83599e-07	1.05363e-05
Corynebacterium	EC:2.7.8.8: CDP-diacylglycerol--serine O-phosphatidyltransferase	-0.623023	4.8763e-07	1.05969e-05
Corynebacterium	EC:2.1.1.223: tRNA(1)(Val) (adenine(37)-N(6))-methyltransferase	-0.62287	4.91692e-07	1.06579e-05
Pseudopropionibacterium	EC:3.6.1.7: Acylphosphatase	0.622718	4.95785e-07	1.07193e-05
Rothia	EC:2.1.1.171: 16S rRNA (guanine(966)-N(2))-methyltransferase	0.62226	5.08257e-07	1.09611e-05
Corynebacterium	EC:3.4.14.5: Dipeptidyl-peptidase IV	-0.621879	5.18874e-07	1.11617e-05
Corynebacterium	EC:3.2.1.78: Mannan endo-1,4-beta-mannosidase	-0.621727	5.23179e-07	1.12259e-05
Acetomicrobium	EC:3.1.3.89: 5'-deoxynucleotidase	-0.621633	5.25828e-07	1.12543e-05
Rothia	EC:4.2.3.3: Methylglyoxal synthase	-0.621522	5.2902e-07	1.12803e-05
Defluviitaleaceae UCG-011	EC:2.8.4.5: tRNA (N(6)-L-threonylcarbamoyladenosine(37)-C(2))-methylthiotransferase	0.621498	5.29699e-07	1.12803e-05
Rothia	EC:3.5.4.2: Adenine deaminase	-0.621343	5.34162e-07	1.13469e-05
Methanothermobacter	EC:5.4.3.5: D-ornithine 4,5-aminomutase	-0.620987	5.44535e-07	1.15384e-05
Defluviitaleaceae UCG-011	EC:1.4.3.16: L-aspartate oxidase	0.620747	5.51632e-07	1.16597e-05
Corynebacterium	EC:6.4.1.3: Propionyl-CoA carboxylase	0.620583	5.56545e-07	1.17344e-05
Pseudopropionibacterium	EC:2.5.1.48: Cystathionine gamma-synthase	0.619516	5.89473e-07	1.23979e-05
Methanosaeta	EC:5.4.3.5: D-ornithine 4,5-aminomutase	-0.619461	5.9121e-07	1.24037e-05
Corynebacterium	EC:2.1.1.190: 23S rRNA (uracil(1939)-C(5))-methyltransferase	-0.619363	5.94323e-07	1.24383e-05
Pseudopropionibacterium	EC:1.11.1.19: Dye decolorizing peroxidase	0.618906	6.09098e-07	1.27162e-05
Actinomyces	EC:2.7.8.8: CDP-diacylglycerol--serine O-phosphatidyltransferase	-0.618372	6.26769e-07	1.29894e-05
Actinomyces	EC:2.3.1.129: Acyl-[acyl-carrier-protein]--UDP-N-acetylglucosamine O-acyltransferase	-0.618372	6.26769e-07	1.29894e-05
Pseudopropionibacterium	EC:1.6.5.5: NADPH:quinone reductase	0.618449	6.24215e-07	1.29894e-05
Defluviitaleaceae UCG-011	EC:2.4.2.22: Xanthine phosphoribosyltransferase	0.617991	6.39683e-07	1.32248e-05
Cardiobacterium	EC:3.2.1.41: Pullulanase	-0.617748	6.48055e-07	1.33654e-05
F0332	EC:2.3.1.61: Dihydrolipoyllysine-residue succinyltransferase	0.617686	6.50193e-07	1.3377e-05
Pseudopropionibacterium	EC:3.2.1.35: Hyaluronoglucosaminidase	-0.61761	6.52846e-07	1.33991e-05
Corynebacterium	EC:3.5.4.12: dCMP deaminase	-0.617305	6.63558e-07	1.35535e-05
Corynebacterium	EC:2.5.1.90: All-trans-octaprenyl-diphosphate synthase	-0.617305	6.63558e-07	1.35535e-05
Corynebacterium	EC:1.11.1.9: Glutathione peroxidase	-0.617229	6.66262e-07	1.35761e-05
Rothia	EC:2.7.8.8: CDP-diacylglycerol--serine O-phosphatidyltransferase	-0.617	6.74435e-07	1.37097e-05
Pseudopropionibacterium	EC:2.4.1.245: Alpha,alpha-trehalose synthase	0.616848	6.79935e-07	1.37886e-05
Rothia	EC:1.2.7.1: Pyruvate synthase	-0.616771	6.82701e-07	1.38117e-05
Actinomyces	EC:3.1.12.1: 5' to 3' exodeoxyribonuclease (nucleoside 3'-phosphate-forming)	-0.616543	6.91062e-07	1.39341e-05
Pseudopropionibacterium	EC:2.4.1.288: decaprenol beta-1,5/1,6-galactofuranosyltransferase	0.616516	6.92032e-07	1.39341e-05
Defluviitaleaceae UCG-011	EC:2.7.8.8: CDP-diacylglycerol--serine O-phosphatidyltransferase	0.61578	7.19629e-07	1.44555e-05
Actinomyces	EC:1.4.3.16: L-aspartate oxidase	-0.615373	7.3535e-07	1.47041e-05
Rothia	EC:2.4.1.315: Diglucosyl diacylglycerol synthase (1,6-linking)	-0.61537	7.35464e-07	1.47041e-05
Rothia	EC:3.1.13.3: Oligonucleotidase	-0.615171	7.43272e-07	1.47952e-05
Acetomicrobium	EC:2.5.1.105: 5'-phosphate synthase	-0.615165	7.43504e-07	1.47952e-05
Pseudopropionibacterium	EC:4.1.1.5: Acetolactate decarboxylase	0.615018	7.49296e-07	1.48409e-05
Rothia	EC:6.3.4.18: 5-(carboxyamino)imidazole ribonucleotide synthase	0.61503	7.48831e-07	1.48409e-05
Capnocytophaga	EC:1.2.7.8: Indolepyruvate ferredoxin oxidoreductase	-0.614942	7.52324e-07	1.48663e-05
Pseudopropionibacterium	EC:1.1.1.91: Aryl-alcohol dehydrogenase (NADP(+))	0.614713	7.6148e-07	1.50123e-05
Corynebacterium	EC:4.1.1.65: Phosphatidylserine decarboxylase	-0.61418	7.83248e-07	1.54057e-05
Rothia	EC:1.1.1.133: dTDP-4-dehydrorhamnose reductase	-0.613875	7.95946e-07	1.5605e-05
Actinomyces	EC:2.1.2.5: Glutamate formimidoyltransferase	-0.613848	7.97056e-07	1.5605e-05
Corynebacterium	EC:6.1.1.22: Asparagine--tRNA ligase	-0.613646	8.05596e-07	1.5736e-05
Catonella	EC:6.4.1.3: Propionyl-CoA carboxylase	-0.613341	8.18633e-07	1.5954e-05
F0332	EC:3.6.1.7: Acylphosphatase	0.613036	8.31867e-07	1.61748e-05
Corynebacterium	EC:3.6.1.54: UDP-2,3-diacylglucosamine diphosphatase	-0.61296	8.35206e-07	1.62026e-05
Peptostreptococcus	EC:1.1.5.4: Malate dehydrogenase (quinone)	-0.612579	8.52092e-07	1.64926e-05
Acetomicrobium	EC:2.1.1.217: tRNA (adenine(22)-N(1))-methyltransferase	-0.611816	8.86826e-07	1.71075e-05
Catonella	EC:2.1.1.219: tRNA (adenine(57)-N(1)/adenine(58)-N(1))-methyltransferase	-0.611664	8.93929e-07	1.71075e-05
Catonella	EC:2.1.1.220: tRNA (adenine(58)-N(1))-methyltransferase	-0.611664	8.93929e-07	1.71075e-05
Corynebacterium	EC:5.3.1.13: Arabinose-5-phosphate isomerase	-0.611664	8.93929e-07	1.71075e-05
Corynebacterium	EC:2.3.1.61: Dihydrolipoyllysine-residue succinyltransferase	0.611664	8.93929e-07	1.71075e-05
Corynebacterium	EC:1.5.1.7: Saccharopine dehydrogenase (NAD(+), L-lysine-forming)	-0.611054	9.22878e-07	1.74648e-05
Corynebacterium	EC:4.1.1.96: Carboxynorspermidine decarboxylase	-0.611054	9.22878e-07	1.74648e-05
Corynebacterium	EC:4.1.99.17: Phosphomethylpyrimidine synthase	-0.611054	9.22878e-07	1.74648e-05
Defluviitaleaceae UCG-011	EC:2.3.1.129: Acyl-[acyl-carrier-protein]--UDP-N-acetylglucosamine O-acyltransferase	0.611054	9.22878e-07	1.74648e-05
Rothia	EC:3.6.1.7: Acylphosphatase	0.61113	9.19213e-07	1.74648e-05
Peptostreptococcus	EC:3.6.1.7: Acylphosphatase	-0.610978	9.26558e-07	1.74955e-05
Corynebacterium	EC:1.8.1.8: Protein-disulfide reductase	-0.610825	9.33958e-07	1.75572e-05
Defluviitaleaceae UCG-011	EC:4.2.1.47: GDP-mannose 4,6-dehydratase	0.610837	9.33391e-07	1.75572e-05
Corynebacterium	EC:3.1.3.45: 3-deoxy-manno-octulosonate-8-phosphatase	-0.610749	9.37679e-07	1.75882e-05
Defluviitaleaceae UCG-011	EC:2.1.1.191: 23S rRNA (cytosine(1962)-C(5))-methyltransferase	0.610673	9.41414e-07	1.76194e-05
Rothia	EC:1.1.1.262: 4-hydroxythreonine-4-phosphate dehydrogenase	-0.610444	9.52701e-07	1.7738e-05
Corynebacterium	EC:2.7.7.38: 3-deoxy-manno-octulosonate cytidylyltransferase	-0.610418	9.54016e-07	1.7738e-05
Defluviitaleaceae UCG-011	EC:4.1.1.65: Phosphatidylserine decarboxylase	0.610444	9.52701e-07	1.7738e-05
Corynebacterium	EC:2.5.1.55: 3-deoxy-8-phosphooctulonate synthase	-0.60996	9.77002e-07	1.80862e-05
Porphyromonas	EC:4.1.99.1: Tryptophanase	0.609987	9.75656e-07	1.80862e-05
Corynebacterium	EC:1.2.7.1: Pyruvate synthase	-0.609834	9.83422e-07	1.81655e-05
Corynebacterium	EC:1.7.99.1: Hydroxylamine reductase	-0.609693	9.90647e-07	1.82593e-05
Capnocytophaga	EC:3.1.3.89: 5'-deoxynucleotidase	-0.608901	1.03222e-06	1.89843e-05
Actinomyces	EC:3.1.13.3: Oligonucleotidase	-0.608157	1.07274e-06	1.9687e-05
Actinomyces	EC:2.4.2.19: Nicotinate-nucleotide diphosphorylase (carboxylating)	-0.607928	1.08549e-06	1.98507e-05
Capnocytophaga	EC:1.1.1.58: Tagaturonate reductase	-0.607913	1.08633e-06	1.98507e-05
Corynebacterium	EC:5.3.1.30: 5-deoxy-glucuronate isomerase	0.607623	1.10271e-06	2.01068e-05
Rothia	EC:6.1.1.18: Glutamine--tRNA ligase	-0.607166	1.12902e-06	2.05424e-05
Actinomyces	EC:2.4.1.182: Lipid-A-disaccharide synthase	-0.60709	1.13347e-06	2.05792e-05
Actinomyces	EC:2.7.1.130: Tetraacyldisaccharide 4'-kinase	-0.606709	1.15592e-06	2.08976e-05
Corynebacterium	EC:6.1.1.18: Glutamine--tRNA ligase	-0.606709	1.15592e-06	2.08976e-05
Corynebacterium	EC:1.1.1.26: Glyoxylate reductase	-0.606659	1.15885e-06	2.0906e-05
Actinomyces	EC:3.4.13.22: D-Ala-D-Ala dipeptidase	-0.606022	1.19739e-06	2.15393e-05
F0332	EC:6.3.4.18: 5-(carboxyamino)imidazole ribonucleotide synthase	0.605996	1.19902e-06	2.15393e-05
Actinomyces	EC:2.7.7.38: 3-deoxy-manno-octulosonate cytidylyltransferase	-0.605805	1.2108e-06	2.1705e-05
Rothia	EC:2.7.7.53: ATP adenylyltransferase	0.605718	1.21626e-06	2.17569e-05
Rothia	EC:4.1.1.65: Phosphatidylserine decarboxylase	-0.605565	1.2258e-06	2.18815e-05
Corynebacterium	EC:2.7.1.92: 5-dehydro-2-deoxygluconokinase	0.605489	1.23059e-06	2.19211e-05
Defluviitaleaceae UCG-011	EC:3.5.2.7: Imidazolonepropionase	0.605413	1.23541e-06	2.19608e-05
Peptostreptococcus	EC:2.7.7.53: ATP adenylyltransferase	-0.605184	1.24995e-06	2.21268e-05
Defluviitaleaceae UCG-011	EC:1.1.1.26: Glyoxylate reductase	0.60521	1.24828e-06	2.21268e-05
Rothia	EC:2.3.1.57: Diamine N-acetyltransferase	-0.605031	1.25974e-06	2.22537e-05
Rothia	EC:4.2.1.126: N-acetylmuramic acid 6-phosphate etherase	-0.604803	1.27455e-06	2.23879e-05
Actinomyces	EC:2.5.1.72: Quinolinate synthase	-0.604803	1.27455e-06	2.23879e-05
Moorella	EC:2.8.3.1: Propionate CoA-transferase	-0.604792	1.27524e-06	2.23879e-05
Actinomyces	EC:5.3.1.13: Arabinose-5-phosphate isomerase	-0.604498	1.29456e-06	2.26334e-05
Defluviitaleaceae UCG-011	EC:2.4.99.17: S-adenosylmethionine:tRNA ribosyltransferase-isomerase	0.604498	1.29456e-06	2.26334e-05
Actinomyces	EC:1.1.1.58: Tagaturonate reductase	-0.604102	1.32099e-06	2.30009e-05
Corynebacterium	EC:3.7.1.22: 3D-(3,5/4)-trihydroxycyclohexane-1,2-dione acylhydrolase (decyclizing)	0.604117	1.31997e-06	2.30009e-05
Actinomyces	EC:3.6.3.3: Cadmium-exporting ATPase	-0.603812	1.34064e-06	2.32005e-05
Actinomyces	EC:3.6.3.5: Zinc-exporting ATPase	-0.603812	1.34064e-06	2.32005e-05
F0332	EC:2.4.1.288: decaprenol beta-1,5/1,6-galactofuranosyltransferase	0.603861	1.33726e-06	2.32005e-05
Corynebacterium	EC:5.1.3.8: N-acylglucosamine 2-epimerase	-0.603735	1.34586e-06	2.32434e-05
Actinomyces	EC:4.2.1.59: 3-hydroxyacyl-[acyl-carrier-protein] dehydratase	-0.603507	1.36161e-06	2.34678e-05
Actinomyces	EC:2.1.1.217: tRNA (adenine(22)-N(1))-methyltransferase	-0.603126	1.38825e-06	2.38303e-05
Methanosaeta	EC:1.2.7.8: Indolepyruvate ferredoxin oxidoreductase	-0.603126	1.38825e-06	2.38303e-05
Pseudopropionibacterium	EC:3.2.1.10: Oligo-1,6-glucosidase	0.602897	1.40447e-06	2.40601e-05
Peptostreptococcus	EC:6.4.1.3: Propionyl-CoA carboxylase	-0.602668	1.42087e-06	2.42919e-05
Actinomyces	EC:2.5.1.55: 3-deoxy-8-phosphooctulonate synthase	-0.602451	1.4366e-06	2.45117e-05
Pseudopropionibacterium	EC:2.6.1.22: (S)-3-amino-2-methylpropionate transaminase	0.601753	1.48825e-06	2.53419e-05
Corynebacterium	EC:1.1.1.91: Aryl-alcohol dehydrogenase (NADP(+))	0.601601	1.49976e-06	2.54869e-05
Actinomyces	EC:4.1.1.65: Phosphatidylserine decarboxylase	-0.601067	1.54072e-06	2.61308e-05
Actinomyces	EC:1.13.11.2: Catechol 2,3-dioxygenase	0.600991	1.54666e-06	2.61792e-05
Actinomyces	EC:3.5.4.2: Adenine deaminase	-0.600759	1.56489e-06	2.63827e-05
Defluviitaleaceae UCG-011	EC:4.2.1.49: Urocanate hydratase	0.600762	1.5646e-06	2.63827e-05
Peptostreptococcus	EC:2.3.1.117: 2,3,4,5-tetrahydropyridine-2,6-dicarboxylate N-succinyltransferase	-0.60061	1.57666e-06	2.64761e-05
Rothia	EC:3.5.1.28: N-acetylmuramoyl-L-alanine amidase	-0.60061	1.57666e-06	2.64761e-05
Corynebacterium	EC:1.1.1.58: Tagaturonate reductase	-0.600557	1.5809e-06	2.6495e-05
Pseudopropionibacterium	EC:2.6.1.19: 4-aminobutyrate--2-oxoglutarate transaminase	0.600457	1.58881e-06	2.65751e-05
Catonella	EC:1.13.11.49: Chlorite O(2)-lyase	-0.600305	1.60105e-06	2.66226e-05
Rothia	EC:3.4.13.22: D-Ala-D-Ala dipeptidase	-0.600305	1.60105e-06	2.66226e-05
Porphyromonas	EC:5.4.3.3: Beta-lysine 5,6-aminomutase	0.600381	1.59492e-06	2.66226e-05
Cardiobacterium	EC:2.4.2.22: Xanthine phosphoribosyltransferase	-0.600076	1.61958e-06	2.68781e-05
Peptostreptococcus	EC:2.6.1.66: Valine--pyruvate transaminase	-0.6	1.6258e-06	2.69287e-05
Actinomyces	EC:4.1.1.81: Threonine-phosphate decarboxylase	-0.599695	1.6509e-06	2.72382e-05
Actinomyces	EC:4.1.1.49: Phosphoenolpyruvate carboxykinase (ATP)	-0.599695	1.6509e-06	2.72382e-05
Fretibacterium	EC:1.1.1.335: UDP-N-acetyl-2-amino-2-deoxyglucuronate dehydrogenase	0.599554	1.66263e-06	2.73256e-05
Porphyromonas	EC:1.4.1.11: L-erythro-3,5-diaminohexanoate dehydrogenase	0.599592	1.65945e-06	2.73256e-05
Catonella	EC:2.6.1.66: Valine--pyruvate transaminase	-0.599085	1.70218e-06	2.78144e-05
Actinomyces	EC:1.1.1.262: 4-hydroxythreonine-4-phosphate dehydrogenase	-0.599085	1.70218e-06	2.78144e-05
Corynebacterium	EC:2.7.7.53: ATP adenylyltransferase	0.599085	1.70218e-06	2.78144e-05
Peptostreptococcus	EC:4.1.1.32: Phosphoenolpyruvate carboxykinase (GTP)	-0.599009	1.7087e-06	2.78672e-05
Actinomyces	EC:1.1.1.133: dTDP-4-dehydrorhamnose reductase	-0.598552	1.74828e-06	2.8458e-05
Cardiobacterium	EC:1.15.1.2: Superoxide reductase	-0.598399	1.76166e-06	2.8621e-05
Corynebacterium	EC:2.1.1.177: 23S rRNA (pseudouridine(1915)-N(3))-methyltransferase	-0.59817	1.78191e-06	2.88948e-05
Peptostreptococcus	EC:2.7.7.56: tRNA nucleotidyltransferase	-0.598094	1.78871e-06	2.89498e-05
Cardiobacterium	EC:3.4.14.4: Dipeptidyl-peptidase III	-0.597865	1.80925e-06	2.91716e-05
Pseudopropionibacterium	EC:3.1.1.53: Sialate O-acetylesterase	-0.597789	1.81614e-06	2.91716e-05
Corynebacterium	EC:3.6.3.3: Cadmium-exporting ATPase	-0.597789	1.81614e-06	2.91716e-05
Corynebacterium	EC:3.6.3.5: Zinc-exporting ATPase	-0.597789	1.81614e-06	2.91716e-05
Rothia	EC:2.1.1.223: tRNA(1)(Val) (adenine(37)-N(6))-methyltransferase	-0.597713	1.82306e-06	2.92275e-05
Catonella	EC:2.6.1.2: Alanine transaminase	-0.597408	1.85099e-06	2.96193e-05
Actinomyces	EC:2.3.1.57: Diamine N-acetyltransferase	-0.597332	1.85803e-06	2.96606e-05
Corynebacterium	EC:1.2.1.18: Malonate-semialdehyde dehydrogenase (acetylating)	0.597267	1.86404e-06	2.96606e-05
Corynebacterium	EC:1.2.1.27: Methylmalonate-semialdehyde dehydrogenase (CoA acylating)	0.597267	1.86404e-06	2.96606e-05
Corynebacterium	EC:2.7.1.130: Tetraacyldisaccharide 4'-kinase	-0.597027	1.88646e-06	2.99612e-05
Actinomyces	EC:3.5.1.108: UDP-3-O-acyl-N-acetylglucosamine deacetylase	-0.596874	1.90082e-06	3.0133e-05
Peptostreptococcus	EC:2.6.1.2: Alanine transaminase	-0.596646	1.92256e-06	3.03643e-05
Corynebacterium	EC:2.1.1.171: 16S rRNA (guanine(966)-N(2))-methyltransferase	0.596646	1.92256e-06	3.03643e-05
Actinomyces	EC:3.2.1.41: Pullulanase	-0.59644	1.94233e-06	3.06197e-05
Corynebacterium	EC:3.4.11.2: Membrane alanyl aminopeptidase	0.596341	1.9519e-06	3.07135e-05
Rothia	EC:3.4.14.5: Dipeptidyl-peptidase IV	-0.595883	1.9967e-06	3.13604e-05
Corynebacterium	EC:2.4.1.182: Lipid-A-disaccharide synthase	-0.595807	2.00426e-06	3.1421e-05
Actinomyces	EC:4.1.99.17: Phosphomethylpyrimidine synthase	-0.595731	2.01184e-06	3.14819e-05
Moorella	EC:3.5.1.44: Protein-glutamine glutaminase	-0.595449	2.04016e-06	3.18663e-05
Corynebacterium	EC:1.1.1.29: Glycerate dehydrogenase	-0.594942	2.09195e-06	3.26153e-05
Catonella	EC:4.1.1.32: Phosphoenolpyruvate carboxykinase (GTP)	-0.594816	2.10498e-06	3.27583e-05
Corynebacterium	EC:1.2.4.2: Oxoglutarate dehydrogenase (succinyl-transferring)	0.59474	2.11292e-06	3.28218e-05
Rothia	EC:1.11.1.9: Glutathione peroxidase	-0.594587	2.12889e-06	3.30094e-05
Actinomyces	EC:1.16.3.2: Bacterial non-heme ferritin	-0.594435	2.14497e-06	3.31981e-05
Brachybacterium	EC:1.2.1.91: 3-oxo-5,6-dehydrosuberyl-CoA semialdehyde dehydrogenase	0.59351	2.24499e-06	3.45573e-05
Brachybacterium	EC:3.3.2.12: Oxepin-CoA hydrolase	0.59351	2.24499e-06	3.45573e-05
Brachybacterium	EC:1.14.13.149: Phenylacetyl-CoA 1,2-epoxidase	0.59351	2.24499e-06	3.45573e-05
Actinomyces	EC:3.4.21.53: Endopeptidase La	-0.593215	2.27771e-06	3.49977e-05
Corynebacterium	EC:3.5.1.44: Protein-glutamine glutaminase	-0.593162	2.28372e-06	3.50266e-05
Moorella	EC:4.3.99.3: 7-carboxy-7-deazaguanine synthase	-0.593032	2.29833e-06	3.51503e-05
Peptostreptococcus	EC:2.3.1.189: Mycothiol synthase	-0.592834	2.32074e-06	3.51503e-05
Peptostreptococcus	EC:2.4.1.250: D-inositol-3-phosphate glycosyltransferase	-0.592834	2.32074e-06	3.51503e-05
Peptostreptococcus	EC:3.5.1.103: deacetylase	-0.592834	2.32074e-06	3.51503e-05
Peptostreptococcus	EC:3.5.1.115: Mycothiol S-conjugate amidase	-0.592834	2.32074e-06	3.51503e-05
Peptostreptococcus	EC:6.3.1.13: ligase	-0.592834	2.32074e-06	3.51503e-05
Corynebacterium	EC:6.3.4.18: 5-(carboxyamino)imidazole ribonucleotide synthase	0.59296	2.30647e-06	3.51503e-05
Actinomyces	EC:2.1.1.223: tRNA(1)(Val) (adenine(37)-N(6))-methyltransferase	-0.592682	2.33816e-06	3.53512e-05
Corynebacterium	EC:3.1.3.6: 3'-nucleotidase	-0.592453	2.36452e-06	3.56229e-05
Corynebacterium	EC:3.1.4.16: 2',3'-cyclic-nucleotide 2'-phosphodiesterase	-0.592453	2.36452e-06	3.56229e-05
Rothia	EC:3.5.2.7: Imidazolonepropionase	-0.5923	2.38225e-06	3.58265e-05
Actinomyces	EC:3.1.1.53: Sialate O-acetylesterase	-0.591843	2.43618e-06	3.65728e-05
Actinomyces	EC:4.1.99.19: 2-iminoacetate synthase	-0.59169	2.45441e-06	3.67815e-05
Bergeyella	EC:1.15.1.2: Superoxide reductase	-0.591614	2.46357e-06	3.68538e-05
Actinomyces	EC:2.6.1.22: (S)-3-amino-2-methylpropionate transaminase	0.591462	2.48199e-06	3.7064e-05
Catonella	EC:1.5.5.2: Proline dehydrogenase	-0.59113	2.52251e-06	3.76031e-05
Rothia	EC:3.2.1.78: Mannan endo-1,4-beta-mannosidase	-0.590928	2.54747e-06	3.79086e-05
Actinomyces	EC:2.7.7.76: Molybdenum cofactor cytidylyltransferase	-0.590874	2.55414e-06	3.79169e-05
Actinomyces	EC:1.11.1.19: Dye decolorizing peroxidase	0.590852	2.55695e-06	3.79169e-05
Actinomyces	EC:1.1.1.29: Glycerate dehydrogenase	-0.590596	2.58898e-06	3.8284e-05
Peptostreptococcus	EC:2.3.1.31: Homoserine O-acetyltransferase	-0.590547	2.59522e-06	3.8284e-05
Actinomyces	EC:3.4.14.5: Dipeptidyl-peptidase IV	-0.590547	2.59522e-06	3.8284e-05
Bergeyella	EC:1.14.13.129: Beta-carotene 3-hydroxylase	0.590465	2.60555e-06	3.83697e-05
Rothia	EC:1.1.5.4: Malate dehydrogenase (quinone)	0.590318	2.62427e-06	3.85785e-05
Corynebacterium	EC:3.6.1.7: Acylphosphatase	0.59009	2.65362e-06	3.89427e-05
Peptostreptococcus	EC:1.8.1.15: Mycothione reductase	-0.590013	2.66347e-06	3.90198e-05
Corynebacterium	EC:3.2.1.99: Arabinan endo-1,5-alpha-L-arabinosidase	-0.589708	2.70322e-06	3.9534e-05
Defluviitaleaceae UCG-011	EC:3.5.3.9: Allantoate deiminase	0.589619	2.715e-06	3.9638e-05
Methanosaeta	EC:2.7.7.76: Molybdenum cofactor cytidylyltransferase	-0.589502	2.73041e-06	3.97947e-05
Catonella	EC:1.8.1.15: Mycothione reductase	-0.589175	2.77411e-06	4.02482e-05
Actinomyces	EC:2.3.1.189: Mycothiol synthase	0.589022	2.79468e-06	4.02482e-05
Actinomyces	EC:2.4.1.250: D-inositol-3-phosphate glycosyltransferase	0.589022	2.79468e-06	4.02482e-05
Actinomyces	EC:3.5.1.103: deacetylase	0.589022	2.79468e-06	4.02482e-05
Actinomyces	EC:3.5.1.115: Mycothiol S-conjugate amidase	0.589022	2.79468e-06	4.02482e-05
Actinomyces	EC:6.3.1.13: ligase	0.589022	2.79468e-06	4.02482e-05
Actinomyces	EC:1.8.1.15: Mycothione reductase	0.589099	2.78438e-06	4.02482e-05
Rothia	EC:4.1.99.17: Phosphomethylpyrimidine synthase	-0.588794	2.8258e-06	4.06275e-05
Cardiobacterium	EC:1.17.99.6: Epoxyqueuosine reductase	-0.588717	2.83625e-06	4.0684e-05
Corynebacterium	EC:1.1.1.81: Hydroxypyruvate reductase	-0.588695	2.83931e-06	4.0684e-05
Corynebacterium	EC:4.2.1.59: 3-hydroxyacyl-[acyl-carrier-protein] dehydratase	-0.588641	2.84673e-06	4.07217e-05
Catonella	EC:2.3.1.189: Mycothiol synthase	-0.588412	2.87839e-06	4.07628e-05
Catonella	EC:2.4.1.250: D-inositol-3-phosphate glycosyltransferase	-0.588412	2.87839e-06	4.07628e-05
Catonella	EC:3.5.1.103: deacetylase	-0.588412	2.87839e-06	4.07628e-05
Catonella	EC:3.5.1.115: Mycothiol S-conjugate amidase	-0.588412	2.87839e-06	4.07628e-05
Catonella	EC:6.3.1.13: ligase	-0.588412	2.87839e-06	4.07628e-05
Rothia	EC:1.8.1.8: Protein-disulfide reductase	-0.588412	2.87839e-06	4.07628e-05
Actinomyces	EC:2.3.1.182: (R)-citramalate synthase	-0.58826	2.89968e-06	4.0996e-05
Catonella	EC:2.7.7.42: [Glutamate--ammonia-ligase] adenylyltransferase	-0.588107	2.92112e-06	4.11621e-05
Catonella	EC:3.1.26.12: Ribonuclease E	-0.588107	2.92112e-06	4.11621e-05
Acetomicrobium	EC:4.2.3.3: Methylglyoxal synthase	-0.587977	2.93952e-06	4.13068e-05
Actinomyces	EC:1.7.99.1: Hydroxylamine reductase	-0.587966	2.94111e-06	4.13068e-05
Pseudopropionibacterium	EC:1.15.1.2: Superoxide reductase	-0.587574	2.99731e-06	4.20266e-05
Peptostreptococcus	EC:3.2.2.23: DNA-formamidopyrimidine glycosylase	-0.587471	3.01225e-06	4.21665e-05
Actinomyces	EC:3.1.3.73: Adenosylcobalamin/alpha-ribazole phosphatase	-0.587269	3.04168e-06	4.25084e-05
Methanothermobacter	EC:2.7.7.76: Molybdenum cofactor cytidylyltransferase	-0.587215	3.04957e-06	4.25249e-05
Corynebacterium	EC:4.1.1.49: Phosphoenolpyruvate carboxykinase (ATP)	-0.587193	3.05286e-06	4.25249e-05
Corynebacterium	EC:2.1.1.189: 23S rRNA (uracil(747)-C(5))-methyltransferase	0.58704	3.07535e-06	4.2768e-05
Actinomyces	EC:4.2.1.126: N-acetylmuramic acid 6-phosphate etherase	-0.586888	3.09799e-06	4.30125e-05
Peptostreptococcus	EC:1.5.5.2: Proline dehydrogenase	-0.58667	3.13056e-06	4.33464e-05
Actinomyces	EC:1.2.7.1: Pyruvate synthase	-0.586659	3.13224e-06	4.33464e-05
Methanothermobacter	EC:3.5.1.44: Protein-glutamine glutaminase	-0.586529	3.15189e-06	4.35091e-05
Porphyromonas	EC:3.5.4.28: S-adenosylhomocysteine deaminase	0.58648	3.15936e-06	4.35091e-05
Porphyromonas	EC:3.5.4.31: S-methyl-5'-thioadenosine deaminase	0.58648	3.15936e-06	4.35091e-05
Actinomyces	EC:2.6.1.2: Alanine transaminase	0.58643	3.16685e-06	4.35416e-05
Actinomyces	EC:2.6.1.66: Valine--pyruvate transaminase	0.586354	3.17846e-06	4.36307e-05
Acetomicrobium	EC:5.4.3.5: D-ornithine 4,5-aminomutase	-0.586041	3.22663e-06	4.42204e-05
Rothia	EC:2.5.1.90: All-trans-octaprenyl-diphosphate synthase	-0.585897	3.24899e-06	4.43836e-05
Defluviitaleaceae UCG-011	EC:5.99.1.2: DNA topoisomerase	0.585897	3.24899e-06	4.43836e-05
Actinomyces	EC:2.8.3.1: Propionate CoA-transferase	-0.585845	3.25709e-06	4.44229e-05
Methanothermobacter	EC:1.2.7.8: Indolepyruvate ferredoxin oxidoreductase	-0.585668	3.28479e-06	4.46574e-05
Pseudopropionibacterium	EC:3.2.2.21: DNA-3-methyladenine glycosylase II	0.585668	3.28479e-06	4.46574e-05
Actinomyces	EC:1.21.4.1: D-proline reductase (dithiol)	-0.585627	3.29122e-06	4.46733e-05
Actinomyces	EC:5.3.1.12: Glucuronate isomerase	-0.585592	3.29681e-06	4.46778e-05
Moorella	EC:5.3.1.4: L-arabinose isomerase	-0.585549	3.30356e-06	4.4698e-05
Corynebacterium	EC:3.1.21.4: Type II site-specific deoxyribonuclease	-0.585516	3.30886e-06	4.46986e-05
Catonella	EC:2.5.1.68: (2Z,6E)-farnesyl diphosphate synthase	-0.585439	3.32096e-06	4.47908e-05
Rothia	EC:1.2.7.8: Indolepyruvate ferredoxin oxidoreductase	-0.585363	3.3331e-06	4.48833e-05
Actinomyces	EC:3.7.1.5: Acylpyruvate hydrolase	0.585309	3.34171e-06	4.4928e-05
Corynebacterium	EC:3.4.21.53: Endopeptidase La	-0.585211	3.3575e-06	4.5069e-05
Methanothermobacter	EC:3.5.4.2: Adenine deaminase	-0.585168	3.36438e-06	4.50901e-05
Actinomyces	EC:1.8.1.8: Protein-disulfide reductase	-0.584982	3.39442e-06	4.5421e-05
Actinomyces	EC:3.5.2.7: Imidazolonepropionase	-0.584906	3.4068e-06	4.54538e-05
Methanosaeta	EC:3.5.4.2: Adenine deaminase	-0.584901	3.40757e-06	4.54538e-05
Defluviitaleaceae UCG-011	EC:1.1.1.335: UDP-N-acetyl-2-amino-2-deoxyglucuronate dehydrogenase	0.584802	3.42364e-06	4.55967e-05
Porphyromonas	EC:4.3.1.14: 3-aminobutyryl-CoA ammonia-lyase	0.584524	3.46938e-06	4.61335e-05
Catonella	EC:2.4.1.288: decaprenol beta-1,5/1,6-galactofuranosyltransferase	-0.584231	3.51834e-06	4.66634e-05
Peptostreptococcus	EC:2.5.1.68: (2Z,6E)-farnesyl diphosphate synthase	-0.58422	3.52021e-06	4.66634e-05
Defluviitaleaceae UCG-011	EC:4.3.1.3: Histidine ammonia-lyase	0.584067	3.54588e-06	4.69305e-05
Capnocytophaga	EC:5.4.3.5: D-ornithine 4,5-aminomutase	-0.584019	3.55407e-06	4.6955e-05
Rothia	EC:3.6.1.54: UDP-2,3-diacylglucosamine diphosphatase	-0.583991	3.55879e-06	4.6955e-05
Capnocytophaga	EC:4.1.1.35: UDP-glucuronate decarboxylase	-0.583769	3.59666e-06	4.73811e-05
Rothia	EC:1.1.1.91: Aryl-alcohol dehydrogenase (NADP(+))	0.583686	3.61083e-06	4.74942e-05
F0332	EC:4.1.3.3: N-acetylneuraminate lyase	-0.583533	3.63712e-06	4.75455e-05
Defluviitaleaceae UCG-011	EC:3.1.3.6: 3'-nucleotidase	0.583533	3.63712e-06	4.75455e-05
Defluviitaleaceae UCG-011	EC:3.1.4.16: 2',3'-cyclic-nucleotide 2'-phosphodiesterase	0.583533	3.63712e-06	4.75455e-05
Actinomyces	EC:2.6.1.19: 4-aminobutyrate--2-oxoglutarate transaminase	0.58361	3.62395e-06	4.75455e-05
Peptostreptococcus	EC:1.13.11.49: Chlorite O(2)-lyase	-0.583229	3.69023e-06	4.81657e-05
Rothia	EC:4.2.1.49: Urocanate hydratase	-0.582466	3.82618e-06	4.98635e-05
Actinomyces	EC:3.6.1.54: UDP-2,3-diacylglucosamine diphosphatase	-0.582314	3.85392e-06	5.01482e-05
Rothia	EC:5.3.1.17: 5-dehydro-4-deoxy-D-glucuronate isomerase	-0.582222	3.87078e-06	5.02905e-05
Actinomyces	EC:2.5.1.90: All-trans-octaprenyl-diphosphate synthase	-0.582085	3.89589e-06	5.05394e-05
Rothia	EC:2.5.1.17: Cob(I)yrinic acid a,c-diamide adenosyltransferase	-0.581856	3.93827e-06	5.10115e-05
Fretibacterium	EC:1.2.99.5: Formylmethanofuran dehydrogenase	0.58181	3.94693e-06	5.10458e-05
Moorella	EC:4.1.1.35: UDP-glucuronate decarboxylase	-0.581519	4.00149e-06	5.16727e-05
Actinomyces	EC:3.5.1.28: N-acetylmuramoyl-L-alanine amidase	-0.581094	4.08269e-06	5.26413e-05
Rothia	EC:1.8.5.2: Thiosulfate dehydrogenase (quinone)	0.580941	4.11216e-06	5.29409e-05
Peptostreptococcus	EC:2.1.1.219: tRNA (adenine(57)-N(1)/adenine(58)-N(1))-methyltransferase	-0.580789	4.14182e-06	5.31617e-05
Peptostreptococcus	EC:2.1.1.220: tRNA (adenine(58)-N(1))-methyltransferase	-0.580789	4.14182e-06	5.31617e-05
F0332	EC:1.8.1.15: Mycothione reductase	0.580713	4.15673e-06	5.32726e-05
Porphyromonas	EC:3.4.13.22: D-Ala-D-Ala dipeptidase	0.580484	4.20175e-06	5.37685e-05
Corynebacterium	EC:2.8.3.1: Propionate CoA-transferase	-0.579745	4.35037e-06	5.55866e-05
Peptostreptococcus	EC:1.11.1.19: Dye decolorizing peroxidase	-0.579646	4.37073e-06	5.5763e-05
Catonella	EC:4.2.1.113: o-succinylbenzoate synthase	-0.579515	4.39757e-06	5.60212e-05
Catonella	EC:2.7.7.53: ATP adenylyltransferase	-0.579341	4.43373e-06	5.63131e-05
Peptostreptococcus	EC:3.2.2.21: DNA-3-methyladenine glycosylase II	-0.579341	4.43373e-06	5.63131e-05
Peptostreptococcus	EC:3.4.11.2: Membrane alanyl aminopeptidase	-0.579036	4.49758e-06	5.69537e-05
Actinomyces	EC:1.15.1.2: Superoxide reductase	-0.579036	4.49758e-06	5.69537e-05
Catonella	EC:1.11.1.19: Dye decolorizing peroxidase	-0.578883	4.52982e-06	5.72766e-05
F0332	EC:2.6.1.66: Valine--pyruvate transaminase	0.578426	4.62783e-06	5.8429e-05
F0332	EC:2.3.1.189: Mycothiol synthase	0.578045	4.71102e-06	5.88669e-05
F0332	EC:2.4.1.250: D-inositol-3-phosphate glycosyltransferase	0.578045	4.71102e-06	5.88669e-05
F0332	EC:3.5.1.103: deacetylase	0.578045	4.71102e-06	5.88669e-05
F0332	EC:3.5.1.115: Mycothiol S-conjugate amidase	0.578045	4.71102e-06	5.88669e-05
F0332	EC:6.3.1.13: ligase	0.578045	4.71102e-06	5.88669e-05
Corynebacterium	EC:3.2.1.10: Oligo-1,6-glucosidase	0.578197	4.67758e-06	5.88669e-05
F0332	EC:2.6.1.2: Alanine transaminase	0.578197	4.67758e-06	5.88669e-05
Corynebacterium	EC:2.3.1.201: UDP-2-acetamido-3-amino-2,3-dideoxy-glucuronate N-acetyltransferase	-0.577892	4.74468e-06	5.91885e-05
Actinomyces	EC:5.3.1.23: S-methyl-5-thioribose-1-phosphate isomerase	-0.577865	4.75068e-06	5.91885e-05
Capnocytophaga	EC:3.5.1.44: Protein-glutamine glutaminase	-0.5778	4.76517e-06	5.91954e-05
Filifactor	EC:1.2.99.5: Formylmethanofuran dehydrogenase	0.577807	4.76366e-06	5.91954e-05
Rothia	EC:1.16.3.2: Bacterial non-heme ferritin	-0.57774	4.77856e-06	5.92751e-05
Rothia	EC:2.5.1.48: Cystathionine gamma-synthase	0.577511	4.82981e-06	5.98234e-05
Moorella	EC:1.2.7.8: Indolepyruvate ferredoxin oxidoreductase	-0.577435	4.847e-06	5.9949e-05
Peptostreptococcus	EC:6.3.4.18: 5-(carboxyamino)imidazole ribonucleotide synthase	-0.576874	4.97525e-06	6.14458e-05
Actinomyces	EC:4.2.1.49: Urocanate hydratase	-0.576825	4.98663e-06	6.14969e-05
Pseudopropionibacterium	EC:3.4.14.4: Dipeptidyl-peptidase III	-0.576672	5.02211e-06	6.18448e-05
Capnocytophaga	EC:2.5.1.105: 5'-phosphate synthase	-0.576548	5.0513e-06	6.21142e-05
Corynebacterium	EC:2.4.1.319: Beta-1,4-mannooligosaccharide phosphorylase	-0.576367	5.09379e-06	6.24559e-05
Corynebacterium	EC:2.4.1.320: 1,4-beta-mannosyl-N-acetylglucosamine phosphorylase	-0.576367	5.09379e-06	6.24559e-05
Cardiobacterium	EC:1.2.7.3: 2-oxoglutarate synthase	-0.57591	5.20309e-06	6.36125e-05
Defluviitaleaceae UCG-011	EC:5.1.99.6: NAD(P)H-hydrate epimerase	0.57591	5.20309e-06	6.36125e-05
Defluviitaleaceae UCG-011	EC:1.7.99.1: Hydroxylamine reductase	0.575692	5.25588e-06	6.41655e-05
Moorella	EC:1.17.1.4: Xanthine dehydrogenase	-0.575589	5.28112e-06	6.43812e-05
Peptostreptococcus	EC:1.1.2.3: L-lactate dehydrogenase (cytochrome)	-0.575529	5.29583e-06	6.4468e-05
Actinomyces	EC:1.7.1.15: Nitrite reductase (NADH)	0.575376	5.33336e-06	6.4832e-05
Defluviitaleaceae UCG-011	EC:5.1.3.8: N-acylglucosamine 2-epimerase	0.575071	5.40915e-06	6.56593e-05
Peptostreptococcus	EC:3.5.4.13: dCTP deaminase	-0.574919	5.44742e-06	6.60296e-05
Methanothermobacter	EC:4.1.1.35: UDP-glucuronate decarboxylase	-0.574772	5.4845e-06	6.63073e-05
Defluviitaleaceae UCG-011	EC:6.1.1.22: Asparagine--tRNA ligase	0.574767	5.48594e-06	6.63073e-05
Cardiobacterium	EC:3.5.1.53: N-carbamoylputrescine amidase	-0.57469	5.5053e-06	6.64467e-05
Pseudopropionibacterium	EC:2.7.7.56: tRNA nucleotidyltransferase	0.574538	5.5442e-06	6.68213e-05
Defluviitaleaceae UCG-011	EC:3.1.3.45: 3-deoxy-manno-octulosonate-8-phosphatase	0.574385	5.58335e-06	6.7198e-05
Peptostreptococcus	EC:4.2.1.113: o-succinylbenzoate synthase	-0.57414	5.6468e-06	6.78654e-05
Bergeyella	EC:2.8.3.17: Cinnamoyl-CoA:phenyllactate CoA-transferase	-0.574098	5.65791e-06	6.7903e-05
Catonella	EC:4.1.1.5: Acetolactate decarboxylase	-0.573852	5.72243e-06	6.82915e-05
Peptostreptococcus	EC:2.7.7.42: [Glutamate--ammonia-ligase] adenylyltransferase	-0.573852	5.72243e-06	6.82915e-05
Peptostreptococcus	EC:3.1.26.12: Ribonuclease E	-0.573852	5.72243e-06	6.82915e-05
Porphyromonas	EC:3.4.14.5: Dipeptidyl-peptidase IV	0.573928	5.70237e-06	6.82915e-05
Defluviitaleaceae UCG-011	EC:2.7.7.87: L-threonylcarbamoyladenylate synthase	0.573699	5.76276e-06	6.86762e-05
Rothia	EC:3.5.3.9: Allantoate deiminase	-0.573359	5.85362e-06	6.96614e-05
Catonella	EC:1.1.2.3: L-lactate dehydrogenase (cytochrome)	-0.573013	5.9475e-06	7.06796e-05
Defluviitaleaceae UCG-011	EC:3.2.1.41: Pullulanase	0.572959	5.96238e-06	7.07575e-05
Catonella	EC:2.3.1.61: Dihydrolipoyllysine-residue succinyltransferase	-0.572861	5.9893e-06	7.09778e-05
Actinomyces	EC:4.99.1.3: Sirohydrochlorin cobaltochelatase	-0.572098	6.20239e-06	7.34007e-05
Actinomyces	EC:4.1.1.3: Oxaloacetate decarboxylase	-0.57187	6.26768e-06	7.40702e-05
Peptostreptococcus	EC:1.9.3.1: Cytochrome-c oxidase	-0.571793	6.28958e-06	7.42258e-05
Capnocytophaga	EC:4.1.1.12: Aspartate 4-decarboxylase	-0.57175	6.30211e-06	7.42705e-05
Corynebacterium	EC:5.3.1.12: Glucuronate isomerase	-0.571717	6.31156e-06	7.42788e-05
Defluviitaleaceae UCG-011	EC:3.5.4.12: dCMP deaminase	0.571031	6.51256e-06	7.64326e-05
Corynebacterium	EC:1.6.5.5: NADPH:quinone reductase	0.571031	6.51256e-06	7.64326e-05
Actinomyces	EC:5.1.3.8: N-acylglucosamine 2-epimerase	-0.570879	6.55803e-06	7.68601e-05
Rothia	EC:2.7.7.76: Molybdenum cofactor cytidylyltransferase	-0.570672	6.62022e-06	7.74821e-05
Capnocytophaga	EC:3.5.4.2: Adenine deaminase	-0.570606	6.63997e-06	7.76063e-05
Rothia	EC:5.99.1.2: DNA topoisomerase	-0.570345	6.7195e-06	7.8428e-05
Catonella	EC:1.7.2.1: Nitrite reductase (NO-forming)	-0.570269	6.74286e-06	7.85927e-05
Rothia	EC:3.4.11.4: Tripeptide aminopeptidase	-0.570116	6.78982e-06	7.90316e-05
F0332	EC:5.1.99.3: Allantoin racemase	0.56999	6.829e-06	7.93789e-05
Catonella	EC:3.2.2.23: DNA-formamidopyrimidine glycosylase	-0.569822	6.88125e-06	7.9877e-05
Rothia	EC:3.1.21.4: Type II site-specific deoxyribonuclease	-0.569506	6.9807e-06	8.09209e-05
Corynebacterium	EC:2.8.3.8: Acetate CoA-transferase	-0.569278	7.05356e-06	8.14929e-05
Catonella	EC:2.4.1.289: N-acetylglucosaminyl-diphospho-decaprenol L-rhamnosyltransferase	-0.569201	7.078e-06	8.14929e-05
Corynebacterium	EC:4.1.99.1: Tryptophanase	-0.569201	7.078e-06	8.14929e-05
Actinomyces	EC:5.3.3.18: 2-(1,2-epoxy-1,2-dihydrophenyl)acetyl-CoA isomerase	0.56925	7.06229e-06	8.14929e-05
Pseudopropionibacterium	EC:1.14.12.17: Nitric oxide dioxygenase	0.569278	7.05356e-06	8.14929e-05
Actinomyces	EC:4.1.99.1: Tryptophanase	-0.56882	7.20139e-06	8.28014e-05
Actinomyces	EC:4.1.1.12: Aspartate 4-decarboxylase	-0.568624	7.26579e-06	8.3429e-05
Pseudopropionibacterium	EC:1.4.3.19: Glycine oxidase	0.568439	7.32677e-06	8.40157e-05
Actinomyces	EC:4.1.3.3: N-acetylneuraminate lyase	-0.568287	7.37749e-06	8.44832e-05
Porphyromonas	EC:2.3.1.57: Diamine N-acetyltransferase	0.56821	7.40297e-06	8.45471e-05
F0332	EC:1.11.1.19: Dye decolorizing peroxidase	0.56821	7.40297e-06	8.45471e-05
Rikenellaceae RC9 gut group	EC:2.3.1.29: Glycine C-acetyltransferase	0.567982	7.47991e-06	8.53111e-05
Cardiobacterium	EC:1.1.1.271: GDP-L-fucose synthase	-0.567448	7.66232e-06	8.71576e-05
Defluviitaleaceae UCG-011	EC:4.1.99.17: Phosphomethylpyrimidine synthase	0.567448	7.66232e-06	8.71576e-05
Catonella	EC:2.7.1.63: Polyphosphate--glucose phosphotransferase	-0.567372	7.68871e-06	8.73409e-05
Defluviitaleaceae UCG-011	EC:1.5.1.7: Saccharopine dehydrogenase (NAD(+), L-lysine-forming)	0.567067	7.79512e-06	8.8196e-05
Porphyromonas	EC:1.17.99.6: Epoxyqueuosine reductase	0.567067	7.79512e-06	8.8196e-05
Rothia	EC:5.3.1.30: 5-deoxy-glucuronate isomerase	0.567067	7.79512e-06	8.8196e-05
Pseudopropionibacterium	EC:3.2.1.41: Pullulanase	-0.567012	7.81433e-06	8.82643e-05
Defluviitaleaceae UCG-011	EC:3.1.1.53: Sialate O-acetylesterase	0.566991	7.82194e-06	8.82643e-05
Peptostreptococcus	EC:3.2.1.93: Alpha,alpha-phosphotrehalase	-0.566838	7.87583e-06	8.87546e-05
Actinomyces	EC:3.1.3.89: 5'-deoxynucleotidase	-0.566587	7.96528e-06	8.96437e-05
Corynebacterium	EC:4.1.3.3: N-acetylneuraminate lyase	-0.566381	8.03957e-06	9.03601e-05
Pseudopropionibacterium	EC:1.2.1.8: Betaine-aldehyde dehydrogenase	0.566049	8.16049e-06	9.14772e-05
Rothia	EC:2.7.1.92: 5-dehydro-2-deoxygluconokinase	0.566076	8.15049e-06	9.14772e-05
Peptostreptococcus	EC:2.4.1.288: decaprenol beta-1,5/1,6-galactofuranosyltransferase	-0.56601	8.17447e-06	9.15132e-05
Defluviitaleaceae UCG-011	EC:2.4.1.182: Lipid-A-disaccharide synthase	0.565923	8.20647e-06	9.16299e-05
Rothia	EC:3.7.1.22: 3D-(3,5/4)-trihydroxycyclohexane-1,2-dione acylhydrolase (decyclizing)	0.565923	8.20647e-06	9.16299e-05
Cardiobacterium	EC:6.3.4.20: 7-cyano-7-deazaguanine synthase	-0.565847	8.2346e-06	9.18233e-05
Fretibacterium	EC:1.15.1.2: Superoxide reductase	0.565771	8.26281e-06	9.20172e-05
Actinomyces	EC:2.1.1.195: Cobalt-precorrin-5B (C(1))-methyltransferase	-0.565237	8.46285e-06	9.39985e-05
Actinomyces	EC:5.99.1.2: DNA topoisomerase	-0.565237	8.46285e-06	9.39985e-05
Rothia	EC:2.4.1.245: Alpha,alpha-trehalose synthase	0.565085	8.52082e-06	9.45188e-05
Corynebacterium	EC:2.8.3.9: Butyrate--acetoacetate CoA-transferase	-0.564932	8.57916e-06	9.50419e-05
Rothia	EC:2.3.1.201: UDP-2-acetamido-3-amino-2,3-dideoxy-glucuronate N-acetyltransferase	-0.564856	8.60847e-06	9.52424e-05
Rikenellaceae RC9 gut group	EC:3.4.22.37: Gingipain R	0.564518	8.73959e-06	9.65674e-05
Pseudopropionibacterium	EC:3.2.1.78: Mannan endo-1,4-beta-mannosidase	-0.564246	8.8463e-06	9.76195e-05
Pseudopropionibacterium	EC:1.9.3.1: Cytochrome-c oxidase	0.564094	8.90671e-06	9.81586e-05
Actinomyces	EC:2.3.1.201: UDP-2-acetamido-3-amino-2,3-dideoxy-glucuronate N-acetyltransferase	-0.563408	9.18328e-06	0.000101076
Peptostreptococcus	EC:1.7.2.1: Nitrite reductase (NO-forming)	-0.56295	9.37207e-06	0.00010302
Actinomyces	EC:2.1.3.11: N-succinylornithine carbamoyltransferase	-0.562351	9.6248e-06	0.000105661
Defluviitaleaceae UCG-011	EC:2.7.1.130: Tetraacyldisaccharide 4'-kinase	0.562264	9.662e-06	0.000105933
Rothia	EC:3.4.22.37: Gingipain R	-0.562155	9.70908e-06	0.00010624
Defluviitaleaceae UCG-011	EC:4.1.1.96: Carboxynorspermidine decarboxylase	0.562112	9.72755e-06	0.00010624
Rothia	EC:5.3.1.31: Sulfoquinovose isomerase	0.562112	9.72755e-06	0.00010624
Rothia	EC:2.5.1.105: 5'-phosphate synthase	-0.562023	9.76565e-06	0.00010652
Catonella	EC:3.6.1.7: Acylphosphatase	-0.561883	9.82664e-06	0.000107047
Defluviitaleaceae UCG-011	EC:2.1.1.190: 23S rRNA (uracil(1939)-C(5))-methyltransferase	0.561654	9.92667e-06	0.000107999
Catonella	EC:3.4.11.2: Membrane alanyl aminopeptidase	-0.561426	1.00276e-05	0.000108958
Cardiobacterium	EC:2.1.1.191: 23S rRNA (cytosine(1962)-C(5))-methyltransferase	-0.560206	1.05824e-05	0.000114839
Pseudopropionibacterium	EC:2.3.1.31: Homoserine O-acetyltransferase	0.560053	1.06537e-05	0.000115465
Corynebacterium	EC:1.4.1.11: L-erythro-3,5-diaminohexanoate dehydrogenase	-0.559988	1.06845e-05	0.000115652
Peptostreptococcus	EC:2.7.1.63: Polyphosphate--glucose phosphotransferase	-0.55952	1.09069e-05	0.000117758
Corynebacterium	EC:5.4.3.3: Beta-lysine 5,6-aminomutase	-0.55952	1.09069e-05	0.000117758
Corynebacterium	EC:1.9.3.1: Cytochrome-c oxidase	0.559291	1.1017e-05	0.000118797
Capnocytophaga	EC:2.4.2.53: Undecaprenyl-phosphate 4-deoxy-4-formamido-L-arabinose transferase	-0.559165	1.1078e-05	0.000119303
Actinomyces	EC:1.4.3.10: Putrescine oxidase	0.559111	1.11044e-05	0.000119436
Porphyromonas	EC:2.1.1.223: tRNA(1)(Val) (adenine(37)-N(6))-methyltransferase	0.55891	1.1203e-05	0.000120343
Catonella	EC:2.1.1.189: 23S rRNA (uracil(747)-C(5))-methyltransferase	-0.558834	1.12405e-05	0.000120442
F0332	EC:3.2.2.21: DNA-3-methyladenine glycosylase II	0.558834	1.12405e-05	0.000120442
Catonella	EC:2.1.1.171: 16S rRNA (guanine(966)-N(2))-methyltransferase	-0.558681	1.13159e-05	0.000121097
Actinomyces	EC:3.1.1.85: Pimeloyl-[acyl-carrier protein] methyl ester esterase	-0.558224	1.15449e-05	0.000123071
Actinomyces	EC:1.1.1.306: S-(hydroxymethyl)mycothiol dehydrogenase	0.558169	1.15728e-05	0.000123071
Actinomyces	EC:2.7.7.58: (2,3-dihydroxybenzoyl)adenylate synthase	0.558196	1.15588e-05	0.000123071
Actinomyces	EC:1.3.1.28: 2,3-dihydro-2,3-dihydroxybenzoate dehydrogenase	0.558196	1.15588e-05	0.000123071
Actinomyces	EC:3.3.2.1: Isochorismatase	0.558196	1.15588e-05	0.000123071
Rothia	EC:1.2.1.18: Malonate-semialdehyde dehydrogenase (acetylating)	0.557396	1.19705e-05	0.000126983
Rothia	EC:1.2.1.27: Methylmalonate-semialdehyde dehydrogenase (CoA acylating)	0.557396	1.19705e-05	0.000126983
Defluviitaleaceae UCG-011	EC:1.1.1.81: Hydroxypyruvate reductase	0.557316	1.20124e-05	0.000127268
Porphyromonas	EC:2.8.3.9: Butyrate--acetoacetate CoA-transferase	0.557233	1.2056e-05	0.000127572
Rothia	EC:4.1.1.12: Aspartate 4-decarboxylase	-0.557186	1.20804e-05	0.000127671
Peptostreptococcus	EC:2.1.1.171: 16S rRNA (guanine(966)-N(2))-methyltransferase	-0.557004	1.21769e-05	0.000128531
Fretibacterium	EC:2.4.1.315: Diglucosyl diacylglycerol synthase (1,6-linking)	0.556818	1.22762e-05	0.000129418
Actinomyces	EC:2.1.1.197: Malonyl-[acyl-carrier protein] O-methyltransferase	-0.556699	1.23398e-05	0.000129928
Peptostreptococcus	EC:2.3.1.61: Dihydrolipoyllysine-residue succinyltransferase	-0.556623	1.23809e-05	0.000130038
Pseudopropionibacterium	EC:5.1.3.8: N-acylglucosamine 2-epimerase	-0.556623	1.23809e-05	0.000130038
Pseudopropionibacterium	EC:1.4.3.10: Putrescine oxidase	0.556519	1.24369e-05	0.000130465
Cardiobacterium	EC:3.2.1.78: Mannan endo-1,4-beta-mannosidase	-0.555937	1.2756e-05	0.000133483
Corynebacterium	EC:3.5.1.108: UDP-3-O-acyl-N-acetylglucosamine deacetylase	-0.555937	1.2756e-05	0.000133483
Cardiobacterium	EC:3.2.1.51: Alpha-L-fucosidase	-0.55586	1.27983e-05	0.000133596
Actinomyces	EC:3.2.2.21: DNA-3-methyladenine glycosylase II	0.55586	1.27983e-05	0.000133596
Actinomyces	EC:2.5.1.105: 5'-phosphate synthase	-0.555467	1.30191e-05	0.000135734
Defluviitaleaceae UCG-011	EC:3.4.22.37: Gingipain R	0.555293	1.31175e-05	0.000136593
Corynebacterium	EC:2.1.1.217: tRNA (adenine(22)-N(1))-methyltransferase	-0.555251	1.31416e-05	0.000136676
Peptostreptococcus	EC:2.1.1.189: 23S rRNA (uracil(747)-C(5))-methyltransferase	-0.554869	1.33605e-05	0.000138444
Rikenellaceae RC9 gut group	EC:3.2.2.4: AMP nucleosidase	0.554869	1.33605e-05	0.000138444
Actinomyces	EC:1.4.3.19: Glycine oxidase	0.554869	1.33605e-05	0.000138444
Rothia	EC:2.1.1.217: tRNA (adenine(22)-N(1))-methyltransferase	-0.554717	1.3449e-05	0.000139191
Catonella	EC:6.3.4.18: 5-(carboxyamino)imidazole ribonucleotide synthase	-0.554575	1.35318e-05	0.000139772
Cardiobacterium	EC:3.4.13.22: D-Ala-D-Ala dipeptidase	-0.554565	1.3538e-05	0.000139772
Rothia	EC:3.1.3.89: 5'-deoxynucleotidase	-0.554503	1.35741e-05	0.000139913
F0332	EC:2.5.1.26: Alkylglycerone-phosphate synthase	0.554485	1.35846e-05	0.000139913
Actinomyces	EC:3.1.1.1: Carboxylesterase	0.554412	1.36276e-05	0.000140186
Porphyromonas	EC:1.1.1.262: 4-hydroxythreonine-4-phosphate dehydrogenase	0.55426	1.37177e-05	0.000140943
F0332	EC:2.6.1.19: 4-aminobutyrate--2-oxoglutarate transaminase	0.554107	1.38084e-05	0.000141532
Pseudopropionibacterium	EC:1.1.1.306: S-(hydroxymethyl)mycothiol dehydrogenase	0.554128	1.37958e-05	0.000141532
Cardiobacterium	EC:2.1.2.5: Glutamate formimidoyltransferase	-0.554003	1.38705e-05	0.000141922
Rothia	EC:1.1.1.26: Glyoxylate reductase	-0.553988	1.38798e-05	0.000141922
Actinomyces	EC:2.3.1.31: Homoserine O-acetyltransferase	0.553802	1.39914e-05	0.000142891
Actinomyces	EC:1.11.1.9: Glutathione peroxidase	-0.55365	1.40838e-05	0.000143317
Porphyromonas	EC:2.8.3.8: Acetate CoA-transferase	0.55365	1.40838e-05	0.000143317
F0332	EC:2.5.1.48: Cystathionine gamma-synthase	0.55365	1.40838e-05	0.000143317
Actinomyces	EC:1.14.12.17: Nitric oxide dioxygenase	0.553497	1.41767e-05	0.00014409
Methanosaeta	EC:3.5.1.44: Protein-glutamine glutaminase	-0.553328	1.42806e-05	0.000144973
Rothia	EC:4.1.1.3: Oxaloacetate decarboxylase	-0.552887	1.4554e-05	0.000147221
Pseudopropionibacterium	EC:2.7.7.58: (2,3-dihydroxybenzoyl)adenylate synthase	0.55286	1.45713e-05	0.000147221
Pseudopropionibacterium	EC:1.3.1.28: 2,3-dihydro-2,3-dihydroxybenzoate dehydrogenase	0.55286	1.45713e-05	0.000147221
Pseudopropionibacterium	EC:3.3.2.1: Isochorismatase	0.55286	1.45713e-05	0.000147221
Defluviitaleaceae UCG-011	EC:4.2.1.59: 3-hydroxyacyl-[acyl-carrier-protein] dehydratase	0.552277	1.49407e-05	0.000150773
Pseudopropionibacterium	EC:3.1.1.1: Carboxylesterase	0.552201	1.49897e-05	0.000151088
Catonella	EC:1.2.4.2: Oxoglutarate dehydrogenase (succinyl-transferring)	-0.551973	1.51375e-05	0.000152398
Defluviitaleaceae UCG-011	EC:3.4.11.4: Tripeptide aminopeptidase	0.55182	1.52369e-05	0.000153216
Peptostreptococcus	EC:4.1.1.5: Acetolactate decarboxylase	-0.551668	1.53368e-05	0.000154039
Actinomyces	EC:5.1.99.3: Allantoin racemase	0.551634	1.53587e-05	0.000154077
Corynebacterium	EC:5.99.1.2: DNA topoisomerase	-0.551515	1.54373e-05	0.000154683
Corynebacterium	EC:2.4.1.315: Diglucosyl diacylglycerol synthase (1,6-linking)	-0.551405	1.55105e-05	0.000155233
Actinomyces	EC:6.1.1.24: Glutamate--tRNA(Gln) ligase	-0.55082	1.59037e-05	0.000158922
Methanothermobacter	EC:2.4.1.180: Lipopolysaccharide N-acetylmannosaminouronosyltransferase	-0.550801	1.59166e-05	0.000158922
Rothia	EC:1.13.11.2: Catechol 2,3-dioxygenase	0.550372	1.6211e-05	0.000161672
Cardiobacterium	EC:1.2.7.11: 2-oxoacid oxidoreductase (ferredoxin)	-0.550219	1.63168e-05	0.000162537
Peptostreptococcus	EC:2.4.1.289: N-acetylglucosaminyl-diphospho-decaprenol L-rhamnosyltransferase	-0.550143	1.637e-05	0.000162875
Porphyromonas	EC:2.1.2.5: Glutamate formimidoyltransferase	0.550039	1.64426e-05	0.000163407
Actinomyces	EC:3.1.3.71: 2-phosphosulfolactate phosphatase	-0.549609	1.67465e-05	0.000165652
Actinomyces	EC:2.4.1.319: Beta-1,4-mannooligosaccharide phosphorylase	-0.549609	1.67465e-05	0.000165652
Actinomyces	EC:2.4.1.320: 1,4-beta-mannosyl-N-acetylglucosamine phosphorylase	-0.549609	1.67465e-05	0.000165652
Corynebacterium	EC:4.3.1.14: 3-aminobutyryl-CoA ammonia-lyase	-0.549609	1.67465e-05	0.000165652
Capnocytophaga	EC:1.1.1.69: Gluconate 5-dehydrogenase	-0.549457	1.68556e-05	0.000166344
F0332	EC:2.6.1.22: (S)-3-amino-2-methylpropionate transaminase	0.549457	1.68556e-05	0.000166344
Corynebacterium	EC:2.3.1.46: Homoserine O-succinyltransferase	-0.549304	1.69653e-05	0.000167232
Defluviitaleaceae UCG-011	EC:2.1.1.177: 23S rRNA (pseudouridine(1915)-N(3))-methyltransferase	0.549152	1.70756e-05	0.000168125
Corynebacterium	EC:5.3.1.23: S-methyl-5-thioribose-1-phosphate isomerase	-0.54901	1.7179e-05	0.000168947
Catonella	EC:2.4.1.245: Alpha,alpha-trehalose synthase	-0.548771	1.73545e-05	0.000170475
Corynebacterium	EC:3.4.11.4: Tripeptide aminopeptidase	-0.548618	1.74672e-05	0.000171186
Pseudopropionibacterium	EC:2.3.1.117: 2,3,4,5-tetrahydropyridine-2,6-dicarboxylate N-succinyltransferase	0.548618	1.74672e-05	0.000171186
Corynebacterium	EC:3.2.1.50: Alpha-N-acetylglucosaminidase	-0.548019	1.79169e-05	0.000175391
Bergeyella	EC:3.7.1.3: Kynureninase	0.547304	1.8467e-05	0.000180569
Methanosaeta	EC:2.8.3.1: Propionate CoA-transferase	-0.547226	1.85284e-05	0.000180961
Cardiobacterium	EC:1.1.1.26: Glyoxylate reductase	-0.547161	1.85794e-05	0.000181251
Porphyromonas	EC:1.3.8.1: Short-chain acyl-CoA dehydrogenase	0.547094	1.8632e-05	0.000181556
Pseudopropionibacterium	EC:3.5.4.13: dCTP deaminase	0.547017	1.86921e-05	0.000181933
Methanothermobacter	EC:1.17.1.4: Xanthine dehydrogenase	-0.546161	1.93791e-05	0.000188225
Actinomyces	EC:2.3.1.46: Homoserine O-succinyltransferase	-0.546103	1.94273e-05	0.000188225
Pseudopropionibacterium	EC:2.4.1.319: Beta-1,4-mannooligosaccharide phosphorylase	-0.546103	1.94273e-05	0.000188225
Pseudopropionibacterium	EC:2.4.1.320: 1,4-beta-mannosyl-N-acetylglucosamine phosphorylase	-0.546103	1.94273e-05	0.000188225
Rothia	EC:3.1.3.73: Adenosylcobalamin/alpha-ribazole phosphatase	-0.545874	1.96152e-05	0.000189829
Actinomyces	EC:4.3.1.3: Histidine ammonia-lyase	-0.545721	1.97414e-05	0.000190834
Defluviitaleaceae UCG-011	EC:2.5.1.55: 3-deoxy-8-phosphooctulonate synthase	0.545503	1.99234e-05	0.000192374
Actinomyces	EC:3.6.3.31: Polyamine-transporting ATPase	-0.545264	2.01245e-05	0.000194096
Cardiobacterium	EC:1.1.1.58: Tagaturonate reductase	-0.545209	2.01714e-05	0.000194277
Defluviitaleaceae UCG-011	EC:5.3.1.13: Arabinose-5-phosphate isomerase	0.545188	2.01891e-05	0.000194277
Porphyromonas	EC:4.1.99.19: 2-iminoacetate synthase	0.545111	2.02538e-05	0.000194679
Actinomyces	EC:1.1.1.335: UDP-N-acetyl-2-amino-2-deoxyglucuronate dehydrogenase	-0.545008	2.03423e-05	0.000195309
Peptostreptococcus	EC:2.6.1.19: 4-aminobutyrate--2-oxoglutarate transaminase	-0.544425	2.08449e-05	0.000199908
Defluviitaleaceae UCG-011	EC:4.1.1.49: Phosphoenolpyruvate carboxykinase (ATP)	0.544197	2.10454e-05	0.000201604
Actinomyces	EC:1.2.1.8: Betaine-aldehyde dehydrogenase	0.54394	2.12724e-05	0.000203549
Pseudopropionibacterium	EC:2.4.2.22: Xanthine phosphoribosyltransferase	-0.543358	2.17961e-05	0.000208325
Corynebacterium	EC:5.3.1.17: 5-dehydro-4-deoxy-D-glucuronate isomerase	-0.543303	2.18466e-05	0.000208574
F0332	EC:2.4.1.319: Beta-1,4-mannooligosaccharide phosphorylase	-0.542977	2.21454e-05	0.000210952
F0332	EC:2.4.1.320: 1,4-beta-mannosyl-N-acetylglucosamine phosphorylase	-0.542977	2.21454e-05	0.000210952
Defluviitaleaceae UCG-011	EC:1.15.1.2: Superoxide reductase	0.542901	2.22159e-05	0.000211387
Fretibacterium	EC:2.4.2.19: Nicotinate-nucleotide diphosphorylase (carboxylating)	0.542596	2.24999e-05	0.00021385
Fretibacterium	EC:2.5.1.72: Quinolinate synthase	0.542443	2.26431e-05	0.000214971
Rothia	EC:3.1.12.1: 5' to 3' exodeoxyribonuclease (nucleoside 3'-phosphate-forming)	-0.542291	2.27872e-05	0.000215616
Porphyromonas	EC:5.1.3.8: N-acylglucosamine 2-epimerase	0.542291	2.27872e-05	0.000215616
Porphyromonas	EC:1.1.1.271: GDP-L-fucose synthase	0.542291	2.27872e-05	0.000215616
Defluviitaleaceae UCG-011	EC:2.7.7.38: 3-deoxy-manno-octulosonate cytidylyltransferase	0.54192	2.31413e-05	0.000218722
Moorella	EC:1.1.1.58: Tagaturonate reductase	-0.541816	2.32415e-05	0.000219425
Fretibacterium	EC:3.4.22.37: Gingipain R	0.541341	2.37041e-05	0.000223545
Actinomyces	EC:3.4.11.4: Tripeptide aminopeptidase	-0.541224	2.38199e-05	0.000224163
Methanosaeta	EC:2.3.3.14: Homocitrate synthase	-0.541221	2.38224e-05	0.000224163
Cardiobacterium	EC:1.7.1.13: PreQ(1) synthase	-0.54112	2.39228e-05	0.000224859
F0332	EC:2.5.1.55: 3-deoxy-8-phosphooctulonate synthase	-0.540776	2.42652e-05	0.00022767
F0332	EC:5.3.1.13: Arabinose-5-phosphate isomerase	-0.540766	2.42755e-05	0.00022767
Cardiobacterium	EC:1.3.1.14: Dihydroorotate dehydrogenase (NAD(+))	-0.540614	2.44292e-05	0.000228859
Peptostreptococcus	EC:1.2.4.1: Pyruvate dehydrogenase (acetyl-transferring)	-0.540537	2.45063e-05	0.000229329
Actinomyces	EC:4.2.1.120: 4-hydroxybutanoyl-CoA dehydratase	-0.540395	2.46509e-05	0.000230174
Actinomyces	EC:5.3.3.3: Vinylacetyl-CoA Delta-isomerase	-0.540395	2.46509e-05	0.000230174
Methanothermobacter	EC:5.3.1.4: L-arabinose isomerase	-0.539958	2.50998e-05	0.000233894
Corynebacterium	EC:2.1.1.197: Malonyl-[acyl-carrier protein] O-methyltransferase	-0.539928	2.51318e-05	0.000233894
Corynebacterium	EC:1.1.1.133: dTDP-4-dehydrorhamnose reductase	-0.539928	2.51318e-05	0.000233894
Peptostreptococcus	EC:2.6.1.22: (S)-3-amino-2-methylpropionate transaminase	-0.539775	2.52905e-05	0.000234856
Actinomyces	EC:2.8.3.8: Acetate CoA-transferase	-0.539775	2.52905e-05	0.000234856
Cardiobacterium	EC:4.2.1.47: GDP-mannose 4,6-dehydratase	-0.539595	2.54793e-05	0.000236307
Catonella	EC:2.3.1.31: Homoserine O-acetyltransferase	-0.539546	2.55302e-05	0.000236307
Corynebacterium	EC:1.15.1.2: Superoxide reductase	-0.539546	2.55302e-05	0.000236307
Corynebacterium	EC:2.3.1.182: (R)-citramalate synthase	-0.539394	2.56912e-05	0.000237539
Cardiobacterium	EC:2.7.1.177: L-threonine kinase	-0.53934	2.57483e-05	0.000237668
F0332	EC:2.7.7.38: 3-deoxy-manno-octulosonate cytidylyltransferase	-0.539328	2.57611e-05	0.000237668
Cardiobacterium	EC:1.1.1.335: UDP-N-acetyl-2-amino-2-deoxyglucuronate dehydrogenase	-0.539252	2.58422e-05	0.000238157
F0332	EC:5.1.3.8: N-acylglucosamine 2-epimerase	-0.539165	2.59344e-05	0.000238748
Corynebacterium	EC:4.2.1.126: N-acetylmuramic acid 6-phosphate etherase	-0.539013	2.60977e-05	0.000239992
Defluviitaleaceae UCG-011	EC:2.3.1.201: UDP-2-acetamido-3-amino-2,3-dideoxy-glucuronate N-acetyltransferase	0.538937	2.61797e-05	0.000240486
Fretibacterium	EC:6.1.1.24: Glutamate--tRNA(Gln) ligase	0.538849	2.62746e-05	0.000241096
Porphyromonas	EC:3.4.14.4: Dipeptidyl-peptidase III	0.538479	2.66769e-05	0.000244524
Cardiobacterium	EC:2.4.2.19: Nicotinate-nucleotide diphosphorylase (carboxylating)	-0.538327	2.68445e-05	0.000245266
Pseudopropionibacterium	EC:1.17.99.6: Epoxyqueuosine reductase	-0.538327	2.68445e-05	0.000245266
Actinomyces	EC:3.5.4.13: dCTP deaminase	0.538327	2.68445e-05	0.000245266
Actinomyces	EC:2.8.3.9: Butyrate--acetoacetate CoA-transferase	-0.53825	2.69287e-05	0.000245771
Corynebacterium	EC:2.5.1.48: Cystathionine gamma-synthase	0.538098	2.70978e-05	0.000247049
Rikenellaceae RC9 gut group	EC:6.6.1.2: Cobaltochelatase	0.537918	2.7299e-05	0.000248617
Defluviitaleaceae UCG-011	EC:4.1.99.1: Tryptophanase	0.537793	2.74389e-05	0.000249624
Cardiobacterium	EC:2.5.1.72: Quinolinate synthase	-0.537336	2.7958e-05	0.000254074
F0332	EC:2.3.1.31: Homoserine O-acetyltransferase	0.537031	2.83091e-05	0.00025699
Cardiobacterium	EC:3.1.3.6: 3'-nucleotidase	-0.535658	2.994e-05	0.000271216
Cardiobacterium	EC:3.1.4.16: 2',3'-cyclic-nucleotide 2'-phosphodiesterase	-0.535658	2.994e-05	0.000271216
F0332	EC:3.2.1.35: Hyaluronoglucosaminidase	-0.535506	3.01265e-05	0.000272614
Corynebacterium	EC:1.2.7.8: Indolepyruvate ferredoxin oxidoreductase	-0.535354	3.0314e-05	0.000274019
Corynebacterium	EC:3.1.13.3: Oligonucleotidase	-0.535277	3.04082e-05	0.000274578
Cardiobacterium	EC:1.7.99.1: Hydroxylamine reductase	-0.535173	3.05372e-05	0.000275451
Defluviitaleaceae UCG-011	EC:1.6.3.3: NADH oxidase (H(2)O(2)-forming)	0.535135	3.05844e-05	0.000275584
Actinomyces	EC:4.3.1.14: 3-aminobutyryl-CoA ammonia-lyase	-0.534972	3.07875e-05	0.00027712
Corynebacterium	EC:5.4.3.2: Lysine 2,3-aminomutase	-0.534896	3.08831e-05	0.000277686
Capnocytophaga	EC:2.1.1.217: tRNA (adenine(22)-N(1))-methyltransferase	-0.53421	3.17551e-05	0.000285226
Rothia	EC:4.3.1.3: Histidine ammonia-lyase	-0.534134	3.18534e-05	0.000285806
Rothia	EC:4.1.99.1: Tryptophanase	-0.533905	3.215e-05	0.000287859
Corynebacterium	EC:1.8.5.2: Thiosulfate dehydrogenase (quinone)	0.533905	3.215e-05	0.000287859
Methanosaeta	EC:5.3.1.4: L-arabinose isomerase	-0.533707	3.2409e-05	0.000289873
Corynebacterium	EC:3.1.12.1: 5' to 3' exodeoxyribonuclease (nucleoside 3'-phosphate-forming)	-0.533676	3.24491e-05	0.000289926
Rothia	EC:4.1.1.35: UDP-glucuronate decarboxylase	-0.533336	3.28991e-05	0.000293638
Cardiobacterium	EC:1.2.7.8: Indolepyruvate ferredoxin oxidoreductase	-0.533295	3.29532e-05	0.000293795
Corynebacterium	EC:3.1.3.89: 5'-deoxynucleotidase	-0.533232	3.3038e-05	0.000293795
Fretibacterium	EC:2.3.1.29: Glycine C-acetyltransferase	0.533219	3.30549e-05	0.000293795
Porphyromonas	EC:2.5.1.90: All-trans-octaprenyl-diphosphate synthase	0.533219	3.30549e-05	0.000293795
Pseudopropionibacterium	EC:1.8.5.2: Thiosulfate dehydrogenase (quinone)	0.533067	3.32592e-05	0.000295302
Rothia	EC:4.1.1.81: Threonine-phosphate decarboxylase	-0.53299	3.33618e-05	0.000295903
Rothia	EC:1.2.99.5: Formylmethanofuran dehydrogenase	-0.532855	3.35438e-05	0.000297208
Bergeyella	EC:1.6.3.3: NADH oxidase (H(2)O(2)-forming)	-0.532763	3.36691e-05	0.000298007
Actinomyces	EC:1.3.98.1: Dihydroorotate oxidase (fumarate)	-0.532685	3.3775e-05	0.000298633
Porphyromonas	EC:3.6.1.54: UDP-2,3-diacylglucosamine diphosphatase	0.532609	3.3879e-05	0.000299241
Defluviitaleaceae UCG-011	EC:2.8.3.8: Acetate CoA-transferase	0.532457	3.4088e-05	0.000300774
Porphyromonas	EC:1.8.1.8: Protein-disulfide reductase	0.532304	3.42981e-05	0.000302314
Corynebacterium	EC:3.1.1.85: Pimeloyl-[acyl-carrier protein] methyl ester esterase	-0.532152	3.45095e-05	0.000303862
Catonella	EC:1.9.3.1: Cytochrome-c oxidase	-0.531618	3.52586e-05	0.000310137
Actinomyces	EC:2.5.1.17: Cob(I)yrinic acid a,c-diamide adenosyltransferase	-0.531008	3.61331e-05	0.000317331
Methanosaeta	EC:2.4.1.180: Lipopolysaccharide N-acetylmannosaminouronosyltransferase	-0.530996	3.61512e-05	0.000317331
Acetomicrobium	EC:2.7.7.76: Molybdenum cofactor cytidylyltransferase	-0.530952	3.62144e-05	0.000317558
Cardiobacterium	EC:2.1.1.223: tRNA(1)(Val) (adenine(37)-N(6))-methyltransferase	-0.530779	3.64662e-05	0.000319436
Pseudopropionibacterium	EC:1.11.1.9: Glutathione peroxidase	-0.530627	3.66898e-05	0.000321064
Defluviitaleaceae UCG-011	EC:2.7.6.2: Thiamine diphosphokinase	0.529407	3.85247e-05	0.000336774
Fretibacterium	EC:1.4.3.16: L-aspartate oxidase	0.529189	3.88624e-05	0.000339377
Porphyromonas	EC:4.2.1.47: GDP-mannose 4,6-dehydratase	0.528846	3.93978e-05	0.000343699
Actinomyces	EC:3.2.1.99: Arabinan endo-1,5-alpha-L-arabinosidase	-0.528645	3.97141e-05	0.000345748
Actinomyces	EC:3.1.21.4: Type II site-specific deoxyribonuclease	-0.528645	3.97141e-05	0.000345748
Peptostreptococcus	EC:1.6.5.5: NADPH:quinone reductase	-0.528416	4.00774e-05	0.000348555
Pseudopropionibacterium	EC:4.1.3.3: N-acetylneuraminate lyase	-0.52834	4.01992e-05	0.000349256
Defluviitaleaceae UCG-011	EC:2.8.3.9: Butyrate--acetoacetate CoA-transferase	0.528035	4.06898e-05	0.000353158
Fretibacterium	EC:3.2.1.41: Pullulanase	0.527826	4.10285e-05	0.000355734
Cardiobacterium	EC:2.3.1.201: UDP-2-acetamido-3-amino-2,3-dideoxy-glucuronate N-acetyltransferase	-0.527578	4.1436e-05	0.000358901
Corynebacterium	EC:2.6.1.22: (S)-3-amino-2-methylpropionate transaminase	0.527196	4.20675e-05	0.000363999
Pseudopropionibacterium	EC:6.3.4.20: 7-cyano-7-deazaguanine synthase	-0.527044	4.23225e-05	0.000365834
Catonella	EC:1.6.5.5: NADPH:quinone reductase	-0.526892	4.2579e-05	0.000367677
Defluviitaleaceae UCG-011	EC:1.2.7.1: Pyruvate synthase	0.526815	4.27078e-05	0.000368414
Actinomyces	EC:2.7.7.56: tRNA nucleotidyltransferase	0.526587	4.30963e-05	0.000371388
Corynebacterium	EC:3.2.1.35: Hyaluronoglucosaminidase	-0.52651	4.32265e-05	0.000372133
Pseudopropionibacterium	EC:3.2.1.51: Alpha-L-fucosidase	-0.526358	4.3488e-05	0.000374006
Defluviitaleaceae UCG-011	EC:3.1.13.3: Oligonucleotidase	0.526205	4.3751e-05	0.000375887
Peptostreptococcus	EC:2.5.1.48: Cystathionine gamma-synthase	-0.525901	4.42813e-05	0.000380059
Corynebacterium	EC:4.2.3.3: Methylglyoxal synthase	-0.525806	4.44465e-05	0.000380708
Fretibacterium	EC:1.2.7.11: 2-oxoacid oxidoreductase (ferredoxin)	0.525824	4.44148e-05	0.000380708
Cardiobacterium	EC:3.1.1.53: Sialate O-acetylesterase	-0.525596	4.48175e-05	0.000383499
Actinomyces	EC:4.1.1.35: UDP-glucuronate decarboxylase	-0.524988	4.59046e-05	0.000392405
F0332	EC:1.4.3.19: Glycine oxidase	0.524909	4.6046e-05	0.000392824
Defluviitaleaceae UCG-011	EC:4.4.1.11: Methionine gamma-lyase	0.524919	4.60279e-05	0.000392824
Corynebacterium	EC:2.6.1.19: 4-aminobutyrate--2-oxoglutarate transaminase	0.524528	4.67418e-05	0.00039836
Defluviitaleaceae UCG-011	EC:2.4.1.319: Beta-1,4-mannooligosaccharide phosphorylase	0.524223	4.73054e-05	0.000402356
Defluviitaleaceae UCG-011	EC:2.4.1.320: 1,4-beta-mannosyl-N-acetylglucosamine phosphorylase	0.524223	4.73054e-05	0.000402356
Corynebacterium	EC:1.4.3.10: Putrescine oxidase	0.523928	4.78565e-05	0.000406637
Brachybacterium	EC:3.1.3.89: 5'-deoxynucleotidase	-0.523892	4.79247e-05	0.000406809
Corynebacterium	EC:1.1.1.306: S-(hydroxymethyl)mycothiol dehydrogenase	0.523748	4.81968e-05	0.000408711
Cardiobacterium	EC:2.4.2.3: Uridine phosphorylase	-0.523537	4.85964e-05	0.000411689
Cardiobacterium	EC:3.4.21.102: C-terminal processing peptidase	-0.523461	4.87418e-05	0.000412099
Defluviitaleaceae UCG-011	EC:1.1.1.133: dTDP-4-dehydrorhamnose reductase	0.523461	4.87418e-05	0.000412099
F0332	EC:1.4.3.10: Putrescine oxidase	0.523319	4.90148e-05	0.000413994
Fretibacterium	EC:1.2.7.3: 2-oxoglutarate synthase	0.522699	5.02183e-05	0.000423739
Peptostreptococcus	EC:2.5.1.26: Alkylglycerone-phosphate synthase	-0.522637	5.03403e-05	0.000424347
Catonella	EC:2.6.1.19: 4-aminobutyrate--2-oxoglutarate transaminase	-0.522546	5.05185e-05	0.000425427
Rothia	EC:2.3.3.14: Homocitrate synthase	-0.522456	5.06976e-05	0.000426513
Defluviitaleaceae UCG-011	EC:3.1.21.4: Type II site-specific deoxyribonuclease	0.522394	5.08203e-05	0.000427122
Peptostreptococcus	EC:5.3.1.30: 5-deoxy-glucuronate isomerase	-0.522318	5.09719e-05	0.000427972
Cardiobacterium	EC:2.3.1.57: Diamine N-acetyltransferase	-0.522241	5.11238e-05	0.000428824
Acetomicrobium	EC:3.5.4.2: Adenine deaminase	-0.522081	5.14456e-05	0.000431098
F0332	EC:1.14.12.17: Nitric oxide dioxygenase	0.521936	5.17358e-05	0.000433103
Actinomyces	EC:2.1.1.74: (FADH(2)-oxidizing)	-0.52187	5.18697e-05	0.000433796
Catonella	EC:2.6.1.22: (S)-3-amino-2-methylpropionate transaminase	-0.521784	5.20443e-05	0.000434829
Actinomyces	EC:1.3.8.1: Short-chain acyl-CoA dehydrogenase	-0.521479	5.26664e-05	0.000439163
Pseudopropionibacterium	EC:3.5.1.53: N-carbamoylputrescine amidase	-0.521479	5.26664e-05	0.000439163
Pseudopropionibacterium	EC:1.2.7.3: 2-oxoglutarate synthase	-0.521403	5.2823e-05	0.000440037
Bergeyella	EC:3.1.3.89: 5'-deoxynucleotidase	-0.521262	5.31136e-05	0.000442024
Cardiobacterium	EC:3.1.26.11: Ribonuclease Z	-0.520869	5.39312e-05	0.000448389
Defluviitaleaceae UCG-011	EC:1.1.1.29: Glycerate dehydrogenase	0.520841	5.39904e-05	0.000448442
F0332	EC:3.1.1.1: Carboxylesterase	0.52064	5.44127e-05	0.000451508
Fretibacterium	EC:2.3.1.201: UDP-2-acetamido-3-amino-2,3-dideoxy-glucuronate N-acetyltransferase	0.520564	5.4574e-05	0.000451964
Porphyromonas	EC:2.4.2.3: Uridine phosphorylase	0.520564	5.4574e-05	0.000451964
Peptostreptococcus	EC:3.2.1.10: Oligo-1,6-glucosidase	-0.520488	5.47358e-05	0.000452863
Rikenellaceae RC9 gut group	EC:4.2.1.49: Urocanate hydratase	0.520412	5.48981e-05	0.000453764
Methanosaeta	EC:4.3.99.3: 7-carboxy-7-deazaguanine synthase	-0.520337	5.50574e-05	0.000454224
Pseudopropionibacterium	EC:3.2.1.93: Alpha,alpha-phosphotrehalase	0.520335	5.50608e-05	0.000454224
Cardiobacterium	EC:3.4.14.5: Dipeptidyl-peptidase IV	-0.520183	5.53874e-05	0.000456476
F0332	EC:1.2.1.8: Betaine-aldehyde dehydrogenase	0.520117	5.55301e-05	0.000457209
Cardiobacterium	EC:1.5.1.28: Opine dehydrogenase	-0.519968	5.5851e-05	0.000459406
F0332	EC:1.1.1.306: S-(hydroxymethyl)mycothiol dehydrogenase	0.519783	5.62519e-05	0.000462255
Defluviitaleaceae UCG-011	EC:5.4.3.3: Beta-lysine 5,6-aminomutase	0.519649	5.6545e-05	0.000464215
Corynebacterium	EC:2.7.7.58: (2,3-dihydroxybenzoyl)adenylate synthase	0.519507	5.68579e-05	0.000464987
Corynebacterium	EC:1.3.1.28: 2,3-dihydro-2,3-dihydroxybenzoate dehydrogenase	0.519507	5.68579e-05	0.000464987
Corynebacterium	EC:3.3.2.1: Isochorismatase	0.519507	5.68579e-05	0.000464987
Defluviitaleaceae UCG-011	EC:1.4.1.11: L-erythro-3,5-diaminohexanoate dehydrogenase	0.519545	5.67741e-05	0.000464987
Acetomicrobium	EC:5.3.1.4: L-arabinose isomerase	-0.519069	5.78286e-05	0.000472471
Porphyromonas	EC:3.2.1.51: Alpha-L-fucosidase	0.518963	5.80659e-05	0.000473953
Corynebacterium	EC:3.1.1.1: Carboxylesterase	0.518582	5.8927e-05	0.000479141
F0332	EC:2.7.7.58: (2,3-dihydroxybenzoyl)adenylate synthase	0.518592	5.89045e-05	0.000479141
F0332	EC:1.3.1.28: 2,3-dihydro-2,3-dihydroxybenzoate dehydrogenase	0.518592	5.89045e-05	0.000479141
F0332	EC:3.3.2.1: Isochorismatase	0.518592	5.89045e-05	0.000479141
Actinomyces	EC:1.1.1.61: 4-hydroxybutyrate dehydrogenase	-0.518554	5.89912e-05	0.000479205
Corynebacterium	EC:2.1.3.11: N-succinylornithine carbamoyltransferase	-0.517944	6.03948e-05	0.000490138
Rothia	EC:3.1.1.11: Pectinesterase	-0.517743	6.08628e-05	0.000493465
Actinomyces	EC:1.9.3.1: Cytochrome-c oxidase	0.517515	6.14008e-05	0.000497353
Actinomyces	EC:3.2.1.35: Hyaluronoglucosaminidase	-0.51721	6.2125e-05	0.000502739
Capnocytophaga	EC:1.5.1.28: Opine dehydrogenase	-0.517102	6.23829e-05	0.000504346
Rothia	EC:2.3.1.31: Homoserine O-acetyltransferase	0.516981	6.26732e-05	0.000506212
Corynebacterium	EC:4.4.1.11: Methionine gamma-lyase	-0.516839	6.30174e-05	0.000508508
Catonella	EC:2.5.1.26: Alkylglycerone-phosphate synthase	-0.516297	6.43388e-05	0.000518235
Peptostreptococcus	EC:5.3.1.31: Sulfoquinovose isomerase	-0.516295	6.43448e-05	0.000518235
Cardiobacterium	EC:1.5.1.7: Saccharopine dehydrogenase (NAD(+), L-lysine-forming)	-0.516219	6.4533e-05	0.000518767
Defluviitaleaceae UCG-011	EC:3.4.21.53: Endopeptidase La	0.516219	6.4533e-05	0.000518767
Cardiobacterium	EC:4.1.1.96: Carboxynorspermidine decarboxylase	-0.516143	6.47217e-05	0.000519793
Rothia	EC:3.1.3.2: Acid phosphatase	-0.516114	6.47919e-05	0.000519865
Cardiobacterium	EC:1.4.3.16: L-aspartate oxidase	-0.515619	6.60323e-05	0.000529318
Filifactor	EC:1.1.1.26: Glyoxylate reductase	0.515504	6.63224e-05	0.000531142
F0332	EC:2.3.1.129: Acyl-[acyl-carrier-protein]--UDP-N-acetylglucosamine O-acyltransferase	-0.515304	6.68316e-05	0.000534716
Cardiobacterium	EC:1.1.1.262: 4-hydroxythreonine-4-phosphate dehydrogenase	-0.515228	6.70265e-05	0.00053577
Corynebacterium	EC:4.1.1.70: Glutaconyl-CoA decarboxylase	-0.514856	6.79834e-05	0.000542909
Methanothermobacter	EC:2.4.1.315: Diglucosyl diacylglycerol synthase (1,6-linking)	-0.51481	6.81049e-05	0.000543368
Corynebacterium	EC:4.1.1.81: Threonine-phosphate decarboxylase	-0.514694	6.84055e-05	0.000545254
Acetomicrobium	EC:3.5.1.44: Protein-glutamine glutaminase	-0.514523	6.88528e-05	0.000548305
Moorella	EC:5.3.1.12: Glucuronate isomerase	-0.514237	6.96081e-05	0.000553802
Methanothermobacter	EC:2.3.3.14: Homocitrate synthase	-0.514179	6.97612e-05	0.0005545
Actinomyces	EC:5.4.3.2: Lysine 2,3-aminomutase	-0.514084	7.00133e-05	0.000555984
Corynebacterium	EC:2.3.1.29: Glycine C-acetyltransferase	-0.514008	7.02167e-05	0.000557079
Porphyromonas	EC:1.7.1.13: PreQ(1) synthase	0.513751	7.09065e-05	0.000562027
F0332	EC:2.7.6.2: Thiamine diphosphokinase	-0.513703	7.10358e-05	0.000562526
F0332	EC:2.7.8.8: CDP-diacylglycerol--serine O-phosphatidyltransferase	-0.513551	7.14486e-05	0.000565269
Corynebacterium	EC:1.2.99.5: Formylmethanofuran dehydrogenase	-0.513487	7.16207e-05	0.000565854
Catonella	EC:5.3.1.30: 5-deoxy-glucuronate isomerase	-0.513474	7.16558e-05	0.000565854
Catonella	EC:3.2.2.21: DNA-3-methyladenine glycosylase II	-0.513398	7.18636e-05	0.000566968
Moorella	EC:2.3.3.14: Homocitrate synthase	-0.513149	7.25459e-05	0.00057129
Porphyromonas	EC:2.7.8.8: CDP-diacylglycerol--serine O-phosphatidyltransferase	0.513169	7.24902e-05	0.00057129
Pseudopropionibacterium	EC:1.1.1.271: GDP-L-fucose synthase	-0.513093	7.27002e-05	0.000571447
Porphyromonas	EC:1.2.7.3: 2-oxoglutarate synthase	0.513093	7.27002e-05	0.000571447
Peptostreptococcus	EC:2.7.1.92: 5-dehydro-2-deoxygluconokinase	-0.513017	7.29108e-05	0.000572572
Rothia	EC:2.7.14.1: Protein arginine kinase	-0.51297	7.30406e-05	0.000573062
Rothia	EC:2.1.1.151: Cobalt-factor II C(20)-methyltransferase	-0.512712	7.37586e-05	0.000577629
F0332	EC:4.1.1.65: Phosphatidylserine decarboxylase	-0.512712	7.37586e-05	0.000577629
Porphyromonas	EC:4.4.1.11: Methionine gamma-lyase	0.512493	7.43729e-05	0.000581903
Methanothermobacter	EC:1.1.1.69: Gluconate 5-dehydrogenase	-0.512331	7.48311e-05	0.000584523
Peptostreptococcus	EC:2.8.3.17: Cinnamoyl-CoA:phenyllactate CoA-transferase	0.512326	7.48454e-05	0.000584523
F0332	EC:1.1.1.140: Sorbitol-6-phosphate 2-dehydrogenase	0.51223	7.51172e-05	0.000586108
Pseudopropionibacterium	EC:3.4.13.22: D-Ala-D-Ala dipeptidase	-0.512102	7.54815e-05	0.000588409
Corynebacterium	EC:2.3.1.31: Homoserine O-acetyltransferase	0.51195	7.59179e-05	0.000591269
Catonella	EC:5.3.1.31: Sulfoquinovose isomerase	-0.511797	7.63567e-05	0.000594142
Rikenellaceae RC9 gut group	EC:3.5.2.7: Imidazolonepropionase	0.511645	7.67978e-05	0.000597027
Defluviitaleaceae UCG-011	EC:3.6.3.8: Calcium-transporting ATPase	0.511569	7.70192e-05	0.000598201
F0332	EC:3.1.3.45: 3-deoxy-manno-octulosonate-8-phosphatase	-0.511416	7.74638e-05	0.000601105
Rothia	EC:2.1.1.74: (FADH(2)-oxidizing)	-0.511121	7.83313e-05	0.000607282
Moorella	EC:2.4.1.315: Diglucosyl diacylglycerol synthase (1,6-linking)	-0.511074	7.84703e-05	0.000607805
Actinomyces	EC:2.1.1.151: Cobalt-factor II C(20)-methyltransferase	-0.511035	7.85856e-05	0.000608144
Methanothermobacter	EC:6.1.1.24: Glutamate--tRNA(Gln) ligase	-0.510675	7.9659e-05	0.000615392
Methanothermobacter	EC:3.4.22.4: Transferred entry: 3.4.22.32 and 3.4.22.33	-0.510672	7.96671e-05	0.000615392
Corynebacterium	EC:1.1.1.335: UDP-N-acetyl-2-amino-2-deoxyglucuronate dehydrogenase	-0.510625	7.98076e-05	0.000615917
Porphyromonas	EC:5.4.3.2: Lysine 2,3-aminomutase	0.510577	7.99515e-05	0.000616468
Porphyromonas	EC:6.3.4.20: 7-cyano-7-deazaguanine synthase	0.510425	8.04116e-05	0.000619453
Bergeyella	EC:2.4.2.53: Undecaprenyl-phosphate 4-deoxy-4-formamido-L-arabinose transferase	-0.510383	8.05388e-05	0.000619872
Rothia	EC:1.17.1.4: Xanthine dehydrogenase	-0.510292	8.08149e-05	0.000621434
Bergeyella	EC:1.21.4.1: D-proline reductase (dithiol)	-0.510179	8.11585e-05	0.000623511
Capnocytophaga	EC:4.2.3.3: Methylglyoxal synthase	-0.510063	8.15129e-05	0.000625561
Cardiobacterium	EC:2.3.1.129: Acyl-[acyl-carrier-protein]--UDP-N-acetylglucosamine O-acyltransferase	-0.510044	8.15725e-05	0.000625561
Corynebacterium	EC:5.4.3.5: D-ornithine 4,5-aminomutase	-0.510005	8.16905e-05	0.000625901
Peptostreptococcus	EC:3.7.1.22: 3D-(3,5/4)-trihydroxycyclohexane-1,2-dione acylhydrolase (decyclizing)	-0.509739	8.25122e-05	0.000629359
Moorella	EC:4.2.1.126: N-acetylmuramic acid 6-phosphate etherase	-0.509739	8.25122e-05	0.000629359
Porphyromonas	EC:3.5.1.53: N-carbamoylputrescine amidase	0.509739	8.25122e-05	0.000629359
Pseudopropionibacterium	EC:1.1.5.4: Malate dehydrogenase (quinone)	0.509739	8.25122e-05	0.000629359
F0332	EC:1.13.11.2: Catechol 2,3-dioxygenase	0.509815	8.22763e-05	0.000629359
Porphyromonas	EC:3.1.12.1: 5' to 3' exodeoxyribonuclease (nucleoside 3'-phosphate-forming)	0.509663	8.27487e-05	0.000630597
Brachybacterium	EC:5.3.1.4: L-arabinose isomerase	-0.509349	8.37291e-05	0.000636926
Defluviitaleaceae UCG-011	EC:3.5.1.108: UDP-3-O-acyl-N-acetylglucosamine deacetylase	0.509358	8.37009e-05	0.000636926
Corynebacterium	EC:1.2.1.8: Betaine-aldehyde dehydrogenase	0.509291	8.39099e-05	0.000637731
Cardiobacterium	EC:1.11.1.9: Glutathione peroxidase	-0.5089	8.5148e-05	0.000646562
Peptostreptococcus	EC:1.2.4.2: Oxoglutarate dehydrogenase (succinyl-transferring)	-0.508748	8.56354e-05	0.000649682
Corynebacterium	EC:4.3.1.18: D-serine ammonia-lyase	-0.508567	8.62171e-05	0.000653511
Catonella	EC:2.7.1.92: 5-dehydro-2-deoxygluconokinase	-0.508519	8.63714e-05	0.000653515
Fretibacterium	EC:2.1.1.223: tRNA(1)(Val) (adenine(37)-N(6))-methyltransferase	0.508519	8.63714e-05	0.000653515
Methanosaeta	EC:1.17.1.4: Xanthine dehydrogenase	-0.508462	8.65552e-05	0.000654324
Methanosaeta	EC:1.21.4.1: D-proline reductase (dithiol)	-0.508387	8.67982e-05	0.000655577
Actinomyces	EC:1.2.1.76: Succinate-semialdehyde dehydrogenase (acetylating)	-0.50829	8.71132e-05	0.000657372
Actinomyces	EC:5.4.3.3: Beta-lysine 5,6-aminomutase	-0.508214	8.73617e-05	0.000658662
F0332	EC:3.1.1.53: Sialate O-acetylesterase	-0.508138	8.76109e-05	0.000659955
Actinomyces	EC:4.4.1.11: Methionine gamma-lyase	-0.507881	8.84563e-05	0.000665733
Rothia	EC:4.99.1.3: Sirohydrochlorin cobaltochelatase	-0.507833	8.86142e-05	0.000666332
Corynebacterium	EC:5.3.1.4: L-arabinose isomerase	-0.507595	8.94039e-05	0.000671082
F0332	EC:3.5.4.13: dCTP deaminase	0.507604	8.93736e-05	0.000671082
Actinomyces	EC:1.4.1.11: L-erythro-3,5-diaminohexanoate dehydrogenase	-0.5075	8.97232e-05	0.000672519
Actinomyces	EC:3.4.22.37: Gingipain R	-0.507491	8.97536e-05	0.000672519
Capnocytophaga	EC:1.17.1.4: Xanthine dehydrogenase	-0.507052	9.12326e-05	0.000682875
Cardiobacterium	EC:2.4.1.315: Diglucosyl diacylglycerol synthase (1,6-linking)	-0.507033	9.12964e-05	0.000682875
Pseudopropionibacterium	EC:1.2.4.1: Pyruvate dehydrogenase (acetyl-transferring)	0.506766	9.22094e-05	0.000689097
Porphyromonas	EC:2.8.4.5: tRNA (N(6)-L-threonylcarbamoyladenosine(37)-C(2))-methylthiotransferase	0.50669	9.24712e-05	0.000690446
Pseudopropionibacterium	EC:1.7.1.13: PreQ(1) synthase	-0.506623	9.27005e-05	0.00069155
Rothia	EC:1.1.1.335: UDP-N-acetyl-2-amino-2-deoxyglucuronate dehydrogenase	-0.506547	9.29636e-05	0.000692905
Pseudopropionibacterium	EC:2.1.1.191: 23S rRNA (cytosine(1962)-C(5))-methyltransferase	-0.506461	9.32608e-05	0.000694511
Pseudopropionibacterium	EC:1.2.7.11: 2-oxoacid oxidoreductase (ferredoxin)	-0.506385	9.35254e-05	0.000695872
Porphyromonas	EC:4.1.1.65: Phosphatidylserine decarboxylase	0.506308	9.37907e-05	0.000697235
Methanothermobacter	EC:2.8.3.1: Propionate CoA-transferase	-0.506166	9.42862e-05	0.000699969
Moorella	EC:1.1.1.69: Gluconate 5-dehydrogenase	-0.506156	9.43233e-05	0.000699969
Rothia	EC:1.1.1.81: Hydroxypyruvate reductase	-0.505919	9.5155e-05	0.000705525
Capnocytophaga	EC:2.4.1.315: Diglucosyl diacylglycerol synthase (1,6-linking)	-0.50589	9.52604e-05	0.000705691
Peptostreptococcus	EC:3.5.1.26: N(4)-(beta-N-acetylglucosaminyl)-L-asparaginase	-0.505853	9.53904e-05	0.000706039
Fretibacterium	EC:4.1.1.83: 4-hydroxyphenylacetate decarboxylase	0.505829	9.54751e-05	0.00070605
Corynebacterium	EC:6.1.1.24: Glutamate--tRNA(Gln) ligase	-0.505604	9.62734e-05	0.000711335
Catonella	EC:2.3.1.117: 2,3,4,5-tetrahydropyridine-2,6-dicarboxylate N-succinyltransferase	-0.505546	9.64815e-05	0.000711635
Fretibacterium	EC:3.4.21.102: C-terminal processing peptidase	0.505546	9.64815e-05	0.000711635
Actinomyces	EC:3.6.1.63: Alpha-D-ribose 1-methylphosphonate 5-triphosphate diphosphatase	-0.5055	9.66479e-05	0.000712244
Catonella	EC:3.7.1.22: 3D-(3,5/4)-trihydroxycyclohexane-1,2-dione acylhydrolase (decyclizing)	-0.50547	9.67545e-05	0.000712411
Methanothermobacter	EC:6.1.1.13: D-alanine--poly(phosphoribitol) ligase	-0.505222	9.76457e-05	0.000718351
Actinomyces	EC:3.2.1.50: Alpha-N-acetylglucosaminidase	-0.504908	9.8789e-05	0.000726133
Fretibacterium	EC:3.4.14.5: Dipeptidyl-peptidase IV	0.504784	9.92429e-05	0.000728839
Fretibacterium	EC:3.4.13.22: D-Ala-D-Ala dipeptidase	0.504631	9.98038e-05	0.000732326
Corynebacterium	EC:1.14.12.17: Nitric oxide dioxygenase	0.504555	0.000100085	0.000733758
Catonella	EC:1.4.3.10: Putrescine oxidase	-0.50445	0.000100473	0.000735967
Catonella	EC:3.1.1.1: Carboxylesterase	-0.504326	0.000100934	0.000738707
Corynebacterium	EC:4.1.99.19: 2-iminoacetate synthase	-0.504021	0.000102077	0.000745782
Pseudopropionibacterium	EC:2.7.4.6: Nucleoside-diphosphate kinase	0.504021	0.000102077	0.000745782
Corynebacterium	EC:1.2.1.76: Succinate-semialdehyde dehydrogenase (acetylating)	-0.503716	0.000103231	0.000752531
Rothia	EC:5.3.1.4: L-arabinose isomerase	-0.503707	0.000103266	0.000752531
Porphyromonas	EC:1.2.7.11: 2-oxoacid oxidoreductase (ferredoxin)	0.503716	0.000103231	0.000752531
Porphyromonas	EC:3.1.3.45: 3-deoxy-manno-octulosonate-8-phosphatase	0.50364	0.000103521	0.000753743
Corynebacterium	EC:3.2.2.21: DNA-3-methyladenine glycosylase II	0.503107	0.000105575	0.000768037
F0332	EC:1.7.1.13: PreQ(1) synthase	-0.503078	0.000105685	0.000768186
Catonella	EC:2.7.7.56: tRNA nucleotidyltransferase	-0.502954	0.000106168	0.000770377
F0332	EC:5.3.3.18: 2-(1,2-epoxy-1,2-dihydrophenyl)acetyl-CoA isomerase	0.502964	0.000106131	0.000770377
Catonella	EC:1.2.1.8: Betaine-aldehyde dehydrogenase	-0.502735	0.000107027	0.000775943
Brachybacterium	EC:2.5.1.105: 5'-phosphate synthase	-0.502554	0.00010774	0.000779788
Catonella	EC:1.1.1.306: S-(hydroxymethyl)mycothiol dehydrogenase	-0.502554	0.000107741	0.000779788
Corynebacterium	EC:3.5.2.7: Imidazolonepropionase	-0.50242	0.00010827	0.000782287
Corynebacterium	EC:3.1.1.11: Pectinesterase	-0.50242	0.00010827	0.000782287
Catonella	EC:1.1.5.4: Malate dehydrogenase (quinone)	-0.502268	0.000108877	0.00078534
Rothia	EC:5.1.3.8: N-acylglucosamine 2-epimerase	-0.502268	0.000108877	0.00078534
F0332	EC:1.11.1.9: Glutathione peroxidase	-0.501811	0.000110718	0.000797266
Defluviitaleaceae UCG-011	EC:4.3.1.14: 3-aminobutyryl-CoA ammonia-lyase	0.501811	0.000110718	0.000797266
Cardiobacterium	EC:3.5.1.44: Protein-glutamine glutaminase	-0.501715	0.000111105	0.000799374
Pseudopropionibacterium	EC:1.1.1.34: Hydroxymethylglutaryl-CoA reductase (NADPH)	0.501106	0.000113612	0.000816718
Porphyromonas	EC:6.6.1.2: Cobaltochelatase	0.50102	0.000113969	0.000818593
Pseudopropionibacterium	EC:1.1.1.58: Tagaturonate reductase	-0.500991	0.000114088	0.000818756
Catonella	EC:2.7.7.58: (2,3-dihydroxybenzoyl)adenylate synthase	-0.500867	0.000114606	0.000819701
Catonella	EC:1.3.1.28: 2,3-dihydro-2,3-dihydroxybenzoate dehydrogenase	-0.500867	0.000114606	0.000819701
Catonella	EC:3.3.2.1: Isochorismatase	-0.500867	0.000114606	0.000819701
F0332	EC:2.7.7.56: tRNA nucleotidyltransferase	0.500896	0.000114486	0.000819701
Bergeyella	EC:2.3.3.14: Homocitrate synthase	-0.500639	0.000115565	0.000825865
Actinomyces	EC:1.17.1.4: Xanthine dehydrogenase	-0.500419	0.000116495	0.000831812
Fretibacterium	EC:2.4.2.3: Uridine phosphorylase	0.500362	0.000116738	0.000832849
Actinomyces	EC:2.7.1.156: Adenosylcobinamide kinase	-0.500286	0.000117063	0.000833069
Actinomyces	EC:2.7.7.62: Adenosylcobinamide-phosphate guanylyltransferase	-0.500286	0.000117063	0.000833069
F0332	EC:2.7.1.130: Tetraacyldisaccharide 4'-kinase	-0.500286	0.000117063	0.000833069
Pseudopropionibacterium	EC:3.1.6.1: Arylsulfatase	-0.499971	0.000118412	0.000841261
Corynebacterium	EC:1.4.3.19: Glycine oxidase	0.499981	0.000118371	0.000841261
Capnocytophaga	EC:3.1.1.11: Pectinesterase	-0.499905	0.0001187	0.0008419
F0332	EC:1.7.1.15: Nitrite reductase (NADH)	0.499905	0.0001187	0.0008419
Bergeyella	EC:2.5.1.105: 5'-phosphate synthase	-0.499733	0.000119444	0.000846468
Corynebacterium	EC:4.2.1.120: 4-hydroxybutanoyl-CoA dehydratase	-0.499495	0.000120484	0.000852415
Corynebacterium	EC:5.3.3.3: Vinylacetyl-CoA Delta-isomerase	-0.499495	0.000120484	0.000852415
Corynebacterium	EC:4.2.1.49: Urocanate hydratase	-0.499447	0.000120693	0.000853183
Porphyromonas	EC:4.1.1.81: Threonine-phosphate decarboxylase	0.499219	0.0001217	0.000859591
Porphyromonas	EC:1.3.98.1: Dihydroorotate oxidase (fumarate)	0.499066	0.000122376	0.000863648
Corynebacterium	EC:3.1.3.71: 2-phosphosulfolactate phosphatase	-0.49899	0.000122716	0.000865323
F0332	EC:2.4.1.182: Lipid-A-disaccharide synthase	-0.498837	0.000123397	0.000869405
Defluviitaleaceae UCG-011	EC:2.4.1.315: Diglucosyl diacylglycerol synthase (1,6-linking)	0.498647	0.000124254	0.000874717
Corynebacterium	EC:2.5.1.105: 5'-phosphate synthase	-0.498551	0.000124684	0.00087702
Corynebacterium	EC:3.5.1.28: N-acetylmuramoyl-L-alanine amidase	-0.498456	0.000125115	0.000879323
Pseudopropionibacterium	EC:1.13.11.2: Catechol 2,3-dioxygenase	0.49838	0.000125461	0.000881028
Cardiobacterium	EC:3.4.22.37: Gingipain R	-0.497961	0.000127382	0.000893777
Filifactor	EC:3.6.1.63: Alpha-D-ribose 1-methylphosphonate 5-triphosphate diphosphatase	0.497798	0.000128132	0.0008983
Defluviitaleaceae UCG-011	EC:1.2.99.5: Formylmethanofuran dehydrogenase	0.497703	0.000128575	0.000900662
Corynebacterium	EC:1.1.1.61: 4-hydroxybutyrate dehydrogenase	-0.497551	0.000129284	0.000904879
Pseudopropionibacterium	EC:2.7.1.177: L-threonine kinase	-0.497512	0.000129465	0.000905405
Pseudopropionibacterium	EC:4.2.1.47: GDP-mannose 4,6-dehydratase	-0.497398	0.000129998	0.000908384
Rothia	EC:1.2.4.1: Pyruvate dehydrogenase (acetyl-transferring)	0.496855	0.000132573	0.000925612
Cardiobacterium	EC:1.2.99.5: Formylmethanofuran dehydrogenase	-0.496788	0.000132896	0.000926638
Actinomyces	EC:3.4.14.12: Xaa-Xaa-Pro tripeptidyl-peptidase	-0.496779	0.000132938	0.000926638
Catonella	EC:3.5.4.13: dCTP deaminase	-0.496627	0.000133671	0.000930982
Pseudopropionibacterium	EC:2.1.2.5: Glutamate formimidoyltransferase	-0.496598	0.000133809	0.000931181
Peptostreptococcus	EC:2.7.4.6: Nucleoside-diphosphate kinase	-0.496322	0.000135147	0.000937707
Moorella	EC:5.3.1.17: 5-dehydro-4-deoxy-D-glucuronate isomerase	-0.496303	0.000135241	0.000937707
Moorella	EC:2.3.1.182: (R)-citramalate synthase	-0.496245	0.000135519	0.000937707
F0332	EC:1.8.1.8: Protein-disulfide reductase	-0.496245	0.000135519	0.000937707
F0332	EC:3.6.1.54: UDP-2,3-diacylglucosamine diphosphatase	-0.496245	0.000135519	0.000937707
Porphyromonas	EC:2.4.1.319: Beta-1,4-mannooligosaccharide phosphorylase	0.496322	0.000135147	0.000937707
Porphyromonas	EC:2.4.1.320: 1,4-beta-mannosyl-N-acetylglucosamine phosphorylase	0.496322	0.000135147	0.000937707
Moorella	EC:1.21.4.1: D-proline reductase (dithiol)	-0.496073	0.000136362	0.000942772
Corynebacterium	EC:3.1.6.1: Arylsulfatase	-0.496007	0.000136687	0.000943827
Rothia	EC:1.21.4.1: D-proline reductase (dithiol)	-0.495997	0.000136737	0.000943827
Rothia	EC:2.8.3.8: Acetate CoA-transferase	-0.495636	0.000138525	0.000955395
Brachybacterium	EC:1.2.7.8: Indolepyruvate ferredoxin oxidoreductase	-0.495559	0.000138905	0.000956674
Catonella	EC:1.2.1.18: Malonate-semialdehyde dehydrogenase (acetylating)	-0.495531	0.000139048	0.000956674
Catonella	EC:1.2.1.27: Methylmalonate-semialdehyde dehydrogenase (CoA acylating)	-0.495531	0.000139048	0.000956674
Catonella	EC:2.5.1.48: Cystathionine gamma-synthase	-0.494949	0.00014198	0.000975263
Defluviitaleaceae UCG-011	EC:5.4.3.2: Lysine 2,3-aminomutase	0.494949	0.00014198	0.000975263
Bergeyella	EC:3.5.3.9: Allantoate deiminase	-0.494657	0.000143477	0.000984391
F0332	EC:2.5.1.90: All-trans-octaprenyl-diphosphate synthase	-0.494645	0.00014354	0.000984391
Peptostreptococcus	EC:1.2.1.18: Malonate-semialdehyde dehydrogenase (acetylating)	-0.494578	0.000143884	0.00098516
Peptostreptococcus	EC:1.2.1.27: Methylmalonate-semialdehyde dehydrogenase (CoA acylating)	-0.494578	0.000143884	0.00098516
Corynebacterium	EC:2.7.7.76: Molybdenum cofactor cytidylyltransferase	-0.494549	0.000144032	0.000985379
Defluviitaleaceae UCG-011	EC:1.16.3.2: Bacterial non-heme ferritin	0.494263	0.000145513	0.000994708
Pseudopropionibacterium	EC:2.8.3.1: Propionate CoA-transferase	-0.494234	0.000145667	0.000994961
Corynebacterium	EC:4.1.1.17: Ornithine decarboxylase	-0.494063	0.00014656	0.00100026
Catonella	EC:1.14.12.17: Nitric oxide dioxygenase	-0.493958	0.000147109	0.0010032
Bergeyella	EC:3.5.1.44: Protein-glutamine glutaminase	-0.493863	0.000147612	0.00100582
Corynebacterium	EC:4.2.1.55: 3-hydroxybutyryl-CoA dehydratase	-0.493833	0.000147768	0.00100608
Bergeyella	EC:1.1.1.69: Gluconate 5-dehydrogenase	-0.493806	0.000147913	0.00100626
Porphyromonas	EC:2.8.4.4: [Ribosomal protein S12] (aspartate(89)-C(3))-methylthiotransferase	0.49373	0.000148316	0.00100819
Rothia	EC:2.8.3.9: Butyrate--acetoacetate CoA-transferase	-0.493425	0.00014994	0.00101842
Corynebacterium	EC:1.3.8.1: Short-chain acyl-CoA dehydrogenase	-0.493349	0.000150349	0.00102038
Bergeyella	EC:3.2.1.41: Pullulanase	-0.493101	0.000151685	0.00102862
Corynebacterium	EC:4.1.1.3: Oxaloacetate decarboxylase	-0.492815	0.000153237	0.00103832
Fretibacterium	EC:1.17.99.6: Epoxyqueuosine reductase	0.492739	0.000153654	0.00104032
Bergeyella	EC:3.4.11.10: Bacterial leucyl aminopeptidase	0.492575	0.000154551	0.00104555
Methanothermobacter	EC:1.21.4.1: D-proline reductase (dithiol)	-0.492528	0.000154813	0.0010465
Methanothermobacter	EC:2.4.2.53: Undecaprenyl-phosphate 4-deoxy-4-formamido-L-arabinose transferase	-0.492443	0.000155282	0.00104867
Rothia	EC:2.7.1.1: Hexokinase	-0.492425	0.000155381	0.00104867
Porphyromonas	EC:3.1.3.6: 3'-nucleotidase	0.492281	0.000156176	0.00105153
Porphyromonas	EC:3.1.4.16: 2',3'-cyclic-nucleotide 2'-phosphodiesterase	0.492281	0.000156176	0.00105153
Porphyromonas	EC:6.1.1.18: Glutamine--tRNA ligase	0.492281	0.000156176	0.00105153
Actinomyces	EC:1.1.1.140: Sorbitol-6-phosphate 2-dehydrogenase	0.492212	0.000156561	0.00105328
Defluviitaleaceae UCG-011	EC:6.1.1.24: Glutamate--tRNA(Gln) ligase	0.492108	0.00015714	0.00105634
Pseudopropionibacterium	EC:2.7.1.1: Hexokinase	-0.492081	0.000157294	0.00105654
Fretibacterium	EC:2.3.1.57: Diamine N-acetyltransferase	0.492053	0.000157451	0.00105676
Fretibacterium	EC:1.3.1.14: Dihydroorotate dehydrogenase (NAD(+))	0.491671	0.000159598	0.00106948
Fretibacterium	EC:3.1.26.11: Ribonuclease Z	0.491671	0.000159598	0.00106948
F0332	EC:3.7.1.5: Acylpyruvate hydrolase	0.491347	0.000161445	0.00108101
Moorella	EC:3.1.1.11: Pectinesterase	-0.491214	0.000162209	0.00108527
Rothia	EC:2.1.1.195: Cobalt-precorrin-5B (C(1))-methyltransferase	-0.491138	0.000162648	0.00108735
F0332	EC:4.2.1.47: GDP-mannose 4,6-dehydratase	-0.491071	0.000163034	0.00108907
Porphyromonas	EC:3.1.26.11: Ribonuclease Z	0.490985	0.000163529	0.00109152
Porphyromonas	EC:2.4.1.182: Lipid-A-disaccharide synthase	0.490299	0.000167548	0.00111747
Bergeyella	EC:5.3.1.23: S-methyl-5-thioribose-1-phosphate isomerase	-0.49027	0.000167719	0.00111773
Corynebacterium	EC:2.3.3.14: Homocitrate synthase	-0.490226	0.00016798	0.00111859
Peptostreptococcus	EC:1.8.5.2: Thiosulfate dehydrogenase (quinone)	-0.489994	0.000169363	0.00112643
Corynebacterium	EC:2.1.1.74: (FADH(2)-oxidizing)	-0.489966	0.000169536	0.00112643
Actinomyces	EC:5.3.1.17: 5-dehydro-4-deoxy-D-glucuronate isomerase	-0.489937	0.000169708	0.00112643
Catonella	EC:3.2.1.10: Oligo-1,6-glucosidase	-0.489918	0.00016982	0.00112643
Pseudopropionibacterium	EC:1.3.1.14: Dihydroorotate dehydrogenase (NAD(+))	-0.489918	0.00016982	0.00112643
Methanothermobacter	EC:1.1.1.335: UDP-N-acetyl-2-amino-2-deoxyglucuronate dehydrogenase	-0.489661	0.000171371	0.00113583
Actinomyces	EC:6.3.5.11: Cobyrinate a,c-diamide synthase (glutamine-hydrolyzing)	-0.48947	0.000172527	0.00114171
Actinomyces	EC:6.3.5.9: Hydrogenobyrinic acid a,c-diamide synthase (glutamine-hydrolyzing)	-0.48947	0.000172527	0.00114171
Corynebacterium	EC:3.1.3.73: Adenosylcobalamin/alpha-ribazole phosphatase	-0.489384	0.000173048	0.00114427
Porphyromonas	EC:2.7.1.130: Tetraacyldisaccharide 4'-kinase	0.489156	0.000174448	0.00115263
F0332	EC:3.4.14.4: Dipeptidyl-peptidase III	-0.488927	0.000175859	0.00116015
Corynebacterium	EC:1.1.5.4: Malate dehydrogenase (quinone)	0.488927	0.000175859	0.00116015
Fretibacterium	EC:2.8.4.4: [Ribosomal protein S12] (aspartate(89)-C(3))-methylthiotransferase	0.488851	0.000176331	0.00116236
Porphyromonas	EC:6.1.1.22: Asparagine--tRNA ligase	0.488622	0.000177756	0.00117085
Fretibacterium	EC:1.1.1.262: 4-hydroxythreonine-4-phosphate dehydrogenase	0.488546	0.000178233	0.00117308
Rikenellaceae RC9 gut group	EC:4.3.1.3: Histidine ammonia-lyase	0.488165	0.000180637	0.00118798
Fretibacterium	EC:2.1.2.5: Glutamate formimidoyltransferase	0.488136	0.00018082	0.00118826
Bergeyella	EC:2.4.2.22: Xanthine phosphoribosyltransferase	-0.488088	0.000181121	0.00118841
Actinomyces	EC:2.7.1.100: S-methyl-5-thioribose kinase	-0.488088	0.000181121	0.00118841
Actinomyces	EC:1.1.1.81: Hydroxypyruvate reductase	-0.487618	0.000184136	0.00120725
Actinomyces	EC:6.3.1.10: Adenosylcobinamide-phosphate synthase	-0.487402	0.000185533	0.00121548
F0332	EC:3.6.3.3: Cadmium-exporting ATPase	-0.487326	0.000186029	0.00121685
F0332	EC:3.6.3.5: Zinc-exporting ATPase	-0.487326	0.000186029	0.00121685
Corynebacterium	EC:2.3.1.117: 2,3,4,5-tetrahydropyridine-2,6-dicarboxylate N-succinyltransferase	0.486945	0.000188528	0.00123225
F0332	EC:1.1.1.29: Glycerate dehydrogenase	-0.486497	0.000191506	0.00125075
Brachybacterium	EC:3.6.1.63: Alpha-D-ribose 1-methylphosphonate 5-triphosphate diphosphatase	-0.486132	0.000193961	0.00126581
Pseudopropionibacterium	EC:2.1.1.223: tRNA(1)(Val) (adenine(37)-N(6))-methyltransferase	-0.486106	0.000194135	0.00126597
Cardiobacterium	EC:4.1.1.35: UDP-glucuronate decarboxylase	-0.485991	0.000194918	0.00127011
Rikenellaceae RC9 gut group	EC:5.99.1.2: DNA topoisomerase	0.485878	0.00019569	0.00127416
Corynebacterium	EC:3.5.4.28: S-adenosylhomocysteine deaminase	-0.485315	0.000199563	0.00129739
Corynebacterium	EC:3.5.4.31: S-methyl-5'-thioadenosine deaminase	-0.485315	0.000199563	0.00129739
Cardiobacterium	EC:2.3.1.12: Dihydrolipoyllysine-residue acetyltransferase	0.484887	0.000202561	0.00131587
Rothia	EC:2.7.1.100: S-methyl-5-thioribose kinase	-0.48481	0.000203099	0.00131836
Rothia	EC:4.1.99.19: 2-iminoacetate synthase	-0.484734	0.000203638	0.00132085
Corynebacterium	EC:3.1.3.2: Acid phosphatase	-0.484667	0.000204112	0.00132095
Catonella	EC:1.4.3.19: Glycine oxidase	-0.484658	0.000204178	0.00132095
Peptostreptococcus	EC:3.1.1.1: Carboxylesterase	-0.484658	0.000204178	0.00132095
Bergeyella	EC:2.6.1.36: L-lysine 6-transaminase	0.484644	0.000204275	0.00132095
Actinomyces	EC:2.7.14.1: Protein arginine kinase	-0.484609	0.000204522	0.00132154
Pseudopropionibacterium	EC:2.4.2.3: Uridine phosphorylase	-0.484505	0.000205262	0.00132531
Pseudopropionibacterium	EC:3.1.26.11: Ribonuclease Z	-0.484429	0.000205806	0.00132782
Cardiobacterium	EC:5.3.1.4: L-arabinose isomerase	-0.484228	0.000207247	0.0013361
Cardiobacterium	EC:2.4.99.17: S-adenosylmethionine:tRNA ribosyltransferase-isomerase	-0.484124	0.000207996	0.00133889
Corynebacterium	EC:2.4.2.52: Triphosphoribosyl-dephospho-CoA synthase	-0.484124	0.000207996	0.00133889
Peptostreptococcus	EC:2.7.7.58: (2,3-dihydroxybenzoyl)adenylate synthase	-0.483905	0.000209585	0.00134606
Peptostreptococcus	EC:1.3.1.28: 2,3-dihydro-2,3-dihydroxybenzoate dehydrogenase	-0.483905	0.000209585	0.00134606
Peptostreptococcus	EC:3.3.2.1: Isochorismatase	-0.483905	0.000209585	0.00134606
Defluviitaleaceae UCG-011	EC:1.2.1.76: Succinate-semialdehyde dehydrogenase (acetylating)	0.483743	0.000210762	0.0013526
Actinomyces	EC:6.3.5.10: Adenosylcobyric acid synthase (glutamine-hydrolyzing)	-0.483591	0.000211878	0.00135874
Acetomicrobium	EC:1.2.7.8: Indolepyruvate ferredoxin oxidoreductase	-0.483362	0.000213563	0.00136748
Defluviitaleaceae UCG-011	EC:4.2.1.126: N-acetylmuramic acid 6-phosphate etherase	0.483362	0.000213563	0.00136748
Peptostreptococcus	EC:1.2.1.8: Betaine-aldehyde dehydrogenase	-0.483257	0.000214341	0.00137143
Cardiobacterium	EC:1.6.3.3: NADH oxidase (H(2)O(2)-forming)	-0.483217	0.000214635	0.00137167
Methanothermobacter	EC:4.3.99.3: 7-carboxy-7-deazaguanine synthase	-0.483208	0.000214702	0.00137167
Acetomicrobium	EC:1.17.1.4: Xanthine dehydrogenase	-0.483152	0.000215122	0.00137332
Rothia	EC:3.6.3.31: Polyamine-transporting ATPase	-0.482905	0.000216968	0.00138407
F0332	EC:4.2.1.59: 3-hydroxyacyl-[acyl-carrier-protein] dehydratase	-0.482752	0.000218114	0.00138929
Defluviitaleaceae UCG-011	EC:4.1.3.3: N-acetylneuraminate lyase	0.482752	0.000218114	0.00138929
Porphyromonas	EC:3.5.4.12: dCMP deaminase	0.482676	0.000218689	0.00139191
Pseudopropionibacterium	EC:3.4.14.5: Dipeptidyl-peptidase IV	-0.4826	0.000219265	0.00139453
F0332	EC:2.4.99.17: S-adenosylmethionine:tRNA ribosyltransferase-isomerase	-0.482523	0.000219843	0.00139612
Porphyromonas	EC:2.1.1.195: Cobalt-precorrin-5B (C(1))-methyltransferase	0.482523	0.000219843	0.00139612
Corynebacterium	EC:2.7.7.56: tRNA nucleotidyltransferase	0.482371	0.000221003	0.00140244
Peptostreptococcus	EC:1.14.12.17: Nitric oxide dioxygenase	-0.482295	0.000221585	0.00140508
Cardiobacterium	EC:3.5.2.7: Imidazolonepropionase	-0.482218	0.000222168	0.00140563
Fretibacterium	EC:6.1.1.18: Glutamine--tRNA ligase	0.482218	0.000222168	0.00140563
Filifactor	EC:1.6.3.3: NADH oxidase (H(2)O(2)-forming)	0.482222	0.000222138	0.00140563
F0332	EC:2.8.4.5: tRNA (N(6)-L-threonylcarbamoyladenosine(37)-C(2))-methylthiotransferase	-0.48199	0.000223927	0.0014157
Rothia	EC:3.5.4.28: S-adenosylhomocysteine deaminase	-0.481923	0.000224445	0.00141618
Rothia	EC:3.5.4.31: S-methyl-5'-thioadenosine deaminase	-0.481923	0.000224445	0.00141618
Brachybacterium	EC:4.2.3.3: Methylglyoxal synthase	-0.481894	0.000224669	0.00141618
Porphyromonas	EC:3.4.21.102: C-terminal processing peptidase	0.481913	0.000224516	0.00141618
Cardiobacterium	EC:2.8.4.5: tRNA (N(6)-L-threonylcarbamoyladenosine(37)-C(2))-methylthiotransferase	-0.481837	0.000225106	0.00141683
Actinomyces	EC:2.3.1.117: 2,3,4,5-tetrahydropyridine-2,6-dicarboxylate N-succinyltransferase	0.481837	0.000225106	0.00141683
Acetomicrobium	EC:4.3.99.3: 7-carboxy-7-deazaguanine synthase	-0.481683	0.000226302	0.00142331
Rothia	EC:2.7.1.156: Adenosylcobinamide kinase	-0.481609	0.000226886	0.00142349
Rothia	EC:2.7.7.62: Adenosylcobinamide-phosphate guanylyltransferase	-0.481609	0.000226886	0.00142349
Methanothermobacter	EC:4.2.1.126: N-acetylmuramic acid 6-phosphate etherase	-0.481609	0.000226886	0.00142349
Methanothermobacter	EC:1.1.1.81: Hydroxypyruvate reductase	-0.481594	0.000227001	0.00142349
Catonella	EC:1.11.1.9: Glutathione peroxidase	0.481456	0.000228079	0.0014292
Corynebacterium	EC:5.3.3.18: 2-(1,2-epoxy-1,2-dihydrophenyl)acetyl-CoA isomerase	0.481313	0.000229206	0.0014352
Corynebacterium	EC:3.7.1.5: Acylpyruvate hydrolase	0.481284	0.000229435	0.00143557
Porphyromonas	EC:2.4.99.17: S-adenosylmethionine:tRNA ribosyltransferase-isomerase	0.481151	0.000230484	0.00144108
Rikenellaceae RC9 gut group	EC:2.1.1.223: tRNA(1)(Val) (adenine(37)-N(6))-methyltransferase	0.480846	0.000232911	0.00145518
F0332	EC:1.1.1.262: 4-hydroxythreonine-4-phosphate dehydrogenase	-0.48077	0.000233522	0.00145792
F0332	EC:2.1.1.177: 23S rRNA (pseudouridine(1915)-N(3))-methyltransferase	-0.480465	0.000235978	0.00147186
Capnocytophaga	EC:1.1.1.81: Hydroxypyruvate reductase	-0.48045	0.0002361	0.00147186
Corynebacterium	EC:2.7.1.177: L-threonine kinase	-0.480354	0.00023688	0.00147563
Methylobacterium-Methylorubrum	EC:2.4.2.53: Undecaprenyl-phosphate 4-deoxy-4-formamido-L-arabinose transferase	-0.48019	0.000238216	0.00148287
Fretibacterium	EC:3.5.1.53: N-carbamoylputrescine amidase	0.480084	0.000239082	0.00148717
Actinomyces	EC:4.1.1.70: Glutaconyl-CoA decarboxylase	-0.479979	0.000239945	0.00149145
F0332	EC:3.5.1.53: N-carbamoylputrescine amidase	-0.479931	0.000240334	0.00149278
Actinomyces	EC:2.4.2.21: Nicotinate-nucleotide--dimethylbenzimidazole phosphoribosyltransferase	-0.479855	0.000240962	0.00149558
Peptostreptococcus	EC:1.4.3.10: Putrescine oxidase	-0.479788	0.000241516	0.00149793
Corynebacterium	EC:3.6.3.31: Polyamine-transporting ATPase	-0.479703	0.000242223	0.00150122
Bergeyella	EC:1.2.7.8: Indolepyruvate ferredoxin oxidoreductase	-0.479626	0.000242855	0.00150294
Cardiobacterium	EC:3.6.3.8: Calcium-transporting ATPase	-0.479626	0.000242855	0.00150294
Rothia	EC:2.8.3.1: Propionate CoA-transferase	-0.479594	0.000243122	0.0015035
Methanosaeta	EC:6.1.1.13: D-alanine--poly(phosphoribitol) ligase	-0.479568	0.000243337	0.00150374
Cardiobacterium	EC:2.8.4.4: [Ribosomal protein S12] (aspartate(89)-C(3))-methylthiotransferase	-0.479474	0.000244125	0.00150641
Rothia	EC:3.5.4.13: dCTP deaminase	0.479474	0.000244125	0.00150641
Corynebacterium	EC:2.4.1.281: 4-O-beta-D-mannosyl-D-glucose phosphorylase	-0.479407	0.000244686	0.00150816
F0332	EC:1.2.7.3: 2-oxoglutarate synthase	-0.479398	0.000244762	0.00150816
Cardiobacterium	EC:2.7.8.8: CDP-diacylglycerol--serine O-phosphatidyltransferase	-0.479245	0.000246041	0.00151494
Corynebacterium	EC:3.4.14.12: Xaa-Xaa-Pro tripeptidyl-peptidase	-0.479169	0.000246683	0.00151677
Corynebacterium	EC:4.1.1.35: UDP-glucuronate decarboxylase	-0.479167	0.000246696	0.00151677
F0332	EC:3.4.21.102: C-terminal processing peptidase	-0.479093	0.000247326	0.00151955
F0332	EC:3.4.13.22: D-Ala-D-Ala dipeptidase	-0.47894	0.000248617	0.00152637
Capnocytophaga	EC:3.2.1.78: Mannan endo-1,4-beta-mannosidase	-0.478864	0.000249265	0.00152814
Fretibacterium	EC:3.6.1.54: UDP-2,3-diacylglucosamine diphosphatase	0.478864	0.000249265	0.00152814
Pseudopropionibacterium	EC:2.3.1.129: Acyl-[acyl-carrier-protein]--UDP-N-acetylglucosamine O-acyltransferase	-0.478712	0.000250566	0.00153501
Fretibacterium	EC:2.5.1.90: All-trans-octaprenyl-diphosphate synthase	0.478635	0.000251218	0.0015379
Cardiobacterium	EC:4.1.1.49: Phosphoenolpyruvate carboxykinase (ATP)	-0.478483	0.000252528	0.0015448
Cardiobacterium	EC:3.6.3.3: Cadmium-exporting ATPase	-0.478407	0.000253185	0.00154659
Cardiobacterium	EC:3.6.3.5: Zinc-exporting ATPase	-0.478407	0.000253185	0.00154659
Rikenellaceae RC9 gut group	EC:3.4.14.5: Dipeptidyl-peptidase IV	0.47833	0.000253843	0.0015495
Peptostreptococcus	EC:2.4.1.245: Alpha,alpha-trehalose synthase	-0.478178	0.000255165	0.00155639
Peptostreptococcus	EC:1.1.1.306: S-(hydroxymethyl)mycothiol dehydrogenase	-0.478158	0.000255338	0.00155639
Rothia	EC:3.2.2.21: DNA-3-methyladenine glycosylase II	0.478102	0.000255829	0.00155826
Pseudopropionibacterium	EC:1.1.1.140: Sorbitol-6-phosphate 2-dehydrogenase	0.477723	0.000259149	0.00157735
Bergeyella	EC:1.5.1.28: Opine dehydrogenase	-0.47759	0.000260327	0.00158243
Fretibacterium	EC:3.5.1.44: Protein-glutamine glutaminase	0.477586	0.000260355	0.00158243
Corynebacterium	EC:3.5.4.13: dCTP deaminase	0.477263	0.00026323	0.00159876
Fretibacterium	EC:1.1.1.271: GDP-L-fucose synthase	0.476958	0.000265969	0.00161424
Porphyromonas	EC:4.99.1.3: Sirohydrochlorin cobaltochelatase	0.476806	0.000267348	0.00161454
Rikenellaceae RC9 gut group	EC:3.4.13.22: D-Ala-D-Ala dipeptidase	0.476806	0.000267348	0.00161454
Cardiobacterium	EC:2.3.1.189: Mycothiol synthase	0.476806	0.000267348	0.00161454
Cardiobacterium	EC:2.4.1.250: D-inositol-3-phosphate glycosyltransferase	0.476806	0.000267348	0.00161454
Cardiobacterium	EC:3.5.1.103: deacetylase	0.476806	0.000267348	0.00161454
Cardiobacterium	EC:3.5.1.115: Mycothiol S-conjugate amidase	0.476806	0.000267348	0.00161454
Cardiobacterium	EC:6.3.1.13: ligase	0.476806	0.000267348	0.00161454
Moorella	EC:2.7.14.1: Protein arginine kinase	-0.476719	0.000268139	0.00161771
Methanosaeta	EC:6.1.1.24: Glutamate--tRNA(Gln) ligase	-0.476706	0.000268254	0.00161771
Methanosaeta	EC:1.1.1.69: Gluconate 5-dehydrogenase	-0.476577	0.00026943	0.00162365
Cardiobacterium	EC:1.8.1.15: Mycothione reductase	0.476501	0.000270127	0.00162669
Fretibacterium	EC:1.8.1.8: Protein-disulfide reductase	0.476272	0.000272228	0.00163819
F0332	EC:3.2.1.41: Pullulanase	-0.476176	0.000273116	0.00164237
Rikenellaceae RC9 gut group	EC:3.1.3.6: 3'-nucleotidase	0.476043	0.000274343	0.00164742
Rikenellaceae RC9 gut group	EC:3.1.4.16: 2',3'-cyclic-nucleotide 2'-phosphodiesterase	0.476043	0.000274343	0.00164742
Fretibacterium	EC:2.4.2.22: Xanthine phosphoribosyltransferase	0.475739	0.000277187	0.00166332
Pseudopropionibacterium	EC:1.7.99.1: Hydroxylamine reductase	-0.475595	0.000278534	0.00167022
Acetomicrobium	EC:1.1.1.69: Gluconate 5-dehydrogenase	-0.47551	0.000279338	0.00167386
Capnocytophaga	EC:6.1.1.24: Glutamate--tRNA(Gln) ligase	-0.475448	0.000279922	0.00167618
Actinomyces	EC:2.7.4.6: Nucleoside-diphosphate kinase	0.475357	0.00028078	0.00168013
Pseudopropionibacterium	EC:2.3.1.57: Diamine N-acetyltransferase	-0.475205	0.000282229	0.00168762
Rothia	EC:4.3.1.14: 3-aminobutyryl-CoA ammonia-lyase	-0.474976	0.000284416	0.0016983
Rikenellaceae RC9 gut group	EC:1.16.3.2: Bacterial non-heme ferritin	0.474976	0.000284416	0.0016983
Cardiobacterium	EC:3.1.6.1: Arylsulfatase	-0.474927	0.000284887	0.00169992
Capnocytophaga	EC:3.1.6.1: Arylsulfatase	-0.474813	0.000285987	0.00170529
Moorella	EC:3.6.1.63: Alpha-D-ribose 1-methylphosphonate 5-triphosphate diphosphatase	-0.474695	0.000287129	0.0017109
Methanothermobacter	EC:5.3.1.17: 5-dehydro-4-deoxy-D-glucuronate isomerase	-0.474651	0.000287549	0.00171219
F0332	EC:2.4.2.22: Xanthine phosphoribosyltransferase	-0.474595	0.000288094	0.00171424
Pseudopropionibacterium	EC:1.5.1.7: Saccharopine dehydrogenase (NAD(+), L-lysine-forming)	-0.474366	0.000290321	0.00172628
Bergeyella	EC:3.5.4.2: Adenine deaminase	-0.474203	0.000291923	0.00173444
Cardiobacterium	EC:1.1.1.29: Glycerate dehydrogenase	-0.474185	0.000292101	0.00173444
Capnocytophaga	EC:5.3.1.23: S-methyl-5-thioribose-1-phosphate isomerase	-0.473918	0.000294734	0.00174694
Rothia	EC:4.1.3.3: N-acetylneuraminate lyase	-0.473909	0.000294823	0.00174694
Fretibacterium	EC:5.99.1.2: DNA topoisomerase	0.473909	0.000294823	0.00174694
Methanothermobacter	EC:2.1.1.132: Precorrin-6B C(5,15)-methyltransferase (decarboxylating)	-0.473756	0.000296338	0.00175469
Moorella	EC:6.1.1.24: Glutamate--tRNA(Gln) ligase	-0.473504	0.000298865	0.00176842
Corynebacterium	EC:4.3.1.3: Histidine ammonia-lyase	-0.473223	0.000301695	0.00178393
Corynebacterium	EC:4.1.1.12: Aspartate 4-decarboxylase	-0.47297	0.000304265	0.00179787
Acetomicrobium	EC:3.1.1.11: Pectinesterase	-0.472918	0.000304796	0.00179976
Defluviitaleaceae UCG-011	EC:3.1.12.1: 5' to 3' exodeoxyribonuclease (nucleoside 3'-phosphate-forming)	0.472842	0.000305576	0.00180311
Porphyromonas	EC:2.1.1.191: 23S rRNA (cytosine(1962)-C(5))-methyltransferase	0.472689	0.000307141	0.00181109
F0332	EC:6.3.4.20: 7-cyano-7-deazaguanine synthase	-0.472613	0.000307926	0.0018132
Porphyromonas	EC:3.5.2.7: Imidazolonepropionase	0.472613	0.000307926	0.0018132
Corynebacterium	EC:2.1.1.195: Cobalt-precorrin-5B (C(1))-methyltransferase	-0.472537	0.000308713	0.00181657
Brachybacterium	EC:2.8.3.1: Propionate CoA-transferase	-0.472503	0.000309057	0.00181734
F0332	EC:4.1.1.96: Carboxynorspermidine decarboxylase	-0.472384	0.000310292	0.00182334
Fretibacterium	EC:1.7.99.1: Hydroxylamine reductase	0.472355	0.000310595	0.00182386
Cardiobacterium	EC:2.5.1.90: All-trans-octaprenyl-diphosphate synthase	-0.471927	0.000315075	0.00184889
Rothia	EC:3.7.1.12: Cobalt-precorrin 5A hydrolase	-0.471754	0.000316897	0.0018583
Rikenellaceae RC9 gut group	EC:2.3.1.201: UDP-2-acetamido-3-amino-2,3-dideoxy-glucuronate N-acetyltransferase	0.471698	0.000317491	0.0018605
Actinomyces	EC:4.3.1.18: D-serine ammonia-lyase	-0.471631	0.000318205	0.00186267
Pseudopropionibacterium	EC:4.1.1.96: Carboxynorspermidine decarboxylase	-0.471622	0.0003183	0.00186267
Defluviitaleaceae UCG-011	EC:3.4.14.12: Xaa-Xaa-Pro tripeptidyl-peptidase	0.471469	0.000319924	0.00187088
Porphyromonas	EC:4.1.1.17: Ornithine decarboxylase	0.471077	0.000324138	0.00189422
Capnocytophaga	EC:4.2.2.20: Chondroitin-sulfate-ABC endolyase	-0.471022	0.000324729	0.00189442
Capnocytophaga	EC:4.2.2.21: Chondroitin-sulfate-ABC exolyase	-0.471022	0.000324729	0.00189442
Pseudopropionibacterium	EC:3.4.21.102: C-terminal processing peptidase	-0.471012	0.000324841	0.00189442
Rothia	EC:4.1.1.70: Glutaconyl-CoA decarboxylase	-0.470983	0.000325157	0.00189447
Capnocytophaga	EC:2.4.1.180: Lipopolysaccharide N-acetylmannosaminouronosyltransferase	-0.47097	0.000325295	0.00189447
Cardiobacterium	EC:4.2.1.49: Urocanate hydratase	-0.470936	0.000325667	0.00189534
Defluviitaleaceae UCG-011	EC:4.1.1.83: 4-hydroxyphenylacetate decarboxylase	0.470894	0.000326123	0.00189669
Cardiobacterium	EC:3.2.1.99: Arabinan endo-1,5-alpha-L-arabinosidase	-0.47086	0.000326495	0.00189756
Fretibacterium	EC:1.7.1.13: PreQ(1) synthase	0.470716	0.000328059	0.00190534
F0332	EC:1.5.1.7: Saccharopine dehydrogenase (NAD(+), L-lysine-forming)	-0.470631	0.000328991	0.00190945
Cardiobacterium	EC:3.6.1.54: UDP-2,3-diacylglucosamine diphosphatase	-0.470555	0.000329827	0.00191039
Defluviitaleaceae UCG-011	EC:3.6.3.3: Cadmium-exporting ATPase	0.470555	0.000329827	0.00191039
Defluviitaleaceae UCG-011	EC:3.6.3.5: Zinc-exporting ATPase	0.470555	0.000329827	0.00191039
Cardiobacterium	EC:1.8.1.8: Protein-disulfide reductase	-0.470402	0.000331504	0.00191879
Brachybacterium	EC:4.1.1.35: UDP-glucuronate decarboxylase	-0.470209	0.000333636	0.00192982
Corynebacterium	EC:2.5.1.17: Cob(I)yrinic acid a,c-diamide adenosyltransferase	-0.469868	0.000337435	0.00194914
Rothia	EC:2.3.1.12: Dihydrolipoyllysine-residue acetyltransferase	0.469868	0.000337435	0.00194914
Tannerella	EC:3.4.22.37: Gingipain R	0.469599	0.000340463	0.00196396
Rikenellaceae RC9 gut group	EC:2.1.2.5: Glutamate formimidoyltransferase	0.469611	0.000340336	0.00196396
Peptoanaerobacter	EC:1.11.1.9: Glutathione peroxidase	0.469335	0.000343463	0.00197992
F0332	EC:2.3.1.57: Diamine N-acetyltransferase	-0.469259	0.000344332	0.00198359
Pseudopropionibacterium	EC:3.1.3.6: 3'-nucleotidase	-0.468725	0.000350471	0.00201622
Pseudopropionibacterium	EC:3.1.4.16: 2',3'-cyclic-nucleotide 2'-phosphodiesterase	-0.468725	0.000350471	0.00201622
Tannerella	EC:2.7.1.100: S-methyl-5-thioribose kinase	0.468573	0.000352244	0.00202504
Moorella	EC:5.3.1.23: S-methyl-5-thioribose-1-phosphate isomerase	-0.468543	0.000352584	0.00202563
Pseudopropionibacterium	EC:4.3.99.3: 7-carboxy-7-deazaguanine synthase	-0.46838	0.000354499	0.00203525
Methanothermobacter	EC:2.7.1.177: L-threonine kinase	-0.468267	0.000355821	0.00204147
Acetomicrobium	EC:2.8.3.1: Propionate CoA-transferase	-0.468234	0.000356213	0.00204233
Filifactor	EC:1.15.1.2: Superoxide reductase	0.468191	0.00035671	0.00204381
Pseudopropionibacterium	EC:2.8.4.4: [Ribosomal protein S12] (aspartate(89)-C(3))-methylthiotransferase	-0.468039	0.000358511	0.00205274
F0332	EC:1.9.3.1: Cytochrome-c oxidase	0.467734	0.000362137	0.00207211
Pseudopropionibacterium	EC:1.7.1.15: Nitrite reductase (NADH)	0.467658	0.000363049	0.00207593
Acetomicrobium	EC:4.1.1.35: UDP-glucuronate decarboxylase	-0.467579	0.000363992	0.00207992
Pseudopropionibacterium	EC:2.7.6.2: Thiamine diphosphokinase	-0.467277	0.000367639	0.00209935
Catonella	EC:1.1.1.91: Aryl-alcohol dehydrogenase (NADP(+))	-0.467124	0.00036949	0.00210567
Fretibacterium	EC:2.4.99.17: S-adenosylmethionine:tRNA ribosyltransferase-isomerase	0.467124	0.00036949	0.00210567
Porphyromonas	EC:2.3.1.29: Glycine C-acetyltransferase	0.467124	0.00036949	0.00210567
Cardiobacterium	EC:1.11.1.19: Dye decolorizing peroxidase	0.466972	0.000371349	0.00211485
Defluviitaleaceae UCG-011	EC:4.3.1.18: D-serine ammonia-lyase	0.466866	0.00037264	0.00212078
Bergeyella	EC:5.4.3.5: D-ornithine 4,5-aminomutase	-0.466704	0.000374637	0.00213071
Rikenellaceae RC9 gut group	EC:1.17.99.6: Epoxyqueuosine reductase	0.466667	0.000375093	0.00213189
F0332	EC:3.5.4.12: dCMP deaminase	-0.466514	0.000376978	0.00213831
F0332	EC:6.1.1.22: Asparagine--tRNA ligase	-0.466514	0.000376978	0.00213831
Porphyromonas	EC:4.2.1.49: Urocanate hydratase	0.466514	0.000376978	0.00213831
F0332	EC:1.2.7.11: 2-oxoacid oxidoreductase (ferredoxin)	-0.466209	0.000380774	0.0021584
Porphyromonas	EC:2.3.1.129: Acyl-[acyl-carrier-protein]--UDP-N-acetylglucosamine O-acyltransferase	0.466133	0.000381728	0.00216236
Rikenellaceae RC9 gut group	EC:2.3.1.57: Diamine N-acetyltransferase	0.465981	0.000383643	0.00217176
F0332	EC:1.17.99.6: Epoxyqueuosine reductase	-0.465752	0.000386532	0.00218666
F0332	EC:3.5.1.108: UDP-3-O-acyl-N-acetylglucosamine deacetylase	-0.465599	0.000388469	0.00219615
Pseudopropionibacterium	EC:1.1.1.262: 4-hydroxythreonine-4-phosphate dehydrogenase	-0.465523	0.000389441	0.00219872
Corynebacterium	EC:4.99.1.3: Sirohydrochlorin cobaltochelatase	-0.465523	0.000389441	0.00219872
Defluviitaleaceae UCG-011	EC:3.5.1.44: Protein-glutamine glutaminase	0.465122	0.000394596	0.00222635
Capnocytophaga	EC:2.7.7.76: Molybdenum cofactor cytidylyltransferase	-0.465007	0.000396075	0.00223302
Rothia	EC:3.2.1.93: Alpha,alpha-phosphotrehalase	0.46499	0.000396305	0.00223302
F0332	EC:4.1.1.49: Phosphoenolpyruvate carboxykinase (ATP)	-0.464837	0.000398286	0.0022427
F0332	EC:3.4.14.5: Dipeptidyl-peptidase IV	-0.464685	0.000400276	0.00225242
Peptoanaerobacter	EC:2.3.1.29: Glycine C-acetyltransferase	0.464456	0.000403278	0.00226781
Pseudopropionibacterium	EC:3.5.1.44: Protein-glutamine glutaminase	-0.464321	0.000405057	0.0022763
F0332	EC:2.1.2.5: Glutamate formimidoyltransferase	-0.464236	0.000406184	0.00228113
Porphyromonas	EC:1.5.1.7: Saccharopine dehydrogenase (NAD(+), L-lysine-forming)	0.464151	0.000407313	0.00228596
Rothia	EC:6.1.1.24: Glutamate--tRNA(Gln) ligase	-0.464049	0.000408673	0.00229207
Methanothermobacter	EC:1.1.1.58: Tagaturonate reductase	-0.46394	0.000410127	0.00229852
Cardiobacterium	EC:2.6.1.2: Alanine transaminase	0.463922	0.000410363	0.00229852
Cardiobacterium	EC:3.1.3.45: 3-deoxy-manno-octulosonate-8-phosphatase	-0.463846	0.000411384	0.00230272
Brachybacterium	EC:2.7.7.76: Molybdenum cofactor cytidylyltransferase	-0.463826	0.000411659	0.00230274
Methanosaeta	EC:2.4.1.315: Diglucosyl diacylglycerol synthase (1,6-linking)	-0.463729	0.000412958	0.00230849
Porphyromonas	EC:4.1.99.17: Phosphomethylpyrimidine synthase	0.463694	0.000413434	0.00230963
Cardiobacterium	EC:1.2.4.1: Pyruvate dehydrogenase (acetyl-transferring)	0.463617	0.000414462	0.00231385
Actinomyces	EC:4.2.1.55: 3-hydroxybutyryl-CoA dehydratase	-0.463562	0.000415209	0.0023165
F0332	EC:1.3.1.14: Dihydroorotate dehydrogenase (NAD(+))	-0.463389	0.000417561	0.00232809
Bergeyella	EC:2.7.1.177: L-threonine kinase	-0.463158	0.000420713	0.00234259
Rikenellaceae RC9 gut group	EC:2.4.2.3: Uridine phosphorylase	0.46316	0.00042068	0.00234259
F0332	EC:2.8.4.4: [Ribosomal protein S12] (aspartate(89)-C(3))-methylthiotransferase	-0.463084	0.000421724	0.00234669
Defluviitaleaceae UCG-011	EC:3.1.3.71: 2-phosphosulfolactate phosphatase	0.462855	0.000424872	0.00236266
Cardiobacterium	EC:3.5.4.2: Adenine deaminase	-0.462615	0.000428203	0.00237875
Methanosaeta	EC:1.1.1.58: Tagaturonate reductase	-0.462606	0.000428326	0.00237875
F0332	EC:2.7.7.87: L-threonylcarbamoyladenylate synthase	-0.46255	0.000429102	0.0023815
Rothia	EC:3.6.1.63: Alpha-D-ribose 1-methylphosphonate 5-triphosphate diphosphatase	-0.46219	0.000434152	0.00240643
Actinomyces	EC:3.2.1.78: Mannan endo-1,4-beta-mannosidase	-0.462169	0.000434443	0.00240643
Rikenellaceae RC9 gut group	EC:1.1.1.271: GDP-L-fucose synthase	0.462169	0.000434443	0.00240643
F0332	EC:2.3.1.117: 2,3,4,5-tetrahydropyridine-2,6-dicarboxylate N-succinyltransferase	0.462093	0.000435519	0.00241081
Bergeyella	EC:4.1.1.35: UDP-glucuronate decarboxylase	-0.462052	0.000436098	0.00241245
F0332	EC:3.6.3.8: Calcium-transporting ATPase	-0.46194	0.000437677	0.00241961
Defluviitaleaceae UCG-011	EC:1.3.8.1: Short-chain acyl-CoA dehydrogenase	0.461483	0.000444209	0.00245413
Rikenellaceae RC9 gut group	EC:4.2.1.126: N-acetylmuramic acid 6-phosphate etherase	0.461407	0.000445306	0.00245859
Peptostreptococcus	EC:1.4.3.19: Glycine oxidase	-0.46133	0.000446406	0.00246306
Fretibacterium	EC:2.3.1.129: Acyl-[acyl-carrier-protein]--UDP-N-acetylglucosamine O-acyltransferase	0.461025	0.00045083	0.00248585
Defluviitaleaceae UCG-011	EC:2.7.1.177: L-threonine kinase	0.460984	0.00045143	0.00248755
Bergeyella	EC:3.1.6.1: Arylsulfatase	-0.460899	0.000452671	0.00249277
Capnocytophaga	EC:2.4.2.22: Xanthine phosphoribosyltransferase	-0.460797	0.000454173	0.00249781
Cardiobacterium	EC:1.4.3.19: Glycine oxidase	0.460797	0.000454173	0.00249781
Defluviitaleaceae UCG-011	EC:1.1.1.61: 4-hydroxybutyrate dehydrogenase	0.460767	0.000454604	0.00249856
Pseudopropionibacterium	EC:5.3.1.4: L-arabinose isomerase	-0.460671	0.000456027	0.00250476
Cardiobacterium	EC:6.1.1.18: Glutamine--tRNA ligase	-0.460568	0.00045754	0.00250982
Defluviitaleaceae UCG-011	EC:2.5.1.17: Cob(I)yrinic acid a,c-diamide adenosyltransferase	0.460568	0.00045754	0.00250982
Porphyromonas	EC:2.4.1.80: Ceramide glucosyltransferase	0.460509	0.000458407	0.00251296
Cardiobacterium	EC:2.4.1.288: decaprenol beta-1,5/1,6-galactofuranosyltransferase	0.460424	0.000459666	0.00251824
Fretibacterium	EC:6.3.4.20: 7-cyano-7-deazaguanine synthase	0.460263	0.000462063	0.00252811
Rikenellaceae RC9 gut group	EC:1.1.1.262: 4-hydroxythreonine-4-phosphate dehydrogenase	0.460263	0.000462063	0.00252811
Cardiobacterium	EC:6.1.1.24: Glutamate--tRNA(Gln) ligase	-0.460198	0.000463029	0.00252944
Corynebacterium	EC:2.1.1.151: Cobalt-factor II C(20)-methyltransferase	-0.460187	0.0004632	0.00252944
Fretibacterium	EC:1.11.1.9: Glutathione peroxidase	0.460187	0.0004632	0.00252944
Cardiobacterium	EC:5.1.99.6: NAD(P)H-hydrate epimerase	-0.460111	0.00046434	0.00253404
Rothia	EC:2.3.1.29: Glycine C-acetyltransferase	-0.460034	0.000465482	0.00253864
Catonella	EC:1.2.4.1: Pyruvate dehydrogenase (acetyl-transferring)	-0.459958	0.000466627	0.00254325
Cardiobacterium	EC:2.6.1.66: Valine--pyruvate transaminase	0.459806	0.000468924	0.00255413
Capnocytophaga	EC:1.15.1.2: Superoxide reductase	-0.459729	0.000470076	0.00255713
Brachybacterium	EC:2.1.1.217: tRNA (adenine(22)-N(1))-methyltransferase	-0.459729	0.000470076	0.00255713
Corynebacterium	EC:3.5.4.2: Adenine deaminase	-0.459565	0.000472569	0.00256885
Moorella	EC:2.1.3.11: N-succinylornithine carbamoyltransferase	-0.459548	0.000472835	0.00256885
Pseudopropionibacterium	EC:2.7.8.8: CDP-diacylglycerol--serine O-phosphatidyltransferase	-0.459348	0.000475877	0.00258372
Defluviitaleaceae UCG-011	EC:2.4.99.18: Dolichyl-diphosphooligosaccharide--protein glycotransferase	0.459192	0.000478274	0.00259342
Cardiobacterium	EC:1.14.12.17: Nitric oxide dioxygenase	0.459196	0.000478215	0.00259342
Cardiobacterium	EC:3.4.22.4: Transferred entry: 3.4.22.32 and 3.4.22.33	-0.45916	0.00047876	0.0025944
Methanothermobacter	EC:3.6.1.63: Alpha-D-ribose 1-methylphosphonate 5-triphosphate diphosphatase	-0.458835	0.000483797	0.00262003
Rothia	EC:5.4.3.2: Lysine 2,3-aminomutase	-0.458738	0.000485293	0.00262478
Porphyromonas	EC:2.5.1.55: 3-deoxy-8-phosphooctulonate synthase	0.458747	0.000485157	0.00262478
Rikenellaceae RC9 gut group	EC:1.1.1.335: UDP-N-acetyl-2-amino-2-deoxyglucuronate dehydrogenase	0.458671	0.000486345	0.0026288
Corynebacterium	EC:3.5.3.9: Allantoate deiminase	-0.458588	0.000487637	0.00263096
Streptococcus	EC:1.15.1.2: Superoxide reductase	-0.458586	0.000487673	0.00263096
Porphyromonas	EC:4.1.1.96: Carboxynorspermidine decarboxylase	0.458586	0.000487673	0.00263096
Catonella	EC:5.1.99.3: Allantoin racemase	-0.458424	0.000490215	0.002643
Porphyromonas	EC:5.3.1.13: Arabinose-5-phosphate isomerase	0.458357	0.000491263	0.00264697
Fretibacterium	EC:4.3.1.3: Histidine ammonia-lyase	0.458281	0.000492465	0.00265008
Fretibacterium	EC:2.7.8.8: CDP-diacylglycerol--serine O-phosphatidyltransferase	0.458281	0.000492465	0.00265008
Cardiobacterium	EC:4.1.1.65: Phosphatidylserine decarboxylase	-0.458205	0.00049367	0.00265488
Moorella	EC:6.4.1.4: Methylcrotonoyl-CoA carboxylase	-0.458169	0.000494238	0.00265625
Actinomyces	EC:1.1.1.26: Glyoxylate reductase	-0.458027	0.000496493	0.00266669
Defluviitaleaceae UCG-011	EC:2.1.1.197: Malonyl-[acyl-carrier protein] O-methyltransferase	0.457976	0.0004973	0.00266934
Rothia	EC:5.4.3.3: Beta-lysine 5,6-aminomutase	-0.4579	0.000498515	0.00267417
Porphyromonas	EC:4.1.99.2: Tyrosine phenol-lyase	0.457747	0.000500954	0.00268386
Cardiobacterium	EC:1.1.2.3: L-lactate dehydrogenase (cytochrome)	0.457747	0.000500954	0.00268386
Catonella	EC:1.8.5.2: Thiosulfate dehydrogenase (quinone)	-0.457595	0.000503404	0.00269359
F0332	EC:2.1.1.190: 23S rRNA (uracil(1939)-C(5))-methyltransferase	-0.457595	0.000503404	0.00269359
Pseudopropionibacterium	EC:2.8.4.5: tRNA (N(6)-L-threonylcarbamoyladenosine(37)-C(2))-methylthiotransferase	-0.45729	0.000508335	0.00271827
Bergeyella	EC:2.4.1.315: Diglucosyl diacylglycerol synthase (1,6-linking)	-0.457172	0.000510249	0.00272678
Capnocytophaga	EC:5.3.1.17: 5-dehydro-4-deoxy-D-glucuronate isomerase	-0.45704	0.000512401	0.00273656
Pseudopropionibacterium	EC:3.6.3.3: Cadmium-exporting ATPase	-0.456832	0.000515815	0.00275134
Pseudopropionibacterium	EC:3.6.3.5: Zinc-exporting ATPase	-0.456832	0.000515815	0.00275134
Cardiobacterium	EC:2.4.2.53: Undecaprenyl-phosphate 4-deoxy-4-formamido-L-arabinose transferase	-0.456715	0.000517757	0.00275996
Cardiobacterium	EC:2.3.1.61: Dihydrolipoyllysine-residue succinyltransferase	0.45668	0.00051833	0.00276129
Fretibacterium	EC:2.8.4.5: tRNA (N(6)-L-threonylcarbamoyladenosine(37)-C(2))-methylthiotransferase	0.456528	0.000520856	0.00277301
Rothia	EC:1.4.1.11: L-erythro-3,5-diaminohexanoate dehydrogenase	-0.456498	0.000521345	0.00277387
F0332	EC:2.4.1.315: Diglucosyl diacylglycerol synthase (1,6-linking)	-0.456257	0.00052536	0.00279348
F0332	EC:3.4.21.53: Endopeptidase La	-0.455994	0.000529786	0.00281174
Porphyromonas	EC:1.11.1.9: Glutathione peroxidase	0.455994	0.000529786	0.00281174
Porphyromonas	EC:2.7.7.38: 3-deoxy-manno-octulosonate cytidylyltransferase	0.456003	0.00052964	0.00281174
Catonella	EC:2.4.1.319: Beta-1,4-mannooligosaccharide phosphorylase	0.455841	0.000532363	0.00282189
Catonella	EC:2.4.1.320: 1,4-beta-mannosyl-N-acetylglucosamine phosphorylase	0.455841	0.000532363	0.00282189
Pseudopropionibacterium	EC:3.7.1.5: Acylpyruvate hydrolase	0.455744	0.000534008	0.00282884
F0332	EC:2.1.1.191: 23S rRNA (cytosine(1962)-C(5))-methyltransferase	-0.455689	0.000534951	0.00283208
F0332	EC:2.3.1.46: Homoserine O-succinyltransferase	-0.455384	0.000540162	0.00285788
F0332	EC:2.4.2.52: Triphosphoribosyl-dephospho-CoA synthase	-0.455232	0.000542784	0.00286997
Capnocytophaga	EC:3.2.1.99: Arabinan endo-1,5-alpha-L-arabinosidase	-0.454927	0.000548063	0.00289428
Fretibacterium	EC:2.1.1.191: 23S rRNA (cytosine(1962)-C(5))-methyltransferase	0.454927	0.000548063	0.00289428
Corynebacterium	EC:1.17.1.4: Xanthine dehydrogenase	-0.45483	0.000549752	0.00290139
Fretibacterium	EC:4.1.1.49: Phosphoenolpyruvate carboxykinase (ATP)	0.454698	0.000552053	0.00291173
Capnocytophaga	EC:3.1.2.28: 1,4-dihydroxy-2-naphthoyl-CoA hydrolase	0.454611	0.000553568	0.00291791
Brachybacterium	EC:3.5.4.2: Adenine deaminase	-0.454533	0.00055494	0.00292333
F0332	EC:4.3.99.3: 7-carboxy-7-deazaguanine synthase	-0.454428	0.000556802	0.00293132
Bergeyella	EC:1.2.99.5: Formylmethanofuran dehydrogenase	-0.454391	0.000557444	0.00293288
Porphyromonas	EC:1.3.1.14: Dihydroorotate dehydrogenase (NAD(+))	0.454317	0.000558761	0.00293799
Fretibacterium	EC:4.1.99.17: Phosphomethylpyrimidine synthase	0.454241	0.000560111	0.00294327
Pseudopropionibacterium	EC:5.3.3.18: 2-(1,2-epoxy-1,2-dihydrophenyl)acetyl-CoA isomerase	0.454211	0.000560634	0.00294419
Rikenellaceae RC9 gut group	EC:4.1.1.83: 4-hydroxyphenylacetate decarboxylase	0.454117	0.0005623	0.00295112
Cardiobacterium	EC:2.3.1.29: Glycine C-acetyltransferase	-0.453707	0.000569647	0.00298599
Porphyromonas	EC:4.3.1.3: Histidine ammonia-lyase	0.453707	0.000569647	0.00298599
Moorella	EC:4.2.1.55: 3-hydroxybutyryl-CoA dehydratase	-0.453611	0.000571369	0.00299317
Catonella	EC:3.6.1.63: Alpha-D-ribose 1-methylphosphonate 5-triphosphate diphosphatase	0.453497	0.000573437	0.00300215
Cardiobacterium	EC:6.3.4.18: 5-(carboxyamino)imidazole ribonucleotide synthase	0.453449	0.000574313	0.00300489
Cardiobacterium	EC:3.5.4.12: dCMP deaminase	-0.453402	0.000575162	0.00300748
Porphyromonas	EC:3.1.3.73: Adenosylcobalamin/alpha-ribazole phosphatase	0.453249	0.000577937	0.00302013
Rikenellaceae RC9 gut group	EC:6.1.1.18: Glutamine--tRNA ligase	0.452945	0.000583524	0.00304745
F0332	EC:2.4.1.10: Levansucrase	0.452778	0.000586592	0.00306159
Rikenellaceae RC9 gut group	EC:3.1.26.11: Ribonuclease Z	0.45264	0.00058916	0.00307311
Moorella	EC:2.4.2.53: Undecaprenyl-phosphate 4-deoxy-4-formamido-L-arabinose transferase	-0.452516	0.00059146	0.00308321
Cardiobacterium	EC:2.4.1.180: Lipopolysaccharide N-acetylmannosaminouronosyltransferase	-0.452463	0.000592455	0.0030865
Rothia	EC:3.1.6.1: Arylsulfatase	-0.452322	0.000595075	0.00309825
F0332	EC:1.7.99.1: Hydroxylamine reductase	-0.451695	0.000606926	0.00315802
Corynebacterium	EC:2.7.1.100: S-methyl-5-thioribose kinase	-0.451649	0.000607818	0.00316073
Filifactor	EC:1.1.5.4: Malate dehydrogenase (quinone)	-0.451496	0.000610735	0.00317396
Rothia	EC:2.4.2.21: Nicotinate-nucleotide--dimethylbenzimidazole phosphoribosyltransferase	-0.451344	0.000613665	0.00318723
F0332	EC:3.1.12.1: 5' to 3' exodeoxyribonuclease (nucleoside 3'-phosphate-forming)	-0.451267	0.000615135	0.00318927
Methanosaeta	EC:3.4.22.4: Transferred entry: 3.4.22.32 and 3.4.22.33	-0.451265	0.000615183	0.00318927
Cardiobacterium	EC:1.9.3.1: Cytochrome-c oxidase	0.451267	0.000615135	0.00318927
Bergeyella	EC:1.1.1.58: Tagaturonate reductase	-0.451056	0.000619229	0.00320611
F0332	EC:3.1.26.11: Ribonuclease Z	-0.451039	0.000619563	0.00320611
Wolinella	EC:2.3.1.29: Glycine C-acetyltransferase	0.451039	0.000619563	0.00320611
F0332	EC:3.2.1.51: Alpha-L-fucosidase	-0.450962	0.000621046	0.00321182
Methanosaeta	EC:2.1.1.132: Precorrin-6B C(5,15)-methyltransferase (decarboxylating)	-0.45081	0.00062402	0.00322524
Cardiobacterium	EC:1.2.4.2: Oxoglutarate dehydrogenase (succinyl-transferring)	0.450581	0.000628506	0.00324645
Defluviitaleaceae UCG-011	EC:6.6.1.2: Cobaltochelatase	0.450552	0.000629088	0.00324748
Acetomicrobium	EC:4.2.1.126: N-acetylmuramic acid 6-phosphate etherase	-0.450505	0.000630008	0.00324829
F0332	EC:2.1.1.223: tRNA(1)(Val) (adenine(37)-N(6))-methyltransferase	-0.450505	0.000630008	0.00324829
Rothia	EC:2.4.1.319: Beta-1,4-mannooligosaccharide phosphorylase	-0.450429	0.000631513	0.0032521
Rothia	EC:2.4.1.320: 1,4-beta-mannosyl-N-acetylglucosamine phosphorylase	-0.450429	0.000631513	0.0032521
Catonella	EC:3.2.1.93: Alpha,alpha-phosphotrehalase	-0.450353	0.000633021	0.00325789
Actinomyces	EC:3.2.2.4: AMP nucleosidase	-0.4502	0.000636048	0.00327149
Filifactor	EC:1.1.1.81: Hydroxypyruvate reductase	0.449833	0.000643384	0.00330722
Methanosaeta	EC:2.4.2.53: Undecaprenyl-phosphate 4-deoxy-4-formamido-L-arabinose transferase	-0.449806	0.000643935	0.00330805
Cardiobacterium	EC:1.1.1.81: Hydroxypyruvate reductase	-0.449757	0.000644918	0.0033111
Pseudopropionibacterium	EC:1.8.1.8: Protein-disulfide reductase	-0.449514	0.000649828	0.00333217
Corynebacterium	EC:3.4.22.37: Gingipain R	-0.449472	0.00065068	0.00333217
Rothia	EC:4.4.1.11: Methionine gamma-lyase	-0.449446	0.000651202	0.00333217
Bergeyella	EC:2.1.1.217: tRNA (adenine(22)-N(1))-methyltransferase	-0.449438	0.000651376	0.00333217
Moorella	EC:3.6.3.31: Polyamine-transporting ATPase	-0.449438	0.000651376	0.00333217
Catonella	EC:5.1.3.8: N-acylglucosamine 2-epimerase	0.449514	0.000649828	0.00333217
Acetomicrobium	EC:5.3.1.17: 5-dehydro-4-deoxy-D-glucuronate isomerase	-0.449417	0.000651803	0.00333235
Porphyromonas	EC:6.2.1.22: [Citrate (pro-3S)-lyase] ligase	0.449362	0.000652927	0.00333609
Bergeyella	EC:2.3.1.182: (R)-citramalate synthase	-0.449209	0.000656039	0.00334816
F0332	EC:5.1.3.25: dTDP-L-rhamnose 4-epimerase	0.449207	0.000656078	0.00334816
Corynebacterium	EC:1.7.1.15: Nitrite reductase (NADH)	0.449057	0.000659164	0.0033619
Methanothermobacter	EC:1.3.98.1: Dihydroorotate oxidase (fumarate)	-0.44898	0.000660732	0.00336787
Cardiobacterium	EC:2.6.1.22: (S)-3-amino-2-methylpropionate transaminase	0.448828	0.000663878	0.00338188
Pseudopropionibacterium	EC:1.17.1.4: Xanthine dehydrogenase	-0.448578	0.000669059	0.00340623
F0332	EC:1.1.1.271: GDP-L-fucose synthase	-0.448447	0.000671801	0.00341814
Pseudopropionibacterium	EC:2.5.1.90: All-trans-octaprenyl-diphosphate synthase	-0.44837	0.000673396	0.0034242
Cardiobacterium	EC:2.6.1.19: 4-aminobutyrate--2-oxoglutarate transaminase	0.448218	0.000676596	0.00343842
Moorella	EC:1.1.1.81: Hydroxypyruvate reductase	-0.448117	0.000678714	0.00344712
Moorella	EC:6.1.1.13: D-alanine--poly(phosphoribitol) ligase	-0.447968	0.000681867	0.00346107
Porphyromonas	EC:5.1.99.1: Methylmalonyl-CoA epimerase	0.447913	0.000683037	0.00346287
Porphyromonas	EC:2.7.7.61: Citrate lyase holo-[acyl-carrier protein] synthase	0.447913	0.000683037	0.00346287
Corynebacterium	EC:3.4.17.19: Carboxypeptidase Taq	-0.447464	0.000692619	0.00350935
Bergeyella	EC:2.1.1.191: 23S rRNA (cytosine(1962)-C(5))-methyltransferase	-0.447303	0.000696085	0.00352354
Capnocytophaga	EC:2.7.1.177: L-threonine kinase	-0.447296	0.000696248	0.00352354
Brachybacterium	EC:5.4.3.5: D-ornithine 4,5-aminomutase	-0.44717	0.000698958	0.00353515
Cardiobacterium	EC:6.1.1.22: Asparagine--tRNA ligase	-0.447075	0.000701036	0.00354355
Tannerella	EC:4.1.99.1: Tryptophanase	0.446998	0.000702693	0.00354981
Pseudopropionibacterium	EC:4.1.1.65: Phosphatidylserine decarboxylase	-0.446922	0.000704354	0.00355187
F0332	EC:2.4.2.3: Uridine phosphorylase	-0.446922	0.000704354	0.00355187
Catonella	EC:3.1.1.53: Sialate O-acetylesterase	0.446922	0.000704354	0.00355187
Methanosaeta	EC:1.1.1.335: UDP-N-acetyl-2-amino-2-deoxyglucuronate dehydrogenase	-0.446778	0.0007075	0.00356562
Pseudopropionibacterium	EC:3.6.1.54: UDP-2,3-diacylglucosamine diphosphatase	-0.446693	0.000709358	0.00357286
Cardiobacterium	EC:2.7.7.42: [Glutamate--ammonia-ligase] adenylyltransferase	0.446617	0.000711033	0.00357706
Cardiobacterium	EC:3.1.26.12: Ribonuclease E	0.446617	0.000711033	0.00357706
Pseudopropionibacterium	EC:3.6.1.63: Alpha-D-ribose 1-methylphosphonate 5-triphosphate diphosphatase	-0.446482	0.00071401	0.00358991
Acetomicrobium	EC:2.4.1.315: Diglucosyl diacylglycerol synthase (1,6-linking)	-0.446346	0.000717014	0.00360288
F0332	EC:4.1.1.70: Glutaconyl-CoA decarboxylase	-0.44613	0.000721818	0.00362488
Defluviitaleaceae UCG-011	EC:3.1.1.85: Pimeloyl-[acyl-carrier protein] methyl ester esterase	0.446007	0.000724562	0.00363651
Rikenellaceae RC9 gut group	EC:3.2.1.51: Alpha-L-fucosidase	0.445702	0.000731413	0.00366872
Fretibacterium	EC:5.1.99.6: NAD(P)H-hydrate epimerase	0.445626	0.000733135	0.00367519
Brachybacterium	EC:2.4.1.180: Lipopolysaccharide N-acetylmannosaminouronosyltransferase	-0.445098	0.000745171	0.00373173
Porphyromonas	EC:2.1.1.177: 23S rRNA (pseudouridine(1915)-N(3))-methyltransferase	0.445092	0.000745291	0.00373173
Actinomyces	EC:5.3.1.4: L-arabinose isomerase	-0.444851	0.000750849	0.00375734
Cardiobacterium	EC:1.2.1.8: Betaine-aldehyde dehydrogenase	0.444758	0.000753005	0.00376591
Peptostreptococcus	EC:1.1.1.91: Aryl-alcohol dehydrogenase (NADP(+))	-0.444635	0.000755855	0.0037735
Methanothermobacter	EC:3.1.3.73: Adenosylcobalamin/alpha-ribazole phosphatase	-0.444635	0.000755855	0.0037735
F0332	EC:6.1.1.18: Glutamine--tRNA ligase	-0.444635	0.000755855	0.0037735
Brachybacterium	EC:3.5.1.44: Protein-glutamine glutaminase	-0.444576	0.000757234	0.0037757
Cardiobacterium	EC:3.1.1.1: Carboxylesterase	0.444559	0.000757629	0.0037757
Pseudopropionibacterium	EC:4.1.3.1: Isocitrate lyase	0.444559	0.000757618	0.0037757
Defluviitaleaceae UCG-011	EC:4.1.1.17: Ornithine decarboxylase	0.444508	0.000758813	0.00377939
F0332	EC:4.1.99.17: Phosphomethylpyrimidine synthase	-0.444483	0.000759406	0.00378013
Bergeyella	EC:3.2.1.99: Arabinan endo-1,5-alpha-L-arabinosidase	-0.444406	0.000761188	0.00378677
Peptoanaerobacter	EC:2.4.1.319: Beta-1,4-mannooligosaccharide phosphorylase	0.44433	0.000762972	0.00379121
Peptoanaerobacter	EC:2.4.1.320: 1,4-beta-mannosyl-N-acetylglucosamine phosphorylase	0.44433	0.000762972	0.00379121
Bergeyella	EC:3.2.1.50: Alpha-N-acetylglucosaminidase	-0.4443	0.000763668	0.00379245
Filifactor	EC:1.9.3.1: Cytochrome-c oxidase	-0.444254	0.000764761	0.00379566
Rikenellaceae RC9 gut group	EC:4.2.1.47: GDP-mannose 4,6-dehydratase	0.444034	0.00076995	0.00381919
Methylobacterium-Methylorubrum	EC:2.5.1.105: 5'-phosphate synthase	-0.443504	0.000782555	0.00387945
Cardiobacterium	EC:2.7.6.2: Thiamine diphosphokinase	-0.443415	0.000784688	0.00388549
F0332	EC:5.1.99.6: NAD(P)H-hydrate epimerase	-0.443415	0.000784688	0.00388549
Defluviitaleaceae UCG-011	EC:3.4.22.4: Transferred entry: 3.4.22.32 and 3.4.22.33	0.443369	0.00078579	0.00388868
Rothia	EC:2.7.7.56: tRNA nucleotidyltransferase	0.443339	0.000786523	0.00389004
Corynebacterium	EC:2.7.7.61: Citrate lyase holo-[acyl-carrier protein] synthase	-0.443187	0.000790203	0.00390597
Cardiobacterium	EC:1.4.3.10: Putrescine oxidase	0.443157	0.000790921	0.00390724
Cardiobacterium	EC:1.1.1.306: S-(hydroxymethyl)mycothiol dehydrogenase	0.443051	0.000793489	0.00391765
Peptostreptococcus	EC:5.1.3.25: dTDP-L-rhamnose 4-epimerase	-0.443006	0.00079458	0.00392076
Cardiobacterium	EC:3.2.2.4: AMP nucleosidase	-0.442958	0.000795753	0.00392101
Cardiobacterium	EC:2.7.7.58: (2,3-dihydroxybenzoyl)adenylate synthase	0.442928	0.000796476	0.00392101
Cardiobacterium	EC:1.3.1.28: 2,3-dihydro-2,3-dihydroxybenzoate dehydrogenase	0.442928	0.000796476	0.00392101
Cardiobacterium	EC:3.3.2.1: Isochorismatase	0.442928	0.000796476	0.00392101
Fretibacterium	EC:4.1.1.65: Phosphatidylserine decarboxylase	0.442805	0.000799473	0.00393348
Rikenellaceae RC9 gut group	EC:3.5.1.53: N-carbamoylputrescine amidase	0.442577	0.000805082	0.00395878
Fretibacterium	EC:3.4.14.4: Dipeptidyl-peptidase III	0.4425	0.000806959	0.00396572
Fretibacterium	EC:4.2.1.47: GDP-mannose 4,6-dehydratase	0.442433	0.000808632	0.00397165
Fretibacterium	EC:3.5.2.7: Imidazolonepropionase	0.442348	0.000810726	0.00397963
Filifactor	EC:2.6.1.66: Valine--pyruvate transaminase	-0.442272	0.000812615	0.0039866
Defluviitaleaceae UCG-011	EC:4.2.1.120: 4-hydroxybutanoyl-CoA dehydratase	0.44209	0.000817145	0.00400189
Defluviitaleaceae UCG-011	EC:5.3.3.3: Vinylacetyl-CoA Delta-isomerase	0.44209	0.000817145	0.00400189
Actinomyces	EC:1.1.5.4: Malate dehydrogenase (quinone)	0.442119	0.000816405	0.00400189
Fretibacterium	EC:4.2.1.49: Urocanate hydratase	0.441967	0.000820212	0.0040146
Cardiobacterium	EC:3.2.1.50: Alpha-N-acetylglucosaminidase	-0.441632	0.000828622	0.0040513
Corynebacterium	EC:2.7.1.1: Hexokinase	-0.441631	0.000828664	0.0040513
Rothia	EC:4.3.1.18: D-serine ammonia-lyase	-0.441556	0.000830549	0.00405818
Cardiobacterium	EC:5.3.1.13: Arabinose-5-phosphate isomerase	-0.441509	0.000831727	0.0040616
Rothia	EC:2.1.1.197: Malonyl-[acyl-carrier protein] O-methyltransferase	-0.441433	0.00083366	0.0040687
Cardiobacterium	EC:5.99.1.2: DNA topoisomerase	-0.441357	0.000835597	0.00407581
Methanothermobacter	EC:4.1.1.81: Threonine-phosphate decarboxylase	-0.441281	0.000837539	0.00408294
Rothia	EC:2.1.1.130: Precorrin-2 C(20)-methyltransferase	-0.441204	0.000839484	0.00409008
F0332	EC:3.1.3.6: 3'-nucleotidase	-0.441128	0.000841433	0.00409488
F0332	EC:3.1.4.16: 2',3'-cyclic-nucleotide 2'-phosphodiesterase	-0.441128	0.000841433	0.00409488
F0332	EC:3.1.21.4: Type II site-specific deoxyribonuclease	-0.441052	0.000843387	0.00410204
Corynebacterium	EC:2.4.1.80: Ceramide glucosyltransferase	-0.440993	0.000844913	0.00410711
Bergeyella	EC:2.4.2.19: Nicotinate-nucleotide diphosphorylase (carboxylating)	-0.440823	0.000849272	0.00412594
Pseudopropionibacterium	EC:5.3.1.13: Arabinose-5-phosphate isomerase	-0.440518	0.000857177	0.00416196
Rikenellaceae RC9 gut group	EC:3.4.14.4: Dipeptidyl-peptidase III	0.440442	0.000859163	0.00416922
Cardiobacterium	EC:2.7.7.38: 3-deoxy-manno-octulosonate cytidylyltransferase	-0.440336	0.000861931	0.00418027
Pseudopropionibacterium	EC:2.4.99.17: S-adenosylmethionine:tRNA ribosyltransferase-isomerase	-0.44029	0.000863148	0.00418378
Corynebacterium	EC:6.2.1.22: [Citrate (pro-3S)-lyase] ligase	-0.440137	0.00086715	0.00420078
Mycoplasma	EC:4.1.1.12: Aspartate 4-decarboxylase	-0.440107	0.000867952	0.00420143
Bergeyella	EC:3.4.22.37: Gingipain R	-0.440095	0.000868273	0.00420143
Cardiobacterium	EC:3.4.11.2: Membrane alanyl aminopeptidase	0.440061	0.000869157	0.00420332
Acetomicrobium	EC:1.1.1.58: Tagaturonate reductase	-0.44004	0.00086972	0.00420365
Cardiobacterium	EC:2.5.1.55: 3-deoxy-8-phosphooctulonate synthase	-0.439955	0.000871954	0.00421205
Pseudopropionibacterium	EC:2.5.1.55: 3-deoxy-8-phosphooctulonate synthase	-0.439688	0.000879033	0.00424383
Bergeyella	EC:2.5.1.72: Quinolinate synthase	-0.439604	0.000881289	0.00424989
Cardiobacterium	EC:1.5.5.2: Proline dehydrogenase	0.439612	0.000881065	0.00424989
Bergeyella	EC:3.2.2.4: AMP nucleosidase	-0.439299	0.000889461	0.00428687
Rothia	EC:6.3.5.11: Cobyrinate a,c-diamide synthase (glutamine-hydrolyzing)	-0.439193	0.000892317	0.00429576
Rothia	EC:6.3.5.9: Hydrogenobyrinic acid a,c-diamide synthase (glutamine-hydrolyzing)	-0.439193	0.000892317	0.00429576
Capnocytophaga	EC:4.3.99.3: 7-carboxy-7-deazaguanine synthase	-0.439103	0.000894728	0.00430493
Tannerella	EC:2.3.1.201: UDP-2-acetamido-3-amino-2,3-dideoxy-glucuronate N-acetyltransferase	0.43907	0.000895634	0.00430685
Rothia	EC:3.1.1.85: Pimeloyl-[acyl-carrier protein] methyl ester esterase	-0.438917	0.000899771	0.0043243
Peptostreptococcus	EC:2.3.1.12: Dihydrolipoyllysine-residue acetyltransferase	-0.438613	0.000908097	0.00436184
Filifactor	EC:6.4.1.3: Propionyl-CoA carboxylase	-0.438384	0.000914387	0.00438462
Methanothermobacter	EC:2.1.1.151: Cobalt-factor II C(20)-methyltransferase	-0.438384	0.000914387	0.00438462
Fretibacterium	EC:3.6.3.8: Calcium-transporting ATPase	0.438384	0.000914387	0.00438462
Porphyromonas	EC:3.5.1.108: UDP-3-O-acyl-N-acetylglucosamine deacetylase	0.438231	0.000918602	0.00440235
Defluviitaleaceae UCG-011	EC:3.2.1.50: Alpha-N-acetylglucosaminidase	0.438163	0.000920484	0.00440888
Rothia	EC:3.2.2.4: AMP nucleosidase	-0.438003	0.000924957	0.00442532
Rikenellaceae RC9 gut group	EC:6.3.4.20: 7-cyano-7-deazaguanine synthase	0.438003	0.000924957	0.00442532
F0332	EC:3.1.3.2: Acid phosphatase	-0.437897	0.000927916	0.00443697
Pseudopropionibacterium	EC:2.7.7.38: 3-deoxy-manno-octulosonate cytidylyltransferase	-0.437782	0.000931118	0.00444978
Methanosaeta	EC:4.2.1.126: N-acetylmuramic acid 6-phosphate etherase	-0.437698	0.000933492	0.00445862
Cardiobacterium	EC:3.5.3.9: Allantoate deiminase	-0.437634	0.000935285	0.00446467
Actinomyces	EC:2.4.1.180: Lipopolysaccharide N-acetylmannosaminouronosyltransferase	-0.43758	0.000936801	0.0044694
Cardiobacterium	EC:4.1.1.5: Acetolactate decarboxylase	0.437469	0.00093994	0.00447934
Cardiobacterium	EC:3.2.2.23: DNA-formamidopyrimidine glycosylase	0.437477	0.000939704	0.00447934
Methanosaeta	EC:2.7.1.177: L-threonine kinase	-0.43742	0.000941322	0.00448341
Filifactor	EC:2.6.1.2: Alanine transaminase	-0.437393	0.000942098	0.0044846
Methanosaeta	EC:2.7.14.1: Protein arginine kinase	-0.437265	0.000945716	0.0044993
Porphyromonas	EC:4.1.3.3: N-acetylneuraminate lyase	0.437164	0.000948599	0.00451049
Filifactor	EC:3.7.1.3: Kynureninase	-0.436973	0.000954056	0.0045339
Cardiobacterium	EC:2.3.1.46: Homoserine O-succinyltransferase	-0.436935	0.00095514	0.00453652
Pseudopropionibacterium	EC:2.5.1.72: Quinolinate synthase	-0.436707	0.000961722	0.00456523
Catonella	EC:2.7.4.6: Nucleoside-diphosphate kinase	-0.43663	0.000963925	0.00457058
Filifactor	EC:2.3.1.117: 2,3,4,5-tetrahydropyridine-2,6-dicarboxylate N-succinyltransferase	-0.43663	0.000963925	0.00457058
Acetomicrobium	EC:1.1.1.81: Hydroxypyruvate reductase	-0.436222	0.00097582	0.0046244
Bergeyella	EC:1.4.3.16: L-aspartate oxidase	-0.436029	0.000981469	0.00464857
Porphyromonas	EC:3.2.1.35: Hyaluronoglucosaminidase	0.435792	0.00098846	0.00467908
Fretibacterium	EC:6.1.1.13: D-alanine--poly(phosphoribitol) ligase	0.435732	0.000990225	0.00468482
Bergeyella	EC:5.3.1.12: Glucuronate isomerase	-0.435334	0.00100208	0.00473826
Actinomyces	EC:1.2.99.5: Formylmethanofuran dehydrogenase	-0.435252	0.00100456	0.00474735
Rothia	EC:6.3.5.10: Adenosylcobyric acid synthase (glutamine-hydrolyzing)	-0.435182	0.00100665	0.00475461
Rikenellaceae RC9 gut group	EC:3.4.11.4: Tripeptide aminopeptidase	0.43503	0.00101125	0.00477366
Filifactor	EC:1.2.4.1: Pyruvate dehydrogenase (acetyl-transferring)	-0.434877	0.00101586	0.00479277
Fretibacterium	EC:1.1.1.81: Hydroxypyruvate reductase	0.434239	0.00103538	0.00487945
Acetomicrobium	EC:2.6.1.36: L-lysine 6-transaminase	0.43424	0.00103533	0.00487945
Rothia	EC:2.4.2.52: Triphosphoribosyl-dephospho-CoA synthase	-0.434191	0.00103686	0.00488371
Rikenellaceae RC9 gut group	EC:1.2.7.3: 2-oxoglutarate synthase	0.434038	0.00104158	0.00490322
Cardiobacterium	EC:5.3.1.23: S-methyl-5-thioribose-1-phosphate isomerase	-0.434009	0.00104251	0.00490486
F0332	EC:4.1.99.1: Tryptophanase	-0.433886	0.00104632	0.00492007
Bergeyella	EC:3.5.1.26: N(4)-(beta-N-acetylglucosaminyl)-L-asparaginase	0.43379	0.00104932	0.00493148
Filifactor	EC:1.8.1.15: Mycothione reductase	-0.433734	0.00105108	0.00493698
Pseudopropionibacterium	EC:2.7.7.76: Molybdenum cofactor cytidylyltransferase	-0.433674	0.00105294	0.00494302
Cardiobacterium	EC:3.1.21.4: Type II site-specific deoxyribonuclease	-0.433581	0.00105585	0.00495394
Capnocytophaga	EC:1.1.1.26: Glyoxylate reductase	-0.433464	0.00105952	0.00496842
Porphyromonas	EC:2.7.7.87: L-threonylcarbamoyladenylate synthase	0.433276	0.00106547	0.00499352
F0332	EC:2.7.7.61: Citrate lyase holo-[acyl-carrier protein] synthase	-0.432819	0.00108003	0.005059
Cardiobacterium	EC:2.4.1.182: Lipid-A-disaccharide synthase	-0.432666	0.00108493	0.00507913
Actinomyces	EC:6.6.1.2: Cobaltochelatase	-0.432484	0.00109081	0.00510384
Defluviitaleaceae UCG-011	EC:3.2.2.4: AMP nucleosidase	0.432438	0.00109231	0.00510805
F0332	EC:4.1.1.17: Ornithine decarboxylase	-0.432386	0.00109397	0.00511147
F0332	EC:3.5.1.44: Protein-glutamine glutaminase	-0.432378	0.00109424	0.00511147
Porphyromonas	EC:2.7.6.2: Thiamine diphosphokinase	0.432285	0.00109725	0.00512271
Methanothermobacter	EC:2.4.99.18: Dolichyl-diphosphooligosaccharide--protein glycotransferase	-0.432186	0.00110049	0.005135
Methanosaeta	EC:3.1.1.11: Pectinesterase	-0.432133	0.00110222	0.00513742
Cardiobacterium	EC:6.4.1.3: Propionyl-CoA carboxylase	0.432133	0.00110222	0.00513742
Rothia	EC:2.8.3.17: Cinnamoyl-CoA:phenyllactate CoA-transferase	-0.431908	0.00110957	0.00516664
Rothia	EC:1.3.8.1: Short-chain acyl-CoA dehydrogenase	-0.431904	0.0011097	0.00516664
Pseudopropionibacterium	EC:6.1.1.18: Glutamine--tRNA ligase	-0.431828	0.00111221	0.00517547
Brachybacterium	EC:4.3.99.3: 7-carboxy-7-deazaguanine synthase	-0.431708	0.00111614	0.00519096
Porphyromonas	EC:4.2.1.59: 3-hydroxyacyl-[acyl-carrier-protein] dehydratase	0.431599	0.00111975	0.00520488
Pseudopropionibacterium	EC:2.4.2.19: Nicotinate-nucleotide diphosphorylase (carboxylating)	-0.43137	0.00112734	0.00523731
Moorella	EC:2.1.1.151: Cobalt-factor II C(20)-methyltransferase	-0.431218	0.00113243	0.00525806
F0332	EC:4.1.99.19: 2-iminoacetate synthase	-0.431065	0.00113754	0.00527889
Rothia	EC:6.3.1.10: Adenosylcobinamide-phosphate synthase	-0.430608	0.00115298	0.00534474
Pseudopropionibacterium	EC:3.1.3.45: 3-deoxy-manno-octulosonate-8-phosphatase	-0.430608	0.00115298	0.00534474
Capnocytophaga	EC:3.2.1.41: Pullulanase	-0.430434	0.00115892	0.0053693
Actinomyces	EC:2.1.1.132: Precorrin-6B C(5,15)-methyltransferase (decarboxylating)	-0.430227	0.001166	0.00539918
Corynebacterium	EC:2.5.1.26: Alkylglycerone-phosphate synthase	0.430108	0.00117009	0.00541516
Tannerella	EC:4.3.1.14: 3-aminobutyryl-CoA ammonia-lyase	0.430074	0.00117124	0.00541755
Pseudopropionibacterium	EC:1.4.3.16: L-aspartate oxidase	-0.429778	0.00118151	0.00546206
Corynebacterium	EC:5.1.99.3: Allantoin racemase	0.429303	0.0011981	0.00553576
Cardiobacterium	EC:2.7.1.130: Tetraacyldisaccharide 4'-kinase	-0.429236	0.00120046	0.00554364
Pseudopropionibacterium	EC:2.7.9.2: Pyruvate, water dikinase	0.429083	0.00120584	0.00556547
Tannerella	EC:6.6.1.2: Cobaltochelatase	0.429053	0.0012069	0.00556733
Streptococcus	EC:3.6.3.3: Cadmium-exporting ATPase	-0.428626	0.00122212	0.00563141
Streptococcus	EC:3.6.3.5: Zinc-exporting ATPase	-0.428626	0.00122212	0.00563141
Moorella	EC:2.1.1.132: Precorrin-6B C(5,15)-methyltransferase (decarboxylating)	-0.42855	0.00122485	0.00564094
Methanothermobacter	EC:2.1.1.130: Precorrin-2 C(20)-methyltransferase	-0.428321	0.00123307	0.00567575
F0332	EC:1.2.7.1: Pyruvate synthase	-0.428168	0.00123859	0.00569496
Rikenellaceae RC9 gut group	EC:2.8.4.4: [Ribosomal protein S12] (aspartate(89)-C(3))-methylthiotransferase	0.428168	0.00123859	0.00569496
Actinomyces	EC:2.3.1.29: Glycine C-acetyltransferase	-0.428016	0.00124412	0.00571731
Corynebacterium	EC:1.16.3.2: Bacterial non-heme ferritin	-0.42794	0.0012469	0.00572205
Capnocytophaga	EC:1.6.3.3: NADH oxidase (H(2)O(2)-forming)	-0.427932	0.00124717	0.00572205
Filifactor	EC:1.1.1.335: UDP-N-acetyl-2-amino-2-deoxyglucuronate dehydrogenase	0.427948	0.0012466	0.00572205
Peptostreptococcus	EC:3.6.1.63: Alpha-D-ribose 1-methylphosphonate 5-triphosphate diphosphatase	0.427496	0.00126317	0.00579233
Filifactor	EC:2.3.1.189: Mycothiol synthase	-0.42733	0.0012693	0.00580165
Filifactor	EC:2.4.1.250: D-inositol-3-phosphate glycosyltransferase	-0.42733	0.0012693	0.00580165
Filifactor	EC:3.5.1.103: deacetylase	-0.42733	0.0012693	0.00580165
Filifactor	EC:3.5.1.115: Mycothiol S-conjugate amidase	-0.42733	0.0012693	0.00580165
Filifactor	EC:6.3.1.13: ligase	-0.42733	0.0012693	0.00580165
Pseudopropionibacterium	EC:2.4.1.10: Levansucrase	0.427375	0.00126765	0.00580165
F0332	EC:2.7.4.6: Nucleoside-diphosphate kinase	0.427254	0.00127213	0.00581144
Filifactor	EC:2.7.7.56: tRNA nucleotidyltransferase	-0.427101	0.0012778	0.0058342
Porphyromonas	EC:1.1.1.335: UDP-N-acetyl-2-amino-2-deoxyglucuronate dehydrogenase	0.426881	0.00128604	0.00586867
Rikenellaceae RC9 gut group	EC:1.7.1.13: PreQ(1) synthase	0.426843	0.00128747	0.00587204
Streptococcus	EC:2.3.3.14: Homocitrate synthase	-0.426684	0.00129344	0.00589613
Actinomyces	EC:5.1.3.25: dTDP-L-rhamnose 4-epimerase	0.426624	0.00129568	0.00590316
F0332	EC:6.2.1.22: [Citrate (pro-3S)-lyase] ligase	-0.426568	0.00129782	0.00590973
Brachybacterium	EC:3.4.22.4: Transferred entry: 3.4.22.32 and 3.4.22.33	-0.426506	0.00130016	0.00591724
Cardiobacterium	EC:4.2.1.113: o-succinylbenzoate synthase	0.426317	0.00130731	0.0059466
F0332	EC:1.15.1.2: Superoxide reductase	-0.426186	0.00131229	0.00596603
Actinomyces	EC:5.4.3.5: D-ornithine 4,5-aminomutase	-0.425653	0.00133278	0.00605276
Cardiobacterium	EC:1.7.2.1: Nitrite reductase (NO-forming)	0.425653	0.00133279	0.00605276
Actinomyces	EC:3.2.1.93: Alpha,alpha-phosphotrehalase	0.4255	0.0013387	0.00607635
Moorella	EC:2.7.1.177: L-threonine kinase	-0.425409	0.00134223	0.00608914
Filifactor	EC:3.2.2.21: DNA-3-methyladenine glycosylase II	-0.425348	0.00134463	0.00609677
Corynebacterium	EC:4.2.2.20: Chondroitin-sulfate-ABC endolyase	-0.425207	0.00135015	0.00611524
Corynebacterium	EC:4.2.2.21: Chondroitin-sulfate-ABC exolyase	-0.425207	0.00135015	0.00611524
Rikenellaceae RC9 gut group	EC:3.4.21.102: C-terminal processing peptidase	0.424967	0.00135957	0.00615465
Fretibacterium	EC:1.5.1.7: Saccharopine dehydrogenase (NAD(+), L-lysine-forming)	0.424814	0.00136559	0.00617859
Rikenellaceae RC9 gut group	EC:1.5.1.7: Saccharopine dehydrogenase (NAD(+), L-lysine-forming)	0.424585	0.00137466	0.00621632
Bergeyella	EC:1.7.99.1: Hydroxylamine reductase	-0.424403	0.00138193	0.00624589
Porphyromonas	EC:3.1.21.4: Type II site-specific deoxyribonuclease	0.424204	0.00138989	0.00627519
Rikenellaceae RC9 gut group	EC:2.5.1.90: All-trans-octaprenyl-diphosphate synthase	0.424204	0.00138989	0.00627519
Methanothermobacter	EC:6.3.1.10: Adenosylcobinamide-phosphate synthase	-0.424052	0.00139603	0.00629621
Methanosaeta	EC:5.3.1.12: Glucuronate isomerase	-0.424052	0.00139603	0.00629621
Actinomyces	EC:3.1.3.2: Acid phosphatase	-0.423907	0.00140186	0.00631916
Defluviitaleaceae UCG-011	EC:3.5.1.28: N-acetylmuramoyl-L-alanine amidase	0.423823	0.00140528	0.00632785
Rikenellaceae RC9 gut group	EC:5.1.99.1: Methylmalonyl-CoA epimerase	0.423823	0.00140528	0.00632785
Defluviitaleaceae UCG-011	EC:4.1.1.81: Threonine-phosphate decarboxylase	0.423747	0.00140837	0.00633843
Rothia	EC:1.3.98.1: Dihydroorotate oxidase (fumarate)	-0.423594	0.00141458	0.006363
Actinomyces	EC:3.4.17.19: Carboxypeptidase Taq	-0.423564	0.00141581	0.00636515
Methylobacterium-Methylorubrum	EC:1.2.7.8: Indolepyruvate ferredoxin oxidoreductase	-0.423442	0.00142082	0.00638091
Rikenellaceae RC9 gut group	EC:3.6.1.54: UDP-2,3-diacylglucosamine diphosphatase	0.423442	0.00142082	0.00638091
Cardiobacterium	EC:4.3.1.3: Histidine ammonia-lyase	-0.423213	0.00143021	0.00641972
Moorella	EC:4.1.1.3: Oxaloacetate decarboxylase	-0.422985	0.00143967	0.00645873
Filifactor	EC:1.5.1.28: Opine dehydrogenase	0.422868	0.0014445	0.006477
Bergeyella	EC:4.2.1.49: Urocanate hydratase	-0.422527	0.00145874	0.0065305
Bergeyella	EC:3.6.3.8: Calcium-transporting ATPase	-0.422527	0.00145874	0.0065305
Defluviitaleaceae UCG-011	EC:4.1.99.19: 2-iminoacetate synthase	0.422527	0.00145874	0.0065305
F0332	EC:2.4.1.80: Ceramide glucosyltransferase	-0.422467	0.00146126	0.00653107
Pseudopropionibacterium	EC:1.1.1.29: Glycerate dehydrogenase	-0.422459	0.0014616	0.00653107
Rothia	EC:2.7.4.6: Nucleoside-diphosphate kinase	0.422451	0.00146194	0.00653107
Rikenellaceae RC9 gut group	EC:3.2.1.50: Alpha-N-acetylglucosaminidase	0.422459	0.0014616	0.00653107
Moorella	EC:3.1.3.73: Adenosylcobalamin/alpha-ribazole phosphatase	-0.422222	0.00147158	0.00657068
Catonella	EC:5.3.3.18: 2-(1,2-epoxy-1,2-dihydrophenyl)acetyl-CoA isomerase	-0.422002	0.00148093	0.00660356
F0332	EC:2.1.1.197: Malonyl-[acyl-carrier protein] O-methyltransferase	-0.421994	0.00148127	0.00660356
Rikenellaceae RC9 gut group	EC:2.1.1.132: Precorrin-6B C(5,15)-methyltransferase (decarboxylating)	0.421994	0.00148127	0.00660356
F0332	EC:2.1.1.74: (FADH(2)-oxidizing)	-0.421811	0.00148905	0.00663477
Rikenellaceae RC9 gut group	EC:3.4.14.12: Xaa-Xaa-Pro tripeptidyl-peptidase	0.421689	0.00149429	0.00665461
Rikenellaceae RC9 gut group	EC:4.4.1.11: Methionine gamma-lyase	0.421582	0.00149885	0.00667143
Fretibacterium	EC:2.7.7.87: L-threonylcarbamoyladenylate synthase	0.42146	0.00150412	0.00669137
Fretibacterium	EC:4.1.1.96: Carboxynorspermidine decarboxylase	0.421384	0.00150741	0.00669899
Cardiobacterium	EC:1.13.11.2: Catechol 2,3-dioxygenase	0.421384	0.00150741	0.00669899
Wolinella	EC:4.3.1.3: Histidine ammonia-lyase	0.421307	0.00151071	0.00671013
Rikenellaceae RC9 gut group	EC:1.2.7.11: 2-oxoacid oxidoreductase (ferredoxin)	0.421079	0.00152063	0.00675069
Actinomyces	EC:3.7.1.12: Cobalt-precorrin 5A hydrolase	-0.42098	0.00152492	0.00675912
Filifactor	EC:3.2.1.41: Pullulanase	0.42098	0.00152492	0.00675912
Defluviitaleaceae UCG-011	EC:2.3.1.46: Homoserine O-succinyltransferase	0.421002	0.00152396	0.00675912
Capnocytophaga	EC:3.5.3.9: Allantoate deiminase	-0.420955	0.00152605	0.00676059
Fretibacterium	EC:1.2.7.1: Pyruvate synthase	0.420926	0.00152728	0.00676255
Porphyromonas	EC:2.4.2.52: Triphosphoribosyl-dephospho-CoA synthase	0.42085	0.00153062	0.00677378
Filifactor	EC:1.11.1.19: Dye decolorizing peroxidase	-0.420698	0.00153731	0.00679631
Defluviitaleaceae UCG-011	EC:1.2.7.8: Indolepyruvate ferredoxin oxidoreductase	0.420698	0.00153731	0.00679631
Peptostreptococcus	EC:3.7.1.3: Kynureninase	-0.420639	0.00153988	0.00680406
Bergeyella	EC:3.5.2.7: Imidazolonepropionase	-0.420621	0.00154066	0.00680406
Pseudopropionibacterium	EC:2.4.1.315: Diglucosyl diacylglycerol synthase (1,6-linking)	-0.420425	0.00154934	0.00683885
Cardiobacterium	EC:2.4.1.281: 4-O-beta-D-mannosyl-D-glucose phosphorylase	-0.420286	0.00155548	0.00686237
Fretibacterium	EC:3.1.3.6: 3'-nucleotidase	0.420164	0.00156093	0.00687924
Fretibacterium	EC:3.1.4.16: 2',3'-cyclic-nucleotide 2'-phosphodiesterase	0.420164	0.00156093	0.00687924
Rikenellaceae RC9 gut group	EC:1.8.1.8: Protein-disulfide reductase	0.420088	0.00156433	0.00689066
Bergeyella	EC:6.1.1.13: D-alanine--poly(phosphoribitol) ligase	-0.420027	0.00156702	0.00689893
Moorella	EC:4.1.1.81: Threonine-phosphate decarboxylase	-0.419935	0.00157115	0.00691353
Cardiobacterium	EC:3.2.1.93: Alpha,alpha-phosphotrehalase	0.419859	0.00157457	0.00692499
Bergeyella	EC:3.2.1.78: Mannan endo-1,4-beta-mannosidase	-0.419783	0.00157799	0.00693648
Pseudopropionibacterium	EC:2.3.3.14: Homocitrate synthase	-0.419704	0.00158155	0.00694852
Pseudopropionibacterium	EC:3.5.4.12: dCMP deaminase	-0.41963	0.00158487	0.00695436
Capnocytophaga	EC:1.2.99.5: Formylmethanofuran dehydrogenase	-0.41962	0.00158534	0.00695436
Filifactor	EC:2.8.3.17: Cinnamoyl-CoA:phenyllactate CoA-transferase	0.41963	0.00158489	0.00695436
Cardiobacterium	EC:2.7.7.87: L-threonylcarbamoyladenylate synthase	-0.419554	0.00158831	0.00696383
Corynebacterium	EC:1.21.4.1: D-proline reductase (dithiol)	-0.41952	0.00158987	0.00696706
Filifactor	EC:2.4.1.288: decaprenol beta-1,5/1,6-galactofuranosyltransferase	-0.419333	0.00159833	0.00700052
Rikenellaceae RC9 gut group	EC:2.1.1.191: 23S rRNA (cytosine(1962)-C(5))-methyltransferase	0.419097	0.00160914	0.00704422
Methanothermobacter	EC:4.1.1.3: Oxaloacetate decarboxylase	-0.41902	0.00161263	0.00705588
Moorella	EC:2.1.1.130: Precorrin-2 C(20)-methyltransferase	-0.418868	0.00161964	0.0070829
Streptococcus	EC:1.1.1.58: Tagaturonate reductase	-0.418846	0.00162066	0.00708371
F0332	EC:2.7.1.100: S-methyl-5-thioribose kinase	-0.418715	0.00162667	0.00710635
Filifactor	EC:3.2.2.23: DNA-formamidopyrimidine glycosylase	-0.418457	0.00163868	0.00715512
Pseudopropionibacterium	EC:5.1.99.6: NAD(P)H-hydrate epimerase	-0.418411	0.00164083	0.00716081
Cardiobacterium	EC:4.1.1.32: Phosphoenolpyruvate carboxykinase (GTP)	0.418334	0.00164438	0.00717265
Porphyromonas	EC:2.1.1.190: 23S rRNA (uracil(1939)-C(5))-methyltransferase	0.418106	0.00165509	0.00721565
Rikenellaceae RC9 gut group	EC:4.1.99.1: Tryptophanase	0.418029	0.00165867	0.00722756
Moorella	EC:2.4.1.180: Lipopolysaccharide N-acetylmannosaminouronosyltransferase	-0.41789	0.00166526	0.00725253
Peptostreptococcus	EC:1.21.4.1: D-proline reductase (dithiol)	0.417804	0.0016693	0.00726642
Cardiobacterium	EC:1.6.5.5: NADPH:quinone reductase	0.417724	0.00167307	0.00727911
Streptococcus	EC:2.6.1.66: Valine--pyruvate transaminase	0.417648	0.00167669	0.00729112
Catonella	EC:3.2.1.41: Pullulanase	0.417626	0.00167775	0.00729197
Fretibacterium	EC:3.1.3.45: 3-deoxy-manno-octulosonate-8-phosphatase	0.417419	0.00168759	0.00733099
Fretibacterium	EC:3.4.21.53: Endopeptidase La	0.417267	0.00169488	0.00735893
Tannerella	EC:5.4.3.3: Beta-lysine 5,6-aminomutase	0.416733	0.00172065	0.00746318
Peptoanaerobacter	EC:4.3.1.3: Histidine ammonia-lyase	0.416733	0.00172065	0.00746318
Actinomyces	EC:2.4.1.10: Levansucrase	0.416656	0.00172441	0.00747568
Filifactor	EC:6.1.1.24: Glutamate--tRNA(Gln) ligase	0.416622	0.00172606	0.00747902
Rothia	EC:2.3.1.117: 2,3,4,5-tetrahydropyridine-2,6-dicarboxylate N-succinyltransferase	0.416581	0.00172808	0.00748393
Methanothermobacter	EC:3.5.3.9: Allantoate deiminase	-0.416451	0.00173444	0.00750766
Pseudopropionibacterium	EC:2.3.1.12: Dihydrolipoyllysine-residue acetyltransferase	0.416428	0.00173553	0.00750856
Tannerella	EC:1.4.1.11: L-erythro-3,5-diaminohexanoate dehydrogenase	0.416322	0.00174075	0.00752731
Capnocytophaga	EC:2.4.1.281: 4-O-beta-D-mannosyl-D-glucose phosphorylase	-0.416284	0.00174263	0.00753158
Acetomicrobium	EC:2.4.2.53: Undecaprenyl-phosphate 4-deoxy-4-formamido-L-arabinose transferase	-0.416215	0.001746	0.00754231
Rikenellaceae RC9 gut group	EC:4.1.1.96: Carboxynorspermidine decarboxylase	0.416123	0.00175053	0.00755804
Porphyromonas	EC:3.5.2.14: N-methylhydantoinase (ATP-hydrolyzing)	-0.416012	0.00175602	0.00757792
Fretibacterium	EC:6.1.1.22: Asparagine--tRNA ligase	0.415895	0.00176185	0.0075992
Methanothermobacter	EC:3.1.1.11: Pectinesterase	-0.415819	0.00176564	0.00761168
Porphyromonas	EC:4.1.1.70: Glutaconyl-CoA decarboxylase	0.415788	0.00176714	0.0076143
Actinomyces	EC:2.1.1.130: Precorrin-2 C(20)-methyltransferase	-0.415742	0.00176943	0.00762031
Bergeyella	EC:2.4.1.281: 4-O-beta-D-mannosyl-D-glucose phosphorylase	-0.415712	0.00177094	0.00762293
Mycoplasma	EC:6.4.1.4: Methylcrotonoyl-CoA carboxylase	-0.415666	0.00177323	0.00762892
Cardiobacterium	EC:4.1.99.17: Phosphomethylpyrimidine synthase	-0.41559	0.00177705	0.00763762
Fretibacterium	EC:3.5.4.12: dCMP deaminase	0.41559	0.00177705	0.00763762
Catonella	EC:4.3.99.3: 7-carboxy-7-deazaguanine synthase	0.415545	0.00177928	0.00764334
Corynebacterium	EC:2.4.1.180: Lipopolysaccharide N-acetylmannosaminouronosyltransferase	-0.415524	0.00178036	0.00764412
F0332	EC:1.1.5.4: Malate dehydrogenase (quinone)	0.415437	0.00178469	0.00765884
Pseudopropionibacterium	EC:6.1.1.22: Asparagine--tRNA ligase	-0.415209	0.00179621	0.00770438
Tannerella	EC:1.1.1.335: UDP-N-acetyl-2-amino-2-deoxyglucuronate dehydrogenase	0.415102	0.00180159	0.00772358
Acetomicrobium	EC:2.3.3.14: Homocitrate synthase	-0.414898	0.00181197	0.00776413
F0332	EC:3.1.13.3: Oligonucleotidase	-0.414675	0.00182334	0.00780895
Acetomicrobium	EC:6.1.1.24: Glutamate--tRNA(Gln) ligase	-0.414563	0.00182906	0.0078295
Filifactor	EC:1.1.2.3: L-lactate dehydrogenase (cytochrome)	-0.41437	0.00183901	0.00786813
Tannerella	EC:2.8.3.9: Butyrate--acetoacetate CoA-transferase	0.414294	0.00184295	0.007881
Methanosaeta	EC:3.6.1.63: Alpha-D-ribose 1-methylphosphonate 5-triphosphate diphosphatase	-0.414266	0.00184437	0.00788311
Corynebacterium	EC:4.1.99.2: Tyrosine phenol-lyase	-0.414218	0.00184689	0.00788992
Pseudopropionibacterium	EC:4.1.1.12: Aspartate 4-decarboxylase	-0.414182	0.00184873	0.00789379
Streptococcus	EC:2.5.1.26: Alkylglycerone-phosphate synthase	0.414145	0.00185064	0.00789401
Fretibacterium	EC:2.5.1.105: 5'-phosphate synthase	0.414151	0.00185037	0.00789401
Cardiobacterium	EC:2.1.1.177: 23S rRNA (pseudouridine(1915)-N(3))-methyltransferase	-0.414065	0.0018548	0.00790781
Defluviitaleaceae UCG-011	EC:3.2.1.78: Mannan endo-1,4-beta-mannosidase	0.413989	0.00185877	0.00792075
Porphyromonas	EC:3.4.11.4: Tripeptide aminopeptidase	0.413836	0.00186673	0.00795066
Actinomyces	EC:2.8.3.17: Cinnamoyl-CoA:phenyllactate CoA-transferase	-0.413796	0.00186886	0.00795574
Cardiobacterium	EC:2.5.1.68: (2Z,6E)-farnesyl diphosphate synthase	0.413684	0.00187471	0.00797268
Cardiobacterium	EC:1.13.11.49: Chlorite O(2)-lyase	0.413684	0.00187471	0.00797268
Peptoanaerobacter	EC:1.1.1.262: 4-hydroxythreonine-4-phosphate dehydrogenase	0.413532	0.00188273	0.00800277
[truncated: 1,451 more rows]

## Sheet: Subgingival.KO
Genus	p2KO	Spearman_rho	p_val	p_adj		positive, rho > 0.5	negative, rho < -0.5	p_adj<=0.05
Fretibacterium	K00436: hoxH; NAD-reducing hydrogenase large subunit [EC:1.12.1.2]	0.912446	7.95414e-22	1.21823e-18
Fretibacterium	K05826: lysW; alpha-aminoadipate/glutamate carrier protein LysW	0.912446	7.95414e-22	1.21823e-18
Fretibacterium	K05827: lysX; [lysine-biosynthesis-protein LysW]---L-2-aminoadipate ligase [EC:6.3.2.43]	0.912446	7.95414e-22	1.21823e-18
Fretibacterium	K05828: lysZ, argB; LysW-gamma-L-alpha-aminoadipate/LysW-L-glutamate kinase [EC:2.7.2.-]	0.912446	7.95414e-22	1.21823e-18
Fretibacterium	K05829: lysY, argC; LysW-gamma-L-alpha-aminoadipyl-6-phosphate/LysW-L-glutamyl-5-phosphate reductase [EC:1.2.1.-]	0.912446	7.95414e-22	1.21823e-18
Fretibacterium	K05830: lysJ, argD; LysW-gamma-L-lysine/LysW-L-ornithine aminotransferase [EC:2.6.1.-]	0.912446	7.95414e-22	1.21823e-18
Fretibacterium	K05831: lysK, argE; LysW-gamma-L-lysine/LysW-L-ornithine carboxypeptidase	0.912446	7.95414e-22	1.21823e-18
Fretibacterium	K09129: K09129; uncharacterized protein	0.912446	7.95414e-22	1.21823e-18
Fretibacterium	K09683: hutP; hut operon positive regulatory protein	0.912446	7.95414e-22	1.21823e-18
Fretibacterium	K09700: K09700; uncharacterized protein	0.912446	7.95414e-22	1.21823e-18
Fretibacterium	K15509: hpsN; sulfopropanediol 3-dehydrogenase [EC:1.1.1.308]	0.912446	7.95414e-22	1.21823e-18
Fretibacterium	K18007: hoxY; NAD-reducing hydrogenase small subunit [EC:1.12.1.2]	0.912446	7.95414e-22	1.21823e-18
Fretibacterium	K18016: mbhL; membrane-bound hydrogenase subunit alpha [EC:1.12.7.2]	0.912446	7.95414e-22	1.21823e-18
Fretibacterium	K18017: mbhK; membrane-bound hydrogenase subunit beta [EC:1.12.7.2]	0.912446	7.95414e-22	1.21823e-18
Fretibacterium	K18023: mbhJ; membrane-bound hydrogenase subunit mbhJ [EC:1.12.7.2]	0.912446	7.95414e-22	1.21823e-18
Fretibacterium	K18123: HOGA1; 4-hydroxy-2-oxoglutarate aldolase [EC:4.1.3.16]	0.912446	7.95414e-22	1.21823e-18
Fretibacterium	K03298: TC.DME; drug/metabolite transporter, DME family	0.888653	3.05226e-19	4.15532e-16
Fretibacterium	K17870: nox1; NADH oxidase (H2O2-forming) [EC:1.6.3.3]	0.888653	3.05226e-19	4.15532e-16
Fretibacterium	K13525: VCP, CDC48; transitional endoplasmic reticulum ATPase	0.875388	4.80986e-18	6.20346e-15
Fretibacterium	K13020: wlbA, bplA; UDP-N-acetyl-2-amino-2-deoxyglucuronate dehydrogenase [EC:1.1.1.335]	0.873426	7.04106e-18	8.62706e-15
Wolinella	K02592: nifN; nitrogenase molybdenum-iron protein NifN	0.868572	1.76026e-17	1.54054e-14
Wolinella	K02593: nifT; nitrogen fixation protein NifT	0.868572	1.76026e-17	1.54054e-14
Wolinella	K02595: nifW; nitrogenase-stabilizing/protective protein	0.868572	1.76026e-17	1.54054e-14
Wolinella	K02596: nifX; nitrogen fixation protein NifX	0.868572	1.76026e-17	1.54054e-14
Wolinella	K02597: nifZ; nitrogen fixation protein NifZ	0.868572	1.76026e-17	1.54054e-14
Wolinella	K07151: STT3; dolichyl-diphosphooligosaccharide---protein glycosyltransferase [EC:2.4.99.18]	0.868572	1.76026e-17	1.54054e-14
Wolinella	K15022: fdhB; formate dehydrogenase (NADP+) beta subunit [EC:1.17.1.10]	0.868572	1.76026e-17	1.54054e-14
Wolinella	K15790: nifQ; nitrogen fixation protein NifQ	0.868572	1.76026e-17	1.54054e-14
Peptoanaerobacter	K05651: ABCA9; ATP-binding cassette, subfamily A (ABC1), member 9	0.852596	2.82944e-16	2.23663e-13
Peptoanaerobacter	K13853: aroG, aroA; 3-deoxy-7-phosphoheptulonate synthase / chorismate mutase [EC:2.5.1.54 5.4.99.5]	0.852596	2.82944e-16	2.23663e-13
Peptoanaerobacter	K16200: dppB1; dipeptide transport system permease protein	0.852596	2.82944e-16	2.23663e-13
Rothia	K00517: CYP81F; indol-3-yl-methylglucosinolate hydroxylase [EC:1.14.-.-]	0.841891	1.52443e-15	1.16738e-12
Fretibacterium	K09913: ppnP; purine/pyrimidine-nucleoside phosphorylase [EC:2.4.2.1 2.4.2.2]	0.841475	1.6233e-15	1.20542e-12
Rothia	K02363: entE, dhbE, vibE, mxcE; 2,3-dihydroxybenzoate-AMP ligase [EC:6.3.2.14 2.7.7.58]	0.840344	1.92446e-15	1.24102e-12
Rothia	K00216: entA; 2,3-dihydro-2,3-dihydroxybenzoate dehydrogenase [EC:1.3.1.28]	0.840344	1.92446e-15	1.24102e-12
Rothia	K01252: entB, dhbB, vibB, mxcF; bifunctional isochorismate lyase / aryl carrier protein [EC:3.3.2.1 6.3.2.14]	0.840344	1.92446e-15	1.24102e-12
Rothia	K02364: entF; enterobactin synthetase component F [EC:6.3.2.14]	0.840344	1.92446e-15	1.24102e-12
Rothia	K13771: nsrR; Rrf2 family transcriptional regulator, nitric oxide-sensitive transcriptional repressor	0.840366	1.9181e-15	1.24102e-12
Rothia	K00153: E1.1.1.306; S-(hydroxymethyl)mycothiol dehydrogenase [EC:1.1.1.306]	0.838797	2.42352e-15	1.52278e-12
Rothia	K03343: puo; putrescine oxidase [EC:1.4.3.10]	0.83859	2.49885e-15	1.53086e-12
Rothia	K16234: hutT; histidine transporter	0.838057	2.70393e-15	1.61609e-12
Rothia	K00510: HMOX1; heme oxygenase 1 [EC:1.14.14.18]	0.837371	2.99128e-15	1.74527e-12
Rothia	K06916: zapE; cell division protein ZapE	0.834496	4.5441e-15	2.58961e-12
Rothia	K14645: K14645; serine protease [EC:3.4.21.-]	0.833788	5.03107e-15	2.80197e-12
Rothia	K05916: hmp, YHB1; nitric oxide dioxygenase [EC:1.14.12.17]	0.832438	6.10034e-15	3.32197e-12
Rothia	K03153: thiO; glycine oxidase [EC:1.4.3.19]	0.827711	1.18205e-14	6.03461e-12
Fretibacterium	K04940: odh; opine dehydrogenase [EC:1.5.1.28]	0.827738	1.17771e-14	6.03461e-12
Rothia	K15866: paaG; 2-(1,2-epoxy-1,2-dihydrophenyl)acetyl-CoA isomerase [EC:5.3.3.18]	0.827803	1.16715e-14	6.03461e-12
Rothia	K16164: K16164; acylpyruvate hydrolase [EC:3.7.1.5]	0.826828	1.33462e-14	6.67448e-12
Rothia	K00130: betB, gbsA; betaine-aldehyde dehydrogenase [EC:1.2.1.8]	0.824106	1.93194e-14	9.46842e-12
Rothia	K15371: GDH2; glutamate dehydrogenase [EC:1.4.1.2]	0.81498	6.3838e-14	3.06735e-11
Rothia	K06216: rbsU; putative ribose uptake protein	0.810696	1.09397e-13	4.96439e-11
Rothia	K06591: ITGB8; integrin beta 8	0.810696	1.09397e-13	4.96439e-11
Rothia	K16014: cydCD; ATP-binding cassette, subfamily C, bacterial CydCD	0.810787	1.08172e-13	4.96439e-11
Rothia	K00363: nirD; nitrite reductase (NADH) small subunit [EC:1.7.1.15]	0.809583	1.25561e-13	5.59433e-11
Rothia	K07250: gabT; 4-aminobutyrate aminotransferase / (S)-3-amino-2-methylpropionate transaminase [EC:2.6.1.19 2.6.1.22]	0.809034	1.34345e-13	5.87878e-11
Rothia	K02763: PTS-Dgl-EIIA, gamP; PTS system, D-glucosamine-specific IIA component [EC:2.7.1.-]	0.80353	2.61488e-13	1.12417e-10
Rothia	K07018: K07018; uncharacterized protein	0.797919	5.04789e-13	2.13274e-10
Rothia	K03481: glvR; RpiR family transcriptional regulator, glv operon transcriptional regulator	0.79772	5.16466e-13	2.14508e-10
Rothia	K05524: fdxA; ferredoxin	0.796928	5.65765e-13	2.31068e-10
Rothia	K05791: terZ; tellurium resistance protein TerZ	0.79445	7.50356e-13	3.01434e-10
Moorella	K07646: kdpD; two-component system, OmpR family, sensor histidine kinase KdpD [EC:2.7.13.3]	-0.793245	8.59586e-13	3.39744e-10
Rothia	K02348: elaA; ElaA protein	0.788374	1.47586e-12	5.74061e-10
Rothia	K07062: fitB; toxin FitB [EC:3.1.-.-]	0.78624	1.86205e-12	7.12961e-10
Moorella	K07667: kdpE; two-component system, OmpR family, KDP operon response regulator KdpE	-0.785476	2.02223e-12	7.62382e-10
Rothia	K00362: nirB; nitrite reductase (NADH) large subunit [EC:1.7.1.15]	0.7838	2.42084e-12	8.98828e-10
Rothia	K09019: rutE; 3-hydroxypropanoate dehydrogenase [EC:1.1.1.-]	0.776787	5.05413e-12	1.84853e-09
Rothia	K05020: opuD, betL; glycine betaine transporter	0.774186	6.59588e-12	2.37694e-09
Rothia	K15733: E1.11.1.19; dye decolorizing peroxidase [EC:1.11.1.19]	0.763903	1.82781e-11	6.49137e-09
Moorella	K01567: pdaA; peptidoglycan-N-acetylmuramic acid deacetylase [EC:3.5.1.-]	-0.761524	2.29722e-11	8.04189e-09
Rothia	K15269: pecM; probable blue pigment (indigoidine) exporter	0.761173	2.37529e-11	8.08423e-09
Rothia	K07156: copC, pcoC; copper resistance protein C	0.761311	2.34424e-11	8.08423e-09
Rothia	K01118: acpD, azoR; FMN-dependent NADH-azoreductase [EC:1.7.1.17]	0.759253	2.85009e-11	9.56734e-09
Rothia	K03889: qcrC; ubiquinol-cytochrome c reductase cytochrome c subunit	0.758567	3.04059e-11	9.8039e-09
Rothia	K03890: qcrA; ubiquinol-cytochrome c reductase iron-sulfur subunit	0.758567	3.04059e-11	9.8039e-09
Rothia	K03891: qcrB; ubiquinol-cytochrome c reductase cytochrome b subunit	0.758567	3.04059e-11	9.8039e-09
Rothia	K13950: pabAB; para-aminobenzoate synthetase [EC:2.6.1.85]	0.756752	3.60456e-11	1.14714e-08
Rothia	K07245: pcoD; copper resistance protein D	0.755875	3.91122e-11	1.22877e-08
Moorella	K01442: E3.5.1.24; choloylglycine hydrolase [EC:3.5.1.24]	-0.75435	4.50433e-11	1.37973e-08
Rothia	K00344: qor, CRYZ; NADPH2:quinone reductase [EC:1.6.5.5]	0.754374	4.49447e-11	1.37973e-08
Rothia	K15520: mshD; mycothiol synthase [EC:2.3.1.189]	0.751401	5.90192e-11	1.66237e-08
Rothia	K15521: mshA; D-inositol-3-phosphate glycosyltransferase [EC:2.4.1.250]	0.751401	5.90192e-11	1.66237e-08
Rothia	K15525: mshB; N-acetyl-1-D-myo-inositol-2-amino-2-deoxy-alpha-D-glucopyranoside deacetylase [EC:3.5.1.103]	0.751401	5.90192e-11	1.66237e-08
Rothia	K15526: mshC; L-cysteine:1D-myo-inositol 2-amino-2-deoxy-alpha-D-glucopyranoside ligase [EC:6.3.1.13]	0.751401	5.90192e-11	1.66237e-08
Rothia	K18455: mca; mycothiol S-conjugate amidase [EC:3.5.1.115]	0.751401	5.90192e-11	1.66237e-08
Fretibacterium	K01848: E5.4.99.2A, mcmA1; methylmalonyl-CoA mutase, N-terminal domain [EC:5.4.99.2]	0.751406	5.89919e-11	1.66237e-08
Rothia	K02276: coxC, ctaE; cytochrome c oxidase subunit III [EC:1.9.3.1]	0.751858	5.66107e-11	1.66237e-08
Rothia	K17883: mtr; mycothione reductase [EC:1.8.1.15]	0.749952	6.73033e-11	1.87417e-08
Rothia	K16784: bioM; biotin transport system ATP-binding protein [EC:3.6.3.-]	0.748885	7.41006e-11	2.04026e-08
Moorella	K07652: vicK; two-component system, OmpR family, sensor histidine kinase VicK [EC:2.7.13.3]	-0.74847	7.69142e-11	2.0942e-08
Rothia	K05340: glcU; glucose uptake protein	0.746598	9.09211e-11	2.44837e-08
Rothia	K16783: bioN; biotin transport system permease protein	0.745912	9.66349e-11	2.57396e-08
Rothia	K03816: xpt; xanthine phosphoribosyltransferase [EC:2.4.2.22]	-0.74393	1.15115e-10	3.03323e-08
Moorella	K09758: asdA; aspartate 4-decarboxylase [EC:4.1.1.12]	-0.743767	1.16777e-10	3.04429e-08
Moorella	K07015: K07015; uncharacterized protein	-0.742243	1.33436e-10	3.44195e-08
Fretibacterium	K11261: fwdE, fmdE; formylmethanofuran dehydrogenase subunit E [EC:1.2.7.12]	0.741825	1.38379e-10	3.53226e-08
Fretibacterium	K01849: E5.4.99.2B, mcmA2; methylmalonyl-CoA mutase, C-terminal domain [EC:5.4.99.2]	0.74164	1.40626e-10	3.55261e-08
Methanosaeta	K09758: asdA; aspartate 4-decarboxylase [EC:4.1.1.12]	-0.741441	1.43082e-10	3.57778e-08
Moorella	K09116: K09116; uncharacterized protein	-0.741001	1.48654e-10	3.65678e-08
Rothia	K02274: coxA, ctaD; cytochrome c oxidase subunit I [EC:1.9.3.1]	0.740957	1.49226e-10	3.65678e-08
Rothia	K02275: coxB, ctaC; cytochrome c oxidase subunit II [EC:1.9.3.1]	0.740728	1.52213e-10	3.69304e-08
Porphyromonas	K18119: sucD; succinate-semialdehyde dehydrogenase [EC:1.2.1.76]	0.740042	1.61517e-10	3.88036e-08
Moorella	K09768: K09768; uncharacterized protein	-0.738706	1.81199e-10	4.29198e-08
Fretibacterium	K07665: cusR, copR, silR; two-component system, OmpR family, copper resistance phosphate regulon response regulator CusR	0.738645	1.82153e-10	4.29198e-08
Fretibacterium	K02083: allC; allantoate deiminase [EC:3.5.3.9]	0.737787	1.96039e-10	4.57519e-08
Rothia	K05795: terD; tellurium resistance protein TerD	0.737298	2.04404e-10	4.72539e-08
Methanothermobacter	K07652: vicK; two-component system, OmpR family, sensor histidine kinase VicK [EC:2.7.13.3]	-0.737109	2.07715e-10	4.75705e-08
Rothia	K11737: cycA; D-serine/D-alanine/glycine transporter	0.735544	2.3723e-10	5.33332e-08
Fretibacterium	K09972: aapP, bztD; general L-amino acid transport system ATP-binding protein [EC:3.6.3.-]	0.735635	2.35404e-10	5.33332e-08
Moorella	K07402: xdhC; xanthine dehydrogenase accessory factor	-0.734248	2.64638e-10	5.8423e-08
Porphyromonas	K18120: 4hbD, abfH; 4-hydroxybutyrate dehydrogenase [EC:1.1.1.61]	0.734338	2.62636e-10	5.8423e-08
Moorella	K01449: cwlJ, sleB; N-acetylmuramoyl-L-alanine amidase [EC:3.5.1.28]	-0.73411	2.67738e-10	5.85795e-08
Methanosaeta	K07646: kdpD; two-component system, OmpR family, sensor histidine kinase KdpD [EC:2.7.13.3]	-0.733094	2.91535e-10	6.32218e-08
Rothia	K06871: K06871; uncharacterized protein	-0.731199	3.41428e-10	7.33921e-08
Porphyromonas	K18574: ptpA; Xaa-Xaa-Pro tripeptidyl-peptidase [EC:3.4.14.12]	0.730818	3.52392e-10	7.50901e-08
Moorella	K07216: K07216; hemerythrin	-0.730336	3.66721e-10	7.74697e-08
Moorella	K06438: yqfD; similar to stage IV sporulation protein	-0.727238	4.72942e-10	9.82193e-08
Moorella	K16899: addB; ATP-dependent helicase/nuclease subunit B [EC:3.1.-.- 3.6.4.12]	-0.727134	4.76968e-10	9.82193e-08
Cardiobacterium	K03577: acrR, smeT; TetR/AcrR family transcriptional regulator, acrAB operon repressor	0.727134	4.76968e-10	9.82193e-08
Rothia	K05596: iciA; LysR family transcriptional regulator, chromosome initiation inhibitor	0.726472	5.03369e-10	1.02792e-07
Moorella	K06378: spoIIAA; stage II sporulation protein AA (anti-sigma F factor antagonist)	-0.724646	5.83578e-10	1.18187e-07
Moorella	K06373: spmA; spore maturation protein A	-0.723704	6.2956e-10	1.26454e-07
Methanosaeta	K01567: pdaA; peptidoglycan-N-acetylmuramic acid deacetylase [EC:3.5.1.-]	-0.723474	6.41264e-10	1.27248e-07
Rothia	K07137: K07137; uncharacterized protein	-0.723423	6.43899e-10	1.27248e-07
Rothia	K18369: adh2; alcohol dehydrogenase [EC:1.1.1.-]	0.722345	7.01905e-10	1.37601e-07
Moorella	K01286: E3.4.16.4; D-alanyl-D-alanine carboxypeptidase [EC:3.4.16.4]	-0.720921	7.86152e-10	1.52894e-07
Fretibacterium	K09764: K09764; uncharacterized protein	0.720761	7.96195e-10	1.53628e-07
Methanosaeta	K07667: kdpE; two-component system, OmpR family, KDP operon response regulator KdpE	-0.719947	8.49205e-10	1.62576e-07
Moorella	K06374: spmB; spore maturation protein B	-0.719386	8.87658e-10	1.64827e-07
Porphyromonas	K05979: comB; 2-phosphosulfolactate phosphatase [EC:3.1.3.71]	0.719383	8.87869e-10	1.64827e-07
Actinomyces	K11737: cycA; D-serine/D-alanine/glycine transporter	0.719459	8.82548e-10	1.64827e-07
Actinomyces	K01182: IMA, malL; oligo-1,6-glucosidase [EC:3.2.1.10]	0.719611	8.71997e-10	1.64827e-07
Moorella	K08722: yfbR; 5'-deoxynucleotidase [EC:3.1.3.89]	-0.719222	8.99145e-10	1.65141e-07
Porphyromonas	K02626: pdaD; arginine decarboxylase [EC:4.1.1.19]	0.719168	9.03037e-10	1.65141e-07
Rothia	K00041: uxaB; tagaturonate reductase [EC:1.1.1.58]	-0.718724	9.35121e-10	1.69742e-07
Methanosaeta	K01442: E3.5.1.24; choloylglycine hydrolase [EC:3.5.1.24]	-0.717452	1.03314e-09	1.86156e-07
Moorella	K02203: thrH; phosphoserine / homoserine phosphotransferase [EC:3.1.3.3 2.7.1.39]	-0.717226	1.05154e-09	1.88087e-07
Rothia	K15635: apgM; 2,3-bisphosphoglycerate-independent phosphoglycerate mutase [EC:5.4.2.12]	-0.716943	1.07506e-09	1.89295e-07
Moorella	K16898: addA; ATP-dependent helicase/nuclease subunit A [EC:3.1.-.- 3.6.4.12]	-0.71688	1.08032e-09	1.89295e-07
Rothia	K07005: K07005; uncharacterized protein	-0.716867	1.08147e-09	1.89295e-07
Methanosaeta	K07652: vicK; two-component system, OmpR family, sensor histidine kinase VicK [EC:2.7.13.3]	-0.716064	1.15122e-09	2.00075e-07
Actinomyces	K06910: K06910; uncharacterized protein	0.715647	1.1891e-09	2.05204e-07
Moorella	K07668: vicR; two-component system, OmpR family, response regulator VicR	-0.715195	1.23149e-09	2.09657e-07
Rothia	K07098: K07098; uncharacterized protein	-0.71519	1.23202e-09	2.09657e-07
Tannerella	K05286: PIGB; phosphatidylinositol glycan, class B [EC:2.4.1.-]	0.714748	1.27482e-09	2.09661e-07
Tannerella	K07480: insB; insertion element IS1 protein InsB	0.714748	1.27482e-09	2.09661e-07
Tannerella	K08693: yfkN; 2',3'-cyclic-nucleotide 2'-phosphodiesterase / 3'-nucleotidase / 5'-nucleotidase [EC:3.1.4.16 3.1.3.6 3.1.3.5]	0.714748	1.27482e-09	2.09661e-07
Tannerella	K18427: hpdB; 4-hydroxyphenylacetate decarboxylase large subunit [EC:4.1.1.83]	0.714748	1.27482e-09	2.09661e-07
Tannerella	K18428: hpdC; 4-hydroxyphenylacetate decarboxylase small subunit [EC:4.1.1.83]	0.714748	1.27482e-09	2.09661e-07
Methanothermobacter	K07668: vicR; two-component system, OmpR family, response regulator VicR	-0.714013	1.34919e-09	2.20413e-07
Actinomyces	K09019: rutE; 3-hydroxypropanoate dehydrogenase [EC:1.1.1.-]	0.713665	1.38588e-09	2.24907e-07
Porphyromonas	K08325: yqhD; NADP-dependent alcohol dehydrogenase [EC:1.1.-.-]	0.713044	1.45359e-09	2.34344e-07
Moorella	K17073: lysX1; putative lysine transport system substrate-binding protein	-0.7125	1.51555e-09	2.4116e-07
Fretibacterium	K10012: arnC, pmrF; undecaprenyl-phosphate 4-deoxy-4-formamido-L-arabinose transferase [EC:2.4.2.53]	0.712574	1.50691e-09	2.4116e-07
Rothia	K02398: flgM; negative regulator of flagellin synthesis FlgM	-0.712219	1.54842e-09	2.44801e-07
Moorella	K09939: K09939; uncharacterized protein	-0.712135	1.55847e-09	2.4481e-07
Methanothermobacter	K16899: addB; ATP-dependent helicase/nuclease subunit B [EC:3.1.-.- 3.6.4.12]	-0.712001	1.57441e-09	2.45738e-07
Porphyromonas	K18122: cat2, abfT; 4-hydroxybutyrate CoA-transferase [EC:2.8.3.-]	0.711607	1.62257e-09	2.51653e-07
Rothia	K01200: pulA; pullulanase [EC:3.2.1.41]	-0.711024	1.69623e-09	2.61423e-07
Moorella	K07079: K07079; uncharacterized protein	-0.710934	1.70786e-09	2.61569e-07
Moorella	K15051: endA; DNA-entry nuclease	-0.710681	1.74106e-09	2.64998e-07
Methanosaeta	K07015: K07015; uncharacterized protein	-0.71049	1.76645e-09	2.67202e-07
Moorella	K06281: hyaB, hybC; hydrogenase large subunit [EC:1.12.99.6]	-0.710168	1.81014e-09	2.72132e-07
Rothia	K07095: K07095; uncharacterized protein	-0.709091	1.96382e-09	2.93436e-07
Moorella	K04477: ycdX; putative hydrolase	-0.708685	2.02485e-09	3.0072e-07
Actinomyces	K03816: xpt; xanthine phosphoribosyltransferase [EC:2.4.2.22]	-0.708176	2.10393e-09	3.10584e-07
Methanothermobacter	K04477: ycdX; putative hydrolase	-0.707618	2.19402e-09	3.21268e-07
Moorella	K07533: prsA; foldase protein PrsA [EC:5.2.1.8]	-0.707566	2.20253e-09	3.21268e-07
Actinomyces	K05340: glcU; glucose uptake protein	0.707261	2.25345e-09	3.2675e-07
Methanosaeta	K07710: atoS; two-component system, NtrC family, sensor histidine kinase AtoS [EC:2.7.13.3]	-0.706241	2.4321e-09	3.5058e-07
Methanosaeta	K09768: K09768; uncharacterized protein	-0.706149	2.44873e-09	3.50913e-07
Rothia	K09770: K09770; uncharacterized protein	-0.706017	2.47301e-09	3.50939e-07
Methanothermobacter	K07646: kdpD; two-component system, OmpR family, sensor histidine kinase KdpD [EC:2.7.13.3]	-0.705992	2.47755e-09	3.50939e-07
Moorella	K07710: atoS; two-component system, NtrC family, sensor histidine kinase AtoS [EC:2.7.13.3]	-0.705651	2.54131e-09	3.57902e-07
Methanothermobacter	K01442: E3.5.1.24; choloylglycine hydrolase [EC:3.5.1.24]	-0.703959	2.8811e-09	4.03437e-07
Rothia	K06950: K06950; uncharacterized protein	-0.703145	3.05937e-09	4.25965e-07
Rothia	K19353: eptC; heptose-I-phosphate ethanolaminephosphotransferase [EC:2.7.8.-]	-0.702459	3.2177e-09	4.42973e-07
Rothia	K00610: pyrI; aspartate carbamoyltransferase regulatory subunit	-0.702382	3.23576e-09	4.42973e-07
Methanothermobacter	K07533: prsA; foldase protein PrsA [EC:5.2.1.8]	-0.702382	3.23576e-09	4.42973e-07
Methanothermobacter	K07015: K07015; uncharacterized protein	-0.70199	3.33028e-09	4.53381e-07
Methanothermobacter	K16898: addA; ATP-dependent helicase/nuclease subunit A [EC:3.1.-.- 3.6.4.12]	-0.701671	3.40884e-09	4.61512e-07
Actinomyces	K02398: flgM; negative regulator of flagellin synthesis FlgM	-0.701431	3.46925e-09	4.6711e-07
Rothia	K07240: chrA; chromate transporter	-0.70101	3.5777e-09	4.7608e-07
Porphyromonas	K14534: abfD; 4-hydroxybutyryl-CoA dehydratase / vinylacetyl-CoA-Delta-isomerase [EC:4.2.1.120 5.3.3.3]	0.700947	3.59415e-09	4.7608e-07
Defluviitaleaceae UCG-011	K06162: phnM; alpha-D-ribose 1-methylphosphonate 5-triphosphate diphosphatase [EC:3.6.1.63]	0.701043	3.56918e-09	4.7608e-07
Moorella	K06409: spoVB; stage V sporulation protein B	-0.700833	3.62427e-09	4.77488e-07
Moorella	K17898: oraE; D-ornithine 4,5-aminomutase subunit beta [EC:5.4.3.5]	-0.700697	3.66035e-09	4.79662e-07
Methanothermobacter	K07402: xdhC; xanthine dehydrogenase accessory factor	-0.700324	3.76119e-09	4.90255e-07
Moorella	K17899: oraS; D-ornithine 4,5-aminomutase subunit alpha [EC:5.4.3.5]	-0.699768	3.91645e-09	5.04592e-07
Capnocytophaga	K01804: araA; L-arabinose isomerase [EC:5.3.1.4]	-0.699754	3.92032e-09	5.04592e-07
Rothia	K03169: topB; DNA topoisomerase III [EC:5.99.1.2]	-0.699638	3.95355e-09	5.04592e-07
Rothia	K13747: nspC; carboxynorspermidine decarboxylase [EC:4.1.1.96]	-0.699638	3.95355e-09	5.04592e-07
Bergeyella	K01555: FAH, fahA; fumarylacetoacetase [EC:3.7.1.2]	0.699033	4.13071e-09	5.24472e-07
Rothia	K03409: cheX; chemotaxis protein CheX	-0.697711	4.54472e-09	5.74063e-07
Methanosaeta	K04477: ycdX; putative hydrolase	-0.696335	5.01677e-09	6.29537e-07
Actinomyces	K06969: rlmI; 23S rRNA (cytosine1962-C5)-methyltransferase [EC:2.1.1.191]	-0.696284	5.03527e-09	6.29537e-07
Rothia	K01711: gmd, GMDS; GDPmannose 4,6-dehydratase [EC:4.2.1.47]	-0.695916	5.1696e-09	6.39803e-07
Moorella	K08600: srtB; sortase B [EC:3.4.22.70]	-0.695916	5.1696e-09	6.39803e-07
Actinomyces	K00344: qor, CRYZ; NADPH2:quinone reductase [EC:1.6.5.5]	0.69575	5.23121e-09	6.44175e-07
Rothia	K00290: LYS1; saccharopine dehydrogenase (NAD+, L-lysine forming) [EC:1.5.1.7]	-0.695597	5.2885e-09	6.47973e-07
Methanosaeta	K01449: cwlJ, sleB; N-acetylmuramoyl-L-alanine amidase [EC:3.5.1.28]	-0.69523	5.42919e-09	6.61902e-07
Rothia	K06969: rlmI; 23S rRNA (cytosine1962-C5)-methyltransferase [EC:2.1.1.191]	-0.694988	5.52363e-09	6.67964e-07
Methanosaeta	K07216: K07216; hemerythrin	-0.694963	5.53343e-09	6.67964e-07
Rothia	K15633: gpmI; 2,3-bisphosphoglycerate-independent phosphoglycerate mutase [EC:5.4.2.12]	-0.69453	5.70642e-09	6.8547e-07
Moorella	K03700: recU; recombination protein U	-0.694431	5.74694e-09	6.8697e-07
Rothia	K09825: perR; Fur family transcriptional regulator, peroxide stress response regulator	-0.693997	5.92688e-09	7.0504e-07
Corynebacterium	K01991: ABC-2.OM, wza; polysaccharide biosynthesis/export protein	-0.693692	6.05644e-09	7.14549e-07
Methanothermobacter	K09758: asdA; aspartate 4-decarboxylase [EC:4.1.1.12]	-0.693671	6.06514e-09	7.14549e-07
Actinomyces	K07137: K07137; uncharacterized protein	-0.693387	6.18867e-09	7.25614e-07
Methanothermobacter	K16789: thiT; thiamine transporter	-0.693299	6.2273e-09	7.26666e-07
Rothia	K16345: xanP; xanthine permease XanP	-0.692853	6.42665e-09	7.46374e-07
Rothia	K02303: cobA; uroporphyrin-III C-methyltransferase [EC:2.1.1.107]	0.692701	6.49621e-09	7.47369e-07
Tannerella	K13695: nlpC; probable lipoprotein NlpC	0.692705	6.4944e-09	7.47369e-07
Rothia	K01534: zntA; Cd2+/Zn2+-exporting ATPase [EC:3.6.3.3 3.6.3.5]	-0.692472	6.60188e-09	7.52927e-07
Methanothermobacter	K09768: K09768; uncharacterized protein	-0.692463	6.60597e-09	7.52927e-07
Moorella	K07816: E2.7.6.5X; putative GTP pyrophosphokinase [EC:2.7.6.5]	-0.692028	6.81179e-09	7.72792e-07
Moorella	K06400: spoIVCA; site-specific DNA recombinase	-0.691482	7.07813e-09	7.99307e-07
Moorella	K01734: mgsA; methylglyoxal synthase [EC:4.2.3.3]	-0.690897	7.37469e-09	8.28976e-07
Rothia	K09011: cimA; (R)-citramalate synthase [EC:2.3.1.182]	-0.690795	7.42788e-09	8.31142e-07
Actinomyces	K10026: queE; 7-carboxy-7-deazaguanine synthase [EC:4.3.99.3]	-0.690581	7.54012e-09	8.39866e-07
Methanothermobacter	K07667: kdpE; two-component system, OmpR family, KDP operon response regulator KdpE	-0.690098	7.79881e-09	8.6475e-07
Rothia	K03324: yjbB; phosphate:Na+ symporter	-0.689956	7.87653e-09	8.69435e-07
Methanosaeta	K07402: xdhC; xanthine dehydrogenase accessory factor	-0.689651	8.04593e-09	8.80961e-07
Methanothermobacter	K01567: pdaA; peptidoglycan-N-acetylmuramic acid deacetylase [EC:3.5.1.-]	-0.689618	8.06438e-09	8.80961e-07
Rothia	K01182: IMA, malL; oligo-1,6-glucosidase [EC:3.2.1.10]	0.689575	8.08881e-09	8.80961e-07
Methanothermobacter	K08722: yfbR; 5'-deoxynucleotidase [EC:3.1.3.89]	-0.689107	8.3568e-09	9.06121e-07
Rothia	K00625: E2.3.1.8, pta; phosphate acetyltransferase [EC:2.3.1.8]	-0.688813	8.52964e-09	9.20698e-07
Methanothermobacter	K17073: lysX1; putative lysine transport system substrate-binding protein	-0.688751	8.56638e-09	9.20698e-07
Actinomyces	K07240: chrA; chromate transporter	-0.688355	8.80491e-09	9.42202e-07
Actinomyces	K00610: pyrI; aspartate carbamoyltransferase regulatory subunit	-0.687974	9.04068e-09	9.63225e-07
Actinomyces	K09797: K09797; uncharacterized protein	-0.68744	9.38077e-09	9.95133e-07
Rothia	K03773: fklB; FKBP-type peptidyl-prolyl cis-trans isomerase FklB [EC:5.2.1.8]	-0.687212	9.53019e-09	1.00329e-06
Actinomyces	K07301: yrbG; cation:H+ antiporter	-0.687187	9.54667e-09	1.00329e-06
Methanothermobacter	K06967: trmK; tRNA (adenine22-N1)-methyltransferase [EC:2.1.1.217]	-0.687136	9.58049e-09	1.00329e-06
Actinomyces	K01222: E3.2.1.86A, celF; 6-phospho-beta-glucosidase [EC:3.2.1.86]	0.686844	9.77538e-09	1.01934e-06
Moorella	K06967: trmK; tRNA (adenine22-N1)-methyltransferase [EC:2.1.1.217]	-0.686297	1.01506e-08	1.05398e-06
Corynebacterium	K17828: pyrDI; dihydroorotate dehydrogenase (NAD+) catalytic subunit [EC:1.3.1.14]	-0.68584	1.04749e-08	1.08307e-06
Moorella	K06897: K06897; 7,8-dihydropterin-6-yl-methyl-4-(beta-D-ribofuranosyl)aminobenzene 5'-phosphate synthase [EC:2.5.1.105]	-0.685727	1.05559e-08	1.08531e-06
Corynebacterium	K05596: iciA; LysR family transcriptional regulator, chromosome initiation inhibitor	0.685687	1.05851e-08	1.08531e-06
Actinomyces	K03169: topB; DNA topoisomerase III [EC:5.99.1.2]	-0.685458	1.07525e-08	1.09788e-06
Rothia	K07502: yprB; uncharacterized protein	-0.685333	1.08453e-08	1.10276e-06
Moorella	K16511: mecA1_2; adapter protein MecA 1/2	-0.685205	1.09412e-08	1.10791e-06
Corynebacterium	K02823: pyrDII; dihydroorotate dehydrogenase electron transfer subunit	-0.684696	1.13288e-08	1.14244e-06
Methanothermobacter	K15051: endA; DNA-entry nuclease	-0.684417	1.15468e-08	1.15965e-06
Rothia	K07301: yrbG; cation:H+ antiporter	-0.68429	1.16477e-08	1.16501e-06
Methanothermobacter	K07216: K07216; hemerythrin	-0.683718	1.21108e-08	1.20398e-06
Rothia	K05601: hcp; hydroxylamine reductase [EC:1.7.99.1]	-0.68368	1.21423e-08	1.20398e-06
Rothia	K16053: ybdG, mscM; miniconductance mechanosensitive channel	-0.683629	1.21847e-08	1.20398e-06
Methanothermobacter	K06438: yqfD; similar to stage IV sporulation protein	-0.683172	1.2569e-08	1.23696e-06
Moorella	K06282: hyaA, hybO; hydrogenase small subunit [EC:1.12.99.6]	-0.682756	1.29297e-08	1.26232e-06
Defluviitaleaceae UCG-011	K01676: E4.2.1.2A, fumA, fumB; fumarate hydratase, class I [EC:4.2.1.2]	0.68279	1.28995e-08	1.26232e-06
Rothia	K01119: cpdB; 2',3'-cyclic-nucleotide 2'-phosphodiesterase / 3'-nucleotidase [EC:3.1.4.16 3.1.3.6]	-0.682561	1.31012e-08	1.27399e-06
Methanosaeta	K09939: K09939; uncharacterized protein	-0.682208	1.34188e-08	1.29703e-06
Actinomyces	K06871: K06871; uncharacterized protein	-0.68218	1.3444e-08	1.29703e-06
Fretibacterium	K07719: ycbB, glnL; two-component system, response regulator YcbB	0.681979	1.36285e-08	1.30968e-06
Actinomyces	K07079: K07079; uncharacterized protein	-0.681622	1.39618e-08	1.33646e-06
Fretibacterium	K11692: K11692, dctR; two-component system, CitB family, response regulator DctR	0.681321	1.42483e-08	1.35857e-06
Methanothermobacter	K07816: E2.7.6.5X; putative GTP pyrophosphokinase [EC:2.7.6.5]	-0.68105	1.45111e-08	1.37828e-06
Methanothermobacter	K06409: spoVB; stage V sporulation protein B	-0.680783	1.47744e-08	1.39786e-06
Rothia	K01812: uxaC; glucuronate isomerase [EC:5.3.1.12]	-0.680503	1.50552e-08	1.40514e-06
Methanosaeta	K07533: prsA; foldase protein PrsA [EC:5.2.1.8]	-0.680503	1.50552e-08	1.40514e-06
Rothia	K00018: hprA; glycerate dehydrogenase [EC:1.1.1.29]	-0.680478	1.50807e-08	1.40514e-06
Defluviitaleaceae UCG-011	K18979: queG; epoxyqueuosine reductase [EC:1.17.99.6]	0.680503	1.50552e-08	1.40514e-06
Actinomyces	K03698: cbf, cbf1; 3'-5' exoribonuclease [EC:3.1.-.-]	-0.680211	1.53537e-08	1.42516e-06
Methanosaeta	K06438: yqfD; similar to stage IV sporulation protein	-0.680085	1.54847e-08	1.4319e-06
Acetomicrobium	K07652: vicK; two-component system, OmpR family, sensor histidine kinase VicK [EC:2.7.13.3]	-0.679921	1.56553e-08	1.44223e-06
Rothia	K03630: radC; DNA repair protein RadC	-0.67875	1.69331e-08	1.55411e-06
Rothia	K08303: K08303; putative protease [EC:3.4.-.-]	-0.678369	1.73696e-08	1.58821e-06
Methanothermobacter	K06897: K06897; 7,8-dihydropterin-6-yl-methyl-4-(beta-D-ribofuranosyl)aminobenzene 5'-phosphate synthase [EC:2.5.1.105]	-0.678217	1.75455e-08	1.59834e-06
Rothia	K07263: pqqL; zinc protease [EC:3.4.24.-]	-0.67814	1.76365e-08	1.60067e-06
Rothia	K01991: ABC-2.OM, wza; polysaccharide biosynthesis/export protein	-0.677682	1.8182e-08	1.64409e-06
Defluviitaleaceae UCG-011	K07322: ytfE, scdA; regulator of cell morphogenesis and NO signaling	0.677073	1.8934e-08	1.7058e-06
Moorella	K18475: fliB; lysine-N-methylase [EC:2.1.1.-]	-0.676959	1.90775e-08	1.71243e-06
Rothia	K06920: queC; 7-cyano-7-deazaguanine synthase [EC:6.3.4.20]	-0.676768	1.9321e-08	1.72796e-06
Corynebacterium	K00767: nadC, QPRT; nicotinate-nucleotide pyrophosphorylase (carboxylating) [EC:2.4.2.19]	-0.676463	1.97153e-08	1.75681e-06
Rothia	K01277: DPP3; dipeptidyl-peptidase III [EC:3.4.14.4]	-0.676158	2.01173e-08	1.78614e-06
Corynebacterium	K00278: nadB; L-aspartate oxidase [EC:1.4.3.16]	-0.675942	2.04064e-08	1.8003e-06
Corynebacterium	K03517: nadA; quinolinate synthase [EC:2.5.1.72]	-0.675929	2.04238e-08	1.8003e-06
Rothia	K09749: K09749; uncharacterized protein	-0.67579	2.0613e-08	1.81047e-06
Actinomyces	K00949: thiN, TPK1, THI80; thiamine pyrophosphokinase [EC:2.7.6.2]	-0.675472	2.105e-08	1.84225e-06
Actinomyces	K05967: K05967; uncharacterized protein	-0.675333	2.1244e-08	1.8461e-06
Rothia	K06987: K06987; uncharacterized protein	-0.675332	2.12447e-08	1.8461e-06
Rothia	K00677: lpxA; UDP-N-acetylglucosamine acyltransferase [EC:2.3.1.129]	-0.674709	2.21341e-08	1.90984e-06
Corynebacterium	K06969: rlmI; 23S rRNA (cytosine1962-C5)-methyltransferase [EC:2.1.1.191]	-0.674709	2.21341e-08	1.90984e-06
Rothia	K00949: thiN, TPK1, THI80; thiamine pyrophosphokinase [EC:2.7.6.2]	-0.674633	2.22453e-08	1.91271e-06
Methanothermobacter	K07079: K07079; uncharacterized protein	-0.67457	2.23382e-08	1.91398e-06
Rothia	K09766: K09766; uncharacterized protein	-0.674392	2.26006e-08	1.92972e-06
Rothia	K00177: korC, oorC; 2-oxoglutarate ferredoxin oxidoreductase subunit gamma [EC:1.2.7.3]	-0.674176	2.29239e-08	1.93616e-06
Rothia	K00176: korD, oorD; 2-oxoglutarate ferredoxin oxidoreductase subunit delta [EC:1.2.7.3]	-0.674176	2.29239e-08	1.93616e-06
Actinomyces	K01163: K01163; uncharacterized protein	-0.674099	2.30389e-08	1.93616e-06
Corynebacterium	K00175: korB, oorB, oforB; 2-oxoglutarate/2-oxoacid ferredoxin oxidoreductase subunit beta [EC:1.2.7.3 1.2.7.11]	-0.674099	2.30389e-08	1.93616e-06
Corynebacterium	K06871: K06871; uncharacterized protein	-0.674023	2.31545e-08	1.93616e-06
Corynebacterium	K18979: queG; epoxyqueuosine reductase [EC:1.17.99.6]	-0.673947	2.32705e-08	1.93616e-06
Rothia	K03706: codY; transcriptional pleiotropic repressor	-0.673909	2.33281e-08	1.93616e-06
Defluviitaleaceae UCG-011	K02622: parE; topoisomerase IV subunit B [EC:5.99.1.-]	0.673871	2.33872e-08	1.93616e-06
Defluviitaleaceae UCG-011	K02621: parC; topoisomerase IV subunit A [EC:5.99.1.-]	0.673871	2.33872e-08	1.93616e-06
Methanosaeta	K16899: addB; ATP-dependent helicase/nuclease subunit B [EC:3.1.-.- 3.6.4.12]	-0.673807	2.34845e-08	1.93767e-06
Defluviitaleaceae UCG-011	K04516: AROA1, aroA; chorismate mutase [EC:5.4.99.5]	0.673718	2.3622e-08	1.94248e-06
Methanosaeta	K07668: vicR; two-component system, OmpR family, response regulator VicR	-0.673185	2.44606e-08	1.9948e-06
Actinomyces	K01711: gmd, GMDS; GDPmannose 4,6-dehydratase [EC:4.2.1.47]	-0.673159	2.45023e-08	1.9948e-06
Rothia	K01537: E3.6.3.8; Ca2+-transporting ATPase [EC:3.6.3.8]	-0.673108	2.4584e-08	1.9948e-06
Defluviitaleaceae UCG-011	K03718: asnC; Lrp/AsnC family transcriptional regulator, regulator for asnA, asnC and gidA	0.673108	2.4584e-08	1.9948e-06
Defluviitaleaceae UCG-011	K15460: yfiC, trmX; tRNA1Val (adenine37-N6)-methyltransferase [EC:2.1.1.223]	0.672956	2.48302e-08	2.00813e-06
Rothia	K03797: E3.4.21.102, prc, ctpA; carboxyl-terminal processing protease [EC:3.4.21.102]	-0.67288	2.49542e-08	2.00987e-06
Methanosaeta	K06378: spoIIAA; stage II sporulation protein AA (anti-sigma F factor antagonist)	-0.672842	2.50158e-08	2.00987e-06
Methanothermobacter	K06400: spoIVCA; site-specific DNA recombinase	-0.672499	2.55822e-08	2.04867e-06
Rothia	K00278: nadB; L-aspartate oxidase [EC:1.4.3.16]	-0.672359	2.58168e-08	2.06072e-06
Defluviitaleaceae UCG-011	K06142: hlpA, ompH; outer membrane protein	0.67227	2.5967e-08	2.06598e-06
F0332	K11737: cycA; D-serine/D-alanine/glycine transporter	0.672194	2.60963e-08	2.06955e-06
Rothia	K01960: pycB; pyruvate carboxylase subunit B [EC:6.4.1.1]	-0.672117	2.62262e-08	2.07314e-06
Rothia	K19286: nfrA2; FMN reductase [NAD(P)H] [EC:1.5.1.39]	-0.671889	2.66196e-08	2.09747e-06
Corynebacterium	K16345: xanP; xanthine permease XanP	-0.671736	2.68849e-08	2.11159e-06
Rothia	K08384: spoVD; stage V sporulation protein D (sporulation-specific penicillin-binding protein)	-0.671584	2.71527e-08	2.12581e-06
Corynebacterium	K03816: xpt; xanthine phosphoribosyltransferase [EC:2.4.2.22]	-0.671355	2.75592e-08	2.15076e-06
Methanothermobacter	K03700: recU; recombination protein U	-0.671178	2.78786e-08	2.16878e-06
Acetomicrobium	K01567: pdaA; peptidoglycan-N-acetylmuramic acid deacetylase [EC:3.5.1.-]	-0.670937	2.83174e-08	2.19454e-06
Methanothermobacter	K06378: spoIIAA; stage II sporulation protein AA (anti-sigma F factor antagonist)	-0.670898	2.83888e-08	2.19454e-06
Actinomyces	K00625: E2.3.1.8, pta; phosphate acetyltransferase [EC:2.3.1.8]	-0.670821	2.85299e-08	2.1985e-06
Acetomicrobium	K07646: kdpD; two-component system, OmpR family, sensor histidine kinase KdpD [EC:2.7.13.3]	-0.670618	2.89078e-08	2.21917e-06
Moorella	K11358: yhdR; aspartate aminotransferase [EC:2.6.1.1]	-0.67058	2.89792e-08	2.21917e-06
Moorella	K06404: spoVAB; stage V sporulation protein AB	-0.670428	2.92666e-08	2.2342e-06
Rothia	K02418: fliOZ, fliO; flagellar protein FliO/FliZ	-0.670174	2.97511e-08	2.2539e-06
Rothia	K03698: cbf, cbf1; 3'-5' exoribonuclease [EC:3.1.-.-]	-0.670148	2.98006e-08	2.2539e-06
Defluviitaleaceae UCG-011	K01278: DPP4, CD26; dipeptidyl-peptidase 4 [EC:3.4.14.5]	0.670212	2.96786e-08	2.2539e-06
Moorella	K06403: spoVAA; stage V sporulation protein AA	-0.669894	3.02938e-08	2.28415e-06
Rothia	K05919: dfx; superoxide reductase [EC:1.15.1.2]	-0.66983	3.04186e-08	2.28652e-06
Moorella	K17734: aprX; serine protease AprX [EC:3.4.21.-]	-0.669767	3.05434e-08	2.28889e-06
Methanosaeta	K15051: endA; DNA-entry nuclease	-0.669665	3.07443e-08	2.29692e-06
Pseudopropionibacterium	K06910: K06910; uncharacterized protein	0.669525	3.1023e-08	2.31069e-06
Rothia	K09680: coaW; type II pantothenate kinase [EC:2.7.1.33]	-0.669373	3.13294e-08	2.32644e-06
Methanosaeta	K06374: spmB; spore maturation protein B	-0.669259	3.15608e-08	2.33526e-06
Actinomyces	K13747: nspC; carboxynorspermidine decarboxylase [EC:4.1.1.96]	-0.669221	3.16386e-08	2.33526e-06
Defluviitaleaceae UCG-011	K08641: vanX; zinc D-Ala-D-Ala dipeptidase [EC:3.4.13.22]	0.669144	3.17944e-08	2.3397e-06
Defluviitaleaceae UCG-011	K01991: ABC-2.OM, wza; polysaccharide biosynthesis/export protein	0.668763	3.25838e-08	2.39061e-06
Methanothermobacter	K06373: spmA; spore maturation protein A	-0.668661	3.27973e-08	2.3991e-06
Methanosaeta	K06373: spmA; spore maturation protein A	-0.668585	3.29584e-08	2.4037e-06
Defluviitaleaceae UCG-011	K03771: surA; peptidyl-prolyl cis-trans isomerase SurA [EC:5.2.1.8]	0.668534	3.30662e-08	2.40442e-06
Corynebacterium	K07139: K07139; uncharacterized protein	-0.668306	3.35554e-08	2.41243e-06
Methanosaeta	K08722: yfbR; 5'-deoxynucleotidase [EC:3.1.3.89]	-0.668293	3.35825e-08	2.41243e-06
Actinomyces	K01119: cpdB; 2',3'-cyclic-nucleotide 2'-phosphodiesterase / 3'-nucleotidase [EC:3.1.4.16 3.1.3.6]	-0.668229	3.372e-08	2.41243e-06
Actinomyces	K03706: codY; transcriptional pleiotropic repressor	-0.668153	3.38851e-08	2.41243e-06
Rothia	K12962: arnE; undecaprenyl phosphate-alpha-L-ara4N flippase subunit ArnE	-0.667975	3.4274e-08	2.41243e-06
Methanosaeta	K08600: srtB; sortase B [EC:3.4.22.70]	-0.667937	3.43578e-08	2.41243e-06
Defluviitaleaceae UCG-011	K00346: nqrA; Na+-transporting NADH:ubiquinone oxidoreductase subunit A [EC:1.6.5.8]	0.668001	3.42183e-08	2.41243e-06
Defluviitaleaceae UCG-011	K00347: nqrB; Na+-transporting NADH:ubiquinone oxidoreductase subunit B [EC:1.6.5.8]	0.668001	3.42183e-08	2.41243e-06
Defluviitaleaceae UCG-011	K00348: nqrC; Na+-transporting NADH:ubiquinone oxidoreductase subunit C [EC:1.6.5.8]	0.668001	3.42183e-08	2.41243e-06
Defluviitaleaceae UCG-011	K00349: nqrD; Na+-transporting NADH:ubiquinone oxidoreductase subunit D [EC:1.6.5.8]	0.668001	3.42183e-08	2.41243e-06
Defluviitaleaceae UCG-011	K00350: nqrE; Na+-transporting NADH:ubiquinone oxidoreductase subunit E [EC:1.6.5.8]	0.668001	3.42183e-08	2.41243e-06
Defluviitaleaceae UCG-011	K00351: nqrF; Na+-transporting NADH:ubiquinone oxidoreductase subunit F [EC:1.6.5.8]	0.668001	3.42183e-08	2.41243e-06
Actinomyces	K06987: K06987; uncharacterized protein	-0.667861	3.45261e-08	2.41732e-06
Rothia	K17759: AIBP, nnrE; NAD(P)H-hydrate epimerase [EC:5.1.99.6]	-0.667391	3.55811e-08	2.48408e-06
Methanosaeta	K03700: recU; recombination protein U	-0.667213	3.5988e-08	2.49826e-06
Porphyromonas	K02169: bioC; malonyl-CoA O-methyltransferase [EC:2.1.1.197]	0.667238	3.59296e-08	2.49826e-06
Acetomicrobium	K07667: kdpE; two-component system, OmpR family, KDP operon response regulator KdpE	-0.666654	3.72959e-08	2.58174e-06
Moorella	K06972: PITRM1, PreP, CYM1; presequence protease [EC:3.4.24.-]	-0.666565	3.7508e-08	2.58911e-06
Corynebacterium	K00174: korA, oorA, oforA; 2-oxoglutarate/2-oxoacid ferredoxin oxidoreductase subunit alpha [EC:1.2.7.3 1.2.7.11]	-0.6664	3.7905e-08	2.60916e-06
Cardiobacterium	K16345: xanP; xanthine permease XanP	-0.666324	3.80896e-08	2.61452e-06
Rothia	K03814: mtgA; monofunctional glycosyltransferase [EC:2.4.1.129]	-0.666146	3.85235e-08	2.63693e-06
Brachybacterium	K06282: hyaA, hybO; hydrogenase small subunit [EC:1.12.99.6]	-0.666057	3.87425e-08	2.64453e-06
Moorella	K06298: gerM; germination protein M	-0.665676	3.96929e-08	2.70188e-06
Corynebacterium	K04041: fbp3; fructose-1,6-bisphosphatase III [EC:3.1.3.11]	-0.665561	3.99822e-08	2.71403e-06
Corynebacterium	K02303: cobA; uroporphyrin-III C-methyltransferase [EC:2.1.1.107]	0.665409	4.03712e-08	2.73286e-06
Corynebacterium	K06920: queC; 7-cyano-7-deazaguanine synthase [EC:6.3.4.20]	-0.664723	4.21662e-08	2.84193e-06
Capnocytophaga	K06416: spoVS; stage V sporulation protein S	-0.664684	4.22686e-08	2.84193e-06
Rothia	K01610: E4.1.1.49, pckA; phosphoenolpyruvate carboxykinase (ATP) [EC:4.1.1.49]	-0.66457	4.25751e-08	2.84193e-06
Rothia	K05366: mrcA; penicillin-binding protein 1A [EC:2.4.1.129 3.4.16.4]	-0.664545	4.26437e-08	2.84193e-06
Moorella	K07404: pgl; 6-phosphogluconolactonase [EC:3.1.1.31]	-0.664532	4.26782e-08	2.84193e-06
Defluviitaleaceae UCG-011	K02066: mlaE, linK; phospholipid/cholesterol/gamma-HCH transport system permease protein	0.66457	4.25751e-08	2.84193e-06
Methanosaeta	K06409: spoVB; stage V sporulation protein B	-0.66443	4.29533e-08	2.84707e-06
Rothia	K00174: korA, oorA, oforA; 2-oxoglutarate/2-oxoacid ferredoxin oxidoreductase subunit alpha [EC:1.2.7.3 1.2.7.11]	-0.664418	4.29878e-08	2.84707e-06
Rothia	K03518: coxS; aerobic carbon-monoxide dehydrogenase small subunit [EC:1.2.5.3]	-0.66424	4.34741e-08	2.87152e-06
Corynebacterium	K01277: DPP3; dipeptidyl-peptidase III [EC:3.4.14.4]	-0.664113	4.38244e-08	2.88687e-06
Corynebacterium	K02398: flgM; negative regulator of flagellin synthesis FlgM	-0.66396	4.42489e-08	2.90702e-06
Corynebacterium	K09766: K09766; uncharacterized protein	-0.663757	4.48201e-08	2.93668e-06
Defluviitaleaceae UCG-011	K00097: pdxA; 4-hydroxythreonine-4-phosphate dehydrogenase [EC:1.1.1.262]	0.663655	4.51081e-08	2.94767e-06
Methanothermobacter	K06374: spmB; spore maturation protein B	-0.663541	4.5435e-08	2.96113e-06
Rothia	K00175: korB, oorB, oforB; 2-oxoglutarate/2-oxoacid ferredoxin oxidoreductase subunit beta [EC:1.2.7.3 1.2.7.11]	-0.663427	4.57632e-08	2.96674e-06
Rothia	K12251: aguB; N-carbamoylputrescine amidase [EC:3.5.1.53]	-0.663427	4.57632e-08	2.96674e-06
Rothia	K03612: rnfG; electron transport complex protein RnfG	-0.663198	4.64271e-08	3.00184e-06
Rothia	K00767: nadC, QPRT; nicotinate-nucleotide pyrophosphorylase (carboxylating) [EC:2.4.2.19]	-0.663046	4.68748e-08	3.02281e-06
Rothia	K02823: pyrDII; dihydroorotate dehydrogenase electron transfer subunit	-0.662969	4.71002e-08	3.02937e-06
Acetomicrobium	K06281: hyaB, hybC; hydrogenase large subunit [EC:1.12.99.6]	-0.662778	4.76706e-08	3.05803e-06
Actinomyces	K00290: LYS1; saccharopine dehydrogenase (NAD+, L-lysine forming) [EC:1.5.1.7]	-0.662664	4.80118e-08	3.07188e-06
Rothia	K17828: pyrDI; dihydroorotate dehydrogenase (NAD+) catalytic subunit [EC:1.3.1.14]	-0.662512	4.84738e-08	3.09336e-06
Rothia	K09607: ina; immune inhibitor A [EC:3.4.24.-]	-0.662131	4.96472e-08	3.15183e-06
Actinomyces	K17759: AIBP, nnrE; NAD(P)H-hydrate epimerase [EC:5.1.99.6]	-0.662131	4.96472e-08	3.15183e-06
Methanosaeta	K16898: addA; ATP-dependent helicase/nuclease subunit A [EC:3.1.-.- 3.6.4.12]	-0.661991	5.00844e-08	3.17136e-06
Corynebacterium	K16053: ybdG, mscM; miniconductance mechanosensitive channel	-0.661445	5.18269e-08	3.27324e-06
Corynebacterium	K01676: E4.2.1.2A, fumA, fumB; fumarate hydratase, class I [EC:4.2.1.2]	-0.66114	5.28243e-08	3.31913e-06
Corynebacterium	K15923: AXY8, FUC95A, afcA; alpha-L-fucosidase 2 [EC:3.2.1.51]	-0.66114	5.28243e-08	3.31913e-06
Methanosaeta	K06400: spoIVCA; site-specific DNA recombinase	-0.660796	5.3969e-08	3.38238e-06
Rothia	K07139: K07139; uncharacterized protein	-0.660606	5.46132e-08	3.40533e-06
Actinomyces	K15923: AXY8, FUC95A, afcA; alpha-L-fucosidase 2 [EC:3.2.1.51]	-0.660606	5.46132e-08	3.40533e-06
Rothia	K07456: mutS2; DNA mismatch repair protein MutS2	-0.660301	5.56608e-08	3.46185e-06
Defluviitaleaceae UCG-011	K07263: pqqL; zinc protease [EC:3.4.24.-]	0.660149	5.61917e-08	3.48602e-06
Acetomicrobium	K01442: E3.5.1.24; choloylglycine hydrolase [EC:3.5.1.24]	-0.659971	5.68175e-08	3.51594e-06
Methanosaeta	K02203: thrH; phosphoserine / homoserine phosphotransferase [EC:3.1.3.3 2.7.1.39]	-0.659894	5.70889e-08	3.52384e-06
Rothia	K06113: abnA; arabinan endo-1,5-alpha-L-arabinosidase [EC:3.2.1.99]	-0.659691	5.78131e-08	3.55957e-06
Actinomyces	K17828: pyrDI; dihydroorotate dehydrogenase (NAD+) catalytic subunit [EC:1.3.1.14]	-0.659615	5.80875e-08	3.5672e-06
Methanosaeta	K06897: K06897; 7,8-dihydropterin-6-yl-methyl-4-(beta-D-ribofuranosyl)aminobenzene 5'-phosphate synthase [EC:2.5.1.105]	-0.659576	5.82281e-08	3.5672e-06
Rothia	K03517: nadA; quinolinate synthase [EC:2.5.1.72]	-0.659463	5.86401e-08	3.57374e-06
Methanothermobacter	K08600: srtB; sortase B [EC:3.4.22.70]	-0.659399	5.88723e-08	3.57374e-06
Methanosaeta	K07079: K07079; uncharacterized protein	-0.659399	5.88723e-08	3.57374e-06
Defluviitaleaceae UCG-011	K01993: ABC-2.TX; HlyD family secretion protein	0.659386	5.89183e-08	3.57374e-06
F0332	K00344: qor, CRYZ; NADPH2:quinone reductase [EC:1.6.5.5]	0.65931	5.91977e-08	3.58182e-06
Rothia	K07568: queA; S-adenosylmethionine:tRNA ribosyltransferase-isomerase [EC:2.4.99.17]	-0.659005	6.03277e-08	3.64121e-06
Methanothermobacter	K02203: thrH; phosphoserine / homoserine phosphotransferase [EC:3.1.3.3 2.7.1.39]	-0.658484	6.23076e-08	3.74336e-06
Rothia	K04041: fbp3; fructose-1,6-bisphosphatase III [EC:3.1.3.11]	-0.658395	6.26489e-08	3.74336e-06
Rothia	K13789: GGPS; geranylgeranyl diphosphate synthase, type II [EC:2.5.1.1 2.5.1.10 2.5.1.29]	-0.658243	6.32422e-08	3.74336e-06
Rothia	K05515: mrdA; penicillin-binding protein 2 [EC:3.4.16.4]	-0.658243	6.32422e-08	3.74336e-06
Actinomyces	K07139: K07139; uncharacterized protein	-0.658243	6.32422e-08	3.74336e-06
Actinomyces	K02823: pyrDII; dihydroorotate dehydrogenase electron transfer subunit	-0.658243	6.32422e-08	3.74336e-06
Corynebacterium	K03773: fklB; FKBP-type peptidyl-prolyl cis-trans isomerase FklB [EC:5.2.1.8]	-0.658243	6.32422e-08	3.74336e-06
Defluviitaleaceae UCG-011	K01277: DPP3; dipeptidyl-peptidase III [EC:3.4.14.4]	0.658243	6.32422e-08	3.74336e-06
Actinomyces	K08384: spoVD; stage V sporulation protein D (sporulation-specific penicillin-binding protein)	-0.658167	6.35408e-08	3.75197e-06
Actinomyces	K09770: K09770; uncharacterized protein	-0.658027	6.40923e-08	3.77544e-06
Rothia	K02527: kdtA, waaA; 3-deoxy-D-manno-octulosonic-acid transferase [EC:2.4.99.12 2.4.99.13 2.4.99.14 2.4.99.15]	-0.657785	6.50538e-08	3.82289e-06
Corynebacterium	K06950: K06950; uncharacterized protein	-0.657709	6.53605e-08	3.83172e-06
Methanosaeta	K07078: K07078; uncharacterized protein	-0.657531	6.6082e-08	3.86477e-06
Actinomyces	K13789: GGPS; geranylgeranyl diphosphate synthase, type II [EC:2.5.1.1 2.5.1.10 2.5.1.29]	-0.657404	6.66007e-08	3.88583e-06
F0332	K01222: E3.2.1.86A, celF; 6-phospho-beta-glucosidase [EC:3.2.1.86]	0.657341	6.68626e-08	3.89185e-06
Rothia	K02377: TSTA3, fcl; GDP-L-fucose synthase [EC:1.1.1.271]	-0.657099	6.7863e-08	3.94072e-06
Rothia	K03410: cheC; chemotaxis protein CheC	-0.656959	6.84498e-08	3.9654e-06
Defluviitaleaceae UCG-011	K03773: fklB; FKBP-type peptidyl-prolyl cis-trans isomerase FklB [EC:5.2.1.8]	0.656871	6.88244e-08	3.97769e-06
Rothia	K00651: metA; homoserine O-succinyltransferase/O-acetyltransferase [EC:2.3.1.46 2.3.1.31]	-0.656642	6.97986e-08	4.01506e-06
Capnocytophaga	K01567: pdaA; peptidoglycan-N-acetylmuramic acid deacetylase [EC:3.5.1.-]	-0.656601	6.99721e-08	4.01506e-06
Moorella	K16789: thiT; thiamine transporter	-0.656591	7.00185e-08	4.01506e-06
Actinomyces	K04041: fbp3; fructose-1,6-bisphosphatase III [EC:3.1.3.11]	-0.656566	7.01263e-08	4.01506e-06
Rothia	K03737: por, nifJ; pyruvate-ferredoxin/flavodoxin oxidoreductase [EC:1.2.7.1 1.2.7.-]	-0.656464	7.05662e-08	4.03082e-06
Actinomyces	K03612: rnfG; electron transport complex protein RnfG	-0.656337	7.11178e-08	4.04348e-06
Corynebacterium	K00243: K00243; uncharacterized protein	-0.656337	7.11178e-08	4.04348e-06
Rothia	K11358: yhdR; aspartate aminotransferase [EC:2.6.1.1]	-0.656286	7.13416e-08	4.04395e-06
Rothia	K03411: cheD; chemotaxis protein CheD [EC:3.5.1.44]	-0.656209	7.1676e-08	4.04395e-06
Rothia	K01676: E4.2.1.2A, fumA, fumB; fumarate hydratase, class I [EC:4.2.1.2]	-0.656184	7.17861e-08	4.04395e-06
Fretibacterium	K05825: LYSN; 2-aminoadipate transaminase [EC:2.6.1.-]	0.656235	7.15635e-08	4.04395e-06
Actinomyces	K08303: K08303; putative protease [EC:3.4.-.-]	-0.656108	7.21225e-08	4.05358e-06
Moorella	K07099: K07099; uncharacterized protein	-0.656057	7.23493e-08	4.05703e-06
Rothia	K07079: K07079; uncharacterized protein	-0.65593	7.2914e-08	4.07061e-06
Acetomicrobium	K07668: vicR; two-component system, OmpR family, response regulator VicR	-0.655916	7.29753e-08	4.07061e-06
Rothia	K07403: nfeD; membrane-bound serine protease (ClpP class)	-0.655891	7.309e-08	4.07061e-06
Methanosaeta	K17073: lysX1; putative lysine transport system substrate-binding protein	-0.655663	7.41181e-08	4.1095e-06
Actinomyces	K06950: K06950; uncharacterized protein	-0.655651	7.4172e-08	4.1095e-06
Rothia	K05967: K05967; uncharacterized protein	-0.655625	7.42912e-08	4.1095e-06
Porphyromonas	K01447: xlyAB; N-acetylmuramoyl-L-alanine amidase [EC:3.5.1.28]	0.655346	7.55685e-08	4.16136e-06
Tannerella	K07319: yhdJ; adenine-specific DNA-methyltransferase [EC:2.1.1.72]	0.655357	7.55194e-08	4.16136e-06
Corynebacterium	K07322: ytfE, scdA; regulator of cell morphogenesis and NO signaling	-0.65527	7.59215e-08	4.17143e-06
Actinomyces	K18672: dacA; diadenylate cyclase [EC:2.7.7.85]	-0.655206	7.62179e-08	4.17834e-06
Corynebacterium	K00177: korC, oorC; 2-oxoglutarate ferredoxin oxidoreductase subunit gamma [EC:1.2.7.3]	-0.654736	7.84361e-08	4.2808e-06
Corynebacterium	K00176: korD, oorD; 2-oxoglutarate ferredoxin oxidoreductase subunit delta [EC:1.2.7.3]	-0.654736	7.84361e-08	4.2808e-06
Methanosaeta	K01286: E3.4.16.4; D-alanyl-D-alanine carboxypeptidase [EC:3.4.16.4]	-0.654672	7.87418e-08	4.28793e-06
Defluviitaleaceae UCG-011	K12257: secDF; SecD/SecF fusion protein	0.654558	7.92927e-08	4.30835e-06
Corynebacterium	K02413: fliJ; flagellar FliJ protein	-0.654329	8.04089e-08	4.35744e-06
Fretibacterium	K13954: yiaY; alcohol dehydrogenase [EC:1.1.1.1]	0.654299	8.05518e-08	4.35744e-06
Methanosaeta	K09116: K09116; uncharacterized protein	-0.654193	8.10763e-08	4.37616e-06
Methanosaeta	K07816: E2.7.6.5X; putative GTP pyrophosphokinase [EC:2.7.6.5]	-0.654101	8.15329e-08	4.37969e-06
Actinomyces	K03429: ugtP; processive 1,2-diacylglycerol beta-glucosyltransferase [EC:2.4.1.315]	-0.6541	8.15365e-08	4.37969e-06
Corynebacterium	K03797: E3.4.21.102, prc, ctpA; carboxyl-terminal processing protease [EC:3.4.21.102]	-0.65405	8.17843e-08	4.37969e-06
F0332	K09004: K09004; uncharacterized protein	0.654035	8.18566e-08	4.37969e-06
Moorella	K02584: nifA; Nif-specific regulatory protein	-0.653937	8.23497e-08	4.39647e-06
Methanothermobacter	K01286: E3.4.16.4; D-alanyl-D-alanine carboxypeptidase [EC:3.4.16.4]	-0.653834	8.2867e-08	4.41447e-06
Defluviitaleaceae UCG-011	K00657: speG, SAT; diamine N-acetyltransferase [EC:2.3.1.57]	0.653745	8.3315e-08	4.42871e-06
Actinomyces	K14441: rimO; ribosomal protein S12 methylthiotransferase [EC:2.8.4.4]	-0.653593	8.40904e-08	4.46025e-06
Corynebacterium	K01206: FUCA; alpha-L-fucosidase [EC:3.2.1.51]	-0.653516	8.44807e-08	4.46522e-06
Moorella	K07141: mocA; molybdenum cofactor cytidylyltransferase [EC:2.7.7.76]	-0.653503	8.45485e-08	4.46522e-06
Corynebacterium	K01960: pycB; pyruvate carboxylase subunit B [EC:6.4.1.1]	-0.65344	8.48726e-08	4.4727e-06
Rothia	K09797: K09797; uncharacterized protein	-0.653059	8.68581e-08	4.56138e-06
Methanothermobacter	K07099: K07099; uncharacterized protein	-0.653046	8.69278e-08	4.56138e-06
Rothia	K01206: FUCA; alpha-L-fucosidase [EC:3.2.1.51]	-0.652906	8.76645e-08	4.58209e-06
Rothia	K00243: K00243; uncharacterized protein	-0.65283	8.80703e-08	4.58209e-06
Actinomyces	K00784: rnz; ribonuclease Z [EC:3.1.26.11]	-0.65283	8.80703e-08	4.58209e-06
Corynebacterium	K12251: aguB; N-carbamoylputrescine amidase [EC:3.5.1.53]	-0.65283	8.80703e-08	4.58209e-06
Defluviitaleaceae UCG-011	K00757: udp, UPP; uridine phosphorylase [EC:2.4.2.3]	0.652678	8.88872e-08	4.61479e-06
Rothia	K03839: fldA, nifF, isiB; flavodoxin I	-0.652449	9.01259e-08	4.65936e-06
Actinomyces	K07098: K07098; uncharacterized protein	-0.652449	9.01259e-08	4.65936e-06
Porphyromonas	K09789: bioG; pimeloyl-[acyl-carrier protein] methyl ester esterase [EC:3.1.1.85]	0.652385	9.04743e-08	4.66752e-06
Actinomyces	K00703: glgA; starch synthase [EC:2.4.1.21]	-0.652144	9.18027e-08	4.7162e-06
Defluviitaleaceae UCG-011	K07405: E3.2.1.1A; alpha-amylase [EC:3.2.1.1]	0.652144	9.18027e-08	4.7162e-06
Defluviitaleaceae UCG-011	K00174: korA, oorA, oforA; 2-oxoglutarate/2-oxoacid ferredoxin oxidoreductase subunit alpha [EC:1.2.7.3 1.2.7.11]	0.652068	9.22265e-08	4.72806e-06
Corynebacterium	K05970: SIAE; sialate O-acetylesterase [EC:3.1.1.53]	-0.651992	9.26521e-08	4.73996e-06
Rothia	K03718: asnC; Lrp/AsnC family transcriptional regulator, regulator for asnA, asnC and gidA	-0.651458	9.56834e-08	4.88484e-06
Defluviitaleaceae UCG-011	K00175: korB, oorB, oforB; 2-oxoglutarate/2-oxoacid ferredoxin oxidoreductase subunit beta [EC:1.2.7.3 1.2.7.11]	0.651382	9.61239e-08	4.89712e-06
Rothia	K01493: comEB; dCMP deaminase [EC:3.5.4.12]	-0.651306	9.65664e-08	4.89774e-06
Actinomyces	K12257: secDF; SecD/SecF fusion protein	-0.65128	9.6716e-08	4.89774e-06
Rothia	K08963: mtnA; methylthioribose-1-phosphate isomerase [EC:5.3.1.23]	-0.651204	9.7161e-08	4.89774e-06
Methanothermobacter	K01449: cwlJ, sleB; N-acetylmuramoyl-L-alanine amidase [EC:3.5.1.28]	-0.651165	9.73843e-08	4.89774e-06
Rothia	K16363: lpxC-fabZ; UDP-3-O-[3-hydroxymyristoyl] N-acetylglucosamine deacetylase / 3-hydroxyacyl-[acyl-carrier-protein] dehydratase [EC:3.5.1.108 4.2.1.59]	-0.651153	9.74571e-08	4.89774e-06
Methanosaeta	K16789: thiT; thiamine transporter	-0.65114	9.75351e-08	4.89774e-06
Pseudopropionibacterium	K16784: bioM; biotin transport system ATP-binding protein [EC:3.6.3.-]	0.651229	9.70108e-08	4.89774e-06
Acetomicrobium	K16899: addB; ATP-dependent helicase/nuclease subunit B [EC:3.1.-.- 3.6.4.12]	-0.651013	9.82821e-08	4.92516e-06
Methanothermobacter	K06972: PITRM1, PreP, CYM1; presequence protease [EC:3.4.24.-]	-0.650632	1.00561e-07	5.02255e-06
Rothia	K00703: glgA; starch synthase [EC:2.4.1.21]	-0.650619	1.00636e-07	5.02255e-06
Rothia	K18979: queG; epoxyqueuosine reductase [EC:1.17.99.6]	-0.650391	1.02027e-07	5.08167e-06
Methanosaeta	K06967: trmK; tRNA (adenine22-N1)-methyltransferase [EC:2.1.1.217]	-0.649933	1.04865e-07	5.21242e-06
Actinomyces	K03518: coxS; aerobic carbon-monoxide dehydrogenase small subunit [EC:1.2.5.3]	-0.649717	1.06233e-07	5.23791e-06
Defluviitaleaceae UCG-011	K07301: yrbG; cation:H+ antiporter	0.649717	1.06233e-07	5.23791e-06
Defluviitaleaceae UCG-011	K09457: queF; 7-cyano-7-deazaguanine reductase [EC:1.7.1.13]	0.649781	1.05828e-07	5.23791e-06
Porphyromonas	K03772: fkpA; FKBP-type peptidyl-prolyl cis-trans isomerase FkpA [EC:5.2.1.8]	0.649781	1.05828e-07	5.23791e-06
Rothia	K03498: trkH, trkG, ktrB; trk system potassium uptake protein	-0.649628	1.06798e-07	5.2552e-06
Defluviitaleaceae UCG-011	K01206: FUCA; alpha-L-fucosidase [EC:3.2.1.51]	0.649323	1.08765e-07	5.33055e-06
F0332	K01182: IMA, malL; oligo-1,6-glucosidase [EC:3.2.1.10]	0.649323	1.08765e-07	5.33055e-06
Rothia	K01218: gmuG; mannan endo-1,4-beta-mannosidase [EC:3.2.1.78]	-0.649196	1.09598e-07	5.35865e-06
Actinomyces	K01991: ABC-2.OM, wza; polysaccharide biosynthesis/export protein	-0.649095	1.10262e-07	5.35865e-06
Actinomyces	K06920: queC; 7-cyano-7-deazaguanine synthase [EC:6.3.4.20]	-0.649095	1.10262e-07	5.35865e-06
Methanosaeta	K16511: mecA1_2; adapter protein MecA 1/2	-0.649069	1.10431e-07	5.35865e-06
Defluviitaleaceae UCG-011	K06950: K06950; uncharacterized protein	0.649095	1.10262e-07	5.35865e-06
Actinomyces	K02413: fliJ; flagellar FliJ protein	-0.648954	1.11195e-07	5.37807e-06
Defluviitaleaceae UCG-011	K00639: kbl, GCAT; glycine C-acetyltransferase [EC:2.3.1.29]	0.648942	1.1127e-07	5.37807e-06
Actinomyces	K01493: comEB; dCMP deaminase [EC:3.5.4.12]	-0.648866	1.11778e-07	5.39197e-06
Moorella	K02647: cdaR; carbohydrate diacid regulator	-0.648725	1.12723e-07	5.42689e-06
Actinomyces	K00243: K00243; uncharacterized protein	-0.648561	1.1383e-07	5.46943e-06
Corynebacterium	K12373: HEXA_B; hexosaminidase [EC:3.2.1.52]	-0.648409	1.1487e-07	5.48743e-06
Corynebacterium	K18475: fliB; lysine-N-methylase [EC:2.1.1.-]	-0.648408	1.14877e-07	5.48743e-06
Defluviitaleaceae UCG-011	K02377: TSTA3, fcl; GDP-L-fucose synthase [EC:1.1.1.271]	0.648409	1.1487e-07	5.48743e-06
Methanothermobacter	K16511: mecA1_2; adapter protein MecA 1/2	-0.648269	1.15833e-07	5.51566e-06
Corynebacterium	K03169: topB; DNA topoisomerase III [EC:5.99.1.2]	-0.648256	1.15918e-07	5.51566e-06
Defluviitaleaceae UCG-011	K02014: TC.FEV.OM; iron complex outermembrane recepter protein	0.64818	1.16445e-07	5.53002e-06
Pseudopropionibacterium	K16783: bioN; biotin transport system permease protein	0.648104	1.16975e-07	5.54444e-06
Corynebacterium	K06142: hlpA, ompH; outer membrane protein	-0.647951	1.18041e-07	5.57569e-06
Actinomyces	K09766: K09766; uncharacterized protein	-0.647938	1.18136e-07	5.57569e-06
Rothia	K07037: K07037; uncharacterized protein	-0.647875	1.18578e-07	5.57569e-06
Brachybacterium	K06281: hyaB, hybC; hydrogenase large subunit [EC:1.12.99.6]	-0.647871	1.18608e-07	5.57569e-06
Capnocytophaga	K07704: lytS; two-component system, LytTR family, sensor histidine kinase LytS [EC:2.7.13.3]	-0.647796	1.19138e-07	5.57569e-06
Acetomicrobium	K09768: K09768; uncharacterized protein	-0.647783	1.19227e-07	5.57569e-06
Pseudopropionibacterium	K02303: cobA; uroporphyrin-III C-methyltransferase [EC:2.1.1.107]	0.647799	1.19117e-07	5.57569e-06
Defluviitaleaceae UCG-011	K01665: pabB; para-aminobenzoate synthetase component I [EC:2.6.1.85]	0.647723	1.19658e-07	5.58517e-06
Methanosaeta	K11358: yhdR; aspartate aminotransferase [EC:2.6.1.1]	-0.64748	1.21392e-07	5.65534e-06
Corynebacterium	K02418: fliOZ, fliO; flagellar protein FliO/FliZ	-0.647377	1.22138e-07	5.66339e-06
Rothia	K09457: queF; 7-cyano-7-deazaguanine reductase [EC:1.7.1.13]	-0.647341	1.22398e-07	5.66339e-06
Filifactor	K02083: allC; allantoate deiminase [EC:3.5.3.9]	0.647329	1.22489e-07	5.66339e-06
Pseudopropionibacterium	K17883: mtr; mycothione reductase [EC:1.8.1.15]	0.647418	1.21846e-07	5.66339e-06
Moorella	K08169: yebQ; MFS transporter, DHA2 family, multidrug resistance protein	-0.647257	1.23009e-07	5.67672e-06
Brachybacterium	K09758: asdA; aspartate 4-decarboxylase [EC:4.1.1.12]	-0.647045	1.24567e-07	5.73007e-06
Actinomyces	K16363: lpxC-fabZ; UDP-3-O-[3-hydroxymyristoyl] N-acetylglucosamine deacetylase / 3-hydroxyacyl-[acyl-carrier-protein] dehydratase [EC:3.5.1.108 4.2.1.59]	-0.647036	1.24633e-07	5.73007e-06
Corynebacterium	K09770: K09770; uncharacterized protein	-0.646896	1.25673e-07	5.76706e-06
Actinomyces	K18691: mltF; membrane-bound lytic murein transglycosylase F [EC:4.2.2.-]	-0.646427	1.29218e-07	5.91865e-06
Actinomyces	K18707: mtaB; threonylcarbamoyladenosine tRNA methylthiotransferase MtaB [EC:2.8.4.5]	-0.646274	1.30388e-07	5.96112e-06
Corynebacterium	K01163: K01163; uncharacterized protein	-0.645893	1.33358e-07	6.08352e-06
Actinomyces	K04068: nrdG; anaerobic ribonucleoside-triphosphate reductase activating protein [EC:1.97.1.4]	-0.645867	1.33562e-07	6.08352e-06
Methanosaeta	K06310: yndD; spore germination protein	-0.64572	1.34727e-07	6.11388e-06
Defluviitaleaceae UCG-011	K00029: E1.1.1.40, maeB; malate dehydrogenase (oxaloacetate-decarboxylating)(NADP+) [EC:1.1.1.40]	0.64574	1.34564e-07	6.11388e-06
Actinomyces	K03487: ascG; LacI family transcriptional regulator, asc operon repressor	-0.645636	1.35396e-07	6.13287e-06
Defluviitaleaceae UCG-011	K09764: K09764; uncharacterized protein	0.645586	1.358e-07	6.13979e-06
Capnocytophaga	K01813: rhaA; L-rhamnose isomerase [EC:5.3.1.14]	-0.645282	1.38253e-07	6.23157e-06
Actinomyces	K09749: K09749; uncharacterized protein	-0.645257	1.38454e-07	6.23157e-06
Rothia	K01893: NARS, asnS; asparaginyl-tRNA synthetase [EC:6.1.1.22]	-0.645207	1.38866e-07	6.23157e-06
Pseudopropionibacterium	K15520: mshD; mycothiol synthase [EC:2.3.1.189]	0.645054	1.40118e-07	6.23157e-06
Pseudopropionibacterium	K15521: mshA; D-inositol-3-phosphate glycosyltransferase [EC:2.4.1.250]	0.645054	1.40118e-07	6.23157e-06
Pseudopropionibacterium	K15525: mshB; N-acetyl-1-D-myo-inositol-2-amino-2-deoxy-alpha-D-glucopyranoside deacetylase [EC:3.5.1.103]	0.645054	1.40118e-07	6.23157e-06
Pseudopropionibacterium	K15526: mshC; L-cysteine:1D-myo-inositol 2-amino-2-deoxy-alpha-D-glucopyranoside ligase [EC:6.3.1.13]	0.645054	1.40118e-07	6.23157e-06
Pseudopropionibacterium	K18455: mca; mycothiol S-conjugate amidase [EC:3.5.1.115]	0.645054	1.40118e-07	6.23157e-06
Defluviitaleaceae UCG-011	K00243: K00243; uncharacterized protein	0.645207	1.38866e-07	6.23157e-06
Defluviitaleaceae UCG-011	K02067: mlaD, linM; phospholipid/cholesterol/gamma-HCH transport system substrate-binding protein	0.644902	1.41381e-07	6.27635e-06
Defluviitaleaceae UCG-011	K03327: TC.MATE, SLC47A, norM, mdtK, dinF; multidrug resistance protein, MATE family	0.644749	1.42655e-07	6.32144e-06
Corynebacterium	K07777: degS; two-component system, NarL family, sensor histidine kinase DegS [EC:2.7.13.3]	-0.644633	1.43638e-07	6.35354e-06
Corynebacterium	K02824: pyrP, uraA; uracil permease	-0.644597	1.43939e-07	6.35537e-06
Methanothermobacter	K11358: yhdR; aspartate aminotransferase [EC:2.6.1.1]	-0.644317	1.4633e-07	6.3957e-06
Actinomyces	K00177: korC, oorC; 2-oxoglutarate ferredoxin oxidoreductase subunit gamma [EC:1.2.7.3]	-0.644292	1.46541e-07	6.3957e-06
Actinomyces	K00176: korD, oorD; 2-oxoglutarate ferredoxin oxidoreductase subunit delta [EC:1.2.7.3]	-0.644292	1.46541e-07	6.3957e-06
Methanothermobacter	K09939: K09939; uncharacterized protein	-0.644276	1.4668e-07	6.3957e-06
Defluviitaleaceae UCG-011	K08301: rng, cafA; ribonuclease G [EC:3.1.26.-]	0.644292	1.46541e-07	6.3957e-06
Defluviitaleaceae UCG-011	K05807: bamD; outer membrane protein assembly factor BamD	0.644368	1.45886e-07	6.3957e-06
Defluviitaleaceae UCG-011	K12251: aguB; N-carbamoylputrescine amidase [EC:3.5.1.53]	0.644444	1.45235e-07	6.3957e-06
Corynebacterium	K02377: TSTA3, fcl; GDP-L-fucose synthase [EC:1.1.1.271]	-0.64414	1.47858e-07	6.43564e-06
Rothia	K00979: kdsB; 3-deoxy-manno-octulosonate cytidylyltransferase (CMP-KDO synthetase) [EC:2.7.7.38]	-0.644076	1.48414e-07	6.4416e-06
Pseudopropionibacterium	K11737: cycA; D-serine/D-alanine/glycine transporter	0.644063	1.48521e-07	6.4416e-06
Corynebacterium	K10026: queE; 7-carboxy-7-deazaguanine synthase [EC:4.3.99.3]	-0.643884	1.50094e-07	6.49643e-06
Actinomyces	K02594: nifV; homocitrate synthase NifV [EC:2.3.3.14]	-0.643858	1.50315e-07	6.49643e-06
Rothia	K16651: pduX; L-threonine kinase [EC:2.7.1.177]	-0.643624	1.52396e-07	6.57476e-06
Defluviitaleaceae UCG-011	K02523: ispB; octaprenyl-diphosphate synthase [EC:2.5.1.90]	0.64353	1.53239e-07	6.59951e-06
Rothia	K09888: zapA; cell division protein ZapA	-0.643301	1.55304e-07	6.6767e-06
Moorella	K13052: divIC, divA; cell division protein DivIC	-0.643172	1.56483e-07	6.7156e-06
Rothia	K01270: pepD; dipeptidase D [EC:3.4.13.-]	-0.643072	1.57395e-07	6.73117e-06
Corynebacterium	K09457: queF; 7-cyano-7-deazaguanine reductase [EC:1.7.1.13]	-0.643072	1.57395e-07	6.73117e-06
Rothia	K12257: secDF; SecD/SecF fusion protein	-0.643008	1.57984e-07	6.73341e-06
Corynebacterium	K05967: K05967; uncharacterized protein	-0.643007	1.57997e-07	6.73341e-06
Moorella	K08384: spoVD; stage V sporulation protein D (sporulation-specific penicillin-binding protein)	-0.64292	1.58803e-07	6.75603e-06
Defluviitaleaceae UCG-011	K02065: mlaF, linL, mkl; phospholipid/cholesterol/gamma-HCH transport system ATP-binding protein	0.642818	1.59753e-07	6.78466e-06
Rothia	K02824: pyrP, uraA; uracil permease	-0.642539	1.62377e-07	6.88415e-06
Corynebacterium	K01711: gmd, GMDS; GDPmannose 4,6-dehydratase [EC:4.2.1.47]	-0.64236	1.64074e-07	6.94411e-06
Acetomicrobium	K16898: addA; ATP-dependent helicase/nuclease subunit A [EC:3.1.-.- 3.6.4.12]	-0.642322	1.64439e-07	6.94756e-06
Methanosaeta	K08169: yebQ; MFS transporter, DHA2 family, multidrug resistance protein	-0.642179	1.65817e-07	6.97847e-06
Defluviitaleaceae UCG-011	K06920: queC; 7-cyano-7-deazaguanine synthase [EC:6.3.4.20]	0.642157	1.66025e-07	6.97847e-06
Defluviitaleaceae UCG-011	K03517: nadA; quinolinate synthase [EC:2.5.1.72]	0.642157	1.66025e-07	6.97847e-06
Corynebacterium	K18707: mtaB; threonylcarbamoyladenosine tRNA methylthiotransferase MtaB [EC:2.8.4.5]	-0.641929	1.68251e-07	7.04785e-06
Defluviitaleaceae UCG-011	K03787: surE; 5'-nucleotidase [EC:3.1.3.5]	0.641929	1.68251e-07	7.04785e-06
Corynebacterium	K03590: ftsA; cell division protein FtsA	-0.641852	1.68999e-07	7.06711e-06
Actinomyces	K01893: NARS, asnS; asparaginyl-tRNA synthetase [EC:6.1.1.22]	-0.641776	1.69751e-07	7.08643e-06
Rothia	K02970: RP-S21, MRPS21, rpsU; small subunit ribosomal protein S21	-0.641548	1.72023e-07	7.1691e-06
Actinomyces	K03410: cheC; chemotaxis protein CheC	-0.641331	1.74201e-07	7.24752e-06
Corynebacterium	K06403: spoVAA; stage V sporulation protein AA	-0.641191	1.75625e-07	7.26987e-06
Corynebacterium	K03409: cheX; chemotaxis protein CheX	-0.641023	1.77342e-07	7.26987e-06
Rothia	K06041: kdsD, kpsF; arabinose-5-phosphate isomerase [EC:5.3.1.13]	-0.641014	1.77438e-07	7.26987e-06
Actinomyces	K07444: ypsC; putative N6-adenine-specific DNA methylase [EC:2.1.1.-]	-0.641014	1.77438e-07	7.26987e-06
Corynebacterium	K09704: K09704; uncharacterized protein	-0.641014	1.77438e-07	7.26987e-06
Defluviitaleaceae UCG-011	K03832: tonB; periplasmic protein TonB	0.640988	1.77705e-07	7.26987e-06
Defluviitaleaceae UCG-011	K07139: K07139; uncharacterized protein	0.64109	1.76655e-07	7.26987e-06
Defluviitaleaceae UCG-011	K03590: ftsA; cell division protein FtsA	0.64109	1.76655e-07	7.26987e-06
Defluviitaleaceae UCG-011	K00784: rnz; ribonuclease Z [EC:3.1.26.11]	0.641166	1.75875e-07	7.26987e-06
Defluviitaleaceae UCG-011	K03269: lpxH; UDP-2,3-diacylglucosamine hydrolase [EC:3.6.1.54]	0.641243	1.75098e-07	7.26987e-06
Rothia	K04068: nrdG; anaerobic ribonucleoside-triphosphate reductase activating protein [EC:1.97.1.4]	-0.640797	1.7968e-07	7.33841e-06
Defluviitaleaceae UCG-011	K08307: mltD, dniR; membrane-bound lytic murein transglycosylase D [EC:4.2.2.-]	0.640709	1.80603e-07	7.36386e-06
Acetomicrobium	K07015: K07015; uncharacterized protein	-0.640581	1.81948e-07	7.40637e-06
Rothia	K03270: kdsC; 3-deoxy-D-manno-octulosonate 8-phosphate phosphatase (KDO 8-P phosphatase) [EC:3.1.3.45]	-0.64048	1.83012e-07	7.425e-06
Actinomyces	K01277: DPP3; dipeptidyl-peptidase III [EC:3.4.14.4]	-0.64048	1.83012e-07	7.425e-06
Defluviitaleaceae UCG-011	K03797: E3.4.21.102, prc, ctpA; carboxyl-terminal processing protease [EC:3.4.21.102]	0.640404	1.83821e-07	7.44552e-06
Rothia	K00784: rnz; ribonuclease Z [EC:3.1.26.11]	-0.640328	1.84634e-07	7.4538e-06
Acetomicrobium	K07402: xdhC; xanthine dehydrogenase accessory factor	-0.640328	1.84634e-07	7.4538e-06
Actinomyces	K02970: RP-S21, MRPS21, rpsU; small subunit ribosomal protein S21	-0.640252	1.8545e-07	7.46217e-06
Defluviitaleaceae UCG-011	K04084: dsbD; thiol:disulfide interchange protein DsbD [EC:1.8.1.8]	0.640252	1.8545e-07	7.46217e-06
Rothia	K03650: mnmE, trmE, MSS1; tRNA modification GTPase [EC:3.6.-.-]	-0.640099	1.87093e-07	7.51593e-06
Rothia	K02413: fliJ; flagellar FliJ protein	-0.640034	1.87804e-07	7.53212e-06
Corynebacterium	K06404: spoVAB; stage V sporulation protein AB	-0.639971	1.88484e-07	7.54704e-06
Rothia	K01627: kdsA; 2-dehydro-3-deoxyphosphooctonate aldolase (KDO 8-P synthase) [EC:2.5.1.55]	-0.639806	1.90286e-07	7.60285e-06
Corynebacterium	K05366: mrcA; penicillin-binding protein 1A [EC:2.4.1.129 3.4.16.4]	-0.63973	1.91125e-07	7.60285e-06
Corynebacterium	K07137: K07137; uncharacterized protein	-0.639718	1.9126e-07	7.60285e-06
Corynebacterium	K03718: asnC; Lrp/AsnC family transcriptional regulator, regulator for asnA, asnC and gidA	-0.639718	1.9126e-07	7.60285e-06
Capnocytophaga	K07667: kdpE; two-component system, OmpR family, KDP operon response regulator KdpE	-0.639703	1.91429e-07	7.60285e-06
Rothia	K03771: surA; peptidyl-prolyl cis-trans isomerase SurA [EC:5.2.1.8]	-0.639642	1.92104e-07	7.605e-06
Actinomyces	K03215: rumA; 23S rRNA (uracil1939-C5)-methyltransferase [EC:2.1.1.190]	-0.639642	1.92104e-07	7.605e-06
Corynebacterium	K07301: yrbG; cation:H+ antiporter	-0.63954	1.9324e-07	7.63764e-06
Defluviitaleaceae UCG-011	K02823: pyrDII; dihydroorotate dehydrogenase electron transfer subunit	0.639337	1.95513e-07	7.71507e-06
Corynebacterium	K17734: aprX; serine protease AprX [EC:3.4.21.-]	-0.639273	1.96237e-07	7.73116e-06
Fretibacterium	K03708: ctsR; transcriptional regulator of stress and heat shock response	0.639126	1.97902e-07	7.78424e-06
Capnocytophaga	K16789: thiT; thiamine transporter	-0.639056	1.98701e-07	7.80315e-06
Actinomyces	K06158: ABCF3; ATP-binding cassette, subfamily F, member 3	-0.638956	1.99856e-07	7.82342e-06
Corynebacterium	K07263: pqqL; zinc protease [EC:3.4.24.-]	-0.638956	1.99856e-07	7.82342e-06
Defluviitaleaceae UCG-011	K17828: pyrDI; dihydroorotate dehydrogenase (NAD+) catalytic subunit [EC:1.3.1.14]	0.638879	2.00735e-07	7.83281e-06
Defluviitaleaceae UCG-011	K01886: QARS, glnS; glutaminyl-tRNA synthetase [EC:6.1.1.18]	0.638879	2.00735e-07	7.83281e-06
Actinomyces	K09777: K09777; uncharacterized protein	-0.638803	2.01618e-07	7.85475e-06
Defluviitaleaceae UCG-011	K00767: nadC, QPRT; nicotinate-nucleotide pyrophosphorylase (carboxylating) [EC:2.4.2.19]	0.638727	2.02504e-07	7.87677e-06
Corynebacterium	K07240: chrA; chromate transporter	-0.638651	2.03394e-07	7.89885e-06
Actinomyces	K03411: cheD; chemotaxis protein CheD [EC:3.5.1.44]	-0.638599	2.04002e-07	7.9085e-06
Corynebacterium	K00625: E2.3.1.8, pta; phosphate acetyltransferase [EC:2.3.1.8]	-0.638574	2.04288e-07	7.9085e-06
Actinomyces	K07568: queA; S-adenosylmethionine:tRNA ribosyltransferase-isomerase [EC:2.4.99.17]	-0.638422	2.06087e-07	7.953e-06
Defluviitaleaceae UCG-011	K16345: xanP; xanthine permease XanP	0.638422	2.06087e-07	7.953e-06
Actinomyces	K07456: mutS2; DNA mismatch repair protein MutS2	-0.638346	2.06992e-07	7.97536e-06
Capnocytophaga	K07646: kdpD; two-component system, OmpR family, sensor histidine kinase KdpD [EC:2.7.13.3]	-0.638179	2.08978e-07	8.03925e-06
Defluviitaleaceae UCG-011	K08218: ampG; MFS transporter, PAT family, beta-lactamase induction signal transducer AmpG	0.637965	2.11572e-07	8.12629e-06
Methanosaeta	K08678: UXS1, uxs; UDP-glucuronate decarboxylase [EC:4.1.1.35]	-0.637823	2.13302e-07	8.17206e-06
[truncated: 9,320 more rows]

## Sheet: Subgingival.PW
Genus	p2PW	Spearman_rho	p_val	p_adj		positive, rho > 0.5	negative, rho < -0.5	p_adj<=0.05
[truncated: 462 more rows]

[truncated: 2 more sheets: Saliva.p2EC, Saliva.KO]
