# Supplementary material for: Integrative microbiome and metabolome profiles reveal the impacts of periodontitis via oral-gut axis in first-trimester pregnant women
Source: J Transl Med. 2024 Sep 3;22:819. doi: 10.1186/s12967-024-05579-9 (PMC11370083; doi:10.1186/s12967-024-05579-9)
Supplement: Supplementary file 11 — Supplementary Material 11 [file 12967_2024_5579_MOESM11_ESM.xlsx]

## Sheet: feces
mode	ID	MZ	RT	SpectrumName	libraryMZ	adduct.ion	Total.score	dot.product	reverse.dot.product	fragement.presence	MS2.spectrum	Metabolite	Formula	superclass	class	hmdb	kegg	lipidmaps
positive	pos-M169T334	169.122	5.57223	hmdb::(-)-(Z)-Tetrahydro-6-(2-pentenyl)-2H-pyran-2-one; E40; true; HMDB0033700	169.12	[M+H]+	70.3	67	45	42.9	39.02523:43 43.02058:43 55.05432:43 65.03698:43 67.05897:43 69.06989:43 79.04992:43 81.0688:43 91.05133:43 93.07483:43 95.05211:43 95.09045:43 109.09921:43 153.07257:43 169.12471:43	(-)-(Z)-Tetrahydro-6-(2-pentenyl)-2H-pyran-2-one	C10H16O2	Organoheterocyclic compounds	Lactones	HMDB0033700	null	-
positive	pos-M203T290	203.179	4.83606	hmdb::(-)-alpha-Curcumene; E20; true; HMDB0061838	203.18	[M+H]+	77	77.3	61.3	50	55.0521:51 55.05627:102 67.04961:51 67.05766:102 69.06973:51 79.0535:102 91.04713:51 93.0611:51 93.07329:51 105.05135:51 105.07294:51 109.10047:51 119.08508:102 130.95691:43 147.0815:51 147.11215:102 161.12486:43 203.18079:203	(-)-alpha-Curcumene	C15H22	Lipids and lipid-like molecules	Prenol lipids	HMDB0061838	C09649	-
negative	neg-M335T144	335.094	2.40753	hmdb::(-)-Catechin; ENone; false; HMDB0037953	335.099	[M+FA-H]-	76.9	60.3	75.1	71.4	57.03447:43 81.03124:51 93.03423:102 97.03349:51 121.02139:51 121.02911:51 123.04548:203 125.02512:203 129.09882:43 137.0161:101 137.02924:409 139.04671:43 151.0381:152 159.04274:51 163.03021:51 165.01361:102 165.02263:152 166.01976:152 167.03802:254 179.07529:43 191.06912:43 203.06335:152 215.07661:51 227.06044:51 245.07242:102 247.05463:51 253.05363:102 261.07425:43 271.06848:102 289.07452:1748…	(-)-Catechin	C15H14O6	Phenylpropanoids and polyketides	Flavonoids	HMDB0037953	C14079	-
negative	neg-M345T252	345.208	4.20408	hmdb::(-)-Chimonanthine; E10; true; HMDB0030280	345.211	[M-H]-	80.9	67.7	79.3	66.7	71.99829:51 129.0657:51 171.09161:51 193.12508:51 197.11819:152 227.10406:51 307.17914:51 310.19119:43 345.18503:101 345.2085:751	(-)-Chimonanthine	C22H26N4	Organoheterocyclic compounds	Indoles and derivatives	HMDB0030280	null	-
negative	neg-M471T168	471.095	2.79917	hmdb::(-)-Epigallocatechin 3-(4-methyl-gallate); E10; true; HMDB0040293	471.098	[M-H]-	70.7	37.9	84.6	66.7	96.95319:51 96.96286:102 122.96871:43 125.0262:153 145.05318:51 165.06662:43 179.01947:51 183.02042:51 244.99744:43 263.09674:51 275.00256:51 285.16013:51 299.20859:43 305.05106:51 321.13602:43 329.108:153 406.24695:43 425.18832:51 428.17557:43 453.13397:51 471.09164:274 471.13126:101 471.25012:102	(-)-Epigallocatechin 3-(4-methyl-gallate)	C23H20O11	Phenylpropanoids and polyketides	Flavonoids	HMDB0040293	null	-
positive	pos-M265T338	265.253	5.6355	hmdb::(??)-(Z)-2-(5-Tetradecenyl)cyclobutanone; E10; true; HMDB0037543	265.253	[M+H]+	71.3	53.3	67.1	48.1	39.02128:102 41.03677:101 43.05508:429 55.05256:1920 57.06884:832 67.05457:527 69.07124:877 71.04558:51 71.08463:152 77.03319:51 79.05375:203 81.06886:1126 82.83436:102 83.08758:1072 85.06377:102 85.09614:102 93.06798:642 95.08486:773 97.04728:51 97.05973:102 97.09985:784 105.06572:51 105.07292:102 107.08301:254 109.10333:619 111.08334:203 113.09161:102 121.10056:348 123.11911:203 125.12294:102 1…	(??)-(Z)-2-(5-Tetradecenyl)cyclobutanone	-	Unknown	Unknown	-	-	-
positive	pos-M132T123	132.102	2.04274	hmdb::(??)-erythro-Isoleucine; ENone; false; HMDB0033923	132.102	[M+H]+	93.3	87.1	89.3	100	28.01733:254 29.01299:326 30.03528:1788 31.98983:254 34.00354:43 37.00726:153 38.01337:102 39.02333:3539 40.91663:102 41.03797:10680 42.03335:643 43.01764:102 43.0554:2711 43.91555:153 44.03753:89 44.05058:25230 45.03357:1544 47.44995:43 53.00544:102 55.05401:203 56.04923:2822 57.0576:4009 58.06427:1835 59.04521:102 67.04703:51 67.05393:328 68.85722:153 69.05893:133 69.06943:21213 69.86051:102 70…	(??)-erythro-Isoleucine	-	Unknown	Unknown	-	-	-
positive	pos-M215T116	215.102	1.93536	hmdb::(+)-(1R,2R)-1,2-Diphenylethane-1,2-diol; E20; true; HMDB0012111	215.102	[M+H]+	71.4	38.5	89.6	83.3	55.02118:51 61.02349:25 66.03624:51 67.05563:51 70.06425:127 78.03456:76 79.05869:76 80.04929:76 81.0448:51 93.04495:51 94.05534:76 95.06297:102 99.04513:51 104.0507:76 106.05972:76 107.06271:804 108.07189:163 119.05742:102 120.06918:51 121.07594:102 122.08071:51 123.05537:51 124.05891:51 125.06811:102 128.43031:22 131.05637:76 132.06453:51 133.07817:433 135.05344:76 137.06464:258 144.07924:25 14…	(+)-(1R,2R)-1,2-Diphenylethane-1,2-diol	C14H14O2	Phenylpropanoids and polyketides	Stilbenes	HMDB0012111	C16015	-
positive	pos-M191T337	191.179	5.61667	hmdb::(+/-)-N,N-Dimethyl menthyl succinamide; E40; true; HMDB0032236	191.179	[M+Na]+	76.5	97.1	28.8	44.4	55.06022:43 67.04705:51 81.06831:51 83.096:43	(+/-)-N,N-Dimethyl menthyl succinamide	C12H24	Hydrocarbons	Unsaturated hydrocarbons	HMDB0032236	null	-
negative	neg-M221T296	221.154	4.9406	hmdb::(10betaH,11xi)-11-Hydroxy-13-nor-6-eremophilen-8-one; E10; true; HMDB0037605	221.156	[M-H]-	78.1	78.4	58.8	50	205.12538:14 221.16049:34	(10betaH,11xi)-11-Hydroxy-13-nor-6-eremophilen-8-one	C14H22O2	Lipids and lipid-like molecules	Prenol lipids	HMDB0037605	null	-
negative	neg-M221T233	221.154	3.88293	hmdb::(10betaH,11xi)-11-Hydroxy-13-nor-6-eremophilen-8-one; E10; true; HMDB0037605	221.153	[M-H]-	82.6	81	77.1	50	91.06741:43 177.1143:43 221.15765:51 221.16391:51	(10betaH,11xi)-11-Hydroxy-13-nor-6-eremophilen-8-one	C14H22O2	Lipids and lipid-like molecules	Prenol lipids	HMDB0037605	null	-
negative	neg-M295T290	295.227	4.83068	hmdb::(10E,12Z)-9-HODE; E10; true; HMDB0062652	295.23	[M-H]-	88.9	86.3	83.5	83.3	59.01244:153 81.0358:43 99.08104:153 113.09551:152 123.12463:102 171.10555:1164 195.13728:2457 197.28694:43 211.17014:43 223.16785:152 233.22719:51 259.20441:102 276.34451:102 277.22046:10401 293.22012:102 295.19977:135 295.23596:18258	(10E,12Z)-9-HODE	C18H32O3	Lipids and lipid-like molecules	Fatty Acyls	HMDB0062652	null	-
negative	neg-M183T163	183.091	2.71422	hmdb::(1'R)-Nepetalic acid; E10; true; HMDB0036117	183.103	[M-H]-	93.9	86.9	93.3	100	41.00339:51 124.0189:43 139.11275:203 165.05879:43 183.10379:339	(1'R)-Nepetalic acid	C10H16O3	Lipids and lipid-like molecules	Prenol lipids	HMDB0036117	null	-
negative	neg-M183T188	183.103	3.12911	hmdb::(1'R)-Nepetalic acid; E10; true; HMDB0036117	183.103	[M-H]-	91.9	81.5	91.4	100	85.06541:43 119.04982:43 139.10709:51 165.0598:43 183.10674:315	(1'R)-Nepetalic acid	C10H16O3	Lipids and lipid-like molecules	Prenol lipids	HMDB0036117	null	-
negative	neg-M183T164	183.104	2.73687	hmdb::(1'R)-Nepetalic acid; E10; true; HMDB0036117	183.103	[M-H]-	93.9	86.9	93.3	100	41.00339:51 124.0189:43 139.11275:203 165.05879:43 183.10379:339	(1'R)-Nepetalic acid	C10H16O3	Lipids and lipid-like molecules	Prenol lipids	HMDB0036117	null	-
negative	neg-M243T186	243.124	3.10522	hmdb::(1'R)-Nepetalic acid; E10; true; HMDB0036117	243.126	[M+Hac-H]-	77.9	53.7	87.3	66.7	59.01353:51 59.01785:253 73.03448:51 84.44575:43 96.95576:51 125.10202:43 139.11304:152 139.12794:152 163.05745:43 181.13724:203 183.10976:895 199.13573:51 225.11288:51 240.23573:51 243.13448:203	(1'R)-Nepetalic acid	C10H16O3	Lipids and lipid-like molecules	Prenol lipids	HMDB0036117	null	-
negative	neg-M185T189	185.118	3.15135	hmdb::(1R,2R,4R)-1,8-Epoxy-p-menthane-2,4-diol; E10; true; HMDB0041545	185.117	[M-H]-	86.8	70.1	88	100	137.09886:51 139.11522:102 167.11522:43 185.12033:408	(1R,2R,4R)-1,8-Epoxy-p-menthane-2,4-diol	C10H18O3	Lipids and lipid-like molecules	Prenol lipids	HMDB0041545	null	-
negative	neg-M203T174	203.129	2.90627	hmdb::(1S,2S,4R,8R)-p-Menthane-1,2,8,9-tetrol; E10; true; HMDB0039974	203.13	[M-H]-	88.9	93.7	85.3	50	173.11208:43 185.11389:51 203.13768:203	(1S,2S,4R,8R)-p-Menthane-1,2,8,9-tetrol	C10H20O4	Lipids and lipid-like molecules	Prenol lipids	HMDB0039974	null	-
negative	neg-M273T161_2	273.09	2.68169	hmdb::(1xi,3S)-1,2,3,4-Tetrahydro-1-methyl-beta-carboline-1,3-dicarboxylic acid; E20; true; HMDB0035115	273.088	[M-H]-	77.6	61.7	82.1	50	44.99879:43 59.01137:51 59.01676:51 92.04575:203 98.02644:43 100.04124:203 109.02106:51 112.05898:51 116.05342:203 116.0761:101 129.09856:51 139.07614:43 142.06082:204 156.08128:153 158.09795:102 168.07138:51 179.06306:51 181.09225:51 183.09299:152 185.10852:406 193.05659:51 212.13864:43 227.12646:286 229.07521:101 229.09859:464 273.03915:51 273.0809:152	(1xi,3S)-1,2,3,4-Tetrahydro-1-methyl-beta-carboline-1,3-dicarboxylic acid	C14H14N2O4	Alkaloids and derivatives	Harmala alkaloids	HMDB0035115	null	-
negative	neg-M229T163	229.099	2.71663	hmdb::(1xi,3xi)-1,2,3,4-Tetrahydro-1-methyl-beta-carboline-3-carboxylic acid; E10; true; HMDB0037942	229.098	[M-H]-	72.4	40.7	84.6	60	67.02055:51 92.04712:51 92.05386:203 96.96325:102 100.03582:51 100.04565:399 116.05249:934 142.05872:51 142.06375:434 144.08243:102 155.06891:51 156.07063:152 168.08244:102 181.08136:102 183.10107:51 185.11288:324 229.09808:801	(1xi,3xi)-1,2,3,4-Tetrahydro-1-methyl-beta-carboline-3-carboxylic acid	C13H14N2O2	Alkaloids and derivatives	Harmala alkaloids	HMDB0037942	null	-
negative	neg-M275T160	275.111	2.66142	hmdb::(1xi,3xi)-1,2,3,4-Tetrahydro-1-methyl-beta-carboline-3-carboxylic acid; E10; true; HMDB0037942	275.103	[M+FA-H]-	76.8	48.9	83	80	44.99775:102 59.01452:51 72.00939:153 74.02493:51 92.04839:203 99.72688:51 100.0412:358 111.0476:43 116.04887:1249 121.03514:43 133.04311:43 142.07089:254 146.05974:51 156.07257:51 156.0901:51 159.07402:102 164.52454:43 177.0865:51 183.095:102 185.10674:671 188.20271:43 215.07529:102 229.10304:1321 229.15405:102 232.1564:43	(1xi,3xi)-1,2,3,4-Tetrahydro-1-methyl-beta-carboline-3-carboxylic acid	C13H14N2O2	Alkaloids and derivatives	Harmala alkaloids	HMDB0037942	null	-
positive	pos-M231T164	231.113	2.73806	hmdb::(1xi,3xi)-1,2,3,4-Tetrahydro-1-methyl-beta-carboline-3-carboxylic acid; E20; true; HMDB0037942	231.113	[M+H]+	70.9	59.5	42.7	74.2	29.01368:153 44.05154:254 55.01662:153 56.05145:203 58.06547:51 68.04774:102 69.06848:152 72.08092:1430 73.79688:102 74.02261:3589 77.03899:153 84.04479:203 86.09741:2693 89.03653:102 91.0497:51 91.05238:254 102.05791:607 103.0561:153 115.0516:950 116.0538:152 117.05275:862 117.06946:508 118.06513:2762 126.04984:51 128.05188:254 129.0676:203 130.0649:10485 131.08051:587 132.08069:360 140.05287:51…	(1xi,3xi)-1,2,3,4-Tetrahydro-1-methyl-beta-carboline-3-carboxylic acid	C13H14N2O2	Alkaloids and derivatives	Harmala alkaloids	HMDB0037942	null	-
positive	pos-M333T58_1	333.139	0.963167	hmdb::(2,3-diphenylcyclopropyl)methyl Phenyl Sulfoxide; E10; true; HMDB0062791	333.132	[M+H]+	75.7	53.5	77.5	66.7	70.05993:51 84.04416:153 84.07892:102 91.03426:43 101.05668:51 102.05139:102 111.035:51 113.07121:102 126.05186:51 129.1031:153 131.08412:51 132.09723:203 137.06999:102 138.05313:102 142.05597:102 144.09822:102 145.1265:43 150.05775:51 154.07463:51 155.05392:51 165.06432:51 169.06778:102 171.08565:102 175.12387:102 177.1158:51 182.07574:102 186.0934:495 187.07536:102 189.07217:51 195.06929:51 197…	(2,3-diphenylcyclopropyl)methyl Phenyl Sulfoxide	C22H20OS	Phenylpropanoids and polyketides	Stilbenes	HMDB0062791	null	-
positive	pos-M425T308	425.34	5.13572	hmdb::(22E,24R)-Stigmasta-4,22-diene-3,6-dione; E10; true; HMDB0038656	425.34	[M+H]+	70.7	53.6	70.3	40.7	55.0593:43 69.06962:102 73.06891:43 81.07103:153 83.08467:51 91.04966:51 95.08599:102 105.06845:102 107.08578:102 111.0729:51 119.08795:102 123.11603:153 130.16574:102 133.08301:51 133.09758:152 139.11388:43 143.08496:51 147.1068:102 159.10982:51 161.11925:51 163.15384:51 165.09113:415 168.10678:43 173.13933:153 175.14786:152 177.15863:102 185.12346:51 187.13866:102 189.14354:51 191.11446:102 193…	(22E,24R)-Stigmasta-4,22-diene-3,6-dione	C29H44O2	Lipids and lipid-like molecules	Sterol Lipids	HMDB0038656	null	-
positive	pos-M425T348	425.341	5.80415	hmdb::(22E,24R)-Stigmasta-4,22-diene-3,6-dione; E10; true; HMDB0038656	425.34	[M+H]+	71	31.2	85.8	77.8	39.02022:51 39.02373:102 43.05398:51 53.04168:43 57.06869:153 67.0487:51 67.05904:102 69.06761:203 79.0499:102 81.07004:1078 83.08621:254 85.06368:102 89.06057:203 90.0638:153 91.05256:203 93.07063:563 94.07299:102 95.08755:2503 97.06799:1060 99.07163:51 105.07003:1023 107.07719:100 107.08591:2463 109.05788:102 109.09747:2016 111.07448:203 119.08186:1801 120.09373:102 121.10369:1193 122.73154:102…	(22E,24R)-Stigmasta-4,22-diene-3,6-dione	C29H44O2	Lipids and lipid-like molecules	Sterol Lipids	HMDB0038656	null	-
negative	neg-M147T120	147.066	2.0041	hmdb::(2-Methoxyethoxy)propanoic acid; E40; true; HMDB0059705	147.066	[M-H]-	76.1	81.7	47.9	44.4	59.01111:51 71.05347:43 75.00429:51 87.01015:43	(2-Methoxyethoxy)propanoic acid	C6H12O4	Organic acids and derivatives	Carboxylic acids and derivatives	HMDB0059705	null	-
negative	neg-M257T206	257.082	3.42687	hmdb::(2S,3R,4R)-3,4,4'-Trihydroxyflavan; E20; true; HMDB0040679	257.082	[M-H]-	74.8	64.3	59.3	62.5	41.00257:203 52.38506:43 65.03775:254 67.02059:102 83.00846:51 89.04086:51 91.05534:1644 93.03142:450 96.95594:51 103.0603:102 107.05656:254 108.02044:152 109.02968:4109 110.98827:51 113.55753:43 119.05522:203 120.65382:102 121.03043:6291 122.02878:153 123.04836:153 133.02043:102 134.03932:385 134.62354:152 135.04579:30469 137.02235:153 137.56526:51 143.04494:51 145.02487:51 147.04567:658 153.457…	(2S,3R,4R)-3,4,4'-Trihydroxyflavan	C15H14O4	Phenylpropanoids and polyketides	Flavonoids	HMDB0040679	null	-
negative	neg-M485T266	485.324	4.43601	hmdb::(2xi,20beta)-2,20-Dihydroxy-3-oxo-12-ursen-28-oic acid; E10; true; HMDB0036652	485.328	[M-H]-	85.1	87.7	72.1	60	78.95926:43 85.06918:102 335.23352:43 355.2515:152 355.27267:152 400.2218:51 423.28546:51 439.28403:51 441.31982:202 441.33752:307 470.4248:43 483.75885:102 485.23611:101 485.32581:12652	(2xi,20beta)-2,20-Dihydroxy-3-oxo-12-ursen-28-oic acid	C30H46O5	Lipids and lipid-like molecules	Prenol lipids	HMDB0036652	null	-
negative	neg-M485T285	485.325	4.74332	hmdb::(2xi,20beta)-2,20-Dihydroxy-3-oxo-12-ursen-28-oic acid; E10; true; HMDB0036652	485.327	[M-H]-	88.1	86.3	77	80	247.08252:51 345.25687:43 391.25986:51 391.27097:203 417.21341:43 423.31549:102 441.35345:51 449.30295:102 455.245:152 467.28558:50 467.30078:599 467.31595:437 469.29092:43 483.78183:102 485.24057:100 485.32718:6937	(2xi,20beta)-2,20-Dihydroxy-3-oxo-12-ursen-28-oic acid	C30H46O5	Lipids and lipid-like molecules	Prenol lipids	HMDB0036652	null	-
negative	neg-M531T284	531.33	4.73996	hmdb::(2xi,20beta)-2,20-Dihydroxy-3-oxo-12-ursen-28-oic acid; E10; true; HMDB0036652	531.33	[M+FA-H]-	88.6	87.1	70.3	100	92.39706:43 259.99457:51 276.55496:43 347.27301:43 369.25903:102 389.28091:51 407.28574:43 421.29129:51 423.31097:203 423.32544:477 425.29788:203 429.33798:43 437.30814:203 439.3158:102 441.33984:254 453.3248:51 455.30594:102 467.31995:2298 469.27969:43 473.32758:151 473.35812:419 483.77341:518 483.78885:314 484.79922:102 485.32492:170734 486.33069:1722 487.31891:203 487.34061:253 487.76535:102 4…	(2xi,20beta)-2,20-Dihydroxy-3-oxo-12-ursen-28-oic acid	C30H46O5	Lipids and lipid-like molecules	Prenol lipids	HMDB0036652	null	-
negative	neg-M531T265	531.33	4.42422	hmdb::(2xi,20beta)-2,20-Dihydroxy-3-oxo-12-ursen-28-oic acid; E10; true; HMDB0036652	531.335	[M+FA-H]-	79.7	80.5	69.4	60	116.92458:51 423.32343:43 441.31717:102 441.34668:152 468.28354:43 483.76819:152 483.78671:102 485.31967:13083 486.32544:253 487.94928:102 489.172:102 508.78879:43 529.30469:102 531.20898:152 531.28992:202	(2xi,20beta)-2,20-Dihydroxy-3-oxo-12-ursen-28-oic acid	C30H46O5	Lipids and lipid-like molecules	Prenol lipids	HMDB0036652	null	-
positive	pos-M205T335	205.194	5.5824	hmdb::(2Z,4E,6E)-2,4,6,10-Farnesatetraene; E20; true; HMDB0035787	205.194	[M+H]+	79.6	75.8	64.9	61.3	41.0383:51 41.0437:102 55.05647:153 67.05205:51 67.0555:254 69.06868:102 71.08915:43 79.05105:152 81.07372:203 83.08354:102 91.05914:102 93.07053:314 95.08471:203 105.06703:51 105.06847:153 107.08724:541 109.09735:51 109.10029:102 111.08324:43 121.10048:254 123.11904:51 135.11035:51 147.11674:51 149.1349:385 159.12007:51 187.14191:51 205.20215:152	(2Z,4E,6E)-2,4,6,10-Farnesatetraene	C15H24	Lipids and lipid-like molecules	Prenol lipids	HMDB0035787	null	-
negative	neg-M503T308	503.335	5.12719	hmdb::(3beta,19alpha)-3,19,23,24-Tetrahydroxy-12-oleanen-28-oic acid; E20; true; HMDB0040784	503.335	[M-H]-	72.4	71.7	54.3	55.6	44.99909:152 241.02919:43 367.17035:43 397.16806:43 440.23749:43 455.33316:102 457.33673:152 459.29956:51 485.3317:43 503.33078:203	(3beta,19alpha)-3,19,23,24-Tetrahydroxy-12-oleanen-28-oic acid	C30H48O6	Lipids and lipid-like molecules	Prenol lipids	HMDB0040784	null	-
negative	neg-M487T342	487.339	5.69301	hmdb::(3beta,22E,24R)-5,8-Epidioxy-23-methylergosta-6,22-dien-3-ol; E10; true; HMDB0032668	487.338	[M+FA-H]-	78.8	70.5	74.9	50	299.27066:43 419.25836:43 425.34933:51 441.33069:2400 442.34302:102 445.41949:43 487.20493:51 487.32581:152 487.34131:152	(3beta,22E,24R)-5,8-Epidioxy-23-methylergosta-6,22-dien-3-ol	C29H46O3	Lipids and lipid-like molecules	Sterol Lipids	HMDB0032668	null	-
positive	pos-M411T439	411.361	7.31004	hmdb::(3beta,5alpha,22E,24S)-Stigmasta-7,22,25-trien-3-ol; E10; true; HMDB0034196	411.362	[M+H]+	71.6	40.3	74.1	75.9	41.03724:102 53.03845:102 55.05433:254 57.03355:102 67.05437:896 69.0629:101 69.07223:753 77.04049:153 79.05119:651 81.07134:4157 83.08115:152 83.08499:422 85.06765:102 91.05269:324 93.06943:1936 95.08498:11906 96.08159:102 97.0668:1277 97.09585:676 99.07882:153 105.07029:1624 107.08618:3926 109.1007:11404 110.10616:422 111.08219:152 111.11623:985 117.06528:203 119.08533:4485 120.08798:153 121.10…	(3beta,5alpha,22E,24S)-Stigmasta-7,22,25-trien-3-ol	C29H46O	Lipids and lipid-like molecules	Sterol Lipids	HMDB0034196	null	-
positive	pos-M135T290	135.116	4.83352	hmdb::(3E,5E)-2,6-Dimethyl-1,3,5,7-octatetraene; E10; true; HMDB0061787	135.116	[M+H]+	70.8	56.7	60.7	50	39.02617:43 55.05024:51 73.06692:43 79.0563:102 135.11942:153	(3E,5E)-2,6-Dimethyl-1,3,5,7-octatetraene	C10H14	Hydrocarbons	Unsaturated hydrocarbons	HMDB0061787	null	-
positive	pos-M135T269	135.116	4.4773	hmdb::(3E,5E)-2,6-Dimethyl-1,3,5,7-octatetraene; E20; true; HMDB0061787	135.117	[M+H]+	84.2	90.6	68	50	53.0399:43 67.05355:51 77.04197:102 79.04891:51 135.11069:51	(3E,5E)-2,6-Dimethyl-1,3,5,7-octatetraene	C10H14	Hydrocarbons	Unsaturated hydrocarbons	HMDB0061787	null	-
positive	pos-M135T171	135.116	2.85452	hmdb::(3E,5E)-2,6-Dimethyl-1,3,5,7-octatetraene; E20; true; HMDB0061787	135.116	[M+H]+	81.6	78.7	73.2	60	51.02126:51 53.03865:51 69.0665:51 77.04423:102 79.05745:203 81.07388:153 93.07205:102 135.11383:203	(3E,5E)-2,6-Dimethyl-1,3,5,7-octatetraene	C10H14	Hydrocarbons	Unsaturated hydrocarbons	HMDB0061787	null	-
negative	neg-M145T46	145.099	0.760675	hmdb::(3-Methyl-2-butenyl)-benzene; E10; true; HMDB0061808	145.099	[M-H]-	86.1	75	75	100	145.09935:463	(3-Methyl-2-butenyl)-benzene	C11H14	Benzenoids	Benzene and substituted derivatives	HMDB0061808	null	-
positive	pos-M583T406	583.413	6.75909	hmdb::(3S,3'R,5R,6R)-7',8'-Didehydro-3,6-epoxy-5,6-dihydro-beta,beta-carotene-3',5-diol; E10; true; HMDB0037794	583.417	[M+H]+	73	47	67.4	83.3	43.01644:102 55.0547:102 57.06679:153 67.0512:254 69.07015:254 77.03697:51 79.05135:102 81.06769:498 83.04544:254 83.08383:203 85.06516:152 87.04494:102 89.05676:203 91.05272:254 93.06808:624 95.08498:777 97.06261:203 105.06872:957 107.07732:101 107.08458:958 109.06973:152 109.10052:913 111.07459:102 115.05624:51 117.07109:203 119.0835:1878 121.0667:101 121.0976:1399 123.08186:152 123.1177:663 12…	(3S,3'R,5R,6R)-7',8'-Didehydro-3,6-epoxy-5,6-dihydro-beta,beta-carotene-3',5-diol	C40H54O3	Lipids and lipid-like molecules	Prenol lipids	HMDB0037794	null	-
positive	pos-M291T324	291.267	5.39548	hmdb::(3S,6E,10E)-1,6,10,14-Phytatetraen-3-ol; E20; true; HMDB0035083	291.27	[M+H]+	78.5	60.4	71	83.9	41.03879:153 53.03702:51 55.05285:859 65.04549:51 67.05724:524 69.06928:985 79.05293:597 81.07056:2271 83.08547:303 85.06164:102 91.05311:152 93.06849:845 95.05389:51 95.08538:2276 97.10176:203 97.37591:51 105.06629:203 107.08794:703 109.09953:1332 111.08247:153 119.08095:102 121.09813:710 123.11511:643 125.09535:152 133.09656:152 135.11765:376 137.12932:152 139.11444:153 147.10901:152 147.11583:…	(3S,6E,10E)-1,6,10,14-Phytatetraen-3-ol	C20H34O	Lipids and lipid-like molecules	Prenol lipids	HMDB0035083	null	-
positive	pos-M291T437	291.267	7.28843	hmdb::(3S,6E,10E)-1,6,10,14-Phytatetraen-3-ol; E20; true; HMDB0035083	291.269	[M+H]+	74.8	65.5	57.6	61.3	55.05313:51 55.06251:51 67.05534:153 69.06971:153 71.04996:102 81.06734:254 91.04977:51 91.06049:51 93.06512:203 95.0861:254 99.07716:51 105.07001:102 107.0859:152 109.10041:254 111.07745:43 116.14162:102 121.09915:153 123.11148:203 125.13412:102 130.16106:254 133.10582:51 135.11557:102 137.12724:152 147.11375:102 147.12567:51 149.12334:102 161.05525:51 161.12831:102 163.14143:51 175.14058:51 175…	(3S,6E,10E)-1,6,10,14-Phytatetraen-3-ol	C20H34O	Lipids and lipid-like molecules	Prenol lipids	HMDB0035083	null	-
positive	pos-M413T473	413.376	7.87532	hmdb::(5alpha,24(28)Z)-Stigmast-24(28)-en-3-one; E10; true; HMDB0035505	413.381	[M+H]+	74.7	67.4	62.9	44.4	39.02504:4 41.03973:8 43.05536:8 55.055:8 57.07134:23 58.06849:4 69.07053:63 71.08629:54 79.05178:21 81.06561:72 83.04974:86 83.09069:29 85.10189:42 91.05054:8 93.06995:17 95.08276:154 96.76596:8 97.06453:905 97.10326:21 98.06725:13 104.04993:4 105.06786:17 107.08372:67 109.063:931 109.10114:63 110.06534:8 111.11961:13 119.08723:17 119.09642:13 121.09828:21 123.07788:92 123.11683:65 125.13478:8 1…	(5alpha,24(28)Z)-Stigmast-24(28)-en-3-one	C29H48O	Lipids and lipid-like molecules	Sterol Lipids	HMDB0035505	null	-
positive	pos-M427T350	427.356	5.83683	hmdb::(6beta,22E)-6-Hydroxystigmasta-4,22-dien-3-one; E10; true; HMDB0039425	427.355	[M+H]+	78.2	49.7	85.9	83.3	39.02251:102 53.04036:43 55.0521:348 57.07053:254 59.05729:51 67.05305:363 69.03355:51 69.06855:524 73.06541:51 79.05847:254 81.0686:2343 83.05022:203 83.08733:789 85.06225:102 91.05781:781 93.07054:968 95.08611:4827 97.06239:1028 97.10112:1061 99.07996:254 105.06713:681 107.0859:3265 108.08789:153 109.09747:5135 110.10439:153 111.07745:723 111.11298:152 113.09166:102 117.07408:153 119.08501:2539…	(6beta,22E)-6-Hydroxystigmasta-4,22-dien-3-one	C29H46O2	Lipids and lipid-like molecules	Sterol Lipids	HMDB0039425	null	-
negative	neg-M327T194_2	327.216	3.23258	hmdb::(9R,10S,12Z)-9,10-Dihydroxy-8-oxo-12-octadecenoic acid; E10; true; HMDB0040611	327.215	[M-H]-	73.3	56.5	75.3	41.7	59.0149:51 83.04885:51 96.96077:43 104.99993:43 132.05916:43 139.06673:51 155.08011:43 163.11795:51 174.02869:43 187.0647:51 219.05992:43 223.07848:51 243.10797:43 255.05751:51 281.14514:43 283.19467:153 293.13553:43 309.20352:203 327.15121:102 327.21216:299	(9R,10S,12Z)-9,10-Dihydroxy-8-oxo-12-octadecenoic acid	C18H32O5	Lipids and lipid-like molecules	Fatty Acyls	HMDB0040611	null	-
negative	neg-M327T221	327.216	3.6796	hmdb::(9R,10S,12Z)-9,10-Dihydroxy-8-oxo-12-octadecenoic acid; E10; true; HMDB0040611	327.213	[M-H]-	83.8	81.5	82.5	50	155.10922:51 157.0862:102 171.10652:51 203.04808:43 247.20065:102 283.23184:102 291.21494:102 309.21771:152 327.22424:384 327.23947:202	(9R,10S,12Z)-9,10-Dihydroxy-8-oxo-12-octadecenoic acid	C18H32O5	Lipids and lipid-like molecules	Fatty Acyls	HMDB0040611	null	-
negative	neg-M315T232	315.253	3.87297	hmdb::(9S,10S)-9,10-dihydroxyoctadecanoate; E10; true; HMDB0059633	315.256	[M-H]-	81.4	81.4	75.3	50	139.1203:51 141.1364:102 155.11253:51 251.22305:51 267.25385:153 269.26373:152 279.25021:102 297.24338:152 297.25546:367 313.25089:203 315.13986:153 315.2645:12111	(9S,10S)-9,10-dihydroxyoctadecanoate	C18H36O4	Lipids and lipid-like molecules	Fatty Acyls	HMDB0059633	C15988	-
negative	neg-M315T265	315.253	4.40909	hmdb::(9S,10S)-9,10-dihydroxyoctadecanoate; E10; true; HMDB0059633	315.255	[M-H]-	85.7	85.4	82.4	50	96.96702:43 125.10382:51 155.11214:51 157.13316:51 279.24054:43 297.25763:338 313.24814:102 315.25928:1744	(9S,10S)-9,10-dihydroxyoctadecanoate	C18H36O4	Lipids and lipid-like molecules	Fatty Acyls	HMDB0059633	C15988	-
negative	neg-M361T294	361.258	4.90672	hmdb::(9S,10S)-9,10-dihydroxyoctadecanoate; E10; true; HMDB0059633	361.261	[M+FA-H]-	78.7	65.6	81	50	45.00293:102 253.21487:43 297.21979:51 315.25021:102 315.25519:152 361.2052:102	(9S,10S)-9,10-dihydroxyoctadecanoate	C18H36O4	Lipids and lipid-like molecules	Fatty Acyls	HMDB0059633	C15988	-
positive	pos-M185T196	185.116	3.26809	hmdb::(E)-10-Oxo-8-decenoic acid; E40; true; HMDB0040883	185.116	[M+H]+	71.1	68.8	42.5	52.2	39.02146:51 39.02409:153 41.03965:421 43.01751:102 55.05281:892 57.07017:102 65.03978:102 69.06923:2173 79.05412:102 81.06924:153 91.06108:51 93.07248:153 95.08395:254 97.1003:254 105.0691:51 107.08642:102 111.11643:203 121.10113:102 130.06854:43 139.10605:153	(E)-10-Oxo-8-decenoic acid	C10H16O3	Lipids and lipid-like molecules	Fatty Acyls	HMDB0040883	null	-
negative	neg-M187T83	187.072	1.37667	hmdb::(E)-3-(2-Methylpropylidene)-1(3H)-isobenzofuranone; E10; true; HMDB0032028	187.072	[M-H]-	76.2	41.2	83.8	100	42.00048:102 81.03712:43 88.04437:102 107.02592:43 125.03908:51 143.11575:51 187.07692:102	(E)-3-(2-Methylpropylidene)-1(3H)-isobenzofuranone	C12H12O2	Organoheterocyclic compounds	Isocoumarans	HMDB0032028	null	-
positive	pos-M351T205	351.216	3.41385	hmdb::(ent-6alpha,7alpha,12alpha)-6,7,12-Trihydroxy-16-kauren-19-oic acid; E10; true; HMDB0036701	351.217	[M+H]+	74.1	49.6	80.9	56.5	38.9631:43 51.02622:43 65.03493:51 65.04965:51 67.06034:203 77.0358:153 79.05518:858 81.06908:420 83.08782:102 91.05432:203 93.07108:2240 95.04833:102 95.08666:997 97.06296:102 105.07063:254 107.08508:917 109.06586:152 109.10252:2257 111.07516:152 115.08549:51 117.06567:203 119.08572:509 121.10142:3220 123.12157:203 125.0532:102 125.09874:153 129.06525:51 129.07162:102 131.08456:203 133.09689:253…	(ent-6alpha,7alpha,12alpha)-6,7,12-Trihydroxy-16-kauren-19-oic acid	C20H30O5	Lipids and lipid-like molecules	Prenol lipids	HMDB0036701	null	-
negative	neg-M147T144	147.066	2.3995	hmdb::(R) 2,3-Dihydroxy-3-methylvalerate; E10; true; HMDB0012140	147.066	[M-H]-	83.6	84.5	74.5	50	44.99488:102 44.99864:325 57.03059:102 71.0498:457 73.03035:153 85.02911:1450 87.04247:153 88.74178:43 101.02644:502 101.05749:152 103.03604:152 103.04031:460 147.06226:1696	(R) 2,3-Dihydroxy-3-methylvalerate	C6H12O4	Lipids and lipid-like molecules	Fatty Acyls	HMDB0012140	C06007	-
negative	neg-M207T171	207.067	2.84494	hmdb::(R)-2-Benzylsuccinate; E10; true; HMDB0012127	207.066	[M-H]-	80.9	61.9	88	66.7	74.00691:43 81.03427:102 119.05029:43 123.04807:153 152.00391:43 163.03537:51 163.07123:102 189.06374:43 207.06863:152	(R)-2-Benzylsuccinate	C11H12O4	Phenylpropanoids and polyketides	Phenylpropanoic acids	HMDB0012127	C09816	-
positive	pos-M191T171	191.106	2.8536	hmdb::(R)-3,7-Dimethyl-5-indanecarboxylic acid; E20; true; HMDB0033033	191.107	[M+H]+	76.4	62.3	77.1	50	53.01733:43 67.05115:51 71.0456:51 77.03691:102 79.05502:102 84.07601:43 89.04212:51 102.04247:51 103.05768:102 105.0672:153 107.04527:203 115.06068:102 117.06947:152 119.0834:102 127.04327:51 131.04984:153 133.05376:51 144.0538:152 145.05824:202 145.06839:253 147.07932:102 149.07664:51 155.06726:153 158.07504:102 161.09033:51 173.10184:254 191.1564:203	(R)-3,7-Dimethyl-5-indanecarboxylic acid	C12H14O2	Benzenoids	Indanes	HMDB0033033	null	-
negative	neg-M193T195	193.088	3.25613	hmdb::(R)-3-Hydroxy-5-phenylpentanoic acid; E10; true; HMDB0031517	193.088	[M-H]-	91	89.8	93.5	62.5	106.0365:51 106.04517:203 119.0449:51 119.04797:102 131.04469:102 147.09416:51 149.10014:369 157.054:51 175.08148:450 193.08212:1645	(R)-3-Hydroxy-5-phenylpentanoic acid	C11H14O3	Organic acids and derivatives	Hydroxy acids and derivatives	HMDB0031517	null	-
negative	neg-M111T173	111.082	2.87538	hmdb::(R)-3-Methylcyclohexanone; E10; true; HMDB0033667	111.083	[M-H]-	71.8	51.4	73	50	69.04057:43 111.08979:43	(R)-3-Methylcyclohexanone	C7H12O	Organic oxygen compounds	Organooxygen compounds	HMDB0033667	null	-
negative	neg-M298T215	298.144	3.5839	hmdb::(R)-Juziphine; E10; true; HMDB0038725	298.146	[M-H]-	74.4	52.8	72.5	66.7	93.03638:43 109.03087:51 146.04132:51 167.05435:43 172.04535:51 173.07639:51 185.06578:102 213.0679:51 225.58238:51 227.78938:51 280.15295:43 298.15289:744	(R)-Juziphine	C18H21NO3	Organoheterocyclic compounds	Isoquinolines and derivatives	HMDB0038725	null	-
negative	neg-M191T188	191.072	3.13692	hmdb::(R)-Shinanolone; E10; true; HMDB0030580	191.072	[M-H]-	79	49.3	81.7	100	92.02933:102 106.04209:817 113.02703:102 121.0351:153 143.04999:102 147.07634:991 173.06293:51 191.07434:2025	(R)-Shinanolone	C11H12O3	Benzenoids	Tetralins	HMDB0030580	null	-
negative	neg-M172T60	172.062	0.993617	hmdb::(S)-2,3,4,5-Tetrahydropiperidine-2-carboxylate; E10; true; HMDB0012130	172.063	[M+FA-H]-	70.2	40.8	80	50	82.02641:51 84.04788:254 126.04899:51 126.0553:153 172.05585:102	(S)-2,3,4,5-Tetrahydropiperidine-2-carboxylate	C6H9NO2	Organic acids and derivatives	Carboxylic acids and derivatives	HMDB0012130	null	-
positive	pos-M128T59_1	128.07	0.979975	hmdb::(S)-2,3,4,5-tetrahydropyridine-2-carboxylate; E20; true; HMDB0059657	128.069	[M+H]+	73.9	53.7	73.3	66.7	39.41362:43 45.05793:43 55.05802:203 67.03994:51 70.06231:43 82.06851:203 96.98552:43 110.05336:51 111.08685:51 128.07303:102	(S)-2,3,4,5-tetrahydropyridine-2-carboxylate	C6H9NO2	Organic acids and derivatives	Carboxylic acids and derivatives	HMDB0059657	C00450	-
positive	pos-M128T79	128.07	1.32067	hmdb::(S)-2,3,4,5-tetrahydropyridine-2-carboxylate; E20; true; HMDB0059657	128.07	[M+H]+	74.2	69.1	55.9	50	41.04063:43 55.05812:153 82.06485:153 128.0685:51	(S)-2,3,4,5-tetrahydropyridine-2-carboxylate	C6H9NO2	Organic acids and derivatives	Carboxylic acids and derivatives	HMDB0059657	C00450	-
positive	pos-M102T53	102.054	0.87545	hmdb::(S)-2-Azetidinecarboxylic acid; E20; true; HMDB0029615	102.054	[M+H]+	83.8	73.8	86.5	60	31.99021:102 41.03654:102 47.01222:43 54.49632:51 56.04746:588 67.05422:51 70.06279:43 84.03564:51 84.04465:203 84.07941:203 102.05042:102	(S)-2-Azetidinecarboxylic acid	C4H7NO2	Organic acids and derivatives	Carboxylic acids and derivatives	HMDB0029615	null	-
negative	neg-M103T119	103.04	1.98168	hmdb::(S)-3-Hydroxybutyric acid; E40; true; HMDB0000442	103.04	[M-H]-	83.1	92.4	60.8	50	41.00301:76 59.016:218 85.02776:13	(S)-3-Hydroxybutyric acid	C4H8O3	Organic acids and derivatives	Hydroxy acids and derivatives	HMDB0000442	C03197	-
positive	pos-M314T59_1	314.084	0.975283	hmdb::(S)-5'-Deoxy-5'-(methylsulfinyl)adenosine; E10; true; HMDB0033662	314.087	[M+H]+	70.7	79.5	43.8	45.5	43.01468:51 43.01928:51 45.03053:102 65.03853:43 70.05984:102 72.08033:102 74.02442:102 81.03244:51 81.06277:43 84.04276:203 84.08138:203 88.03561:153 96.04595:51 97.02128:51 99.044:43 101.0537:51 110.04724:51 112.0313:43 116.06924:51 117.0561:153 118.09595:51 126.05167:51 129.09492:51 130.08752:102 132.07927:51 134.04225:152 135.02592:102 145.04509:51 148.03481:51 152.05585:253 153.07214:51 156.…	(S)-5'-Deoxy-5'-(methylsulfinyl)adenosine	C11H15N5O4S	Nucleosides, nucleotides, and analogues	5'-deoxyribonucleosides	HMDB0033662	null	-
positive	pos-M158T59	158.117	0.9764	hmdb::(S)-Homostachydrine; E10; true; HMDB0033433	158.116	[M+H]+	79.2	67.6	82.3	50	41.03903:51 43.01781:102 55.04911:51 56.04744:152 70.06298:102 82.0668:102 84.0425:153 84.07983:203 100.0722:153 108.07648:102 110.09583:254 112.07292:102 122.08572:51 122.09348:152 130.07811:51 140.10149:102 158.11833:3537	(S)-Homostachydrine	C8H15NO2	Organic acids and derivatives	Carboxylic acids and derivatives	HMDB0033433	C08283	-
positive	pos-M158T170	158.117	2.82555	hmdb::(S)-Homostachydrine; E20; true; HMDB0033433	158.117	[M+H]+	72.8	51	70.2	62.5	55.04935:51 61.01254:51 72.93487:51 97.08727:43 110.07476:51 112.11258:203 118.06341:43 128.04521:51 140.10059:152 143.0694:152 144.70984:43 158.08713:102	(S)-Homostachydrine	C8H15NO2	Organic acids and derivatives	Carboxylic acids and derivatives	HMDB0033433	C08283	-
positive	pos-M186T61	186.077	1.01312	hmdb::(S)-N-(4,5-Dihydro-1-methyl-4-oxo-1H-imidazol-2-yl)alanine; E10; true; HMDB0034912	186.075	[M+H]+	79.4	66	80.5	58.3	38.96771:51 44.04828:1279 55.01805:51 65.03706:51 69.04308:102 72.04182:102 79.05857:43 82.06921:153 84.08095:102 87.04988:254 94.06058:51 98.02189:51 98.0344:51 112.06492:51 114.061:102 114.0715:102 122.04775:51 122.05861:102 128.05464:51 138.04726:51 140.07721:203 140.11044:102 150.04643:102 158.08524:102 168.09131:152 186.06723:50 186.08447:1136 186.11703:301	(S)-N-(4,5-Dihydro-1-methyl-4-oxo-1H-imidazol-2-yl)alanine	C7H11N3O3	Organic acids and derivatives	Carboxylic acids and derivatives	HMDB0034912	null	-
positive	pos-M186T87	186.076	1.45593	hmdb::(S)-N-(4,5-Dihydro-1-methyl-4-oxo-1H-imidazol-2-yl)alanine; E10; true; HMDB0034912	186.077	[M+H]+	77.2	61.8	85.3	41.7	43.01999:51 44.05109:538 56.04028:51 67.05099:102 69.01044:102 72.04899:102 77.02934:43 83.05669:51 84.07582:51 87.05907:272 90.04903:51 95.05182:153 100.04514:43 110.07322:51 112.0813:102 114.07303:102 117.32001:43 122.0633:51 122.10363:102 126.09205:102 130.06288:43 136.05347:51 140.08223:254 140.10883:152 158.08351:51 168.10046:102 186.07878:151 186.09027:653 186.11708:252	(S)-N-(4,5-Dihydro-1-methyl-4-oxo-1H-imidazol-2-yl)alanine	C7H11N3O3	Organic acids and derivatives	Carboxylic acids and derivatives	HMDB0034912	null	-
positive	pos-M209T171	209.117	2.85347	hmdb::(Z)-3-Oxo-2-(2-pentenyl)-1-cyclopenteneacetic acid; E20; true; HMDB0030197	209.118	[M+H]+	73.8	51	67.1	82.8	39.0219:51 41.03829:51 43.05387:203 53.03537:51 55.01679:153 61.05064:43 67.05186:102 69.06498:102 71.04395:102 77.04258:51 79.05452:782 81.0709:102 83.0474:203 90.77361:51 91.05743:503 93.06743:619 95.04871:51 97.06884:153 100.07284:43 103.05704:102 105.07375:254 107.04606:203 107.08528:629 115.04039:51 117.07027:153 119.08421:153 121.06586:203 121.09522:203 125.0547:51 127.00293:51 130.06879:15…	(Z)-3-Oxo-2-(2-pentenyl)-1-cyclopenteneacetic acid	C12H16O3	Organic oxygen compounds	Organooxygen compounds	HMDB0030197	null	-
positive	pos-M209T191	209.117	3.18061	hmdb::(Z)-3-Oxo-2-(2-pentenyl)-1-cyclopenteneacetic acid; E20; true; HMDB0030197	209.117	[M+H]+	71.8	64.5	47.4	58.6	41.03874:203 43.01751:102 53.035:51 55.05497:102 65.0388:102 67.0539:717 71.04256:51 71.05321:51 79.05563:102 81.07331:102 91.05608:434 93.06879:203 95.04601:101 95.05011:432 103.05431:51 105.07245:203 107.08401:51 109.06623:51 115.06023:51 116.05945:51 119.08299:153 119.09525:51 121.06621:152 121.10329:102 130.07886:102 131.08969:51 135.46452:43 145.10201:203 149.09703:153 155.08635:51 158.08023…	(Z)-3-Oxo-2-(2-pentenyl)-1-cyclopenteneacetic acid	C12H16O3	Organic oxygen compounds	Organooxygen compounds	HMDB0030197	null	-
negative	neg-M179T188	179.072	3.14072	hmdb::(Z)-4-(1-Propenyl)phenol; E10; true; HMDB0030839	179.072	[M+FA-H]-	83	65.9	75	100	107.01838:43 133.07866:153	(Z)-4-(1-Propenyl)phenol	C9H10O	Benzenoids	Benzene and substituted derivatives	HMDB0030839	null	-
positive	pos-M251T312	251.236	5.20283	hmdb::(Z)-9-Cycloheptadecen-1-one; E20; true; HMDB0031336	251.238	[M+H]+	70.3	21.5	84.3	100	55.05427:17 57.06952:34 69.06495:34 71.07943:17 81.0696:51 93.06602:17 95.0774:17 107.08376:17 109.10117:34 121.02408:163 123.11053:17 123.12767:17 139.02669:17 139.03662:68 174.1219:14 209.15157:14 233.2323:34 251.22705:51	(Z)-9-Cycloheptadecen-1-one	C17H30O	Organic oxygen compounds	Organooxygen compounds	HMDB0031336	null	-
negative	neg-M327T437	327.232	7.286	hmdb::(Z,Z)-2-Methyl-5-(8,11,14-pentadecatrienyl)-1,3-benzenediol; E10; true; HMDB0038908	327.234	[M-H]-	81	60.3	75	100	185.01227:22 327.18939:51	(Z,Z)-2-Methyl-5-(8,11,14-pentadecatrienyl)-1,3-benzenediol	C22H32O2	Benzenoids	Phenols	HMDB0038908	null	-
negative	neg-M373T300	373.236	5.00503	hmdb::(Z,Z)-2-Methyl-5-(8,11,14-pentadecatrienyl)-1,3-benzenediol; E10; true; HMDB0038908	373.235	[M+FA-H]-	71.1	31.9	75	100	327.19977:43 373.17889:51	(Z,Z)-2-Methyl-5-(8,11,14-pentadecatrienyl)-1,3-benzenediol	C22H32O2	Benzenoids	Phenols	HMDB0038908	null	-
positive	pos-M128T59_2	128.106	0.976758	hmdb::1-(1-Pyrrolidinyl)-2-propanone; E20; true; HMDB0040030	128.107	[M+H]+	77.9	46	81.9	100	39.02094:51 41.03734:254 43.01793:102 55.0555:203 57.02945:51 68.97907:102 69.07473:203 72.0444:102 74.06171:51 82.06319:153 84.08262:51 84.09163:51 86.09401:203 92.04977:43 100.11319:43 110.05339:51 128.10345:354	1-(1-Pyrrolidinyl)-2-propanone	C7H13NO	Organoheterocyclic compounds	Pyrrolidines	HMDB0040030	null	-
positive	pos-M128T82	128.106	1.36864	hmdb::1-(1-Pyrrolidinyl)-2-propanone; E20; true; HMDB0040030	128.106	[M+H]+	79.1	73	63.6	66.7	44.02148:43 57.03188:102 70.0281:43 84.07751:102 86.09663:51 128.07434:51	1-(1-Pyrrolidinyl)-2-propanone	C7H13NO	Organoheterocyclic compounds	Pyrrolidines	HMDB0040030	null	-
positive	pos-M164T148	164.106	2.46808	hmdb::1-(2,3-Dihydro-5-methyl-1H-pyrrolizin-7-yl)ethanone; E20; true; HMDB0040025	164.107	[M+H]+	78.8	70.4	71.6	66.7	53.0381:51 70.02729:43 77.03754:102 79.05817:102 91.04676:51 94.06576:203 101.06146:51 103.05153:253 120.07802:1289 121.08792:102 122.06017:516 123.06745:789 126.03373:43 131.04477:51 148.07364:102 164.11078:2832	1-(2,3-Dihydro-5-methyl-1H-pyrrolizin-7-yl)ethanone	C10H13NO	Organoheterocyclic compounds	Pyrrolizines	HMDB0040025	null	-
positive	pos-M257T60	257.114	0.998067	hmdb::1-(beta-D-Ribofuranosyl)-1,4-dihydronicotinamide ; E10; true; HMDB0011648	257.113	[M+H]+	74.4	42.9	78.5	85.7	53.03535:51 55.02096:43 68.04678:51 69.03484:102 78.032:51 80.05048:102 84.08234:102 91.05529:43 95.05889:102 103.07488:43 108.03845:494 109.05222:102 119.08829:43 121.01903:51 125.06052:101 125.06524:254 134.05702:43 137.02061:51 144.09148:43 146.07869:51 151.07605:102 165.08253:51 166.08891:51 173.06773:51 176.08052:43 178.08537:51 193.0941:43 195.07759:51 197.09291:102 211.10022:51 222.06769:5…	1-(beta-D-Ribofuranosyl)-1,4-dihydronicotinamide	C11H16N2O5	Organic oxygen compounds	Organooxygen compounds	HMDB0011648	C15497	-
positive	pos-M257T144_2	257.114	2.39823	hmdb::1-(beta-D-Ribofuranosyl)-1,4-dihydronicotinamide ; E10; true; HMDB0011648	257.123	[M+H]+	83.5	76.4	76.8	71.4	44.04971:51 57.06944:43 69.03703:102 72.08216:153 74.05891:43 84.08089:102 98.05954:102 103.05617:51 108.04411:720 109.05056:102 119.05744:43 125.06818:515 128.07104:51 132.05013:43 145.11276:51 149.01707:152 167.11446:43 192.0592:51 195.10872:51 212.11917:51 214.6481:43 233.1389:43 240.08247:634 240.10641:101 249.19385:43 257.08621:99 257.12:1252	1-(beta-D-Ribofuranosyl)-1,4-dihydronicotinamide	C11H16N2O5	Organic oxygen compounds	Organooxygen compounds	HMDB0011648	C15497	-
negative	neg-M186T62	186.041	1.03129	hmdb::1-(Malonylamino)cyclopropanecarboxylic acid; E10; true; HMDB0031700	186.043	[M-H]-	78.6	75.3	69.7	47.1	56.02868:43 59.01653:153 78.03919:51 87.01029:102 96.04096:51 102.05595:51 114.05296:51 126.05508:51 142.04749:1123 144.03236:51 168.0265:43 186.03529:203	1-(Malonylamino)cyclopropanecarboxylic acid	C7H9NO5	Organic acids and derivatives	Carboxylic acids and derivatives	HMDB0031700	null	-
positive	pos-M355T250	355.263	4.17376	hmdb::1,1'-[1,12-Dodecanediylbis(oxy)]bisbenzene; E10; true; HMDB0039760	355.264	[M+H]+	76.2	42.3	79.7	100	67.0544:444 71.08921:43 79.05736:102 81.06873:203 83.08233:102 86.09237:102 91.05653:254 93.06654:203 95.08478:864 105.06999:296 107.08297:596 109.09891:203 119.08643:203 121.10212:254 123.12693:102 129.0643:102 130.15448:152 131.06914:102 133.10075:424 135.11046:102 143.07809:51 143.08986:153 144.65781:102 145.10229:4525 146.11208:102 147.11856:510 149.13159:2417 151.07545:102 157.09869:152 159.…	1,1'-[1,12-Dodecanediylbis(oxy)]bisbenzene	C24H34O2	Benzenoids	Phenol ethers	HMDB0039760	null	-
positive	pos-M355T230	355.263	3.83395	hmdb::1,1'-[1,12-Dodecanediylbis(oxy)]bisbenzene; E10; true; HMDB0039760	355.264	[M+H]+	84.6	65.5	82.4	100	41.03424:51 53.03491:51 55.05383:1029 67.0537:688 69.0692:254 77.03721:254 79.05658:1239 81.03255:102 81.0692:2967 83.04697:479 83.08537:492 85.06541:747 91.05166:1671 93.07108:2737 94.7925:102 95.08253:2783 97.0629:152 99.04552:309 101.05949:1289 105.06904:3175 106.75824:102 107.08491:4996 109.06713:317 109.0994:1486 113.06223:102 115.07166:102 117.06992:693 119.08233:3922 121.0578:102 121.09798…	1,1'-[1,12-Dodecanediylbis(oxy)]bisbenzene	C24H34O2	Benzenoids	Phenol ethers	HMDB0039760	null	-
positive	pos-M355T206	355.263	3.431	hmdb::1,1'-[1,12-Dodecanediylbis(oxy)]bisbenzene; E10; true; HMDB0039760	355.264	[M+H]+	83.9	64	81.6	100	55.05485:435 57.07012:102 65.03632:43 67.05138:461 69.068:203 71.04348:51 77.03718:203 79.0553:1154 81.07043:2213 83.04822:372 83.08661:350 85.06538:510 91.05028:1594 93.07104:2600 95.08385:3130 97.06425:203 99.03571:51 99.04409:1049 101.05238:101 101.06085:783 105.07188:3111 106.07309:102 107.08777:2702 109.10228:1824 111.07785:153 113.06068:102 115.05354:152 117.06532:523 119.08534:2280 121.102…	1,1'-[1,12-Dodecanediylbis(oxy)]bisbenzene	C24H34O2	Benzenoids	Phenol ethers	HMDB0039760	null	-
positive	pos-M355T364	355.262	6.0622	hmdb::1,1'-[1,12-Dodecanediylbis(oxy)]bisbenzene; E10; true; HMDB0039760	355.264	[M+H]+	71.9	44.1	80.7	53.8	81.0742:102 91.05427:153 95.07835:102 95.08656:254 101.06506:51 107.08192:203 109.10224:254 119.08836:203 130.15166:51 131.08078:102 133.10762:102 141.09518:43 147.11041:203 149.12854:102 157.10434:51 159.11171:152 161.12827:254 163.11626:102 166.81859:43 173.13564:102 175.15341:102 185.13481:153 187.15775:102 193.11296:153 197.14345:51 199.14757:152 201.16779:152 203.17218:51 211.13405:51 213.16…	1,1'-[1,12-Dodecanediylbis(oxy)]bisbenzene	C24H34O2	Benzenoids	Phenol ethers	HMDB0039760	null	-
positive	pos-M355T274	355.263	4.56325	hmdb::1,1'-[1,12-Dodecanediylbis(oxy)]bisbenzene; E20; true; HMDB0039760	355.262	[M+H]+	73.5	51.8	67.3	71	61.34961:43 69.06287:102 79.05976:51 81.07242:254 83.08606:51 93.06636:153 93.08126:51 95.08322:681 97.0968:102 105.06974:102 107.0856:152 109.09716:152 117.07214:102 119.08762:152 121.10639:152 123.11565:102 129.0575:43 130.16206:152 131.08478:153 133.09544:152 135.11163:203 143.07758:51 145.10007:203 147.11461:203 149.13275:396 151.10767:102 159.11249:152 161.12903:203 162.13223:102 173.12532:1…	1,1'-[1,12-Dodecanediylbis(oxy)]bisbenzene	C24H34O2	Benzenoids	Phenol ethers	HMDB0039760	null	-
positive	pos-M235T303	235.169	5.05361	hmdb::1,10-Epoxygermacrone; E10; true; HMDB0035408	235.171	[M+H]+	70.9	57.3	66.8	42.9	54.01479:14 57.07004:85 79.04771:17 83.07372:14 95.08237:34 107.08329:17 117.06975:14 154.49641:14 179.10553:85 187.11345:14 191.19182:17 219.14279:14 235.17262:246	1,10-Epoxygermacrone	C15H22O2	Lipids and lipid-like molecules	Prenol lipids	HMDB0035408	null	-
negative	neg-M289T160_2	289.164	2.6593	hmdb::1,11-Undecanedicarboxylic acid; E10; true; HMDB0002327	289.166	[M+FA-H]-	74	47.8	86.8	50	44.9987:102 68.02753:43 80.96031:51 87.0423:51 89.5304:43 111.04034:43 121.02314:51 130.0885:51 164.00221:43 181.08656:51 195.146:43 199.18562:153 225.16805:43 243.17427:461 285.00903:43 289.02905:102 289.16751:102	1,11-Undecanedicarboxylic acid	C13H24O4	Lipids and lipid-like molecules	Fatty Acyls	HMDB0002327	null	-
negative	neg-M243T221	243.16	3.6757	hmdb::1,11-Undecanedicarboxylic acid; E20; true; HMDB0002327	243.161	[M-H]-	93.4	93.3	91.4	83.3	181.15253:51 181.16765:153 197.11217:51 199.1795:51 225.1489:203 243.16751:254	1,11-Undecanedicarboxylic acid	C13H24O4	Lipids and lipid-like molecules	Fatty Acyls	HMDB0002327	null	-
positive	pos-M227T263	227.2	4.38248	hmdb::1,1-Diethoxy-3,7-dimethyl-2,6-octadiene; E40; true; HMDB0040228	227.199	[M+H]+	72.8	52.7	67.4	68.8	41.04107:102 43.0558:51 51.07935:22 55.05127:234 57.06965:102 67.05198:25 67.05313:102 69.07211:316 78.038:25 81.06219:25 81.06851:102 83.08594:179 85.10225:51 91.05222:25 93.073:102 95.08446:76 97.09528:51 107.08691:76 109.10727:25 111.08584:51 135.10165:25 135.12125:76 149.12398:25 191.17497:25 209.16827:25 209.18655:51	1,1-Diethoxy-3,7-dimethyl-2,6-octadiene	C14H26O2	Lipids and lipid-like molecules	Prenol lipids	HMDB0040228	null	-
positive	pos-M175T310	175.147	5.16983	hmdb::1,2,3,4,Tetrahydro-1,5,7-trimethylnapthalene; E20; true; HMDB0059696	175.148	[M+H]+	80	81.2	64.1	50	77.03622:51 77.03992:51 105.06473:51 119.08219:51 131.09348:51 147.10838:51 175.15465:102	1,2,3,4,Tetrahydro-1,5,7-trimethylnapthalene	C13H18	Benzenoids	Tetralins	HMDB0059696	null	-
negative	neg-M259T164	259.071	2.72632	hmdb::1,2,3,4-Tetrahydro-b-carboline-1,3-dicarboxylic acid; E10; true; HMDB0032102	259.072	[M-H]-	77.8	52.7	85.3	71.4	40.02153:43 58.00468:51 81.95258:43 86.02351:203 92.04531:102 111.05013:51 116.04237:51 116.04539:203 129.05823:51 135.04041:51 135.04857:152 142.05367:51 142.06873:203 151.08195:51 154.06837:102 156.06152:51 169.06989:51 169.0863:51 171.08955:203 179.09831:153 185.07559:51 195.10016:102 215.04378:51 215.08084:596 225.10974:43 241.07727:51 259.06998:102 259.11746:347	1,2,3,4-Tetrahydro-b-carboline-1,3-dicarboxylic acid	C13H12N2O4	Alkaloids and derivatives	Harmala alkaloids	HMDB0032102	null	-
positive	pos-M177T113	177.039	1.88557	hmdb::1,2,3-Propanetricarboxylic acid; E20; true; HMDB0031193	177.04	[M+H]+	70.3	78.9	33.5	44.4	43.01855:102 61.03063:43 71.0106:153 81.06819:51 85.02813:203 95.00891:51 99.00671:102 99.0137:51 113.02526:203 133.0385:43 141.00903:51 149.02283:51	1,2,3-Propanetricarboxylic acid	C6H8O6	Organic acids and derivatives	Carboxylic acids and derivatives	HMDB0031193	C19806	-
negative	neg-M175T91	175.025	1.51567	hmdb::1,2,3-Propanetricarboxylic acid; E20; true; HMDB0031193	175.025	[M-H]-	73.9	61.4	65.3	57.1	44.99736:25 59.0325:22 69.03674:76 71.01292:51 86.97427:51 87.04762:146 113.01953:25 131.03445:51 157.009:25 175.01517:25	1,2,3-Propanetricarboxylic acid	C6H8O6	Organic acids and derivatives	Carboxylic acids and derivatives	HMDB0031193	C19806	-
positive	pos-M121T79	121.1	1.3098	hmdb::1,2,4-Trimethylbenzene; E40; true; HMDB0013733	121.102	[M+H]+	85.1	84.7	76	60	31.02129:7 41.03986:25 43.01866:34 50.014:8 51.02295:65 53.03732:42 61.01115:7 65.04138:34 67.07493:7 77.04155:389 79.05476:170 84.94965:8 91.05516:173 93.06245:17 93.07328:103 103.05193:42 105.04558:42 105.0686:250 119.08658:25 121.09301:25 121.10228:120	1,2,4-Trimethylbenzene	C9H12	Benzenoids	Benzene and substituted derivatives	HMDB0013733	C14533	-
negative	neg-M443T390	443.276	6.49786	hmdb::1,25-Dihydroxyvitamin D3-26,23-lactone; E10; true; HMDB0000969	443.275	[M-H]-	71.2	58.7	78.5	66.7	374.26627:13 375.28827:227 376.3035:25 381.30975:11 399.31372:25 425.31427:25 443.27002:447	1,25-Dihydroxyvitamin D3-26,23-lactone	C27H40O5	Lipids and lipid-like molecules	Sterol Lipids	HMDB0000969	null	-
negative	neg-M311T224	311.185	3.73647	hmdb::1,3,5-Triphenylcyclohexane; E10; true; HMDB0037518	311.184	[M-H]-	78.1	55.1	75	100	80.96691:43 164.05087:51 183.02051:102 212.04633:51 235.03352:43 249.19536:51 267.18924:102 311.16315:361 311.17307:454	1,3,5-Triphenylcyclohexane	C24H24	Benzenoids	Benzene and substituted derivatives	HMDB0037518	C15437	-
negative	neg-M393T209_1	393.193	3.47558	hmdb::1,3,8-Trihydroxy-4-methyl-2,7-diprenylxanthone; E10; true; HMDB0037298	393.184	[M-H]-	74.1	64.3	72.8	66.7	57.03322:43 61.98751:51 87.03979:43 96.96163:547 138.68306:43 183.0016:51 248.98846:43 309.11362:43 327.22412:102 337.08597:43 347.14914:51 357.17191:43 375.19363:51 393.16876:3716 393.2356:99	1,3,8-Trihydroxy-4-methyl-2,7-diprenylxanthone	C24H26O5	Organoheterocyclic compounds	Benzopyrans	HMDB0037298	null	-
positive	pos-M163T310	163.147	5.16577	hmdb::1,3-Diisopropylbenzene; E40; true; HMDB0013806	163.146	[M+H]+	72.6	76.5	43.5	45.2	43.02092:43 53.03774:51 55.05463:102 67.05349:153 71.08828:43 79.05016:102 79.05889:102 81.07029:327 91.04615:51 91.05151:152 93.06958:303 95.07965:102 95.09197:203 105.06462:51 106.06725:51 107.0819:364 117.06986:43 121.07938:51 121.09792:102 135.11421:102 163.1416:152	1,3-Diisopropylbenzene	C12H18	Benzenoids	Benzene and substituted derivatives	HMDB0013806	null	-
positive	pos-M197T150_2	197.064	2.50213	hmdb::1,3-Dimethyluric acid; E20; true; HMDB0001857	197.067	[M+H]+	78.2	69.5	70.1	55.6	42.03016:102 62.05325:43 67.05322:51 69.04302:152 71.0276:102 72.93235:43 84.07702:102 84.08217:102 86.08051:51 92.06805:43 96.06329:102 97.07605:102 105.0755:43 109.0825:51 110.0584:102 112.04999:102 118.06477:43 122.03683:51 129.10219:43 134.08865:51 140.04723:1054 145.04428:43 151.0818:51 155.05806:51 162.04825:102 165.05952:43 179.08014:102 197.07132:1042	1,3-Dimethyluric acid	C7H8N4O3	Organoheterocyclic compounds	Imidazopyrimidines	HMDB0001857	null	-
positive	pos-M191T408	191.178	6.79352	hmdb::1,3-Di-tert-butylbenzene; E10; true; HMDB0061923	191.178	[M+H]+	73.6	56.6	71.4	50	43.016:25 59.0499:22 77.98868:22 91.05004:25 191.18117:102	1,3-Di-tert-butylbenzene	C14H22	Benzenoids	Benzene and substituted derivatives	HMDB0061923	null	-
negative	neg-M153T203	153.128	3.37973	hmdb::1,4-Cineole; E10; true; HMDB0036096	153.129	[M-H]-	73.3	36.7	75	100	81.06269:43 111.08324:43 153.14763:43	1,4-Cineole	C10H18O	Lipids and lipid-like molecules	Prenol lipids	HMDB0036096	C16909	-
negative	neg-M369T196	369.226	3.26242	hmdb::10,11-dihydro-20-dihydroxy-LTB4; E10; true; HMDB0012502	369.229	[M-H]-	79.6	63.3	83.1	66.7	57.03426:43 71.01633:43 139.07372:43 157.12979:43 165.09015:51 182.12541:43 201.12044:43 209.11539:51 237.14282:51 271.12827:43 281.19601:102 292.19086:43 299.18277:51 323.11813:51 323.18375:153 333.20026:102 339.20901:43 351.21664:152 369.04892:51 369.19189:201 369.22427:457	10,11-dihydro-20-dihydroxy-LTB4	C20H34O6	Lipids and lipid-like molecules	Fatty Acyls	HMDB0012502	null	-
negative	neg-M385T196	385.22	3.2679	hmdb::10,11-dihydro-20-trihydroxy-leukotriene B4; E10; true; HMDB0012503	385.223	[M-H]-	79.8	68.3	73.9	66.7	59.01468:102 75.00957:102 96.95023:51 96.95852:353 113.02548:43 115.03758:203 153.09161:51 178.12985:43 189.11818:51 205.12589:51 207.13972:102 223.12827:51 238.10085:43 261.20459:43 269.099:51 269.13126:203 279.14343:43 300.1662:43 313.20483:102 331.04724:51 341.21506:102 349.20023:102 357.20612:43 367.17017:376 385.17752:3236 385.24091:466	10,11-dihydro-20-trihydroxy-leukotriene B4	C20H34O7	Lipids and lipid-like molecules	Fatty Acyls	HMDB0012503	null	-
negative	neg-M285T166	285.171	2.76878	hmdb::10-alpha-methoxy-9,10-dihydrolysergol; E10; true; HMDB0060995	285.17	[M-H]-	73.1	72.3	76.1	50	61.98896:43 95.01906:51 111.99471:43 132.05344:43 135.04213:51 151.08376:43 161.10764:43 169.04074:51 219.13153:43 223.11719:51 239.08673:51 267.11804:51 285.15552:201 285.16501:618	10-alpha-methoxy-9,10-dihydrolysergol	C17H22N2O2	Alkaloids and derivatives	Ergoline and derivatives	HMDB0060995	null	-
negative	neg-M208T153_1	208.062	2.54868	hmdb::10-Methylacridone; E20; true; HMDB0033000	208.065	[M-H]-	70.9	64.7	75	100	79.9533:51 96.95796:51 102.33394:43 106.98473:102 192.0424:43 208.0676:698	10-Methylacridone	C14H11NO	Organoheterocyclic compounds	Quinolines and derivatives	HMDB0033000	null	-
positive	pos-M299T351	299.258	5.85478	hmdb::10-Oxooctadecanoic acid; E20; true; HMDB0030980	299.258	[M+H]+	74.2	51.7	60.2	93.3	37.00848:102 38.01633:102 39.02282:612 41.03925:2616 43.01711:203 43.05487:5278 53.03757:152 54.88789:102 55.05446:6207 56.05704:102 56.89378:152 57.05594:176 57.07079:33890 57.4767:102 58.07222:153 59.04891:499 65.03819:203 67.05098:4939 67.05328:12075 69.06994:12217 70.86922:254 71.08569:35588 73.06441:1534 77.03924:254 79.05489:5737 81.07003:24430 82.07057:152 82.83044:102 83.05166:554 83.0849…	10-Oxooctadecanoic acid	C18H34O3	Lipids and lipid-like molecules	Fatty Acyls	HMDB0030980	null	-
negative	neg-M375T224	375.183	3.7384	hmdb::11,12,14-Trihydroxy-7-methoxy-8,11,13-abietatrien-20,6-olide; E10; true; HMDB0031932	375.179	[M-H]-	79.3	56	86	75	61.98829:51 76.02105:51 76.0235:51 79.95759:102 80.96136:253 84.58517:43 96.95854:51 185.11002:43 277.21399:43 293.18704:50 293.20868:426 305.21814:43 314.26453:43 329.2413:203 331.21872:102 357.15598:51 375.15561:201 375.17465:555 375.18823:553	11,12,14-Trihydroxy-7-methoxy-8,11,13-abietatrien-20,6-olide	C21H28O6	Lipids and lipid-like molecules	Prenol lipids	HMDB0031932	null	-
negative	neg-M375T267	375.182	4.45719	hmdb::11,12,14-Trihydroxy-7-methoxy-8,11,13-abietatrien-20,6-olide; E10; true; HMDB0031932	375.185	[M-H]-	78.7	72	76.9	50	61.9913:51 79.95595:102 96.95807:697 163.12112:43 223.1756:43 295.20621:51 357.19943:43 375.18378:1145 375.21912:151	11,12,14-Trihydroxy-7-methoxy-8,11,13-abietatrien-20,6-olide	C21H28O6	Lipids and lipid-like molecules	Prenol lipids	HMDB0031932	null	-
negative	neg-M331T254	331.19	4.23612	hmdb::11b-Hydroxyprogesterone; E10; true; HMDB0004031	331.189	[M-H]-	91.4	92.8	93.1	66.7	215.1656:22 269.1955:51 287.21173:76 313.1846:76 331.17206:101 331.19507:437	11b-Hydroxyprogesterone	C20H28O4	Lipids and lipid-like molecules	Sterol Lipids	HMDB0004031	C05498	-
negative	neg-M417T394	417.299	6.5742	hmdb::11'-Carboxy-alpha-chromanol; E10; true; HMDB0012515	417.299	[M-H]-	85.9	80.6	83.1	66.7	89.01948:51 116.92432:51 150.0742:51 163.07942:758 216.03568:43 253.2058:51 371.23853:51 373.27567:51 399.26349:51 399.29153:203 415.96176:51 417.30014:2455	11'-Carboxy-alpha-chromanol	C26H42O4	Lipids and lipid-like molecules	Prenol lipids	HMDB0012515	null	-
positive	pos-M419T394	419.314	6.56403	hmdb::11'-Carboxy-alpha-chromanol; E20; true; HMDB0012515	419.314	[M+H]+	78.7	83.5	53.5	51.7	41.03619:17 43.01583:13 45.0355:57 55.05309:24 57.06728:48 61.02641:4 67.05414:50 69.07082:64 71.08541:62 79.04965:8 81.06853:52 82.07288:13 83.04887:17 83.0847:78 85.06606:17 85.10361:28 87.04979:13 89.0564:91 91.05237:17 93.07452:21 94.07826:13 95.08602:54 96.08676:8 97.09827:37 102.0664:13 105.06704:13 105.07568:4 107.08145:30 109.09885:147 110.10725:13 111.07736:17 111.11584:40 115.07115:8 11…	11'-Carboxy-alpha-chromanol	C26H42O4	Lipids and lipid-like molecules	Prenol lipids	HMDB0012515	null	-
negative	neg-M403T367	403.284	6.11875	hmdb::11'-Carboxy-gamma-chromanol; E10; true; HMDB0012517	403.287	[M-H]-	87.2	82.8	85	66.7	136.04709:51 136.05363:102 149.06439:446 253.21436:51 359.31259:43 385.25375:102 385.27853:102 403.28503:1016	11'-Carboxy-gamma-chromanol	C25H40O4	Lipids and lipid-like molecules	Prenol lipids	HMDB0012517	null	-
negative	neg-M403T417	403.284	6.9502	hmdb::11'-Carboxy-gamma-chromanol; E10; true; HMDB0012517	403.283	[M-H]-	82.8	86	79.3	50	44.99998:102 116.92915:43 136.05112:51 149.06161:433 211.16731:43 357.24045:51 385.25702:102 385.28183:153 403.27692:605 403.29102:750	11'-Carboxy-gamma-chromanol	C25H40O4	Lipids and lipid-like molecules	Prenol lipids	HMDB0012517	null	-
negative	neg-M449T215	449.288	3.57748	hmdb::11'-Carboxy-gamma-chromanol; E10; true; HMDB0012517	449.289	[M+FA-H]-	71.7	49.7	86.3	50	96.96117:43 247.0871:43 271.17157:51 326.11401:43 345.23792:43 359.25082:51 369.2565:51 385.22504:102 385.24158:102 403.19046:50 403.24121:1383 405.29919:152 413.2438:43 449.15546:51 449.19711:102 449.27448:202 449.31613:453	11'-Carboxy-gamma-chromanol	C25H40O4	Lipids and lipid-like molecules	Prenol lipids	HMDB0012517	null	-
positive	pos-M405T367	405.299	6.11111	hmdb::11'-Carboxy-gamma-chromanol; E20; true; HMDB0012517	405.298	[M+H]+	79.2	90.4	49.2	43.3	55.05236:203 67.05452:338 69.06771:254 71.08463:51 77.04436:51 81.06521:102 81.07153:102 83.08518:153 85.81671:43 91.05557:102 95.08657:1429 97.06563:51 105.05901:51 105.06765:153 107.08498:102 109.09656:102 111.11353:102 123.07938:976 123.11833:102 130.1553:439 135.08035:203 137.13123:102 139.07663:102 149.09152:102 150.60577:203 151.07655:42774 152.08438:485 153.13553:102 161.09171:203 163.1171…	11'-Carboxy-gamma-chromanol	C25H40O4	Lipids and lipid-like molecules	Prenol lipids	HMDB0012517	null	-
positive	pos-M412T217	412.304	3.61777	hmdb::11-Hydroxyeicosatetraenoate glyceryl ester; E20; true; HMDB0012530	412.305	[M+NH4]+	70.7	67	45	50	60.07699:51 60.08134:479 67.05188:152 69.06503:102 77.03904:51 79.05471:203 81.06353:102 83.0886:102 85.02856:306 93.06918:203 95.08473:254 105.07288:51 107.08299:203 109.09602:374 111.11742:153 121.1007:701 123.1115:102 127.11466:51 135.11885:509 141.13011:153 144.10136:152 149.13193:153 157.05159:43 191.17677:822 191.18843:252 209.17853:102 215.13591:51 251.20602:254 281.02591:43 353.20691:102 …	11-Hydroxyeicosatetraenoate glyceryl ester	C23H38O5	Lipids and lipid-like molecules	Endocannabinoids	HMDB0012530	null	-
positive	pos-M471T366	471.344	6.10737	hmdb::11-Keto-beta-boswellic acid; E20; true; HMDB0036671	471.346	[M+H]+	72.5	53.5	65.5	64.5	41.03782:51 41.03962:102 55.05286:102 69.07055:153 71.08158:102 79.32549:43 81.06948:254 83.08823:203 93.06605:102 93.07146:254 95.0843:1387 97.06194:102 99.07951:102 105.06665:203 107.08687:984 109.10139:997 111.08436:102 119.08295:253 121.09861:1006 123.11873:254 125.09587:203 131.08:102 133.09714:460 135.07745:593 135.11661:652 137.09212:152 137.13486:152 145.10194:575 147.11993:506 149.13641:…	11-Keto-beta-boswellic acid	C30H46O4	Lipids and lipid-like molecules	Prenol lipids	HMDB0036671	null	-
positive	pos-M471T251	471.345	4.18877	hmdb::11-Keto-beta-boswellic acid; E20; true; HMDB0036671	471.349	[M+H]+	71.7	48.3	71.6	58.1	45.03591:43 69.06754:51 77.0416:51 81.06737:102 85.05447:51 93.06908:102 99.08118:102 105.06976:102 105.0784:51 109.09425:51 109.10011:102 113.56215:43 119.08305:254 121.0987:102 123.1188:102 125.09592:51 127.10938:51 133.10197:203 135.11983:153 137.08876:102 139.10835:51 145.09505:152 149.13451:153 155.00563:43 157.10693:51 159.11786:203 161.13266:102 163.07407:51 169.09946:43 171.112:102 173.12…	11-Keto-beta-boswellic acid	C30H46O4	Lipids and lipid-like molecules	Prenol lipids	HMDB0036671	null	-
positive	pos-M271T300	271.226	5.00099	hmdb::11-Oxohexadecanoic acid; E20; true; HMDB0030978	271.228	[M+H]+	72.7	53.7	60.2	73.3	38.00499:51 39.02273:254 41.03826:1003 43.05385:5330 55.05433:1077 57.03248:153 57.0696:395 67.05428:2042 69.06978:2556 70.86787:102 71.05002:203 71.08553:7435 73.06304:102 79.05472:748 81.07237:2582 83.04379:102 83.08346:1414 85.06478:254 87.0747:102 91.05235:254 93.07178:1017 95.08461:2515 97.06639:253 97.10374:996 99.0798:6713 103.05028:43 105.07124:254 107.08422:152 109.1031:1254 111.11568:75…	11-Oxohexadecanoic acid	C16H30O3	Lipids and lipid-like molecules	Fatty Acyls	HMDB0030978	null	-
positive	pos-M288T300	288.251	5.00497	hmdb::11-Oxohexadecanoic acid; E20; true; HMDB0030978	288.253	[M+NH4]+	77.2	62.6	65.6	76.7	41.03646:152 41.04006:275 43.05293:1968 53.99681:51 55.05329:473 57.07172:152 67.05428:771 69.06978:1912 71.0512:102 71.08553:3869 77.04153:51 79.05596:393 81.06985:1233 83.04507:51 83.08346:1547 85.06608:102 87.076:51 91.05369:203 93.06908:386 95.08324:1477 97.06916:253 97.09683:605 99.0784:3966 101.06728:102 105.04678:51 105.07124:152 107.08277:254 109.09871:802 111.1142:655 113.09886:153 119.0…	11-Oxohexadecanoic acid	C16H30O3	Lipids and lipid-like molecules	Fatty Acyls	HMDB0030978	null	-
negative	neg-M317T278	317.211	4.6308	hmdb::11R-HEPE; E10; true; HMDB0012534	317.214	[M-H]-	75.1	70.2	62.3	50	69.0378:43 121.10529:51 148.04112:43 177.08853:43 195.09343:51 255.23155:43 271.23053:51 317.22488:347	11R-HEPE	C20H30O3	Lipids and lipid-like molecules	Fatty Acyls	HMDB0012534	null	-
positive	pos-M385T147	385.164	2.45378	hmdb::12-Dehydroporson; E10; true; HMDB0041417	385.164	[M+H]+	70	41.8	78.9	50	59.03063:43 70.06084:51 70.06319:410 72.07661:51 80.04701:51 83.05325:102 84.0788:102 93.07784:43 102.96983:43 110.05788:51 111.0485:102 116.06059:51 128.0368:51 134.02667:51 136.08266:102 138.04704:51 145.04761:43 147.08566:51 152.05333:51 157.08238:43 163.05811:51 164.0817:102 169.06686:51 173.05737:51 177.04584:51 181.04196:51 187.06886:51 196.09167:51 199.10555:51 204.07945:51 205.09166:102 2…	12-Dehydroporson	C22H24O6	Phenylpropanoids and polyketides	Diarylheptanoids	HMDB0041417	null	-
negative	neg-M365T212	365.195	3.53885	hmdb::12-oxo-20-dihydroxy-leukotriene B4; E10; true; HMDB0012551	365.198	[M-H]-	83.5	69.1	86.9	75	71.05157:102 87.00806:102 112.01125:51 217.11214:43 257.07941:51 272.1731:43 277.2135:102 285.19504:51 301.22012:51 303.18985:102 303.23877:102 319.20404:102 321.20898:152 329.24316:51 347.1824:153 349.22864:203 365.16003:100 365.20026:885	12-oxo-20-dihydroxy-leukotriene B4	C20H30O6	Lipids and lipid-like molecules	Fatty Acyls	HMDB0012551	null	-
negative	neg-M365T188	365.195	3.12502	hmdb::12-oxo-20-dihydroxy-leukotriene B4; E10; true; HMDB0012551	365.197	[M-H]-	75.7	67.6	58.6	62.5	45.00031:51 59.01859:51 79.95805:43 109.06493:51 109.06786:102 113.06287:102 124.06908:51 124.08159:203 132.08286:102 138.05807:43 149.0564:102 149.07011:51 150.09528:152 160.06024:43 181.0869:43 205.12651:51 219.14912:43 233.19774:43 241.1264:152 245.19211:102 247.17258:102 257.11337:51 257.18768:102 271.19418:51 273.17239:102 275.17407:101 275.19971:203 285.17593:102 291.17267:152 301.17834:102…	12-oxo-20-dihydroxy-leukotriene B4	C20H30O6	Lipids and lipid-like molecules	Fatty Acyls	HMDB0012551	null	-
positive	pos-M383T171	383.206	2.85148	hmdb::12-Oxo-20-trihydroxy-leukotriene B4; E10; true; HMDB0012553	383.206	[M+H]+	72.8	38.5	82.1	76.5	61.0267:51 65.03701:102 79.04853:102 79.05477:254 81.0661:649 84.08089:102 85.06612:153 91.05103:254 93.07043:297 95.08871:253 99.06301:51 105.06976:413 106.07674:102 107.08562:1076 109.09865:1362 111.08157:153 115.04527:51 117.07217:409 119.04781:494 119.08458:960 121.06161:152 123.07829:102 124.07567:102 127.07771:102 129.06711:102 131.08803:417 132.09308:102 133.06633:152 133.10196:254 135.080…	12-Oxo-20-trihydroxy-leukotriene B4	C20H30O7	Lipids and lipid-like molecules	Fatty Acyls	HMDB0012553	null	-
negative	neg-M381T179	381.191	2.98047	hmdb::12-Oxo-20-trihydroxy-leukotriene B4; E10; true; HMDB0012553	381.193	[M-H]-	81.9	71.4	83	60	41.00181:43 73.02785:51 87.04245:51 94.06359:43 96.95741:254 113.05691:102 124.07848:102 148.07411:102 163.10864:51 169.49628:43 181.09074:153 198.09146:43 214.25905:43 222.69902:43 243.11023:51 255.16753:51 257.15402:254 259.13242:152 263.19849:102 271.18738:51 273.17947:152 275.16025:153 283.16663:102 289.17334:51 297.12061:43 301.1785:102 303.13586:102 317.12997:51 319.18607:336 335.18228:3156…	12-Oxo-20-trihydroxy-leukotriene B4	C20H30O7	Lipids and lipid-like molecules	Fatty Acyls	HMDB0012553	null	-
negative	neg-M355T260	355.247	4.34098	hmdb::13,14-Dihydro PGF2a; E10; true; HMDB0004239	355.247	[M-H]-	86.8	89.1	82.3	50	283.21866:43 311.21683:51 337.23642:51 337.24417:51 355.23807:203	13,14-Dihydro PGF2a	C20H36O5	Lipids and lipid-like molecules	Fatty Acyls	HMDB0004239	null	-
negative	neg-M459T452	459.346	7.5345	hmdb::13'-Carboxy-alpha-tocopherol; E10; true; HMDB0012555	459.35	[M-H]-	85.3	83.3	76.4	66.7	139.95699:11 150.06796:108 163.07298:594 293.16055:13 293.18939:13 295.26541:123 379.26947:13 415.36868:25 426.31662:25 441.32706:25 457.87619:38 459.34354:3137	13'-Carboxy-alpha-tocopherol	C29H48O4	Lipids and lipid-like molecules	Prenol lipids	HMDB0012555	null	-
negative	neg-M445T438	445.33	7.30767	hmdb::13'-Carboxy-gamma-tocopherol; E10; true; HMDB0012557	445.334	[M-H]-	85.7	79.3	84.9	66.7	149.05804:51 311.31351:43 357.3168:51 401.29977:51 427.30051:51 445.28918:101 445.32178:457	13'-Carboxy-gamma-tocopherol	C28H46O4	Lipids and lipid-like molecules	Prenol lipids	HMDB0012557	null	-
negative	neg-M445T422	445.329	7.02533	hmdb::13'-Carboxy-gamma-tocopherol; E10; true; HMDB0012557	445.322	[M-H]-	71.8	47.9	81.1	50	89.02737:51 365.16513:43 399.21771:152 401.30762:51 427.30527:51 445.27002:51 445.32928:203	13'-Carboxy-gamma-tocopherol	C28H46O4	Lipids and lipid-like molecules	Prenol lipids	HMDB0012557	null	-
negative	neg-M439T379	439.283	6.32492	hmdb::13'-Carboxy-gamma-tocotrienol; E10; true; HMDB0012558	439.287	[M-H]-	72	52	70.4	57.1	61.98726:43 99.93278:51 144.92383:51 149.05859:1429 189.0834:43 225.21571:102 239.67847:43 271.21283:152 271.2244:408 357.2749:43 380.26877:253 393.2518:43 395.28699:152 421.31714:51 439.27777:1154	13'-Carboxy-gamma-tocotrienol	C28H40O4	Lipids and lipid-like molecules	Prenol lipids	HMDB0012558	null	-
positive	pos-M315T439	315.267	7.31623	hmdb::13-HDoHE; E20; true; HMDB0060043	315.266	[M+H]+	71.3	55.6	59.9	54.8	55.0555:13 58.06258:13 69.07569:25 78.04182:11 81.06734:25 93.06905:38 95.08731:51 97.06219:13 105.06684:13 105.07259:38 107.08122:25 109.09566:25 109.1074:25 119.08453:25 121.0971:38 123.11562:38 133.09866:25 135.10997:25 143.08427:13 145.10342:38 147.11969:25 157.10156:11 161.13612:25 173.13452:38 185.13744:13 187.14117:38 199.13638:13 199.15421:25 201.16052:25 203.16887:38 203.18288:51 211.151…	13-HDoHE	C22H34O	Lipids and lipid-like molecules	Fatty Acyls	HMDB0060043	null	-
positive	pos-M447T488	447.38	8.1276	hmdb::13'-Hydroxy-alpha-tocopherol; E40; true; HMDB0012559	447.38	[M+H]+	73.5	87.8	37	44.8	45.0347:7 57.06747:25 65.04037:8 67.05436:109 69.06755:42 71.08328:25 79.05367:25 81.0688:113 83.0837:49 85.1052:17 89.06598:17 95.09045:84 97.09999:34 105.06452:8 107.05566:17 109.1007:162 111.11623:34 119.08226:34 119.09299:25 121.06239:17 123.11025:25 125.13445:17 130.16461:17 133.08997:17 137.09473:316 137.13089:34 149.09116:17 151.14868:25 153.08826:34 153.1282:8 164.08118:34 164.57616:57 16…	13'-Hydroxy-alpha-tocopherol	C29H50O3	Lipids and lipid-like molecules	Prenol lipids	HMDB0012559	null	-
positive	pos-M464T489	464.406	8.15132	hmdb::13'-Hydroxy-alpha-tocopherol; E40; true; HMDB0012559	464.411	[M+NH4]+	73.4	82.9	39.3	44.8	45.03043:8 53.03478:4 56.05523:4 67.05708:13 69.06913:64 71.08606:21 80.04715:8 83.08664:69 85.1004:8 89.05972:43 95.08258:21 97.09894:17 102.12807:13 107.08212:4 109.09953:55 111.11208:13 117.10504:4 123.11205:8 125.12997:13 129.03792:4 133.08855:70 135.11449:8 137.09984:21 141.164:8 149.093:8 151.06595:8 153.16829:8 164.57622:17 165.0575:12 165.08997:2610 166.08914:123 167.09676:8 177.1088:13 1…	13'-Hydroxy-alpha-tocopherol	C29H50O3	Lipids and lipid-like molecules	Prenol lipids	HMDB0012559	null	-
positive	pos-M441T334	441.332	5.57097	hmdb::13'-Hydroxy-alpha-tocotrienol; E40; true; HMDB0012560	441.335	[M+H]+	72.2	48.6	68.6	71	55.05129:51 67.052:254 69.06863:102 71.08909:102 79.05968:51 83.08469:102 89.05763:102 93.06625:203 95.08449:203 97.09946:102 105.06963:153 107.08694:254 109.10143:254 119.08749:102 121.09853:253 123.11707:152 133.10501:102 135.11801:529 137.08034:51 137.09843:152 145.10329:102 147.12466:153 149.13258:451 151.10233:102 159.1123:51 161.09499:51 161.1342:102 163.14554:203 165.08636:6361 173.13066:1…	13'-Hydroxy-alpha-tocotrienol	C29H44O3	Lipids and lipid-like molecules	Prenol lipids	HMDB0012560	null	-
negative	neg-M249T262	249.149	4.36988	hmdb::13-Hydroxymarasmene; E10; true; HMDB0036037	249.152	[M-H]-	79.6	72.2	76.8	50	172.98885:43 219.14496:203 231.14609:51 249.15219:153	13-Hydroxymarasmene	C15H22O3	Organoheterocyclic compounds	Furofurans	HMDB0036037	null	-
positive	pos-M318T338	318.3	5.64103	hmdb::13-hydroxyoctadecanoic acid; E20; true; HMDB0061662	318.297	[M+NH4]+	73	55.7	60.1	79.3	41.03556:102 41.03916:254 43.05386:483 55.05225:413 57.07066:2155 65.03918:51 67.05313:424 69.03712:102 69.06979:2922 71.04884:102 71.08672:2115 73.06905:102 79.04973:102 79.05347:254 81.06859:1672 83.04764:203 83.08347:1744 85.09976:1145 87.04065:102 93.05689:50 93.06773:1187 95.08599:1244 97.06503:856 97.09961:2015 99.12035:392 101.06165:153 107.08714:1047 107.73907:43 109.09872:489 111.08314:5…	13-hydroxyoctadecanoic acid	C18H36O3	Lipids and lipid-like molecules	Fatty Acyls	HMDB0061662	null	-
positive	pos-M225T189	225.148	3.1498	hmdb::13-Oxo-9,11-tridecadienoic acid; E20; true; HMDB0034564	225.148	[M+H]+	70.7	50.5	57.4	70.4	41.03695:153 43.01936:203 55.05282:102 65.03752:43 67.05605:51 69.03541:153 71.04592:51 73.0649:153 75.04159:51 81.068:203 85.03052:102 93.06438:51 95.04701:254 97.0616:152 105.04179:51 107.08791:203 111.07948:544 115.0793:102 119.09316:102 121.061:51 123.11195:152 131.08261:43 135.08008:102 144.07809:43 147.11749:102 149.09793:102 161.08577:51 161.13211:102 165.13118:254 172.11209:43 179.04584:5…	13-Oxo-9,11-tridecadienoic acid	C13H20O3	Lipids and lipid-like molecules	Fatty Acyls	HMDB0034564	null	-
negative	neg-M293T269	293.211	4.47573	hmdb::13-OxoODE; E10; true; HMDB0004668	293.214	[M-H]-	83.5	79.7	81.5	50	96.96575:43 171.10513:51 195.15028:51 235.15973:51 275.19312:51 275.21176:102 293.21313:152 293.23477:203	13-OxoODE	C18H30O3	Lipids and lipid-like molecules	Fatty Acyls	HMDB0004668	C14765	-
negative	neg-M337T240	337.237	4.00427	hmdb::14,15-DiHETrE; E10; true; HMDB0002265	337.238	[M-H]-	88.9	91	85.4	57.1	71.06145:43 293.23154:43 319.22101:102 337.24454:742	14,15-DiHETrE	C20H34O4	Lipids and lipid-like molecules	Fatty Acyls	HMDB0002265	C14775	-
negative	neg-M237T143	237.089	2.37723	hmdb::15(R)-hydroperoxy-EPE; E10; true; HMDB0062295	237.097	[M-H]-	78.6	58.5	82.8	66.7	61.98562:51 80.9617:51 87.01218:51 101.02911:51 133.05238:43 153.03494:43 175.08125:51 193.05029:51 219.08366:51 237.04379:51 237.08487:102	15(R)-hydroperoxy-EPE	C8H18N2O4S	Organoheterocyclic compounds	Diazinanes	HMDB0062295	null	-
negative	neg-M367T340	367.244	5.65905	hmdb::15(S)-Hydroxyeicosatrienoic acid; E10; true; HMDB0005045	367.245	[M+FA-H]-	75.2	56.6	81.2	50	115.03249:51 115.04002:203 253.25356:51 285.22568:102 299.25629:822 303.21375:51 303.22107:203 321.24075:1499 349.23761:43 367.24042:152	15(S)-Hydroxyeicosatrienoic acid	C20H34O3	Lipids and lipid-like molecules	Fatty Acyls	HMDB0005045	null	-
negative	neg-M311T282	311.221	4.70555	hmdb::15,16-DiHODE; E10; true; HMDB0010208	311.223	[M-H]-	86.4	79.4	87	66.7	85.0719:43 183.0097:102 201.12267:43 249.22412:153 267.23776:51 267.24463:51 293.20969:152 311.17435:203 311.22635:353	15,16-DiHODE	C18H32O4	Lipids and lipid-like molecules	Fatty Acyls	HMDB0010208	null	-
negative	neg-M311T233	311.222	3.87885	hmdb::15,16-DiHODE; E10; true; HMDB0010208	311.221	[M-H]-	84.5	78.5	87.6	50	155.14748:43 183.02095:102 223.16661:51 267.20261:43 293.18954:51 293.22079:203 311.1857:438 311.24017:153	15,16-DiHODE	C18H32O4	Lipids and lipid-like molecules	Fatty Acyls	HMDB0010208	null	-
negative	neg-M383T190	383.152	3.17493	hmdb::16alpha-hydroxydehydroepiandrosterone 3-sulfate; E10; true; HMDB0062611	383.155	[M-H]-	83.9	80.8	76.9	66.7	79.95422:102 81.0325:43 96.9615:1016 124.07062:51 181.12665:43 194.2959:51 271.15277:43 303.20197:51 315.17532:43 337.12085:51 359.17395:102 365.17529:51 381.92847:51 383.15051:3087	16alpha-hydroxydehydroepiandrosterone 3-sulfate	C19H28O6S	Lipids and lipid-like molecules	Sterol Lipids	HMDB0062611	null	-
negative	neg-M331T358	331.227	5.96959	hmdb::17-alpha,20-alpha-Dihydroxypregn-4-en-3-one; E20; true; HMDB0011653	331.226	[M-H]-	85	95.3	67	50	285.23337:102 287.20258:51 287.20496:51 331.21548:51 331.24359:51	17-alpha,20-alpha-Dihydroxypregn-4-en-3-one	C21H32O3	Lipids and lipid-like molecules	Sterol Lipids	HMDB0011653	C04518	-
positive	pos-M289T239	289.179	3.99038	hmdb::17-Epiestriol; E10; true; HMDB0000356	289.18	[M+H]+	73.5	44.5	86	62.5	68.99419:43 81.06247:51 91.05521:43 95.08341:51 107.08291:51 109.1003:51 128.05321:51 145.05975:51 149.08673:43 151.07861:153 159.07736:43 161.10794:51 173.08684:51 173.10347:51 191.09985:51 215.10345:43 217.18628:51 239.18286:43 253.18839:51 268.2865:51 271.1597:51 289.18576:101 289.2168:370 289.23828:101	17-Epiestriol	C18H24O3	Lipids and lipid-like molecules	Sterol Lipids	HMDB0000356	null	-
negative	neg-M367T197	367.21	3.2887	hmdb::19-Hydroxy-PGE2; E10; true; HMDB0001908	367.21	[M-H]-	86.7	75.8	88.8	83.3	44.99734:43 83.05577:43 115.03299:51 217.14798:43 259.1369:51 305.19769:43 321.19852:51 321.20355:51 323.22485:203 331.19452:51 349.19644:102 367.17413:101 367.21719:511	19-Hydroxy-PGE2	C20H32O6	Lipids and lipid-like molecules	Fatty Acyls	HMDB0001908	null	-
positive	pos-M433T253	433.33	4.21932	hmdb::1alpha,23(S),25-trihydroxyvitamin D3; E10; true; HMDB0062686	433.332	[M+H]+	72	50.4	80.6	40.7	45.03167:43 67.04713:51 69.07655:102 77.04133:102 81.06461:102 81.07093:102 84.08198:102 87.04179:43 91.05356:153 93.07166:322 95.08312:254 97.06075:51 101.05167:51 105.07117:102 107.08417:203 109.062:153 111.08013:102 117.06618:102 119.08317:152 121.0942:152 121.10347:254 125.10238:203 129.08806:292 131.08183:102 133.06659:51 133.10223:102 135.12175:152 137.08084:51 139.11365:102 141.09303:203 1…	1alpha,23(S),25-trihydroxyvitamin D3	C27H44O4	Lipids and lipid-like molecules	Sterol Lipids	HMDB0062686	null	-
negative	neg-M407T200	407.279	3.33104	hmdb::1b,3a,12a-Trihydroxy-5b-cholanoic acid; E10; true; HMDB0000326	407.276	[M-H]-	89.2	95.5	71.2	75	83.05338:43 131.0386:43 165.07242:43 185.09755:43 231.16199:51 257.17337:43 289.21826:51 301.20261:43 325.2323:51 335.2854:43 341.25583:51 343.25333:254 345.27234:102 353.25974:102 361.26639:334 363.2814:254 371.2514:102 385.18237:43 389.26321:102 405.9826:153 407.14053:102 407.27936:12034	1b,3a,12a-Trihydroxy-5b-cholanoic acid	C24H40O5	Lipids and lipid-like molecules	Sterol Lipids	HMDB0000326	null	-
negative	neg-M453T200	453.284	3.33151	hmdb::1b,3a,7a-Trihydroxy-5b-cholanoic acid; E10; true; HMDB0000414	453.281	[M+FA-H]-	90.1	100	55.7	100	48.13158:43 59.01165:51 96.96075:102 139.07333:43 189.12698:43 210.05856:43 225.11511:51 238.12059:43 243.17361:51 273.2233:43 288.56442:43 307.20444:102 309.21088:43 333.25394:43 341.20544:51 343.25998:254 345.27896:368 359.25012:102 361.2728:152 363.2771:254 371.25229:102 379.05432:43 389.2388:51 391.27188:102 405.19385:51 405.26453:153 405.99124:524 407.27664:97526 408.27466:666 409.27103:102 …	1b,3a,7a-Trihydroxy-5b-cholanoic acid	C24H40O5	Lipids and lipid-like molecules	Sterol Lipids	HMDB0000414	null	-
negative	neg-M453T226	453.284	3.77121	hmdb::1b,3a,7a-Trihydroxy-5b-cholanoic acid; E10; true; HMDB0000414	453.284	[M+FA-H]-	89.4	100	54.7	100	31.79378:43 44.99725:102 59.0098:51 59.01196:102 95.04398:43 152.99101:51 221.02933:51 233.14565:51 234.16295:43 251.18584:51 285.12589:43 289.21832:203 321.22348:43 325.26495:102 327.26596:152 333.19812:51 341.26318:51 343.26071:464 345.27188:790 347.24707:203 351.23276:51 351.24854:51 353.24335:153 361.2551:51 363.2995:102 371.23718:51 383.18631:43 389.26511:203 399.20343:102 405.26047:102 405.…	1b,3a,7a-Trihydroxy-5b-cholanoic acid	C24H40O5	Lipids and lipid-like molecules	Sterol Lipids	HMDB0000414	null	-
positive	pos-M261T173	261.037	2.89003	hmdb::1D-myo-Inositol 3-phosphate; E10; true; HMDB0006814	261.041	[M+H]+	73.6	60.7	72.6	50	57.06887:43 70.84692:43 87.05667:43 114.05081:51 115.05315:203 119.02826:51 124.08074:43 136.05215:43 143.05453:102 159.04039:51 163.03329:43 171.04271:1019 178.78204:43 186.03516:102 192.05045:43 199.03603:1768 207.18388:43 215.03168:463 228.12013:43 243.02684:203 260.98703:101 261.03467:1619 261.04147:4110	1D-myo-Inositol 3-phosphate	C6H13O9P	Organic oxygen compounds	Organooxygen compounds	HMDB0006814	C04006	-
negative	neg-M94T89	94.03	1.48593	hmdb::1H-Pyrrole-2-carboxaldehyde; E10; true; HMDB0036057	94.0311	[M-H]-	86.1	75	75	100	94.02972:102	1H-Pyrrole-2-carboxaldehyde	C5H5NO	Organic oxygen compounds	Organooxygen compounds	HMDB0036057	null	-
negative	neg-M94T62	94.0301	1.04093	hmdb::1H-Pyrrole-2-carboxaldehyde; E10; true; HMDB0036057	94.0311	[M-H]-	79.5	55.2	75	100	79.95819:43 94.02847:51 94.03663:51	1H-Pyrrole-2-carboxaldehyde	C5H5NO	Organic oxygen compounds	Organooxygen compounds	HMDB0036057	null	-
negative	neg-M94T139	94.0301	2.32155	hmdb::1H-Pyrrole-2-carboxaldehyde; E10; true; HMDB0036057	94.0309	[M-H]-	85.9	75	75	100	94.03027:51 94.03844:153	1H-Pyrrole-2-carboxaldehyde	C5H5NO	Organic oxygen compounds	Organooxygen compounds	HMDB0036057	null	-
negative	neg-M94T163	94.0305	2.71058	hmdb::1H-Pyrrole-2-carboxaldehyde; E10; true; HMDB0036057	94.0308	[M-H]-	72.3	33.6	75	100	66.0332:51 66.03662:102 66.0389:51 66.04004:102 66.04232:51 94.02818:51 94.03227:51 94.03908:102	1H-Pyrrole-2-carboxaldehyde	C5H5NO	Organic oxygen compounds	Organooxygen compounds	HMDB0036057	null	-
negative	neg-M161T147	161.082	2.45592	hmdb::1-Hydroxy-2-pentanone; E20; true; HMDB0059678	161.083	[M+Hac-H]-	83.7	94	58.5	57.1	43.021:43 71.04844:51 73.03379:51 101.02788:43	1-Hydroxy-2-pentanone	C5H10O2	Organic oxygen compounds	Organooxygen compounds	HMDB0059678	null	-
positive	pos-M193T173_1	193.085	2.88673	hmdb::1'-Hydroxychavicol acetate; E40; true; HMDB0041007	193.086	[M+H]+	79	76.5	64.3	53.6	41.04039:51 43.01826:153 51.02545:102 53.03984:203 55.0099:51 55.01823:203 57.03389:826 71.04919:43 77.03942:1156 79.05508:1491 91.05673:425 95.06032:51 103.05347:821 105.04713:143 105.07015:5020 107.04971:4804 110.95032:43 115.05323:254 119.08502:464 128.06619:102 129.06758:102 131.0435:346 132.05161:152 133.06358:12196 133.09436:139 143.0412:51 147.07944:947 155.06039:51 175.06198:51 175.07127:…	1'-Hydroxychavicol acetate	C11H12O3	Benzenoids	Phenol esters	HMDB0041007	null	-
positive	pos-M190T83	190.107	1.37741	hmdb::1-hydroxyhexanoylglycine; E10; true; HMDB0094718	190.107	[M+H]+	75.8	41.6	86.3	85.7	29.03885:43 41.03736:51 44.04717:51 56.04971:51 59.04789:51 59.05005:51 72.08376:102 73.079:102 81.0703:43 84.04531:153 84.08135:152 88.04091:51 94.06796:43 98.06285:51 100.07951:102 101.08212:102 112.07175:51 116.96535:43 126.09158:152 128.11304:43 130.02243:51 140.7025:43 144.10381:152 154.07877:43 172.08707:51 172.09444:102 175.04677:43 190.14439:152	1-hydroxyhexanoylglycine	C8H15NO4	Organic acids and derivatives	Carboxylic acids and derivatives	HMDB0094718	null	-
positive	pos-M190T59	190.107	0.98825	hmdb::1-hydroxyhexanoylglycine; E10; true; HMDB0094718	190.107	[M+H]+	73.4	44.4	78.1	71.4	42.03311:51 55.05057:51 55.05265:102 57.04667:51 60.07755:102 70.06211:254 75.04501:43 82.06065:51 84.08258:420 85.08465:203 87.04107:51 90.04805:51 94.06096:51 98.0932:102 100.068:102 103.03931:51 112.04755:51 120.57602:43 126.05312:51 126.09096:254 128.07106:102 130.08099:51 131.09505:203 138.46553:43 144.10123:760 146.05963:51 154.07076:51 172.08759:51 190.05179:51 190.10793:296 190.14471:152	1-hydroxyhexanoylglycine	C8H15NO4	Organic acids and derivatives	Carboxylic acids and derivatives	HMDB0094718	null	-
negative	neg-M202T60	202.073	0.996767	hmdb::1-Isothiocyanato-7-(methylthio)heptane; E10; true; HMDB0038440	202.073	[M-H]-	78.9	71.1	76.5	44.4	58.00688:203 59.01427:2478 66.03129:51 69.03684:51 71.01301:203 82.02394:102 84.04538:3334 94.03906:51 107.03191:51 110.0628:203 122.0629:153 126.05686:51 128.07001:153 140.06143:50 140.07141:656 154.05673:51 156.06735:925 158.08041:254 160.61667:43 184.06537:335 202.07326:7318	1-Isothiocyanato-7-(methylthio)heptane	C9H17NS2	Organosulfur compounds	Isothiocyanates	HMDB0038440	null	-
negative	neg-M202T88	202.073	1.46527	hmdb::1-Isothiocyanato-7-(methylthio)heptane; E10; true; HMDB0038440	202.074	[M-H]-	78.2	69.8	76.3	44.4	42.00006:203 58.00231:51 59.01074:1229 59.01398:2096 66.03103:51 71.01276:153 74.03656:43 84.04391:4099 94.03212:102 110.04949:51 120.04542:51 138.05487:51 140.06323:101 140.07486:511 152.87766:51 154.04999:102 156.06934:863 158.0789:152 184.05246:102 184.06007:254 202.07581:8936	1-Isothiocyanato-7-(methylthio)heptane	C9H17NS2	Organosulfur compounds	Isothiocyanates	HMDB0038440	null	-
positive	pos-M166T87	166.072	1.45276	hmdb::1-Methylguanine; E20; true; HMDB0003282	166.072	[M+H]+	83.7	86.4	72.4	50	42.03362:153 44.04993:432 55.02736:153 57.03579:43 67.02808:203 69.04437:102 79.02264:51 79.02888:102 82.04536:51 84.08002:931 86.09659:203 94.03658:51 98.05445:51 107.0254:254 124.04861:1664 128.04146:51 129.10817:153 147.11787:102 149.04692:4062 152.96526:43 166.0424:140 166.07317:8570	1-Methylguanine	C6H7N5O	Organoheterocyclic compounds	Imidazopyrimidines	HMDB0003282	C04152	-
negative	neg-M140T144	140.072	2.40723	hmdb::1-Methylpyrrole; E10; true; HMDB0033113	140.073	[M+Hac-H]-	73.2	38	75	100	78.03966:43 80.04815:43	1-Methylpyrrole	C5H7N	Organoheterocyclic compounds	Pyrroles	HMDB0033113	null	-
negative	neg-M185T85	185.057	1.41192	hmdb::1-Naphthaleneacetic acid; E20; true; HMDB0032708	185.045	[M-H]-	78.1	48	85.2	100	68.99657:51 85.02991:51 111.00296:51 114.68539:43 141.0705:51 167.04175:43 185.04102:51	1-Naphthaleneacetic acid	C12H10O2	Benzenoids	Naphthalenes	HMDB0032708	C13014	-
positive	pos-M359T334_2	359.295	5.5716	hmdb::1-Phenyl-1,3-octadecanedione; E10; true; HMDB0035583	359.295	[M+H]+	72.2	45.6	73.5	66.7	39.02047:102 39.02222:152 41.04043:299 43.05423:203 53.03786:203 55.01828:153 55.05474:2370 57.07426:203 65.03621:203 67.05471:7745 69.07021:2980 70.0727:102 71.0836:153 73.06709:203 77.03828:254 79.05142:2012 81.0703:19054 82.06829:152 83.04808:311 83.08647:4539 85.06524:807 91.0555:987 92.05505:102 93.06953:6307 94.07188:203 95.08508:26397 96.0858:152 97.06271:847 97.10007:1734 99.04253:496 99.…	1-Phenyl-1,3-octadecanedione	C24H38O2	Organic oxygen compounds	Organooxygen compounds	HMDB0035583	null	-
positive	pos-M317T315	317.247	5.24443	hmdb::1-Phenyl-1,3-pentadecanedione; E10; true; HMDB0035580	317.248	[M+H]+	73.3	59.5	68.8	43.3	41.0397:102 43.01665:1239 53.03813:51 67.05281:504 69.07297:203 77.04247:51 79.05319:788 81.07084:2165 83.08192:387 85.06453:560 91.03872:51 91.05346:728 93.07156:1132 95.08302:1613 97.0648:153 99.0782:469 103.06007:51 105.06963:1085 107.08551:1272 109.06775:101 109.10001:1215 111.07853:1913 111.11997:102 113.09274:102 117.06758:254 119.07998:926 121.0987:1319 123.11414:203 128.06578:102 129.0703…	1-Phenyl-1,3-pentadecanedione	C21H32O2	Organic oxygen compounds	Organooxygen compounds	HMDB0035580	null	-
positive	pos-M100T151	100.075	2.52188	hmdb::1-Pyrrolidinecarboxaldehyde; E20; true; HMDB0034587	100.076	[M+H]+	83.2	66.5	80.6	88.9	27.02343:102 29.01495:254 30.03417:478 31.98947:602 32.73549:43 37.01023:153 39.02109:151 39.02635:758 41.02936:100 41.04015:1223 42.01188:152 43.01892:657 43.88243:203 44.01553:47827 44.05373:152 45.03298:102 53.00369:51 53.03947:254 54.03496:631 55.01887:203 55.05637:6539 56.0516:22884 57.03453:515 57.07165:828 58.06773:152 59.04005:254 67.0426:102 68.02799:51 72.04741:886 72.08317:2023 80.0550…	1-Pyrrolidinecarboxaldehyde	C5H9NO	Organoheterocyclic compounds	Pyrrolidines	HMDB0034587	null	-
positive	pos-M70T55	70.0647	0.922033	hmdb::1-Pyrroline; E10; true; HMDB0012497	70.0649	[M+H]+	92.2	86.7	86.7	100	43.05659:43 53.04877:51 70.06312:203 70.06664:408	1-Pyrroline	C4H7N	Organoheterocyclic compounds	Pyrrolines	HMDB0012497	C15668	-
negative	neg-M373T344	373.273	5.72792	hmdb::2-(10-Heptadecenyl)-6-hydroxybenzoic acid; E10; true; HMDB0038522	373.275	[M-H]-	81.6	88	59.8	60	181.15594:43 297.2204:51 327.26904:51 329.28128:51 373.27164:6528	2-(10-Heptadecenyl)-6-hydroxybenzoic acid	C24H38O3	Benzenoids	Benzene and substituted derivatives	HMDB0038522	null	-
negative	neg-M161T162	161.082	2.70578	hmdb::2-(1-Ethoxyethoxy)propanoic acid; E10; true; HMDB0059918	161.084	[M-H]-	84.8	87.8	75.1	50	43.9646:43 89.02374:51 115.07681:43 161.07443:51	2-(1-Ethoxyethoxy)propanoic acid	C7H14O4	Organic acids and derivatives	Carboxylic acids and derivatives	HMDB0059918	null	-
positive	pos-M305T57_3	305.084	0.952933	hmdb::2-(4-Methoxyphenyl)naphthalic anhydride; E10; true; HMDB0032909	305.083	[M+H]+	81.6	63.6	75	100	44.04819:43 60.04889:43 74.06013:102 84.07692:51 84.07949:102 100.0702:43 110.06267:51 112.05727:102 124.04263:51 130.09462:102 136.07936:43 142.09323:102 148.10724:51 153.02417:51 166.08368:43 171.10069:43 173.05673:102 186.07263:51 188.09488:43 200.08636:51 207.0213:51 210.08104:43 225.09663:43 253.08038:51 269.13037:102 275.04544:43 287.12558:102 305.08231:4377 305.12402:192 305.17307:152	2-(4-Methoxyphenyl)naphthalic anhydride	C19H12O4	Benzenoids	Naphthalenes	HMDB0032909	null	-
negative	neg-M289T169	289.127	2.81137	hmdb::2-(4-Methyl-3-pentenyl)anthraquinone; E10; true; HMDB0040916	289.129	[M-H]-	73.4	41.3	73.8	100	45.00123:51 75.46782:43 87.00684:43 111.0767:43 135.1105:43 145.05296:51 157.09097:43 207.10291:43 215.08278:51 229.10228:43 243.08473:102 259.10602:51 259.11505:102 271.12564:43 289.12619:374 289.15723:51	2-(4-Methyl-3-pentenyl)anthraquinone	C20H18O2	Benzenoids	Anthracenes	HMDB0040916	null	-
negative	neg-M178T195	178.087	3.24793	hmdb::2(N)-Methyl-norsalsolinol; E10; true; HMDB0001189	178.09	[M-H]-	78.3	51.8	75	100	79.96133:51 79.96258:51 79.96384:51 178.05298:51 178.06047:51 178.06796:51	2(N)-Methyl-norsalsolinol	C10H13NO2	Organoheterocyclic compounds	Tetrahydroisoquinolines	HMDB0001189	null	-
negative	neg-M327T488	327.289	8.12854	hmdb::2(R)-hydroxyicosanoic acid; E10; true; HMDB0061659	327.288	[M-H]-	85	89.5	74.9	50	281.28076:51 309.26923:25 327.28989:191	2(R)-hydroxyicosanoic acid	C20H40O3	Lipids and lipid-like molecules	Fatty Acyls	HMDB0061659	null	-
negative	neg-M327T389	327.289	6.48067	hmdb::2(R)-hydroxyicosanoic acid; E10; true; HMDB0061659	327.29	[M-H]-	81.7	80.4	72.3	50	116.92101:8 281.24866:17 282.29037:17 309.28799:17 325.25778:8 327.16989:17 327.28928:537	2(R)-hydroxyicosanoic acid	C20H40O3	Lipids and lipid-like molecules	Fatty Acyls	HMDB0061659	null	-
negative	neg-M181T198	181.124	3.30734	hmdb::2,2,7,7-Tetramethyl-1,6-dioxaspiro[4.4]non-3-ene; E10; true; HMDB0030006	181.123	[M-H]-	76.8	57.8	83.9	50	41.00717:43 93.04228:43 99.00589:43 181.09442:43 181.13411:43	2,2,7,7-Tetramethyl-1,6-dioxaspiro[4.4]non-3-ene	C11H18O2	Organoheterocyclic compounds	Oxolanes	HMDB0030006	null	-
negative	neg-M71T148	71.0507	2.47298	hmdb::2,2-Dimethyloxirane; E40; true; HMDB0034431	71.0506	[M-H]-	84.5	84.1	74.6	60	41.00949:43 55.02292:43 71.01412:43	2,2-Dimethyloxirane	C4H8O	Organoheterocyclic compounds	Epoxides	HMDB0034431	null	-
negative	neg-M165T53	165.041	0.8857	hmdb::2,3,4,5-Tetrahydroxypentanoic acid; E10; true; HMDB0059750	165.041	[M-H]-	73.1	80.4	37.8	41.7	59.01423:51 71.01175:51 72.99418:51 75.00755:458 87.00825:51 117.02766:43 165.04323:153	2,3,4,5-Tetrahydroxypentanoic acid	C5H10O6	Organic oxygen compounds	Organooxygen compounds	HMDB0059750	null	-
positive	pos-M443T412	443.334	6.86656	hmdb::2,3-Diacetoxypropyl stearate; E40; true; HMDB0059931	443.336	[M+H]+	76.3	93.1	32.8	50	45.03438:43 67.05031:51 67.05491:51 81.0718:102 88.08456:51 88.1096:393 95.06892:51 99.08335:43 113.0922:51 123.15559:43 130.15671:1323 133.09004:51 143.10562:43 149.12711:51 153.13506:43 159.08368:51 165.09151:152 167.07289:51 175.16118:51 179.07216:102 188.0466:51 191.08167:51 201.12238:51 207.78357:43 229.11484:51 249.20665:51 271.16608:43 275.21341:51 285.20203:51 309.23166:43 407.37463:43 42…	2,3-Diacetoxypropyl stearate	C25H46O6	Lipids and lipid-like molecules	Glycerolipids	HMDB0059931	null	-
positive	pos-M443T377	443.334	6.28576	hmdb::2,3-Diacetoxypropyl stearate; E40; true; HMDB0059931	443.337	[M+H]+	77.2	96	34.6	50	119.08961:43 137.11575:51 259.13449:43 368.24939:43 383.33057:43 399.31183:203 414.38663:43 426.44049:43 437.24207:51 441.94641:152 443.2077:153 443.27866:89 443.33777:17688 443.42352:101	2,3-Diacetoxypropyl stearate	C25H46O6	Lipids and lipid-like molecules	Glycerolipids	HMDB0059931	null	-
positive	pos-M323T146	323.124	2.44075	hmdb::2,3-Dihydro-4-(4-methoxyphenyl)-1H-phenalene-1,2,3-triol; E10; true; HMDB0041399	323.124	[M+H]+	72.4	40	83.5	66.7	55.01593:51 55.0576:102 60.04795:51 64.25482:43 69.06892:51 70.05965:152 72.07899:152 74.00134:51 77.04317:43 82.06068:51 84.04273:153 84.08135:657 86.09534:419 95.05376:51 99.09167:51 102.05001:153 104.05119:102 110.05343:51 110.06668:102 114.06043:43 119.06267:51 120.07754:102 124.05337:51 126.06636:51 129.09708:254 130.04485:102 130.15855:203 131.16006:203 133.06117:51 135.04776:51 136.07605:1…	2,3-Dihydro-4-(4-methoxyphenyl)-1H-phenalene-1,2,3-triol	C20H18O4	Benzenoids	Naphthalenes	HMDB0041399	null	-
positive	pos-M150T152_2	150.09	2.53821	hmdb::2,3-Dihydro-5-methyl-1H-pyrrolizine-7-carboxaldehyde; E20; true; HMDB0040029	150.09	[M+H]+	70.7	43.1	74.2	66.7	41.03736:51 43.01795:153 53.03452:51 54.03514:254 56.04762:153 59.99902:43 67.01664:51 67.02009:102 70.0632:43 79.03395:51 80.04576:102 82.06071:152 84.08009:336 85.02777:481 86.03284:102 87.03858:153 94.05165:102 94.06255:203 96.01721:51 99.04839:43 105.06773:51 106.06461:51 110.05642:51 117.05502:51 120.08067:102 122.05974:452 122.09542:102 124.05811:51 127.07582:51 135.06415:51 148.10062:43 15…	2,3-Dihydro-5-methyl-1H-pyrrolizine-7-carboxaldehyde	C9H11NO	Organoheterocyclic compounds	Pyrrolizines	HMDB0040029	null	-
positive	pos-M104T61	104.052	1.02178	hmdb::2,3-Dihydrothiophene; E20; true; HMDB0033875	104.052	[M+NH4]+	70.5	22.1	84.3	100	30.0357:153 33.25734:43 39.02208:254 41.0376:326 43.04305:253 44.98232:102 45.03412:452 52.99686:43 58.06601:1957 60.06987:51 61.0094:203 69.03168:152 86.05754:51 87.04246:647 104.10548:153	2,3-Dihydrothiophene	C4H6S	Organoheterocyclic compounds	Dihydrothiophenes	HMDB0033875	null	-
negative	neg-M193T83	193.072	1.37907	hmdb::2,3-Dihydroxy-2-methylbutanoic acid; E20; true; HMDB0029576	193.072	[M+Hac-H]-	74.8	60.3	75.5	41.7	43.01664:51 59.01225:51 71.01077:51 73.02798:153 79.95564:43 87.04255:51 87.04517:102 89.02382:404 105.02099:43 116.0458:51 175.04843:51	2,3-Dihydroxy-2-methylbutanoic acid	C5H10O4	Lipids and lipid-like molecules	Fatty Acyls	HMDB0029576	null	-
negative	neg-M133T147	133.04	2.44905	hmdb::2,3-Dihydroxyvaleric acid; E10; true; HMDB0000421	133.051	[M-H]-	76.9	88.9	37.5	50	87.04357:51 89.05934:43 115.04688:102	2,3-Dihydroxyvaleric acid	C5H10O4	Lipids and lipid-like molecules	Fatty Acyls	HMDB0000421	null	-
negative	neg-M133T92	133.051	1.53863	hmdb::2,3-Dihydroxyvaleric acid; E10; true; HMDB0000421	133.052	[M-H]-	88.4	89.4	80.6	66.7	41.00933:51 59.01603:51 71.01989:102 89.02776:102 115.01103:51 133.05853:273	2,3-Dihydroxyvaleric acid	C5H10O4	Lipids and lipid-like molecules	Fatty Acyls	HMDB0000421	null	-
negative	neg-M133T65	133.05	1.0863	hmdb::2,3-Dihydroxyvaleric acid; E20; true; HMDB0000421	133.051	[M-H]-	82.2	64.9	73.9	100	31.99111:78 41.00494:145 43.01966:216 44.99506:8 44.99977:119 49.82929:7 57.03506:34 59.0125:25 71.01693:986 72.99343:73 75.0068:17 78.95592:25 85.03071:17 87.01134:214 87.04671:65 89.0214:59 115.0017:157 133.01733:34 133.05135:476	2,3-Dihydroxyvaleric acid	C5H10O4	Lipids and lipid-like molecules	Fatty Acyls	HMDB0000421	null	-
negative	neg-M341T196	341.195	3.27367	hmdb::2,3-Dinor-6-keto-prostaglandin F1 a; E10; true; HMDB0002277	341.197	[M-H]-	81.8	70.6	88.4	50	99.0079:43 141.08566:43 149.09448:51 165.12703:43 181.12115:102 193.07474:43 201.11061:51 207.17278:43 225.07291:51 237.07951:43 253.05446:43 267.04803:51 279.19208:102 297.21448:152 305.16275:102 313.18112:51 323.20392:152 341.18716:555	2,3-Dinor-6-keto-prostaglandin F1 a	C18H30O6	Lipids and lipid-like molecules	Fatty Acyls	HMDB0002277	null	-
positive	pos-M167T169	167.106	2.81477	hmdb::2,4,7-Decatrienoic acid; E20; true; HMDB0035235	167.108	[M+H]+	84.4	69.1	82.8	88	39.02397:203 41.03862:809 43.01738:620 51.02348:102 53.03886:152 55.05368:427 57.07212:51 59.04594:203 65.03732:254 67.05239:482 69.0667:253 69.07019:788 77.03579:1298 78.04964:102 79.05514:2901 81.06774:1693 83.04933:153 91.05547:1769 92.06714:102 93.07086:2229 95.08641:254 97.06129:481 103.05357:373 104.74666:102 105.07024:2783 106.07578:102 107.0498:152 107.08466:1847 109.06541:153 119.08513:2…	2,4,7-Decatrienoic acid	C10H14O2	Lipids and lipid-like molecules	Fatty Acyls	HMDB0035235	null	-
negative	neg-M231T156	230.997	2.60572	hmdb::2,4-Dihydroxyacetophenone 5-sulfate; E20; true; HMDB0041646	230.999	[M-H]-	77.9	65.1	81.1	50	69.0362:43 79.04989:51 79.05862:153 79.95879:102 80.96763:153 87.92059:43 93.03659:102 95.94912:102 105.03516:102 106.04053:153 107.04922:1292 109.03111:43 114.03533:51 127.07116:43 138.03206:43 151.03654:3404 173.08414:43 185.08908:51 187.00613:153 230.99883:1130 231.09059:102	2,4-Dihydroxyacetophenone 5-sulfate	C8H8O6S	Organic oxygen compounds	Organooxygen compounds	HMDB0041646	null	-
positive	pos-M149T214	149.132	3.56232	hmdb::2,4-Dimethyl-1-(1-methylethyl)-benzene; E40; true; HMDB0061810	149.131	[M+H]+	71.1	70.6	40.2	52.9	39.02264:51 45.01686:43 53.04157:51 55.05751:102 65.04272:152 77.03811:101 79.05377:203 81.07017:101 91.05547:318 93.07631:253 95.08646:102 107.08776:203 111.21703:43 119.08546:203 149.1342:203	2,4-Dimethyl-1-(1-methylethyl)-benzene	C11H16	Lipids and lipid-like molecules	Prenol lipids	HMDB0061810	null	-
negative	neg-M233T153	233.103	2.54292	hmdb::2,4-Dimethylpimelic acid; E10; true; HMDB0059760	233.104	[M+FA-H]-	73.3	41.2	89.1	66.7	59.01465:43 80.96514:43 95.02988:43 103.05022:51 132.0912:43 143.11589:51 157.13811:43 169.05138:51 187.08673:51 187.10977:153 215.10004:43 233.16336:152	2,4-Dimethylpimelic acid	C9H16O4	Lipids and lipid-like molecules	Fatty Acyls	HMDB0059760	null	-
negative	neg-M155T189	155.108	3.14365	hmdb::2,4-Octadiene; E10; true; HMDB0061900	155.109	[M+FA-H]-	85.7	75	75	100	109.06531:43	2,4-Octadiene	C8H14	Hydrocarbons	Unsaturated hydrocarbons	HMDB0061900	null	-
positive	pos-M114T164	114.09	2.73318	hmdb::2,5-Dihydro-2,4,5-trimethyloxazole; E10; true; HMDB0031199	114.091	[M+H]+	71.8	39.4	71.7	85.7	39.02475:51 42.03846:102 44.05114:284 53.00397:43 55.05668:203 58.03062:2597 58.06593:254 70.06546:1704 72.93972:153 81.05996:51 86.05726:203 114.09419:2563	2,5-Dihydro-2,4,5-trimethyloxazole	C6H11NO	Organoheterocyclic compounds	Azolines	HMDB0031199	null	-
positive	pos-M193T309	193.158	5.14869	hmdb::2,5-Diisopropyl-4-methylphenol; E40; true; HMDB0029821	193.157	[M+H]+	72.5	67.2	49	57.7	55.05046:51 59.04478:43 67.05235:416 69.07365:102 77.03825:51 79.0514:153 81.0665:152 86.95336:43 91.05285:152 93.06823:152 95.08102:484 97.06277:153 105.07037:254 106.75233:102 107.0819:152 117.06075:102 117.08202:51 119.0838:254 123.07753:51 131.07925:51 133.09962:613 135.12074:203 137.13408:51 147.1208:153 165.3712:43 175.14629:396 193.14458:51	2,5-Diisopropyl-4-methylphenol	C13H20O	Lipids and lipid-like molecules	Prenol lipids	HMDB0029821	null	-
positive	pos-M167T214	167.142	3.5647	hmdb::2,5-Undecadienal; E20; true; HMDB0033546	167.143	[M+H]+	86.9	78	80.6	87	38.01961:51 39.02439:153 41.04088:374 43.05287:102 53.03646:51 53.04259:153 55.05439:682 57.03149:51 57.06755:102 59.0521:51 65.04385:51 67.05215:254 69.06998:636 71.62065:43 77.03934:102 79.05377:254 81.06512:51 81.06891:1064 83.04158:51 83.08636:688 85.06256:51 91.05681:203 93.06818:393 95.08236:203 97.06275:203 99.03561:43 107.08921:563 109.09203:51 109.10083:203 111.07788:203 121.09498:51 121…	2,5-Undecadienal	C11H18O	Organic oxygen compounds	Organooxygen compounds	HMDB0033546	null	-
negative	neg-M167T159	167.071	2.65664	hmdb::2,6-Dimethoxy-4-methylphenol; E10; true; HMDB0029680	167.071	[M-H]-	74.3	56.6	74.3	50	79.05151:43 105.03812:51 167.02856:51 167.07574:102	2,6-Dimethoxy-4-methylphenol	C9H12O3	Benzenoids	Phenols	HMDB0029680	null	-
negative	neg-M197T182	197.082	3.03124	hmdb::2,6-Dimethyl-1,4-benzenediol; E10; true; HMDB0032137	197.082	[M+Hac-H]-	85.8	75	75	100	137.10269:43	2,6-Dimethyl-1,4-benzenediol	C8H10O2	Benzenoids	Phenols	HMDB0032137	null	-
negative	neg-M183T225	183.139	3.74675	hmdb::2,6-Dimethyl-2,4-heptadiene; E10; true; HMDB0031415	183.141	[M+Hac-H]-	70.3	27.9	75	100	68.99316:43 123.08115:43 139.11453:43	2,6-Dimethyl-2,4-heptadiene	C9H16	Hydrocarbons	Olefins	HMDB0031415	null	-
positive	pos-M299T148	299.162	2.46055	hmdb::2,9-Dimethyl-2,9-diazatricyclo[10.2.2.25,8]octadeca-5,7,12,14,15,17-hexaene-3,10-diol, 9CI; E10; true; HMDB0038832	299.171	[M+H]+	85.6	78.2	86	100	43.01901:102 44.05103:1284 55.05447:102 69.0337:153 70.0653:102 71.05839:102 72.07873:102 73.04872:152 79.05103:102 82.06535:153 84.07832:374 86.05707:254 86.0701:203 87.04328:1580 94.06325:799 96.05918:203 98.07884:102 100.07597:203 101.05315:102 101.06303:152 106.06518:51 108.08176:102 110.0761:151 110.10114:516 111.05198:102 111.08897:152 112.07676:203 113.08385:203 114.292:51 119.06926:51 124…	2,9-Dimethyl-2,9-diazatricyclo[10.2.2.25,8]octadeca-5,7,12,14,15,17-hexaene-3,10-diol, 9CI	C18H22N2O2	Organonitrogen compounds	Amines	HMDB0038832	null	-
negative	neg-M297T414	297.152	6.8949	hmdb::2,9-Dimethyl-2,9-diazatricyclo[10.2.2.25,8]octadeca-5,7,12,14,15,17-hexaene-3,10-diol, 9CI; E20; true; HMDB0038832	297.15	[M-H]-	71.3	75.8	81.1	66.7	182.43329:51 183.01596:152 279.19452:43 297.15201:774 297.17621:151	2,9-Dimethyl-2,9-diazatricyclo[10.2.2.25,8]octadeca-5,7,12,14,15,17-hexaene-3,10-diol, 9CI	C18H22N2O2	Organonitrogen compounds	Amines	HMDB0038832	null	-
negative	neg-M417T432	417.334	7.19425	hmdb::20a,22b-Dihydroxycholesterol; E10; true; HMDB0006763	417.337	[M-H]-	79.5	64.7	79.3	66.7	45.99073:13 61.98547:51 96.95173:13 96.96002:13 117.07945:11 142.92728:25 299.24438:11 381.30841:13 399.29001:11 417.33014:64	20a,22b-Dihydroxycholesterol	C27H46O3	Lipids and lipid-like molecules	Sterol Lipids	HMDB0006763	C05501	-
positive	pos-M419T269	419.351	4.48155	hmdb::20a,22b-Dihydroxycholesterol; E20; true; HMDB0006763	419.349	[M+H]+	71	53.1	67.7	46.7	55.0851:43 61.03159:51 71.0815:51 83.08302:43 85.06823:203 91.05058:51 95.3925:43 99.0808:102 105.06798:51 107.08675:102 109.10713:152 115.08266:102 123.12482:51 127.11395:153 133.09052:51 135.1132:102 139.1116:51 139.12154:51 147.10614:51 149.12939:102 155.00046:43 159.1162:153 163.14952:102 167.02278:43 177.15784:102 194.07738:43 199.13899:43 201.16116:102 203.17355:102 207.1839:51 215.18414:10…	20a,22b-Dihydroxycholesterol	C27H46O3	Lipids and lipid-like molecules	Sterol Lipids	HMDB0006763	C05501	-
positive	pos-M419T244	419.35	4.07078	hmdb::20a,22b-Dihydroxycholesterol; E20; true; HMDB0006763	419.351	[M+H]+	70.1	54	59.4	50	59.04912:43 67.05232:51 69.07012:51 77.03447:43 81.06133:51 81.06639:152 83.07996:51 88.1158:51 97.09438:51 99.07453:102 105.06724:51 107.08308:203 109.09608:102 113.0902:102 115.08331:51 119.07885:51 121.10065:153 127.07339:51 133.08296:51 135.11375:102 136.11934:51 139.11543:43 143.07474:51 147.11343:153 149.12985:153 151.09096:51 157.1004:51 161.13675:153 169.07991:43 173.10376:51 173.13702:51…	20a,22b-Dihydroxycholesterol	C27H46O3	Lipids and lipid-like molecules	Sterol Lipids	HMDB0006763	C05501	-
positive	pos-M334T344	334.273	5.72744	hmdb::20a-Dihydroprogesterone; E20; true; HMDB0003069	334.273	[M+NH4]+	72.8	69.4	50.1	55.2	67.04554:51 81.06274:102 81.06779:152 85.06138:203 99.0789:51 105.07605:51 107.0789:102 109.10213:102 119.08978:51 121.10085:152 123.11785:102 133.0994:102 135.1156:203 143.0817:51 147.0694:51 147.11708:323 149.13696:203 157.11298:43 159.11508:203 161.13344:203 163.09996:102 171.11284:102 173.12991:102 175.14394:102 179.1468:51 189.12389:102 191.14514:51 199.14934:203 215.18861:102 217.15184:102 …	20a-Dihydroprogesterone	C21H32O2	Lipids and lipid-like molecules	Sterol Lipids	HMDB0003069	C04042	-
positive	pos-M403T374	403.356	6.23828	hmdb::20alpha-Hydroxycholesterol; E20; true; HMDB0006283	403.355	[M+H]+	70.2	55.8	62.6	41.4	55.03252:51 69.07103:102 79.06105:51 81.07374:153 83.08996:153 85.10763:51 95.08609:254 99.08551:102 105.07281:102 107.07854:51 109.09737:203 119.05112:51 121.06496:51 121.10204:152 129.02115:203 133.09906:152 135.11691:203 136.11925:51 141.07138:43 145.09544:102 147.12187:253 149.13321:203 151.11333:102 154.1263:43 159.11479:102 161.11711:101 163.14989:153 171.12726:51 173.12779:102 175.14554:15…	20alpha-Hydroxycholesterol	C27H46O2	Lipids and lipid-like molecules	Sterol Lipids	HMDB0006283	C05500	-
positive	pos-M403T362	403.356	6.03791	hmdb::20alpha-Hydroxycholesterol; E20; true; HMDB0006283	403.356	[M+H]+	70.7	55.8	62.2	48.3	41.0365:51 55.05846:51 57.06849:102 61.02761:51 69.07082:102 71.08776:102 79.05079:102 81.06459:51 81.06712:152 91.04539:51 93.07015:51 95.08295:203 99.07668:51 105.06081:102 107.0882:102 109.09978:102 111.11231:102 119.08575:102 121.10143:102 129.01727:614 131.08281:102 133.09833:153 135.11617:153 139.00197:102 145.10136:102 147.11761:152 149.1272:153 151.07448:51 157.00264:51 159.12624:102 161.…	20alpha-Hydroxycholesterol	C27H46O2	Lipids and lipid-like molecules	Sterol Lipids	HMDB0006283	C05500	-
negative	neg-M367T216	367.211	3.59713	hmdb::20-dihydroxyleukotriene B4; E10; true; HMDB0012635	367.216	[M-H]-	83.5	73.4	83.1	66.7	213.10452:43 259.17712:51 259.18842:51 279.22742:51 303.17996:51 321.22403:152 323.22015:152 349.18665:51 349.22601:153 367.22623:464	20-dihydroxyleukotriene B4	C20H32O6	Lipids and lipid-like molecules	Fatty Acyls	HMDB0012635	null	-
negative	neg-M367T175	367.211	2.91593	hmdb::20-dihydroxyleukotriene B4; E10; true; HMDB0012635	367.211	[M-H]-	85	90.3	56.3	83.3	87.04704:51 95.05151:43 113.05956:51 124.06892:51 136.0675:102 136.07898:153 140.07152:43 207.08095:51 221.16098:51 229.18802:51 235.10303:43 241.15225:43 247.15912:51 257.18762:51 259.14807:152 263.20978:102 269.18643:43 285.16919:51 285.18106:253 287.21194:102 293.20596:102 303.1926:203 305.20312:203 321.11624:51 331.16476:51 331.18521:334 335.40698:43 349.20285:102 365.18738:253 366.04916:203 …	20-dihydroxyleukotriene B4	C20H32O6	Lipids and lipid-like molecules	Fatty Acyls	HMDB0012635	null	-
positive	pos-M489T251	489.356	4.18958	hmdb::21beta-Hydroxyhederagenin; E10; true; HMDB0041039	489.359	[M+H]+	77.6	38.9	91.1	100	65.04101:51 77.04236:51 79.05557:153 81.07198:305 83.08308:153 91.05467:203 93.06466:203 95.08427:574 99.08087:298 102.09578:43 105.0695:253 107.08538:832 109.10135:728 111.08284:102 117.07201:102 119.08291:1164 121.09084:101 121.09857:812 123.11401:203 125.06285:102 131.07996:336 131.0896:1485 133.10194:1376 135.07741:102 135.11168:934 137.0937:153 139.11005:102 145.1002:738 147.10455:341 147.11…	21beta-Hydroxyhederagenin	C30H48O5	Lipids and lipid-like molecules	Prenol lipids	HMDB0041039	null	-
negative	neg-M431T287	431.314	4.77922	hmdb::24-Hydroxycalcitriol; E10; true; HMDB0006228	431.314	[M-H]-	73.9	55.5	78.2	50	257.19214:43 293.20593:51 371.29797:43 385.21326:51 413.26923:51 431.19928:102 431.28967:253	24-Hydroxycalcitriol	C27H44O4	Lipids and lipid-like molecules	Sterol Lipids	HMDB0006228	null	-
positive	pos-M433T279	433.33	4.6454	hmdb::24-Hydroxycalcitriol; E20; true; HMDB0006228	433.329	[M+H]+	76.6	72.6	56.7	58.1	55.05276:17 65.03632:17 77.04827:17 81.06285:17 81.06791:85 83.0879:51 85.0628:34 89.06496:17 93.06427:34 95.08523:68 97.09884:68 102.34232:14 105.07044:85 107.08196:98 109.10375:51 119.05777:17 119.08382:222 120.09261:17 123.11336:34 125.09044:34 129.06953:34 131.08243:34 133.09796:85 135.1158:51 137.13074:34 145.09766:85 147.11218:51 149.13031:51 157.08856:17 157.09735:51 159.11354:187 161.1265…	24-Hydroxycalcitriol	C27H44O4	Lipids and lipid-like molecules	Sterol Lipids	HMDB0006228	null	-
negative	neg-M437T352_2	437.324	5.86499	hmdb::27-Nor-5b-cholestane-3a,7a,12a,24,25-pentol; E10; true; HMDB0002126	437.336	[M-H]-	73.5	62.4	81.3	66.7	44.99659:8 61.98888:49 78.96037:8 96.96123:7 111.0663:7 116.92874:56 141.26138:7 196.02853:8 240.23387:8 263.20563:7 269.25351:25 281.20212:17 287.24274:7 337.30353:7 375.26736:8 375.32178:17 391.20569:8 391.25012:25 391.27789:125 393.33301:17 401.25565:8 419.29636:34 419.31363:98 435.84991:7 437.22867:17 437.29034:57 437.32263:352	27-Nor-5b-cholestane-3a,7a,12a,24,25-pentol	C26H46O5	Lipids and lipid-like molecules	Sterol Lipids	HMDB0002126	null	-
negative	neg-M453T264	453.318	4.4077	hmdb::27-Norcholestanehexol; E10; true; HMDB0002157	453.318	[M-H]-	74.8	53.7	82.5	66.7	85.06579:43 96.96082:153 115.04011:51 149.14204:43 225.99756:43 273.22305:43 279.22958:102 285.21603:43 299.1933:43 323.20731:43 389.2659:51 405.25858:51 405.30664:51 407.28207:152 409.33334:682 417.29727:102 433.94949:43 435.29892:388 441.18042:51 441.30136:102 451.89404:153 453.20532:151 453.22324:251 453.24716:362 453.32489:2760	27-Norcholestanehexol	C26H46O6	Lipids and lipid-like molecules	Sterol Lipids	HMDB0002157	null	-
positive	pos-M441T412	441.37	6.87492	hmdb::28-Hydroxy-14-taraxeren-3-one; E10; true; HMDB0037033	441.37	[M+H]+	70.9	46.7	75.3	63.3	41.04032:17 45.03133:17 55.05469:51 57.06997:34 65.03733:17 67.05701:119 69.06789:68 71.08362:68 77.04202:17 79.05398:51 81.07037:391 83.08911:68 85.06663:68 89.04769:17 89.05432:68 91.05294:85 93.06967:85 95.08385:750 96.08871:51 97.09607:34 99.08183:34 105.07048:209 107.08492:627 109.09941:507 111.08236:68 111.109:34 113.09362:112 117.06998:34 119.08546:310 121.10577:445 123.11816:337 124.1157:…	28-Hydroxy-14-taraxeren-3-one	C30H48O2	Lipids and lipid-like molecules	Prenol lipids	HMDB0037033	null	-
negative	neg-M469T331	469.33	5.5201	hmdb::28-Hydroxymangiferonic acid; E10; true; HMDB0040415	469.333	[M-H]-	89.7	86.6	82.5	83.3	405.33298:51 407.33395:152 409.29153:102 423.25037:102 425.32977:102 439.3129:51 451.28836:201 451.31522:695 451.33908:528 452.35382:51 467.83307:254 469.33145:17439	28-Hydroxymangiferonic acid	C30H46O4	Lipids and lipid-like molecules	Sterol Lipids	HMDB0040415	null	-
negative	neg-M515T331	515.335	5.52057	hmdb::28-Hydroxymangiferonic acid; E10; true; HMDB0040415	515.334	[M+FA-H]-	86.4	85.1	75.6	83.3	71.05069:102 405.28091:102 405.31201:102 407.3158:203 409.31885:203 421.31641:102 425.33191:253 439.2977:101 439.31537:203 451.3269:2710 467.84534:491 469.32553:113947 470.33289:1758 472.3295:153 473.04074:102 515.2702:151 515.28937:448 515.34351:151	28-Hydroxymangiferonic acid	C30H46O4	Lipids and lipid-like molecules	Sterol Lipids	HMDB0040415	null	-
positive	pos-M411T463	411.361	7.71508	hmdb::28-Norcyclomusalenone; E10; true; HMDB0032882	411.361	[M+H]+	72.9	62.3	63.8	42.3	45.03318:13 55.4523:4 69.07135:17 71.0824:13 81.06527:8 81.07033:17 83.08523:17 89.06223:8 91.05289:8 93.06827:8 95.08517:21 97.0559:13 97.06005:140 101.4225:4 107.0834:8 109.06416:174 109.10082:17 111.1119:8 119.08386:8 123.07291:8 123.11809:13 125.6376:4 133.07863:8 133.09645:21 135.11102:8 137.12921:8 141.3774:4 149.13393:13 157.11517:4 163.13451:8 165.1619:8 173.13231:8 175.14822:8 177.12535:…	28-Norcyclomusalenone	C29H46O	Lipids and lipid-like molecules	Sterol Lipids	HMDB0032882	null	-
positive	pos-M411T544	411.36	9.06591	hmdb::28-Norcyclomusalenone; E10; true; HMDB0032882	411.358	[M+H]+	73.4	62.8	61.2	50	41.0349:8 43.05318:8 55.05568:80 57.06992:48 65.03726:4 69.06898:184 71.08472:61 79.05389:8 81.06901:56 83.05062:13 83.08262:488 89.06084:8 93.0682:8 95.08646:13 97.06136:286 97.10148:78 107.09058:13 109.06406:267 109.10806:8 119.08375:13 123.07435:8 123.07903:17 125.13436:8 130.15488:13 135.11578:8 137.13237:13 139.14401:21 145.09596:8 147.1122:8 149.12691:17 151.07591:21 157.10269:4 159.12068:4…	28-Norcyclomusalenone	C29H46O	Lipids and lipid-like molecules	Sterol Lipids	HMDB0032882	null	-
negative	neg-M137T161	137.061	2.68602	hmdb::2-Acetyl-3,5-dimethylfuran; E20; true; HMDB0032159	137.062	[M-H]-	85.7	85.9	85.6	44.4	41.00195:102 57.03156:102 69.0019:51 81.03385:43 95.05067:1672 119.05056:51 122.02869:51 135.03911:43 137.06:1625	2-Acetyl-3,5-dimethylfuran	C8H10O2	Organooxygen compounds	Carbonyl compounds	HMDB0032159	null	-
positive	pos-M112T82	112.05	1.35995	hmdb::2-Acetyloxazole; E20; true; HMDB0038175	112.05	[M+H]+	81	69.2	86.2	50	75.01025:43 94.02359:51 112.0396:51	2-Acetyloxazole	C5H5NO2	Organic oxygen compounds	Organooxygen compounds	HMDB0038175	null	-
positive	pos-M123T80	123.054	1.32807	hmdb::2-Acetylpyrazine; E10; true; HMDB0031861	123.054	[M+H]+	73.3	28.6	87.7	100	43.05659:14 66.04766:34 68.98487:17 77.03941:51 79.05633:34 81.04369:68 90.03613:14 95.04821:17 105.05035:17 123.04353:17 123.05598:34	2-Acetylpyrazine	C6H6N2O	Organooxygen compounds	Carbonyl compounds	HMDB0031861	null	-
negative	neg-M201T161	201.077	2.6778	hmdb::2-Amino-1,6-dimethylfuro[3,2-e]imidazo[4,5-b]pyridine; E10; true; HMDB0035175	201.076	[M-H]-	79.9	56.5	75	100	69.02429:43 139.08437:51 201.0721:51 201.10994:102	2-Amino-1,6-dimethylfuro[3,2-e]imidazo[4,5-b]pyridine	C10H10N4O	Organoheterocyclic compounds	Imidazopyridines	HMDB0035175	null	-
negative	neg-M212T166	212.093	2.77494	hmdb::2-Amino-3,8-dimethyl-3H-imidazo[4,5-f]quinoxaline; E10; true; HMDB0029864	212.091	[M-H]-	75.9	50.2	75	100	124.02027:43 212.08508:51	2-Amino-3,8-dimethyl-3H-imidazo[4,5-f]quinoxaline	C11H11N5	Organoheterocyclic compounds	Diazanaphthalenes	HMDB0029864	C19255	-
positive	pos-M104T55	104.07	0.916117	hmdb::2-Aminoisobutyric acid; E40; true; HMDB0001906	104.069	[M+H]+	88.3	89.3	85.7	60	29.01491:152 30.03491:351 31.99183:102 37.00853:153 39.02461:1933 40.91165:51 41.04018:5894 42.03558:4603 43.01896:152 43.04291:6732 44.05005:102 45.03397:254 54.00101:51 57.03784:153 57.88825:102 58.06679:16352 58.502:51 60.08044:102 67.01175:51 82.98359:43	2-Aminoisobutyric acid	C4H9NO2	Organic acids and derivatives	Carboxylic acids and derivatives	HMDB0001906	C03665	-
negative	neg-M137T82	137.036	1.3673	hmdb::2-Aminonicotinic acid; E40; true; HMDB0061680	137.036	[M-H]-	85.8	94.4	65.9	57.1	40.01909:51 65.0143:153 67.03126:51 93.04649:942	2-Aminonicotinic acid	C6H6N2O2	Organoheterocyclic compounds	Pyridines and derivatives	HMDB0061680	null	-
negative	neg-M507T308	507.366	5.13788	hmdb::2'-Apo-beta-carotenal; E10; true; HMDB0035150	507.369	[M-H]-	75	61	74	50	102.99731:43 115.0432:51 183.09418:51 183.10747:102 263.20114:43 345.2717:43 371.2366:51 377.24197:51 389.26151:51 415.31546:51 439.27747:43 447.37753:51 453.33969:102 461.35361:203 463.35825:203 463.39453:254 489.3107:51 489.34177:152 503.32355:203 507.23706:152 507.25919:152 507.29398:97 507.36356:5767	2'-Apo-beta-carotenal	C37H48O	Lipids and lipid-like molecules	Prenol lipids	HMDB0035150	null	-
negative	neg-M241T182	241.144	3.03872	hmdb::2-Carboxy-4-dodecanolide; E10; true; HMDB0030987	241.146	[M-H]-	77.4	63.7	77.6	54.5	59.01611:102 83.04572:51 121.06518:43 123.07719:102 125.09951:43 138.67851:102 139.11536:508 153.09421:43 163.11734:43 177.13342:51 179.14233:51 181.08131:333 197.12659:100 197.15222:1015 223.13577:43 241.11009:202 241.15152:530	2-Carboxy-4-dodecanolide	C13H22O4	Organoheterocyclic compounds	Lactones	HMDB0030987	null	-
positive	pos-M305T59	305.135	0.975133	hmdb::2'-Deoxymugineic acid; E10; true; HMDB0033909	305.134	[M+H]+	73.5	56.2	73.2	46.7	44.04988:102 55.04916:43 69.04661:51 70.06304:412 72.07764:153 80.05311:102 82.02617:102 84.04771:102 84.08118:2397 85.03145:102 88.03545:102 95.0604:102 102.04696:102 112.08192:203 114.10068:102 116.06483:102 118.08694:43 122.092:102 125.06857:102 126.09132:102 129.09999:102 130.05098:153 130.09901:102 136.07249:102 137.07014:102 139.08134:102 143.11746:102 146.11115:102 150.0804:102 154.08192:1…	2'-Deoxymugineic acid	C12H20N2O7	Organic acids and derivatives	Carboxylic acids and derivatives	HMDB0033909	C15485	-
negative	neg-M209T54	209.067	0.899833	hmdb::2-Deoxyribonic acid; E40; true; HMDB0000366	209.066	[M+Hac-H]-	83.5	93.3	64.1	54.5	41.00253:43 56.99864:51 59.01001:101 59.01432:446 71.01326:152 89.02033:51 101.02308:51 101.0259:102	2-Deoxyribonic acid	C5H10O5	Organic acids and derivatives	Hydroxy acids and derivatives	HMDB0000366	null	-
positive	pos-M173T153	173.091	2.5552	hmdb::2-Ethoxynaphthalene; E10; true; HMDB0029688	173.096	[M+H]+	76	38.6	84.6	100	55.05521:102 63.02348:43 69.04987:51 73.05579:43 76.01954:102 81.0294:43 85.00655:51 99.01146:43 103.02905:254 107.05099:51 107.08587:43 117.06797:102 127.02598:51 128.05508:51 129.07559:102 131.05159:153 132.05974:102 137.08609:51 145.07039:203 149.10614:43 155.05893:51 157.06206:102 158.07196:102 170.26009:43 173.07846:152 173.09323:413	2-Ethoxynaphthalene	C12H12O	Benzenoids	Naphthalenes	HMDB0029688	null	-
negative	neg-M241T284	241.18	4.73103	hmdb::2-Ethyl-1,3,3-trimethyl-2-norbornanol; E10; true; HMDB0032279	241.178	[M+Hac-H]-	74.8	56.9	76.2	50	98.96383:43 181.16026:43	2-Ethyl-1,3,3-trimethyl-2-norbornanol	C12H22O	Lipids and lipid-like molecules	Prenol lipids	HMDB0032279	null	-
negative	neg-M125T183	125.097	3.04822	hmdb::2-Ethyl-2-hexenal; E10; true; HMDB0061945	125.097	[M-H]-	80.1	75	73.4	50	125.06056:43	2-Ethyl-2-hexenal	C8H14O	Organic oxygen compounds	Organooxygen compounds	HMDB0061945	null	-
negative	neg-M166T179	166.088	2.99158	hmdb::2-Ethyl-5-methylpyridine; E10; true; HMDB0040041	166.087	[M+FA-H]-	77.6	49.6	75	100	72.99113:43 120.0499:51	2-Ethyl-5-methylpyridine	C8H11N	Organoheterocyclic compounds	Pyridines and derivatives	HMDB0040041	null	-
positive	pos-M171T338_1	171.137	5.64002	hmdb::2-Exo-hydroxy-1,8-cineole; E10; true; HMDB0059610	171.136	[M+H]+	84.8	88	75	50	171.14407:51	2-Exo-hydroxy-1,8-cineole	C10H18O2	Organoheterocyclic compounds	Oxanes	HMDB0059610	null	-
positive	pos-M226T88	226.069	1.47136	hmdb::2-Hydroxy-4,7-dimethoxy-2H-1,4-benzoxazin-3(4H)-one; E10; true; HMDB0037264	226.067	[M+H]+	73.3	53.9	69.4	75	68.05408:43 79.05396:43 84.04662:51 98.06278:43 114.05125:51 120.0573:51 163.06821:43 180.06195:51 184.30136:43 191.9893:51 196.06908:43 208.03079:102 210.01611:102 226.00581:51 226.06703:851 226.08603:151	2-Hydroxy-4,7-dimethoxy-2H-1,4-benzoxazin-3(4H)-one	C10H11NO5	Organoheterocyclic compounds	Benzoxazines	HMDB0037264	null	-
positive	pos-M339T155	339.155	2.59138	hmdb::2-Hydroxy-4-methoxy-3-(3-methyl-2-butenyl)-6-(2-phenylethenyl)benzoic acid; E10; true; HMDB0039438	339.156	[M+H]+	70.6	45.8	74.6	55.2	67.05739:43 70.06371:254 72.0807:102 77.03753:43 81.03164:51 83.08447:102 84.08059:254 86.09716:153 89.05084:43 95.04195:51 100.07158:153 104.04881:51 110.03918:51 111.0741:51 112.09007:51 116.06707:102 120.04877:51 120.08108:153 122.02602:51 124.0679:51 128.0674:102 129.10231:51 130.08372:102 132.09644:51 134.06444:413 135.04494:51 137.06593:51 140.07405:102 141.12961:43 143.05269:51 146.0321:51…	2-Hydroxy-4-methoxy-3-(3-methyl-2-butenyl)-6-(2-phenylethenyl)benzoic acid	C21H22O4	Phenylpropanoids and polyketides	Stilbenes	HMDB0039438	null	-
negative	neg-M341T408	341.21	6.79726	hmdb::2-Hydroxy-6-(8,11,14-pentadecatrienyl)benzoic acid; E10; true; HMDB0031059	341.212	[M-H]-	85.8	78.8	84.6	66.7	84.93233:51 92.03251:102 99.9223:152 106.0399:489 107.04715:203 116.92706:507 119.0485:1030 121.02367:102 133.0556:51 133.06369:314 149.09386:51 161.10278:153 173.1017:43 175.10625:153 189.13284:102 197.10303:43 203.13507:102 207.80023:43 215.14433:102 219.17072:51 229.17245:51 253.15198:102 255.19795:51 279.21994:43 281.19186:203 295.2016:1071 297.2218:7656 340.14117:102 341.13889:349 341.18555:…	2-Hydroxy-6-(8,11,14-pentadecatrienyl)benzoic acid	C22H30O3	Benzenoids	Benzene and substituted derivatives	HMDB0031059	null	-
positive	pos-M163T60	163.06	1.0056	hmdb::2-Hydroxyadipic acid; E10; true; HMDB0000321	163.06	[M+H]+	76.7	39.7	85.5	100	43.01741:51 52.03039:43 57.06898:51 61.03472:43 71.08008:43 79.0527:153 81.03368:43 92.03085:43 97.06414:102 99.00486:51 117.05912:43 127.06731:51 145.07552:43 163.03369:51	2-Hydroxyadipic acid	C6H10O5	Lipids and lipid-like molecules	Fatty Acyls	HMDB0000321	C02360	-
negative	neg-M161T59	161.046	0.9822	hmdb::2-Hydroxyadipic acid; E20; true; HMDB0000321	161.046	[M-H]-	75.6	79.5	42.1	66.7	44.99817:43 59.01299:51 59.01622:254 71.01051:102 73.03013:51 99.05348:43 115.04076:102 161.04808:152	2-Hydroxyadipic acid	C6H10O5	Lipids and lipid-like molecules	Fatty Acyls	HMDB0000321	C02360	-
positive	pos-M125T109	125.059	1.80945	hmdb::2-Hydroxybenzyl alcohol; E10; true; HMDB0059709	125.06	[M+H]+	74.7	32.3	87.9	100	43.01656:43 77.03474:51 79.04285:51 79.05284:153 107.0457:43 125.0387:51	2-Hydroxybenzyl alcohol	C7H8O2	Benzenoids	Benzene and substituted derivatives	HMDB0059709	C02323	-
negative	neg-M131T156	131.071	2.60408	hmdb::2-Hydroxycaproic acid; E20; true; HMDB0001624	131.072	[M-H]-	86.2	85	69.3	83.3	57.03342:51 69.03436:51 69.03669:51 71.05428:51 85.06782:153 87.05414:102 113.06733:51	2-Hydroxycaproic acid	C6H12O3	Lipids and lipid-like molecules	Fatty Acyls	HMDB0001624	null	-
negative	neg-M287T207	287.164	3.4492	hmdb::2-Hydroxyestradiol; E10; true; HMDB0000338	287.167	[M-H]-	88.5	75.1	86.6	100	80.94958:51 96.95258:51 185.06941:43 215.12009:51 269.20236:43 287.07852:51 287.15939:203 287.18082:101 287.21414:253	2-Hydroxyestradiol	C18H24O3	Lipids and lipid-like molecules	Sterol Lipids	HMDB0000338	C05301	-
negative	neg-M311T414_1	311.168	6.90058	hmdb::2-hydroxyethinylestradiol; E10; true; HMDB0061027	311.169	[M-H]-	75.1	55	73.5	66.7	61.9884:43 170.00594:43 183.01305:951 195.12817:51 195.13406:102 212.06346:43 293.18274:51 293.2164:51 297.16296:153 311.16885:2470	2-hydroxyethinylestradiol	C20H24O3	Lipids and lipid-like molecules	Sterol Lipids	HMDB0061027	null	-
negative	neg-M147T61	147.03	1.00848	hmdb::2-Hydroxyglutarate; E20; true; HMDB0059655	147.031	[M-H]-	87.9	93.4	85.2	40.9	41.99783:43 44.99953:102 46.99916:51 57.03479:435 59.01116:51 73.03034:152 85.01229:51 85.02912:434 101.0279:462 103.03895:394 103.06318:152 108.02774:51 129.01865:660 147.01987:102 147.03178:153	2-Hydroxyglutarate	C5H8O5	Organic acids and derivatives	Hydroxy acids and derivatives	HMDB0059655	C02630	-
negative	neg-M147T84	147.03	1.39322	hmdb::2-Hydroxyglutarate; E20; true; HMDB0059655	147.031	[M-H]-	83.9	86.9	76.2	45.5	44.99576:51 55.01919:51 57.03482:2671 71.01434:51 73.028:102 85.0318:2231 101.01392:50 101.0252:1563 103.03622:733 128.62204:51 129.01724:2645 131.26605:43 147.02861:352	2-Hydroxyglutarate	C5H8O5	Organic acids and derivatives	Hydroxy acids and derivatives	HMDB0059655	C02630	-
negative	neg-M189T83_1	189.041	1.38918	hmdb::2-Hydroxyglutaric acid lactone; E20; true; HMDB0059743	189.041	[M+Hac-H]-	80.2	86.6	62	50	60.02149:43 83.05098:51 85.0293:153 85.03837:51 111.00228:51	2-Hydroxyglutaric acid lactone	C5H6O4	Organoheterocyclic compounds	Lactones	HMDB0059743	null	-
positive	pos-M195T58	195.076	0.96925	hmdb::2-Hydroxyphenanthrene; E10; true; HMDB0059798	195.076	[M+H]+	71.1	44.5	72.5	100	44.99534:51 69.06061:51 70.0642:43 73.02961:203 78.03204:51 80.04925:102 97.02789:51 106.03077:102 119.69404:43 121.07283:51 123.05846:355 147.07777:43 177.06305:102 195.07278:815	2-Hydroxyphenanthrene	C14H10O	Benzenoids	Phenanthrenes and derivatives	HMDB0059798	null	-
negative	neg-M299T338	299.259	5.64027	hmdb::2-hydroxystearate; E10; true; HMDB0062549	299.261	[M-H]-	87	94	67.3	66.7	71.01558:43 141.13345:292 181.5024:43 225.24704:43 253.24803:203 281.24542:253 297.24023:152 299.26736:37714	2-hydroxystearate	C18H36O3	Lipids and lipid-like molecules	Fatty Acyls	HMDB0062549	null	-
negative	neg-M299T392	299.259	6.53213	hmdb::2-hydroxystearate; E10; true; HMDB0062549	299.26	[M-H]-	84.5	88	74.1	50	61.98721:22 253.25356:51 281.2518:51 299.26218:1107	2-hydroxystearate	C18H36O3	Lipids and lipid-like molecules	Fatty Acyls	HMDB0062549	null	-
negative	neg-M299T439	299.258	7.32147	hmdb::2-hydroxystearate; E10; true; HMDB0062549	299.259	[M-H]-	82.8	85.2	70.5	50	251.23448:51 253.25484:456 255.23392:203 299.2587:1098	2-hydroxystearate	C18H36O3	Lipids and lipid-like molecules	Fatty Acyls	HMDB0062549	null	-
negative	neg-M345T340	345.262	5.65903	hmdb::2-hydroxystearate; E10; true; HMDB0062549	345.261	[M+FA-H]-	83.4	82.4	68.8	66.7	44.99931:800 141.13504:291 225.23175:43 253.2569:486 281.26001:511 285.20853:43 297.24826:254 298.31433:152 299.26572:49151 300.2551:202	2-hydroxystearate	C18H36O3	Lipids and lipid-like molecules	Fatty Acyls	HMDB0062549	null	-
negative	neg-M169T182	169.087	3.03488	hmdb::2-Isopropyl-5-methylfuran; E10; true; HMDB0033238	169.088	[M+FA-H]-	75.4	43.1	75	100	97.06358:43 123.07594:43	2-Isopropyl-5-methylfuran	C8H12O	Organoheterocyclic compounds	Heteroaromatic compounds	HMDB0033238	null	-
positive	pos-M188T90	188.091	1.50357	hmdb::2-Keto-6-acetamidocaproate; E10; true; HMDB0012150	188.091	[M+H]+	71.1	40.4	78.2	63.6	39.02181:17 45.05744:17 57.03368:14 60.04467:17 68.04699:51 70.06316:85 71.06927:34 78.01736:14 84.044:34 86.05884:17 96.08734:34 110.10202:14 117.07925:34 125.97334:14 128.0717:34 142.0414:17 142.08322:34 146.08598:34 152.06363:14 170.11635:17 188.09567:17	2-Keto-6-acetamidocaproate	C8H13NO4	Organic acids and derivatives	Keto acids and derivatives	HMDB0012150	C05548	-
negative	neg-M186T143	186.077	2.3777	hmdb::2-Keto-6-acetamidocaproate; E10; true; HMDB0012150	186.077	[M-H]-	81.6	76.6	77.6	50	43.01907:102 84.04586:102 142.08424:51 168.06465:43 186.07927:153	2-Keto-6-acetamidocaproate	C8H13NO4	Organic acids and derivatives	Keto acids and derivatives	HMDB0012150	C05548	-
positive	pos-M188T60_1	188.091	1.00088	hmdb::2-Keto-6-acetamidocaproate; E20; true; HMDB0012150	188.091	[M+H]+	70.6	62.9	51	50	38.96084:153 40.9613:102 44.04659:51 46.03284:43 55.05056:102 58.06713:102 65.04071:43 70.0668:358 72.08025:563 74.06058:43 82.06445:253 84.04781:102 84.08128:407 86.09264:102 88.02893:51 100.07642:1079 102.04546:51 110.02209:51 116.06762:51 124.07154:102 124.1169:51 128.06947:1184 129.10439:102 130.0858:102 142.08238:750 147.10851:51 168.0811:43 170.07845:102 175.11972:51 177.06303:43 188.09219:…	2-Keto-6-acetamidocaproate	C8H13NO4	Organic acids and derivatives	Keto acids and derivatives	HMDB0012150	C05548	-
positive	pos-M193T173_2	193.122	2.89004	hmdb::2-Methyl-1-phenyl-2-propanyl acetate; E20; true; HMDB0031571	193.122	[M+H]+	82.2	71.7	79.3	66.7	41.04009:102 55.0523:152 59.04667:102 59.04883:254 65.03584:51 67.05089:254 77.03543:102 77.0379:254 79.05478:446 81.06865:203 83.04642:102 91.01759:102 91.05511:2274 93.07728:152 105.06701:2413 107.04945:102 117.0678:102 119.08479:254 125.05376:51 129.05939:51 131.08508:522 133.10062:5506 142.08374:102 147.12183:254 175.10645:254 193.1183:203	2-Methyl-1-phenyl-2-propanyl acetate	C12H16O2	Benzenoids	Benzene and substituted derivatives	HMDB0031571	null	-
positive	pos-M165T209	165.127	3.4819	hmdb::2-Methyl-3-(2-pentenyl)-2-cyclopenten-1-one; E20; true; HMDB0037294	165.126	[M+H]+	74.6	75.2	52.2	42.3	43.01415:51 57.06962:51 57.07068:51 65.04266:102 67.05554:153 79.05245:203 91.04467:51 91.05271:102 95.08501:153 105.04153:51 105.07031:102 109.06406:102 119.08076:51 119.08842:102 121.09796:102 137.09969:51 147.12611:51 165.11702:152	2-Methyl-3-(2-pentenyl)-2-cyclopenten-1-one	C11H16O	Organooxygen compounds	Carbonyl compounds	HMDB0037294	null	-
negative	neg-M331T443	331.262	7.37877	hmdb::2-Methyl-5-(8-pentadecenyl)-1,3-benzenediol; E10; true; HMDB0038910	331.266	[M-H]-	85.9	75	75	100	331.26645:203	2-Methyl-5-(8-pentadecenyl)-1,3-benzenediol	C22H36O2	Benzenoids	Phenols	HMDB0038910	null	-
positive	pos-M161T144	161.079	2.40408	hmdb::2-Methyladipic acid; E20; true; HMDB0029167	161.082	[M+H]+	70.8	54.7	53.5	66.7	39.02188:380 41.03831:4245 43.01524:51 43.018:203 50.0153:51 51.03028:51 53.03867:564 55.01393:200 55.01705:1898 57.03802:51 65.04066:153 67.05465:2409 69.07018:5867 73.0263:51 76.80067:102 77.03835:3242 78.80951:102 79.05276:12258 81.06789:515 87.06226:43 95.05116:51 97.06582:8840 99.88169:43 105.03763:102 105.04339:369 107.04741:152 125.06274:3945 143.07097:1629 154.05461:43 161.0724:102	2-Methyladipic acid	C7H12O4	Lipids and lipid-like molecules	Fatty Acyls	HMDB0029167	null	-
positive	pos-M159T113	159.028	1.88342	hmdb::2-Methylene-4-oxopentanedioic acid; E20; true; HMDB0037759	159.028	[M+H]+	70	52.8	58	57.1	41.03773:102 43.01738:203 53.03989:153 59.98616:43 67.0547:153 71.01258:362 73.02387:43 77.0321:51 77.03827:153 85.02638:594 86.10568:51 95.02072:102 97.07238:51 99.00759:442 105.03572:51 105.04147:51 113.0202:567 123.05862:43 141.00497:51 141.01331:153	2-Methylene-4-oxopentanedioic acid	C6H6O5	Organic acids and derivatives	Keto acids and derivatives	HMDB0037759	C06035	-
negative	neg-M157T65_2	157.015	1.08581	hmdb::2-Methylene-4-oxopentanedioic acid; E20; true; HMDB0037759	157.016	[M-H]-	78.8	76.9	68.5	42.9	41.00275:51 69.02921:51 69.03738:759 83.05033:254 87.01585:43 111.01935:102 113.06286:388 157.00269:51 157.04492:102	2-Methylene-4-oxopentanedioic acid	C6H6O5	Organic acids and derivatives	Keto acids and derivatives	HMDB0037759	C06035	-
negative	neg-M187T231	187.134	3.8564	hmdb::2-Methyloctanal; E10; true; HMDB0031684	187.134	[M+FA-H]-	80.1	75	73.3	50	141.13095:152 141.14095:51	2-Methyloctanal	C9H18O	Organic oxygen compounds	Organooxygen compounds	HMDB0031684	null	-
negative	neg-M145T189	145.087	3.15242	hmdb::2-Methylpentanal; E10; true; HMDB0031578	145.088	[M+FA-H]-	80.2	75	73.4	50	99.09386:102	2-Methylpentanal	C6H12O	Organic oxygen compounds	Organic oxides	HMDB0031578	null	-
positive	pos-M178T151_1	178.086	2.5113	hmdb::2-Naphthalenethiol; E10; true; HMDB0029689	178.073	[M+NH4]+	71	35.8	75	100	65.03848:51 70.06334:43 79.059:43 84.07628:153 93.03719:43 98.05171:43 104.06832:51 108.06066:51 116.0589:203 118.06111:203 127.03757:43 131.06013:102 133.04634:102 133.09332:152 142.06619:51 143.06537:102 148.05917:43 160.06642:102 161.08058:1266 178.06107:51 178.07419:203	2-Naphthalenethiol	C10H8S	Benzenoids	Naphthalenes	HMDB0029689	null	-
negative	neg-M159T84	159.03	1.40502	hmdb::2-Naphthalenethiol; E10; true; HMDB0029689	159.031	[M-H]-	75	49.2	75	100	99.00623:43 159.02419:51	2-Naphthalenethiol	C10H8S	Benzenoids	Naphthalenes	HMDB0029689	null	-
negative	neg-M205T83	205.035	1.389	hmdb::2-Naphthalenethiol; E10; true; HMDB0029689	205.035	[M+FA-H]-	71.3	32.5	75	100	89.01958:43 113.05982:51 125.02491:51 134.06213:43 159.06902:102	2-Naphthalenethiol	C10H8S	Benzenoids	Naphthalenes	HMDB0029689	null	-
negative	neg-M143T83	143.046	1.37652	hmdb::2-Naphthol; E20; true; HMDB0012322	143.046	[M-H]-	71.8	39	75	100	46.99707:102 85.03493:43 98.02441:51 143.04175:102	2-Naphthol	C10H8O	Benzenoids	Naphthalenes	HMDB0012322	C11713	-
positive	pos-M250T55	250.156	0.91725	hmdb::2-Pentanamido-3-phenylpropanoic acid; E10; true; HMDB0094646	250.145	[M+H]+	72.6	53.6	66	66.7	30.03466:43 38.96134:51 43.05387:43 53.03861:203 55.05553:203 57.03054:51 65.03606:51 70.04089:51 70.06438:102 72.08021:51 77.03951:102 81.02736:51 83.04943:153 85.06404:153 88.03699:43 91.04762:51 91.0503:476 95.05381:102 101.05676:153 104.05554:51 107.0415:51 112.03615:102 114.10099:51 117.05959:51 119.04895:102 122.02253:51 130.03212:51 132.08156:254 136.02864:51 140.01224:102 144.05333:43 148…	2-Pentanamido-3-phenylpropanoic acid	C14H19NO3	Organic acids and derivatives	Carboxylic acids and derivatives	HMDB0094646	null	-
negative	neg-M133T170	133.066	2.83478	hmdb::2-Phenylpropanal; E10; true; HMDB0031626	133.067	[M-H]-	74.4	40.1	75	100	115.92607:43 133.05769:43	2-Phenylpropanal	C9H10O	Benzenoids	Benzene and substituted derivatives	HMDB0031626	null	-
positive	pos-M181T243	181.158	4.04674	hmdb::2-trans-6-cis-Dodecadienal; E20; true; HMDB0032531	181.157	[M+H]+	73.1	75	49.9	41.7	55.0544:102 57.06647:51 69.06511:51 81.06852:102 83.08083:102 93.06895:102 98.98882:43 121.10007:51 135.11963:51 163.14374:51 181.12245:51	2-trans-6-cis-Dodecadienal	C12H20O	Organic oxygen compounds	Organooxygen compounds	HMDB0032531	null	-
negative	neg-M415T403	415.319	6.71912	hmdb::3 beta-Hydroxy-5-cholestenoate; E10; true; HMDB0012453	415.32	[M-H]-	86	84.5	83.4	57.1	44.99825:7 61.99213:25 110.13801:7 191.18723:7 353.28934:7 369.36047:8 385.28732:8 397.33829:25 413.9996:8 415.23181:17 415.2919:34 415.31766:355	3 beta-Hydroxy-5-cholestenoate	C27H44O3	Lipids and lipid-like molecules	Sterol Lipids	HMDB0012453	C17333	-
negative	neg-M375T390	375.288	6.50488	hmdb::3-(10-Heptadecenyl)phenol; E10; true; HMDB0038525	375.289	[M+FA-H]-	75.9	44.4	75	100	44.99916:254 96.9585:43 329.23688:51 329.24963:102 375.28891:51	3-(10-Heptadecenyl)phenol	C23H38O	Benzenoids	Phenols	HMDB0038525	null	-
negative	neg-M197T151	197.046	2.51575	hmdb::3-(3,4-Dihydroxyphenyl)lactic acid; E20; true; HMDB0003503	197.046	[M-H]-	82.3	78.2	71.7	63.6	72.98695:51 72.99054:203 81.02991:43 91.02582:51 106.03906:43 109.02517:102 117.04903:51 123.04664:276 134.03101:51 135.04233:203 144.30017:43 151.02539:51 179.02556:51 179.03307:254 197.04123:102	3-(3,4-Dihydroxyphenyl)lactic acid	C9H10O5	Phenylpropanoids and polyketides	Phenylpropanoic acids	HMDB0003503	C01207	-
negative	neg-M343T325	343.228	5.41695	hmdb::3-(8,11,14-Pentadecatrienyl)phenol; E10; true; HMDB0033862	343.225	[M+FA-H]-	74.7	44.2	75	100	262.98737:43 297.22037:51 297.23004:152 309.14767:43 343.10757:51	3-(8,11,14-Pentadecatrienyl)phenol	C21H30O	Benzenoids	Benzene and substituted derivatives	HMDB0033862	null	-
negative	neg-M205T61	205.035	1.01911	hmdb::3-(Carboxymethyl)-3-hydroxypentanedioic acid; E20; true; HMDB0059932	205.036	[M-H]-	75.9	48.3	78.4	83.3	59.01212:43 72.99911:102 99.03957:51 99.04655:51 101.02237:102 107.05237:43 123.06565:43 129.01735:43 143.02158:51 145.01488:102 157.0479:43 187.02051:51 205.03635:102	3-(Carboxymethyl)-3-hydroxypentanedioic acid	C7H10O7	Organic acids and derivatives	Carboxylic acids and derivatives	HMDB0059932	null	-
positive	pos-M175T148	175.119	2.46927	hmdb::3-(Dimethylaminomethyl)indole; E20; true; HMDB0035762	175.123	[M+H]+	72.1	44.3	80.4	55.6	44.01275:153 56.04852:102 60.81289:43 70.06751:51 78.05161:43 82.05755:51 100.07717:51 117.05674:51 122.10021:43 130.07054:102 132.03311:51 143.07063:102 146.08923:51 148.11061:102 156.08051:51 158.09723:102 175.07585:51 175.12416:152	3-(Dimethylaminomethyl)indole	C11H14N2	Organoheterocyclic compounds	Indoles and derivatives	HMDB0035762	C08304	-
negative	neg-M149T160	149.027	2.66414	hmdb::3-(Methylthio)propanal; E40; true; HMDB0031857	149.029	[M+FA-H]-	83.4	84.1	74.2	50	41.00429:51 46.99684:878 71.0164:43	3-(Methylthio)propanal	C4H8OS	Organic oxygen compounds	Organooxygen compounds	HMDB0031857	null	-
negative	neg-M321T332	321.243	5.53742	hmdb::3,???4-???Dimethyl-???5-???propyl-2-???furanundecanoic acid; E10; true; HMDB0061647	321.241	[M-H]-	87.2	86.3	89.3	50	103.11189:43 115.04831:102 277.21735:43 303.24722:102 321.24002:253 321.25763:253	3,???4-???Dimethyl-???5-???propyl-2-???furanundecanoic acid	-	Unknown	Unknown	-	-	-
negative	neg-M321T350	321.241	5.82693	hmdb::3,???4-???Dimethyl-???5-???propyl-2-???furanundecanoic acid; E10; true; HMDB0061647	321.241	[M-H]-	80.9	76.2	75.1	50	59.01075:51 115.03741:17 180.06613:14 303.22162:17 321.24152:68	3,???4-???Dimethyl-???5-???propyl-2-???furanundecanoic acid	-	Unknown	Unknown	-	-	-
negative	neg-M311T147	311.088	2.45153	hmdb::3',4',5'-Trimethoxyflavone; E10; true; HMDB0033639	311.09	[M-H]-	73.3	37.3	75	100	69.03552:51 84.04152:51 84.04281:152 93.03972:43 96.04445:102 121.02467:43 124.04135:51 128.03557:465 140.06375:102 153.04671:43 164.0343:203 169.21216:43 206.07823:43 208.08054:102 223.10522:152 249.08775:102 293.04953:51 293.07599:550 297.50818:43 311.08603:1416	3',4',5'-Trimethoxyflavone	C18H16O5	Phenylpropanoids and polyketides	Flavonoids	HMDB0033639	null	-
positive	pos-M169T148_1	169.058	2.46123	hmdb::3,4-Dihydroxybenzeneacetic acid; E25; false; HMDB0001336	169.049	[M+H]+	86.3	84.8	82.6	60	41.03811:102 51.02301:254 65.0392:51 77.04042:1306 93.06664:51 95.0493:153 105.03133:254 122.66341:51 123.04471:6212 141.0903:51	3,4-Dihydroxybenzeneacetic acid	C8H8O4	Benzenoids	Phenols	HMDB0001336	C01161	-
positive	pos-M140T57	140.069	0.955858	hmdb::3,4-Dihydroxybenzylamine; E10; true; HMDB0012153	140.07	[M+H]+	77.8	54.7	80.9	80	30.03511:43 41.04045:102 53.04095:101 55.02039:152 58.03402:51 67.04324:203 80.04829:152 81.03619:201 81.04884:804 82.04034:101 85.93774:43 92.05373:152 94.03107:202 94.06374:253 95.07416:152 96.05005:376 96.06657:101 108.03854:152 108.04584:340 109.05669:102 110.06783:779 122.04524:202 123.07426:1347 124.04504:102 140.07291:4393	3,4-Dihydroxybenzylamine	C7H9NO2	Benzenoids	Phenols	HMDB0012153	null	-
negative	neg-M183T149	183.03	2.48945	hmdb::3,4-Dihydroxymandelic acid; E20; true; HMDB0001866	183.031	[M-H]-	76.1	49.7	85.5	66.7	55.0251:43 72.99073:51 79.02061:43 83.04844:51 96.95784:102 109.02744:51 123.03992:51 139.04092:51 165.01294:51 183.02313:51	3,4-Dihydroxymandelic acid	C8H8O5	Benzenoids	Phenols	HMDB0001866	C05580	-
negative	neg-M255T161	255.086	2.68577	hmdb::3,4-Dihydroxyphenylvaleric acid; E10; true; HMDB0029233	255.086	[M+FA-H]-	88.8	77.2	85.5	100	41.00386:1083 44.99863:3409 57.02847:51 57.03377:612 59.00903:51 59.01227:152 79.05921:153 81.03515:1383 83.05083:203 91.05141:51 91.05811:254 95.05203:152 96.96428:153 101.01939:102 101.02786:303 105.07265:102 107.05216:1587 110.03766:102 111.04146:253 119.05354:102 121.10287:822 122.03791:438 123.08244:14082 125.06079:153 131.05029:51 135.04713:286 136.05246:102 142.03545:51 147.04016:101 147.0…	3,4-Dihydroxyphenylvaleric acid	C11H14O4	Benzenoids	Phenols	HMDB0029233	null	-
positive	pos-M211T177	211.096	2.94568	hmdb::3,4-Dihydroxyphenylvaleric acid; E20; true; HMDB0029233	211.096	[M+H]+	73.2	65.5	45.4	72.4	29.01344:51 31.01862:153 39.023:398 41.03944:673 43.01362:101 43.01823:1426 44.02136:51 47.26023:43 53.01328:51 53.03986:830 55.01722:1291 55.05471:13156 57.03075:617 59.04811:2878 65.03736:889 67.05474:3627 68.9956:6682 70.06687:204 71.01146:102 77.02357:49 77.04083:2807 79.05276:2100 81.03249:152 81.07041:5683 83.0482:2086 91.05164:1942 93.06837:1782 94.75559:102 95.0483:2887 95.08527:253 101.0…	3,4-Dihydroxyphenylvaleric acid	C11H14O4	Benzenoids	Phenols	HMDB0029233	null	-
negative	neg-M321T302	321.242	5.03211	hmdb::3,4-Dimethyl-5-pentyl-2-furannonanoic acid; E10; true; HMDB0061645	321.243	[M-H]-	85.8	93.8	68	54.5	57.03477:51 68.82474:51 69.03572:442 71.05328:152 72.0235:153 73.03028:1196 81.07552:51 81.07678:51 85.03291:334 97.06237:102 125.09365:51 125.10307:152 137.09589:51 137.10081:350 147.08598:51 149.09531:152 155.11934:102 167.10577:51 167.10941:102 168.12007:677 169.12831:153 170.82704:43 195.35515:43 210.46455:43 221.19385:51 223.18416:153 231.18756:51 233.18793:102 238.20378:43 249.19511:284 251…	3,4-Dimethyl-5-pentyl-2-furannonanoic acid	C20H34O3	Lipids and lipid-like molecules	Fatty Acyls	HMDB0061645	null	-
positive	pos-M351T459	351.288	7.64213	hmdb::3,4-Dimethyl-5-pentyl-2-furanundecanoic acid; E10; true; HMDB0031126	351.287	[M+H]+	77.2	68.1	69.8	51.6	41.04341:17 43.01585:25 43.05269:34 51.01989:7 55.05311:135 57.06837:42 65.03679:8 67.05187:34 69.06852:132 71.04993:17 71.08426:42 77.04025:8 79.05344:34 81.0711:121 83.08474:110 85.06091:34 85.09977:17 89.05644:25 91.05643:25 93.07321:96 95.08744:204 97.06512:42 97.10109:84 99.07573:17 105.06566:64 107.09023:175 109.05932:25 109.09744:60 111.0789:120 115.06971:7 119.08191:64 121.10374:121 123.0…	3,4-Dimethyl-5-pentyl-2-furanundecanoic acid	C22H38O3	Lipids and lipid-like molecules	Fatty Acyls	HMDB0031126	null	-
positive	pos-M331T211	331.08	3.51892	hmdb::3',4'-Di-O-methylquercetin; E10; true; HMDB0037354	331.081	[M+H]+	73.5	37.6	74.9	100	70.07475:43 85.02731:43 95.08602:51 98.98341:328 99.98614:43 107.08276:102 133.10039:51 137.13155:43 139.0968:51 147.1147:51 157.09641:51 168.06036:51 169.01187:556 170.57616:43 183.00975:51 197.14432:43 206.10956:51 211.11653:51 219.08765:43 231.12589:43 239.13914:51 249.2247:43 270.04611:203 272.14755:43 277.20413:51 285.16666:51 295.15894:51 298.04373:203 301.02783:51 303.19989:43 313.18243:51…	3',4'-Di-O-methylquercetin	C17H14O7	Phenylpropanoids and polyketides	Flavonoids	HMDB0037354	null	-
positive	pos-M199T145_1	199.107	2.40892	hmdb::3,4-Methylene suberic acid; E20; true; HMDB0059768	199.108	[M+H]+	81.2	64.5	79.2	79.2	41.03605:51 43.02027:102 53.038:51 55.05385:102 58.06303:51 65.03751:102 66.03778:51 67.05373:153 69.03306:51 72.08046:51 77.03724:153 79.05661:203 81.06797:254 84.08024:51 89.02395:43 91.0517:444 93.07112:254 94.07347:102 95.08804:102 100.07389:51 105.04606:102 107.08205:203 107.0864:254 108.08255:102 109.06425:847 110.0386:51 111.07794:307 115.05213:153 117.06694:102 119.05787:153 121.06558:362…	3,4-Methylene suberic acid	C10H14O4	Lipids and lipid-like molecules	Fatty Acyls	HMDB0059768	null	-
negative	neg-M169T154_2	169.051	2.56738	hmdb::3,4-Methyleneadipic acid; E20; true; HMDB0059756	169.05	[M-H]-	78.2	88.2	44.4	50	41.9967:51 81.07239:43 125.05626:102 151.03461:51	3,4-Methyleneadipic acid	C8H10O4	Lipids and lipid-like molecules	Fatty Acyls	HMDB0059756	null	-
negative	neg-M211T168	211.025	2.79546	hmdb::3,4-Methylenedioxybenzoic acid; E10; true; HMDB0032613	211.025	[M+FA-H]-	86.2	69.9	84.5	100	44.99843:254 59.01318:153 81.04642:43 95.04926:43 112.01418:43 121.06123:153 148.06024:43 165.06158:1187 170.83304:43	3,4-Methylenedioxybenzoic acid	C8H6O4	Organoheterocyclic compounds	Benzodioxoles	HMDB0032613	null	-
positive	pos-M227T171	227.128	2.85617	hmdb::3,4-Methylenesebacic acid; E20; true; HMDB0059729	227.127	[M+H]+	75.9	68.3	63.1	51.7	55.05683:102 67.04896:51 71.04927:102 79.05267:735 81.07535:153 91.04745:51 91.05013:102 93.06953:613 95.05905:51 105.05155:51 105.0789:51 107.08468:152 116.06159:102 119.08054:102 121.09927:2866 124.53806:43 129.03421:43 135.11557:365 145.05511:102 145.0974:152 149.08719:152 154.06032:152 154.06555:203 155.06578:102 163.11067:874 167.11046:102 173.10031:102 181.02342:102 181.07632:3083 181.12733…	3,4-Methylenesebacic acid	C12H18O4	Lipids and lipid-like molecules	Fatty Acyls	HMDB0059729	null	-
negative	neg-M225T171	225.113	2.84992	hmdb::3,4-Methylenesebacic acid; E20; true; HMDB0059729	225.113	[M-H]-	72.4	45.1	66.8	83.3	59.01064:51 59.01495:254 77.03842:51 81.95269:43 93.03297:51 95.04947:51 95.05357:51 96.95619:153 109.03159:43 133.06497:51 137.09886:51 181.08302:43 207.10428:51 225.10722:102	3,4-Methylenesebacic acid	C12H18O4	Lipids and lipid-like molecules	Fatty Acyls	HMDB0059729	null	-
negative	neg-M225T198	225.113	3.30826	hmdb::3,4-Methylenesebacic acid; E20; true; HMDB0059729	225.114	[M-H]-	84.1	72.3	88.1	66.7	96.95612:152 126.90343:43 163.11064:51 181.11932:152 207.09624:51 225.11754:102	3,4-Methylenesebacic acid	C12H18O4	Lipids and lipid-like molecules	Fatty Acyls	HMDB0059729	null	-
positive	pos-M227T190	227.127	3.17152	hmdb::3,4-Methylenesebacic acid; E40; true; HMDB0059729	227.127	[M+H]+	74	45.6	74.3	83.9	31.99132:51 39.02145:153 39.02583:51 41.03874:254 42.01229:51 43.01842:392 53.03697:153 55.01739:1331 55.05593:254 57.0341:152 57.0691:510 65.03864:153 67.05258:1739 69.0004:51 69.03072:152 69.07039:1093 71.03999:51 71.04709:203 73.06487:102 77.03848:203 79.05412:1249 81.06671:811 83.05085:153 85.06416:898 91.04501:101 91.05305:1349 93.06571:1466 95.04698:254 95.08532:1016 96.05439:102 97.06434:9…	3,4-Methylenesebacic acid	C12H18O4	Lipids and lipid-like molecules	Fatty Acyls	HMDB0059729	null	-
negative	neg-M153T185	153.092	3.08205	hmdb::3,5,5-Trimethyl-1,2-cyclohexanedione; E10; true; HMDB0036177	153.093	[M-H]-	80.4	75	74.5	50	153.09389:43	3,5,5-Trimethyl-1,2-cyclohexanedione	C9H14O2	Organic oxygen compounds	Organooxygen compounds	HMDB0036177	null	-
negative	neg-M137T185	137.097	3.08302	hmdb::3,5,5-Trimethyl-3-cyclohexen-1-one; E10; true; HMDB0040338	137.099	[M-H]-	71.9	32.3	75	100	121.06483:203 137.09535:102	3,5,5-Trimethyl-3-cyclohexen-1-one	C9H14O	Organooxygen compounds	Carbonyl compounds	HMDB0040338	null	-
positive	pos-M619T378	619.437	6.3017	hmdb::3,6-Epoxy-5,5',6,6'-tetrahydro-b,b-carotene-3',5,5',6'-tetrol; E10; true; HMDB0029654	619.435	[M+H]+	73.4	53.1	62.8	76.7	41.03777:51 43.02111:102 55.0527:203 69.07026:153 77.03955:43 81.06781:604 83.08524:948 85.06399:102 93.06551:102 93.07093:152 95.08101:254 97.06413:254 101.06215:43 105.06888:203 107.08619:484 109.06256:152 111.07772:102 113.05757:102 113.09639:203 119.08061:537 121.09933:1414 123.08517:254 123.11476:102 125.095:993 131.07745:102 133.09456:574 135.114:253 137.08946:102 139.10742:351 143.075:102 …	3,6-Epoxy-5,5',6,6'-tetrahydro-b,b-carotene-3',5,5',6'-tetrol	C40H58O5	Lipids and lipid-like molecules	Prenol lipids	HMDB0029654	null	-
positive	pos-M407T217	407.279	3.62192	hmdb::3,7-Dihydroxy-12-oxocholanoic acid; E10; true; HMDB0000400	407.279	[M+H]+	73	45.4	83.5	55.6	62.05943:43 81.06829:152 85.0684:153 89.07867:51 93.07155:153 95.08028:254 99.04465:102 101.05862:51 105.06818:152 107.08405:152 109.10149:153 116.0716:51 119.08918:254 121.09563:102 121.11108:152 123.08144:203 131.08171:203 133.09886:152 135.1151:102 138.10681:102 139.11188:102 142.07529:51 145.09531:425 147.11665:254 149.1331:153 155.11441:51 157.09853:203 159.10942:152 161.1331:203 163.14626:1…	3,7-Dihydroxy-12-oxocholanoic acid	C24H38O5	Lipids and lipid-like molecules	Sterol Lipids	HMDB0000400	null	-
negative	neg-M405T214	405.263	3.55879	hmdb::3,7-Dihydroxy-12-oxocholanoic acid; E10; true; HMDB0000400	405.264	[M-H]-	87.3	91.7	63.8	83.3	81.0732:51 109.0685:51 123.07729:203 179.09723:51 193.15285:51 195.13661:152 213.16551:43 217.16513:102 219.13939:152 221.19984:102 227.78644:43 231.17039:203 231.21097:51 233.17931:102 235.16891:301 241.14703:51 241.15138:102 251.20755:203 271.18414:51 271.20493:203 277.78342:43 287.21094:102 289.21799:722 305.26584:153 325.24713:203 327.23792:102 341.23465:51 341.24762:254 343.27371:1152 345.23…	3,7-Dihydroxy-12-oxocholanoic acid	C24H38O5	Lipids and lipid-like molecules	Sterol Lipids	HMDB0000400	null	-
negative	neg-M405T301	405.263	5.01422	hmdb::3,7-Dihydroxy-12-oxocholanoic acid; E10; true; HMDB0000400	405.263	[M-H]-	83.8	80.2	84.4	50	150.06966:51 177.08173:51 369.29324:43 387.2442:51 405.21973:51 405.26212:102	3,7-Dihydroxy-12-oxocholanoic acid	C24H38O5	Lipids and lipid-like molecules	Sterol Lipids	HMDB0000400	null	-
negative	neg-M451T210	451.268	3.50185	hmdb::3,7-Dihydroxy-12-oxocholanoic acid; E10; true; HMDB0000400	451.271	[M+FA-H]-	88.4	95.8	62.4	83.3	44.99713:700 96.96995:102 181.11824:102 199.61726:43 241.9881:51 289.21875:102 341.25082:51 343.2457:101 343.25351:203 346.10263:43 361.27713:318 369.25217:102 379.31055:51 387.26007:254 403.97906:380 405.26694:68463 406.25967:273 407.27344:203 407.32443:152 408.08423:102 408.87881:102 417.98862:102 418.21542:102 419.24399:102 451.18961:102 451.26117:325 451.28204:401	3,7-Dihydroxy-12-oxocholanoic acid	C24H38O5	Lipids and lipid-like molecules	Sterol Lipids	HMDB0000400	null	-
negative	neg-M295T179	295.155	2.9802	hmdb::3,8-Dihydroxy-6-methoxy-7(11)-eremophilen-12,8-olide; E10; true; HMDB0041551	295.156	[M-H]-	81.8	75.5	83.4	42.9	83.0571:43 111.10413:43 127.06692:51 131.04167:51 143.07111:51 143.07951:51 149.05238:152 154.06149:43 211.08162:43 233.14282:51 251.11632:51 251.15636:102 277.13565:203 295.15088:884	3,8-Dihydroxy-6-methoxy-7(11)-eremophilen-12,8-olide	C16H24O5	Lipids and lipid-like molecules	Prenol lipids	HMDB0041551	null	-
negative	neg-M245T164	245.013	2.7288	hmdb::3-[3-(Sulfooxy)phenyl]propanoic acid; E20; true; HMDB0094710	245.014	[M-H]-	87.8	93.8	56.4	100	40.99961:101 41.0032:437 59.00864:51 59.01296:734 65.03774:153 77.04845:51 79.05296:153 79.95811:10662 80.9682:153 91.05166:102 92.02693:203 93.03448:847 93.0697:320 96.96465:254 101.04949:51 103.05367:152 106.04115:5240 107.0484:631 108.02685:203 109.03467:102 110.14735:102 119.05289:39918 120.04923:152 120.06308:102 120.69006:378 121.02656:150 121.04046:174 121.05437:174 121.06673:73160 121.643…	3-[3-(Sulfooxy)phenyl]propanoic acid	C9H10O6S	Organic acids and derivatives	Organic sulfuric acids and derivatives	HMDB0094710	null	-
negative	neg-M423T230	423.273	3.82872	hmdb::3a,6b,7b,12a-Tetrahydroxy-5b-cholanoic acid; E10; true; HMDB0000367	423.275	[M-H]-	81.9	67.8	75.4	83.3	83.05065:51 141.12637:43 183.10759:43 247.07397:43 251.20709:102 273.25885:43 282.1803:43 295.17346:51 305.25436:102 317.29022:43 335.2081:51 349.2095:51 361.28427:51 377.24222:102 379.27933:922 393.19412:51 393.22198:102 405.26248:254 421.94016:102 423.27075:2192	3a,6b,7b,12a-Tetrahydroxy-5b-cholanoic acid	C24H40O6	Lipids and lipid-like molecules	Sterol Lipids	HMDB0000367	null	-
negative	neg-M423T195	423.276	3.24991	hmdb::3a,6b,7b,12a-Tetrahydroxy-5b-cholanoic acid; E10; true; HMDB0000367	423.274	[M-H]-	74.6	56.1	76.8	50	83.05173:43 109.02969:43 152.06837:43 247.18562:43 259.13:51 285.20941:43 308.18808:43 325.0936:43 339.26202:43 343.20438:51 349.25507:43 360.17612:51 377.16193:51 379.25082:102 395.21429:51 405.27026:153 417.47546:43 423.16348:203 423.18948:101 423.24149:201 423.28482:742	3a,6b,7b,12a-Tetrahydroxy-5b-cholanoic acid	C24H40O6	Lipids and lipid-like molecules	Sterol Lipids	HMDB0000367	null	-
negative	neg-M469T195	469.278	3.24565	hmdb::3a,6b,7b,12a-Tetrahydroxy-5b-cholanoic acid; E10; true; HMDB0000367	469.279	[M+FA-H]-	78.1	78.9	58.8	50	99.00589:43 122.0598:51 140.11133:43 201.11258:51 213.01549:43 243.12785:43 256.15546:102 285.10986:43 327.24347:43 351.19876:51 361.2446:51 370.22891:43 386.177:51 405.24908:51 407.28952:102 421.91797:51 423.27744:5249 424.28616:102 425.20926:102 430.95239:43 443.57681:43 451.20615:152 469.1778:101 469.22037:201 469.25992:337 469.29031:152	3a,6b,7b,12a-Tetrahydroxy-5b-cholanoic acid	C24H40O6	Lipids and lipid-like molecules	Sterol Lipids	HMDB0000367	null	-
negative	neg-M449T278	449.324	4.64029	hmdb::3a,7a,12a-Trihydroxy-5b-cholestanoic acid; E10; true; HMDB0003873	449.323	[M-H]-	77.5	71.7	70.2	42.9	369.29236:43 403.20566:51 405.30881:102 431.26764:51 449.24631:101 449.32666:1165	3a,7a,12a-Trihydroxy-5b-cholestanoic acid	C27H46O5	Lipids and lipid-like molecules	Sterol Lipids	HMDB0003873	C04722	-
negative	neg-M449T252	449.323	4.19487	hmdb::3a,7a,12a-Trihydroxy-5b-cholestanoic acid; E10; true; HMDB0003873	449.326	[M-H]-	71.7	64.3	71.5	42.9	85.0663:43 185.11922:43 239.09064:51 313.23657:43 333.24182:43 355.26218:51 385.22507:43 403.1933:51 403.25815:153 405.29074:254 417.21207:51 417.26083:152 431.27213:51 431.29837:51 449.3013:585 449.3251:1010	3a,7a,12a-Trihydroxy-5b-cholestanoic acid	C27H46O5	Lipids and lipid-like molecules	Sterol Lipids	HMDB0003873	C04722	-
negative	neg-M331T330	331.23	5.49814	hmdb::3a,7a-Dihydroxy-5b-cholestanate; E20; true; HMDB0003851	331.227	[M-H]-	80.6	99.7	42.4	42.9	45.00035:43 313.2363:43 331.23508:43	3a,7a-Dihydroxy-5b-cholestanate	C21H32O3	Lipids and lipid-like molecules	Sterol Lipids	HMDB0003851	null	-
negative	neg-M464T205	464.301	3.41465	hmdb::3a,7b,12a-Trihydroxyoxocholanyl-Glycine; E10; true; HMDB0000331	464.301	[M-H]-	84.9	95.2	55.9	66.7	72.0424:254 74.02457:17563 75.40079:51 79.95914:51 82.0314:43 115.66762:51 116.03636:21041 117.39546:51 119.41673:51 220.10753:43 231.047:102 232.05544:153 239.09125:102 243.10478:43 247.08331:979 336.78659:43 357.13666:43 363.26279:43 396.12955:51 401.17557:51 402.30124:51 405.25516:337 407.24176:51 418.20328:43 446.25726:51 446.27802:404 451.12582:102 462.82816:437 463.8255:153 464.30338:104440	3a,7b,12a-Trihydroxyoxocholanyl-Glycine	C26H43NO6	Lipids and lipid-like molecules	Sterol Lipids	HMDB0000331	null	-
negative	neg-M495T278	495.33	4.63628	hmdb::3alpha,7alpha,12alpha,25-Tetrahydroxy-5beta-cholestane-24-one; E10; true; HMDB0060137	495.327	[M+FA-H]-	78.9	68.2	69.5	66.7	223.13072:43 327.22772:43 333.23895:102 379.29834:43 391.27817:102 413.27246:51 419.30548:102 431.31311:43 449.32834:4790 450.30804:102 455.28549:51 464.66245:43 477.32599:102 495.28973:252 495.31473:292 495.33347:332	3alpha,7alpha,12alpha,25-Tetrahydroxy-5beta-cholestane-24-one	C27H46O5	Lipids and lipid-like molecules	Sterol Lipids	HMDB0060137	null	-
negative	neg-M431T267	431.314	4.44463	hmdb::3alpha,7beta-dihydroxy-5beta-cholest-24-en-26-oic Acid; E10; true; HMDB0062712	431.317	[M-H]-	73.1	52.9	76.8	50	115.03745:43 116.92908:102 263.16183:43 367.22495:43 385.24716:102 387.29193:51 413.284:51 431.22577:51 431.28992:152 431.34241:101	3alpha,7beta-dihydroxy-5beta-cholest-24-en-26-oic Acid	C27H44O4	Lipids and lipid-like molecules	Sterol Lipids	HMDB0062712	null	-
negative	neg-M251T199	251.128	3.32394	hmdb::3alpha-Hydroxyoreadone; E10; true; HMDB0036047	251.129	[M-H]-	80.3	70.1	75.1	62.5	68.99725:43 113.09281:43 123.04536:102 135.04752:102 161.09941:43 169.12181:43 189.12685:152 205.12665:43 207.13643:203 233.10355:51 233.11641:399 251.12421:850	3alpha-Hydroxyoreadone	C14H20O4	Organoheterocyclic compounds	Naphthofurans	HMDB0036047	null	-
positive	pos-M450T296	450.356	4.92603	hmdb::3beta,7alpha-Dihydroxy-5-cholestenoate; E10; true; HMDB0012454	450.355	[M+NH4]+	73.3	54	79.7	46.4	57.07495:17 79.05479:14 81.07372:51 88.11028:17 95.08469:51 101.06033:14 105.05551:34 107.08868:68 109.10027:51 119.08327:34 121.10201:34 124.03369:14 130.16077:120 135.11523:34 139.11531:34 141.09636:34 143.10822:17 147.12184:51 159.11475:85 161.12419:34 163.1355:34 165.0925:34 171.12538:34 175.15292:34 187.14766:51 189.16415:34 199.14313:51 201.16333:51 203.17572:34 213.12541:17 215.18013:51 22…	3beta,7alpha-Dihydroxy-5-cholestenoate	C27H44O4	Lipids and lipid-like molecules	Sterol Lipids	HMDB0012454	C17335	-
negative	neg-M431T415	431.314	6.9199	hmdb::3beta,7alpha-Dihydroxy-5-cholestenoate; E10; true; HMDB0012454	431.314	[M-H]-	78.4	62.2	77	66.7	112.98226:43 325.16034:43 369.31033:43 387.32251:102 398.14627:51 398.19949:152 413.31314:51 431.31705:549	3beta,7alpha-Dihydroxy-5-cholestenoate	C27H44O4	Lipids and lipid-like molecules	Sterol Lipids	HMDB0012454	C17335	-
positive	pos-M375T344	375.289	5.7258	hmdb::3b-Hydroxy-5-cholenoic acid; E10; true; HMDB0000308	375.29	[M+H]+	70.2	47	75.2	43.3	54.01402:43 63.50464:43 67.05399:203 69.0695:102 79.04949:51 79.05074:152 81.06963:1576 85.0594:51 85.06718:152 89.05887:51 91.05486:254 93.06486:466 93.07298:356 95.08447:1568 99.04334:153 101.05871:153 105.03949:51 105.07115:510 107.0856:1497 109.10011:1360 111.08011:153 115.08148:102 119.07243:51 119.08315:575 121.10191:1640 123.11894:388 125.09452:102 129.0721:51 131.08826:287 133.09737:739 1…	3b-Hydroxy-5-cholenoic acid	C24H38O3	Lipids and lipid-like molecules	Sterol Lipids	HMDB0000308	null	-
positive	pos-M375T273	375.289	4.54173	hmdb::3b-Hydroxy-5-cholenoic acid; E10; true; HMDB0000308	375.29	[M+H]+	75.6	56.5	65.4	80	35.35908:43 41.03832:203 43.0539:102 53.03745:102 55.05536:1065 57.06852:153 59.05198:153 65.0425:153 67.05305:3460 69.06969:1085 71.04755:152 73.06653:153 77.03523:444 79.05582:1697 81.06716:11538 82.07404:153 83.05257:328 83.08457:1903 85.0646:1148 91.05347:2686 92.05436:102 93.0702:7243 94.07117:153 95.08436:10929 95.98739:102 97.06198:438 99.04319:1122 99.07394:152 101.05571:1448 104.74017:51…	3b-Hydroxy-5-cholenoic acid	C24H38O3	Lipids and lipid-like molecules	Sterol Lipids	HMDB0000308	null	-
positive	pos-M375T246	375.289	4.09577	hmdb::3b-Hydroxy-5-cholenoic acid; E10; true; HMDB0000308	375.29	[M+H]+	77.4	57	71.4	83.3	39.02102:51 39.02452:153 41.0392:254 43.01797:102 55.01897:102 55.05439:609 57.06966:152 59.05423:51 65.04037:203 67.0532:4399 68.05837:102 69.06752:938 71.05009:102 73.02712:102 77.04037:413 79.05605:2549 81.06993:8204 83.049:477 83.08483:1205 85.06487:1783 91.02298:51 91.05647:2589 93.06918:7952 94.7933:153 95.08608:11362 96.09094:203 97.06512:253 97.10385:336 99.04357:906 99.07851:102 101.0631…	3b-Hydroxy-5-cholenoic acid	C24H38O3	Lipids and lipid-like molecules	Sterol Lipids	HMDB0000308	null	-
positive	pos-M392T379	392.315	6.32496	hmdb::3b-Hydroxy-5-cholenoic acid; E10; true; HMDB0000308	392.316	[M+NH4]+	70.6	55.6	62.9	43.3	55.05766:102 65.03709:51 67.051:254 79.05236:203 81.06113:100 81.06745:683 83.08231:203 83.08743:102 91.05379:254 93.06782:882 95.0847:710 97.06786:102 99.04494:51 101.05607:152 105.06843:594 107.08718:890 109.10609:595 115.06647:51 119.07857:203 121.09882:916 123.10645:101 127.07309:51 131.08333:102 133.1021:646 135.1167:1082 137.09218:153 141.09448:102 145.10025:152 147.11479:825 149.0215:102 1…	3b-Hydroxy-5-cholenoic acid	C24H38O3	Lipids and lipid-like molecules	Sterol Lipids	HMDB0000308	null	-
negative	neg-M373T381	373.273	6.34213	hmdb::3b-Hydroxy-5-cholenoic acid; E10; true; HMDB0000308	373.272	[M-H]-	84.8	90.1	71.3	50	313.30753:43 327.26019:102 329.27753:152 355.25391:43 373.27936:4316	3b-Hydroxy-5-cholenoic acid	C24H38O3	Lipids and lipid-like molecules	Sterol Lipids	HMDB0000308	null	-
negative	neg-M419T380	419.278	6.34002	hmdb::3b-Hydroxy-5-cholenoic acid; E10; true; HMDB0000308	419.276	[M+FA-H]-	87.7	92.9	66.5	83.3	44.9992:153 152.99683:43 311.22583:43 327.25992:203 329.28995:102 337.24075:102 355.23993:51 372.09381:152 373.2756:28344 374.27182:320 375.28568:152	3b-Hydroxy-5-cholenoic acid	C24H38O3	Lipids and lipid-like molecules	Sterol Lipids	HMDB0000308	null	-
negative	neg-M347T201	347.185	3.35483	hmdb::3b-Hydroxy-6b-tigloyloxy-7(11)-eremophilen-12,8b-olide; E10; true; HMDB0040989	347.188	[M-H]-	82.8	81.3	81.2	44.4	46.99798:43 87.00679:43 132.01772:43 247.08502:51 271.15091:43 301.21054:51 303.18512:152 317.12775:43 329.1792:102 347.09024:102 347.18179:1645	3b-Hydroxy-6b-tigloyloxy-7(11)-eremophilen-12,8b-olide	C20H28O5	Lipids and lipid-like molecules	Prenol lipids	HMDB0040989	null	-
negative	neg-M287T165	287.105	2.74323	hmdb::3-Carboxy-2,3,4,9-tetrahydro-1H-pyrido[3,4-b]indole-1-propanoic acid; E20; true; HMDB0034881	287.1	[M-H]-	74.2	62	70.8	42.9	59.01006:51 80.9634:43 92.04465:51 99.00648:51 115.03382:51 116.05406:153 128.10112:43 154.06146:43 156.07564:153 166.07484:51 171.09167:51 195.07922:51 213.11159:43 225.09821:102 241.10915:51 243.1147:102 251.11987:43 269.09003:153 287.1051:203 287.1503:102	3-Carboxy-2,3,4,9-tetrahydro-1H-pyrido[3,4-b]indole-1-propanoic acid	C15H16N2O4	Alkaloids and derivatives	Harmala alkaloids	HMDB0034881	null	-
negative	neg-M267T233	267.123	3.88091	hmdb::3-carboxy-4-methyl-5-pentyl-2-furanpropanoic acid; E20; true; HMDB0061643	267.122	[M-H]-	84.5	88.2	75.6	46.2	96.96693:43 151.10814:51 177.14986:51 179.15506:378 181.29442:43 205.13411:51 223.13657:1126 249.12277:43 267.12793:152	3-carboxy-4-methyl-5-pentyl-2-furanpropanoic acid	C14H20O5	Lipids and lipid-like molecules	Fatty Acyls	HMDB0061643	null	-
positive	pos-M146T54	146.117	0.905483	hmdb::3-Dehydroxycarnitine; ENone; false; HMDB0006831	146.118	[M+H]+	87.9	80.2	88.9	75	41.03728:102 43.01786:1289 44.05082:203 45.03476:1147 56.05381:51 58.0636:203 60.08266:1823 68.97897:102 72.07886:203 82.06435:51 87.04233:5842 95.06181:102 110.0061:153 146.11801:4610	3-Dehydroxycarnitine	C7H15NO2	Organic compounds	Lipids and lipid-like molecules	HMDB0006831	C05543	-
negative	neg-M163T59	163.061	0.9795	hmdb::3-Deoxyfructose; E10; true; HMDB0005876	163.062	[M-H]-	83.8	70	84.6	77.8	31.98997:8 43.02132:54 59.01585:59 61.02818:25 72.02421:17 73.03222:61 75.01209:42 87.00419:8 87.01205:17 87.05003:8 101.02641:17 105.02951:8 131.02997:7 133.04506:95 145.04904:17 163.02513:17 163.0574:112	3-Deoxyfructose	C6H12O5	Lipids and lipid-like molecules	Fatty Acyls	HMDB0005876	null	-
positive	pos-M400T200	400.356	3.33924	hmdb::3-Epidemissidine; ENone; false; HMDB0032023	400.358	[M+H]+	83.1	88	67.2	50	67.06077:43 70.06244:102 81.07187:102 88.08197:43 93.07119:102 98.09074:51 104.99718:43 124.07029:102 128.96434:43 133.05914:51 139.10597:51 147.1105:51 155.65759:43 161.10335:51 175.15157:43 178.03804:102 184.10458:43 195.10432:43 198.12839:51 200.11165:51 215.09813:43 225.11717:51 232.16563:43 250.24214:43 255.15471:51 259.09698:51 262.15253:43 269.15747:43 274.12589:51 279.68423:43 295.20609:4…	3-Epidemissidine	C27H45NO	Lipids and lipid-like molecules	Sterol Lipids	HMDB0032023	null	-
negative	neg-M141T174	141.056	2.89691	hmdb::3-Ethylfuran; E10; true; HMDB0040588	141.056	[M+FA-H]-	70.8	30.2	75	100	95.05212:43 141.09564:43	3-Ethylfuran	C6H8O	Organoheterocyclic compounds	Heteroaromatic compounds	HMDB0040588	null	-
positive	pos-M393T190	393.274	3.16048	hmdb::3-Hydroxy-10'-apo-b,y-carotenal; E10; true; HMDB0039019	393.274	[M+H]+	70.8	51.2	75.1	44.8	58.07012:43 70.06553:406 81.06651:51 87.08309:51 93.07104:102 97.0975:43 105.06626:51 107.08212:102 115.06435:43 119.08566:51 125.0924:51 126.09002:51 130.15536:51 133.06929:51 135.09021:51 138.09155:51 139.10651:43 145.09492:51 149.05559:51 151.07317:102 152.10696:51 155.0074:51 157.0929:51 161.09:51 163.11185:51 172.07236:51 174.05989:51 178.09357:43 180.10228:152 185.13611:51 187.1245:51 194.0…	3-Hydroxy-10'-apo-b,y-carotenal	C27H36O2	Lipids and lipid-like molecules	Prenol lipids	HMDB0039019	null	-
negative	neg-M196T145	196.026	2.40908	hmdb::3-Hydroxy-2-methylpyridine-4,5-dicarboxylate; E20; true; HMDB0006955	196.025	[M-H]-	80.2	74.6	65.9	66.7	59.01344:8 65.00542:17 71.72994:7 79.01859:34 103.91993:8 106.03029:42 107.03894:75 108.04653:2704 109.01633:17 152.03369:498 196.00938:8 196.02512:158	3-Hydroxy-2-methylpyridine-4,5-dicarboxylate	C8H7NO5	Organoheterocyclic compounds	Pyridines and derivatives	HMDB0006955	C04604	-
negative	neg-M219T60	219.051	1.00239	hmdb::3-Hydroxy-3-carboxymethyl-adipic acid; E10; true; HMDB0059775	219.051	[M-H]-	74.7	60.2	71.2	50	71.01093:51 82.95918:43 87.01027:51 128.03642:43 157.06194:51 175.10844:43 219.04849:51	3-Hydroxy-3-carboxymethyl-adipic acid	C8H12O7	Organic acids and derivatives	Carboxylic acids and derivatives	HMDB0059775	null	-
negative	neg-M189T163	188.986	2.71227	hmdb::3-Hydroxy-4-aminopyridine sulfate; E20; true; HMDB0061120	188.989	[M-H]-	72.9	82.9	73	50	44.99803:51 79.95811:806 81.03011:153 91.02218:102 101.02267:51 108.01955:203 109.02879:8086 143.07123:153 175.07071:51 188.98203:1273	3-Hydroxy-4-aminopyridine sulfate	C5H6N2O4S	Organic acids and derivatives	Organic sulfuric acids and derivatives	HMDB0061120	null	-
positive	pos-M199T54	199.056	0.9005	hmdb::3-Hydroxy-4-methoxymandelate; E10; true; HMDB0029170	199.058	[M+H]+	74.6	46.7	90.5	50	41.03947:43 56.04882:43 69.06775:51 100.03833:43 110.06609:51 140.04097:43 153.03351:51 170.1001:43 181.08919:51 199.01814:51	3-Hydroxy-4-methoxymandelate	C9H10O5	Benzenoids	Phenols	HMDB0029170	null	-
negative	neg-M143T159	143.035	2.64685	hmdb::3-Hydroxyadipic acid 3,6-lactone; E10; true; HMDB0029171	143.036	[M-H]-	85.4	77.5	85.3	66.7	78.9681:43 95.04929:51 97.06938:102 99.04781:203 125.03096:51 143.0748:203	3-Hydroxyadipic acid 3,6-lactone	C6H8O4	Organoheterocyclic compounds	Lactones	HMDB0029171	null	-
positive	pos-M154T150	154.049	2.50407	hmdb::3-Hydroxyanthranilic acid; E10; true; HMDB0001476	154.048	[M+H]+	87.1	70.7	86	100	42.02818:51 44.99526:43 53.03859:102 70.06318:43 78.03351:152 80.04824:153 85.03421:43 92.05114:153 94.02438:102 95.00859:51 108.02863:50 108.04323:1039 110.0608:254 112.96241:51 122.02712:203 136.04004:203 139.01709:51 153.5703:51 154.05266:1830	3-Hydroxyanthranilic acid	C7H7NO3	Benzenoids	Benzene and substituted derivatives	HMDB0001476	C00632	-
negative	neg-M103T60_2	103.04	0.993558	hmdb::3-Hydroxybutyric acid; ENone; false; HMDB0000357	103.04	[M-H]-	72.6	88	20.2	50	59.0106:51	3-Hydroxybutyric acid	C4H8O3	Organic acids and derivatives	Hydroxy acids and derivatives	HMDB0000357	C01089	-
negative	neg-M187T196	187.134	3.27334	hmdb::3-Hydroxycapric acid; E10; true; HMDB0002203	187.134	[M-H]-	84.5	85	78.1	50	79.96402:51 125.10377:51 169.14474:43 187.13307:102	3-Hydroxycapric acid	C10H20O3	Organic acids and derivatives	Hydroxy acids and derivatives	HMDB0002203	null	-
positive	pos-M273T185	273.074	3.07933	hmdb::3'-Hydroxydihydrodaidzein; E10; true; HMDB0041656	273.075	[M+H]+	74.5	28.9	92.9	100	53.04208:43 55.01947:102 58.89408:43 65.03751:306 67.05143:102 72.07569:51 79.04787:51 81.0743:153 89.04251:102 91.0517:531 93.02779:101 93.03456:1324 95.08121:102 103.05956:51 105.07198:153 107.04865:943 107.08352:102 109.06133:102 111.04097:705 115.04613:51 115.05366:102 117.06544:102 119.03951:51 119.08241:51 121.06561:153 123.04494:868 124.07034:51 131.08578:102 133.06894:43 135.04414:751 137…	3'-Hydroxydihydrodaidzein	C15H12O5	Phenylpropanoids and polyketides	Isoflavonoids	HMDB0041656	null	-
negative	neg-M245T181	245.139	3.02293	hmdb::3-Hydroxydodecanedioic acid; E10; true; HMDB0000413	245.14	[M-H]-	93	85.7	92	100	57.03472:43 83.0499:43 93.04017:102 97.06725:43 157.08968:43 165.12477:102 183.14087:363 194.08469:43 201.14658:152 209.07095:51 209.11967:254 227.11499:101 227.12981:491 245.14456:1294	3-Hydroxydodecanedioic acid	C12H22O5	Organic acids and derivatives	Hydroxy acids and derivatives	HMDB0000413	null	-
negative	neg-M227T60	227.067	1.00657	hmdb::3-Hydroxyfluorene; E10; true; HMDB0059802	227.066	[M+FA-H]-	72.6	37.3	75	100	69.0378:43 80.96556:51 90.03084:43 119.02676:51 138.06071:43 151.03201:43 181.06041:51 181.0623:102	3-Hydroxyfluorene	C13H10O	Benzenoids	Fluorenes	HMDB0059802	null	-
negative	neg-M271T317	271.227	5.28352	hmdb::3-hydroxyhexadecanoic acid; E10; true; HMDB0061658	271.229	[M-H]-	79.5	81	61.4	50	183.18683:51 197.19981:102 209.18918:51 209.20744:51 269.22272:51 271.22614:203 271.23999:253	3-hydroxyhexadecanoic acid	C16H32O3	Lipids and lipid-like molecules	Fatty Acyls	HMDB0061658	null	-
negative	neg-M257T322	257.212	5.36607	hmdb::3-hydroxypentadecanoic acid; E10; true; HMDB0061657	257.213	[M-H]-	75.4	70.8	58	50	59.01322:51 195.1862:43 243.19505:51 257.20544:102	3-hydroxypentadecanoic acid	C15H30O3	Lipids and lipid-like molecules	Fatty Acyls	HMDB0061657	null	-
negative	neg-M257T292	257.212	4.86362	hmdb::3-hydroxypentadecanoic acid; E10; true; HMDB0061657	257.214	[M-H]-	74.6	62.4	67.7	50	57.03452:17 71.05418:34 167.15266:14 169.15358:51 183.17961:51 211.20432:144 239.2057:17 257.20624:396	3-hydroxypentadecanoic acid	C15H30O3	Lipids and lipid-like molecules	Fatty Acyls	HMDB0061657	null	-
negative	neg-M217T172	217.108	2.85994	hmdb::3-Hydroxysebacic acid; E10; true; HMDB0000350	217.107	[M-H]-	81.8	66.6	77.5	83.3	88.0468:43 141.08704:51 155.09402:51 155.10802:757 155.13251:51 171.1019:348 173.1078:51 181.12172:51 199.09369:152 217.06461:51 217.09976:952	3-Hydroxysebacic acid	C10H18O5	Organic acids and derivatives	Hydroxy acids and derivatives	HMDB0000350	null	-
negative	neg-M189T155	189.077	2.57577	hmdb::3-Hydroxysuberic acid; E20; true; HMDB0000325	189.078	[M-H]-	83.5	81.2	79.1	50	71.04404:51 87.04657:43 99.08572:102 111.00317:51 127.07568:153 145.04329:51 171.02197:51 171.06604:102 189.06641:102	3-Hydroxysuberic acid	C8H14O5	Organic acids and derivatives	Hydroxy acids and derivatives	HMDB0000325	null	-
negative	neg-M189T176	189.077	2.93257	hmdb::3-Hydroxysuberic acid; E20; true; HMDB0000325	189.078	[M-H]-	76.7	73.6	59.6	50	72.9946:51 99.07249:51 99.08228:51 127.04399:51 127.07565:153 129.05704:102 147.08167:43 171.06897:51 189.06992:102	3-Hydroxysuberic acid	C8H14O5	Organic acids and derivatives	Hydroxy acids and derivatives	HMDB0000325	null	-
negative	neg-M273T186	273.17	3.09636	hmdb::3-Hydroxytetradecanedioic acid; E10; true; HMDB0000394	273.171	[M-H]-	73.8	60.8	66.2	50	59.01239:153 79.95824:43 95.05216:43 99.07869:51 115.03458:102 123.12463:43 127.07404:51 139.07103:51 139.11409:102 141.09673:51 155.06891:102 211.12534:43 227.12624:51 227.12836:51 255.11249:51 271.18832:102 273.13168:202 273.16187:489	3-Hydroxytetradecanedioic acid	C14H26O5	Lipids and lipid-like molecules	Fatty Acyls	HMDB0000394	null	-
negative	neg-M201T206	201.15	3.43842	hmdb::3-hydroxyundecanoic acid; E10; true; HMDB0061654	201.151	[M-H]-	88	98.1	76.9	50	59.01439:43 183.13391:43 201.14532:102	3-hydroxyundecanoic acid	C11H22O3	Organic acids and derivatives	Hydroxy acids and derivatives	HMDB0061654	null	-
negative	neg-M427T214	427.178	3.56652	hmdb::3-Isomangostin hydrate; E10; true; HMDB0041522	427.182	[M-H]-	78.4	71.1	71.5	50	79.96546:102 96.95998:559 345.11133:43 367.13486:51 409.1398:51 411.15869:101 411.18433:281 415.19131:51 425.82098:51 427.17801:2685	3-Isomangostin hydrate	C24H28O7	Organoheterocyclic compounds	Benzopyrans	HMDB0041522	null	-
negative	neg-M387T195	387.201	3.24775	hmdb::3-keto-Digoxigenin; E10; true; HMDB0060746	387.215	[M-H]-	78.3	53.7	80.8	83.3	79.95531:43 108.01628:43 115.0424:254 145.09492:43 171.09697:102 178.03284:43 191.13593:51 193.082:153 198.50235:43 209.14964:254 219.03069:43 227.16531:152 245.06061:43 267.05814:51 269.15945:43 271.16031:152 283.09894:51 297.05148:50 297.08054:654 299.19214:43 307.19632:102 323.12534:43 325.24634:102 327.08984:254 339.10779:43 343.2261:51 351.17676:152 369.18338:342 369.21036:101 385.97226:51 3…	3-keto-Digoxigenin	C23H32O5	Lipids and lipid-like molecules	Sterol Lipids	HMDB0060746	null	-
negative	neg-M387T89	387.223	1.47683	hmdb::3-keto-Digoxigenin; E10; true; HMDB0060746	387.22	[M-H]-	72.8	61.7	71.2	50	145.0636:51 168.1151:43 180.11118:102 234.97606:43 271.07581:43 325.22125:51 340.07806:43 369.22876:51 387.21378:254 387.23035:51	3-keto-Digoxigenin	C23H32O5	Lipids and lipid-like molecules	Sterol Lipids	HMDB0060746	null	-
negative	neg-M387T142	387.223	2.35935	hmdb::3-keto-Digoxigenin; E10; true; HMDB0060746	387.222	[M-H]-	70.3	51.5	82.8	50	103.04206:43 114.04778:51 123.03651:43 128.03737:102 145.05798:51 154.04404:51 168.03851:43 184.0482:51 197.13229:51 216.0842:43 256.09348:51 257.19116:43 338.09332:43 343.20624:102 357.16797:43 369.1871:51 387.18527:101 387.22672:203	3-keto-Digoxigenin	C23H32O5	Lipids and lipid-like molecules	Sterol Lipids	HMDB0060746	null	-
positive	pos-M295T180	295.096	3.00786	hmdb::3-Methoxy-2-(4-methylbenzoyl)-4H-1-benzopyran-4-one; E10; true; HMDB0031975	295.097	[M+H]+	72.8	27.4	86.6	100	55.05023:51 70.06413:43 83.08484:51 84.07967:102 86.93729:43 91.0538:51 103.0504:43 107.04513:102 113.09601:43 119.06339:51 126.08279:51 130.15279:203 135.12671:43 145.05823:102 154.06703:43 159.10771:51 159.11833:51 164.06042:43 173.06499:51 176.07028:43 178.15376:51 187.0728:51 194.09326:43 203.07571:51 207.03053:51 210.05981:51 211.13364:43 221.10486:102 225.10426:102 233.09482:43 235.12285:51…	3-Methoxy-2-(4-methylbenzoyl)-4H-1-benzopyran-4-one	C18H14O4	Organoheterocyclic compounds	Benzopyrans	HMDB0031975	null	-
negative	neg-M195T155	195.03	2.58417	hmdb::3-Methoxy-4,5-methylenedioxybenzoic acid; E10; true; HMDB0030800	195.03	[M-H]-	78.7	50.6	79.8	100	58.03647:43 79.95298:51 105.03279:51 123.03036:51 151.03542:153 153.09753:43 195.0266:102	3-Methoxy-4,5-methylenedioxybenzoic acid	C9H8O5	Benzenoids	Benzene and substituted derivatives	HMDB0030800	null	-
negative	neg-M195T179_1	195.03	2.97517	hmdb::3-Methoxy-4,5-methylenedioxybenzoic acid; E10; true; HMDB0030800	195.03	[M-H]-	74.2	31.4	87.8	100	107.01449:51 108.01465:152 125.08921:51 125.0955:102 151.03754:51 187.09294:51 195.02426:102	3-Methoxy-4,5-methylenedioxybenzoic acid	C9H8O5	Benzenoids	Benzene and substituted derivatives	HMDB0030800	null	-
negative	neg-M198T153	198.077	2.54702	hmdb::3-Methyl-3H-imidazo[4,5-f]quinoxalin-2-amine; E10; true; HMDB0040443	198.076	[M-H]-	72.4	33.8	75	100	56.0117:43 82.02645:51 92.05361:43 121.05216:51 154.0256:51 198.07596:102	3-Methyl-3H-imidazo[4,5-f]quinoxalin-2-amine	C10H9N5	Organoheterocyclic compounds	Diazanaphthalenes	HMDB0040443	null	-
positive	pos-M337T444	337.273	7.39925	hmdb::3-Methyl-5-pentyl-2-furanundecanoic acid; E10; true; HMDB0031005	337.272	[M+H]+	79.9	73.6	70	64.5	39.02665:51 41.03778:203 43.05335:673 55.0527:424 57.03188:153 57.06794:203 67.05246:868 69.06792:1075 71.04813:203 71.08601:1198 73.06713:51 77.03586:203 79.05022:544 81.07161:1965 83.05069:152 83.08396:485 85.064:203 91.03545:51 91.05286:344 93.06823:2737 95.08512:2172 97.10149:379 99.08031:419 105.06601:1388 107.0862:1624 109.0655:1420 109.09776:821 111.08069:203 119.08368:489 121.09624:1128 1…	3-Methyl-5-pentyl-2-furanundecanoic acid	C21H36O3	Lipids and lipid-like molecules	Fatty Acyls	HMDB0031005	null	-
positive	pos-M178T151_2	178.105	2.51458	hmdb::3-Methyladipic acid; E10; true; HMDB0000555	178.106	[M+NH4]+	82.3	71.2	80.4	66.7	39.02275:51 67.05006:51 79.05026:152 94.02724:43 97.06582:712 106.34399:43 117.92874:43 125.04547:51 125.05332:203 130.07227:51 138.06369:43 143.05753:51 143.06929:837 150.09299:43 161.07774:102 174.08978:43 178.06944:51	3-Methyladipic acid	C7H12O4	Lipids and lipid-like molecules	Fatty Acyls	HMDB0000555	null	-
negative	neg-M119T178	119.05	2.95863	hmdb::3-Methylbenzaldehyde; E10; true; HMDB0029637	119.05	[M-H]-	86	75	75	100	119.04777:51	3-Methylbenzaldehyde	C8H8O	Benzenoids	Benzene and substituted derivatives	HMDB0029637	C07209	-
negative	neg-M119T108	119.05	1.80063	hmdb::3-Methylbenzaldehyde; E10; true; HMDB0029637	119.052	[M-H]-	86.1	75	75	100	119.04255:43	3-Methylbenzaldehyde	C8H8O	Benzenoids	Benzene and substituted derivatives	HMDB0029637	C07209	-
positive	pos-M151T212	151.074	3.53833	hmdb::3-Methylphenylacetic acid; E20; true; HMDB0002222	151.075	[M+H]+	73.1	68.7	51.4	50	67.05306:51 91.05214:51 105.07094:43 151.04694:51	3-Methylphenylacetic acid	C9H10O2	Benzenoids	Benzene and substituted derivatives	HMDB0002222	null	-
negative	neg-M173T147	173.082	2.44249	hmdb::3-Methylpimelic acid; E10; true; HMDB0059757	173.081	[M-H]-	84.6	79.1	71.9	83.3	57.03057:51 57.03588:102 75.0065:43 85.06405:51 111.04291:51 127.07388:51 129.05202:102 173.04005:51 173.077:203	3-Methylpimelic acid	C8H14O4	Lipids and lipid-like molecules	Fatty Acyls	HMDB0059757	null	-
positive	pos-M453T331	453.335	5.51088	hmdb::3-Oxo-12,18-ursadien-28-oic acid; E10; true; HMDB0037065	453.336	[M+H]+	73.6	47.2	80.1	61.5	43.01472:51 55.05598:43 65.03762:51 67.05846:51 81.07073:203 83.08309:102 87.07697:43 89.06135:153 93.04977:51 93.07145:152 95.08428:623 97.10342:153 105.04793:51 105.07095:152 105.11269:51 107.0883:529 109.09843:590 119.05994:51 119.08752:785 121.10014:1140 121.74841:43 123.11559:254 131.08159:102 133.09711:254 135.11496:773 137.13155:102 143.08109:102 145.09178:101 145.10362:390 147.11308:353 1…	3-Oxo-12,18-ursadien-28-oic acid	C30H44O3	Lipids and lipid-like molecules	Prenol lipids	HMDB0037065	null	-
positive	pos-M371T203	371.257	3.38165	hmdb::3-Oxo-4,6-choladienoic acid; E10; true; HMDB0000476	371.258	[M+H]+	77.7	56.3	84.8	61.3	55.05145:51 67.0545:153 73.04526:51 81.07131:254 83.04655:153 93.06519:102 95.08479:203 99.08696:51 101.05898:254 105.06996:360 107.08292:203 109.10472:203 111.04775:153 119.08481:152 121.09429:153 123.08164:102 129.0546:253 129.07533:203 131.08505:203 133.10222:203 135.08255:153 137.09888:102 141.07127:102 142.07867:102 143.11989:51 145.10378:254 147.10982:152 147.12004:203 149.13994:102 155.084…	3-Oxo-4,6-choladienoic acid	C24H34O3	Lipids and lipid-like molecules	Sterol Lipids	HMDB0000476	null	-
positive	pos-M371T222	371.258	3.70753	hmdb::3-Oxo-4,6-choladienoic acid; E10; true; HMDB0000476	371.26	[M+H]+	80	62.6	87	61.3	41.03752:51 67.05799:102 71.05029:153 79.05128:51 79.06002:51 81.07143:203 83.0825:102 85.06383:102 91.05405:102 95.08772:152 99.03967:102 105.0659:203 105.07166:203 107.0832:152 109.09621:102 119.08209:102 121.0653:203 123.08202:153 128.06319:153 129.0598:203 131.09032:152 133.09781:152 135.07811:102 135.11891:102 137.09607:153 139.11572:51 141.0701:102 143.08681:296 145.0654:51 145.09584:152 14…	3-Oxo-4,6-choladienoic acid	C24H34O3	Lipids and lipid-like molecules	Sterol Lipids	HMDB0000476	null	-
positive	pos-M179T174	179.106	2.90574	hmdb::3-Phenylpropyl acetate; E20; true; HMDB0033386	179.107	[M+H]+	71.7	60.8	65.7	42.1	67.05259:51 76.03491:43 91.03563:51 91.05305:473 93.06842:51 99.04419:43 105.0691:203 115.05064:102 117.06544:51 119.08393:576 121.05942:51 129.06326:43 133.10132:102 137.0914:102 143.0921:43 179.10025:102	3-Phenylpropyl acetate	C11H14O2	Benzenoids	Benzene and substituted derivatives	HMDB0033386	C17663	-
negative	neg-M633T277_1	633.377	4.61205	hmdb::3-trans-p-Coumaroylrotundic acid; E10; true; HMDB0040667	633.375	[M-H]-	77.5	89.4	58.2	55.6	145.02261:51 145.02599:102 229.17656:43 380.90903:43 453.34573:43 469.33176:102 487.23288:51 487.34445:1059 515.37238:43 615.39105:51 631.36938:102 633.38196:5826	3-trans-p-Coumaroylrotundic acid	C39H54O7	Lipids and lipid-like molecules	Prenol lipids	HMDB0040667	null	-
positive	pos-M208T154	208.06	2.5747	hmdb::4-(2-Aminophenyl)-2,4-dioxobutanoic acid; E10; true; HMDB0000978	208.061	[M+H]+	72.7	78.2	26.8	66.7	61.00411:51 65.03974:203 79.05534:102 89.0332:101 91.04632:51 92.04716:395 105.05467:51 106.06304:152 116.04977:2944 117.06388:102 120.04192:102 128.04915:102 134.05875:1855 144.04092:5469 146.06171:153 148.0419:571 161.55292:102 162.03156:176 162.05658:20177 163.05908:153 189.99811:51 190.04456:203 208.06284:102	4-(2-Aminophenyl)-2,4-dioxobutanoic acid	C10H9NO4	Organic oxygen compounds	Organooxygen compounds	HMDB0000978	C01252	-
positive	pos-M164T176	164.07	2.93289	hmdb::4-(3-Pyridyl)-3-butenoic acid; E10; true; HMDB0001424	164.07	[M+H]+	81.6	67.2	79.5	83.3	65.03611:43 77.03463:51 77.03956:102 104.04845:51 107.07789:43 118.05683:51 119.05209:43 128.05122:203 136.07458:51 146.06583:203 164.07643:573	4-(3-Pyridyl)-3-butenoic acid	C9H9NO2	Organoheterocyclic compounds	Pyridines and derivatives	HMDB0001424	null	-
positive	pos-M269T168	269.175	2.80108	hmdb::4,11,13,15-Tetrahydroridentin B; E20; true; HMDB0036150	269.176	[M+H]+	76	43.6	77.6	100	39.02261:254 41.03725:581 43.01784:2240 43.05468:305 50.0171:43 53.0354:153 55.05539:1440 57.06857:203 59.04559:102 65.03815:203 67.0544:3454 69.03375:1405 69.06992:4375 71.05018:1874 71.08806:102 73.06563:1029 77.03066:50 77.04052:849 79.05371:2401 81.06885:7983 83.08502:974 85.06638:1170 91.05272:3957 93.06812:8100 95.04806:1280 95.06722:185 95.08366:8052 97.06268:2482 97.10419:253 99.04253:253…	4,11,13,15-Tetrahydroridentin B	C15H24O4	Lipids and lipid-like molecules	Prenol lipids	HMDB0036150	null	-
negative	neg-M409T261	409.341	4.34212	hmdb::4,4-Dimethylcholesta-8,14,24-trienol; E10; true; HMDB0001023	409.343	[M-H]-	79.4	71.7	82.2	50	145.08716:17 145.10069:68 196.04683:14 329.07016:14 349.17078:17 367.16385:17 391.32336:14 409.34073:441	4,4-Dimethylcholesta-8,14,24-trienol	C29H46O	Lipids and lipid-like molecules	Sterol Lipids	HMDB0001023	C11455	-
negative	neg-M225T159	225.041	2.64622	hmdb::4,5-Dimethoxy-1,2-benzenedicarboxylic acid; E10; true; HMDB0033893	225.044	[M-H]-	78.8	47.5	83.5	100	71.04675:51 88.04434:43 97.02341:51 99.04332:51 109.02215:51 119.05203:43 122.04108:51 137.05197:51 146.0786:51 181.00812:51 181.04967:102 185.95096:43 218.09142:51 225.04663:203	4,5-Dimethoxy-1,2-benzenedicarboxylic acid	C10H10O6	Benzenoids	Benzene and substituted derivatives	HMDB0033893	null	-
negative	neg-M222T63	222.042	1.04437	hmdb::4-Acetyl-2(3H)-benzoxazolone; E40; true; HMDB0040612	222.041	[M+FA-H]-	70.6	38.1	77.7	66.7	41.99842:102 59.01329:51 87.00505:43 96.05472:43 106.0286:102 108.04921:153 132.04559:102 134.02457:449 144.05595:43 150.05583:458 159.02834:378 160.0392:1410 162.01868:1049 163.02284:51 170.0528:43 176.03314:152 203.00948:43 222.04492:102	4-Acetyl-2(3H)-benzoxazolone	C9H7NO3	Organoheterocyclic compounds	Benzoxazoles	HMDB0040612	null	-
negative	neg-M222T122	222.041	2.03983	hmdb::4-Acetyl-2(3H)-benzoxazolone; E40; true; HMDB0040612	222.041	[M+FA-H]-	86.2	93	74.1	50	108.05682:43 134.03094:51 160.03859:51	4-Acetyl-2(3H)-benzoxazolone	C9H7NO3	Organoheterocyclic compounds	Benzoxazoles	HMDB0040612	null	-
negative	neg-M222T148	222.041	2.45902	hmdb::4-Acetyl-2(3H)-benzoxazolone; E40; true; HMDB0040612	222.041	[M+FA-H]-	79.5	58	90.9	66.7	91.01122:51 108.04537:51 132.04272:102 134.06067:153 160.02686:51 176.0219:51 222.02135:51	4-Acetyl-2(3H)-benzoxazolone	C9H7NO3	Organoheterocyclic compounds	Benzoxazoles	HMDB0040612	null	-
positive	pos-M194T114	194.066	1.90278	hmdb::4-Anilino-4-oxobutanoic acid; E10; true; HMDB0060758	194.08	[M+H]+	79.1	53.5	95.1	66.7	70.03529:43 88.04765:43 106.03706:51 110.10344:43 117.05634:102 120.07889:102 130.06537:203 144.95746:43 148.07782:51 158.05988:102 161.05008:153 163.06271:153 176.04863:51 176.06726:400 194.07832:203	4-Anilino-4-oxobutanoic acid	C10H11NO3	Benzenoids	Benzene and substituted derivatives	HMDB0060758	null	-
positive	pos-M151T466	151.074	7.76323	hmdb::4-Ethoxybenzaldehyde; E10; true; HMDB0033970	151.074	[M+H]+	76.4	62.5	75.2	50	41.03793:8 67.05172:8 83.05511:7 91.04951:8 91.06023:8 133.06009:8 151.07018:25	4-Ethoxybenzaldehyde	C9H10O2	Benzenoids	Phenol ethers	HMDB0033970	null	-
positive	pos-M146T91	146.08	1.5165	hmdb::4-Guanidinobutanoic acid; ENone; false; HMDB0003464	146.092	[M+H]+	77.3	60.9	71.1	75	43.01598:51 45.03094:51 55.04807:51 61.00798:51 69.03372:102 83.05172:153 87.04093:153 87.1012:102 101.05926:51 104.0638:51 111.05704:102 128.07455:102 146.08223:51 146.09071:153	4-Guanidinobutanoic acid	C5H11N3O2	Organic acids and derivatives	Carboxylic acids and derivatives	HMDB0003464	C01035	-
negative	neg-M136T169	136.077	2.82208	hmdb::4-Hydroxy-2,6-dimethylaniline; E10; true; HMDB0060681	136.076	[M-H]-	76	44.7	75	100	92.04346:43 136.08208:43	4-Hydroxy-2,6-dimethylaniline	C8H11NO	Benzenoids	Phenols	HMDB0060681	C16570	-
negative	neg-M273T178	273.042	2.97178	hmdb::4-Hydroxy-5-(phenyl)-valeric acid-O-sulphate; E10; true; HMDB0059981	273.043	[M-H]-	74.5	49.2	79.1	66.7	73.02891:43 96.95462:51 133.00768:43 149.09444:51 167.11597:43 175.07321:102 185.07317:51 193.09471:540 200.04335:43 211.12891:51 227.08147:51 255.1237:51 273.0368:657 273.12961:102	4-Hydroxy-5-(phenyl)-valeric acid-O-sulphate	C11H14O6S	Benzenoids	Benzene and substituted derivatives	HMDB0059981	null	-
negative	neg-M357T192	357.099	3.19343	hmdb::4'-Hydroxy-5,6,7,8-tetramethoxyflavone; E10; true; HMDB0040724	357.098	[M-H]-	74.2	57.8	72.7	50	72.98952:43 79.95556:529 93.07481:43 119.04897:51 119.05202:102 128.03012:43 137.02539:43 157.06844:51 163.07771:153 168.05844:43 189.00456:43 193.0818:254 233.14978:102 249.16901:43 277.13528:51 295.14288:51 357.09686:2207	4'-Hydroxy-5,6,7,8-tetramethoxyflavone	C19H18O7	Phenylpropanoids and polyketides	Flavonoids	HMDB0040724	null	-
negative	neg-M123T184	123.045	3.06303	hmdb::4-Hydroxybenzyl alcohol; E10; true; HMDB0011724	123.045	[M-H]-	80.8	66	81.5	66.7	93.03545:51 122.03932:102 123.04492:203	4-Hydroxybenzyl alcohol	C7H8O2	Benzenoids	Benzene and substituted derivatives	HMDB0011724	C17467	-
positive	pos-M125T143	125.059	2.37547	hmdb::4-Hydroxybenzyl alcohol; E40; true; HMDB0011724	125.059	[M+H]+	72.9	78.5	38.1	50	39.02626:51 41.03921:153 50.0153:51 51.02126:102 51.77724:43 53.04276:254 55.01705:102 67.05006:203 67.05925:102 77.03835:858 79.05526:1040 80.05967:102 81.07042:153 95.04842:43	4-Hydroxybenzyl alcohol	C7H8O2	Benzenoids	Benzene and substituted derivatives	HMDB0011724	C17467	-
positive	pos-M315T193	315.123	3.21825	hmdb::4'-Hydroxyenterolactone; E10; true; HMDB0041672	315.124	[M+H]+	71.7	44.7	76.4	61.1	67.03731:51 77.03562:51 77.04055:153 86.09766:102 91.05258:43 103.04905:51 103.05333:51 105.06568:203 107.04664:1257 115.05155:102 121.0279:102 121.06034:152 123.04274:986 124.07594:102 129.06419:102 133.06175:1943 138.98613:51 145.06828:290 147.09113:102 149.05766:1024 153.00911:51 155.91104:43 161.07062:203 163.04391:51 165.05267:153 175.07841:152 186.06564:43 194.08316:51 208.07593:51 216.0869…	4'-Hydroxyenterolactone	C18H18O5	Lignans, neolignans and related compounds	Furanoid lignans	HMDB0041672	null	-
negative	neg-M365T186	365.105	3.09571	hmdb::4-Hydroxyestrone sulfate; E10; true; HMDB0012779	365.104	[M-H]-	77.7	71.9	67.8	50	57.41856:43 79.95596:1683 80.96474:675 95.05242:102 108.04124:51 120.07954:102 124.08025:481 130.08653:43 134.09641:102 143.05008:43 145.07063:153 147.04404:102 161.0726:51 197.11423:51 206.01607:43 210.12938:102 255.13994:102 257.12183:664 275.12912:152 284.23465:153 285.14673:12717 286.1315:102 289.1557:254 301.14822:102 319.11215:102 335.08331:203 363.94308:273 364.00201:102 365.10651:55280	4-Hydroxyestrone sulfate	C18H22O6S	Lipids and lipid-like molecules	Sterol Lipids	HMDB0012779	null	-
negative	neg-M285T217	285.149	3.61839	hmdb::4-Hydroxyestrone; E10; true; HMDB0005895	285.151	[M-H]-	75.8	60.7	70.1	66.7	125.1016:43 161.06688:153 195.0849:43 269.1304:43 285.14679:288 285.15866:253	4-Hydroxyestrone	C18H22O3	Lipids and lipid-like molecules	Sterol Lipids	HMDB0005895	null	-
positive	pos-M196T82	196.06	1.3709	hmdb::4-Hydroxyhippuric acid; E10; true; HMDB0013678	196.06	[M+H]+	74.1	48.6	83.6	57.1	72.0825:51 81.06886:43 85.94793:102 101.05765:43 107.07574:51 121.06502:51 125.04599:43 150.05363:51 164.04053:43 178.04491:51 196.09929:102	4-Hydroxyhippuric acid	C9H9NO4	Benzenoids	Benzene and substituted derivatives	HMDB0013678	null	-
positive	pos-M276T58	276.154	0.967625	hmdb::4'-hydroxypropanolol; E10; true; HMDB0060989	276.155	[M+H]+	74.8	65.4	74.3	57.1	44.05185:203 55.05241:756 60.05669:254 68.05052:152 69.03162:152 70.06557:888 72.07903:203 73.02984:152 73.06583:562 80.04829:254 81.0299:254 84.04278:254 84.08527:203 86.0563:102 86.0993:102 90.09354:102 95.04834:102 96.05302:102 97.07681:153 98.0351:467 98.06013:1318 99.04282:326 100.05007:203 100.07395:102 104.11428:43 108.04475:153 110.07265:153 112.04953:203 112.08372:102 114.065:102 115.087…	4'-hydroxypropanolol	C16H21NO3	Benzenoids	Naphthalenes	HMDB0060989	null	-
positive	pos-M121T61	121.064	1.02045	hmdb::4-Hydroxystyrene; E40; true; HMDB0004072	121.065	[M+H]+	84.2	82	70.4	71.4	41.04576:51 51.01947:152 53.03989:510 55.05787:254 56.05103:102 57.06048:153 59.0503:51 63.02853:102 65.04079:203 75.0196:102 77.04088:3255 78.04856:102 81.03001:102 91.05304:1464 93.06571:253 94.04081:203 95.04562:43 103.05533:1987 105.03893:102 119.04422:51 121.06419:633	4-Hydroxystyrene	C8H8O	Benzenoids	Benzene and substituted derivatives	HMDB0004072	C05627	-
positive	pos-M121T117	121.064	1.94305	hmdb::4-Hydroxystyrene; E40; true; HMDB0004072	121.065	[M+H]+	81.6	78.4	70	66.7	39.0199:8 41.03894:25 43.01678:34 51.02081:34 51.02382:126 53.03818:163 65.0422:88 67.0309:17 70.06599:17 77.03861:700 78.04504:17 79.0555:164 81.02639:8 84.95941:17 90.78271:17 91.05448:394 93.06851:233 102.02454:8 103.04537:34 103.0525:220 105.04469:25 105.06916:236 119.08395:17 121.06252:131 121.09805:79	4-Hydroxystyrene	C8H8O	Benzenoids	Benzene and substituted derivatives	HMDB0004072	C05627	-
positive	pos-M121T142	121.064	2.36114	hmdb::4-Hydroxystyrene; E40; true; HMDB0004072	121.065	[M+H]+	81.6	88.9	70.1	42.9	51.02267:51 51.02568:153 55.05496:43 65.03991:102 77.03008:51 77.04117:344 79.05561:102 91.05606:203 93.07012:102 103.05571:203 121.05846:51	4-Hydroxystyrene	C8H8O	Benzenoids	Benzene and substituted derivatives	HMDB0004072	C05627	-
positive	pos-M157T54	157.06	0.895592	hmdb::4-Imidazolone-5-propionic acid; E10; true; HMDB0001014	157.061	[M+H]+	70.2	74.5	29.3	50	39.02497:51 54.03038:51 54.03348:102 71.9339:43 83.06492:152 85.09264:43 97.03803:102 111.04389:50 111.05277:1480 112.06419:153 115.17414:43 157.013:51 157.05522:1008	4-Imidazolone-5-propionic acid	C6H8N2O3	Organoheterocyclic compounds	Azoles	HMDB0001014	C03680	-
positive	pos-M163T190	163.111	3.17084	hmdb::4-Isopropylphenylacetaldehyde; E20; true; HMDB0041493	163.111	[M+H]+	71.1	56.4	63.1	47.4	41.03874:51 53.04106:43 67.05258:51 69.03306:43 77.03477:153 79.05537:51 93.06706:51 93.0752:153 103.05244:51 107.0501:51 119.06248:51 128.06667:43 133.06245:51 145.09781:51 163.08064:51 163.11292:102	4-Isopropylphenylacetaldehyde	C11H14O	Lipids and lipid-like molecules	Prenol lipids	HMDB0041493	null	-
positive	pos-M99T562	99.0796	9.35855	hmdb::4-Methyl-2-pentenal; E20; true; HMDB0031196	99.0807	[M+H]+	71.9	49.4	69.4	66.7	41.03475:51 52.99966:51 53.03953:153 55.05332:203 66.04514:51 77.03773:51 78.81884:102 79.05586:152 81.06973:680 90.49167:43 99.07538:102	4-Methyl-2-pentenal	C6H10O	Organic oxygen compounds	Organooxygen compounds	HMDB0031196	null	-
negative	neg-M159T143	159.067	2.37933	hmdb::4-Methyl-2-pentenoic acid; E10; true; HMDB0031561	159.068	[M+FA-H]-	85.6	87.1	79.5	50	95.05465:43 113.06709:51	4-Methyl-2-pentenoic acid	C6H10O2	Lipids and lipid-like molecules	Fatty Acyls	HMDB0031561	null	-
negative	neg-M123T156	123.045	2.60455	hmdb::4-Methylcatechol; E10; true; HMDB0000873	123.046	[M-H]-	79	53.8	75	100	67.02105:51 106.05094:43 123.01418:51 123.05155:102	4-Methylcatechol	C7H8O2	Benzenoids	Phenols	HMDB0000873	C06730	-
negative	neg-M175T175	175.042	2.91168	hmdb::4-Methylumbelliferone; E10; true; HMDB0059622	175.041	[M-H]-	74	40.1	75	100	71.02628:43 115.03851:51 157.03166:43 175.04114:102	4-Methylumbelliferone	C10H8O3	Phenylpropanoids and polyketides	Coumarins and derivatives	HMDB0059622	C03081	-
negative	neg-M357T57	357.102	0.947117	hmdb::4-O-beta-D-Galactopyranosyl-D-xylose; E20; true; HMDB0038864	357.099	[M+FA-H]-	70.5	57.8	52.6	56.7	44.99557:51 59.01122:152 71.00986:51 71.01341:203 73.0271:102 87.01302:51 89.02314:671 92.93213:102 96.96658:51 101.02889:254 113.01481:51 113.02077:254 119.02594:51 119.03053:102 129.01714:43 131.03284:203 138.97197:43 149.03435:51 149.04121:102 155.03981:102 161.04271:153 165.04605:51 177.04256:102 179.05283:305 191.05573:153 221.06702:102 251.06602:102 292.88626:43 311.10855:152	4-O-beta-D-Galactopyranosyl-D-xylose	C11H20O10	Organooxygen compounds	Carbohydrates and carbohydrate conjugates	HMDB0038864	null	-
positive	pos-M184T62	184.06	1.03323	hmdb::4-Pyridoxic acid; E20; true; HMDB0000017	184.061	[M+H]+	78.4	43.7	87.3	100	65.03146:25 68.0481:25 72.08722:25 82.06555:51 84.69379:22 92.05082:51 96.03745:25 97.96238:25 98.98089:25 106.04385:51 110.06174:51 113.96091:25 114.05537:127 120.03536:51 122.06523:51 130.03929:25 138.05109:76 138.08243:51 140.07109:25 142.05223:76 148.03636:102 149.21747:22 164.09303:22 166.04852:76 184.03394:25 184.05679:76	4-Pyridoxic acid	C8H9NO4	Organoheterocyclic compounds	Pyridines and derivatives	HMDB0000017	C00847	-
negative	neg-M182T109	182.046	1.82322	hmdb::4-Pyridoxic acid; E20; true; HMDB0000017	182.045	[M-H]-	81.2	96.7	48.9	42.9	108.04364:102 138.05783:51 164.0385:43	4-Pyridoxic acid	C8H9NO4	Organoheterocyclic compounds	Pyridines and derivatives	HMDB0000017	C00847	-
positive	pos-M184T143	184.06	2.38343	hmdb::4-Pyridoxic acid; ENone; false; HMDB0000017	184.059	[M+H]+	94.8	88.7	93.8	100	43.01564:43 60.04395:43 65.03634:499 69.03419:51 77.03351:102 82.0621:152 82.06719:203 86.09284:51 86.09805:51 92.04715:203 101.95495:43 105.03738:102 110.06065:102 120.03266:51 120.04189:203 136.01501:51 138.05147:152 148.04015:4816 152.05954:51 156.05208:51 166.0489:4433 184.01715:51 184.05905:354	4-Pyridoxic acid	C8H9NO4	Organoheterocyclic compounds	Pyridines and derivatives	HMDB0000017	C00847	-
positive	pos-M184T61	184.085	1.02417	hmdb::4-Pyridoxic acid; ENone; false; HMDB0000017	184.072	[M+H]+	73.6	26.3	91.7	100	54.03127:43 59.04595:51 65.0362:51 68.04135:51 72.04093:43 77.03826:102 81.05385:102 83.0583:43 91.05413:102 92.06041:153 99.08443:43 110.06629:43 114.09147:152 119.0407:51 124.04496:51 136.07692:51 138.05115:254 138.07423:101 148.0381:51 156.07802:51 156.07977:102 166.05574:203 184.06052:102	4-Pyridoxic acid	C8H9NO4	Organoheterocyclic compounds	Pyridines and derivatives	HMDB0000017	C00847	-
negative	neg-M182T161	182.054	2.6857	hmdb::4-Pyridoxic acid; ENone; false; HMDB0000017	182.053	[M-H]-	71.6	61.1	47.3	66.7	66.03212:51 66.03783:102 108.04997:253 118.04674:43 181.99655:51	4-Pyridoxic acid	C8H9NO4	Organoheterocyclic compounds	Pyridines and derivatives	HMDB0000017	C00847	-
negative	neg-M419T413	419.313	6.88969	hmdb::5-(10-Nonadecenyl)-1,3-benzenediol; E10; true; HMDB0039865	419.31	[M+FA-H]-	80.9	61.3	75	100	327.2515:43 373.27002:1344 374.27167:102 401.33121:43 419.29922:102	5-(10-Nonadecenyl)-1,3-benzenediol	C25H42O2	Benzenoids	Phenols	HMDB0039865	null	-
negative	neg-M433T349	433.329	5.8112	hmdb::5-(10-Nonadecenyl)-1,3-benzenediol; E10; true; HMDB0039865	433.335	[M+Hac-H]-	84.7	73.8	75	100	61.98674:51 112.98499:43 177.08975:51 223.21997:43 292.5408:43 329.27637:51 372.09818:102 373.27454:10993 377.61102:51 382.41174:43 399.13318:43 415.26773:102 433.21982:51 433.30457:152	5-(10-Nonadecenyl)-1,3-benzenediol	C25H42O2	Benzenoids	Phenols	HMDB0039865	null	-
negative	neg-M209T176	209.082	2.92812	hmdb::5-(3',5')-Dihydroxyphenyl-gamma-valerolactone; E20; true; HMDB0029187	209.084	[M-H]-	77.1	60.8	81.5	50	86.03461:43 91.05868:153 123.09296:43 163.07961:51 191.06833:43 209.08493:51	5-(3',5')-Dihydroxyphenyl-gamma-valerolactone	C11H14O4	Benzenoids	Phenols	HMDB0029187	null	-
positive	pos-M209T170	209.08	2.82995	hmdb::5-(3',5'-Dihydroxyphenyl)-gamma-valerolactone; E40; true; HMDB0041692	209.081	[M+H]+	75	65.7	53.5	72.4	29.01431:51 39.02568:51 41.03858:153 43.01733:1458 53.03574:254 55.02029:537 57.03281:1300 65.03837:203 67.0546:1291 68.9966:3844 77.03568:918 79.05128:605 81.0335:152 81.06637:2033 91.04059:50 91.05399:1078 93.06802:1744 95.05204:480 95.08627:361 97.02934:51 99.04095:152 102.04247:51 103.05341:1733 105.03554:102 106.04381:102 107.04527:1542 107.08159:203 111.04491:102 115.04712:51 117.07252:371 …	5-(3',5'-Dihydroxyphenyl)-gamma-valerolactone	C11H12O4	Benzenoids	Phenols	HMDB0041692	null	-
negative	neg-M361T299	361.236	4.98239	hmdb::5-(8,11-Pentadecadienyl)-1,3-benzenediol; E10; true; HMDB0038534	361.238	[M+FA-H]-	85.6	75	75	100	315.23236:51	5-(8,11-Pentadecadienyl)-1,3-benzenediol	C21H32O2	Benzenoids	Benzene and substituted derivatives	HMDB0038534	null	-
negative	neg-M335T278	335.221	4.63117	hmdb::5,12-dihydroxy-6,8,10,14-eicosatetraenoic acid; E10; true; HMDB0062409	335.222	[M-H]-	81.6	72.2	80.5	66.7	111.08286:43 166.98257:51 166.99347:102 291.21695:51 317.21091:43 335.21143:203	5,12-dihydroxy-6,8,10,14-eicosatetraenoic acid	C20H32O4	Lipids and lipid-like molecules	Fatty Acyls	HMDB0062409	null	-
negative	neg-M387T174	387.237	2.89545	hmdb::5,6-Dihydroxyprostaglandin F1a; E10; true; HMDB0012109	387.24	[M-H]-	79.2	76.4	65.8	54.5	59.01115:204 61.99347:51 69.0346:203 69.04043:51 71.04741:102 71.05688:51 73.02793:254 79.05421:43 81.06927:102 85.02522:203 87.04247:290 99.03945:151 99.04504:1135 109.05899:51 111.08293:203 115.03601:1024 117.52656:43 127.04391:51 127.07398:254 134.03751:51 136.07384:153 139.08095:203 141.08836:152 147.11861:153 149.099:43 155.11787:51 157.08258:152 159.06673:153 161.06868:43 169.08482:547 177.…	5,6-Dihydroxyprostaglandin F1a	C20H36O7	Lipids and lipid-like molecules	Fatty Acyls	HMDB0012109	C06475	-
negative	neg-M281T161	281.068	2.67992	hmdb::5,6-Dimethoxyflavone; E10; true; HMDB0030719	281.075	[M-H]-	72.9	51.7	75	100	79.95792:203 96.95456:51 108.04089:51 124.04094:43 190.05692:43 243.16101:43 274.16022:51 281.06598:152 281.10834:357	5,6-Dimethoxyflavone	C17H14O4	Phenylpropanoids and polyketides	Flavonoids	HMDB0030719	null	-
positive	pos-M303T175_2	303.086	2.91082	hmdb::5,7,3'-Trihydroxy-4'-methoxyflavanone; ENone; false; HMDB0030746	303.086	[M+H]+	83.3	56.9	90	100	54.03629:43 77.0419:51 81.0715:43 86.05876:51 89.0396:43 93.03296:51 95.08508:102 102.0512:51 111.00673:51 117.03334:152 120.08023:102 123.02606:51 124.07328:254 131.07597:51 137.0551:102 137.06332:102 144.03241:51 145.02158:152 149.05492:153 151.03796:51 153.01849:1817 162.09409:102 164.106:43 173.08597:43 177.05605:1340 179.03261:152 180.11072:836 181.09949:102 182.66739:43 199.09044:43 211.134…	5,7,3'-Trihydroxy-4'-methoxyflavanone	C16H14O6	Phenylpropanoids and polyketides	Flavonoids	HMDB0030746	null	-
negative	neg-M343T171	343.082	2.85665	hmdb::5,7-Dihydroxy-3',4',5'-trimethoxyflavone; E10; true; HMDB0037692	343.082	[M-H]-	78	55.6	75	100	61.9894:51 79.95382:102 88.98232:51 96.66013:51 96.9613:2777 109.03698:43 117.04315:51 123.04382:102 129.00783:43 133.0563:51 139.07654:43 195.14938:43 201.09195:51 213.15427:43 225.05786:51 242.01234:43 255.11374:153 269.07843:43 281.09167:51 297.04865:51 297.17206:102 325.21552:51 341.99377:102 343.09039:4612 343.21265:203	5,7-Dihydroxy-3',4',5'-trimethoxyflavone	C18H16O7	Phenylpropanoids and polyketides	Flavonoids	HMDB0037692	C19807	-
negative	neg-M343T189_1	343.084	3.15422	hmdb::5,7-Dihydroxy-3',4',5'-trimethoxyflavone; E10; true; HMDB0037692	343.085	[M-H]-	76.4	48.5	75	100	45.00029:51 79.9518:101 79.95933:362 95.05211:43 123.05936:51 133.04967:43 142.02083:43 149.05479:253 149.06679:407 157.08827:43 171.09592:51 179.10486:51 193.12936:43 219.13687:254 223.09114:43 229.0166:481 251.11765:43 255.14751:51 293.11926:43 313.0354:43 328.09995:43 343.08408:2920 343.21674:398	5,7-Dihydroxy-3',4',5'-trimethoxyflavone	C18H16O7	Phenylpropanoids and polyketides	Flavonoids	HMDB0037692	C19807	-
negative	neg-M177T147	177.023	2.44372	hmdb::5,7-Dihydroxy-4H-1-benzopyran-4-one; E10; true; HMDB0032950	177.025	[M-H]-	73.5	43.6	75	100	55.01689:43 81.02893:51 177.02432:51	5,7-Dihydroxy-4H-1-benzopyran-4-one	C9H6O4	Organoheterocyclic compounds	Benzopyrans	HMDB0032950	C09001	-
negative	neg-M377T165	377.133	2.74758	hmdb::5',8-Dihydroxy-3',4',7-trimethoxyflavan; E10; true; HMDB0040308	377.122	[M+FA-H]-	71.2	51.3	71	50	42.00151:51 72.99866:51 81.03606:102 103.05894:43 123.04247:152 142.03139:51 147.02081:51 147.05486:153 151.035:51 151.03845:51 153.05196:102 155.06656:43 161.05927:102 163.04146:51 170.07547:51 177.05806:102 187.07735:51 190.05618:43 213.0849:51 217.08585:102 227.03833:51 231.11848:43 241.07004:51 251.05554:102 255.03563:51 255.10066:102 258.11905:51 269.08572:51 281.07327:51 287.11029:51 301.08…	5',8-Dihydroxy-3',4',7-trimethoxyflavan	C18H20O6	Phenylpropanoids and polyketides	Flavonoids	HMDB0040308	null	-
negative	neg-M313T191	313.108	3.17718	hmdb::5,8-Dimethoxychalepensin; E10; true; HMDB0037086	313.108	[M-H]-	78	65.5	77	60	65.04978:43 93.02989:51 95.05045:102 106.04057:102 107.04781:203 112.52454:43 119.04919:203 121.03364:102 123.04227:277 130.03691:102 133.06279:43 147.04099:102 149.05861:153 161.02335:102 161.06433:203 163.04654:153 169.0659:51 188.0423:51 201.12772:43 205.05551:757 209.06189:51 227.09711:51 227.10135:102 233.08383:43 239.10718:102 251.09731:51 267.0943:102 267.14935:102 269.08978:203 269.1105:2…	5,8-Dimethoxychalepensin	C18H18O5	Phenylpropanoids and polyketides	Coumarins and derivatives	HMDB0037086	null	-
negative	neg-M204T59_2	204.087	0.98515	hmdb::5-Acetamidovalerate; E10; true; HMDB0012175	204.088	[M+FA-H]-	71.3	25.4	91	83.3	41.99964:51 45.00145:51 58.02656:102 69.03632:51 72.048:102 81.03598:43 84.04376:153 94.03069:51 98.05808:51 100.04094:153 111.0505:43 116.06705:102 128.03221:43 140.07027:153 158.04065:51 158.08302:254 168.05255:51 184.06668:51 184.08002:51 204.0858:846	5-Acetamidovalerate	C7H13NO3	Lipids and lipid-like molecules	Fatty Acyls	HMDB0012175	C03087	-
positive	pos-M160T150	160.096	2.49258	hmdb::5-Acetamidovalerate; E20; true; HMDB0012175	160.097	[M+H]+	78.6	97.6	34.8	46.2	31.01848:102 43.01611:403 44.01083:152 53.04253:51 56.0474:2631 57.03136:102 59.04871:254 69.06848:102 72.04511:204 82.06635:619 83.04868:152 99.76687:153 100.07705:28363 100.53126:102 101.05564:253 117.049:51 142.0813:51	5-Acetamidovalerate	C7H13NO3	Lipids and lipid-like molecules	Fatty Acyls	HMDB0012175	C03087	-
positive	pos-M140T144	140.07	2.39911	hmdb::5-Acetyl-2,4-dimethyloxazole; E10; true; HMDB0038174	140.069	[M+H]+	78.1	55.5	85.6	66.7	79.05366:43 81.0713:51 84.08106:43 98.97245:51 122.0233:51 140.02287:51 140.03783:102	5-Acetyl-2,4-dimethyloxazole	C7H9NO2	Organoheterocyclic compounds	Azoles	HMDB0038174	null	-
negative	neg-M531T235	531.296	3.91656	hmdb::5b-Cyprinol sulfate; E10; true; HMDB0006888	531.297	[M-H]-	80.6	92.7	54.8	50	61.98565:102 85.03725:43 96.95801:51 249.16251:43 258.17877:51 308.6265:43 434.21283:43 441.32205:51 447.30038:43 450.28079:51 452.33597:102 454.34192:51 462.30447:51 473.23645:43 485.29477:329 485.31641:468 487.27945:102 495.31183:51 498.27548:152 511.87531:43 513.31219:51 529.61237:102 531.22919:93 531.30359:11014	5b-Cyprinol sulfate	C27H48O8S	Lipids and lipid-like molecules	Sterol Lipids	HMDB0006888	C05468	-
negative	neg-M319T246	319.19	4.10036	hmdb::5'-Carboxy-alpha-chromanol; E10; true; HMDB0012798	319.188	[M-H]-	78	71.3	69.8	50	150.06413:51 163.0815:102 275.19479:51 319.20319:153	5'-Carboxy-alpha-chromanol	C19H28O4	Organoheterocyclic compounds	Benzopyrans	HMDB0012798	null	-
negative	neg-M356T89	356.145	1.48668	hmdb::5-Chloro-2-(3,5-di-tert-butyl-2-hydroxyphenyl)-2H-benzotriazole; E10; true; HMDB0041339	356.145	[M-H]-	70.5	46.5	65.1	66.7	102.02986:43 117.01476:51 186.07434:43 202.07701:51 300.12497:43 356.12415:51 356.15329:102	5-Chloro-2-(3,5-di-tert-butyl-2-hydroxyphenyl)-2H-benzotriazole	C20H24ClN3O	Organoheterocyclic compounds	Azoles	HMDB0041339	null	-
negative	neg-M141T151	141.056	2.51657	hmdb::5-Ethyl-3-hydroxy-4-methyl-2(5H)-furanone; E10; true; HMDB0033551	141.058	[M-H]-	76	65.4	73.1	50	31.9911:254 40.87934:203 41.00512:35697 43.02172:102 53.03642:51 55.02201:43 57.03348:203 67.05639:102 69.03456:2644 71.01427:2864 81.03154:152 81.03786:359 95.05253:490 96.76582:203 97.06715:29313 99.047:102 105.66862:43 140.61331:203 141.05653:26761	5-Ethyl-3-hydroxy-4-methyl-2(5H)-furanone	C7H10O3	Organoheterocyclic compounds	Dihydrofurans	HMDB0033551	null	-
negative	neg-M347T272	347.293	4.53857	hmdb::5-Heptadecyl-1,3-benzenediol; E10; true; HMDB0038530	347.289	[M-H]-	83.3	75	75	100	347.28876:51 347.29922:102	5-Heptadecyl-1,3-benzenediol	C23H40O2	Benzenoids	Phenols	HMDB0038530	null	-
negative	neg-M297T352	297.244	5.86073	hmdb::5-Hexyltetrahydro-2-furanoctanoic acid; E10; true; HMDB0031127	297.245	[M-H]-	84.8	85.8	83	42.9	111.08315:43 253.25476:153 279.24088:51 297.25293:2723	5-Hexyltetrahydro-2-furanoctanoic acid	C18H34O3	Lipids and lipid-like molecules	Fatty Acyls	HMDB0031127	null	-
negative	neg-M297T371	297.243	6.18095	hmdb::5-Hexyltetrahydro-2-furanoctanoic acid; E10; true; HMDB0031127	297.246	[M-H]-	75.4	66.5	69.2	42.9	59.01518:1066 141.12396:43 167.10518:51 253.24796:51 293.23352:51 293.25998:51 297.24554:864	5-Hexyltetrahydro-2-furanoctanoic acid	C18H34O3	Lipids and lipid-like molecules	Fatty Acyls	HMDB0031127	null	-
positive	pos-M225T162	225.075	2.69263	hmdb::5-Hydroxykynurenine; E10; true; HMDB0012819	225.077	[M+H]+	72.8	45	72.8	75	42.03585:43 59.04596:43 71.04808:51 83.0839:102 89.04624:51 95.04399:51 105.03284:43 111.80543:43 116.04646:153 134.05516:102 140.06285:43 144.049:203 146.05286:51 153.08939:51 161.09418:51 162.05438:1587 164.06606:102 179.0697:51 179.10539:102 179.12607:102 190.04794:102 192.99174:102 207.11552:102 208.06026:485 209.02135:254 225.04749:51 225.12753:152	5-Hydroxykynurenine	C10H12N2O4	Organic oxygen compounds	Organooxygen compounds	HMDB0012819	C05651	-
negative	neg-M155T104	155.046	1.73547	hmdb::5-Hydroxymethyl-4-methyluracil; E20; true; HMDB0000544	155.046	[M-H]-	77.2	94.4	31.5	50	41.99927:521 112.03767:51 155.04854:102	5-Hydroxymethyl-4-methyluracil	C6H8N2O3	Organoheterocyclic compounds	Diazines	HMDB0000544	null	-
positive	pos-M216T59	216.122	0.979033	hmdb::5-hydroxyoct-1-enoylglycine; E10; true; HMDB0094759	216.122	[M+H]+	71.8	27	83.7	100	38.9641:153 42.03103:51 44.051:203 53.0376:51 55.05449:457 56.04866:102 59.04247:51 59.0511:102 68.04575:51 70.06659:1603 71.05022:102 72.0419:102 74.05553:441 78.02711:51 82.05917:51 83.05042:458 84.08239:203 86.09376:102 87.0566:203 87.10246:51 94.05943:51 98.04855:51 99.02279:51 101.05769:275 104.06219:43 108.05148:51 112.0831:102 113.02752:51 114.06736:152 116.07205:1104 118.07896:51 124.0308…	5-hydroxyoct-1-enoylglycine	C10H17NO4	Organic acids and derivatives	Carboxylic acids and derivatives	HMDB0094759	null	-
negative	neg-M139T147	139.04	2.45632	hmdb::5-methoxybenzene-1,3-diol; E10; true; HMDB0132905	139.041	[M-H]-	70.7	46.9	74.4	50	41.00972:43 55.01904:43 139.03975:43	5-methoxybenzene-1,3-diol	C7H8O3	Benzenoids	Phenols	HMDB0132905	null	-
negative	neg-M213T150	213.04	2.50397	hmdb::5-Methoxysalicylic acid; E20; true; HMDB0001868	213.042	[M+FA-H]-	72.6	35	82.6	83.3	42.00278:51 44.99906:102 93.02646:51 96.04475:102 107.04705:51 117.03783:43 123.0586:275 134.05827:43 146.01697:51 151.03734:51 151.04596:51 160.0387:486 167.04643:102	5-Methoxysalicylic acid	C8H8O4	Benzenoids	Benzene and substituted derivatives	HMDB0001868	null	-
positive	pos-M235T176	235.107	2.93835	hmdb::5-Methoxytryptophan; E10; true; HMDB0002339	235.106	[M+H]+	73.2	57.3	71.9	50	41.30524:43 57.06778:51 67.05572:102 105.07147:102 115.04858:51 115.05309:102 118.06356:277 121.03102:102 137.14171:43 145.07509:254 147.08946:326 151.04077:273 161.05818:152 161.10808:346 163.09238:102 173.06667:253 174.07481:102 189.05969:4566 190.06494:203 191.08449:1077 193.05374:102 202.0742:51 207.12718:51 217.0582:1149 217.0975:720 235.01906:101 235.05995:615 235.10301:249 235.10732:448 23…	5-Methoxytryptophan	C12H14N2O3	Organoheterocyclic compounds	Indoles and derivatives	HMDB0002339	null	-
positive	pos-M192T186	192.101	3.10805	hmdb::5-Methoxytryptophol; E10; true; HMDB0001896	192.1	[M+H]+	70.1	51.6	66.3	50	67.05341:43 103.03535:43 107.07341:102 108.07972:152 132.0831:51 132.09601:51 134.05753:152 146.05548:51 149.09158:101 150.09105:203 174.08582:102 192.0816:50 192.10884:1384	5-Methoxytryptophol	C11H13NO2	Organoheterocyclic compounds	Indoles and derivatives	HMDB0001896	null	-
negative	neg-M171T147	171.03	2.45343	hmdb::5-Methylfuran-2-carboxylic acid; E10; true; HMDB0059735	171.029	[M+FA-H]-	80.5	79.2	68.6	50	81.04221:51 125.03286:51	5-Methylfuran-2-carboxylic acid	C6H6O3	Organoheterocyclic compounds	Furans	HMDB0059735	null	-
negative	neg-M342T148	342.083	2.47033	hmdb::5'-Methylthioadenosine; ENone; false; HMDB0001173	342.087	[M+FA-H]-	82.4	56.7	89.3	100	44.99652:528 72.98576:43 107.03168:51 114.05908:102 127.04533:43 134.05035:1300 168.08931:43 194.08586:43 227.10307:51 244.11298:43 296.07239:51 298.19006:43 342.1572:51	5'-Methylthioadenosine	C11H15N5O3S	Nucleosides, nucleotides, and analogues	5'-deoxyribonucleosides	HMDB0001173	C00170	-
negative	neg-M421T415	421.328	6.91137	hmdb::5-Nonadecyl-1,3-benzenediol; E10; true; HMDB0030956	421.329	[M+FA-H]-	78.6	53.6	75	100	116.93197:43 375.29135:288 384.19159:43 421.16693:51	5-Nonadecyl-1,3-benzenediol	C25H44O2	Benzenoids	Phenols	HMDB0030956	null	-
negative	neg-M255T220_2	255.16	3.66697	hmdb::5-Nonyltetrahydro-2-oxo-3-furancarboxylic acid; E10; true; HMDB0030993	255.16	[M-H]-	70.7	59.1	57.3	45.5	74.02895:43 98.95255:43 150.10599:43 193.15366:102 209.16531:43 211.17639:152 237.16136:203 255.15384:102 255.15833:254	5-Nonyltetrahydro-2-oxo-3-furancarboxylic acid	C14H24O4	Organoheterocyclic compounds	Lactones	HMDB0030993	null	-
negative	neg-M321T59_1	321.048	0.982417	hmdb::5-Thymidylic acid; ENone; false; HMDB0001227	321.053	[M-H]-	86.3	62.3	95.1	100	42.00146:51 71.01493:51 78.96021:420 87.00555:51 96.96977:102 108.02936:43 125.03001:51 125.03472:153 133.01773:102 146.0504:102 151.0213:51 159.02734:43 176.99281:102 185.05121:43 195.0067:360 217.08604:43 233.11026:43 261.07382:43 280.67358:43 321.04941:153	5-Thymidylic acid	C10H15N2O8P	Nucleosides, nucleotides, and analogues	Pyrimidine nucleotides	HMDB0001227	C00364	-
negative	neg-M325T428	325.273	7.14058	hmdb::6,10,14-Trimethyl-2-methylenepentadecanal; E10; true; HMDB0034496	325.274	[M+FA-H]-	74.7	58.6	73.2	50	44.99651:261 183.01181:79 188.40932:11 279.2326:1652 280.23297:64 303.37573:11 324.15216:25 325.19196:236	6,10,14-Trimethyl-2-methylenepentadecanal	C19H36O	Lipids and lipid-like molecules	Prenol lipids	HMDB0034496	null	-
positive	pos-M263T381	263.236	6.34462	hmdb::6,10,14-Trimethyl-5,9,13-pentadecatrien-2-one; E20; true; HMDB0034495	263.238	[M+H]+	72.1	61.9	54.2	55.2	67.04186:17 67.05566:157 69.07003:85 71.10356:17 79.05384:51 81.07277:141 83.08004:17 87.07909:14 91.05688:85 93.07097:68 95.08381:198 97.06284:17 105.06762:34 105.07769:17 107.0893:17 109.10532:68 111.07797:17 119.08556:34 123.07467:34 123.10583:34 133.1113:34 135.11948:34 137.13446:51 139.14282:14 149.13605:34 161.12906:17 165.16423:51 189.15231:17 221.09857:14 245.23219:68 263.23145:134	6,10,14-Trimethyl-5,9,13-pentadecatrien-2-one	C18H30O	Lipids and lipid-like molecules	Prenol lipids	HMDB0034495	null	-
positive	pos-M263T308	263.236	5.14163	hmdb::6,10,14-Trimethyl-5,9,13-pentadecatrien-2-one; E20; true; HMDB0034495	263.237	[M+H]+	75.5	59.3	64.7	72.4	41.0355:51 41.0427:51 55.00753:51 55.05545:203 57.07075:254 59.04996:102 67.05332:1448 69.06883:254 71.08813:203 77.03567:153 79.05754:361 81.06893:2224 83.08895:254 91.05148:254 93.07362:610 95.08376:1806 97.06139:102 99.07337:102 105.069:253 107.08488:254 109.09939:1265 111.08235:102 119.08549:395 121.10737:458 123.11666:619 132.69037:102 133.10635:430 135.11287:152 137.13274:203 147.11095:627 …	6,10,14-Trimethyl-5,9,13-pentadecatrien-2-one	C18H30O	Lipids and lipid-like molecules	Prenol lipids	HMDB0034495	null	-
positive	pos-M263T413	263.236	6.87828	hmdb::6,10,14-Trimethyl-5,9,13-pentadecatrien-2-one; E20; true; HMDB0034495	263.236	[M+H]+	74.6	70.5	56.3	48.3	55.05337:43 67.05678:203 71.03842:51 79.05005:51 81.06767:203 83.04417:51 95.08238:254 107.08633:51 109.10379:203 119.08089:51 121.0981:102 123.11043:102 133.09663:51 137.09984:51 147.11435:102 151.15062:51 165.15509:51 175.145:51 195.63737:43 245.20784:51 245.22102:152 263.23126:152	6,10,14-Trimethyl-5,9,13-pentadecatrien-2-one	C18H30O	Lipids and lipid-like molecules	Prenol lipids	HMDB0034495	null	-
positive	pos-M263T351	263.236	5.8539	hmdb::6,10,14-Trimethyl-5,9,13-pentadecatrien-2-one; E20; true; HMDB0034495	263.237	[M+H]+	72.3	60.6	57	55.2	43.05145:51 53.03988:51 57.07211:203 67.05123:254 69.06902:153 71.04687:51 77.03207:51 79.05263:102 81.07405:254 83.08387:153 93.06542:152 93.07355:203 95.0864:254 99.07742:51 99.08161:102 105.06878:102 107.08464:254 109.09619:102 111.92419:43 119.07897:102 121.10077:102 123.11622:153 127.11151:43 133.08958:51 133.10092:203 135.11063:51 137.12881:203 141.12833:102 147.1187:102 149.13344:102 154.7…	6,10,14-Trimethyl-5,9,13-pentadecatrien-2-one	C18H30O	Lipids and lipid-like molecules	Prenol lipids	HMDB0034495	null	-
negative	neg-M337T290	337.237	4.83049	hmdb::6,7-dihydro-12-epi-LTB4; E10; true; HMDB0012838	337.238	[M-H]-	95.7	92.9	91.1	100	71.04784:203 73.0296:102 81.07117:254 97.06902:203 111.07982:51 111.08278:102 137.08986:51 156.61729:43 167.10338:102 167.15056:203 169.12228:153 177.16777:51 179.14679:254 181.16516:574 221.15257:51 223.12386:253 223.13434:555 251.23282:43 275.23703:3469 293.22263:51 293.24667:619 301.20068:51 301.21045:152 318.21405:102 319.22672:14606 320.22595:152 336.15286:51 336.16571:271 337.23749:32048	6,7-dihydro-12-epi-LTB4	C20H34O4	Lipids and lipid-like molecules	Fatty Acyls	HMDB0012838	null	-
negative	neg-M283T176	283.154	2.93543	hmdb::6,7-Dihydro-4-(hydroxymethyl)-2-(p-hydroxyphenethyl)-7-methyl-5H-2-pyrindinium; E10; true; HMDB0033483	283.156	[M-H]-	71.9	48.6	79.4	50	96.95748:51 120.05017:43 196.10867:43 219.11206:51 253.1488:203 265.1431:102 283.1528:472	6,7-Dihydro-4-(hydroxymethyl)-2-(p-hydroxyphenethyl)-7-methyl-5H-2-pyrindinium	C18H22NO2	Benzenoids	Phenols	HMDB0033483	null	-
positive	pos-M164T143	164.092	2.38997	hmdb::6-Dimethylaminopurine; E20; true; HMDB0000473	164.092	[M+H]+	74	44.5	85.8	66.7	54.0439:43 77.03985:51 77.04108:51 81.03273:51 83.05996:51 91.05186:152 95.06084:43 106.03145:51 107.04738:152 115.04783:51 119.08261:102 120.04216:152 121.05345:203 122.06278:102 128.06053:102 132.04749:102 135.08026:102 147.06831:51 147.08023:253 162.07298:51 164.09557:1188	6-Dimethylaminopurine	C7H9N5	Organoheterocyclic compounds	Imidazopyrimidines	HMDB0000473	null	-
negative	neg-M269T104	269.052	1.73432	hmdb::6-Hydroxydaidzein; E10; true; HMDB0031715	269.054	[M-H]-	73.6	59.7	75	100	34.97179:4 41.99787:83 55.01815:8 66.00288:8 72.80492:13 73.03033:715 80.02338:13 99.01005:105 108.02035:504 110.02436:8 116.92902:21 117.01862:1562 133.01524:8 140.04115:4 150.54929:17 151.02341:2165 152.03102:8 199.08578:4 269.06973:8	6-Hydroxydaidzein	C15H10O5	Phenylpropanoids and polyketides	Isoflavonoids	HMDB0031715	C14314	-
positive	pos-M140T62	140.033	1.02602	hmdb::6-Hydroxynicotinic acid; ENone; false; HMDB0002658	140.033	[M+H]+	74.4	60.5	68.9	50	42.00958:43 53.00121:102 76.01779:254 81.04525:102 94.02857:2511 99.08334:43 112.03303:102 112.04046:102 122.02382:253 140.10315:102	6-Hydroxynicotinic acid	C6H5NO3	Organoheterocyclic compounds	Pyridines and derivatives	HMDB0002658	C01020	-
positive	pos-M140T90	140.033	1.50602	hmdb::6-Hydroxynicotinic acid; ENone; false; HMDB0002658	140.033	[M+H]+	77.3	70.3	68.9	50	39.01094:25 39.02322:76 44.01136:25 53.00232:127 66.03342:127 76.01684:412 94.03036:4397 96.26827:25 112.03659:127 112.07077:25 122.02139:303 124.73507:22	6-Hydroxynicotinic acid	C6H5NO3	Organoheterocyclic compounds	Pyridines and derivatives	HMDB0002658	C01020	-
negative	neg-M138T64	138.02	1.05879	hmdb::6-Hydroxynicotinic acid; ENone; false; HMDB0002658	138.02	[M-H]-	93	87.7	87.7	100	94.02694:51 94.0283:152 138.01704:51	6-Hydroxynicotinic acid	C6H5NO3	Organoheterocyclic compounds	Pyridines and derivatives	HMDB0002658	C01020	-
negative	neg-M287T168	287.184	2.79241	hmdb::6-Hydroxypentadecanedioic acid; E10; true; HMDB0031885	287.189	[M-H]-	80	67.3	83.1	62.5	59.01416:51 83.05566:43 97.06908:153 106.03883:51 109.06891:43 127.07834:43 141.08461:51 157.08212:43 179.10004:51 179.11131:51 182.12285:51 195.09804:51 207.14528:51 213.09615:153 229.03633:43 243.15691:51 269.17783:102 287.13605:151 287.18365:1054	6-Hydroxypentadecanedioic acid	C15H28O5	Lipids and lipid-like molecules	Fatty Acyls	HMDB0031885	null	-
negative	neg-M291T217	291.16	3.60852	hmdb::6-Hydroxyshogaol; E10; true; HMDB0041249	291.162	[M-H]-	74	58.7	76	42.9	122.03675:51 179.09404:43 211.13101:51 247.1627:51 273.15057:51 273.15521:51 291.16461:153	6-Hydroxyshogaol	C17H24O4	Benzenoids	Phenols	HMDB0041249	null	-
negative	neg-M152T149	152.035	2.48863	hmdb::6-Methoxy-pyridine-3-carboxylic acid; E20; true; HMDB0059749	152.034	[M-H]-	88.6	93.9	88	42.9	78.0497:43 108.04341:102 152.03246:51	6-Methoxy-pyridine-3-carboxylic acid	C7H7NO3	Organoheterocyclic compounds	Pyridines and derivatives	HMDB0059749	null	-
positive	pos-M144T62	144.065	1.032	hmdb::6-Oxopiperidine-2-carboxylic acid; E20; true; HMDB0061705	144.065	[M+H]+	82.2	74.8	84.2	50	55.01593:51 56.04969:51 68.04688:25 70.06421:102 72.04306:51 82.0337:51 84.08106:127 98.06102:127 98.09856:310 126.04669:25 126.05614:76 144.06575:127 144.10452:127	6-Oxopiperidine-2-carboxylic acid	C6H9NO3	Organic acids and derivatives	Carboxylic acids and derivatives	HMDB0061705	null	-
negative	neg-M142T91	142.051	1.51744	hmdb::6-Oxopiperidine-2-carboxylic acid; E20; true; HMDB0061705	142.052	[M-H]-	75.5	72.5	57.8	50	41.99847:43 94.2094:43 98.02495:43 142.05276:43	6-Oxopiperidine-2-carboxylic acid	C6H9NO3	Organic acids and derivatives	Carboxylic acids and derivatives	HMDB0061705	null	-
negative	neg-M142T139	142.051	2.31095	hmdb::6-Oxopiperidine-2-carboxylic acid; E20; true; HMDB0061705	142.052	[M-H]-	70.7	71.1	36.6	50	42.00064:51 42.00155:51 55.0216:43 96.04424:43 142.05811:43	6-Oxopiperidine-2-carboxylic acid	C6H9NO3	Organic acids and derivatives	Carboxylic acids and derivatives	HMDB0061705	null	-
negative	neg-M277T291	277.216	4.84958	hmdb::6-Phenylundecane; E10; true; HMDB0061857	277.216	[M+FA-H]-	85.8	75	75	100	231.18115:43	6-Phenylundecane	C17H28	Benzenoids	Benzene and substituted derivatives	HMDB0061857	null	-
negative	neg-M275T142	275.023	2.36723	hmdb::6-Phosphogluconic acid; ENone; false; HMDB0001316	275.023	[M-H]-	72	40.7	75	100	59.01202:51 79.95403:51 95.03661:43 134.03044:51 149.05721:51 229.07199:43 275.01813:153	6-Phosphogluconic acid	C6H13O10P	Organic oxygen compounds	Organooxygen compounds	HMDB0001316	C00345	-
negative	neg-M639T239	639.369	3.98237	hmdb::7,8-Dehydroastaxanthianthin; E10; true; HMDB0036872	639.371	[M+FA-H]-	77.9	69.9	73.9	50	118.06006:43 120.08086:254 122.05987:102 124.08006:843 134.08813:50 134.09627:789 136.07899:51 164.06039:51 164.06938:203 166.0844:153 245.15918:203 247.16821:203 255.14951:203 255.18091:253 257.14722:140 257.16522:6139 259.17981:5107 273.14691:51 289.13504:195 289.14935:2736 290.14819:102 291.17032:1782 297.6774:43 301.14185:152 303.17242:153 352.23318:102 364.21506:51 364.23648:153 365.23132:10…	7,8-Dehydroastaxanthianthin	C40H50O4	Lipids and lipid-like molecules	Prenol lipids	HMDB0036872	null	-
positive	pos-M395T195	395.29	3.25594	hmdb::7,8-Dehydro-beta-micropteroxanthin; E10; true; HMDB0038506	395.289	[M+H]+	79.6	69.7	77.9	66.7	39.02564:51 41.03854:153 43.05505:203 55.05356:102 58.06594:303 65.03603:51 67.05569:726 69.0677:203 70.06547:7357 71.08459:153 79.04871:153 81.07134:697 83.08113:102 86.06117:153 87.08933:3361 88.07484:1133 91.05122:102 93.06657:152 95.08618:254 97.06106:152 105.10021:203 107.04953:153 109.10035:372 111.08033:102 113.09753:102 115.08467:102 117.07241:153 119.08177:152 121.09895:102 123.11749:253…	7,8-Dehydro-beta-micropteroxanthin	C27H38O2	Lipids and lipid-like molecules	Prenol lipids	HMDB0038506	null	-
negative	neg-M403T216	403.247	3.60543	hmdb::7a,12a-Dihydroxy-3-oxo-4-cholenoic acid; E10; true; HMDB0000447	403.248	[M-H]-	83.5	67.9	90.4	66.7	83.04562:51 161.04715:43 201.11372:43 233.19252:43 249.14668:153 261.14212:51 273.1619:51 303.19543:43 321.07352:43 323.21301:51 339.09131:43 341.25101:102 345.20218:253 357.06482:51 357.0993:153 367.18814:51 385.20663:151 385.23141:494 403.259:1140	7a,12a-Dihydroxy-3-oxo-4-cholenoic acid	C24H36O5	Lipids and lipid-like molecules	Sterol Lipids	HMDB0000447	C15568	-
negative	neg-M449T207	449.252	3.45509	hmdb::7a,12a-Dihydroxy-3-oxo-4-cholenoic acid; E10; true; HMDB0000447	449.252	[M+FA-H]-	82	91.8	58.4	50	44.99812:1145 103.0053:43 239.09097:203 247.07434:51 247.08537:203 333.21088:51 359.25116:102 381.202:51 381.20474:102 385.22867:102 401.97464:102 403.20578:131 403.25089:35840 404.24115:203 405.24957:442 405.27502:321 407.26736:613 408.28241:102 443.18756:152 443.24963:102 449.23801:463	7a,12a-Dihydroxy-3-oxo-4-cholenoic acid	C24H36O5	Lipids and lipid-like molecules	Sterol Lipids	HMDB0000447	C15568	-
positive	pos-M389T221	389.268	3.67675	hmdb::7alpha-hydroxy-3-oxochol-4-en-24-oic Acid; E10; true; HMDB0062744	389.271	[M+H]+	73.4	44.5	78.3	72	41.04022:102 55.05559:286 59.04901:102 67.05454:547 69.06305:102 71.04911:153 77.0369:102 79.05502:341 81.0689:1249 83.04668:203 83.08762:489 85.06512:498 91.05539:367 93.07079:1321 95.08498:2866 97.06401:203 99.04246:203 101.0564:940 105.07022:1294 107.04832:153 107.08611:1171 109.06248:152 109.09914:1295 111.07764:386 117.06513:152 119.08516:1074 121.06376:323 121.10238:877 123.07735:555 123.11…	7alpha-hydroxy-3-oxochol-4-en-24-oic Acid	C24H36O4	Lipids and lipid-like molecules	Sterol Lipids	HMDB0062744	null	-
positive	pos-M389T203	389.268	3.37717	hmdb::7alpha-hydroxy-3-oxochol-4-en-24-oic Acid; E10; true; HMDB0062744	389.269	[M+H]+	75	51.2	84.8	52	67.0599:51 79.05326:203 81.06963:254 83.0474:102 85.06325:152 86.09326:51 93.06742:507 95.08018:101 95.08703:254 99.03613:51 99.04173:153 99.09203:51 101.06128:203 105.03487:51 105.07517:102 107.08382:254 109.10269:203 115.07351:51 117.06571:102 119.08726:417 121.09521:152 123.07633:152 123.11216:102 129.07307:51 130.16006:203 131.08118:102 133.10477:203 135.11777:203 137.09325:153 139.07314:51 1…	7alpha-hydroxy-3-oxochol-4-en-24-oic Acid	C24H36O4	Lipids and lipid-like molecules	Sterol Lipids	HMDB0062744	null	-
positive	pos-M406T254	406.295	4.23915	hmdb::7alpha-hydroxy-3-oxochol-4-en-24-oic Acid; E10; true; HMDB0062744	406.295	[M+NH4]+	78.4	72.9	71.1	52	67.05227:51 79.04875:102 81.06886:532 83.04534:102 85.06506:102 93.06663:203 95.0835:203 97.06941:102 105.06717:203 107.07865:51 107.0801:152 109.09747:102 111.11443:51 119.08337:440 121.09593:254 123.07706:153 125.09625:102 131.07712:102 133.10394:339 135.11856:203 137.09076:102 139.11369:51 143.08136:203 145.10219:1524 147.11504:4061 148.12325:153 149.13318:152 151.11157:102 155.08472:51 157.09…	7alpha-hydroxy-3-oxochol-4-en-24-oic Acid	C24H36O4	Lipids and lipid-like molecules	Sterol Lipids	HMDB0062744	null	-
negative	neg-M387T249	387.252	4.14913	hmdb::7alpha-hydroxy-3-oxochol-4-en-24-oic Acid; E10; true; HMDB0062744	387.253	[M-H]-	88.4	90.4	70.4	83.3	61.98904:43 109.0619:43 137.09116:43 215.10797:43 281.189:51 311.21063:43 315.26605:51 325.26111:102 337.2326:102 341.26166:51 343.26434:401 351.25476:43 369.23334:152 383.32712:102 386.03683:152 387.25436:21692	7alpha-hydroxy-3-oxochol-4-en-24-oic Acid	C24H36O4	Lipids and lipid-like molecules	Sterol Lipids	HMDB0062744	null	-
negative	neg-M433T250	433.257	4.16788	hmdb::7alpha-hydroxy-3-oxochol-4-en-24-oic Acid; E10; true; HMDB0062744	433.256	[M+FA-H]-	86	92.2	65.7	83.3	44.99952:3190 59.01467:43 69.03393:51 96.95853:102 152.99963:43 191.15697:43 239.0661:51 239.08781:153 259.19812:43 315.25098:43 325.24597:102 335.19644:43 343.26215:254 345.27072:102 369.21268:51 369.23965:254 369.25583:102 385.15857:51 386.02429:315 387.25287:79377 388.2565:699 389.25034:203 390.28152:102 395.89078:51 406.10522:43 424.88745:43 433.20511:201 433.2431:396 433.24893:435 433.29279:…	7alpha-hydroxy-3-oxochol-4-en-24-oic Acid	C24H36O4	Lipids and lipid-like molecules	Sterol Lipids	HMDB0062744	null	-
positive	pos-M389T254	389.268	4.23074	hmdb::7alpha-hydroxy-3-oxochol-4-en-24-oic Acid; E20; true; HMDB0062744	389.27	[M+H]+	74.3	67.6	51.3	63	67.02639:51 67.05513:302 69.07066:203 77.04005:102 78.04649:51 79.05822:203 81.06835:1221 83.04741:153 83.08452:153 85.06328:254 91.05083:802 93.07162:786 95.08445:1413 97.05933:102 99.04473:203 101.0601:153 105.07258:1402 107.08269:2130 109.06344:102 109.10156:1135 111.0801:276 113.06297:153 117.07072:203 119.07701:99 119.08774:1858 121.06327:203 121.1019:1359 123.0831:518 125.09293:253 128.0643…	7alpha-hydroxy-3-oxochol-4-en-24-oic Acid	C24H36O4	Lipids and lipid-like molecules	Sterol Lipids	HMDB0062744	null	-
negative	neg-M297T149	297.107	2.48503	hmdb::7C-aglycone; E10; true; HMDB0004808	297.12	[M-H]-	73.1	42.5	83.9	71.4	74.02661:43 80.96768:102 99.04766:43 108.04523:102 109.12352:43 151.0417:51 151.04861:203 165.04817:102 171.08383:51 171.10403:51 199.10785:43 207.04491:51 211.07059:43 236.06453:51 253.13297:51 259.10999:43 279.0733:51 296.96646:51 297.10199:152 297.14072:152	7C-aglycone	C18H18O4	Lipids and lipid-like molecules	Prenol lipids	HMDB0004808	null	-
negative	neg-M347T280	347.221	4.66942	hmdb::7'-Carboxy-alpha-chromanol; E10; true; HMDB0012848	347.223	[M-H]-	84.9	88	76.5	50	163.07196:102 329.22281:43 347.23447:203	7'-Carboxy-alpha-chromanol	C21H32O4	Organoheterocyclic compounds	Benzopyrans	HMDB0012848	null	-
negative	neg-M341T147	341.141	2.44957	hmdb::7-Hydroxyaustrobailignan 5; E10; true; HMDB0038930	341.145	[M-H]-	72.7	54.7	70.6	50	88.00918:43 108.04537:102 124.04578:51 145.02684:43 151.02077:51 178.05453:43 189.09839:43 197.054:51 215.05177:43 261.12854:43 281.10193:51 295.12863:43 297.13889:153 311.12924:51 311.13666:51 341.13263:472	7-Hydroxyaustrobailignan 5	C20H22O5	Lignans, neolignans and related compounds	Dibenzylbutane lignans	HMDB0038930	null	-
positive	pos-M237T334	237.184	5.57223	hmdb::7-Hydroxycostol; E20; true; HMDB0035040	237.186	[M+H]+	70.6	64.6	50.2	44.8	43.05376:43 55.05227:51 67.03602:51 69.07343:51 79.05123:51 81.06886:102 85.06511:51 93.07355:102 97.10282:51 107.08189:153 109.10077:102 121.1011:102 135.11766:43 147.06827:102 163.10074:51 175.13745:51 201.14499:51 201.17088:102 219.1796:102	7-Hydroxycostol	C15H24O2	Lipids and lipid-like molecules	Prenol lipids	HMDB0035040	null	-
negative	neg-M327T194_1	327.18	3.23853	hmdb::7-hydroxygranisetron; E10; true; HMDB0061062	327.181	[M-H]-	72.6	48.4	79.6	50	43.02462:51 59.01315:254 73.02913:892 81.03145:51 95.04685:43 108.01797:43 122.03398:102 136.02557:43 147.07877:102 158.03548:43 189.05075:153 219.16943:43 237.14622:51 251.12157:51 253.14592:383 265.16995:51 265.18369:102 267.16513:355 283.11215:51 309.18182:102 313.1073:152 327.13928:99 327.185:1569	7-hydroxygranisetron	C18H24N4O2	Organoheterocyclic compounds	Benzopyrazoles	HMDB0061062	null	-
positive	pos-M407T200	407.279	3.33708	hmdb::7-Ketodeoxycholic acid; E10; true; HMDB0000391	407.282	[M+H]+	71	39.4	83.6	60	55.05657:203 67.05343:254 69.06894:153 77.0395:153 79.05267:203 81.06907:507 83.0507:203 85.06662:379 91.03823:51 91.05163:254 93.06837:902 95.08392:1478 97.05879:203 99.04279:254 101.05957:254 105.06918:863 107.08797:1670 109.09811:950 111.0781:618 113.05201:51 117.06869:203 119.08417:1061 121.06277:203 121.10139:863 123.07637:253 123.11687:203 125.09715:203 129.06842:203 131.08615:588 133.09688…	7-Ketodeoxycholic acid	C24H38O5	Lipids and lipid-like molecules	Sterol Lipids	HMDB0000391	null	-
positive	pos-M424T218	424.305	3.63281	hmdb::7-Ketodeoxycholic acid; E10; true; HMDB0000391	424.306	[M+NH4]+	73.1	43.9	83.3	60	67.04758:51 69.07465:153 77.03062:51 79.05489:153 81.0675:254 83.08492:153 91.05385:254 93.0611:101 93.07193:253 95.08749:765 97.10112:51 99.08133:153 101.05753:102 105.07136:254 107.08579:423 109.10175:153 111.07879:153 119.08017:254 121.06026:152 121.10352:254 123.08004:203 125.08512:102 129.06412:102 131.08502:203 133.10217:253 135.07924:203 135.11678:254 137.0791:51 137.09883:152 139.08539:10…	7-Ketodeoxycholic acid	C24H38O5	Lipids and lipid-like molecules	Sterol Lipids	HMDB0000391	null	-
positive	pos-M150T108	150.076	1.80553	hmdb::7-Methyladenine ; E20; true; HMDB0011614	150.077	[M+H]+	80.9	62.9	86.7	66.7	94.03928:51 96.05699:102 123.07309:43 133.04811:51 150.0806:254	7-Methyladenine	C6H7N5	Organoheterocyclic compounds	Imidazopyrimidines	HMDB0011614	C02241	-
negative	neg-M164T87	164.058	1.45507	hmdb::7-Methylguanine; E10; true; HMDB0000897	164.058	[M-H]-	74.1	52.8	73.2	66.7	80.5314:22 106.02353:51 106.02786:102 121.0479:25 121.05563:25 124.01485:51 147.03973:25 149.04362:51 164.05977:467	7-Methylguanine	C6H7N5O	Organoheterocyclic compounds	Imidazopyrimidines	HMDB0000897	C02242	-
negative	neg-M359T246	359.188	4.09687	hmdb::7-Methylrosmanol; E10; true; HMDB0035813	359.19	[M-H]-	75.9	63.1	76.8	50	63.96066:51 79.95665:11990 80.96042:102 295.22308:102 313.22107:51 313.23596:203 341.18277:51 345.28235:51 359.18469:7201	7-Methylrosmanol	C21H28O5	Lipids and lipid-like molecules	Prenol lipids	HMDB0035813	null	-
negative	neg-M181T143	181.037	2.38052	hmdb::7-Methyluric acid; E20; true; HMDB0011107	181.039	[M-H]-	86.3	82.9	85.5	66.7	41.99961:152 67.01386:51 69.0042:152 83.02515:203 96.02222:203 138.033:432 139.94981:43 181.02397:101 181.0372:1080	7-Methyluric acid	C6H6N4O3	Organoheterocyclic compounds	Imidazopyrimidines	HMDB0011107	C16355	-
positive	pos-M427T441	427.356	7.35645	hmdb::7-Oxostigmasterol; E10; true; HMDB0030015	427.357	[M+H]+	77.2	51.1	82.9	75.9	39.02149:51 43.01574:152 43.01758:254 53.03508:43 55.05297:203 57.06823:254 67.05516:674 69.06836:2323 71.0841:152 77.03885:203 79.05576:365 81.06965:2521 83.08583:2349 85.06332:333 91.05489:766 93.07301:1110 95.08586:5865 97.06628:4369 97.10088:689 99.0811:525 103.05163:102 105.06543:1676 107.08273:4362 109.06348:102 109.10014:4707 110.10412:153 111.08014:388 111.11418:426 113.09586:253 118.7126…	7-Oxostigmasterol	C29H46O2	Lipids and lipid-like molecules	Sterol Lipids	HMDB0030015	null	-
positive	pos-M427T395	427.356	6.5858	hmdb::7-Oxostigmasterol; E10; true; HMDB0030015	427.355	[M+H]+	72.6	41.9	83	62.1	43.01463:102 55.05161:51 57.06788:153 67.05124:152 69.06902:203 71.08239:102 77.03702:51 79.05264:102 81.06773:1657 83.08644:471 91.05009:152 93.06679:253 95.08503:2526 97.10001:418 99.07882:102 105.07166:778 107.08609:1211 109.10206:2693 111.11758:254 117.09394:51 119.0851:616 120.72404:102 121.09767:2434 123.1053:151 123.11777:590 125.08861:152 127.1115:102 131.08537:538 133.10254:1461 135.1187…	7-Oxostigmasterol	C29H46O2	Lipids and lipid-like molecules	Sterol Lipids	HMDB0030015	null	-
positive	pos-M339T273	339.268	4.54263	hmdb::8,9-DiHETrE; E10; true; HMDB0002311	339.255	[M+H]+	73.8	44.8	88.4	56.7	43.01702:13 55.05428:25 57.06953:25 69.0673:123 71.08774:38 73.04727:11 79.05076:25 81.07342:75 83.05251:25 85.06712:25 91.05608:25 95.08702:51 97.06467:25 99.08084:38 105.07372:25 107.08672:51 109.10561:38 119.07499:13 119.07959:25 121.10138:64 123.07477:51 125.10021:25 130.14885:13 130.15366:25 135.11285:25 139.07146:25 139.12445:13 145.10471:25 147.11588:38 149.08943:25 153.12292:51 161.12677:…	8,9-DiHETrE	C20H34O4	Lipids and lipid-like molecules	Fatty Acyls	HMDB0002311	C14773	-
positive	pos-M387T193	387.107	3.2149	hmdb::8-8'-Dehydrodiferulic acid; E10; true; HMDB0029277	387.108	[M+H]+	73.6	56.8	61	70	48.07734:43 55.01497:102 77.03183:51 77.03307:102 79.01493:153 81.07127:102 83.08488:102 91.05917:51 97.02915:153 103.04751:102 105.0339:2437 121.03239:153 123.08621:102 126.05584:51 129.03056:102 130.16704:102 135.03674:102 137.01987:102 143.0509:51 144.66254:102 147.04839:152 149.02322:102 153.01936:254 159.04362:102 161.03123:102 163.04015:153 165.01282:152 166.06963:102 171.0479:102 173.06458…	8-8'-Dehydrodiferulic acid	C20H18O8	Lignans, neolignans and related compounds	null	HMDB0029277	null	-
positive	pos-M331T179	331.117	2.99055	hmdb::8-Acetylegelolide; E40; true; HMDB0037772	331.118	[M+Na]+	75.4	78.1	43.4	64.3	55.01008:51 55.01737:254 77.03597:152 79.05658:153 81.03255:203 86.66311:43 91.05434:203 98.98126:102 103.04382:51 103.05096:152 106.71617:102 107.05149:4651 108.0504:102 109.0642:102 115.0551:153 119.05322:203 121.03464:102 130.15977:102 131.04712:5478 132.0488:102 133.06885:102 144.05605:253 145.06389:657 147.03902:152 149.06351:203 152.05952:153 153.06888:102 155.09235:153 157.06223:581 159.03…	8-Acetylegelolide	C16H20O6	Organoheterocyclic compounds	Cycloheptafurans	HMDB0037772	null	-
positive	pos-M335T195	335.221	3.2555	hmdb::8alpha-8-Hydroxy-12-oxo-13-abieten-18-oic acid; E10; true; HMDB0035878	335.222	[M+H]+	70.7	38.7	86.5	47.6	43.01694:43 57.06739:51 67.04958:51 77.03773:43 79.04961:51 86.05692:43 91.05759:51 93.0676:102 95.08174:102 98.97906:51 107.07391:51 109.08829:51 109.10883:51 121.09711:152 123.10941:51 127.09351:51 133.10358:102 137.06082:51 144.07533:51 149.13457:153 151.11641:51 159.11617:102 161.13632:102 165.11018:51 167.10255:43 171.11031:51 176.10338:43 187.12611:51 194.1143:43 197.13269:51 201.0912:51 20…	8alpha-8-Hydroxy-12-oxo-13-abieten-18-oic acid	C20H30O4	Lipids and lipid-like molecules	Prenol lipids	HMDB0035878	null	-
negative	neg-M333T261	333.206	4.35357	hmdb::8alpha-8-Hydroxy-12-oxo-13-abieten-18-oic acid; E10; true; HMDB0035878	333.205	[M-H]-	83.3	60.9	95.5	80	108.95648:43 149.05156:51 149.06012:152 163.07851:43 183.14136:51 271.20468:51 289.20087:51 315.18164:51 323.20615:43 333.21777:203	8alpha-8-Hydroxy-12-oxo-13-abieten-18-oic acid	C20H30O4	Lipids and lipid-like molecules	Prenol lipids	HMDB0035878	null	-
negative	neg-M235T157	235.026	2.61293	hmdb::8H-1,3-Dioxolo[4,5-h][1]benzopyran-8-one; E10; true; HMDB0039045	235.027	[M+FA-H]-	78.2	44.9	86.7	100	65.00863:43 87.05997:43 105.03175:51 123.04785:43 145.03468:152 149.07156:43 161.03145:203 169.05411:43 175.01328:51 189.03426:357 217.01198:51	8H-1,3-Dioxolo[4,5-h][1]benzopyran-8-one	C10H6O4	Phenylpropanoids and polyketides	Coumarins and derivatives	HMDB0039045	null	-
positive	pos-M347T59_1	347.152	0.979442	hmdb::8-Hydroxy-3',4',5',7-tetramethoxyflavan; E10; true; HMDB0040309	347.145	[M+H]+	79.7	75.6	69	57.1	58.06493:43 69.034:102 70.06326:102 76.04082:102 82.06195:51 84.08134:272 86.09531:153 100.04005:51 101.10175:102 106.06293:102 108.0693:51 110.06353:102 116.07088:153 118.06099:51 120.07417:51 124.07338:102 128.06818:102 128.09996:102 129.09511:152 136.06581:102 142.04596:102 144.10162:102 145.13499:785 151.08813:102 153.03946:102 158.04048:51 163.08069:51 163.08427:102 166.08885:102 168.06345:2…	8-Hydroxy-3',4',5',7-tetramethoxyflavan	C19H22O6	Phenylpropanoids and polyketides	Flavonoids	HMDB0040309	null	-
positive	pos-M329T194	329.103	3.23416	hmdb::8-Hydroxy-4',5,7-trimethoxyflavone; E20; true; HMDB0040719	329.101	[M+H]+	74.1	63.8	60.4	54.5	61.02905:43 72.0873:43 80.97668:51 98.98103:1005 107.08179:43 119.08061:51 124.07321:102 126.0895:51 128.10774:43 133.08167:51 142.65051:43 153.00798:51 161.10159:43 169.10419:43 174.9919:102 193.12486:43 204.0961:51 243.06082:43 252.98894:51 265.14441:43 271.04587:51 283.11212:51 285.08115:102 293.10236:51 298.10184:51 299.05533:915 304.08798:43 313.07065:102 329.10117:1154	8-Hydroxy-4',5,7-trimethoxyflavone	C18H16O6	Phenylpropanoids and polyketides	Flavonoids	HMDB0040719	null	-
negative	neg-M221T169	221.046	2.81729	hmdb::8-hydroxy-6,7-dimethoxy-2H-chromen-2-one; E10; true; HMDB0132247	221.046	[M-H]-	70.4	36	80.5	66.7	89.02111:43 117.03539:51 121.05963:102 126.91412:43 145.03296:43 149.05945:254 159.04181:102 161.024:254 162.03221:152 177.05809:253 179.24319:43 221.03329:51 221.03957:254	8-hydroxy-6,7-dimethoxy-2H-chromen-2-one	C11H10O5	Phenylpropanoids and polyketides	Coumarins and derivatives	HMDB0132247	null	-
positive	pos-M182T142	182.067	2.37179	hmdb::8-Hydroxy-7-methylguanine; E10; true; HMDB0006037	182.066	[M+H]+	71.3	32.8	74.8	100	65.03609:102 68.02502:102 69.04092:102 77.0406:43 85.0858:102 87.04748:43 91.05398:153 94.06216:203 95.05888:152 97.02379:51 102.98499:51 112.04438:152 118.95625:51 122.06666:51 123.04904:153 125.0209:153 136.03574:51 136.07176:254 137.04803:102 139.06236:153 140.06757:102 147.03331:43 150.05367:102 154.06699:102 164.05315:102 165.04015:297 165.04916:101 167.04843:1209 171.58849:43 182.056:148 18…	8-Hydroxy-7-methylguanine	C6H7N5O2	Organoheterocyclic compounds	Imidazopyrimidines	HMDB0006037	null	-
positive	pos-M182T146	182.081	2.43414	hmdb::8-Hydroxy-7-methylguanine; E10; true; HMDB0006037	182.066	[M+H]+	71.3	32.8	74.8	100	65.03609:102 68.02502:102 69.04092:102 77.0406:43 85.0858:102 87.04748:43 91.05398:153 94.06216:203 95.05888:152 97.02379:51 102.98499:51 112.04438:152 118.95625:51 122.06666:51 123.04904:153 125.0209:153 136.03574:51 136.07176:254 137.04803:102 139.06236:153 140.06757:102 147.03331:43 150.05367:102 154.06699:102 164.05315:102 165.04015:297 165.04916:101 167.04843:1209 171.58849:43 182.056:148 18…	8-Hydroxy-7-methylguanine	C6H7N5O2	Organoheterocyclic compounds	Imidazopyrimidines	HMDB0006037	null	-
negative	neg-M180T142	180.053	2.36723	hmdb::8-Hydroxy-7-methylguanine; E10; true; HMDB0006037	180.053	[M-H]-	75.6	36.1	86.8	100	41.01338:51 41.01788:153 41.99844:203 50.00445:43 66.00758:253 69.03364:43 79.01843:414 92.0247:203 112.04362:51 113.064:51 121.0441:153 122.02081:340 123.01701:102 135.03105:748 137.04369:152 157.04797:102 163.03366:254 165.02972:153 180.05743:1030	8-Hydroxy-7-methylguanine	C6H7N5O2	Organoheterocyclic compounds	Imidazopyrimidines	HMDB0006037	null	-
negative	neg-M180T160	180.05	2.66798	hmdb::8-Hydroxy-7-methylguanine; E10; true; HMDB0006037	180.049	[M-H]-	78	58	84	66.7	79.70699:51 79.95914:3422 80.95532:203 81.95385:16945 82.9649:203 83.91782:153 93.64711:43 95.04771:102 97.97456:152 123.03082:51 137.06784:203 178.05505:1431 179.05127:102 180.05217:20535	8-Hydroxy-7-methylguanine	C6H7N5O2	Organoheterocyclic compounds	Imidazopyrimidines	HMDB0006037	null	-
positive	pos-M309T154_2	309.18	2.56423	hmdb::8-Hydroxycarteolol; E10; true; HMDB0060990	309.182	[M+H]+	79.3	65.9	70.8	75	38.96496:43 43.01527:102 55.05551:632 59.05:102 68.04688:51 70.06304:254 71.05019:51 74.02773:43 79.05991:51 83.04784:347 84.08107:254 86.09243:102 93.04357:51 94.06076:51 96.07869:153 98.04573:102 100.01866:102 101.05625:902 102.05521:51 108.06458:102 109.07845:203 110.07054:102 112.08752:102 114.10332:51 118.06976:102 119.04515:51 121.06821:102 123.0943:51 126.09084:102 129.05801:51 130.0889:15…	8-Hydroxycarteolol	C16H24N2O4	Organoheterocyclic compounds	Quinolines and derivatives	HMDB0060990	null	-
negative	neg-M353T225	353.231	3.7465	hmdb::8-Isoprostaglandin E1; E10; true; HMDB0004686	353.232	[M-H]-	90.6	76.9	92.3	100	59.01353:51 61.99045:364 71.04907:51 96.96536:102 149.08937:43 155.06795:51 193.16153:43 219.12991:51 249.74193:43 265.21365:43 273.22833:102 289.14502:51 291.22348:267 309.22931:51 309.23917:153 317.1832:51 317.20822:203 321.16656:43 335.21671:253 352.1055:51 352.13446:102 353.23138:1972	8-Isoprostaglandin E1	C20H34O5	Lipids and lipid-like molecules	Fatty Acyls	HMDB0004686	null	-
negative	neg-M351T217	351.216	3.6199	hmdb::8-isoprostaglandin E2; E10; true; HMDB0005844	351.214	[M-H]-	82.3	79.3	80.8	66.7	263.20978:43 289.2113:51 307.22183:102 333.19003:51 351.22156:152	8-isoprostaglandin E2	C20H32O5	Lipids and lipid-like molecules	Fatty Acyls	HMDB0005844	null	-
positive	pos-M195T171	195.137	2.84313	hmdb::8-Ocimenyl acetate; E20; true; HMDB0039685	195.137	[M+H]+	86.3	88	72.6	71	51.0225:51 55.0162:102 55.05162:254 57.06683:153 65.03621:51 67.05701:466 69.06671:102 77.04074:203 79.04143:50 79.05391:1580 81.06903:442 83.04424:152 91.05415:322 93.06817:1493 95.08096:203 97.06823:152 105.06594:102 107.05126:101 107.08468:1039 119.05756:51 121.09463:153 123.11158:51 125.05725:102 133.10097:443 135.0764:151 135.11557:5690 137.26535:43 149.13177:102 153.11893:51 177.12845:203 1…	8-Ocimenyl acetate	C12H18O2	Lipids and lipid-like molecules	Fatty Acyls	HMDB0039685	null	-
positive	pos-M455T298	455.351	4.96437	hmdb::9(11)-Dehydroglycyrrhetic acid; E10; true; HMDB0035251	455.353	[M+H]+	72.3	38.3	85.3	65.4	44.05148:180 45.05238:51 57.07022:76 62.05599:25 62.0582:76 67.05605:51 71.08379:76 79.05159:127 81.06794:474 83.08536:76 93.06155:25 93.06968:171 95.08521:839 97.06837:51 105.06607:166 107.0848:492 109.10221:491 111.08369:1225 111.11329:51 117.07738:25 119.0837:371 120.09249:25 121.09781:766 123.11478:316 129.05661:22 130.15956:76 133.09941:488 135.11235:307 137.12726:127 139.11235:127 145.08221…	9(11)-Dehydroglycyrrhetic acid	C30H46O3	Lipids and lipid-like molecules	Prenol lipids	HMDB0035251	null	-
negative	neg-M329T205	329.232	3.4152	hmdb::9,10,13-TriHOME; E10; true; HMDB0004710	329.23	[M-H]-	70.7	49.7	72.6	44.4	59.01658:43 96.95686:51 127.10723:51 137.03386:43 155.10794:43 191.46925:43 201.11151:203 225.10385:43 241.11946:51 253.10571:43 271.02777:43 283.14542:51 285.11691:51 311.20752:51 329.12112:102 329.23322:592	9,10,13-TriHOME	C18H34O5	Lipids and lipid-like molecules	Fatty Acyls	HMDB0004710	C14835	-
negative	neg-M329T224	329.232	3.7267	hmdb::9,10,13-TriHOME; E10; true; HMDB0004710	329.235	[M-H]-	89.3	83.9	89.9	77.8	85.03218:43 99.0835:43 127.10844:51 155.14584:102 169.12517:51 193.11168:43 199.13229:51 239.22516:51 249.20596:151 249.22369:842 265.2189:153 267.23264:253 285.21964:51 285.23151:102 293.17532:51 293.20419:369 293.2114:607 307.31436:43 311.2305:1303 315.19385:43 329.2338:7070	9,10,13-TriHOME	C18H34O5	Lipids and lipid-like molecules	Fatty Acyls	HMDB0004710	C14835	-
negative	neg-M311T257	311.222	4.2891	hmdb::9,10-DiHODE; E10; true; HMDB0010221	311.224	[M-H]-	78.5	63.3	80.5	57.1	84.03345:43 129.10692:43 139.10988:102 165.0863:43 171.10248:51 171.10799:152 181.12799:102 197.12601:43 201.11029:51 211.14238:102 249.23039:43 293.21896:102 310.20389:51 311.17651:253 311.22357:513	9,10-DiHODE	C18H32O4	Lipids and lipid-like molecules	Fatty Acyls	HMDB0010221	null	-
positive	pos-M313T224	313.237	3.73986	hmdb::9,10-DiHODE; E20; true; HMDB0010221	313.237	[M+H]+	76.4	57.9	66.9	80.6	41.04004:102 43.05293:591 55.05446:608 57.03263:152 60.04576:203 67.05224:691 69.06773:510 71.04796:254 71.08466:615 72.87387:43 77.04068:102 79.05263:254 81.07028:1084 83.05064:254 83.08904:520 85.07045:152 91.04755:51 91.05425:656 93.06966:890 95.08112:577 97.09885:409 99.07068:101 99.07906:1608 105.07055:152 107.08354:659 109.0995:450 111.07359:152 119.08256:254 121.09822:364 123.11679:366 125…	9,10-DiHODE	C18H32O4	Lipids and lipid-like molecules	Fatty Acyls	HMDB0010221	null	-
positive	pos-M313T240	313.237	4.0068	hmdb::9,10-DiHODE; E20; true; HMDB0010221	313.237	[M+H]+	72.3	45.6	71.7	71	40.24173:43 43.01618:51 55.05125:102 59.04664:51 67.05426:448 67.06806:51 69.06976:152 71.05117:102 77.04023:51 79.05464:203 81.0685:254 83.08208:102 91.04953:51 93.07434:203 95.08444:285 97.06068:102 99.06844:51 105.06815:153 107.08109:152 109.09846:254 111.07399:51 113.09859:51 119.07979:203 121.10622:152 123.1217:102 129.08922:51 133.10336:153 135.11308:152 139.10977:102 143.08075:51 143.08411…	9,10-DiHODE	C18H32O4	Lipids and lipid-like molecules	Fatty Acyls	HMDB0010221	null	-
positive	pos-M140T188	140.106	3.12728	hmdb::9-Azabicyclo[3.3.1]nonan-3-one; E10; true; HMDB0029613	140.107	[M+H]+	75.9	49.3	86	66.7	39.02354:43 43.02246:153 53.04246:43 55.05735:102 67.05527:203 68.04887:43 79.05202:102 95.08573:203 96.0438:102 110.05524:101 110.06408:671 111.07098:253 112.11073:51 122.09868:359 126.09963:43 140.10854:1163	9-Azabicyclo[3.3.1]nonan-3-one	C8H13NO	Organoheterocyclic compounds	Piperidines	HMDB0029613	null	-
positive	pos-M140T84	140.106	1.40762	hmdb::9-Azabicyclo[3.3.1]nonan-3-one; E40; true; HMDB0029613	140.106	[M+H]+	70.4	65.6	47.9	40.7	39.02222:43 44.04752:43 51.01647:51 52.02124:51 53.03683:152 65.03846:51 67.0363:51 69.05503:51 78.03229:254 80.03819:102 80.05075:203 94.04736:102 94.06642:102 96.04449:51 105.05154:51 106.06712:102 122.09171:316 140.0479:102 140.10107:102	9-Azabicyclo[3.3.1]nonan-3-one	C8H13NO	Organoheterocyclic compounds	Piperidines	HMDB0029613	null	-
negative	neg-M389T245	389.268	4.08954	hmdb::9'-Carboxy-alpha-chromanol; E10; true; HMDB0012866	389.269	[M-H]-	80.8	75.3	77.8	50	61.98611:51 192.12077:43 205.12369:51 293.18408:43 307.21753:51 326.20828:43 345.27786:102 388.02054:51 389.15256:51 389.27997:1364	9'-Carboxy-alpha-chromanol	C24H38O4	Organoheterocyclic compounds	Benzopyrans	HMDB0012866	null	-
negative	neg-M329T328	329.214	5.46345	hmdb::9-cis-Retinal; E10; true; HMDB0006218	329.216	[M+FA-H]-	78.7	79	71.7	50	265.18326:43 283.22748:102	9-cis-Retinal	C20H28O	Lipids and lipid-like molecules	Prenol lipids	HMDB0006218	C16681	-
negative	neg-M313T147	313.094	2.45656	hmdb::9-Hydroxybenzo[a]pyrene; E10; true; HMDB0062438	313.104	[M+FA-H]-	73.8	54.2	75	100	61.98999:102 108.01469:51 124.99671:51 135.02304:51 135.0312:203 150.01286:51 151.02574:152 153.0235:51 159.06366:152 173.0704:43 233.10162:43 267.06934:351 267.07852:1059 273.47696:43	9-Hydroxybenzo[a]pyrene	C20H12O	Benzenoids	Pyrenes	HMDB0062438	C14556	-
negative	neg-M165T145	165.042	2.42052	hmdb::9-Methylxanthine; E10; true; HMDB0059716	165.043	[M-H]-	81.7	66.4	85	66.7	42.0022:102 82.04152:43 95.023:102 97.0027:43 110.04179:51 165.03754:313	9-Methylxanthine	C6H6N4O2	Organoheterocyclic compounds	Imidazopyrimidines	HMDB0059716	null	-
negative	neg-M119T54	119.035	0.9002	hmdb::Acetic acid; E10; false; HMDB0000042	119.036	[M+Hac-H]-	86.1	75	75	100	59.01607:51	Acetic acid	C2H4O2	Organic acids and derivatives	Carboxylic acids and derivatives	HMDB0000042	C00033	-
positive	pos-M277T211	277.143	3.50947	hmdb::Acetylpterosin C; E10; true; HMDB0030764	277.154	[M+H]+	70.9	46.4	75.5	50	57.03046:51 59.05429:51 85.03284:43 98.03078:43 107.08783:102 113.16236:43 126.09463:43 137.09169:51 147.11612:43 151.07129:51 159.07527:43 165.07039:51 174.09863:51 175.07263:102 185.12828:51 189.0654:51 191.06891:43 202.09225:51 203.15155:51 215.10802:102 217.11641:102 224.18248:43 231.13112:203 235.18106:43 241.11584:102 249.21707:43 259.12656:254 277.1474:102	Acetylpterosin C	C16H20O4	Benzenoids	Indanes	HMDB0030764	null	-
positive	pos-M136T57	136.061	0.94835	hmdb::Adenine; E20; true; HMDB0000034	136.06	[M+H]+	73.2	34.2	81.9	100	55.03061:43 58.06804:102 61.01914:43 77.01338:51 91.05251:1296 92.02242:203 107.04511:152 109.00497:51 112.08734:43 119.0388:253 121.37097:43 136.06013:466	Adenine	C5H5N5	Organoheterocyclic compounds	Imidazopyrimidines	HMDB0000034	C00147	-
positive	pos-M136T61	136.075	1.01718	hmdb::Adenine; E20; true; HMDB0000034	136.06	[M+H]+	73.2	34.2	81.9	100	55.03061:43 58.06804:102 61.01914:43 77.01338:51 91.05251:1296 92.02242:203 107.04511:152 109.00497:51 112.08734:43 119.0388:253 121.37097:43 136.06013:466	Adenine	C5H5N5	Organoheterocyclic compounds	Imidazopyrimidines	HMDB0000034	C00147	-
positive	pos-M136T141	136.061	2.35366	hmdb::Adenine; ENone; false; HMDB0000034	136.064	[M+H]+	85.8	82.8	80.6	62.5	65.0386:51 82.05318:43 92.02423:102 108.09124:51 119.02409:51 119.03787:203 136.06409:152	Adenine	C5H5N5	Organoheterocyclic compounds	Imidazopyrimidines	HMDB0000034	C00147	-
positive	pos-M136T81	136.061	1.35687	hmdb::Adenine; ENone; false; HMDB0000034	136.062	[M+H]+	94.7	89.6	91.7	100	40.0151:51 53.99718:51 56.04784:254 65.01471:831 67.02944:747 77.01372:102 84.08273:254 91.0503:102 92.02424:1821 93.06158:102 94.03938:731 107.04864:51 109.05106:393 119.03495:9478 136.02502:194 136.06105:11761	Adenine	C5H5N5	Organoheterocyclic compounds	Imidazopyrimidines	HMDB0000034	C00147	-
negative	neg-M346T82_1	346.055	1.36967	hmdb::Adenosine monophosphate; ENone; false; HMDB0000045	346.052	[M-H]-	74.7	48.4	84.4	75	44.99763:43 78.95549:203 96.9641:51 96.97102:102 112.08083:43 128.03143:51 148.04268:43 175.07736:43 217.09286:43 256.08835:51 300.04663:43 346.04956:102	Adenosine monophosphate	C10H14N5O7P	Nucleosides, nucleotides, and analogues	Purine nucleotides	HMDB0000045	C00020	-
negative	neg-M312T146	312.091	2.43588	hmdb::Adenosine; ENone; false; HMDB0000050	312.092	[M+FA-H]-	86.5	81.2	84.8	66.7	96.04501:22 134.04865:76 266.09088:25	Adenosine	C10H13N5O4	Nucleosides, nucleotides, and analogues	Purine nucleosides	HMDB0000050	C00212	-
negative	neg-M365T287	365.267	4.7912	hmdb::Adipostatin A; E10; true; HMDB0031009	365.268	[M+FA-H]-	81.1	61.5	75	100	166.70329:43 319.22192:51 319.24451:51	Adipostatin A	C21H36O2	Benzenoids	Benzene and substituted derivatives	HMDB0031009	C10809	-
negative	neg-M329T178	329.102	2.96588	hmdb::Aflatoxin B1 dialcohol; E10; true; HMDB0011672	329.102	[M-H]-	77.2	50.8	88.4	66.7	61.9908:43 83.01109:51 101.02537:43 106.03958:51 119.05278:43 123.0397:51 143.08292:43 147.03996:51 161.05795:43 193.11765:43 205.11079:51 207.07001:152 213.10191:51 225.15997:43 239.10835:51 239.13007:51 249.10455:51 257.12595:43 266.07547:51 281.10706:51 285.11139:152 299.13229:102 311.12997:102 316.1329:43 329.10764:804 329.15604:202	Aflatoxin B1 dialcohol	C18H18O6	Organoheterocyclic compounds	Naphthofurans	HMDB0011672	null	-
negative	neg-M375T173	375.107	2.88394	hmdb::Aflatoxin B1 dialcohol; E10; true; HMDB0011672	375.106	[M+FA-H]-	76.4	48.7	84.2	83.3	61.9854:51 73.03133:43 121.02773:51 122.03848:102 123.04409:647 129.07349:51 137.01961:102 144.06836:43 149.05537:51 155.10843:43 159.05724:51 173.08043:43 177.03729:51 191.00555:43 201.11183:51 205.05151:203 209.07814:153 221.04002:51 227.08014:51 232.05811:43 252.08376:43 255.14708:102 257.11551:51 269.06885:51 281.06772:43 285.10022:51 299.08191:43 311.07358:51 312.14182:51 329.10553:2101 331.…	Aflatoxin B1 dialcohol	C18H18O6	Organoheterocyclic compounds	Naphthofurans	HMDB0011672	null	-
positive	pos-M187T153	187.107	2.55039	hmdb::Alanyl-Proline; E10; true; HMDB0028695	187.106	[M+H]+	71.6	32.4	85.6	83.3	44.04855:43 60.99202:51 72.07801:102 81.0679:51 82.0697:43 84.08145:203 86.09801:153 91.04626:51 97.06009:51 108.0664:51 114.08867:102 120.04798:43 123.04013:51 138.10417:43 141.06355:102 146.05479:102 169.0932:51 187.07137:51 187.15204:102	Alanyl-Proline	C8H14N2O3	Organic acids and derivatives	Carboxylic acids and derivatives	HMDB0028695	null	-
positive	pos-M187T59	187.107	0.980025	hmdb::Alanyl-Proline; E20; true; HMDB0028695	187.107	[M+H]+	74.9	67.3	47.4	77.8	42.03388:51 44.04832:1722 55.05152:102 56.04882:102 67.04431:51 69.85304:102 70.06561:5169 72.07786:51 82.0594:51 82.06449:203 84.08263:254 86.09531:51 93.04929:43 101.11727:51 113.07263:51 114.05419:153 115.06258:102 116.07088:3934 125.08891:43 128.065:51 130.09412:102 136.0789:43 141.06201:51 152.0856:43 170.10831:51 187.0314:51 187.10439:610 187.16008:102	Alanyl-Proline	C8H14N2O3	Organic acids and derivatives	Carboxylic acids and derivatives	HMDB0028695	null	-
negative	neg-M135T86	135.032	1.43718	hmdb::Allopurinol; E40; true; HMDB0014581	135.032	[M-H]-	82.9	86	70	53.3	41.01606:102 64.0047:152 65.01624:1985 66.01177:1439 68.02666:102 92.02391:4650 93.02737:102 105.02232:51 106.02907:152 108.01608:43 133.01561:254 135.03114:936	Allopurinol	C5H4N4O	Organoheterocyclic compounds	Pyrazolopyrimidines	HMDB0014581	null	-
negative	neg-M225T52	225.062	0.8667	hmdb::Allose; E10; false; HMDB0001151	225.062	[M+FA-H]-	92.2	80.2	95	100	44.99723:1107 58.00882:102 59.013:2399 62.25214:43 71.0117:986 85.02645:51 85.03163:203 89.02505:2350 95.00829:102 101.02377:365 113.01675:51 113.02272:253 119.03247:822 149.03627:51 161.04637:102 179.04903:152	Allose	C6H12O6	Unknown	null	HMDB0001151	C01487	-
negative	neg-M179T53	179.057	0.878117	hmdb::Allose; E25; false; HMDB0001151	179.057	[M-H]-	87.8	86.6	82.7	66.7	55.02105:102 59.00987:151 59.01526:923 71.0117:254 89.01822:51	Allose	C6H12O6	Unknown	null	HMDB0001151	C01487	-
negative	neg-M179T82	179.056	1.36467	hmdb::Allose; E25; false; HMDB0001151	179.057	[M-H]-	72.3	42	82.3	66.7	44.99414:51 55.01551:51 59.01608:501 71.01639:153 73.02652:51 80.96053:51 85.03431:153 89.01987:51 94.97975:43 113.0246:43 179.04836:102	Allose	C6H12O6	Unknown	null	HMDB0001151	C01487	-
positive	pos-M301T259	301.252	4.31138	hmdb::Allylestrenol; E10; true; HMDB0015500	301.252	[M+H]+	74.8	61	72.7	46.7	67.05061:68 69.07188:34 77.03752:17 81.06824:115 83.08694:34 87.04025:14 91.0546:85 93.06728:91 95.08278:222 98.98009:14 105.06781:85 107.0822:68 109.09665:68 111.11655:51 116.062:17 119.08707:181 121.1012:195 123.11353:34 129.06807:34 130.15825:34 131.08417:85 133.09322:17 133.09808:68 135.11591:253 145.09433:51 147.11394:133 149.13036:85 151.14668:17 157.10088:51 159.12062:85 161.13365:85 163.1…	Allylestrenol	C21H32O	Lipids and lipid-like molecules	Sterol Lipids	HMDB0015500	C12811	-
positive	pos-M301T306	301.252	5.10388	hmdb::Allylestrenol; E20; true; HMDB0015500	301.253	[M+H]+	76.5	65.5	63	67.7	43.00732:51 43.01745:254 55.05594:102 67.05381:203 77.04231:51 79.05302:153 81.06688:203 83.09199:203 85.06435:203 93.06731:203 93.08899:51 95.0801:559 97.10059:102 105.06223:152 107.08386:254 109.09835:509 116.05627:51 119.08437:203 121.10004:152 123.11549:153 130.16197:360 133.097:203 135.11812:549 137.09856:102 145.09166:152 147.10275:101 147.11807:294 149.13283:543 151.1095:102 159.10913:152 …	Allylestrenol	C21H32O	Lipids and lipid-like molecules	Sterol Lipids	HMDB0015500	C12811	-
positive	pos-M301T245	301.252	4.08469	hmdb::Allylestrenol; E20; true; HMDB0015500	301.253	[M+H]+	73.2	66.9	53.2	51.6	50.01468:43 67.04912:51 67.05257:152 79.0541:102 81.07175:254 83.08026:102 91.05034:102 93.06433:152 95.08529:816 97.10443:102 105.06043:51 105.07195:203 107.08494:203 109.09796:203 119.07471:51 119.08543:254 121.10265:254 123.11499:102 130.155:51 131.09056:153 133.09805:152 135.11426:553 141.05365:51 145.10452:152 147.11909:152 149.13213:254 159.11188:254 161.13734:454 163.14873:203 173.12659:10…	Allylestrenol	C21H32O	Lipids and lipid-like molecules	Sterol Lipids	HMDB0015500	C12811	-
positive	pos-M301T222	301.252	3.6955	hmdb::Allylestrenol; E20; true; HMDB0015500	301.254	[M+H]+	70.3	54.6	56	58.1	43.02338:43 60.04129:51 67.05096:203 77.04052:51 77.04176:51 81.06379:51 81.07011:911 86.10035:43 91.05138:102 95.0864:770 104.06097:51 105.0732:203 107.08768:334 109.10514:203 116.06329:51 117.0638:51 119.08843:367 121.09951:254 124.85821:43 131.07454:51 133.09811:304 135.10945:152 138.09285:43 145.09962:153 147.11589:203 149.14436:102 151.10902:102 155.08218:43 159.10867:203 161.12344:51 161.13…	Allylestrenol	C21H32O	Lipids and lipid-like molecules	Sterol Lipids	HMDB0015500	C12811	-
positive	pos-M146T60_2	146.08	1.00132	hmdb::Allysine; E20; true; HMDB0001263	146.082	[M+H]+	79.1	84.5	54.6	50	39.0213:102 41.02599:152 41.03859:203 43.01826:1425 44.0484:254 45.03419:1008 45.05681:102 55.05155:152 56.04989:254 57.05721:254 60.07639:150 60.07965:1108 65.03952:203 66.01698:203 67.04198:3708 68.08181:102 68.97913:529 69.03278:254 72.08137:2146 74.0593:51 80.04815:335 81.81271:203 82.03512:97 82.06437:45060 82.8651:102 83.07484:102 87.04622:3163 96.98927:153 99.77175:152 100.07492:39298 100.…	Allysine	C6H11NO3	Organic acids and derivatives	Carboxylic acids and derivatives	HMDB0001263	C01475	-
negative	neg-M395T161	395.136	2.69074	hmdb::Aloesol 7-glucoside; E10; true; HMDB0040565	395.133	[M-H]-	71.8	56	66.8	47.6	73.03025:51 80.96812:43 99.04368:102 123.04217:43 153.01991:43 160.04074:51 161.03519:43 175.07089:51 179.03148:51 181.0114:51 188.09325:102 217.06735:43 227.11661:51 233.0885:51 247.11751:51 273.01474:43 285.06464:43 291.12012:51 297.12543:43 309.16202:43 315.08795:51 323.02039:43 335.1283:102 347.11624:102 349.12027:152 351.12747:51 365.08121:51 377.11969:102 395.0899:101 395.12619:152 395.1513…	Aloesol 7-glucoside	C19H24O9	Organic oxygen compounds	Organooxygen compounds	HMDB0040565	null	-
positive	pos-M439T381	439.356	6.3439	hmdb::alpha,gamma-Onoceradienedione; E10; true; HMDB0036787	439.358	[M+H]+	72.2	43.5	76.8	65.5	45.03143:76 45.03614:102 57.06471:25 57.06789:51 71.08478:76 77.04073:51 79.05141:51 81.06902:247 83.08774:51 85.10408:102 89.05949:252 93.06681:102 95.08231:997 97.05854:51 105.06593:51 107.06578:25 107.08613:355 107.8503:25 109.09915:330 111.07765:197 113.13515:76 119.08514:195 121.09462:76 121.10544:392 123.11313:127 125.09492:76 131.0854:76 133.08151:126 133.10257:270 135.11555:558 137.1272:7…	alpha,gamma-Onoceradienedione	C30H46O2	Lipids and lipid-like molecules	Prenol lipids	HMDB0036787	null	-
positive	pos-M314T327	314.268	5.45328	hmdb::Alpha-dimorphecolic acid; E20; true; HMDB0004670	314.27	[M+NH4]+	78.6	59.6	74.1	83.9	40.91632:102 53.03776:43 55.05256:203 57.0349:102 67.05458:969 69.07125:1015 71.08464:102 79.05376:402 81.07014:1535 83.08247:312 85.0573:51 85.06507:102 91.05531:153 93.07206:462 95.08352:782 97.09849:762 99.08007:153 105.06575:102 107.08739:387 109.09897:378 111.07598:153 113.0573:102 117.07403:51 119.08646:102 121.0975:203 123.10669:101 125.08843:51 125.09:254 127.09866:51 133.10559:153 135.11…	Alpha-dimorphecolic acid	C18H32O3	Lipids and lipid-like molecules	Fatty Acyls	HMDB0004670	C14767	-
positive	pos-M196T146	196.06	2.426	hmdb::Alpha-Hydroxyhippuric acid; E10; true; HMDB0002404	196.059	[M+H]+	73	51.5	69.7	66.7	41.04235:51 46.06446:43 55.01646:153 61.01746:43 67.05394:51 77.04739:43 80.04501:102 81.0367:297 84.08059:51 94.06303:102 96.04659:420 101.05581:102 104.0431:102 104.05169:153 106.07085:102 110.0554:102 110.05981:372 113.96197:43 117.05849:51 119.07388:51 122.06016:152 124.04133:153 126.05579:51 133.04706:102 133.05678:102 136.07486:102 138.06888:51 140.07407:203 147.05536:51 150.04845:151 150.0…	Alpha-Hydroxyhippuric acid	C9H9NO4	Benzenoids	Benzene and substituted derivatives	HMDB0002404	null	-
negative	neg-M277T426	277.216	7.10699	hmdb::Alpha-Linolenic acid; E10; false; HMDB0001388	277.218	[M-H]-	74.4	55.2	76.9	50	59.01633:7 68.99705:17 83.04802:7 111.0072:25 181.12582:7 207.01616:17 277.21677:42 277.23315:17	Alpha-Linolenic acid	C18H30O2	Lipids and lipid-like molecules	Fatty Acyls	HMDB0001388	C06427	-
positive	pos-M220T145	220.098	2.41733	hmdb::alpha-Methoxy-1H-indole-3-propanoic acid; E10; true; HMDB0038339	220.103	[M+H]+	70.2	37.7	80.3	58.3	28.02013:51 30.03511:203 31.01642:51 41.03964:254 43.01843:498 45.03345:153 55.01852:102 55.05394:153 57.07027:1085 59.04515:102 59.04947:351 65.03654:153 67.04932:152 67.05391:488 68.05331:51 69.06942:845 70.02843:1132 72.04611:2318 73.0267:421 74.02478:203 81.067:102 83.05244:254 85.06319:499 87.07834:203 90.05533:7761 95.05013:884 96.05206:102 98.02439:1820 100.04205:102 103.07287:912 110.0700…	alpha-Methoxy-1H-indole-3-propanoic acid	C12H13NO3	Organoheterocyclic compounds	Indoles and derivatives	HMDB0038339	null	-
positive	pos-M220T151	220.118	2.51042	hmdb::alpha-Methoxy-1H-indole-3-propanoic acid; E10; true; HMDB0038339	220.103	[M+H]+	70.2	37.7	80.3	58.3	28.02013:51 30.03511:203 31.01642:51 41.03964:254 43.01843:498 45.03345:153 55.01852:102 55.05394:153 57.07027:1085 59.04515:102 59.04947:351 65.03654:153 67.04932:152 67.05391:488 68.05331:51 69.06942:845 70.02843:1132 72.04611:2318 73.0267:421 74.02478:203 81.067:102 83.05244:254 85.06319:499 87.07834:203 90.05533:7761 95.05013:884 96.05206:102 98.02439:1820 100.04205:102 103.07287:912 110.0700…	alpha-Methoxy-1H-indole-3-propanoic acid	C12H13NO3	Organoheterocyclic compounds	Indoles and derivatives	HMDB0038339	null	-
positive	pos-M265T146_3	265.119	2.43187	hmdb::Alpha-N-Phenylacetyl-L-glutamine; E10; true; HMDB0006344	265.118	[M+H]+	70	53	61.7	48.4	43.01956:102 56.04836:51 69.03121:51 70.06398:153 72.05952:51 72.08098:102 80.05032:43 82.0666:153 84.07961:426 86.09617:203 87.04462:153 97.08451:51 99.06318:51 104.05348:51 107.04521:43 110.05135:51 112.07262:51 116.0705:102 122.02489:43 128.06624:102 130.07936:51 132.04848:51 134.10066:51 136.06876:102 136.11134:152 141.05836:51 143.0582:102 146.05974:51 147.10352:51 153.04091:51 156.06242:51 …	Alpha-N-Phenylacetyl-L-glutamine	C13H16N2O4	Organic acids and derivatives	Carboxylic acids and derivatives	HMDB0006344	C04148	-
positive	pos-M211T226	211.169	3.7622	hmdb::Altretamine; E10; true; HMDB0014631	211.17	[M+H]+	73.9	39	75	100	83.04157:51 133.09822:43 211.11905:51	Altretamine	C9H18N6	Organic nitrogen compounds	Organonitrogen compounds	HMDB0014631	null	-
negative	neg-M333T166	333.134	2.76784	hmdb::Amifloxacin; E10; true; HMDB0041826	333.133	[M-H]-	71.9	73.4	42.3	42.9	97.01548:43 109.02689:152 109.03568:203 115.0799:43 122.03828:529 123.04388:102 135.04932:102 155.07834:51 161.05876:102 163.0732:203 175.08253:102 181.08372:203 209.07751:102 255.10583:43 285.10867:102 285.17032:664 286.16937:102 287.17496:152 289.11264:51 303.12268:391 315.12445:102 332.10135:102 333.1333:6902	Amifloxacin	C16H19FN4O3	Organoheterocyclic compounds	Quinolines and derivatives	HMDB0041826	null	-
positive	pos-M151T129	151.061	2.14808	hmdb::Aminochrome o-semiquinone; E10; true; HMDB0060279	151.061	[M+H]+	78.3	61.9	86.1	66.7	45.03014:17 55.02516:17 58.06351:17 67.00362:34 72.92977:14 81.0659:34 92.02202:34 93.06883:51 95.08025:17 105.07236:34 108.05374:34 110.03897:34 121.04276:14 133.04977:51 134.03792:34 151.06071:291	Aminochrome o-semiquinone	C8H8NO2	Organoheterocyclic compounds	Indoles and derivatives	HMDB0060279	null	-
negative	neg-M511T247	511.271	4.11043	hmdb::Anabsin; E10; true; HMDB0036414	511.266	[M-H]-	83.2	88.2	62.4	66.7	87.05115:25 96.96258:76 143.07709:22 315.11099:25 465.2955:127 465.32581:223 467.30264:25 493.28638:25 509.63556:51 511.27243:4082	Anabsin	C30H40O7	Lipids and lipid-like molecules	Prenol lipids	HMDB0036414	null	-
negative	neg-M511T286	511.271	4.76903	hmdb::Anabsin; E10; true; HMDB0036414	511.27	[M-H]-	80.2	88.1	55.2	50	91.00683:43 96.95835:152 116.93774:102 273.16806:43 343.24228:43 387.25571:43 431.29514:51 449.31885:43 463.34918:51 465.29456:152 509.26605:253 511.20065:99 511.27368:2451 511.28638:3701	Anabsin	C30H40O7	Lipids and lipid-like molecules	Prenol lipids	HMDB0036414	null	-
negative	neg-M495T381	495.276	6.34482	hmdb::Anabsinthin; E10; true; HMDB0036415	495.278	[M-H]-	74.7	63.9	67.2	50	323.32645:43 373.27448:203 409.20703:43 421.3093:51 421.32083:51 441.24326:102 449.28397:51 451.29504:51 495.27722:1172 495.32407:199	Anabsinthin	C30H40O6	Lipids and lipid-like molecules	Prenol lipids	HMDB0036415	null	-
positive	pos-M275T252	275.236	4.20019	hmdb::Androstenol; E20; true; HMDB0005935	275.237	[M+H]+	73	69.6	55.4	45.2	55.05364:51 55.06302:51 77.03463:51 77.04202:51 83.08784:153 91.05025:102 93.07238:254 95.08522:152 97.10714:43 105.07192:152 107.08927:152 108.09274:51 109.09941:152 111.07348:51 114.06177:43 121.10114:102 121.1104:102 129.06969:51 133.11108:153 135.11925:203 140.07993:43 145.10635:51 147.11583:152 149.13571:203 161.11795:51 161.13756:203 173.12502:51 175.14459:51 175.15018:203 189.17099:153 193…	Androstenol	C19H30O	Lipids and lipid-like molecules	Sterol Lipids	HMDB0005935	null	-
positive	pos-M269T413	269.225	6.8903	hmdb::anhydroretinol; E20; true; HMDB0062447	269.226	[M+H]+	73.5	54.1	63	77.4	34.87592:43 39.02485:51 41.03952:153 53.03887:51 55.05161:152 67.05239:254 69.0702:493 77.04073:102 79.05515:587 81.06902:891 86.09785:43 91.05145:254 93.0668:892 95.08642:538 95.10011:51 105.06737:304 107.07886:101 109.10062:152 117.06055:51 117.07423:102 119.08666:432 121.09617:254 129.05972:51 131.0822:102 131.09346:51 133.10258:203 135.11066:102 142.07236:153 143.08165:102 145.0974:254 147.11…	anhydroretinol	C20H28	Lipids and lipid-like molecules	Prenol lipids	HMDB0062447	null	-
positive	pos-M249T177	249.148	2.95777	hmdb::Annuolide B; E20; true; HMDB0037800	249.148	[M+H]+	70.4	57.2	54.7	53.3	67.05623:51 77.03136:51 81.06449:51 93.0607:51 95.06657:51 105.06673:102 107.0884:153 113.08676:43 119.0861:102 121.09715:51 129.06241:51 131.08974:102 143.0661:51 146.0779:51 155.09166:51 159.11826:102 161.10278:153 161.13486:102 165.09248:43 171.10703:51 175.11208:51 177.09274:102 185.14015:102 189.09862:152 189.1218:253 203.13989:153 207.13171:43 213.12361:51 231.07161:51 231.13991:254 249.077…	Annuolide B	C15H20O3	Lipids and lipid-like molecules	Prenol lipids	HMDB0037800	null	-
negative	neg-M429T282	429.229	4.70463	hmdb::Antibiotic CJ 15544; E10; true; HMDB0033080	429.227	[M-H]-	78.6	65.2	73.9	66.7	45.0033:43 96.9613:153 116.92926:102 281.24945:43 349.26868:102 383.27051:51 389.26135:43 411.22275:51 429.22806:1718	Antibiotic CJ 15544	C25H34O6	Lipids and lipid-like molecules	Prenol lipids	HMDB0033080	null	-
negative	neg-M475T194	475.231	3.23583	hmdb::Antibiotic CP 412065; E10; true; HMDB0033081	475.231	[M+FA-H]-	71.9	59.5	56.3	66.7	85.06245:43 123.04626:43 129.05328:102 153.08858:51 157.03104:51 175.03645:43 183.04102:153 197.07979:51 198.01913:102 199.0439:102 219.1832:51 226.02255:694 227.03265:17869 229.56992:51 233.28641:51 236.76477:43 247.07617:102 262.16818:43 285.16464:102 306.19714:43 329.21484:51 343.13083:43 367.10681:43 375.27057:51 387.24786:102 405.17789:43 413.2269:51 417.26962:43 429.26279:102 431.23734:253 …	Antibiotic CP 412065	C25H34O6	Lipids and lipid-like molecules	Prenol lipids	HMDB0033081	null	-
positive	pos-M371T254	371.258	4.23803	hmdb::Antibiotic SB 202742; E10; true; HMDB0041206	371.259	[M+H]+	75.1	56.4	75.9	54.8	55.01663:51 61.05164:43 67.05989:51 79.05092:102 79.0684:51 81.07108:254 83.04888:153 91.05507:203 93.07048:254 95.08878:412 97.0983:102 105.04404:51 105.06995:557 107.08293:203 109.10182:254 111.04337:153 113.13193:51 117.06796:51 119.08649:369 121.09755:203 123.0865:152 129.05325:203 131.08694:346 133.09927:554 135.11716:254 137.12389:102 143.08504:203 145.09744:2105 147.1154:4325 149.12842:152…	Antibiotic SB 202742	C24H34O3	Benzenoids	Benzene and substituted derivatives	HMDB0041206	null	-
positive	pos-M371T292	371.257	4.86794	hmdb::Antibiotic SB 202742; E10; true; HMDB0041206	371.257	[M+H]+	72.8	59	59.7	61.3	55.05436:203 65.03816:51 67.06707:51 71.08689:153 77.03561:102 79.04999:254 81.0676:702 83.04922:625 83.08249:153 85.06641:203 91.04873:51 91.05543:254 93.06001:101 93.0722:862 95.08643:1301 97.06271:746 99.04675:102 101.05933:254 105.06748:253 107.08336:881 109.05679:102 109.10225:433 111.04824:152 119.08694:364 121.1011:1215 123.07764:580 123.11502:102 125.09214:102 127.07076:102 129.05853:414 …	Antibiotic SB 202742	C24H34O3	Benzenoids	Benzene and substituted derivatives	HMDB0041206	null	-
negative	neg-M313T59	313.076	0.984767	hmdb::Arabinosylhypoxanthine; E10; true; HMDB0003040	313.079	[M+FA-H]-	71.9	50.4	76.4	42.9	52.46558:43 71.01066:51 71.01303:102 79.95428:43 101.02223:43 113.0404:43 115.0029:254 133.01382:444 135.02934:102 141.65271:43 150.02632:102 151.02197:102 177.03229:43 231.08594:43 267.07758:615	Arabinosylhypoxanthine	C10H12N4O5	Nucleosides, nucleotides, and analogues	Purine nucleosides	HMDB0003040	null	-
positive	pos-M271T310	271.242	5.16821	hmdb::ar-Artemisene; E20; true; HMDB0039155	271.243	[M+H]+	81.9	70.1	66.9	93.5	39.02294:1482 41.03938:3184 43.04211:101 43.05593:1035 50.01344:51 50.0184:102 52.87936:153 53.03774:579 54.88703:102 55.05463:6018 57.06991:1809 63.02283:102 65.03726:719 66.84785:102 67.04659:182 67.05464:13688 67.36313:102 68.85794:102 69.07015:10953 71.08946:466 77.03825:3331 78.04716:102 78.81937:102 79.05515:9362 80.06206:254 80.81638:102 81.07029:39864 81.41199:102 82.83198:102 83.08519:59…	ar-Artemisene	C20H30	Lipids and lipid-like molecules	Prenol lipids	HMDB0039155	null	-
positive	pos-M271T410	271.24	6.84077	hmdb::ar-Artemisene; E20; true; HMDB0039155	271.243	[M+H]+	77.8	66.9	64.4	71	41.04012:25 43.05482:8 67.05075:8 67.05305:34 69.06969:34 71.08069:8 79.05457:25 81.07095:59 83.0884:17 91.04944:8 93.06883:42 95.08709:127 105.06948:48 107.08244:76 107.09115:59 109.09982:117 117.06425:8 119.08273:71 119.09652:25 121.09528:42 123.11846:25 129.06357:8 131.07803:25 133.08865:8 133.09676:71 135.11784:25 143.07556:8 145.09296:17 145.09465:25 147.11255:58 149.13411:59 157.10298:8 159…	ar-Artemisene	C20H30	Lipids and lipid-like molecules	Prenol lipids	HMDB0039155	null	-
positive	pos-M271T433	271.241	7.21497	hmdb::ar-Artemisene; E20; true; HMDB0039155	271.242	[M+H]+	77.9	71.3	64.9	67.7	55.05317:68 65.03785:17 67.05292:85 69.06606:68 79.04817:51 81.03919:17 81.06826:245 83.08184:34 91.02917:17 91.05061:51 93.06595:113 95.08691:165 105.06928:175 107.07642:17 107.08514:134 109.09669:214 119.08405:181 121.0966:177 123.11668:68 131.08583:51 133.09813:85 133.10947:120 135.11597:51 144.09656:34 145.10115:103 147.1174:155 149.13213:68 159.11714:122 161.13014:110 163.14146:68 173.12645:…	ar-Artemisene	C20H30	Lipids and lipid-like molecules	Prenol lipids	HMDB0039155	null	-
positive	pos-M272T57	272.171	0.941958	hmdb::Arginyl-Proline; E10; true; HMDB0028717	272.173	[M+H]+	73.9	48.1	73.5	75	56.05033:43 60.05185:152 69.02872:51 70.06499:3433 71.01312:102 72.07724:153 75.04438:43 82.06513:102 84.07684:152 92.06255:51 95.06123:43 98.05791:254 98.10102:102 100.07171:51 109.03123:51 110.07025:102 112.07088:101 112.08426:293 115.07851:51 116.07023:1008 122.05408:51 125.06315:51 129.10883:153 130.1111:102 134.03371:51 136.05861:102 144.09593:51 150.02794:51 153.05792:51 154.0549:51 157.107…	Arginyl-Proline	C11H21N5O3	Organic acids and derivatives	Carboxylic acids and derivatives	HMDB0028717	null	-
positive	pos-M274T79	274.187	1.32438	hmdb::Arginyl-Valine; E10; true; HMDB0028722	274.188	[M+H]+	70.9	63	45	60	45.03473:7 53.03642:8 60.05215:8 60.05651:34 70.05243:8 70.06419:237 72.0788:96 81.04103:8 84.04639:17 88.07758:25 95.06174:8 98.064:34 109.02596:8 112.08635:25 115.09268:17 118.07318:8 118.08386:25 126.05029:8 130.04294:8 136.05771:8 142.04442:8 151.04691:8 152.10312:17 157.02739:8 167.03143:7 170.0537:7 175.10953:25 175.13368:25 189.87685:7 197.0439:8 199.11093:7 211.14949:17 213.08197:7 215.12…	Arginyl-Valine	C11H23N5O3	Organic acids and derivatives	Carboxylic acids and derivatives	HMDB0028722	null	-
negative	neg-M244T148	244.13	2.46018	hmdb::Asparaginyl-Leucine; E10; true; HMDB0028735	244.132	[M-H]-	82	63.9	79.4	88.9	41.99793:102 58.02673:51 88.01447:43 98.02361:153 100.07214:43 113.02893:51 130.08545:254 140.07069:51 141.10454:153 170.02277:43 183.11792:102 201.1246:43 226.1153:51 227.10023:102 244.12793:254	Asparaginyl-Leucine	C10H19N3O4	Organic acids and derivatives	Carboxylic acids and derivatives	HMDB0028735	null	-
positive	pos-M246T149	246.145	2.47563	hmdb::Asparaginyl-Leucine; E20; true; HMDB0028735	246.144	[M+H]+	72.4	44.7	70.2	81	44.04833:203 45.04448:102 56.05191:102 61.01257:102 69.07235:924 70.02901:203 71.06918:51 72.08244:153 80.06059:102 82.02608:102 84.04116:102 84.08236:152 85.03651:253 86.09502:2676 87.05394:743 96.07451:101 96.07726:254 97.08318:152 98.02203:421 110.02181:1374 113.10498:577 114.09267:365 115.0711:101 115.0937:639 116.07186:153 117.06784:51 120.07977:43 124.03994:254 126.06226:102 129.09926:153 1…	Asparaginyl-Leucine	C10H19N3O4	Organic acids and derivatives	Carboxylic acids and derivatives	HMDB0028735	null	-
positive	pos-M281T181	281.117	3.01854	hmdb::Asparenyol; E10; true; HMDB0041304	281.115	[M+H]+	71.8	45.9	74.2	63.6	73.04485:127 82.07013:51 105.07081:51 107.05036:448 131.09236:22 133.07069:76 145.0759:51 151.03467:76 153.08812:22 159.07652:51 161.05721:102 175.07555:25 187.07144:51 187.07912:102 190.996:51 207.01884:51 217.19136:51 221.09897:51 227.15053:22 235.15112:51 248.98438:102 263.10593:76 263.14236:51 265.01108:163 281.05014:423 281.10193:101 281.11841:740 281.13724:126 281.17255:51	Asparenyol	C18H16O3	Benzenoids	Phenol ethers	HMDB0041304	null	-
positive	pos-M247T150_2	247.129	2.50258	hmdb::Aspartyl-Leucine; E20; true; HMDB0028757	247.128	[M+H]+	80.7	71.1	64.9	83.3	41.04192:203 43.01798:640 44.04812:152 46.02583:152 56.04848:254 61.00679:203 67.04959:51 69.06851:1805 70.0275:2516 70.06628:575 73.02932:152 80.00367:51 84.08324:203 85.03609:888 86.09591:11722 86.12457:99 87.05482:153 87.09937:102 88.04014:4338 96.04376:102 98.02295:425 99.00823:102 104.0415:51 104.04866:518 110.02275:1104 113.10294:992 115.04795:152 115.07807:102 116.0713:1144 124.03621:254 1…	Aspartyl-Leucine	C10H18N2O5	Organic acids and derivatives	Carboxylic acids and derivatives	HMDB0028757	null	-
negative	neg-M229T186_1	229.083	3.10041	hmdb::Aspartyl-L-proline; E10; true; HMDB0002335	229.083	[M-H]-	80.4	62.7	84.5	66.7	46.99706:43 58.99477:51 69.0332:43 85.03272:43 96.9557:102 98.95253:51 147.07388:43 167.10016:51 185.11554:51 211.08002:51 211.0943:102 229.10429:102	Aspartyl-L-proline	C9H14N2O5	Organic acids and derivatives	Carboxylic acids and derivatives	HMDB0002335	null	-
negative	neg-M279T179	279.09	2.99047	hmdb::Aspartylphenylalanine; E10; true; HMDB0000706	279.09	[M-H]-	76.5	70.8	89.2	50	72.00754:43 90.98555:102 96.95862:102 163.04834:43 199.12553:51 217.12677:43 235.13542:51 261.11829:102 279.08469:203	Aspartylphenylalanine	C13H16N2O5	Organic acids and derivatives	Carboxylic acids and derivatives	HMDB0000706	null	-
positive	pos-M281T147	281.113	2.45592	hmdb::Aspartylphenylalanine; E20; true; HMDB0000706	281.112	[M+H]+	73.4	58.7	61	65.2	43.0173:203 56.05202:102 58.85295:51 68.04946:102 70.02687:433 70.06448:152 72.08386:153 74.057:153 77.03954:51 82.06453:51 84.04533:153 86.09664:153 88.03958:1814 91.05692:636 94.06927:102 101.11024:51 103.0509:339 104.05105:152 107.04418:102 110.06208:102 115.04453:51 119.08232:102 120.06957:142 120.08035:5941 121.08253:153 129.09512:102 130.0621:254 131.04877:203 132.08432:102 136.05762:102 13…	Aspartylphenylalanine	C13H16N2O5	Organic acids and derivatives	Carboxylic acids and derivatives	HMDB0000706	null	-
negative	neg-M231T120	231.098	1.99494	hmdb::Aspartyl-Valine; E10; true; HMDB0028766	231.098	[M-H]-	83.9	61.6	85.3	100	70.03442:22 87.05025:22 110.02725:22 116.0682:51 123.04807:22 139.08403:22 143.1133:25 169.09911:25 171.03632:22 187.11542:51 213.09831:51 231.09578:25	Aspartyl-Valine	C9H16N2O5	Organic acids and derivatives	Carboxylic acids and derivatives	HMDB0028766	null	-
positive	pos-M449T252	449.324	4.19581	hmdb::Asperagenin; E10; true; HMDB0034293	449.329	[M+H]+	70.6	52	70.1	44.8	57.03573:43 67.05329:51 85.06644:102 98.103:43 117.06692:51 119.08544:51 123.11816:43 133.10469:102 141.09392:51 147.08704:51 160.07372:51 161.13603:102 169.09753:102 175.10591:51 177.11084:51 194.11823:43 205.11533:51 211.14349:51 215.12633:51 219.10481:51 225.14404:43 231.17358:43 235.127:51 247.13316:43 251.16234:51 253.19138:153 261.14178:43 265.15051:51 271.20465:203 273.21313:51 281.11627:5…	Asperagenin	C27H44O5	Lipids and lipid-like molecules	Prenol lipids	HMDB0034293	null	-
positive	pos-M601T406	601.422	6.76907	hmdb::Auroxanthin; E10; true; HMDB0036876	601.423	[M+H]+	71.7	51.4	84.6	63.3	45.03071:25 45.03259:76 57.06824:51 57.07142:25 69.06952:76 71.08646:51 75.94713:22 81.0671:25 89.03899:51 89.06284:504 90.06076:51 93.06891:102 95.08445:76 99.1132:51 105.07257:76 107.08558:102 109.10009:76 119.08159:76 120.09038:25 121.09724:127 123.10799:51 125.09605:76 128.71658:22 131.07857:51 133.08922:385 133.10379:76 134.0889:102 135.11679:76 137.09065:51 143.07962:51 144.09416:76 145.100…	Auroxanthin	C40H56O4	Lipids and lipid-like molecules	Prenol lipids	HMDB0036876	null	-
positive	pos-M601T479	601.423	7.98035	hmdb::Auroxanthin; E10; true; HMDB0036876	601.421	[M+H]+	75.7	48.2	73.2	90	43.01513:8 45.03006:17 45.03477:34 57.07061:56 69.03239:25 69.06973:17 77.03778:42 81.07105:49 83.08469:25 85.0984:17 89.05766:213 90.06487:49 91.05363:25 93.07037:175 95.05305:25 95.08455:117 97.06218:17 105.0683:116 107.08561:166 109.06197:34 109.10157:158 111.07565:17 117.06763:17 119.08614:255 121.09873:334 123.08301:55 123.11417:25 125.05829:42 130.15897:153 131.08488:42 131.16367:25 133.087…	Auroxanthin	C40H56O4	Lipids and lipid-like molecules	Prenol lipids	HMDB0036876	null	-
positive	pos-M601T466	601.423	7.76162	hmdb::Auroxanthin; E10; true; HMDB0036876	601.425	[M+H]+	76.6	51.4	76.6	83.3	43.01704:17 81.02919:17 89.05746:458 90.062:34 91.0561:34 93.06879:68 95.08841:51 105.06799:34 107.08092:68 109.0983:51 113.0596:34 117.0885:17 119.0842:85 121.09985:68 123.07478:34 125.09238:34 130.15366:68 133.08209:276 133.09668:68 134.08661:51 135.11287:51 137.09818:51 143.08891:51 145.09625:93 145.10809:85 147.0733:68 147.11588:51 149.10316:34 151.07443:85 153.09166:34 157.09937:85 159.11378…	Auroxanthin	C40H56O4	Lipids and lipid-like molecules	Prenol lipids	HMDB0036876	null	-
positive	pos-M360T156_2	360.11	2.60428	hmdb::Avenanthramide 2; E10; true; HMDB0033211	360.108	[M+H]+	71.7	56.5	64.3	47.8	58.05675:51 69.06946:51 72.07952:102 81.02028:51 84.04198:51 85.8342:102 86.09457:1582 89.06013:51 91.05212:43 95.0447:51 105.06965:43 108.04519:51 111.04008:102 119.05244:51 121.0663:102 129.06564:51 132.05612:51 137.05446:51 141.09628:51 143.11487:43 145.05983:51 152.06407:51 155.11446:51 160.07262:102 166.03926:51 172.13718:43 178.0864:51 179.11469:51 184.0719:102 187.08446:43 189.08133:102 19…	Avenanthramide 2	C18H17NO7	Phenylpropanoids and polyketides	Cinnamic acids and derivatives	HMDB0033211	null	-
positive	pos-M222T61	222.097	1.01067	hmdb::Avenic acid B; E20; true; HMDB0038751	222.096	[M+H]+	73	53.7	64.3	68	38.96309:314 40.96184:102 43.01519:51 44.05184:102 55.0524:102 57.03053:51 69.03276:51 73.04181:51 74.05692:203 80.04575:51 82.06578:102 85.03034:153 86.09144:102 88.04092:203 100.07671:102 103.04106:431 112.07028:51 116.0046:43 120.05602:51 128.05426:51 136.9817:51 138.05525:153 140.06535:102 144.03304:51 146.08093:102 152.98447:43 158.07291:51 158.08525:342 160.06514:43 162.97202:102 165.07416:…	Avenic acid B	C8H15NO6	Organic acids and derivatives	Carboxylic acids and derivatives	HMDB0038751	null	-
negative	neg-M295T327	295.227	5.44602	hmdb::Avenoleic acid; E10; true; HMDB0029978	295.227	[M-H]-	88.7	88.2	88.8	57.1	87.04605:22 171.10968:22 223.1727:22 251.24019:51 277.22366:51 295.23688:258	Avenoleic acid	C18H32O3	Lipids and lipid-like molecules	Fatty Acyls	HMDB0029978	null	-
positive	pos-M329T356	329.268	5.92522	hmdb::Avocadene 1-acetate; ENone; false; HMDB0031043	329.268	[M+H]+	82.1	74.7	75.5	65.9	29.82104:43 37.00741:51 39.02437:749 41.03996:2461 43.01969:4352 43.05377:401 53.0395:203 55.05435:9652 57.03252:254 57.06963:863 59.05207:102 61.02885:203 65.04269:311 67.05441:31683 67.4805:102 68.86121:153 69.03027:102 69.0711:9900 70.0689:102 71.04782:1118 71.08334:645 77.03806:152 79.05373:4509 80.82378:203 81.07012:39170 82.07322:203 83.0492:203 83.08504:7685 85.0651:548 85.10266:203 91.055…	Avocadene 1-acetate	C19H36O4	Lipids and lipid-like molecules	Fatty Acyls	HMDB0031043	null	-
positive	pos-M241T59_2	241.123	0.979717	hmdb::Balenine; E10; true; HMDB0005769	241.129	[M+H]+	71.7	56.2	57.2	63.6	38.96147:203 45.03305:102 55.05553:102 57.0337:408 60.46536:43 69.03497:102 70.06659:254 73.00805:51 75.04236:350 81.03089:51 84.07852:102 87.04482:102 93.05444:102 95.05887:102 99.05074:43 108.02229:51 109.07996:51 114.05537:51 114.06586:152 119.06358:51 121.08061:102 123.06163:153 124.06833:102 129.05327:51 131.06766:152 133.07011:102 137.10742:51 141.06328:51 144.08098:51 149.10431:102 151.060…	Balenine	C10H16N4O3	Organic acids and derivatives	Peptidomimetics	HMDB0005769	null	-
negative	neg-M259T177_2	259.146	2.94643	hmdb::Baptifoline; E10; true; HMDB0033481	259.148	[M-H]-	73.5	43.3	78.3	75	72.98888:51 83.04645:43 119.04292:51 120.04692:43 123.04525:102 140.10822:43 151.11226:51 171.09277:51 197.07213:51 197.11945:152 213.11301:51 229.14549:43 241.10861:203 259.01691:51 259.11411:203 259.14346:102	Baptifoline	C15H20N2O2	Alkaloids and derivatives	Lupin alkaloids	HMDB0033481	C10755	-
negative	neg-M395T169	395.169	2.8155	hmdb::Benazeprilat; E10; true; HMDB0060582	395.169	[M-H]-	72	61.7	65.8	100	43.0191:43 71.04878:43 73.03056:254 87.04693:43 109.06589:51 117.02145:51 125.07955:43 137.06824:51 137.09619:461 145.10938:43 148.04677:51 162.05972:102 172.0746:43 179.11086:43 189.09843:51 201.11333:51 205.05708:43 221.11267:51 227.10515:43 229.14735:51 237.41844:43 241.15851:102 243.17741:102 253.14125:51 269.07092:51 271.17551:102 279.15005:43 287.16162:102 289.18283:1199 296.25:43 307.17807…	Benazeprilat	C22H24N2O5	Organic acids and derivatives	Carboxylic acids and derivatives	HMDB0060582	null	-
positive	pos-M132T155	132.08	2.59003	hmdb::Benzenepropanenitrile; E10; true; HMDB0034236	132.082	[M+H]+	80.8	68.9	80.4	60	44.04788:51 79.05352:43 92.04667:43 115.05478:153 131.06783:51 132.07765:254	Benzenepropanenitrile	C9H9N	Benzenoids	Benzene and substituted derivatives	HMDB0034236	null	-
positive	pos-M303T152	303.1	2.535	hmdb::Benzo[a]pyrene-7,8-dihydrodiol-9,10-oxide; E10; true; HMDB0062470	303.098	[M+H]+	73.6	38.8	88	100	44.04615:43 55.05333:51 56.05486:102 60.04457:43 67.05212:51 70.06774:203 72.08003:152 82.06306:102 83.07226:51 84.07861:203 86.09647:203 87.09864:102 88.45753:43 93.03835:51 98.05708:51 100.07227:51 104.05241:51 110.0208:51 112.07598:102 115.05054:51 120.01575:51 122.06254:51 124.08439:43 127.0296:102 130.05579:102 134.07185:102 138.08629:51 140.07333:51 144.05463:51 148.04044:51 154.04359:51 15…	Benzo[a]pyrene-7,8-dihydrodiol-9,10-oxide	C20H14O3	Benzenoids	Pyrenes	HMDB0062470	C14853	-
negative	neg-M163T108	163.04	1.79697	hmdb::Benzofuran; E10; true; HMDB0032929	163.041	[M+FA-H]-	86.1	75	75	100	117.04064:43	Benzofuran	C8H6O	Organoheterocyclic compounds	Benzofurans	HMDB0032929	C14512	-
negative	neg-M121T58	121.04	0.968625	hmdb::Benzoic acid; E20; true; HMDB0001870	121.032	[M-H]-	73.4	43.6	83.1	66.7	75.0378:22 77.03712:25 77.03958:25 77.04697:25 79.95913:22 92.02805:25 92.02939:25 121.03252:22	Benzoic acid	C7H6O2	Benzenoids	Benzene and substituted derivatives	HMDB0001870	C00180	-
positive	pos-M290T58	290.134	0.96815	hmdb::Benzoyl ecgonine; E10; true; HMDB0041836	290.135	[M+H]+	75.8	50.6	79.1	83.3	38.96507:203 43.01906:102 56.04974:51 57.03267:102 60.04032:51 60.05555:153 65.03822:43 69.03144:153 70.0642:685 72.08118:254 74.0591:43 84.04366:254 84.0797:254 86.05846:528 87.04206:766 91.52871:43 97.03052:153 98.05669:102 99.04914:102 102.05645:102 104.06625:102 111.05801:152 114.05957:102 116.06873:152 118.0817:102 126.05583:102 127.0367:102 128.08174:152 129.08957:102 130.08855:102 132.0835…	Benzoyl ecgonine	C16H19NO4	Benzenoids	Benzene and substituted derivatives	HMDB0041836	null	-
negative	neg-M107T171	107.05	2.84422	hmdb::Benzyl alcohol; E10; true; HMDB0003119	107.051	[M-H]-	90.7	80.3	87.9	100	65.03669:51 77.03603:51 107.05219:254	Benzyl alcohol	C7H8O	Benzenoids	Benzene and substituted derivatives	HMDB0003119	C00556	-
positive	pos-M213T58	213.086	0.967917	hmdb::Benzyl Benzoate; E10; true; HMDB0014814	213.088	[M+H]+	75.3	62.8	70.3	71.4	38.96468:153 54.03387:51 56.04737:153 67.04163:102 68.04672:102 70.06171:254 72.04173:51 77.03668:43 82.06924:102 84.04366:153 91.04987:102 93.0273:51 94.06483:153 109.07121:153 110.07063:102 112.07573:102 123.07735:51 123.08981:563 124.10132:540 126.06739:102 150.06459:43 168.09073:153 169.09344:203 187.12364:43 195.07355:102 207.12254:43 213.07127:143 213.08768:3879	Benzyl Benzoate	C14H12O2	Benzenoids	Benzene and substituted derivatives	HMDB0014814	C12537	-
negative	neg-M211T158	211.061	2.63437	hmdb::beta-(2-Methoxyphenoxy)-lactic acid; E10; true; HMDB0060557	211.061	[M-H]-	75.8	41.7	87.2	83.3	57.03571:43 63.02471:102 69.03704:720 71.00969:51 83.01414:51 93.0308:102 93.07143:102 103.05836:43 105.06643:51 123.04498:153 123.08547:153 137.05679:152 147.04913:102 165.04774:51 165.05676:51 167.03247:102 193.00328:51 211.06612:153	beta-(2-Methoxyphenoxy)-lactic acid	C10H12O5	Benzenoids	Phenol ethers	HMDB0060557	null	-
negative	neg-M417T411	417.334	6.85488	hmdb::beta-Citraurinene; E10; true; HMDB0035686	417.323	[M-H]-	74.1	63.2	86.7	66.7	61.98934:102 96.96122:51 150.06302:25 163.07872:149 355.28741:25 371.27103:76 373.27301:51 399.30325:76 415.99115:25 417.19476:51 417.26932:197 417.28653:449	beta-Citraurinene	C30H42O	Lipids and lipid-like molecules	Prenol lipids	HMDB0035686	null	-
negative	neg-M579T384	579.386	6.40738	hmdb::beta-Doradecin; E10; true; HMDB0039143	579.39	[M-H]-	70.7	55.3	80.2	60	85.02644:17 113.02257:17 116.92317:51 259.18924:14 416.32755:14 494.29483:14 511.30469:34 517.37384:17 523.40491:14 533.35822:17 533.4101:34 561.36279:17 579.26758:51 579.36218:84 579.40613:642 579.43994:188	beta-Doradecin	C40H52O3	Lipids and lipid-like molecules	Prenol lipids	HMDB0039143	null	-
positive	pos-M118T109	118.085	1.8132	hmdb::Betaine; ENone; false; HMDB0000043	118.086	[M+H]+	85.5	88	79.2	50	58.08381:51	Betaine	C5H11NO2	Organic acids and derivatives	Carboxylic acids and derivatives	HMDB0000043	C00719	-
negative	neg-M319T184	319.165	3.07253	hmdb::beta-Zearalenol; E10; true; HMDB0041838	319.163	[M-H]-	71.8	60.9	80	100	41.00544:203 41.99858:203 44.99653:252 45.0003:1077 59.01419:1648 94.06195:102 94.07012:254 96.08259:153 105.05513:51 106.06491:203 108.08144:102 109.0675:203 120.0804:805 122.06404:822 122.09817:843 124.0655:98 124.07645:3215 130.06342:203 132.08237:3085 134.05669:102 135.06812:153 140.11742:51 148.08031:480 150.09294:6010 164.07942:51 165.10977:921 166.08725:758 176.06163:51 176.07654:203 194.0…	beta-Zearalenol	C18H24O5	Phenylpropanoids and polyketides	Macrolides and analogues	HMDB0041838	C14751	-
negative	neg-M379T220	379.211	3.66137	hmdb::bicyclo-PGE2; E10; true; HMDB0060054	379.208	[M+FA-H]-	81.8	82	76.1	66.7	79.9603:43 179.13986:43 207.13815:152 255.15002:43 289.21487:102 315.1741:43 333.20758:4337 334.21301:102 335.18399:51 343.17151:51 379.20541:152	bicyclo-PGE2	C20H30O4	Lipids and lipid-like molecules	Fatty Acyls	HMDB0060054	null	-
positive	pos-M583T226	583.254	3.75948	hmdb::Biliverdin; E10; true; HMDB0001008	583.256	[M+H]+	74.1	98.5	30.3	41.4	57.0678:43 76.04193:51 89.05936:51 127.09396:43 130.1449:51 135.12354:43 157.05287:43 161.09575:51 169.08722:43 175.13808:51 181.09686:43 187.09386:51 212.08324:43 224.09402:43 232.08388:43 236.09892:51 238.10744:102 244.14015:43 251.05972:51 252.09306:51 253.13971:153 260.13269:43 267.0993:51 269.12476:102 271.11395:153 272.14835:51 279.11346:43 285.11298:102 297.07825:49 297.12183:2938 298.1222…	Biliverdin	C33H34N4O6	Organoheterocyclic compounds	Tetrapyrroles and derivatives	HMDB0001008	C00500	-
negative	neg-M464T193	464.182	3.22277	hmdb::Biotripyrrin-b; E10; true; HMDB0003324	464.181	[M-H]-	72	47.9	78.9	50	61.99015:153 136.07027:43 241.15109:43 251.11598:51 253.10681:51 257.13229:102 293.23331:43 327.20935:43 348.168:51 360.17447:51 364.25491:43 376.18469:51 395.24045:43 401.23373:102 418.14233:51 420.18906:152 420.20633:152 428.32712:43 446.16211:51 457.23285:102 457.27786:152 464.17029:280 464.22775:202 464.27313:152	Biotripyrrin-b	C25H27N3O6	Organoheterocyclic compounds	Pyrroles	HMDB0003324	null	-
negative	neg-M379T234	379.246	3.8982	hmdb::Bisnorcholic acid; E10; true; HMDB0002082	379.25	[M-H]-	78.6	65	73	66.7	67.03104:43 211.13306:43 254.17548:43 291.20911:51 315.2103:43 317.24268:51 333.22394:51 335.25433:152 343.21652:51 354.01688:43 379.14804:51 379.17267:102 379.24649:423 379.26834:101	Bisnorcholic acid	C22H36O5	Lipids and lipid-like molecules	Sterol Lipids	HMDB0002082	null	-
positive	pos-M272T163	272.05	2.71572	hmdb::Brassica oleracea Alkaloid; E10; true; HMDB0033602	272.048	[M+H]+	81	51.5	90.2	100	38.96301:43 44.04429:51 61.01242:43 70.06187:51 84.04129:51 84.08248:153 86.09908:152 97.0572:51 100.01893:43 116.06789:102 123.69684:51 127.08978:51 138.05499:43 141.04721:51 146.01108:51 156.09459:43 166.05305:51 168.04929:51 169.05919:51 180.14339:43 195.13094:43 200.10689:51 209.16907:43 219.14015:43 226.04245:254 228.06721:51 231.43196:43 241.0829:43 244.04163:51 254.02318:51 261.59805:43 27…	Brassica oleracea Alkaloid	C13H9N3O2S	Organic acids and derivatives	Carboxylic acids and derivatives	HMDB0033602	null	-
positive	pos-M173T209	173.116	3.48643	hmdb::Butyl 3-hydroxy-2-methylidenebutanoate; E10; true; HMDB0040202	173.117	[M+H]+	80.7	72.1	83.6	50	57.07627:43 70.05494:43 124.98321:43 155.08295:43 173.08701:102	Butyl 3-hydroxy-2-methylidenebutanoate	C9H16O3	Organic acids and derivatives	Hydroxy acids and derivatives	HMDB0040202	null	-
negative	neg-M331T181	331.119	3.01028	hmdb::Byssochlamic acid; E10; true; HMDB0034262	331.117	[M-H]-	72.4	71.5	51.5	44.4	59.01222:43 69.00443:43 79.04831:51 79.05456:153 87.01154:43 91.06004:153 92.02997:102 93.03889:102 103.05116:102 106.04294:2042 107.05164:423 117.03957:51 118.6797:153 119.05169:17295 120.0511:203 120.68884:451 121.02689:152 121.06705:40057 122.07176:102 123.37989:102 129.04871:51 135.03894:153 139.05438:43 147.04033:254 161.10106:43 164.53909:906 165.0564:137249 165.94147:102 166.06267:300 166.…	Byssochlamic acid	C18H20O6	Organoheterocyclic compounds	Dihydrofurans	HMDB0034262	null	-
negative	neg-M331T163	331.118	2.71365	hmdb::Byssochlamic acid; E10; true; HMDB0034262	331.118	[M-H]-	70.6	48.5	63.3	66.7	85.06524:43 117.02461:43 121.02396:51 133.06377:43 137.0318:51 163.04346:43 169.10098:51 198.09846:43 213.07384:51 213.10869:51 215.10149:102 221.09378:51 241.04898:51 257.10315:51 257.1189:152 283.08237:51 283.08472:102 285.1579:271 287.12204:102 291.13522:51 313.09299:51 331.11841:734 331.17972:102	Byssochlamic acid	C18H20O6	Organoheterocyclic compounds	Dihydrofurans	HMDB0034262	null	-
negative	neg-M597T59	597.179	0.98795	hmdb::C.I. Pigment Red 149; E10; true; HMDB0031986	597.178	[M-H]-	73.5	40.4	75	100	73.02778:43 89.02358:102 96.97105:102 112.98499:51 143.02437:51 143.03444:102 147.06906:51 149.04398:254 159.06657:51 161.04536:569 176.94043:43 179.04965:331 195.05135:153 197.05067:203 221.06267:102 279.09039:51 321.09134:51 383.099:51 399.13657:51 441.12909:101 441.15561:377 483.17624:102 503.13647:51 549.16382:51 597.18127:1446	C.I. Pigment Red 149	C40H26N2O4	Benzenoids	Phenanthrenes and derivatives	HMDB0031986	null	-
negative	neg-M597T83	597.179	1.38342	hmdb::C.I. Pigment Red 149; E10; true; HMDB0031986	597.179	[M-H]-	79.7	55.8	75	100	73.02552:43 151.01715:51 517.10193:43 597.17133:51 597.18848:102	C.I. Pigment Red 149	C40H26N2O4	Benzenoids	Phenanthrenes and derivatives	HMDB0031986	null	-
negative	neg-M597T160	597.182	2.66373	hmdb::C.I. Pigment Red 149; E10; true; HMDB0031986	597.181	[M-H]-	70.1	27.2	75	100	150.03664:43 165.04918:51 178.02982:51 181.04556:43 193.04958:51 195.07005:51 226.11972:43 245.00858:152 275.06152:43 308.0885:43 311.12231:51 330.21881:43 339.07999:51 345.07349:51 357.08801:303 371.11813:43 383.05994:43 387.10468:254 415.14236:51 417.13013:102 425.091:43 441.08813:51 455.08945:43 459.13303:51 477.10101:51 477.13165:289 479.16721:43 489.15219:102 529.15558:43 579.15106:51 597.13…	C.I. Pigment Red 149	C40H26N2O4	Benzenoids	Phenanthrenes and derivatives	HMDB0031986	null	-
positive	pos-M450T183	450.237	3.05563	hmdb::Cadabicine methyl ether; E10; true; HMDB0039857	450.239	[M+H]+	73.6	35.3	83.8	100	60.0869:43 67.05418:51 72.08445:43 81.06833:102 83.08703:203 90.00729:51 93.0741:43 95.05818:51 109.02628:51 110.07114:153 119.08858:102 125.06386:51 126.08815:254 130.16299:102 133.09801:51 138.01016:43 139.07777:51 145.10268:51 147.11722:102 149.08565:43 156.07816:102 160.06941:51 166.08113:51 168.08842:51 172.08945:51 172.12814:102 177.09105:51 180.09698:102 180.10265:203 182.08279:102 190.051…	Cadabicine methyl ether	C26H31N3O4	Organic oxygen compounds	Organooxygen compounds	HMDB0039857	null	-
positive	pos-M436T203	436.222	3.38907	hmdb::Cadabicine; E10; true; HMDB0033451	436.224	[M+H]+	71.1	23	85.6	100	59.04115:51 75.36462:43 89.18601:43 93.06741:51 98.33731:43 103.07555:51 108.08286:51 120.08988:43 126.08837:153 126.10572:102 130.15843:152 135.07857:51 143.09224:51 144.04614:1707 150.08199:153 155.07677:102 157.10286:43 168.09068:51 171.10773:43 177.04295:51 182.06815:102 187.14062:51 191.11057:51 202.1389:43 207.0775:43 213.16284:43 223.11414:51 229.05701:51 233.16379:51 240.14244:43 243.1479…	Cadabicine	C25H29N3O4	Organic oxygen compounds	Organooxygen compounds	HMDB0033451	null	-
negative	neg-M434T197	434.206	3.27987	hmdb::Cadabicine; E10; true; HMDB0033451	434.205	[M-H]-	70.2	19	88	100	53.389:51 75.00281:51 124.00796:43 136.07385:51 160.10971:43 180.07149:102 234.11789:43 275.17334:43 291.15988:51 303.18619:51 303.19839:51 317.20639:43 349.18201:43 371.14633:51 378.00494:51 379.21246:890 387.16638:43 416.1734:51 434.22095:290	Cadabicine	C25H29N3O4	Organic oxygen compounds	Organooxygen compounds	HMDB0033451	null	-
positive	pos-M375T314	375.25	5.23938	hmdb::Calcitroic acid ; E10; true; HMDB0006472	375.249	[M+H]+	70.7	47.4	63.1	79.3	55.05509:42 67.0529:191 69.0684:61 77.04012:25 79.05456:122 81.07096:503 82.07278:17 83.08332:79 85.06596:42 91.05226:78 93.07171:265 95.08729:347 97.0954:34 99.04343:42 101.06303:64 105.07269:194 107.0886:277 109.06355:34 109.10461:260 110.10419:25 111.07577:17 115.07254:25 119.08326:262 121.10047:469 123.0801:34 123.11905:61 127.07484:25 130.15282:17 131.08356:42 133.10072:226 135.08105:25 135.…	Calcitroic acid	C23H34O4	Lipids and lipid-like molecules	Sterol Lipids	HMDB0006472	null	-
negative	neg-M361T256	361.236	4.26335	hmdb::Calusterone ; E10; true; HMDB0004627	361.238	[M+FA-H]-	74.9	51.1	85.3	66.7	96.96168:43 171.10905:51 271.86603:43 297.23523:51 297.25217:51 315.24097:102 315.2634:152 343.21756:43 361.18408:102	Calusterone	C21H32O2	Lipids and lipid-like molecules	Sterol Lipids	HMDB0004627	null	-
positive	pos-M160T54_2	160.097	0.903492	hmdb::Calystegine A6; E10; true; HMDB0031345	160.097	[M+H]+	82.5	68.5	86.1	66.7	42.0326:102 44.05168:254 58.0603:51 58.06672:517 60.04884:43 68.05026:203 70.06295:253 72.07875:153 74.06391:51 81.05992:51 82.06168:102 83.07087:153 88.07355:102 95.04523:51 95.05892:102 97.06536:51 98.09312:152 100.07497:203 114.09005:254 127.07219:51 142.08781:435 160.09657:4150	Calystegine A6	C7H13NO3	Alkaloids and derivatives	Tropane alkaloids	HMDB0031345	null	-
positive	pos-M443T308	443.351	5.13772	hmdb::Camellenodiol; E10; true; HMDB0035735	443.352	[M+H]+	77.1	53.8	83.8	65.4	39.02287:25 41.0384:76 43.01715:102 55.05138:76 57.06978:51 67.05333:272 69.06882:446 71.04904:51 77.03928:102 79.05869:169 81.07008:906 82.06808:51 83.08241:127 85.07021:51 91.04591:51 91.05395:274 93.06933:770 95.08213:1462 96.76947:51 97.06528:5624 97.10124:76 99.08007:102 105.06721:894 107.08305:1042 109.0638:148 109.09899:1369 110.10297:51 111.08341:127 113.09467:51 117.06345:51 119.08806:15…	Camellenodiol	C29H46O3	Lipids and lipid-like molecules	Prenol lipids	HMDB0035735	null	-
positive	pos-M443T266	443.351	4.4381	hmdb::Camellenodiol; E10; true; HMDB0035735	443.352	[M+H]+	71.7	39.9	82	61.5	65.03362:25 69.06989:76 71.04895:51 79.68029:22 81.06872:241 83.08232:51 85.06493:51 91.04581:25 91.04983:102 93.06923:162 94.0743:51 95.0834:552 97.06379:76 99.07997:51 105.0671:165 107.08295:235 109.10329:255 111.07739:76 119.08489:127 121.09901:511 123.11757:102 125.08998:76 131.08359:51 133.09912:414 135.08107:76 135.11371:171 137.08917:51 144.08925:51 145.0972:204 147.10832:147 149.09215:76 …	Camellenodiol	C29H46O3	Lipids and lipid-like molecules	Prenol lipids	HMDB0035735	null	-
positive	pos-M443T346	443.351	5.76187	hmdb::Camellenodiol; E10; true; HMDB0035735	443.35	[M+H]+	74.9	53.6	80.7	53.8	67.04831:25 69.06837:76 79.05939:25 81.06698:102 83.08566:51 93.07405:51 95.08689:141 96.09312:51 97.0673:577 105.07645:76 109.09959:201 111.07216:51 119.08401:188 121.10429:127 123.07302:51 131.08257:76 133.0997:200 135.11592:76 137.09796:51 145.10617:127 147.11053:102 149.09093:51 149.12692:127 151.07074:127 157.09912:76 159.11354:200 161.13901:127 163.14679:127 165.08942:248 165.1291:76 167.09…	Camellenodiol	C29H46O3	Lipids and lipid-like molecules	Prenol lipids	HMDB0035735	null	-
positive	pos-M443T325	443.35	5.41693	hmdb::Camellenodiol; E10; true; HMDB0035735	443.352	[M+H]+	72.2	49.2	84	42.3	71.05098:102 81.06454:51 81.07213:153 88.11916:43 91.05743:102 93.07557:102 95.08432:683 97.09792:102 105.06805:51 107.08536:152 109.09985:203 117.06888:51 119.08434:153 121.10154:719 123.11543:153 125.3345:43 130.14584:51 130.15546:153 133.09688:203 135.10818:102 135.11798:102 138.34906:43 145.10159:152 147.11615:152 149.13089:405 151.10925:102 157.09795:51 159.11945:203 161.13605:203 163.10796:…	Camellenodiol	C29H46O3	Lipids and lipid-like molecules	Prenol lipids	HMDB0035735	null	-
negative	neg-M115T173	115.077	2.88944	hmdb::Caproic acid; E10; false; HMDB0000535	115.076	[M-H]-	85.4	75	75	100	115.07806:51 115.07957:51	Caproic acid	C6H12O2	Lipids and lipid-like molecules	Fatty Acyls	HMDB0000535	C01585	-
positive	pos-M270T419	270.278	6.97888	hmdb::Capsiamide; E10; true; HMDB0040940	270.279	[M+H]+	72.7	76.4	41.9	41.7	39.02136:17 41.03955:25 43.01924:17 57.06896:206 60.04382:142 67.06046:8 71.08833:34 81.07156:25 85.09631:25 88.07639:65 97.10004:17 102.08803:93 114.08547:8 114.09297:17 130.11784:8 130.12103:17 156.13589:7 158.15121:25 158.16359:8 228.26685:17 252.26727:17 270.2803:1602	Capsiamide	C17H35NO	Organic acids and derivatives	Carboxylic acids and derivatives	HMDB0040940	C17515	-
positive	pos-M601T292	601.413	4.85938	hmdb::Capsorubin; E10; true; HMDB0036924	601.427	[M+H]+	71.7	37.7	82.7	67.7	69.07386:102 71.08493:43 79.06906:51 83.08152:153 91.05433:51 93.06836:153 95.08389:254 97.06428:153 101.06371:51 105.0676:152 105.08775:51 107.08199:152 109.10232:152 111.07788:102 113.06072:51 119.07925:152 120.08649:102 121.09178:101 121.1026:448 123.11962:153 125.09362:102 128.06499:43 130.15015:51 133.08504:152 133.09799:152 133.12392:51 135.11095:153 137.09296:51 139.10762:51 143.07521:102 …	Capsorubin	C40H56O4	Lipids and lipid-like molecules	Prenol lipids	HMDB0036924	C08585	-
positive	pos-M218T112	218.084	1.86388	hmdb::Captopril; E10; true; HMDB0015328	218.084	[M+H]+	80.5	80.3	71.1	46.2	46.99486:102 73.00935:203 82.05936:152 91.01537:51 101.05242:102 121.06574:43 128.07642:203 131.4335:43 138.09972:153 142.07982:51 144.10036:43 166.10211:51 172.0741:339 200.0833:102 218.08788:1268	Captopril	C9H15NO3S	Organic acids and derivatives	Carboxylic acids and derivatives	HMDB0015328	null	-
negative	neg-M345T299	345.241	4.97877	hmdb::Cardanoldiene; E10; true; HMDB0029816	345.24	[M+FA-H]-	81.6	61.4	75	100	157.08453:43 299.24622:102	Cardanoldiene	C21H32O	Benzenoids	Benzene and substituted derivatives	HMDB0029816	null	-
negative	neg-M313T451	313.236	7.52152	hmdb::Cardoltriene; E10; true; HMDB0038533	313.222	[M-H]-	80.3	57.6	75	100	116.92279:22 185.01245:51 313.17459:127	Cardoltriene	C21H30O2	Benzenoids	Benzene and substituted derivatives	HMDB0038533	null	-
negative	neg-M331T311	331.191	5.1871	hmdb::Carnosic acid; E20; true; HMDB0002358	331.192	[M-H]-	87.2	92.1	79.8	50	243.11987:51 244.14114:394 244.14552:868 259.19897:51 272.17203:153 285.17728:102 286.29276:102 287.20337:15860 288.20361:102 330.13647:51 331.19348:7339	Carnosic acid	C20H28O4	Lipids and lipid-like molecules	Prenol lipids	HMDB0002358	null	-
negative	neg-M477T406	477.354	6.76623	hmdb::Carpaine; E10; true; HMDB0030272	477.354	[M-H]-	73.1	60.5	75	100	153.00319:43 175.06244:51 431.36362:43 477.21384:51 477.35495:511	Carpaine	C28H50N2O4	Phenylpropanoids and polyketides	Macrolides and analogues	HMDB0030272	C10135	-
negative	neg-M289T184	289.072	3.06164	hmdb::Cartorimine; E10; true; HMDB0035399	289.07	[M-H]-	70.2	48.6	73.4	44.4	61.81087:43 96.95039:51 96.96008:203 109.02383:51 122.03501:51 158.08064:43 175.07668:43 186.06557:51 199.14447:43 217.07811:51 227.06206:102 230.05927:51 243.11296:51 245.08284:456 289.06192:153 289.12637:153	Cartorimine	C15H14O6	Organoheterocyclic compounds	Pyrans	HMDB0035399	null	-
positive	pos-M273T205	273.075	3.40877	hmdb::Chalconaringenin; ENone; false; HMDB0029631	273.076	[M+H]+	94.7	90.1	91.1	100	38.01569:102 41.03857:153 43.0164:203 55.01611:51 65.03722:254 67.02125:841 68.99776:449 69.03392:732 75.01934:51 77.0332:102 77.03813:254 81.03602:153 83.0121:153 91.05532:3912 95.04108:50 95.04929:895 97.03071:518 107.05252:888 111.00644:152 117.06491:102 118.6777:153 119.05122:11793 120.08449:102 121.03262:203 121.06351:254 123.04749:3209 129.06429:102 131.05304:102 145.07684:51 146.58589:203 …	Chalconaringenin	C15H12O5	Phenylpropanoids and polyketides	Linear 1,3-diarylpropanoids	HMDB0029631	C06561	-
negative	neg-M471T212	471.241	3.53558	hmdb::Chenodeoxycholic acid sulfate; E10; true; HMDB0002522	471.243	[M-H]-	81.3	90.2	56.1	50	76.16189:43 91.0082:43 96.96127:2795 98.94982:152 98.96379:203 161.05003:43 247.07535:51 302.17154:43 325.26343:43 365.20071:51 394.21317:43 409.23175:51 413.88321:102 415.2211:5585 423.34872:43 425.2836:102 427.3013:102 453.17313:51 469.74323:275 471.24164:64652	Chenodeoxycholic acid sulfate	C24H40O7S	Lipids and lipid-like molecules	Sterol Lipids	HMDB0002522	null	-
negative	neg-M471T252	471.241	4.19867	hmdb::Chenodeoxycholic acid sulfate; E10; true; HMDB0002522	471.242	[M-H]-	84.6	96.7	55.4	62.5	33.34081:43 44.99697:51 54.34978:43 60.33574:43 79.95091:50 79.95719:1112 86.28213:43 96.65522:203 96.65936:253 96.96191:98531 97.92794:51 98.95601:102 99.12369:102 100.44767:51 104.62164:43 202.98242:43 253.15256:43 261.62411:43 267.69757:51 269.43475:51 272.73123:51 273.65253:51 281.95526:51 283.64819:51 364.26767:43 373.27292:102 382.83032:43 391.26331:51 391.29108:203 393.96747:43 421.25012:4…	Chenodeoxycholic acid sulfate	C24H40O7S	Lipids and lipid-like molecules	Sterol Lipids	HMDB0002522	null	-
negative	neg-M471T231	471.241	3.84924	hmdb::Chenodeoxycholic acid sulfate; E10; true; HMDB0002522	471.24	[M-H]-	83.5	96.9	55.5	50	74.23927:43 79.95371:152 96.65447:153 96.95978:11581 97.96333:51 125.8394:43 218.53981:43 231.16042:51 240.36562:43 247.07947:153 260.70526:51 268.19193:43 271.21027:51 274.16412:43 321.21399:43 364.23764:43 373.26712:203 381.27399:43 397.21521:51 408.22925:51 409.66312:43 425.18176:152 425.19916:424 453.25928:51 466.99271:43 469.74268:1237 470.21448:203 470.72305:102 471.24411:413619	Chenodeoxycholic acid sulfate	C24H40O7S	Lipids and lipid-like molecules	Sterol Lipids	HMDB0002522	null	-
negative	neg-M471T196	471.258	3.26055	hmdb::Chenodeoxycholic acid sulfate; E10; true; HMDB0002522	471.243	[M-H]-	81.3	90.2	56.1	50	76.16189:43 91.0082:43 96.96127:2795 98.94982:152 98.96379:203 161.05003:43 247.07535:51 302.17154:43 325.26343:43 365.20071:51 394.21317:43 409.23175:51 413.88321:102 415.2211:5585 423.34872:43 425.2836:102 427.3013:102 453.17313:51 469.74323:275 471.24164:64652	Chenodeoxycholic acid sulfate	C24H40O7S	Lipids and lipid-like molecules	Sterol Lipids	HMDB0002522	null	-
negative	neg-M517T206	517.241	3.43352	hmdb::Chenodeoxycholic acid sulfate; E10; true; HMDB0002522	517.24	[M+FA-H]-	81.2	96	54.9	50	29.61046:51 36.04825:43 59.90126:51 63.65971:51 79.95122:50 79.95875:1708 80.3371:43 90.69631:51 96.96121:54327 97.56911:102 98.7334:51 99.906:51 243.90991:43 256.07458:51 259.85864:51 265.35574:51 267.4274:51 271.69901:51 273.25183:51 278.69583:51 281.02121:51 288.56308:51 302.10602:51 323.46338:51 328.55136:51 355.1344:51 373.26266:51 380.95981:51 391.25317:50 391.2865:1009 398.44571:51 421.906…	Chenodeoxycholic acid sulfate	C24H40O7S	Lipids and lipid-like molecules	Sterol Lipids	HMDB0002522	null	-
negative	neg-M448T230	448.305	3.83233	hmdb::Chenodeoxyglycocholic acid; E10; true; HMDB0006898	448.307	[M-H]-	89.6	99.9	64.5	83.3	61.98766:102 74.02444:1296 91.12473:43 303.22144:43 327.22021:43 386.27823:51 402.24631:51 402.29419:102 404.31305:203 430.27811:51 446.86389:102 446.89359:102 448.2778:842 448.30753:25497	Chenodeoxyglycocholic acid	C26H43NO5	Lipids and lipid-like molecules	Sterol Lipids	HMDB0006898	C05462	-
negative	neg-M125T58	124.992	0.970883	hmdb::Chloromethyl methyl ether; E20; true; HMDB0031332	124.992	[M+FA-H]-	75.1	63.3	69.4	50	62.96781:571 78.963:2500 111.96204:51 125.00105:253	Chloromethyl methyl ether	C2H5ClO	Organooxygen compounds	Ethers	HMDB0031332	C19160	-
positive	pos-M335T56	335.094	0.925125	hmdb::Chlorpromazine-N-oxide; E10; true; HMDB0060573	335.094	[M+H]+	78.8	80.2	72.4	50	38.9632:254 60.0423:51 70.06279:102 72.07736:102 74.06369:51 84.0807:203 85.08404:51 96.04243:51 100.02235:51 102.05467:51 112.08391:51 114.05317:51 116.0668:51 120.05306:51 127.06156:102 139.03183:51 142.94293:51 144.06143:51 148.0507:51 154.08012:51 159.02711:102 159.06253:102 160.11081:102 172.06795:51 173.09535:102 175.12962:51 185.06064:51 187.06012:51 196.06291:51 200.98289:43 203.05238:152…	Chlorpromazine-N-oxide	C17H19ClN2OS	Organoheterocyclic compounds	Benzothiazines	HMDB0060573	C10966	-
positive	pos-M301T210_1	301.07	3.49333	hmdb::Chrysoeriol; ENone; false; HMDB0030667	301.072	[M+H]+	97.3	96.5	93.5	100	66.0476:43 78.05312:43 105.03839:51 108.04267:51 128.06299:43 149.05453:51 153.01115:203 156.15341:43 159.11676:102 161.04602:43 177.04811:43 184.08344:51 193.13228:43 213.04579:51 215.1228:43 227.09335:51 229.05054:281 237.17509:43 241.11819:51 247.16223:51 257.05359:203 258.05182:8347 258.1037:99 259.05649:152 261.16476:51 265.09589:51 271.00372:102 273.15298:152 283.13046:51 285.0545:102 285.1…	Chrysoeriol	C16H12O6	Phenylpropanoids and polyketides	Flavonoids	HMDB0030667	C04293	-
negative	neg-M539T201_2	539.319	3.3508	hmdb::Ciclesonide; E10; true; HMDB0015480	539.305	[M-H]-	70.1	56.2	62	45.5	69.03562:43 87.0515:51 239.08051:43 271.17239:51 387.23233:43 407.24472:51 444.07709:43 451.2572:51 469.07465:43 477.33325:51 493.27118:51 503.34445:43 521.30579:275 521.34106:203 539.15155:51 539.20703:102 539.29504:387 539.35046:350	Ciclesonide	C32H44O7	Lipids and lipid-like molecules	Sterol Lipids	HMDB0015480	null	-
negative	neg-M399T188	399.199	3.13727	hmdb::Cincassiol B; E10; true; HMDB0036855	399.2	[M-H]-	72.5	47.2	81	50	71.01335:43 97.07162:43 110.01676:51 115.03879:51 137.09631:43 145.04863:43 153.0896:51 171.10181:43 198.07855:43 201.12148:102 215.11401:43 235.20628:43 261.22708:43 265.13803:51 275.16486:51 277.21359:43 289.1568:43 293.21307:102 299.13309:43 309.16745:51 313.15747:43 319.16916:51 337.12421:51 337.1835:102 349.14764:51 353.24976:153 355.14972:102 363.16962:51 367.21851:102 381.18393:254 381.205…	Cincassiol B	C20H32O8	Lipids and lipid-like molecules	Prenol lipids	HMDB0036855	null	-
positive	pos-M163T169	163.074	2.82077	hmdb::Cinnamyl formate; E10; true; HMDB0040577	163.074	[M+H]+	80.9	70.5	84.4	50	56.96355:43 103.06492:43 117.05912:51 135.05382:51 163.10945:51	Cinnamyl formate	C10H10O2	Benzenoids	Benzene and substituted derivatives	HMDB0040577	null	-
negative	neg-M397T163	397.184	2.71223	hmdb::Cinncassiol E; E10; true; HMDB0036857	397.187	[M-H]-	80.8	59.7	74.1	100	46.9999:43 87.03976:51 87.04238:316 93.06937:43 113.05682:444 137.08966:101 137.09459:428 165.05809:102 178.04266:51 178.05577:343 180.04536:102 181.09438:102 191.14011:153 233.19765:153 243.17354:203 245.18982:102 255.1763:153 257.15607:605 261.11365:1195 267.11011:43 273.18622:1463 275.1507:254 289.18027:152 291.19894:609 309.20621:1008 317.17221:152 317.20471:51 325.19901:43 334.12125:102 335.…	Cinncassiol E	C20H30O8	Lipids and lipid-like molecules	Prenol lipids	HMDB0036857	null	-
negative	neg-M425T192	425.216	3.2047	hmdb::Cinnzeylanine; E10; true; HMDB0036011	425.216	[M-H]-	77	70.6	70	42.9	67.05656:43 89.02821:43 96.96078:51 124.07792:43 210.07715:43 215.0885:51 219.11018:51 257.14819:51 265.1301:51 265.14612:102 275.17303:43 315.19684:43 319.19785:51 337.21036:43 365.17752:51 379.29031:102 407.15619:51 407.19586:102 411.12369:51 425.1716:100 425.20636:590 425.22949:1071	Cinnzeylanine	C22H34O8	Lipids and lipid-like molecules	Prenol lipids	HMDB0036011	null	-
negative	neg-M199T189	199.098	3.147	hmdb::cis-5-Decenedioic acid; E20; true; HMDB0013227	199.098	[M-H]-	89.6	82.9	88.4	83.3	57.03476:102 59.01867:51 130.08623:43 137.09454:152 155.10223:513 178.43987:43 181.08284:102 181.09985:51 199.09816:405	cis-5-Decenedioic acid	C10H16O4	Lipids and lipid-like molecules	Fatty Acyls	HMDB0013227	null	-
negative	neg-M199T155_2	199.098	2.57808	hmdb::cis-5-Decenedioic acid; E20; true; HMDB0013227	199.1	[M-H]-	82.4	79.8	69.5	66.7	69.03071:51 79.05773:43 109.06814:51 119.0848:51 119.09246:51 125.10394:102 137.09706:153 153.08517:51 155.10524:203 199.06079:51 199.09447:416	cis-5-Decenedioic acid	C10H16O4	Lipids and lipid-like molecules	Fatty Acyls	HMDB0013227	null	-
positive	pos-M201T191	201.111	3.18553	hmdb::cis-5-Decenedioic acid; E40; true; HMDB0013227	201.114	[M+H]+	70.3	63.9	47.6	46.4	41.03855:102 43.05139:102 55.05056:102 67.0536:712 69.06793:102 79.05527:102 81.06789:534 83.04822:102 85.06021:43 93.06702:51 95.04695:153 99.04137:102 109.09949:1878 115.30837:43 119.07941:102 137.09485:1518 155.09268:51 155.10316:153 165.09714:203	cis-5-Decenedioic acid	C10H16O4	Lipids and lipid-like molecules	Fatty Acyls	HMDB0013227	null	-
negative	neg-M303T405	303.233	6.74318	hmdb::Cis-8,11,14,17-Eicosatetraenoic acid; E10; true; HMDB0002177	303.234	[M-H]-	89.7	88	92.7	60	177.17812:43 259.24887:51 285.22989:51 303.22586:152 303.24542:152	Cis-8,11,14,17-Eicosatetraenoic acid	C20H32O2	Lipids and lipid-like molecules	Fatty Acyls	HMDB0002177	null	-
positive	pos-M197T166	197.08	2.77022	hmdb::Cis-stilbene oxide; E20; true; HMDB0059631	197.095	[M+H]+	71.1	32.1	89.5	66.7	55.05413:51 57.03971:43 69.05566:51 70.06393:51 81.0597:51 84.07828:102 86.09222:51 91.05508:51 95.05457:51 97.06925:43 100.11263:153 105.0714:51 109.0637:51 109.0769:102 114.94472:43 120.08299:51 122.06673:51 134.08763:51 136.10968:102 151.02052:51 151.08955:102 153.10516:102 166.13022:43 179.08702:153 197.09254:203	Cis-stilbene oxide	C14H12O	Phenylpropanoids and polyketides	Stilbenes	HMDB0059631	C16014	-
positive	pos-M325T153_2	325.175	2.55805	hmdb::Citalopram; ENone; false; HMDB0005038	325.176	[M+H]+	81.6	77.4	74.7	62.5	43.05345:102 55.05499:254 58.0471:51 59.04733:153 66.03226:51 68.04868:102 69.06827:153 70.06487:203 74.05742:51 74.06104:51 81.03289:102 82.06119:102 83.04606:271 84.08186:574 86.05806:102 86.09454:153 87.10325:51 95.04604:51 96.04106:153 97.06201:51 100.0519:51 101.06284:393 105.00198:43 107.05499:102 108.04077:51 110.07157:102 111.04449:102 116.01562:51 120.0549:203 120.07952:152 122.0229:51 1…	Citalopram	C20H21FN2O	Benzenoids	Benzene and substituted derivatives	HMDB0005038	C07572	-
negative	neg-M207T59_2	207.051	0.982767	hmdb::Citramalic acid; E20; true; HMDB0000426	207.051	[M+Hac-H]-	72.8	42.2	80.3	69.2	43.0169:51 57.0322:51 59.01611:102 69.03317:102 71.01878:203 72.99536:153 73.02895:102 83.05083:51 85.03175:254 87.00589:102 97.02821:51 101.02546:51 103.00517:203 113.01866:102 129.01649:51 129.01968:51 163.01694:43 177.04373:51 177.04559:51 207.05597:102	Citramalic acid	C5H8O5	Lipids and lipid-like molecules	Fatty Acyls	HMDB0000426	C00815	-
positive	pos-M176T58_1	176.102	0.974717	hmdb::Citrulline; ENone; false; HMDB0000904	176.102	[M+H]+	95.2	89.2	94.6	100	43.05484:254 56.04955:102 57.03671:51 60.0782:51 65.04365:43 68.04549:152 69.84787:102 70.06396:11855 70.71775:102 71.04874:203 74.02018:102 77.03524:51 84.08326:153 86.05685:203 95.05424:102 96.03829:102 98.06052:102 113.05817:193 113.07012:4338 114.05466:523 115.08413:302 116.06982:253 117.05515:153 130.08167:152 130.12491:152 131.08286:102 134.04768:102 141.06563:102 159.07846:3187 159.84975:4…	Citrulline	C6H13N3O3	Organic acids and derivatives	Carboxylic acids and derivatives	HMDB0000904	C00327	-
positive	pos-M353T264	353.101	4.40292	hmdb::Citrusinol; E10; true; HMDB0037424	353.101	[M+H]+	81.7	67.2	86.5	62.5	67.05343:51 79.05251:25 81.0676:51 93.07475:51 109.06374:51 109.13413:22 152.07965:51 153.01437:309 153.05432:76 154.06871:25 157.06331:25 189.09253:127 209.04933:25 217.04994:127 227.06516:51 243.22377:22 245.04027:51 255.05983:76 261.24783:51 269.07156:76 271.01199:51 283.06091:76 283.09634:51 283.21213:25 287.04822:51 292.08478:51 295.05344:25 297.07797:127 298.08072:51 299.05362:221 307.10278…	Citrusinol	C20H16O6	Phenylpropanoids and polyketides	Flavonoids	HMDB0037424	null	-
positive	pos-M315T142	315.163	2.3732	hmdb::Clomipramine; ENone; false; HMDB0015372	315.163	[M+H]+	70.2	30.9	86.4	66.7	39.02352:43 44.05077:102 57.03021:51 69.03108:51 70.06502:417 72.0546:51 72.0844:102 75.04679:102 80.04757:51 82.05614:51 84.08318:203 86.0164:51 86.09195:102 88.03614:51 94.04525:51 96.07953:51 99.08788:51 102.05746:51 107.05192:102 110.06549:102 114.04867:51 116.07285:203 118.06145:51 123.05152:102 125.06422:51 129.10033:153 131.06041:102 134.05913:51 136.04654:51 138.04694:51 140.07687:102 145…	Clomipramine	C19H23ClN2	Organoheterocyclic compounds	Benzazepines	HMDB0015372	C06918	-
negative	neg-M317T228	317.175	3.79718	hmdb::Cohulupone; E10; true; HMDB0030064	317.172	[M-H]-	72.3	53.2	74.6	42.9	122.037:51 249.11528:43 273.18057:51 299.16345:51 317.13184:51 317.17935:152 317.26688:102	Cohulupone	C19H26O4	Organic oxygen compounds	Organooxygen compounds	HMDB0030064	null	-
positive	pos-M469T358	469.329	5.96821	hmdb::Colupone; E10; true; HMDB0039615	469.33	[M+H]+	82.5	97.3	52.8	45	43.05494:51 57.06548:102 67.05207:51 69.07103:153 71.08324:102 81.06735:152 83.0822:102 85.09977:102 89.06036:434 91.05234:102 93.06635:203 95.08595:621 97.09679:102 98.98334:348 105.0726:102 107.08849:152 109.0986:203 119.07994:152 119.08453:522 121.0971:428 123.11407:152 133.08571:253 133.1019:436 134.09024:102 135.1165:636 137.09691:203 145.09497:51 145.10512:102 147.1248:299 149.095:329 151.1…	Colupone	C30H44O4	Organooxygen compounds	Carbonyl compounds	HMDB0039615	null	-
positive	pos-M655T211	655.277	3.52081	hmdb::Coproporphyrin II; E10; true; HMDB0000611	655.288	[M+H]+	77.6	78	48.8	66.7	119.08427:43 188.15631:43 206.07872:51 249.17078:43 257.16623:51 267.19638:102 285.12076:43 291.14578:51 299.12738:51 301.1561:102 309.19135:43 325.21448:51 343.11285:43 345.12885:51 359.12131:51 362.17438:51 389.18307:43 396.1275:43 412.11667:43 420.20831:43 430.21136:102 431.16129:51 436.17877:43 441.31378:51 446.17923:102 452.14551:43 456.16705:51 464.76892:43 468.17746:51 470.2243:102 472.596…	Coproporphyrin II	C36H38N4O8	Organoheterocyclic compounds	Tetrapyrroles and derivatives	HMDB0000611	null	-
negative	neg-M447T191	447.203	3.17828	hmdb::Cubebinin; E10; true; HMDB0033273	447.201	[M-H]-	77.1	67.1	68.2	62.5	93.02845:43 111.33758:43 120.08698:102 155.06798:43 180.5611:51 193.05815:43 208.03589:102 215.1122:43 227.18811:43 255.14276:51 259.13464:43 297.18646:51 304.13956:43 323.17773:43 337.21201:51 341.18915:203 351.15509:43 359.17523:203 383.16586:51 385.17758:153 401.17969:102 403.22681:51 407.27151:152 411.16843:51 417.15466:203 429.14932:102 430.61362:43 447.20316:5153	Cubebinin	C24H32O8	Lignans, neolignans and related compounds	Furanoid lignans	HMDB0033273	null	-
negative	neg-M445T190	445.188	3.16966	hmdb::Cubebininolide; E10; true; HMDB0032728	445.189	[M-H]-	72.7	57.8	69.7	42.9	63.26233:43 79.96056:102 80.9618:203 90.98573:51 116.93665:43 128.03802:51 177.08058:51 233.65381:43 321.07614:43 345.19708:51 353.24677:43 365.22421:152 383.18677:102 399.14197:51 401.19513:51 405.25784:43 415.19373:51 442.11432:51 445.18106:1680	Cubebininolide	C24H30O8	Lignans, neolignans and related compounds	Furanoid lignans	HMDB0032728	null	-
positive	pos-M330T59_1	330.059	0.97805	hmdb::Cyclic AMP; ENone; false; HMDB0000058	330.059	[M+H]+	73.4	36.8	75	100	38.96385:736 44.04797:102 70.02655:102 71.07026:51 72.08116:153 82.03246:51 84.07854:102 88.02616:43 97.02943:51 102.0483:51 104.04659:102 107.0513:51 110.06637:51 112.08332:51 116.03147:51 118.08686:102 122.02211:51 127.03741:153 128.06816:102 130.09251:153 133.03488:102 136.07076:102 148.05911:51 149.086:102 150.05276:203 154.05916:51 156.06461:102 159.11037:51 166.04201:51 168.07277:51 173.032…	Cyclic AMP	C10H12N5O6P	Nucleosides, nucleotides, and analogues	Purine nucleotides	HMDB0000058	C00575	-
negative	neg-M351T264	351.086	4.39275	hmdb::Cycloartocarpesin; E10; true; HMDB0037425	351.086	[M-H]-	80.2	58.5	75	100	83.02019:102 155.05315:43 221.05431:43 255.12376:43 283.05182:51 283.08963:254 291.05875:43 340.08997:43 345.16037:51 351.08862:1519	Cycloartocarpesin	C20H16O6	Phenylpropanoids and polyketides	Flavonoids	HMDB0037425	null	-
negative	neg-M233T60	233.068	1.00244	hmdb::Cysteinyl-Hydroxyproline; E10; true; HMDB0028776	233.068	[M-H]-	70.8	60.9	62.6	42.9	59.01524:51 88.0395:51 96.96432:51 113.07188:43 145.05882:51 158.07361:51 171.04645:43 189.0537:51 233.08463:153	Cysteinyl-Hydroxyproline	C8H14N2O4S	Organic acids and derivatives	Carboxylic acids and derivatives	HMDB0028776	null	-
positive	pos-M244T55	244.08	0.924	hmdb::Cytidine; E10; true; HMDB0000089	244.093	[M+H]+	74.6	45.2	81.1	75	58.06263:51 60.07732:51 70.06552:281 73.02859:43 84.07491:253 84.08006:665 94.03935:51 101.10611:51 106.06889:43 108.96757:51 112.05391:853 114.07692:51 120.07599:43 127.07417:43 128.95033:51 133.0466:43 141.04579:102 147.08559:51 152.07231:51 167.07719:43 169.02844:51 180.07397:43 189.13506:43 198.06073:51 198.08641:102 216.0854:43 226.11041:102 227.13768:102 243.40199:51 244.07715:203 244.14078…	Cytidine	C9H13N3O5	Nucleosides, nucleotides, and analogues	Pyrimidine nucleosides	HMDB0000089	C00475	-
positive	pos-M112T141	112.05	2.35248	hmdb::Cytosine; E10; true; HMDB0000630	112.05	[M+H]+	78.4	72.1	70.2	50	95.02045:51 112.04872:51	Cytosine	C4H5N3O	Organoheterocyclic compounds	Diazines	HMDB0000630	C00380	-
positive	pos-M266T54	266.119	0.897533	hmdb::D-1-[(3-Carboxypropyl)amino]-1-deoxyfructose; E10; true; HMDB0038663	266.124	[M+H]+	72.7	59.8	67	41.4	39.02405:43 69.03551:153 70.06713:254 72.04365:51 73.02901:102 85.01646:102 86.06054:254 87.04285:203 93.07681:43 97.02728:152 98.05344:101 98.06179:1035 98.97462:102 104.06868:102 106.06776:51 116.0608:101 116.07139:1437 120.067:102 122.06612:102 126.05553:102 128.07033:254 137.00978:51 140.06712:51 143.01378:152 151.06461:51 158.98337:51 164.03308:51 168.06961:102 171.15079:43 182.03688:51 182.…	D-1-[(3-Carboxypropyl)amino]-1-deoxyfructose	C10H19NO7	Organic acids and derivatives	Carboxylic acids and derivatives	HMDB0038663	null	-
negative	neg-M251T361	251.201	6.01804	hmdb::D6-Ambrettolide; E10; true; HMDB0037805	251.202	[M-H]-	89.5	85.5	75	100	251.15538:51 251.20656:102	D6-Ambrettolide	C16H28O2	Phenylpropanoids and polyketides	Macrolides and analogues	HMDB0037805	null	-
negative	neg-M435T245	435.274	4.08488	hmdb::D8'-Merulinic acid A; E10; true; HMDB0041454	435.276	[M+FA-H]-	85.6	91.5	57.1	83.3	44.99564:236 44.9994:9542 97.9578:43 225.06503:43 239.0992:102 247.15536:51 317.23984:43 327.2684:43 345.2637:102 361.24918:43 371.26889:102 388.03235:202 388.04065:405 389.2724:77963 390.26474:649 391.28058:202 392.66211:102 394.61487:51 398.15659:43 401.4187:43 412.73264:43 433.92029:51 435.26083:885	D8'-Merulinic acid A	C24H38O4	Benzenoids	Benzene and substituted derivatives	HMDB0041454	null	-
positive	pos-M255T194	255.065	3.23185	hmdb::Daidzein; ENone; false; HMDB0003312	255.065	[M+H]+	96.9	94.4	94.3	100	65.0415:102 91.0513:463 107.08322:51 115.05341:51 119.04389:51 119.05002:152 123.11641:43 129.06952:254 131.0921:102 133.02672:102 137.02231:1959 145.03354:152 149.02592:102 152.06142:254 153.06903:203 157.05891:102 161.08765:43 165.07538:102 169.06439:153 171.07309:152 181.0696:639 184.05188:102 197.05354:102 197.05946:102 199.06514:1153 199.07703:2441 201.13275:51 209.05502:152 227.05014:150 22…	Daidzein	C15H10O4	Phenylpropanoids and polyketides	Isoflavonoids	HMDB0003312	C10208	-
negative	neg-M88T51	88.0408	0.845025	hmdb::D-Alanine; E20; true; HMDB0001310	88.0414	[M-H]-	77.8	73.9	69.3	50	44.9995:102 71.01952:43 88.03912:153	D-Alanine	C3H7NO2	Organic acids and derivatives	Carboxylic acids and derivatives	HMDB0001310	C00133	-
positive	pos-M90T57	90.0543	0.949708	hmdb::D-Alanine; ENone; false; HMDB0001310	90.0554	[M+H]+	85.6	73.6	75	100	29.01338:102 30.0349:153 31.99023:203 41.02757:102 42.03647:956 43.02078:203 43.91687:287 44.05096:48569 44.99721:405 73.03178:43 90.05412:102	D-Alanine	C3H7NO2	Organic acids and derivatives	Carboxylic acids and derivatives	HMDB0001310	C00133	-
negative	neg-M159T54	159.078	0.896975	hmdb::D-Alanyl-D-alanine; E10; true; HMDB0003459	159.078	[M-H]-	78.5	77.6	64.6	44.4	71.00154:102 73.99607:43 88.03981:203 115.09047:102 159.07753:254	D-Alanyl-D-alanine	C6H12N2O3	Organic acids and derivatives	Carboxylic acids and derivatives	HMDB0003459	C00993	-
positive	pos-M170T231	170.153	3.84553	hmdb::Dehydro-1,8-cineole; E10; true; HMDB0036085	170.153	[M+NH4]+	77.2	48.7	75	100	98.06306:43 153.12134:51	Dehydro-1,8-cineole	C10H16O	Organoheterocyclic compounds	Pyrans	HMDB0036085	null	-
negative	neg-M233T62	233.03	1.02991	hmdb::Dehydroascorbic acid; E40; true; HMDB0001264	233.033	[M+Hac-H]-	77.7	58.6	81.8	60	41.00441:305 55.02329:43 59.01335:1041 68.99635:102 72.99227:102 73.02827:152 83.01427:51 85.99962:43 96.96242:102 101.019:51 101.02464:254 104.03433:51 112.98793:601 125.02949:51 132.03444:51 183.01056:43 194.86288:43 215.02354:51 233.15234:102	Dehydroascorbic acid	C6H6O6	Organoheterocyclic compounds	Lactones	HMDB0001264	C00425	-
negative	neg-M475T335_2	475.341	5.58163	hmdb::Dehydrocarpaine I; E10; true; HMDB0030271	475.34	[M-H]-	75.8	69.5	75	100	131.97337:43 150.06461:254 163.08025:1103 311.24753:203 395.28085:51 413.30545:152 429.28769:102 431.30606:203 473.3576:253 473.8251:203 475.23511:152 475.33612:15617	Dehydrocarpaine I	C28H48N2O4	Phenylpropanoids and polyketides	Macrolides and analogues	HMDB0030271	null	-
negative	neg-M475T401	475.34	6.67672	hmdb::Dehydrocarpaine I; E10; true; HMDB0030271	475.338	[M-H]-	74.6	60	75	100	471.26544:51 475.34637:203	Dehydrocarpaine I	C28H48N2O4	Phenylpropanoids and polyketides	Macrolides and analogues	HMDB0030271	null	-
negative	neg-M475T433	475.341	7.20855	hmdb::Dehydrocarpaine I; E10; true; HMDB0030271	475.344	[M-H]-	73.2	52.9	75	100	144.9136:14 315.25662:14 373.25998:34 417.28391:17 417.33841:51 447.33972:14 465.31073:14 475.33463:304	Dehydrocarpaine I	C28H48N2O4	Phenylpropanoids and polyketides	Macrolides and analogues	HMDB0030271	null	-
negative	neg-M329T297	329.214	4.95232	hmdb::delta6-Dehydroferruginol; E10; true; HMDB0035151	329.215	[M+FA-H]-	77.7	75	74.3	50	283.25317:43	delta6-Dehydroferruginol	C20H28O	Lipids and lipid-like molecules	Prenol lipids	HMDB0035151	null	-
positive	pos-M332T230	332.26	3.83515	hmdb::delta9-Tetrahydrocannabinol; ENone; false; HMDB0041865	332.26	[M+NH4]+	70.4	29.5	73.5	100	41.04018:102 57.0687:102 61.00811:102 69.06763:102 73.03082:43 83.08622:102 85.09996:51 107.08156:51 107.10045:51 139.1138:51 144.06908:43 149.13849:102 163.07828:43 193.15558:43 219.20917:51 219.21748:102 225.04541:43 227.17572:51 237.21817:102 255.19955:51 268.23459:43 296.25659:51 315.22742:152 315.2399:356 332.22278:51 332.26886:102	delta9-Tetrahydrocannabinol	C21H30O2	Organoheterocyclic compounds	Benzopyrans	HMDB0041865	C06972	-
negative	neg-M377T378	377.14	6.29995	hmdb::Demethylcalabaxanthone; E10; true; HMDB0030656	377.139	[M-H]-	72.4	43.9	72.4	75	83.05256:43 84.93771:203 91.00248:43 99.92109:744 100.93417:580 114.92722:51 115.9213:254 116.92725:1020 223.29948:43 247.96916:43 282.05893:51 290.06158:102 295.1171:51 308.06155:102 309.08511:102 313.11929:51 333.10071:51 333.16479:102 341.09464:51 359.11545:51 359.13675:153 371.07776:51 373.09821:102 377.13376:1804	Demethylcalabaxanthone	C23H22O5	Organoheterocyclic compounds	Benzopyrans	HMDB0030656	null	-
positive	pos-M332T60	332.074	1.00312	hmdb::Deoxyadenosine monophosphate; E30; false; HMDB0000905	332.075	[M+H]+	72.2	23.3	90.2	100	38.96178:152 58.99317:43 70.06219:51 72.07796:51 72.08273:254 75.04996:43 81.03119:51 84.04664:102 86.09796:51 88.10942:102 99.04122:51 103.03658:43 106.02964:51 110.07083:43 119.04237:102 123.0385:51 123.04472:102 129.75307:102 130.15482:203 134.0748:51 136.05579:253 136.07381:480 139.03462:51 147.03716:51 150.05238:51 152.04897:102 152.06454:102 159.14354:51 159.15239:51 165.05867:203 171.14601…	Deoxyadenosine monophosphate	C10H14N5O6P	Nucleosides, nucleotides, and analogues	Purine nucleotides	HMDB0000905	C00360	-
positive	pos-M332T86	332.075	1.4413	hmdb::Deoxyadenosine monophosphate; E30; false; HMDB0000905	332.076	[M+H]+	81.8	62.9	74	100	65.01275:43 72.93671:43 81.03158:254 81.04169:51 86.09969:102 97.02322:43 98.9789:102 111.0518:43 130.04196:51 133.06958:51 136.05832:4143 148.11275:51 175.11562:43 204.0773:51 248.1077:43 300.26758:43 314.13177:102 332.07217:254 332.09265:152	Deoxyadenosine monophosphate	C10H14N5O6P	Nucleosides, nucleotides, and analogues	Purine nucleotides	HMDB0000905	C00360	-
negative	neg-M330T86	330.06	1.43633	hmdb::Deoxyadenosine monophosphate; ENone; false; HMDB0000905	330.057	[M-H]-	92.6	81.9	99.4	100	78.9547:76 78.95844:180 96.97195:51 115.00706:22 123.00289:22 128.03484:51 134.04729:127 159.03185:22 176.9882:25 184.03558:25 186.08698:22 194.99792:76 330.0336:25 330.06421:127	Deoxyadenosine monophosphate	C10H14N5O6P	Nucleosides, nucleotides, and analogues	Purine nucleotides	HMDB0000905	C00360	-
negative	neg-M391T272_2	391.284	4.53712	hmdb::Deoxycholic acid; ENone; false; HMDB0000626	391.283	[M-H]-	91.7	86.1	83.7	100	69.04047:51 311.24188:102 325.28827:51 327.27667:442 329.28131:152 336.763:43 343.27438:254 345.29346:1553 347.29486:452 355.25253:51 355.26843:291 373.27527:203 390.03946:152 391.29382:46685	Deoxycholic acid	C24H40O4	Lipids and lipid-like molecules	Sterol Lipids	HMDB0000626	C04483	-
negative	neg-M437T235	437.289	3.91085	hmdb::Deoxycholic acid; ENone; false; HMDB0000626	437.289	[M+FA-H]-	90.6	85.5	79.7	100	44.99541:203 313.23178:43 327.26389:102 343.26111:153 345.27228:152 347.28409:102 390.03854:254 391.28735:29331 392.28229:421 393.18658:102 394.95367:102 437.25085:152 437.27139:253 437.33014:101	Deoxycholic acid	C24H40O4	Lipids and lipid-like molecules	Sterol Lipids	HMDB0000626	C04483	-
negative	neg-M437T270	437.29	4.49708	hmdb::Deoxycholic acid; ENone; false; HMDB0000626	437.289	[M+FA-H]-	91.3	88	78.9	100	29.97915:43 44.99638:930 69.03079:51 69.03429:102 239.68027:43 248.09547:43 307.20154:43 319.95563:43 327.27017:546 329.28238:560 339.9769:43 343.24405:152 343.26486:767 345.27081:1101 345.27344:2263 347.22507:102 347.28522:2110 351.79495:43 355.26382:734 363.28488:43 365.31085:102 373.24857:101 373.27841:321 383.78149:51 389.24973:102 390.05072:1277 391.28009:485413 392.29446:4846 392.39459:102 …	Deoxycholic acid	C24H40O4	Lipids and lipid-like molecules	Sterol Lipids	HMDB0000626	C04483	-
positive	pos-M228T82	228.098	1.36912	hmdb::Deoxycytidine; E10; true; HMDB0000014	228.099	[M+H]+	80.5	58.7	74.4	100	55.02226:43 69.04547:102 84.07587:51 91.05652:43 94.04024:102 95.0163:102 112.05166:2618 117.04955:51 126.04328:51 137.06102:51 151.04236:51 164.05655:51 201.12509:43 210.09392:102 228.02655:51 228.04987:102	Deoxycytidine	C9H13N3O4	Nucleosides, nucleotides, and analogues	Pyrimidine nucleosides	HMDB0000014	C00881	-
positive	pos-M268T139	268.104	2.31785	hmdb::Deoxyguanosine; E20; true; HMDB0000085	268.103	[M+H]+	91.2	86.6	80.9	100	39.02233:51 41.03965:254 43.01843:203 43.05435:887 45.0306:101 53.00119:51 53.03595:203 55.02884:153 57.03622:203 69.02838:101 69.03072:1177 70.06465:102 71.05063:906 73.02886:1280 75.04156:102 80.02458:203 81.03131:254 82.03924:152 84.08023:203 87.04785:102 94.0367:102 99.04417:2142 101.05529:102 107.03555:362 109.04958:790 110.03416:5538 117.03351:97 117.05326:4137 119.03335:102 127.02164:153 1…	Deoxyguanosine	C10H13N5O4	Nucleosides, nucleotides, and analogues	Purine nucleosides	HMDB0000085	C00330	-
positive	pos-M268T59	268.103	0.986683	hmdb::Deoxyguanosine; E20; true; HMDB0000085	268.105	[M+H]+	85.9	79.5	79.9	75	38.96535:51 43.01751:102 55.05177:102 69.03423:153 70.06583:102 72.08165:786 73.02527:102 76.0349:51 81.03132:51 84.07638:102 87.04262:153 94.02309:102 97.02837:102 99.04417:356 109.05106:417 110.03123:597 117.04416:101 117.05023:203 118.08395:253 123.06673:102 135.02942:2360 136.05763:254 137.04208:102 151.58209:51 152.0544:15666 164.07007:203 178.05324:102 182.07767:254 220.07327:43 224.11801:1…	Deoxyguanosine	C10H13N5O4	Nucleosides, nucleotides, and analogues	Purine nucleosides	HMDB0000085	C00330	-
positive	pos-M268T158	268.118	2.63287	hmdb::Deoxyguanosine; E20; true; HMDB0000085	268.11	[M+H]+	85.6	85.7	80.7	87.5	39.02374:51 43.01805:254 43.05397:368 45.03304:203 55.01899:51 55.05337:102 57.03573:254 65.03355:43 69.03362:306 71.04174:203 71.04884:343 73.02704:882 74.92784:43 80.02641:51 81.03693:203 84.07951:203 86.09344:102 95.05574:51 99.04333:1040 100.07725:153 105.02358:43 109.05012:152 110.03471:2225 113.05087:51 114.0938:102 117.05075:1670 119.04:51 125.05493:51 130.08345:43 134.04462:611 135.02991:…	Deoxyguanosine	C10H13N5O4	Nucleosides, nucleotides, and analogues	Purine nucleosides	HMDB0000085	C00330	-
positive	pos-M253T60	253.093	1.00809	hmdb::Deoxyinosine; E20; true; HMDB0000071	253.094	[M+H]+	88.6	76.2	85	100	67.0386:43 71.05163:102 85.06134:102 99.03831:51 99.0481:153 107.07595:43 110.02946:203 110.07513:102 117.05599:153 119.03457:254 120.06007:43 123.08976:102 127.03556:43 133.0475:102 137.045:6723 138.0396:51 139.44205:43 150.04706:43 179.12042:43 197.11163:51 222.09987:43 235.11214:102 253.11543:102 253.15788:254	Deoxyinosine	C10H12N4O4	Nucleosides, nucleotides, and analogues	Purine nucleosides	HMDB0000071	C05512	-
positive	pos-M253T143_2	253.093	2.38185	hmdb::Deoxyinosine; E20; true; HMDB0000071	253.094	[M+H]+	90.7	83.8	82.5	100	30.75051:43 43.05365:102 44.05068:153 45.03273:102 55.05107:102 58.06448:51 69.03123:203 70.06635:203 71.05116:153 73.02222:102 82.04372:153 84.07834:254 90.03838:43 92.04662:51 94.04023:253 99.04363:203 107.04814:102 110.03223:337 110.07642:102 115.08482:51 117.05891:737 118.06522:102 119.036:435 120.07998:153 123.0928:102 125.07131:51 127.05135:152 130.08899:102 132.04851:152 135.06662:51 136.0…	Deoxyinosine	C10H12N4O4	Nucleosides, nucleotides, and analogues	Purine nucleosides	HMDB0000071	C05512	-
positive	pos-M229T139	229.082	2.31751	hmdb::Deoxyuridine; E10; false; HMDB0000012	229.082	[M+H]+	84	73.6	87.5	60	43.05225:153 60.08183:43 70.02801:339 70.06561:153 73.02386:152 81.02985:51 84.04143:51 96.00607:152 99.04543:254 111.03789:43 113.03531:2831 117.04862:152 117.05622:203 127.07383:43 168.0853:43 211.11624:43	Deoxyuridine	C9H12N2O5	Nucleosides, nucleotides, and analogues	Pyrimidine nucleosides	HMDB0000012	C00526	-
positive	pos-M254T88	254.079	1.47353	hmdb::D-erythro-Eritadenine; E10; true; HMDB0029895	254.088	[M+H]+	71.4	75.4	34.2	50	55.01383:51 61.02892:51 70.06537:51 72.07999:203 73.03201:102 82.04004:51 94.04167:153 119.03133:253 122.05895:51 125.06492:51 135.05177:102 136.06206:7477 137.02185:102 139.03104:51 143.04961:43 148.06703:254 149.06308:152 150.07104:152 154.06197:102 162.06682:51 164.0426:51 178.0715:3031 179.41933:51 182.93835:43 190.05957:51 190.08861:102 206.07826:43 208.07857:2480 212.94534:51 226.12102:43 2…	D-erythro-Eritadenine	C9H11N5O4	Organoheterocyclic compounds	Imidazopyrimidines	HMDB0029895	null	-
positive	pos-M254T59	254.102	0.985217	hmdb::D-erythro-Eritadenine; E20; true; HMDB0029895	254.088	[M+H]+	74.5	77.8	46.4	46.4	43.01517:51 44.04902:153 45.03577:102 56.04865:102 59.04787:51 59.05003:51 61.02349:102 67.05225:102 70.06787:153 71.06572:102 72.08016:153 73.02979:152 83.04682:102 84.07877:479 85.08859:102 88.06725:51 91.03953:102 94.03935:153 96.04469:51 100.06826:102 101.02988:152 102.05993:43 106.02117:51 110.07404:102 116.06659:51 116.0681:51 118.08566:411 119.03661:610 123.0436:51 123.06385:102 124.0346:1…	D-erythro-Eritadenine	C9H11N5O4	Organoheterocyclic compounds	Imidazopyrimidines	HMDB0029895	null	-
positive	pos-M292T146	292.159	2.43768	hmdb::Desethylchloroquine; E20; true; HMDB0041870	292.157	[M+H]+	74.2	60.4	67.3	52.9	41.03778:102 56.05107:153 58.06615:1117 67.05363:43 69.07262:1334 70.06219:153 72.08035:102 77.03589:43 81.03372:102 83.05073:153 84.07754:153 86.09927:153 88.04486:43 95.05916:51 108.04445:153 111.04079:51 112.10863:1841 113.11438:153 114.12911:6915 115.13181:102 119.04851:51 129.05191:51 129.10455:102 132.07771:102 135.03903:51 138.02493:43 142.04744:51 154.06226:51 164.0249:203 166.03064:51 17…	Desethylchloroquine	C16H22ClN3	Organoheterocyclic compounds	Quinolines and derivatives	HMDB0041870	null	-
negative	neg-M415T206	415.215	3.43557	hmdb::Diasarone 2; E10; true; HMDB0039145	415.217	[M-H]-	76.7	70.1	65.6	50	79.95805:102 96.96148:1394 167.1187:51 187.12529:43 236.57309:43 249.09581:43 279.14429:51 301.16:51 301.16245:51 328.13626:43 343.24078:51 345.26492:51 363.26004:43 369.21698:152 371.22693:153 397.24518:102 398.23083:51 407.16794:102 407.26428:388 413.90445:102 415.13077:100 415.21375:12042	Diasarone 2	C24H32O6	Benzenoids	Indanes	HMDB0039145	null	-
negative	neg-M301T184	301.12	3.07136	hmdb::Dibenzo[a,l]pyrene; E10; true; HMDB0060116	301.109	[M-H]-	73.8	42.2	75	100	79.95798:51 96.95585:102 135.04701:43 150.05865:51 158.05872:43 195.08257:51 209.12653:51 215.12207:43 221.16266:51 226.06508:43 239.09106:51 239.16272:102 255.0518:51 257.09412:51 283.0918:51 301.09634:152 301.11096:152 301.14996:202	Dibenzo[a,l]pyrene	C24H14	Benzenoids	Pyrenes	HMDB0060116	null	-
positive	pos-M279T328	279.159	5.47195	hmdb::Dibutyl phthalate; ENone; false; HMDB0033244	279.159	[M+H]+	92.8	87.1	87.1	100	39.02119:51 39.03435:51 41.04029:254 57.06886:1694 65.03048:50 65.03727:977 71.05042:43 80.02312:152 88.10674:51 93.03167:253 112.99499:43 121.02688:3161 130.15657:152 135.11424:102 147.12251:51 148.55658:308 148.97787:101 149.02415:51990 150.09735:102 152.31596:102 202.24109:43 205.08846:254 231.83278:43	Dibutyl phthalate	C16H22O4	Benzenoids	Benzene and substituted derivatives	HMDB0033244	C14214	-
positive	pos-M301T328	301.141	5.47192	hmdb::Dibutyl phthalate; ENone; false; HMDB0033244	301.143	[M+Na]+	81.1	54.5	85.8	100	42.03717:43 65.03811:153 79.01746:43 95.07537:51 121.02682:332 121.04227:203 130.14374:51 130.15976:152 149.01053:50 149.02425:2905 168.09093:51 180.10356:51 247.24098:43 268.9982:43 301.14127:574 301.25339:102	Dibutyl phthalate	C16H22O4	Benzenoids	Benzene and substituted derivatives	HMDB0033244	C14214	-
positive	pos-M301T551	301.14	9.17907	hmdb::Dibutyl phthalate; ENone; false; HMDB0033244	301.14	[M+Na]+	72.4	30.1	87.3	100	57.06919:102 97.10736:43 121.00861:51 121.02251:102 129.09694:43 149.01923:254 182.0874:43 217.86086:51 252.99139:51 283.04376:51 285.0481:51 301.12292:102	Dibutyl phthalate	C16H22O4	Benzenoids	Benzene and substituted derivatives	HMDB0033244	C14214	-
positive	pos-M317T328	317.114	5.47377	hmdb::Dibutyl phthalate; ENone; false; HMDB0033244	317.115	[M+K]+	86.4	70.1	84.8	100	38.96428:223 65.03741:38 81.0692:38 93.03186:25 121.02867:116 148.99875:25 149.02617:762 271.1947:11 317.11929:25	Dibutyl phthalate	C16H22O4	Benzenoids	Benzene and substituted derivatives	HMDB0033244	C14214	-
negative	neg-M205T62	205.072	1.03878	hmdb::Diethyl malonate; E10; true; HMDB0029573	205.072	[M+FA-H]-	82.4	66.3	80.6	81.8	41.00498:102 43.01882:906 44.998:1677 58.0066:102 69.03438:1527 71.05077:127 73.03018:76 77.03977:1054 79.05541:161 81.03766:554 83.04957:2291 85.02788:76 85.06673:977 87.00852:127 93.03579:51 95.05094:2135 97.06693:495 99.04259:76 101.02686:102 108.01804:25 113.06042:2968 115.07584:743 120.6468:25 121.02958:7270 123.04442:3102 125.02407:364 139.03909:102 141.04459:50 141.05626:642 157.04724:1872…	Diethyl malonate	C7H12O4	Organic acids and derivatives	Carboxylic acids and derivatives	HMDB0029573	null	-
negative	neg-M435T339	435.232	5.64426	hmdb::Digoxigenin; E10; true; HMDB0060731	435.245	[M+FA-H]-	72.5	66.2	75.1	50	135.03273:51 135.04416:203 279.23453:43 345.26901:43 367.2518:102 371.25833:102 379.31476:43 389.27554:1025 393.24979:43 417.30399:51	Digoxigenin	C23H34O5	Lipids and lipid-like molecules	Sterol Lipids	HMDB0060731	null	-
negative	neg-M275T164	275.021	2.73128	hmdb::Dihydroferulic acid 4-sulfate; E10; true; HMDB0041724	275.022	[M-H]-	74	61.4	72.1	41.7	117.03971:102 129.03613:152 145.02827:390 147.0457:153 157.02153:203 157.03032:102 159.05315:153 173.0153:51 173.02823:309 174.03072:153 175.04166:411 185.01599:152 185.02936:203 185.1115:102 189.00781:102 190.03227:203 191.03232:253 201.01193:756 201.0179:904 202.03046:203 203.02954:952 205.01299:153 213.00632:102 213.01862:152 218.01291:102 219.02994:383 222.01988:51 229.0179:2641 229.10927:102…	Dihydroferulic acid 4-sulfate	C10H12O7S	Organic acids and derivatives	Organic sulfuric acids and derivatives	HMDB0041724	null	-
negative	neg-M281T168	281.139	2.79473	hmdb::Dihydrophaseic acid; E10; true; HMDB0038660	281.14	[M-H]-	74.7	58.6	73.9	50	43.01934:102 45.9967:43 57.03685:203 81.03891:43 83.0508:203 87.00316:51 87.0084:203 95.95352:43 107.05511:51 111.04152:102 119.07968:51 123.08411:409 137.02057:51 137.1011:153 145.10585:153 149.09393:43 151.07373:153 153.09612:102 159.10933:43 171.11755:873 173.05148:43 178.02748:102 189.1187:102 191.09911:51 193.92969:43 201.12804:281 207.12581:51 219.14249:102 235.08359:43 237.14394:680 246.97…	Dihydrophaseic acid	C15H22O5	Lipids and lipid-like molecules	Prenol lipids	HMDB0038660	C15971	-
negative	neg-M225T168	225.077	2.79957	hmdb::Dihydrosinapic acid; E20; true; HMDB0041727	225.077	[M-H]-	76.7	71.2	67.8	41.7	45.00234:43 79.95753:51 96.95708:51 101.02341:51 119.0552:43 165.0191:43 179.03789:51 181.04997:102 207.1113:43 225.0829:102	Dihydrosinapic acid	C11H14O5	Phenylpropanoids and polyketides	Phenylpropanoic acids	HMDB0041727	null	-
positive	pos-M151T143	151.061	2.37733	hmdb::Diisopropyl disulfide; E10; true; HMDB0029578	151.061	[M+H]+	85.3	82.8	87.3	44.4	41.03874:102 45.03625:43 67.02843:51 77.03354:51 82.03925:51 109.0276:102 123.0901:51 133.05597:51 151.03981:50 151.06224:771	Diisopropyl disulfide	C6H14S2	Organosulfur compounds	Organic disulfides	HMDB0029578	null	-
negative	neg-M128T93	128.036	1.54312	hmdb::dimethadione; E10; true; HMDB0061093	128.036	[M-H]-	93.3	88	88	100	84.0479:22 128.03185:127	dimethadione	C5H7NO3	Organoheterocyclic compounds	Azolidines	HMDB0061093	null	-
positive	pos-M171T83	171.076	1.37664	hmdb::Diphenyl ether; E10; true; HMDB0034446	171.076	[M+H]+	71.7	48.8	75	100	42.03487:43 71.04677:51 80.04809:51 97.07495:43 100.06782:51 107.08156:43 171.06284:102 171.07936:153	Diphenyl ether	C12H10O	Benzenoids	Benzene and substituted derivatives	HMDB0034446	C07733	-
negative	neg-M169T56	169.062	0.926617	hmdb::Diphenyl ether; E10; true; HMDB0034446	169.073	[M-H]-	73.2	40.3	75	100	85.03493:43 96.96246:51 123.06229:51 169.05476:102	Diphenyl ether	C12H10O	Benzenoids	Benzene and substituted derivatives	HMDB0034446	C07733	-
positive	pos-M160T79	160.133	1.32382	hmdb::DL-2-Aminooctanoic acid; E10; true; HMDB0000991	160.133	[M+H]+	74.1	62.6	64.7	50	42.03414:130 43.01475:17 44.05046:98 55.05394:367 55.93779:56 56.94199:220 58.06421:34 59.05163:177 60.07784:311 67.05276:42 68.04984:177 70.06604:34 72.93914:25 77.03997:25 79.05065:160 80.05:312 81.05689:689 82.06499:77 83.04861:261 84.08056:25 88.0414:25 94.06435:245 96.07958:588 97.9688:208 98.06055:17 100.92737:17 101.06001:261 113.73721:34 113.97092:17 114.09087:4642 118.94517:17 124.04442:…	DL-2-Aminooctanoic acid	C8H17NO2	Organic acids and derivatives	Carboxylic acids and derivatives	HMDB0000991	null	-
positive	pos-M160T58_2	160.132	0.967633	hmdb::DL-2-Aminooctanoic acid; E20; true; HMDB0000991	160.133	[M+H]+	78.9	71.2	59.6	78.6	31.01779:102 39.01757:51 39.02283:152 41.03925:254 42.03554:740 43.01799:203 44.04813:1047 45.05464:203 53.03741:152 54.89083:102 55.05428:4749 56.04948:153 57.03134:102 58.06665:596 59.04868:1230 60.0792:3636 67.05178:586 68.04767:1657 70.06381:1104 71.04741:152 77.03998:254 79.05687:1325 80.04996:3467 80.81052:102 81.05684:7236 82.06364:568 83.04724:4076 84.08045:360 86.05791:203 87.10177:152 8…	DL-2-Aminooctanoic acid	C8H17NO2	Organic acids and derivatives	Carboxylic acids and derivatives	HMDB0000991	null	-
negative	neg-M89T61	89.0247	1.01758	hmdb::D-Lactic acid; E10; false; HMDB0001311	89.0257	[M-H]-	87.8	92.6	81.3	50	43.02127:102 89.02775:152	D-Lactic acid	C3H6O3	Organic acids and derivatives	Hydroxy acids and derivatives	HMDB0001311	C00256	-
negative	neg-M89T138	89.0247	2.30117	hmdb::D-Lactic acid; E10; false; HMDB0001311	89.0258	[M-H]-	86.4	89.9	78.9	50	43.02125:43 89.02615:43	D-Lactic acid	C3H6O3	Organic acids and derivatives	Hydroxy acids and derivatives	HMDB0001311	C00256	-
negative	neg-M89T83	89.0248	1.37902	hmdb::D-Lactic acid; E10; false; HMDB0001311	89.0256	[M-H]-	86.3	89.9	78.9	50	43.01697:51 89.02147:51	D-Lactic acid	C3H6O3	Organic acids and derivatives	Hydroxy acids and derivatives	HMDB0001311	C00256	-
positive	pos-M198T83	198.076	1.37667	hmdb::DL-Dopa; ENone; false; HMDB0000609	198.075	[M+H]+	88.7	85.1	92.8	62.5	44.05077:51 56.04324:51 61.00907:102 65.03697:152 77.04047:203 79.05616:254 86.02864:102 91.05132:102 91.0607:51 93.03148:343 106.06279:254 107.04837:1750 109.02882:102 111.04664:582 123.04634:102 134.05222:51 134.06197:152 135.04408:1855 139.03816:1731 152.0701:2503 157.00616:43 163.03242:203 181.05263:203 198.0759:102	DL-Dopa	C9H11NO4	Organic acids and derivatives	Carboxylic acids and derivatives	HMDB0000609	C00355	-
positive	pos-M302T218	302.175	3.6276	hmdb::Dobutamine; ENone; false; HMDB0014979	302.177	[M+H]+	75.8	64	56.7	77.8	39.02106:51 41.03745:102 51.02421:43 53.03961:102 56.04967:102 65.03819:51 66.04645:153 67.05442:153 69.06993:2850 77.03799:153 81.03463:153 81.07129:102 84.07976:2080 85.08958:203 86.095:2243 91.05389:51 94.04166:102 95.04922:203 103.03625:51 108.05432:102 109.10188:153 112.07708:6823 112.91104:102 119.04665:51 123.03507:231 123.04441:9590 124.06199:102 131.04346:102 131.04828:203 134.09239:102 …	Dobutamine	C18H23NO3	Benzenoids	Phenols	HMDB0014979	C06967	-
negative	neg-M327T394	327.232	6.56267	hmdb::Docosahexaenoic acid; E10; true; HMDB0002183	327.234	[M-H]-	85.9	72.1	82.5	100	44.99833:25 59.00978:51 59.0141:127 107.08814:51 119.07925:25 135.12024:51 149.14142:51 163.14905:51 173.12846:25 175.15729:51 187.12106:25 222.15541:22 229.19366:102 229.20642:51 265.15952:22 281.24026:51 283.24051:647 309.20456:25 327.23865:1058 327.28183:184	Docosahexaenoic acid	C22H32O2	Lipids and lipid-like molecules	Fatty Acyls	HMDB0002183	C06429	-
negative	neg-M329T413	329.247	6.8828	hmdb::Docosapentaenoic acid (22n-6); E10; true; HMDB0001976	329.248	[M-H]-	86.9	77.5	84.7	80	59.01577:51 181.11292:43 245.15976:43 279.23819:152 285.26266:152 311.25336:51 325.18353:153 329.24216:2922	Docosapentaenoic acid (22n-6)	C22H34O2	Lipids and lipid-like molecules	Fatty Acyls	HMDB0001976	null	-
negative	neg-M329T426	329.247	7.09435	hmdb::Docosapentaenoic acid; E10; true; HMDB0006528	329.248	[M-H]-	89.7	84.8	86.9	80	155.13713:22 283.25534:25 285.24612:102 311.23303:22 329.24127:256	Docosapentaenoic acid	C22H34O2	Lipids and lipid-like molecules	Fatty Acyls	HMDB0006528	C16513	-
negative	neg-M229T172	229.144	2.85935	hmdb::Dodecanedioic acid; E10; true; HMDB0000623	229.145	[M-H]-	87.4	75.5	88.6	83.3	73.03017:51 85.06645:501 99.08112:203 101.06432:43 127.11795:102 137.09573:51 139.07393:102 153.09384:153 167.13283:152 183.13603:51 185.10403:102 185.15753:730 193.1203:102 211.12891:152 229.10422:197 229.14671:3003	Dodecanedioic acid	C12H22O4	Lipids and lipid-like molecules	Fatty Acyls	HMDB0000623	C02678	-
negative	neg-M275T180_2	275.14	2.99848	hmdb::Dodecanedioic acid; E10; true; HMDB0000623	275.14	[M+FA-H]-	72.8	56.9	69.9	50	59.01641:43 72.99187:51 122.0583:43 150.10393:43 167.13918:102 179.0578:43 205.03613:43 213.10971:51 229.1376:296 229.14612:397 239.11836:51 239.13573:51 275.11136:51 275.16959:102	Dodecanedioic acid	C12H22O4	Lipids and lipid-like molecules	Fatty Acyls	HMDB0000623	C02678	-
positive	pos-M325T221	325.154	3.67824	hmdb::Dolasetron; E10; true; HMDB0014895	325.155	[M+H]+	74.8	61.7	73.2	41.7	71.05138:43 109.09732:102 117.05105:43 130.05016:51 130.06456:51 146.04898:51 147.06375:102 159.09857:51 160.07057:102 162.09317:51 164.07631:51 171.08835:43 197.07948:43 215.1611:43 225.09943:51 233.09416:51 234.11566:153 235.12433:102 236.08986:51 241.07578:43 249.1319:153 251.11934:203 263.10727:51 264.13315:102 265.14731:152 291.11346:51 293.11725:102 307.15421:102 310.1142:152 313.1058:43 32…	Dolasetron	C19H20N2O3	Organoheterocyclic compounds	Indoles and derivatives	HMDB0014895	C07866	-
negative	neg-M198T123	198.075	2.0542	hmdb::Dopamine; E10; false; HMDB0000073	198.073	[M+FA-H]-	72	32.8	75	100	78.03268:43 130.07707:51 152.03021:51	Dopamine	C8H11NO2	Benzenoids	Phenols	HMDB0000073	C03758	-
positive	pos-M106T59	106.049	0.988933	hmdb::D-Serine; E25; false; HMDB0003406	106.049	[M+H]+	76.2	66.4	70.4	50	42.03275:203 55.96146:43 60.04362:703 64.37083:43	D-Serine	C3H7NO3	Organic acids and derivatives	Carboxylic acids and derivatives	HMDB0003406	C00740	-
positive	pos-M629T181	629.276	3.0241	hmdb::D-Urobilinogen; ENone; false; HMDB0004158	629.278	[M+K]+	85.1	85	73.3	79.2	83.07055:51 85.03099:43 102.05047:43 117.24519:43 120.07775:102 126.09013:203 136.05475:51 136.07603:102 150.0822:43 155.12247:43 164.06857:203 166.08904:102 178.08908:102 180.10152:254 182.07788:102 191.09531:51 194.07846:102 196.10039:102 198.07352:43 206.06879:102 209.1012:51 211.12015:152 212.1169:102 222.1068:51 225.13658:203 227.1488:153 229.08496:51 231.18729:43 236.08043:51 237.14735:43 2…	D-Urobilinogen	C33H42N4O6	Organoheterocyclic compounds	Tetrapyrroles and derivatives	HMDB0004158	C05791	-
positive	pos-M149T171	149.095	2.84193	hmdb::Duryl aldehyde; E40; true; HMDB0032015	149.096	[M+H]+	77.3	75.5	55.9	57.7	43.055:43 51.02031:51 65.03823:152 67.05791:51 69.03262:102 77.03429:102 79.03739:51 79.05362:375 90.7847:51 91.05515:704 93.06918:102 103.04749:51 105.07418:254 107.08719:392 115.05442:51 121.10654:102 133.08102:51 149.10034:153	Duryl aldehyde	C10H12O	Benzenoids	Benzene and substituted derivatives	HMDB0032015	null	-
negative	neg-M379T414	379.157	6.89982	hmdb::Ecabet; E10; true; HMDB0015613	379.156	[M-H]-	77.6	63.7	82	44.4	83.92836:51 83.9335:51 86.96006:51 99.92348:598 100.93375:415 104.17557:43 115.91637:203 116.93141:990 127.95019:51 219.04182:43 249.2222:51 265.21518:43 305.03809:51 317.14249:51 335.14664:51 335.16718:152 343.11551:51 361.13034:51 361.15167:153 367.15338:102 379.15207:2263	Ecabet	C20H28O5S	Lipids and lipid-like molecules	Prenol lipids	HMDB0015613	null	-
negative	neg-M291T59	291.09	0.985017	hmdb::Edetic Acid; E10; true; HMDB0015109	291.084	[M-H]-	77.2	57.6	73.8	75	75.01042:152 75.01894:51 78.96097:203 79.95597:51 80.96352:152 85.0309:102 86.02686:152 88.04143:789 96.96092:153 103.00281:43 110.98641:254 114.05296:153 125.07176:51 128.04124:51 143.08357:203 146.04291:153 157.09547:2589 159.10277:99 159.10985:2970 171.07974:385 175.03241:102 183.08453:51 185.09435:203 187.07288:254 189.08316:203 193.03255:102 201.08165:2399 203.10361:152 211.49878:43 215.0646…	Edetic Acid	C10H16N2O8	Organic acids and derivatives	Carboxylic acids and derivatives	HMDB0015109	C00284	-
negative	neg-M301T371	301.216	6.19018	hmdb::Eicosapentaenoic acid; E10; true; HMDB0001999	301.217	[M-H]-	87.9	85.3	81.1	80	59.01426:8 203.18172:8 255.23917:17 257.22372:17 293.11478:4 301.21082:64 301.26443:92	Eicosapentaenoic acid	C20H30O2	Lipids and lipid-like molecules	Fatty Acyls	HMDB0001999	C06428	-
negative	neg-M301T419	301.216	6.98898	hmdb::Eicosapentaenoic acid; E10; true; HMDB0001999	301.218	[M-H]-	83.1	70.8	78.2	80	59.01607:102 119.0942:43 153.53574:43 223.17766:43 255.22707:51 257.23184:102 301.2074:332	Eicosapentaenoic acid	C20H30O2	Lipids and lipid-like molecules	Fatty Acyls	HMDB0001999	C06428	-
negative	neg-M301T168	300.999	2.80328	hmdb::Ellagic acid; E10; true; HMDB0002899	300.997	[M-H]-	74.3	51.5	80.7	60	123.07175:43 130.08794:51 213.03993:43 221.10312:51 228.99937:51 239.1291:43 256.96259:43 283.14523:51 300.99805:253	Ellagic acid	C14H6O8	Phenylpropanoids and polyketides	Tannins	HMDB0002899	C10788	-
positive	pos-M333T178	333.205	2.96539	hmdb::ent-15-Kaurene-17,19-dioic acid; E20; true; HMDB0036726	333.206	[M+H]+	73.8	55.6	69.8	58.1	43.02531:51 67.05226:102 69.03275:51 77.03701:51 79.05515:153 81.07157:203 91.04893:51 91.05563:254 93.06564:203 95.08526:254 97.10166:153 105.04613:51 105.06771:152 107.08359:152 109.10102:254 111.11211:43 117.07018:102 119.08414:203 121.06429:102 121.10137:102 123.03896:152 130.05928:152 131.0797:102 131.09416:102 133.10008:152 137.09184:253 141.07419:102 143.08421:102 145.1017:254 147.1248:102…	ent-15-Kaurene-17,19-dioic acid	C20H28O4	Lipids and lipid-like molecules	Prenol lipids	HMDB0036726	null	-
positive	pos-M278T59	278.123	0.975617	hmdb::Entecavir; E10; true; HMDB0014585	278.126	[M+H]+	80.9	56.2	85.3	88.9	43.0167:102 56.04823:153 60.04532:102 68.05112:203 70.06499:3142 71.0723:102 73.03164:51 81.03429:152 84.03693:102 84.07942:1244 85.02838:102 93.05813:102 96.04395:102 97.03034:368 98.06209:153 99.04478:203 100.07311:1277 102.06057:102 104.05325:102 109.02977:102 110.06141:152 112.06791:202 112.07683:652 114.05654:102 116.07023:1933 120.06737:102 126.05434:153 127.03679:203 128.06912:4273 129.099…	Entecavir	C12H15N5O3	Nucleosides, nucleotides, and analogues	Nucleoside and nucleotide analogues	HMDB0014585	null	-
negative	neg-M301T186_2	301.144	3.09445	hmdb::Enterodiol; E10; true; HMDB0005056	301.142	[M-H]-	87	78.6	91.2	80	74.0197:43 96.95985:152 96.96814:102 199.1272:43 253.11794:51 271.12558:43 283.1412:51 301.13269:253 301.15463:312	Enterodiol	C18H22O4	Lignans, neolignans and related compounds	Dibenzylbutane lignans	HMDB0005056	C18166	-
positive	pos-M336T306	336.289	5.10255	hmdb::Epimetendiol; E10; true; HMDB0006012	336.29	[M+NH4]+	73.2	47.3	87.6	42.9	57.03343:43 79.05225:51 85.06227:51 89.06048:102 105.0686:51 127.07195:43 133.06697:51 148.11858:43 151.09135:102 187.1523:51 201.15828:51 227.18092:43 257.20999:51 257.22574:102 260.1593:43 283.24277:203 301.2308:102 301.25031:152 318.1777:51 319.27316:102	Epimetendiol	C21H34O2	Lipids and lipid-like molecules	Sterol Lipids	HMDB0006012	null	-
positive	pos-M319T306	319.263	5.10136	hmdb::Epimetendiol; E20; true; HMDB0006012	319.264	[M+H]+	71.2	50.2	60.7	70	41.03483:102 43.01717:2127 45.03779:102 55.05446:692 57.06971:153 65.03926:102 67.0555:1760 69.06751:1104 70.82657:51 71.04771:5362 71.08322:102 77.0354:254 79.05099:1616 81.06733:6105 83.08347:2395 85.06478:962 91.05098:2424 93.06903:5624 95.08592:8068 97.10368:440 99.07553:102 99.07833:254 105.04523:98 105.06682:2811 107.08701:6268 109.06192:102 109.10005:5658 111.07854:152 111.11259:203 113.08…	Epimetendiol	C21H34O2	Lipids and lipid-like molecules	Sterol Lipids	HMDB0006012	null	-
positive	pos-M114T55	114.091	0.9137	hmdb::Epsilon-caprolactam; E10; true; HMDB0062769	114.092	[M+H]+	74.5	61.2	68.8	50	30.03314:51 41.03738:51 43.01889:254 53.00796:43 55.05556:102 60.04147:51 60.04582:153 70.06206:51 72.0838:408 96.05715:51 114.0965:719	Epsilon-caprolactam	C6H11NO	Organoheterocyclic compounds	Lactams	HMDB0062769	C06593	-
positive	pos-M226T433	226.179	7.21064	hmdb::Eremopetasinorol; E40; true; HMDB0029668	226.18	[M+NH4]+	70.1	71.7	34.9	46.7	44.01274:22 55.05429:127 67.04835:25 67.0587:127 69.06841:51 79.04815:25 79.0519:76 81.07076:440 83.08309:51 91.0492:51 91.05992:25 93.06722:51 95.05534:25 95.08546:256 97.06723:51 101.9409:22 105.07059:76 107.0879:102 109.10239:25 127.10697:22 131.08235:127 142.11761:22 147.11705:51 163.14821:76 173.13519:51	Eremopetasinorol	C13H20O2	Organooxygen compounds	Alcohols and polyols	HMDB0029668	null	-
negative	neg-M351T202	351.126	3.36502	hmdb::Estradiol-17beta 3-sulfate; E10; true; HMDB0004448	351.127	[M-H]-	84.1	77.7	74.5	83.3	79.95954:302 80.96711:102 96.95792:51 106.97742:43 131.08221:43 180.10783:43 229.15337:43 271.16354:1231 277.41638:43 299.18582:43 305.19495:102 307.19485:102 333.15219:51 333.17783:102 351.11993:5287 351.21729:203	Estradiol-17beta 3-sulfate	C18H24O5S	Lipids and lipid-like molecules	Sterol Lipids	HMDB0004448	C08357	-
negative	neg-M349T216_1	349.11	3.59632	hmdb::Estrone sulfate; E10; true; HMDB0001425	349.108	[M-H]-	75.8	70.2	65.8	42.9	61.98563:102 79.95959:1343 80.96842:254 123.07748:43 243.17281:43 268.29968:102 269.15363:5026 272.30011:43 290.14322:51 290.15277:102 313.20914:51 347.9989:102 349.08411:221 349.11035:15885	Estrone sulfate	C18H22O5S	Lipids and lipid-like molecules	Sterol Lipids	HMDB0001425	C02538	-
positive	pos-M285T163	285.123	2.71555	hmdb::Estrone-2,3-quinone; E10; true; HMDB0012941	285.137	[M+H]+	71.8	39.3	82.8	66.7	41.03848:51 44.04831:51 56.05195:102 59.05341:43 61.02252:51 68.04823:51 70.06441:451 71.04448:51 74.06176:51 81.03488:51 84.08131:203 85.08337:102 86.09397:203 91.05284:51 96.05006:102 97.05032:43 100.11446:102 105.06749:51 106.06869:153 108.07948:51 110.05465:51 111.0778:51 115.05652:51 116.07386:203 118.06094:51 119.04549:51 122.09192:102 126.06598:51 130.08127:51 134.09445:102 135.09135:102 1…	Estrone-2,3-quinone	C18H20O3	Lipids and lipid-like molecules	Sterol Lipids	HMDB0012941	null	-
positive	pos-M285T147	285.145	2.44525	hmdb::Estrone-2,3-quinone; E10; true; HMDB0012941	285.137	[M+H]+	71.8	39.3	82.8	66.7	41.03848:51 44.04831:51 56.05195:102 59.05341:43 61.02252:51 68.04823:51 70.06441:451 71.04448:51 74.06176:51 81.03488:51 84.08131:203 85.08337:102 86.09397:203 91.05284:51 96.05006:102 97.05032:43 100.11446:102 105.06749:51 106.06869:153 108.07948:51 110.05465:51 111.0778:51 115.05652:51 116.07386:203 118.06094:51 119.04549:51 122.09192:102 126.06598:51 130.08127:51 134.09445:102 135.09135:102 1…	Estrone-2,3-quinone	C18H20O3	Lipids and lipid-like molecules	Sterol Lipids	HMDB0012941	null	-
negative	neg-M274T147	274.093	2.44547	hmdb::Ethenodeoxyadenosine; E10; true; HMDB0001786	274.092	[M-H]-	74.5	55.1	78.3	50	44.99452:51 45.00206:51 58.03036:102 84.04429:51 87.00861:51 89.01866:202 89.02396:482 100.03157:51 116.075:43 128.03253:43 158.04787:43 202.05881:51 212.06915:43 232.07738:51 256.07864:43 274.08743:590	Ethenodeoxyadenosine	C12H13N5O3	Organoheterocyclic compounds	Imidazopyrimidines	HMDB0001786	null	-
negative	neg-M159T109	159.067	1.81938	hmdb::Ethyl methyl_succinate; E10; true; HMDB0059893	159.068	[M-H]-	86.3	83.8	77.1	83.3	32.99964:204 41.00431:51 43.02367:152 45.00109:51 58.0037:153 69.0359:726 73.02815:254 77.04016:203 81.0368:2609 82.79171:153 83.04998:10296 85.02701:203 85.06455:1367 95.0514:1598 97.06325:311 111.04705:153 113.06393:10890 115.07637:152 116.66634:43 121.02705:669 123.05121:203 141.05356:203 157.05145:6648 158.5648:312 159.06732:48981	Ethyl methyl_succinate	C7H12O4	Lipids and lipid-like molecules	Fatty Acyls	HMDB0059893	null	-
negative	neg-M159T86	159.066	1.42685	hmdb::Ethyl methyl_succinate; E10; true; HMDB0059893	159.067	[M-H]-	86.1	84.8	78.2	66.7	81.03465:34 83.04908:147 85.06493:34 93.03391:14 95.04903:34 113.05833:179 121.02742:51 141.06558:17 159.06235:391	Ethyl methyl_succinate	C7H12O4	Lipids and lipid-like molecules	Fatty Acyls	HMDB0059893	null	-
negative	neg-M159T67	159.067	1.10997	hmdb::Ethyl methyl_succinate; E10; true; HMDB0059893	159.068	[M-H]-	85.1	82.2	77.4	66.7	53.03965:43 59.01758:43 77.0439:102 81.03178:629 83.0513:2699 85.0659:387 93.03629:51 95.0446:101 95.04871:376 97.0052:51 113.05951:2521 115.01769:51 118.75488:43 121.02557:152 139.03978:43 156.56099:51 157.05505:1140 159.06563:6744	Ethyl methyl_succinate	C7H12O4	Lipids and lipid-like molecules	Fatty Acyls	HMDB0059893	null	-
negative	neg-M205T143	205.072	2.38135	hmdb::Ethyl methyl_succinate; E10; true; HMDB0059893	205.074	[M+FA-H]-	88.2	85.3	77.8	83.3	41.0062:51 44.99829:152 71.04958:51 77.04339:51 83.05453:693 85.06783:102 97.07072:102 113.06281:1240 121.03658:102 141.05522:102 157.05296:613 159.06882:6028	Ethyl methyl_succinate	C7H12O4	Lipids and lipid-like molecules	Fatty Acyls	HMDB0059893	null	-
negative	neg-M205T120	205.067	1.9918	hmdb::Ethyl methyl_succinate; E10; true; HMDB0059893	205.07	[M+FA-H]-	82.4	70.4	74.4	83.3	33.00008:13 41.00392:148 43.01958:505 44.99973:1536 56.08389:25 58.00539:64 60.99217:38 67.01354:13 69.03425:1323 71.78632:11 77.03967:995 79.05531:123 81.02871:25 81.03629:389 83.05075:2911 85.02649:38 85.06792:587 87.08309:25 89.61696:11 93.033:197 95.05087:1423 97.06409:574 111.04205:156 112.7113:51 113.06187:3615 115.07882:675 118.61353:11 120.64987:64 121.02956:6363 123.0444:2964 139.02753:1…	Ethyl methyl_succinate	C7H12O4	Lipids and lipid-like molecules	Fatty Acyls	HMDB0059893	null	-
positive	pos-M165T359	165.09	5.97961	hmdb::Ethyl phenylacetate; E10; true; HMDB0032618	165.089	[M+H]+	73.3	56.4	76.6	45.5	43.05469:43 67.04865:51 79.04996:51 91.05003:51 91.05539:102 107.04698:102 119.06237:51 122.07334:203 137.10461:102 165.08994:254	Ethyl phenylacetate	C10H12O2	Benzenoids	Benzene and substituted derivatives	HMDB0032618	null	-
positive	pos-M165T489	165.09	8.14722	hmdb::Ethyl phenylacetate; E10; true; HMDB0032618	165.089	[M+H]+	83	77.9	84.2	45.5	43.0178:13 66.03152:4 67.04974:13 79.04865:8 91.05934:13 106.03674:4 107.044:8 119.08221:13 122.07171:13 137.09302:17 165.08984:103	Ethyl phenylacetate	C10H12O2	Benzenoids	Benzene and substituted derivatives	HMDB0032618	null	-
positive	pos-M165T251	165.09	4.19017	hmdb::Ethyl phenylacetate; E10; true; HMDB0032618	165.09	[M+H]+	77	66	76.3	45.5	67.05453:102 79.0512:51 79.0537:51 91.05925:102 107.05242:102 119.08022:51 119.09248:51 137.0956:51 165.06346:51 165.09233:102	Ethyl phenylacetate	C10H12O2	Benzenoids	Benzene and substituted derivatives	HMDB0032618	null	-
positive	pos-M165T393	165.09	6.55647	hmdb::Ethyl phenylacetate; E10; true; HMDB0032618	165.089	[M+H]+	80.2	72.6	81.6	45.5	55.05745:17 79.04846:8 91.05368:17 103.05026:7 107.05225:8 117.06313:8 119.0908:34 137.09056:17 149.05586:8 165.0815:25 165.10135:17	Ethyl phenylacetate	C10H12O2	Benzenoids	Benzene and substituted derivatives	HMDB0032618	null	-
positive	pos-M179T162	179.07	2.69191	hmdb::Ethyl Phenylglyoxylate; E20; true; HMDB0062729	179.069	[M+H]+	74.2	46.1	75.8	83.3	43.04126:51 71.08249:43 79.05404:51 83.0188:43 91.05703:102 94.03669:51 103.05244:51 105.07056:102 115.0492:51 121.06415:51 121.08269:51 125.07026:43 133.06097:51 133.06746:102 151.07454:51 161.02185:51 161.06639:152 179.0687:51	Ethyl Phenylglyoxylate	C10H10O3	Benzenoids	Benzene and substituted derivatives	HMDB0062729	null	-
positive	pos-M107T79	107.085	1.31465	hmdb::Ethylbenzene; E40; true; HMDB0059905	107.085	[M+H]+	80.2	69.5	70.9	73.3	29.01739:4 39.02313:87 41.03867:21 45.0324:8 51.02353:41 53.03585:13 62.0149:17 63.02183:37 65.03624:584 67.04555:8 71.92542:13 75.02195:4 77.03831:54 79.05396:90 91.05419:728 92.06047:17 103.05649:13 105.06599:80 107.08619:99	Ethylbenzene	C8H10	Benzenoids	Benzene and substituted derivatives	HMDB0059905	C07111	-
negative	neg-M249T144	249.061	2.40827	hmdb::Eupolauridine; E20; true; HMDB0030182	249.061	[M+FA-H]-	74.7	48.9	75	100	45.00688:51 74.02211:203 83.01599:43 116.03923:50 116.04982:1221 142.06355:203 159.08925:152 173.07668:102 186.0508:102 203.08134:2820 221.09554:102 249.08414:102	Eupolauridine	C14H8N2	Organoheterocyclic compounds	Diazanaphthalenes	HMDB0030182	null	-
negative	neg-M533T254	533.345	4.22523	hmdb::Euscaphic acid; E10; true; HMDB0036651	533.348	[M+FA-H]-	82.8	82.9	67.8	70	294.15164:43 357.32211:43 391.24588:51 423.29807:51 425.31677:51 425.34863:102 441.33566:51 443.36142:102 451.30801:51 457.32028:51 463.82581:43 469.33035:527 485.80045:152 486.16257:102 487.14136:102 487.349:26479 488.34137:560 489.30991:51 491.97519:51 497.34003:51 525.31482:43 533.24481:101 533.29669:152 533.33563:202 533.38428:101	Euscaphic acid	C30H48O5	Lipids and lipid-like molecules	Prenol lipids	HMDB0036651	null	-
negative	neg-M533T233	533.346	3.88167	hmdb::Euscaphic acid; E10; true; HMDB0036651	533.345	[M+FA-H]-	74.9	69.8	64.2	50	61.98673:17 99.92607:8 239.08641:8 269.18951:8 362.20145:8 409.32187:8 413.33127:8 415.32898:13 415.35757:25 423.31311:8 425.33478:17 441.33038:8 443.35022:46 461.26276:8 470.31094:40 470.35968:8 485.79184:17 487.34656:1874 488.34515:68 489.31369:21 489.33853:39 489.35406:13 494.14578:8 495.32941:17 497.36264:13 515.31042:21 533.22284:17 533.25201:41 533.31042:178	Euscaphic acid	C30H48O5	Lipids and lipid-like molecules	Prenol lipids	HMDB0036651	null	-
positive	pos-M229T195	229.049	3.25267	hmdb::Euxanthone; E10; true; HMDB0030724	229.049	[M+H]+	77.4	49.6	74.2	100	31.98937:43 91.05523:51 127.0354:51 127.05281:509 128.05978:379 129.07552:254 131.04185:152 139.02608:51 139.05588:306 155.0482:203 155.06918:152 157.07236:1634 173.05223:102 175.52127:43 183.03711:203 184.0472:203 185.06006:152 186.10826:153 201.05804:51 211.04408:405 215.04449:43 229.03348:142 229.05685:5610 229.10997:151	Euxanthone	C13H8O4	Organoheterocyclic compounds	Benzopyrans	HMDB0030724	C10061	-
positive	pos-M319T154	319.151	2.56918	hmdb::Exemestane; ENone; false; HMDB0015125	319.152	[M+Na]+	74.3	46.8	75	100	43.05396:43 55.05551:254 56.05074:102 60.04355:203 67.04524:43 70.06538:102 72.07882:102 80.04675:51 83.04783:152 84.07849:254 86.09894:153 87.09718:102 91.05794:102 96.06768:102 98.05824:51 101.05907:1071 104.10225:43 107.04962:51 110.07201:102 111.04196:51 114.02383:51 116.0705:203 118.0606:51 119.06506:254 121.06821:51 126.04511:102 126.09399:102 130.06326:102 131.06439:102 132.09518:102 133.0…	Exemestane	C20H24O2	Lipids and lipid-like molecules	Sterol Lipids	HMDB0015125	C08162	-
positive	pos-M319T52	319.159	0.8673	hmdb::Exemestane; ENone; false; HMDB0015125	319.152	[M+Na]+	72.2	46.9	75	100	38.96265:317 60.0526:51 60.05369:51 70.06457:421 71.0683:43 81.04259:254 98.05581:51 109.06998:51 114.10365:43 116.07083:152 122.06241:51 122.06862:296 122.93266:102 151.95209:1173 158.07202:51 158.09145:102 162.07787:43 179.07748:43 194.08786:43 204.09991:351 205.1021:102 223.10367:43 229.12082:152 235.90115:51 248.09918:43 256.13153:253 261.1376:43 274.13086:102 301.15631:102 319.06586:102 319.…	Exemestane	C20H24O2	Lipids and lipid-like molecules	Sterol Lipids	HMDB0015125	C08162	-
negative	neg-M665T56	665.213	0.941	hmdb::Fagopyritol B3; E10; true; HMDB0035323	665.214	[M-H]-	72.8	56.5	70.4	44.8	73.02544:43 89.02101:51 101.02077:51 149.04585:43 161.03842:51 161.04198:102 179.04987:203 221.05669:51 263.08612:51 267.00397:43 313.1261:43 323.05466:51 341.1091:102 353.07327:51 366.21567:43 383.10226:102 412.98312:43 443.14319:51 470.13712:51 485.14798:51 503.13724:51 514.29364:43 545.13489:51 605.18268:43 629.31696:51 647.19409:51 665.18396:203	Fagopyritol B3	C24H42O21	Organic oxygen compounds	Organooxygen compounds	HMDB0035323	null	-
negative	neg-M241T146	241.083	2.42562	hmdb::Fenoprofen; E10; true; HMDB0014713	241.083	[M-H]-	72.1	48.5	84.9	50	42.00023:203 76.44364:43 85.06847:51 95.04594:51 137.02393:43 197.0838:43 241.08018:102	Fenoprofen	C15H14O3	Benzenoids	Benzene and substituted derivatives	HMDB0014713	C06997	-
negative	neg-M430T476	430.329	7.9353	hmdb::Fistulosin; E10; true; HMDB0033637	430.327	[M+FA-H]-	84.3	75	75	100	384.3324:43	Fistulosin	C26H43NO	Organoheterocyclic compounds	Indoles and derivatives	HMDB0033637	null	-
negative	neg-M455T162	455.099	2.69502	hmdb::Flavin Mononucleotide; ENone; false; HMDB0001520	455.094	[M-H]-	70.8	49	63	80	78.95737:152 87.01305:51 96.96938:414 113.02529:43 134.06702:43 160.03407:43 169.03835:51 176.05385:43 187.06532:43 198.99467:152 205.06946:43 213.00854:153 221.16313:43 242.05804:43 248.03629:43 255.08215:51 263.121:51 285.13843:43 305.14923:43 349.13733:43 351.08936:51 392.20596:43 396.16162:102 411.19986:102 455.05542:50 455.09436:350 455.15128:252	Flavin Mononucleotide	C17H21N4O9P	Nucleosides, nucleotides, and analogues	Flavin nucleotides	HMDB0001520	C00061	-
negative	neg-M221T59	221.067	0.978633	hmdb::Flavone; E10; true; HMDB0003075	221.068	[M-H]-	76.4	55.2	75	100	59.01213:51 71.01416:43 101.02209:51 145.10724:43 221.07082:203	Flavone	C15H10O2	Phenylpropanoids and polyketides	Flavonoids	HMDB0003075	C10043	-
positive	pos-M309T203_1	309.087	3.37867	hmdb::Flazine; E10; true; HMDB0033459	309.088	[M+H]+	76	62.4	72.7	54.5	81.03342:51 88.11178:102 95.089:51 98.09027:43 117.05438:51 125.03204:51 130.14822:51 130.15463:152 130.16263:152 138.08577:51 151.10843:43 157.09712:43 166.04135:51 174.04196:43 178.05852:102 180.07457:102 180.08588:203 185.10796:43 192.06067:51 193.08946:51 199.11778:43 204.06973:153 205.0799:203 206.08246:455 207.08949:253 208.08278:102 213.10945:43 221.06143:102 225.99243:43 232.06099:153 234…	Flazine	C17H12N2O4	Alkaloids and derivatives	Harmala alkaloids	HMDB0033459	null	-
negative	neg-M493T182	493.243	3.03702	hmdb::Flumethasone Pivalate; E10; true; HMDB0014801	493.245	[M-H]-	75.3	71	63.8	42.9	41.00162:43 87.01026:43 101.02311:43 111.0441:286 115.03421:51 127.0755:102 136.05759:43 141.09026:102 161.04439:51 163.10716:51 167.11232:102 173.07997:51 179.11475:102 181.12537:314 188.13828:43 192.99547:51 201.11349:51 217.15137:51 219.12764:102 221.81912:43 225.10808:454 229.15181:102 231.17117:153 246.06981:43 249.17628:152 256.14832:43 263.13:203 283.12897:51 287.02631:51 287.19998:152 293…	Flumethasone Pivalate	C27H36F2O6	Lipids and lipid-like molecules	Sterol Lipids	HMDB0014801	null	-
negative	neg-M539T168	539.247	2.80121	hmdb::Flumethasone Pivalate; E10; true; HMDB0014801	539.247	[M+FA-H]-	74.3	68.9	53	57.1	44.99747:51 80.21041:43 201.08362:43 215.07872:51 219.0379:51 253.09569:43 262.0661:43 297.11398:51 313.05563:43 341.2507:51 351.21997:43 378.11038:43 391.21765:43 413.19873:51 423.19336:43 431.2377:540 433.84534:43 436.03854:43 449.21265:102 449.2305:102 457.2142:51 473.7012:102 473.7226:102 475.22424:6647 476.23483:102 484.46634:51 491.67188:153 493.23285:6778 494.24368:102 500.68842:51 507.200…	Flumethasone Pivalate	C27H36F2O6	Lipids and lipid-like molecules	Sterol Lipids	HMDB0014801	null	-
positive	pos-M310T58_2	310.148	0.963092	hmdb::Fluoxetine; ENone; false; HMDB0014615	310.151	[M+H]+	71.7	45.9	87.5	100	38.96183:51 44.04485:51 57.03305:43 70.05879:51 72.0471:102 74.06081:102 84.0854:203 85.06676:102 89.02:43 94.05579:51 99.047:102 100.07252:102 101.05674:51 109.07162:51 112.0687:51 114.08732:102 117.05787:51 121.02392:102 125.01836:43 128.06192:51 130.0894:203 131.0826:51 136.06587:102 138.06805:51 139.06139:43 144.98116:43 147.10896:102 148.09836:152 150.04924:51 152.05965:43 160.08936:152 160.…	Fluoxetine	C17H18F3NO	Benzenoids	Benzene and substituted derivatives	HMDB0014615	null	-
positive	pos-M310T156	310.145	2.60202	hmdb::Fluoxetine; ENone; false; HMDB0014615	310.146	[M+H]+	74.9	47.8	85.6	100	53.03769:43 58.99076:51 58.99184:102 70.06073:51 82.05531:51 84.07976:153 85.01318:51 86.09891:102 86.99367:203 96.08137:102 100.02277:856 102.05085:43 105.00231:254 110.03946:51 116.06881:43 119.08633:51 119.09092:102 124.0712:153 126.0575:51 129.0769:51 138.05406:102 142.04686:51 144.0705:43 146.02869:3554 148.08723:51 150.03806:51 156.07233:51 163.06538:51 165.04361:51 170.02122:102 172.0374:5…	Fluoxetine	C17H18F3NO	Benzenoids	Benzene and substituted derivatives	HMDB0014615	null	-
positive	pos-M363T57	363.069	0.9515	hmdb::Fosphenytoin; E10; true; HMDB0015417	363.069	[M+H]+	76.4	72.4	78.1	42.9	38.85051:102 38.96262:10835 40.96043:43 44.04754:51 58.06717:51 84.07619:102 95.04539:51 102.07105:51 105.06599:51 109.03175:51 112.06842:51 118.06082:51 124.081:43 151.09985:43 157.04965:51 159.07085:43 174.09196:51 176.11157:43 179.03786:51 186.07579:43 195.06108:51 199.11967:51 205.09988:43 216.11653:102 218.13167:51 222.01633:43 224.08813:51 230.1355:43 240.07706:51 245.10028:51 253.07986:51 …	Fosphenytoin	C16H15N2O6P	Benzenoids	Benzene and substituted derivatives	HMDB0015417	C07840	-
negative	neg-M229T91	229.119	1.52453	hmdb::Furanodienone; E10; true; HMDB0036768	229.12	[M-H]-	70.6	49.5	72.8	50	140.06352:43 229.11194:51	Furanodienone	C15H18O2	Lipids and lipid-like molecules	Prenol lipids	HMDB0036768	C16960	-
negative	neg-M277T312	277.144	5.2073	hmdb::Furanogermenone; E10; true; HMDB0036766	277.146	[M+FA-H]-	80	75	72.7	50	231.10004:43	Furanogermenone	C15H20O2	Lipids and lipid-like molecules	Prenol lipids	HMDB0036766	C17488	-
positive	pos-M102T83	102.054	1.37737	hmdb::Furanone A; E20; true; HMDB0094691	102.055	[M+NH4]+	77.5	65.6	75.8	50	29.01353:102 31.992:203 38.00537:102 41.03777:102 44.0159:203 56.04275:101 56.05221:902 57.03516:1350 58.05126:43 84.04049:102 85.03195:2734 102.05029:51	Furanone A	C4H4O2	Organoheterocyclic compounds	Dihydrofurans	HMDB0094691	null	-
negative	neg-M241T169	241.109	2.81782	hmdb::Furfuryl isovalerate; E10; true; HMDB0039874	241.109	[M+Hac-H]-	73.8	50.4	83.8	45.5	41.00382:324 53.03802:51 59.01478:5920 80.02931:102 81.03352:203 83.05051:2447 93.03543:51 95.05058:153 97.06657:327 107.05523:51 109.06942:424 115.04382:51 119.08614:102 133.07596:51 135.08383:506 137.09851:382 161.10025:102 163.0773:254 166.995:43 170.12491:51 179.10599:526 181.0731:225 181.09012:13633 197.11209:152 223.09096:493 241.10709:5660	Furfuryl isovalerate	C10H14O3	Lipids and lipid-like molecules	Fatty Acyls	HMDB0039874	null	-
negative	neg-M275T58_1	275.088	0.963617	hmdb::gamma-Glutamylglutamic acid; E10; true; HMDB0011737	275.088	[M-H]-	70.5	45.7	71.6	55.6	44.99669:43 71.03672:51 73.0267:102 79.95679:43 96.96422:51 102.04929:51 113.02386:51 119.04123:43 127.05011:51 128.0332:152 130.06361:51 146.04242:102 163.05606:43 181.05414:43 195.05713:51 211.0742:43 231.07677:51 257.11218:51 275.0889:153	gamma-Glutamylglutamic acid	C10H16N2O7	Organic acids and derivatives	Carboxylic acids and derivatives	HMDB0011737	C05282	-
negative	neg-M277T378	277.217	6.29876	hmdb::Gamma-Linolenic acid; E30; false; HMDB0003073	277.22	[M-H]-	90.2	93.8	82.2	66.7	259.22525:43 277.20935:253	Gamma-Linolenic acid	C18H30O2	Lipids and lipid-like molecules	Fatty Acyls	HMDB0003073	C06426	-
positive	pos-M273T432	273.257	7.2029	hmdb::gamma-Pinacene; E20; true; HMDB0039712	273.257	[M+H]+	75.3	67.9	56.1	64.5	41.03677:34 43.05234:17 55.05475:160 67.04789:17 67.05248:68 69.0703:141 71.08961:17 79.05406:68 81.06414:84 81.06667:421 83.08665:85 91.05304:34 93.07113:112 95.08806:244 97.10033:68 105.06915:85 107.08357:277 109.09806:204 111.12392:34 119.08099:51 121.09663:176 123.11828:210 133.09665:68 133.10637:51 135.11775:180 135.13081:51 137.12778:51 147.11769:68 149.129:245 159.1087:17 161.12881:129 163…	gamma-Pinacene	C20H32	Lipids and lipid-like molecules	Prenol lipids	HMDB0039712	null	-
negative	neg-M379T451	379.192	7.51089	hmdb::Gancaonin U; E10; true; HMDB0037587	379.196	[M-H]-	80.3	69	72.9	75	96.65836:51 96.95952:2997 183.01601:254 311.17014:51 325.18707:623 361.13058:43 377.98853:102 379.19333:16286	Gancaonin U	C24H28O4	Benzenoids	Phenanthrenes and derivatives	HMDB0037587	null	-
negative	neg-M499T279	499.307	4.64503	hmdb::Ganoderic acid beta; E10; true; HMDB0033234	499.308	[M-H]-	72.3	56.6	69.8	44.4	61.99185:102 302.63373:43 391.2673:51 395.28525:43 437.32419:43 453.2189:203 455.3107:645 455.33167:641 461.58484:43 481.30838:102 499.30881:2823 499.36215:193	Ganoderic acid beta	C30H44O6	Lipids and lipid-like molecules	Prenol lipids	HMDB0033234	null	-
negative	neg-M327T177	327.087	2.9571	hmdb::Garbogiol; E10; true; HMDB0033169	327.086	[M-H]-	75.3	43.8	75	100	61.98906:43 93.03362:102 111.04422:43 131.04573:51 143.06529:51 145.06232:102 193.07187:43 197.05658:51 204.1458:43 209.05997:102 223.07181:51 223.076:51 237.0947:153 239.10742:427 248.06096:43 265.07687:51 283.08701:203 283.09882:359 309.05954:102 327.04163:50 327.07462:659 327.08987:868	Garbogiol	C18H16O6	Organoheterocyclic compounds	Benzopyrans	HMDB0033169	null	-
negative	neg-M413T176	413.168	2.9293	hmdb::Garcinone C; E10; true; HMDB0029511	413.164	[M-H]-	80.8	86.6	71.3	42.9	85.06454:43 88.98722:102 96.96229:102 102.98711:43 124.07037:43 137.05681:43 159.06027:51 179.02834:43 203.10764:43 229.06898:43 241.09775:51 249.06554:43 253.09914:153 274.55511:43 291.08694:51 301.03284:43 316.1214:43 335.14227:51 342.18066:43 355.10236:43 367.20535:437 395.1535:51 411.84656:102 413.16119:23969 413.24396:51	Garcinone C	C23H26O7	Organoheterocyclic compounds	Benzopyrans	HMDB0029511	null	-
positive	pos-M271T183	271.059	3.05413	hmdb::Genistein; ENone; false; HMDB0003217	271.058	[M+H]+	90.3	86.5	86.8	81.8	55.01717:25 57.07206:25 81.03352:25 91.04867:51 91.05537:127 93.03148:51 105.03271:51 107.01045:76 113.38905:22 115.05772:102 119.04057:51 121.02805:51 123.04756:51 125.02255:76 129.07872:25 133.02792:51 135.00444:76 137.02348:76 141.07149:532 145.03127:127 147.04193:51 147.12367:25 151.05128:51 153.01451:260 155.05685:51 159.08829:76 166.09718:22 169.06534:1158 173.06316:51 177.06097:22 187.0439…	Genistein	C15H10O5	Phenylpropanoids and polyketides	Isoflavonoids	HMDB0003217	C06563	-
positive	pos-M212T105	212.053	1.75207	hmdb::Gentisuric acid; E10; true; HMDB0059999	212.053	[M+H]+	73.5	56.3	74	50	46.31924:43 56.04805:51 72.93295:43 84.04552:203 112.02264:43 122.05486:51 126.04408:51 130.0526:43 149.04822:43 166.02731:51 194.07056:51 212.03305:102 212.05145:152	Gentisuric acid	C9H9NO5	Benzenoids	Benzene and substituted derivatives	HMDB0059999	null	-
positive	pos-M253T300	253.216	4.99873	hmdb::Geranyl 2-ethylbutyrate; E40; true; HMDB0038255	253.217	[M+H]+	79.5	67.4	72.9	67.9	29.99629:43 41.03466:51 41.03646:203 43.05477:1571 55.05433:307 57.0696:203 65.04031:102 67.05428:419 69.07095:676 69.08495:51 71.08671:1835 79.04847:102 79.05222:203 81.06858:624 83.08602:152 87.0878:51 91.05637:203 93.07314:203 95.08598:598 97.10098:153 99.0812:769 105.07412:153 109.10164:203 109.12364:51 113.09737:51 119.09081:102 121.09572:152 123.1158:203 133.09727:51 133.10213:153 137.13005…	Geranyl 2-ethylbutyrate	C16H28O2	Lipids and lipid-like molecules	Fatty Acyls	HMDB0038255	null	-
positive	pos-M293T335	293.283	5.57651	hmdb::Geranylcitronellol; E20; true; HMDB0032147	293.283	[M+H]+	77	62.3	65.3	76.7	39.22248:51 55.05165:254 57.0658:102 67.05704:693 69.06908:1854 71.08599:102 79.04895:51 81.07159:1710 83.08522:573 85.06656:203 91.05686:51 93.06821:152 95.0851:1532 97.09179:51 97.10147:456 107.076:51 107.08327:254 107.09344:152 109.09628:1631 111.11618:389 121.10085:152 123.11786:803 125.12639:153 129.13477:102 130.15634:203 131.17229:102 135.12051:254 137.11903:51 137.13548:254 149.13182:203 …	Geranylcitronellol	C20H36O	Lipids and lipid-like molecules	Prenol lipids	HMDB0032147	null	-
positive	pos-M293T455	293.283	7.57687	hmdb::Geranylcitronellol; E20; true; HMDB0032147	293.282	[M+H]+	74	54.4	60.8	83.3	39.02171:25 41.03813:95 43.05465:64 53.04048:17 55.05535:376 57.03247:25 57.06959:245 59.0531:17 67.0555:542 69.07104:976 71.08446:96 79.04742:17 79.05491:201 81.06879:1685 81.58795:17 83.08625:496 85.06374:194 88.11312:17 91.05534:25 93.06805:233 94.79082:34 95.08496:1966 97.09997:235 99.08019:146 105.06882:34 107.08471:205 109.09921:1399 110.10319:17 111.11768:299 113.09642:34 119.0853:17 121.1…	Geranylcitronellol	C20H36O	Lipids and lipid-like molecules	Prenol lipids	HMDB0032147	null	-
positive	pos-M365T54	365.105	0.8923	hmdb::Gerberinol; E10; true; HMDB0033304	365.107	[M+H]+	86.7	82.4	83	100	38.96592:153 114.89084:43 129.00407:102 143.00967:43 150.97583:43 158.99495:102 162.08153:43 170.52045:43 173.02498:51 177.01865:43 184.04958:51 185.04907:102 186.02255:152 189.01814:51 195.46176:43 200.03654:51 212.99097:51 218.01196:51 231.00385:43 237.00485:43 238.96078:51 245.02844:51 249.01389:51 249.04933:102 268.58276:43 281.0394:51 289.03021:51 290.08148:102 296.07874:43 305.07318:102 319…	Gerberinol	C21H16O6	Phenylpropanoids and polyketides	Coumarins and derivatives	HMDB0033304	null	-
positive	pos-M349T195	349.201	3.24184	hmdb::Gibberellin A110; E20; true; HMDB0032010	349.202	[M+H]+	72.1	60.9	60.3	46.2	55.05449:43 73.03221:43 81.07285:102 86.09796:43 91.05966:51 97.10029:102 105.06773:102 107.08796:203 108.08121:51 121.09212:102 121.0983:153 127.11697:43 130.15379:327 133.02722:51 133.10497:51 143.06744:51 147.11801:153 148.07669:102 149.09334:102 153.06441:51 153.09045:102 155.08087:102 157.08766:51 164.11046:153 166.08055:203 169.09424:51 172.08345:51 173.1331:102 179.10689:51 183.02158:51 18…	Gibberellin A110	C20H28O5	Lipids and lipid-like molecules	Prenol lipids	HMDB0032010	null	-
negative	neg-M315T90	315.203	1.49848	hmdb::Gibberellin A12 7-aldehyde; E10; true; HMDB0039484	315.202	[M-H]-	74.3	51.4	85.8	50	96.95593:43 128.02847:51 128.03325:153 178.07219:43 271.16995:51 315.19858:102	Gibberellin A12 7-aldehyde	C20H28O3	Lipids and lipid-like molecules	Prenol lipids	HMDB0039484	C06093	-
negative	neg-M363T182	363.18	3.04165	hmdb::Gibberellin A123; E10; true; HMDB0036944	363.182	[M-H]-	73.9	56.3	65.4	70	122.063:43 153.05122:43 163.04771:51 189.05923:43 205.13666:43 221.09277:43 229.13547:51 235.02173:43 251.07744:43 255.13164:51 259.1618:43 271.17117:43 273.16321:102 281.12421:43 289.17807:43 305.14124:43 317.13492:101 317.16992:750 319.19858:641 320.92422:43 327.1492:43 345.20401:51 347.1319:152 363.1575:152 363.22974:816	Gibberellin A123	C20H28O6	Lipids and lipid-like molecules	Prenol lipids	HMDB0036944	null	-
negative	neg-M391T174	391.139	2.89763	hmdb::Gibberellin A22; E10; true; HMDB0036891	391.136	[M+FA-H]-	71.4	47.9	71	66.7	59.00992:51 98.9895:43 150.017:51 165.00507:43 181.04652:51 189.09711:43 215.02988:43 231.10728:51 269.11252:43 283.08618:51 301.20044:43 315.12549:254 327.10632:51 333.1088:43 345.10791:101 345.13138:469 347.12186:102 361.13275:43 373.11197:51 391.12375:152 391.2626:102	Gibberellin A22	C19H22O6	Lipids and lipid-like molecules	Prenol lipids	HMDB0036891	null	-
negative	neg-M345T219	345.169	3.64693	hmdb::Gibberellin A64; E20; true; HMDB0036894	345.172	[M-H]-	86.3	85.2	76.8	71.4	133.10347:22 255.2039:25 257.15231:51 283.16522:607 299.20926:51 301.17975:1457 309.19058:25 315.13184:102 315.64053:51 345.12524:101 345.16696:390 345.22174:101 345.22958:51	Gibberellin A64	C20H26O5	Lipids and lipid-like molecules	Prenol lipids	HMDB0036894	null	-
negative	neg-M379T161_2	379.139	2.6862	hmdb::Gibberellin A75; E10; true; HMDB0036893	379.138	[M-H]-	72.8	47.3	82.2	66.7	73.03188:43 101.02263:43 114.05516:51 123.03931:51 129.62099:43 151.03439:51 159.03:43 179.06906:43 193.10576:43 203.02443:51 206.07266:102 206.08676:254 217.04233:51 240.12648:43 247.09285:51 263.14563:43 291.07156:51 291.10269:102 305.05225:43 317.12164:102 326.17648:51 335.14282:102 344.10049:43 361.11249:51 371.03024:51 379.13339:595	Gibberellin A75	C19H24O8	Lipids and lipid-like molecules	Prenol lipids	HMDB0036893	null	-
negative	neg-M347T181	347.15	3.0142	hmdb::Gibberellin A77; E10; true; HMDB0037004	347.15	[M-H]-	85.8	75.3	81.7	83.3	58.00578:102 71.05085:102 147.08139:43 155.10767:102 161.05119:43 199.15599:43 211.11182:102 223.1371:51 229.10565:51 229.16092:153 231.1696:102 241.1657:254 251.11743:43 259.164:254 261.34073:43 271.13876:102 285.12149:51 285.13333:102 301.10532:51 301.14188:413 303.16269:917 310.21948:43 347.1554:3515 347.2522:102	Gibberellin A77	C19H24O6	Lipids and lipid-like molecules	Prenol lipids	HMDB0037004	null	-
negative	neg-M363T192	363.144	3.19327	hmdb::Gibberellin A91; E10; true; HMDB0040651	363.147	[M-H]-	80.6	69.2	79.2	66.7	80.96436:43 107.04931:51 129.06493:43 137.09288:51 153.05267:43 171.09366:51 193.0625:43 197.08054:51 229.11787:51 231.16479:102 245.12999:43 259.17917:51 273.14386:102 275.15942:203 283.15869:43 289.15335:51 301.14587:152 317.12643:102 317.15146:152 319.15244:904 327.19644:43 345.0751:51 345.23419:254 363.14026:1425	Gibberellin A91	C19H24O7	Lipids and lipid-like molecules	Prenol lipids	HMDB0040651	null	-
negative	neg-M363T167	363.144	2.78685	hmdb::Gibberellin A91; E10; true; HMDB0040651	363.145	[M-H]-	86.9	82.9	75.7	83.3	59.01965:102 83.04312:51 95.05482:51 99.04789:102 107.05374:51 121.06139:102 133.07068:51 135.08664:152 139.07954:203 143.08527:102 146.05815:102 149.09074:102 159.08659:152 161.09758:152 172.09454:102 190.04318:51 197.0948:102 201.12849:102 205.09042:102 213.12407:102 217.16257:153 219.17004:102 227.0976:43 229.14825:102 237.12511:102 239.14661:692 245.1241:102 247.17935:102 255.1429:254 257.151…	Gibberellin A91	C19H24O7	Lipids and lipid-like molecules	Prenol lipids	HMDB0040651	null	-
negative	neg-M409T162	409.149	2.69478	hmdb::Gibberellin A91; E10; true; HMDB0040651	409.151	[M+FA-H]-	72.9	64.1	65.1	66.7	58.00482:203 109.01493:43 119.0811:102 119.09029:203 133.06874:43 159.07547:51 161.09174:51 165.05952:43 203.08383:43 215.08932:51 224.0096:51 232.02339:51 251.14532:43 255.13052:51 257.15067:254 269.04242:43 275.16364:959 292.08255:43 301.15024:51 308.14426:43 319.15939:254 323.12476:43 347.13538:43 363.11551:97 363.14496:3093 370.49686:43 381.13367:51 391.12921:51 409.13083:102	Gibberellin A91	C19H24O7	Lipids and lipid-like molecules	Prenol lipids	HMDB0040651	null	-
negative	neg-M345T184_1	345.134	3.06078	hmdb::Gibberellin A92; E10; true; HMDB0040648	345.136	[M-H]-	87.4	74.2	85	100	58.00362:102 58.0079:254 71.01414:102 73.03021:330 85.03033:43 97.0265:51 159.12012:102 169.10522:51 175.10609:43 181.05286:102 185.14703:102 197.13408:102 201.11441:102 221.1344:102 225.12131:51 227.14188:203 229.16296:339 231.13538:43 237.12277:443 239.13124:249 239.14644:1430 241.09149:102 249.19867:43 255.14272:254 257.1629:1113 265.12665:152 283.05542:51 283.12866:202 299.13016:102 301.14664…	Gibberellin A92	C19H22O6	Lipids and lipid-like molecules	Prenol lipids	HMDB0040648	null	-
negative	neg-M361T172	361.13	2.87342	hmdb::Gibberellin A93; E10; true; HMDB0031366	361.128	[M-H]-	77.2	46.7	79.4	100	59.01424:51 83.04688:102 87.04237:51 93.03413:51 93.03548:51 99.05196:43 109.02376:51 109.02962:51 121.02722:153 135.04236:102 135.0554:51 141.10841:43 149.04933:51 153.0874:43 159.05974:51 161.05986:153 171.09918:51 176.03421:51 179.01988:51 183.14053:43 201.07033:51 201.11812:203 209.1129:153 215.0856:43 229.10098:51 231.14996:43 237.13754:51 251.06355:43 255.09073:51 271.08969:101 271.09894:25…	Gibberellin A93	C19H22O7	Lipids and lipid-like molecules	Prenol lipids	HMDB0031366	null	-
negative	neg-M363T207	363.18	3.4449	hmdb::Gibberellin A97; E10; true; HMDB0041496	363.183	[M-H]-	82.6	65.1	90.4	83.3	44.9998:43 61.98532:51 235.11725:43 255.13727:51 263.15424:43 275.17572:51 301.17075:51 317.17975:102 319.17334:102 327.21777:43 345.17035:51 345.17557:51 363.17679:275 363.20624:101 363.23566:51	Gibberellin A97	C20H28O6	Lipids and lipid-like molecules	Prenol lipids	HMDB0041496	null	-
negative	neg-M377T414	377.161	6.90043	hmdb::Gibberellin A99; E10; true; HMDB0041231	377.163	[M-H]-	73.4	58.9	71.1	50	44.99733:153 97.93578:152 100.92761:51 114.92758:102 114.9351:203 291.19434:43 315.15771:51 315.16272:51 331.20978:51 331.26089:102 333.16745:102 373.12766:51 373.13309:51 377.16061:527	Gibberellin A99	C20H26O7	Lipids and lipid-like molecules	Prenol lipids	HMDB0041231	null	-
negative	neg-M377T184	377.161	3.07005	hmdb::Gibberellin A99; E10; true; HMDB0041231	377.171	[M-H]-	75.8	67.7	65.5	50	61.98792:51 239.17169:43 261.14453:43 271.16312:152 277.14694:51 289.0694:51 315.15628:102 323.19299:43 359.13211:202 359.14276:535 377.08234:51 377.16412:392	Gibberellin A99	C20H26O7	Lipids and lipid-like molecules	Prenol lipids	HMDB0041231	null	-
positive	pos-M260T55	260.053	0.916458	hmdb::Glucosamine 6-phosphate; ENone; false; HMDB0001254	260.053	[M+H]+	71.3	22	87.8	100	38.96322:8003 56.04855:51 70.06519:688 74.01663:51 82.06649:51 84.04215:102 84.08205:102 86.05694:102 88.10086:102 94.0386:43 99.03631:51 101.04735:51 112.0424:43 114.06828:153 116.06844:102 126.05236:51 128.99834:51 132.05739:51 142.07986:51 145.061:51 154.05589:51 159.01668:102 169.08095:51 191.97958:43 197.08289:102 212.10477:43 219.00417:51 232.12987:43 242.10738:102 245.08112:43 260.0545:674…	Glucosamine 6-phosphate	C6H14NO8P	Organic oxygen compounds	Organooxygen compounds	HMDB0001254	C00352	-
negative	neg-M318T61	318.057	1.01345	hmdb::Glucosamine 6-phosphate; ENone; false; HMDB0001254	318.057	[M+Hac-H]-	74.6	71.7	56.8	50	74.0218:43 78.95888:611 88.04318:43 96.96139:2263 96.97245:1361 99.57104:43 110.02163:51 124.00525:51 124.0287:51 146.09612:43 162.03903:43 167.03676:51 172.10486:43 185.04729:51 300.07953:43 318.0575:51	Glucosamine 6-phosphate	C6H14NO8P	Organic oxygen compounds	Organooxygen compounds	HMDB0001254	C00352	-
positive	pos-M261T61	261.037	1.02449	hmdb::Glucose 6-phosphate; E25; false; HMDB0001401	261.036	[M+H]+	76	45.4	83.6	85.7	41.03769:102 46.06332:43 69.03299:152 80.9757:152 84.08282:153 85.02791:729 86.09811:254 88.03975:43 95.0662:51 97.02429:152 97.0312:203 98.98418:1452 103.03827:43 109.02626:203 114.04095:51 127.01873:51 132.08945:152 132.10237:612 144.10532:51 148.05252:102 174.03912:43 207.04607:43 261.12082:51	Glucose 6-phosphate	C6H13O9P	Organic oxygen compounds	Organooxygen compounds	HMDB0001401	C00092	-
positive	pos-M289T146	289.09	2.43703	hmdb::Glucosylisomaltol; E20; true; HMDB0038341	289.091	[M+H]+	71.1	34.2	82.1	75	43.01752:153 55.0154:102 69.03443:309 71.04849:203 73.03031:153 81.03415:324 83.04861:102 84.08186:153 86.09323:102 91.04942:51 93.03226:51 96.7303:102 97.02882:5305 98.03275:102 99.04604:152 103.0401:102 107.05208:153 109.02815:254 110.03327:152 111.04449:203 115.03317:102 121.06625:102 125.02374:153 127.04137:3030 130.08051:153 137.05769:102 142.12549:102 145.04456:102 145.0547:203 149.05251:10…	Glucosylisomaltol	C12H16O8	Organic oxygen compounds	Organooxygen compounds	HMDB0038341	null	-
negative	neg-M245T120	245.114	1.99405	hmdb::Glutamylvaline; E10; true; HMDB0028832	245.113	[M-H]-	82.6	67	79.6	83.3	100.07206:43 115.00936:51 116.07185:646 128.03409:102 129.10555:153 157.12978:51 183.10448:51 201.11649:51 201.12445:152 227.09796:203 245.11375:253	Glutamylvaline	C10H18N2O5	Organic acids and derivatives	Carboxylic acids and derivatives	HMDB0028832	null	-
negative	neg-M245T61	245.114	1.02198	hmdb::Glutamylvaline; E10; true; HMDB0028832	245.115	[M-H]-	81.5	56.8	91.1	83.3	72.04498:43 79.95431:51 80.96435:153 116.06522:51 125.01992:43 128.04274:51 130.09563:43 159.58046:43 163.03812:51 183.1078:43 201.1136:51 201.12157:102 227.08795:51 245.11176:102	Glutamylvaline	C10H18N2O5	Organic acids and derivatives	Carboxylic acids and derivatives	HMDB0028832	null	-
negative	neg-M245T83	245.114	1.38076	hmdb::Glutamylvaline; E10; true; HMDB0028832	245.115	[M-H]-	85.2	68.4	91.3	83.3	71.01537:51 98.06123:43 102.04967:51 102.05818:102 115.08017:51 116.07188:309 118.35658:51 128.03242:152 152.99634:51 155.11896:43 157.12416:102 174.03488:43 183.10391:153 201.11177:51 201.12172:203 227.1033:203 245.12137:367	Glutamylvaline	C10H18N2O5	Organic acids and derivatives	Carboxylic acids and derivatives	HMDB0028832	null	-
negative	neg-M245T149	245.114	2.47542	hmdb::Glutamylvaline; E10; true; HMDB0028832	245.103	[M-H]-	78.6	59.8	80.8	66.7	41.99833:43 71.01324:51 78.95718:51 95.94048:43 102.05875:102 107.98496:43 111.01892:51 116.07864:153 128.03169:51 141.11192:43 157.12712:51 201.11948:51 201.12546:203 227.08209:51 245.11269:153	Glutamylvaline	C10H18N2O5	Organic acids and derivatives	Carboxylic acids and derivatives	HMDB0028832	null	-
positive	pos-M247T61	247.129	1.01635	hmdb::Glutamylvaline; E20; true; HMDB0028832	247.129	[M+H]+	74.5	59.4	61.3	69.6	41.03874:102 46.08157:43 55.05176:203 56.05011:203 58.04911:51 59.04826:43 69.07156:153 70.06465:203 72.08046:2519 73.08167:51 83.06109:102 84.0442:1835 84.07767:102 85.04862:102 86.09679:1342 98.0615:51 101.05248:51 102.05569:414 110.05629:51 116.07401:102 118.08398:859 126.04561:51 129.07924:51 130.04614:102 132.07793:51 138.08784:102 148.04536:51 148.06586:102 155.10295:51 155.11519:102 158.08…	Glutamylvaline	C10H18N2O5	Organic acids and derivatives	Carboxylic acids and derivatives	HMDB0028832	null	-
negative	neg-M149T55	149.046	0.9135	hmdb::Glyceraldehyde; E40; true; HMDB0001051	149.047	[M+Hac-H]-	88	95.8	77.9	50	41.99598:43 57.00081:43 59.01433:496 71.01301:152 89.01965:51	Glyceraldehyde	C3H6O3	Organic oxygen compounds	Organooxygen compounds	HMDB0001051	C02154	-
positive	pos-M331T412	331.283	6.86532	hmdb::Glycerol 1-hexadecanoate; ENone; false; HMDB0031074	331.284	[M+H]+	85.8	84.3	88.1	43.3	41.0403:51 57.06992:543 67.0535:102 71.08591:672 79.05389:51 81.06902:203 83.08518:203 85.1002:203 95.08099:203 95.08784:203 98.9853:153 107.08623:43 109.09927:331 113.1308:102 123.10707:51 123.12265:102 125.12809:102 145.11627:51 151.14496:102 221.23718:102 239.23648:906 240.25394:102 257.25003:254 313.25705:361 313.27194:1392 314.27927:102 331.2085:102	Glycerol 1-hexadecanoate	C19H38O4	Lipids and lipid-like molecules	Glycerolipids	HMDB0031074	null	-
positive	pos-M359T464	359.313	7.72758	hmdb::Glycerol 1-octadecanoate; E40; true; HMDB0031075	359.314	[M+H]+	73	44	76.6	80	43.05284:34 55.05329:17 57.07068:68 67.03829:17 67.05093:68 71.04543:17 71.08567:85 79.05494:17 81.07008:85 83.08756:68 85.10004:51 95.08225:85 97.06956:17 97.11799:17 107.08473:17 109.09924:51 111.10883:17 111.11327:34 123.11337:17 123.12428:34 127.14507:14 130.155:34 135.11757:34 137.13417:34 161.11981:14 177.12:17 195.13269:14 217.18216:17 246.96738:14 249.26753:34 255.13858:14 267.26013:85 27…	Glycerol 1-octadecanoate	C21H42O4	Lipids and lipid-like molecules	Glycerolipids	HMDB0031075	null	-
negative	neg-M464T364	464.312	6.0717	hmdb::Glycocholic acid; E10; false; HMDB0000138	464.312	[M-H]-	71.9	64.5	75	100	78.95686:203 119.94524:43 140.01126:153 166.03133:51 196.0329:254 198.62648:43 267.27866:254 403.23038:51 464.31149:2006 464.34177:621	Glycocholic acid	C26H43NO6	Lipids and lipid-like molecules	Sterol Lipids	HMDB0000138	C01921	-
negative	neg-M221T153	221.093	2.54676	hmdb::Glycyl-Phenylalanine; E10; true; HMDB0028848	221.094	[M-H]-	85	80.2	81.4	66.7	40.01804:43 73.03688:51 89.0379:43 103.05299:51 139.03668:43 164.06096:51 177.07069:51 221.05037:51 221.09212:254	Glycyl-Phenylalanine	C11H14N2O3	Organic acids and derivatives	Carboxylic acids and derivatives	HMDB0028848	null	-
negative	neg-M365T155	365.098	2.58148	hmdb::Glycyrol; E10; true; HMDB0033882	365.098	[M-H]-	71.3	47.9	81.1	50	84.04292:51 119.04784:43 128.0338:51 136.03506:43 148.07275:51 163.04271:43 167.06154:51 175.03047:51 179.03008:43 191.07285:51 191.08449:253 205.05278:43 215.07637:102 233.11064:51 236.11069:51 251.10938:43 259.09708:51 293.00467:43 303.09775:102 319.12695:51 321.10144:152 321.11908:101 332.09821:43 347.09131:102 357.2113:51 365.08521:393 365.10397:422 365.19519:152	Glycyrol	C21H18O6	Phenylpropanoids and polyketides	Isoflavonoids	HMDB0033882	C16968	-
positive	pos-M309T152	309.107	2.52588	hmdb::Glyinflanin H; E10; true; HMDB0041303	309.11	[M+H]+	77.5	55.1	80.5	83.3	44.04187:51 53.04084:43 55.05257:51 60.07745:43 67.05115:51 69.0666:51 70.0667:486 71.0527:51 72.08134:203 75.05097:43 78.03092:51 79.05502:102 84.0464:203 84.07859:203 85.06767:51 86.09772:254 88.02353:51 94.06626:51 96.04708:51 98.0555:51 104.04354:102 104.05786:102 106.06116:152 107.06561:51 110.05432:51 114.05379:102 116.06895:102 119.04356:51 120.07834:585 122.01239:51 123.0475:102 127.0306:…	Glyinflanin H	C19H16O4	Phenylpropanoids and polyketides	2-arylbenzofuran flavonoids	HMDB0041303	null	-
positive	pos-M360T58_2	360.165	0.965808	hmdb::Grepafloxacin; E10; true; HMDB0014509	360.167	[M+H]+	81.5	78.2	86.4	66.7	38.96222:153 45.0358:51 57.07085:43 61.02573:51 65.04173:51 70.06674:1984 72.07903:102 73.03223:51 74.575:43 81.03495:153 83.04944:153 84.08269:152 86.09799:102 91.05031:51 95.05244:152 97.02147:51 98.06013:102 100.07676:1909 101.06384:51 106.05162:51 109.01896:51 111.0441:254 112.05102:102 114.0695:51 115.04032:102 118.06592:51 120.06377:51 121.02882:473 122.06908:102 124.06597:102 126.09325:102…	Grepafloxacin	C19H22FN3O3	Organoheterocyclic compounds	Quinolines and derivatives	HMDB0014509	C11368	-
positive	pos-M152T84	152.056	1.39397	hmdb::Guanine; E20; true; HMDB0000132	152.057	[M+H]+	82	76.4	79.3	50	43.02901:51 46.97752:43 55.0272:102 56.04845:152 57.32439:43 61.01005:51 63.01012:152 72.99088:43 80.0212:102 84.04327:51 85.02568:43 93.01051:51 106.04745:51 107.05037:51 110.03298:491 134.05405:51 135.02959:1015 136.5627:43 152.0614:1252	Guanine	C5H5N5O	Organoheterocyclic compounds	Imidazopyrimidines	HMDB0000132	C00242	-
positive	pos-M152T142_1	152.056	2.36564	hmdb::Guanine; ENone; false; HMDB0000132	152.057	[M+H]+	84.7	81.5	84.1	60	69.05468:43 80.02661:102 95.03699:43 110.03241:203 135.02606:422 135.03421:306 152.05617:1300	Guanine	C5H5N5O	Organoheterocyclic compounds	Imidazopyrimidines	HMDB0000132	C00242	-
positive	pos-M152T60	152.055	0.995283	hmdb::Guanine; ENone; false; HMDB0000132	152.057	[M+H]+	82.2	65.1	72.9	100	38.95897:102 43.03201:102 55.03174:153 56.04883:102 66.03642:153 72.08382:102 82.03904:102 84.08132:102 93.04384:203 98.03628:43 109.0509:153 110.03549:1101 121.03301:51 128.04745:43 135.02769:2392 152.04048:50 152.05606:1650	Guanine	C5H5N5O	Organoheterocyclic compounds	Imidazopyrimidines	HMDB0000132	C00242	-
positive	pos-M152T51_1	152.07	0.845725	hmdb::Guanine; ENone; false; HMDB0000132	152.057	[M+H]+	82.2	65.1	72.9	100	38.95897:102 43.03201:102 55.03174:153 56.04883:102 66.03642:153 72.08382:102 82.03904:102 84.08132:102 93.04384:203 98.03628:43 109.0509:153 110.03549:1101 121.03301:51 128.04745:43 135.02769:2392 152.04048:50 152.05606:1650	Guanine	C5H5N5O	Organoheterocyclic compounds	Imidazopyrimidines	HMDB0000132	C00242	-
positive	pos-M284T140	284.099	2.33767	hmdb::Guanosine; E20; true; HMDB0000133	284.101	[M+H]+	88	84.8	79.2	81.8	45.03822:51 57.02785:51 57.03421:203 61.02837:102 69.03201:153 70.06713:102 73.029:102 82.03558:102 84.04177:51 85.02676:102 92.02446:43 94.03552:51 103.03551:51 107.03431:51 109.04246:51 109.04979:203 110.03586:1374 112.07481:51 115.03277:51 117.04893:51 125.0578:51 132.08459:51 133.04163:102 134.04601:153 134.60905:153 135.02805:6092 136.02022:254 137.04726:1718 138.03528:51 141.09563:51 147.05…	Guanosine	C10H13N5O5	Nucleosides, nucleotides, and analogues	Purine nucleosides	HMDB0000133	C00387	-
positive	pos-M284T59_1	284.099	0.991442	hmdb::Guanosine; E20; true; HMDB0000133	284.098	[M+H]+	80.4	71.7	77.7	54.5	38.96457:153 44.0506:153 70.06391:51 72.07614:102 72.07852:203 74.72614:43 82.04362:51 84.0435:757 84.08083:153 88.04167:102 91.05371:51 97.07337:43 102.05789:254 107.03352:102 109.049:102 110.03214:203 117.04362:51 118.08038:102 129.10428:51 130.04247:203 131.08371:51 135.02574:905 137.0466:619 144.09956:51 146.06137:43 148.06036:612 148.0672:608 151.5887:102 152.05582:13975 152.85678:102 155.12…	Guanosine	C10H13N5O5	Nucleosides, nucleotides, and analogues	Purine nucleosides	HMDB0000133	C00387	-
negative	neg-M282T140	282.084	2.32652	hmdb::Guanosine; ENone; false; HMDB0000133	282.086	[M-H]-	96.8	92.6	96.9	100	108.02332:203 125.02312:51 133.0153:335 150.03815:1115 204.06335:43 282.0817:347	Guanosine	C10H13N5O5	Nucleosides, nucleotides, and analogues	Purine nucleosides	HMDB0000133	C00387	-
negative	neg-M457T457	457.365	7.61403	hmdb::Heliantriol C; E10; true; HMDB0038802	457.365	[M-H]-	73.9	69.4	59.2	50	281.23721:11 366.35602:11 378.18311:25 399.30319:13 413.30896:13 413.99429:11 427.35587:38 457.25504:38 457.35715:261	Heliantriol C	C30H50O3	Lipids and lipid-like molecules	Prenol lipids	HMDB0038802	null	-
negative	neg-M269T462	269.247	7.69935	hmdb::Heptadecanoic acid; E10; false; HMDB0002259	269.248	[M-H]-	85.5	88	77.8	50	269.24448:68	Heptadecanoic acid	C17H34O2	Lipids and lipid-like molecules	Fatty Acyls	HMDB0002259	null	-
positive	pos-M344T160	344.226	2.66647	hmdb::Heptaethylene glycol; E20; true; HMDB0061835	344.229	[M+NH4]+	75.3	73.1	56.8	45.2	37.99854:43 43.01659:153 45.03437:10741 45.36193:51 55.01635:51 56.05222:51 69.06689:51 70.06818:321 72.07807:254 73.06606:203 80.05473:102 84.0828:102 86.09678:357 87.03999:384 88.0384:102 89.04779:177 89.06104:19091 90.05894:153 91.07983:102 93.06976:51 95.08804:102 97.03389:43 101.05247:51 102.05992:102 107.06751:102 113.0772:51 116.05885:101 116.06793:386 117.07149:51 120.07269:102 121.10111:…	Heptaethylene glycol	C14H30O8	Organic oxygen compounds	Organooxygen compounds	HMDB0061835	null	-
negative	neg-M285T224	285.206	3.73076	hmdb::Hexadecanedioic acid; E10; true; HMDB0000672	285.208	[M-H]-	84.8	91.3	70.6	50	137.0977:43 193.03888:43 223.16359:43 239.20644:102 285.20328:2537	Hexadecanedioic acid	C16H30O4	Lipids and lipid-like molecules	Fatty Acyls	HMDB0000672	C19615	-
negative	neg-M269T188	269.094	3.13972	hmdb::Histidinyl-Aspartate; E10; true; HMDB0028881	269.093	[M-H]-	73.4	58.8	79.9	55.6	79.95509:51 91.0203:43 96.96409:153 115.0783:43 136.05965:43 149.01924:51 156.08562:43 161.03235:51 223.0928:43 225.10008:51 251.12201:51 269.09464:102 269.13611:102	Histidinyl-Aspartate	C10H14N4O5	Organic acids and derivatives	Carboxylic acids and derivatives	HMDB0028881	null	-
negative	neg-M267T95	267.146	1.57667	hmdb::Histidinyl-Isoleucine; E10; true; HMDB0028888	267.145	[M-H]-	77.2	64	73.8	57.1	59.01107:51 78.03872:43 92.02522:51 108.01736:51 108.05823:102 130.08278:51 130.09079:51 206.12431:43 223.15289:51 267.13876:153	Histidinyl-Isoleucine	C12H20N4O3	Organic acids and derivatives	Carboxylic acids and derivatives	HMDB0028888	null	-
negative	neg-M247T168	247.118	2.80517	hmdb::Histidylproline diketopiperazine; E10; true; HMDB0002053	247.118	[M-H]-	73.8	53	77.7	50	47.01588:43 75.00396:51 75.00883:254 93.0372:51 96.9619:203 108.01668:102 114.36313:43 151.04602:43 165.0563:153 167.07556:43 171.09581:102 181.06256:43 199.11885:51 201.117:102 215.12384:51 227.1218:51 247.01732:102 247.07912:102 247.11884:253 247.15195:252 247.16078:280	Histidylproline diketopiperazine	C12H16N4O2	Organic acids and derivatives	Carboxylic acids and derivatives	HMDB0002053	null	-
negative	neg-M405T429	405.171	7.14926	hmdb::Honyucitrin; E10; true; HMDB0033536	405.173	[M-H]-	76.1	46.1	75	100	84.93645:102 99.92117:51 99.92398:327 115.91689:51 116.9289:367 171.06503:43 268.01501:51 294.04547:43 325.16702:51 369.3255:43 380.09088:51 387.1474:51 403.86127:51 405.16592:743	Honyucitrin	C25H26O5	Phenylpropanoids and polyketides	Flavonoids	HMDB0033536	null	-
negative	neg-M543T258	543.332	4.3047	hmdb::Hovenidulcigenin A; E10; true; HMDB0041027	543.33	[M-H]-	72.1	58.3	75.6	50	407.28326:43 453.20023:43 471.26608:51 481.28888:43 487.30176:51 497.14206:51 499.31393:51 501.35217:51 525.3689:51 533.25397:51 543.25421:152 543.30658:202 543.33606:497 543.39825:202	Hovenidulcigenin A	C32H48O7	Lipids and lipid-like molecules	Prenol lipids	HMDB0041027	null	-
positive	pos-M237T215	237.184	3.59063	hmdb::Humulene diepoxide A; E10; true; HMDB0040712	237.184	[M+H]+	70.5	24.4	81.3	100	52.03169:43 73.04602:51 79.05952:43 81.0684:102 93.07436:102 109.09866:51 115.05589:43 123.11272:51 133.09413:51 137.09727:51 149.09723:51 159.12016:51 177.11159:51 219.16994:51 237.19476:102	Humulene diepoxide A	C15H24O2	Organoheterocyclic compounds	Epoxides	HMDB0040712	null	-
negative	neg-M149T203	149.061	3.38115	hmdb::Hydrocinnamic acid; E10; true; HMDB0000764	149.062	[M-H]-	89.8	83.8	91.1	75	101.03485:43 105.06686:51 108.02038:51 131.05528:51 149.06664:531	Hydrocinnamic acid	C9H10O2	Phenylpropanoids and polyketides	Phenylpropanoic acids	HMDB0000764	C05629	-
positive	pos-M162T82	162.075	1.37393	hmdb::hydroxybutyrylglycine; E10; true; HMDB0094716	162.076	[M+H]+	70.7	46.7	68.6	66.7	42.03445:76 47.99143:51 60.04889:25 70.06536:76 72.03947:25 74.00719:284 84.0451:25 98.05844:25 99.02855:76 103.03795:76 116.05421:192 120.00648:76 126.05345:76 144.03099:25 162.04263:25 162.04979:51	hydroxybutyrylglycine	C6H11NO4	Organic acids and derivatives	Carboxylic acids and derivatives	HMDB0094716	null	-
negative	neg-M341T410	341.141	6.8371	hmdb::Hydroxygaleon; E10; true; HMDB0031535	341.142	[M-H]-	79.2	58.3	86.2	66.7	79.95238:43 84.93659:102 116.92148:51 116.93059:254 273.2168:43 297.21313:51 323.10718:43 341.11926:101 341.13223:203 341.16336:101	Hydroxygaleon	C20H22O5	Phenylpropanoids and polyketides	Diarylheptanoids	HMDB0031535	null	-
positive	pos-M276T161	276.179	2.68272	hmdb::Hydroxyhexanoycarnitine; E10; true; HMDB0013131	276.181	[M+H]+	70.5	43.2	68.4	68.8	42.03745:102 45.0331:43 55.05453:254 56.05081:102 67.05106:51 70.0631:1159 71.04908:1760 72.08366:43 77.04056:51 81.06506:51 83.08885:254 84.07985:102 86.0951:102 88.07491:368 90.05323:102 91.0647:51 95.08765:102 97.09991:253 99.04238:102 103.0506:51 105.06438:51 107.06131:51 112.04597:43 117.05439:203 120.08616:102 125.09328:152 126.08775:102 128.06148:51 130.05212:51 132.08717:102 134.0795:3233…	Hydroxyhexanoycarnitine	C13H25NO5	Lipids and lipid-like molecules	Fatty Acyls	HMDB0013131	null	-
negative	neg-M281T157	281.104	2.62497	hmdb::Hydroxy-lacosamide; E10; true; HMDB0061146	281.113	[M-H]-	79.6	78	81.3	46.2	61.98608:51 73.02848:51 93.03244:51 96.95287:51 137.02072:51 152.00569:43 175.06757:51 192.06206:51 219.05246:51 221.04778:51 237.09378:102 263.08609:51 281.1048:396	Hydroxy-lacosamide	C13H18N2O5	Organic acids and derivatives	Carboxylic acids and derivatives	HMDB0061146	null	-
negative	neg-M208T173	208.062	2.88383	hmdb::Hydroxyphenylacetylglycine; E10; true; HMDB0000735	208.066	[M-H]-	71.9	46.8	79.8	50	63.94727:51 78.96671:51 79.02037:102 84.0441:51 104.06084:43 122.05733:51 148.99065:43 164.06892:102 190.05466:43 208.05293:102	Hydroxyphenylacetylglycine	C10H11NO4	Organic acids and derivatives	Carboxylic acids and derivatives	HMDB0000735	C05596	-
positive	pos-M245T89	245.113	1.48182	hmdb::Hydroxyprolyl-Hydroxyproline; E10; true; HMDB0028864	245.113	[M+H]+	73.6	33.5	91.1	83.3	41.03586:51 57.06893:102 67.93372:43 70.06686:744 72.93757:102 84.04536:739 84.07755:102 87.04252:102 102.04994:51 113.03539:153 114.09625:102 116.06944:696 119.05327:43 134.08481:43 162.96602:43 181.08646:51 186.11856:43 209.05876:51 209.09125:51 227.09415:203 227.10472:203 245.14961:102	Hydroxyprolyl-Hydroxyproline	C10H16N2O5	Organic acids and derivatives	Carboxylic acids and derivatives	HMDB0028864	null	-
positive	pos-M245T83	245.149	1.39114	hmdb::Hydroxyprolyl-Isoleucine; E10; true; HMDB0028866	245.149	[M+H]+	70.5	80.2	24.7	44.4	57.0388:102 58.06564:1800 59.07465:254 60.07929:823 61.03426:43 69.85623:102 70.06293:3997 71.01103:102 72.08468:102 84.08233:203 86.08981:102 88.06956:102 88.07615:152 100.07211:1017 112.06984:102 114.054:1089 116.06918:349 123.05248:51 127.08477:102 130.08438:102 140.05814:51 140.07309:628 158.0652:51 158.08109:203 209.05695:102 212.06215:43 227.09869:102 234.08342:43 245.14563:14783	Hydroxyprolyl-Isoleucine	C11H20N2O4	Organic acids and derivatives	Carboxylic acids and derivatives	HMDB0028866	null	-
positive	pos-M245T59_2	245.149	0.985883	hmdb::Hydroxyprolyl-Isoleucine; E10; true; HMDB0028866	245.149	[M+H]+	74.9	80.2	28.5	77.8	38.96757:51 42.03462:102 44.05186:153 46.0649:43 56.0485:102 58.06673:3355 59.0725:647 60.07493:199 60.07928:2184 65.03573:43 68.04897:304 69.06854:153 70.02166:102 70.06396:13270 71.01089:102 71.06651:203 72.07617:152 74.0214:102 82.06388:153 84.04208:657 84.0807:1147 85.02577:102 85.05167:203 85.08664:102 86.05556:102 86.09464:152 88.07575:102 98.05498:102 99.76977:102 100.07433:3622 102.05611:…	Hydroxyprolyl-Isoleucine	C11H20N2O4	Organic acids and derivatives	Carboxylic acids and derivatives	HMDB0028866	null	-
positive	pos-M229T146	229.118	2.43251	hmdb::Hydroxyprolyl-Proline; E20; true; HMDB0028871	229.105	[M+H]+	77.7	87.6	31	75	30.36871:43 39.0235:102 41.03817:254 43.0547:102 44.04987:857 56.04853:153 57.05691:102 65.03929:43 67.04981:51 69.0711:2384 69.84929:102 70.06538:10099 70.57049:51 72.04664:51 80.04681:43 82.06558:102 84.08245:451 85.83607:102 86.0743:90 86.09644:15820 86.40419:51 87.67352:51 91.05139:51 96.08301:102 98.05567:51 103.04935:43 112.0165:51 114.05866:51 115.71564:153 116.07238:17059 116.58576:51 119…	Hydroxyprolyl-Proline	C10H16N2O4	Organic acids and derivatives	Carboxylic acids and derivatives	HMDB0028871	null	-
positive	pos-M110T101	110.034	1.68977	hmdb::Hypotaurine; ENone; false; HMDB0000965	110.034	[M+H]+	74.8	75	73.3	50	110.03524:43	Hypotaurine	C2H7NO2S	Organic acids and derivatives	Sulfinic acids and derivatives	HMDB0000965	C00519	-
negative	neg-M135T59	135.031	0.98515	hmdb::Hypoxanthine; E20; false; HMDB0000157	135.031	[M-H]-	79.1	71.9	77.9	42.9	50.00521:43 65.01518:480 66.01185:254 92.02298:1477 107.03397:43 133.01985:51 135.03055:785	Hypoxanthine	C5H4N4O	Organoheterocyclic compounds	Imidazopyrimidines	HMDB0000157	C00262	-
negative	neg-M135T105	135.032	1.7576	hmdb::Hypoxanthine; ENone; false; HMDB0000157	135.031	[M-H]-	72	50.6	72.9	50	65.01314:17 135.02774:17	Hypoxanthine	C5H4N4O	Organoheterocyclic compounds	Imidazopyrimidines	HMDB0000157	C00262	-
positive	pos-M599T249	599.406	4.14933	hmdb::Idoxanthin; E10; true; HMDB0040656	599.411	[M+H]+	76	73.9	58.9	45.2	51.26458:43 57.06587:102 77.03963:43 93.0629:51 93.06426:102 95.07974:102 99.04129:43 105.06755:102 107.09212:102 109.06415:102 119.08687:102 121.09637:203 128.12372:43 130.15489:895 133.10118:102 135.08315:153 135.12068:153 137.09947:102 143.07684:51 145.10609:203 147.0798:102 151.06551:51 151.07932:153 155.108:102 157.10437:152 159.11353:102 161.13365:102 163.11272:203 165.08583:1295 166.09039:…	Idoxanthin	C40H54O4	Lipids and lipid-like molecules	Prenol lipids	HMDB0040656	null	-
negative	neg-M163T156	163.077	2.59473	hmdb::Indane; E10; true; HMDB0059837	163.077	[M+FA-H]-	79.3	55.9	75	100	40.02053:43 117.03255:43	Indane	C9H10	Benzenoids	Indanes	HMDB0059837	null	-
negative	neg-M177T228	177.092	3.80028	hmdb::Indane; E10; true; HMDB0059837	177.091	[M+Hac-H]-	86.1	75	75	100	117.03686:43	Indane	C9H10	Benzenoids	Indanes	HMDB0059837	null	-
negative	neg-M116T158	116.051	2.63339	hmdb::Indole; E10; true; HMDB0000738	116.05	[M-H]-	80.5	58.3	75	100	99.93135:102 116.047:51 116.05305:51 116.05457:51 116.05608:51 116.06062:51 116.06667:51	Indole	C8H7N	Organoheterocyclic compounds	Indoles and derivatives	HMDB0000738	C00463	-
positive	pos-M118T155	118.064	2.58345	hmdb::Indole; ENone; false; HMDB0000738	118.064	[M+H]+	95.5	92.4	92.4	100	65.03572:51 91.05519:450 117.05444:51 117.06355:102 118.0714:152	Indole	C8H7N	Organoheterocyclic compounds	Indoles and derivatives	HMDB0000738	C00463	-
positive	pos-M148T190	148.075	3.17029	hmdb::Indole-3-carbinol; E10; true; HMDB0005785	148.076	[M+H]+	74.6	46.6	84.1	66.7	51.02149:51 55.01933:102 77.0321:51 77.0358:203 78.03353:51 79.05391:102 94.06097:254 103.05357:513 105.06881:102 106.06712:2292 118.06839:51 120.0847:254 128.05995:51 130.0634:894 148.06374:50 148.0791:2201	Indole-3-carbinol	C9H9NO	Organoheterocyclic compounds	Indoles and derivatives	HMDB0005785	null	-
negative	neg-M146T172	146.061	2.85968	hmdb::Indole-3-carbinol; E10; true; HMDB0005785	146.062	[M-H]-	88	76.9	93.1	75	116.05191:51 128.05583:51 144.04424:51 146.05989:153	Indole-3-carbinol	C9H9NO	Organoheterocyclic compounds	Indoles and derivatives	HMDB0005785	null	-
negative	neg-M160T94	160.044	1.56602	hmdb::Indole-3-carboxylic acid; E20; true; HMDB0003320	160.043	[M-H]-	81.4	72.5	83.3	66.7	31.9735:51 32.98166:254 42.03613:657 108.02627:102 116.05473:1736 160.03853:203	Indole-3-carboxylic acid	C9H7NO2	Organoheterocyclic compounds	Indoles and derivatives	HMDB0003320	C19837	-
positive	pos-M190T203	190.086	3.38298	hmdb::Indole-3-propionic acid; ENone; false; HMDB0002302	190.085	[M+H]+	89.8	84.1	79	100	55.01783:1440 77.039:444 103.0502:685 117.0585:102 128.03876:51 130.06606:31487 131.07202:153 133.01295:102 134.71382:43 144.0771:203 172.07417:378 190.07838:253	Indole-3-propionic acid	C11H11NO2	Organoheterocyclic compounds	Indoles and derivatives	HMDB0002302	null	-
negative	neg-M146T156_1	146.025	2.59967	hmdb::Indole-5,6-quinone; E10; true; HMDB0006779	146.025	[M-H]-	76.8	47.2	75	100	102.06198:43 146.02969:51	Indole-5,6-quinone	C8H5NO2	Organoheterocyclic compounds	Indoles and derivatives	HMDB0006779	C05579	-
positive	pos-M269T60	269.088	1.0016	hmdb::Inosine; ENone; false; HMDB0000195	269.088	[M+H]+	88.7	73.5	88.9	100	55.01997:51 61.02879:43 69.07095:102 72.07746:51 73.08466:102 76.0404:43 83.05148:51 83.063:152 84.08087:708 93.042:51 94.0442:153 104.05474:51 108.01032:43 110.03493:615 110.07027:1741 116.03392:51 119.03414:203 121.03239:51 130.03413:51 130.09018:203 136.07979:102 137.04457:10120 138.06557:102 139.09035:51 146.06432:43 152.05011:102 153.04727:203 156.07585:152 177.04396:51 209.13467:43 223.1470…	Inosine	C10H12N4O5	Nucleosides, nucleotides, and analogues	Purine nucleosides	HMDB0000195	C00294	-
negative	neg-M267T60	267.073	0.995083	hmdb::Inosine; ENone; false; HMDB0000195	267.073	[M-H]-	90.4	74.4	95.9	100	59.01091:51 59.01738:102 69.0018:43 83.00863:43 85.02787:102 89.02385:43 92.02278:102 101.01827:51 108.01349:51 108.01787:102 116.0658:51 119.03879:102 133.01286:43 135.02838:1359 151.01941:51 187.06165:43 267.01581:51 267.07089:335	Inosine	C10H12N4O5	Nucleosides, nucleotides, and analogues	Purine nucleosides	HMDB0000195	C00294	-
[truncated: 1,740 more rows]

## Sheet: saliva
mode	ID	MZ	RT	SpectrumName	libraryMZ	adduct.ion	Total.score	dot.product	reverse.dot.product	fragement.presence	MS2.spectrum	Metabolite	Formula	superclass	class	hmdb	kegg	lipidmaps
[truncated: 976 more rows]

[truncated: 1 more sheets: serum]
