# Supplementary material for: Integrative microbiome and metabolome profiles reveal the impacts of periodontitis via oral-gut axis in first-trimester pregnant women
Source: J Transl Med. 2024 Sep 3;22:819. doi: 10.1186/s12967-024-05579-9 (PMC11370083; doi:10.1186/s12967-024-05579-9)
Supplement: Supplementary file 12 — Supplementary Material 12 [file 12967_2024_5579_MOESM12_ESM.xlsx]

## Sheet: feces
	T1.01	T1.02	T1.03	T1.04	T1.05	T1.06	T1.09	T1.10	T1.11	T1.13	T1.14	T1.16	T1.17	T1.18	T1.19	T1.21	T1.22	T1.23	T1.24	T1.25	T1.26	T1.27	T1.28	T1.29	T1.30	T1.31	T1.32	T1.33	T1.34	T1.35	T1.36	T1.39	T1.40	T1.41	T1.42	T1.44	T1.45	T1.46	T1.47	T1.49	T1.50	T1.51	T1.52	T1.55	T1.56	T1.57	T1.58	T1.59	T1.60
neg-M1000T231	-0.370213	0.210484	1.41702	-0.414156	-0.514147	-0.408912	-0.337737	-0.471649	-0.347176	-0.292816	-0.225147	-0.780074	-0.793108	-0.428783	-0.40501	-0.334861	1.53484	1.52433	-0.541653	-0.53919	1.37741	-0.0143698	1.29003	1.71044	0.792214	-0.463633	-0.598118	-0.789335	0.339499	-0.654211	-0.492775	-0.816528	-0.402685	0.967443	-0.0986972	-0.370721	-0.327374	0.130064	-0.119644	1.53047	-0.761393	-0.390296	-0.486623	0.923866	-0.208948	-0.170442	-0.355276	0.0761507	-0.541404
neg-M1002T230	-0.035278	0.0594745	0.742802	-0.27569	-0.283074	-0.40754	0.0177718	-0.483517	-0.285288	-0.186301	-0.14905	-0.861551	-0.716995	-0.398799	-0.473865	-0.291219	0.875406	0.814797	-0.529214	-0.789577	1.59635	-0.254156	0.824207	0.919073	0.0928695	-0.553547	-0.269078	-0.158066	-0.0667921	-0.911741	-0.578841	-0.268392	-0.0608339	0.255351	0.15394	-0.103087	0.180475	-0.407034	-0.28071	2.07495	-0.705448	-0.465364	-0.329647	1.3146	-0.225537	-0.0501633	0.784576	-0.194642	-0.00880678
neg-M101T156	0.130387	-0.437337	-0.471099	0.375328	0.143748	-0.168726	0.418351	0.304764	0.0711666	-0.35952	0.182567	0.990928	0.508484	0.139531	-0.785552	0.357655	0.710145	-0.713924	0.544584	-0.152232	-1.39808	0.440253	-0.569009	0.108651	-0.574018	0.495691	-0.407869	0.346569	-0.0333289	0.0530111	-0.227755	0.279493	0.74978	-0.264952	-1.21905	0.485235	-0.079386	0.169897	0.1569	-0.103435	-0.228651	-0.484002	0.272432	-0.460271	0.282261	0.157207	0.26299	0.267044	0.817857
neg-M102T52	0.579835	0.615121	-0.288494	0.35964	-0.0217097	0.629702	0.440948	-0.570489	-0.587889	0.249013	0.134674	0.399026	0.017724	-0.0463453	-0.715302	0.933562	-0.54271	0.397658	0.365769	0.590521	-1.37209	0.30909	-1.31802	0.0237548	-0.363248	-0.143443	0.358202	0.243468	0.321775	-0.178771	-0.080359	0.22016	0.376561	-0.83154	-0.156517	0.769654	-0.641913	-0.00207183	0.377143	-0.370864	-0.242101	-1.76464	-0.554987	-0.257343	0.0825851	0.446762	0.252634	0.342907	0.66615
neg-M1045T233	-0.066	0.497	0.586	-0.187	-0.0241	0.175	0.827	-0.00817	-0.495	0.365	-0.303	-0.635	-1.02	-0.651	-1.13	-0.108	0.974	0.197	-0.59	-0.684	1.5	0.543	0.0485	0.693	0.342	-0.64	-0.288	0.118	0.874	-0.336	-0.512	-0.254	-0.304	-0.225	1.15	0.217	0.21	0.381	0.204	0.269	-0.786	-0.489	-0.0541	-0.0505	-0.0974	-0.068	-0.415	-4.52e-05	0.183
neg-M1062T231	-0.956383	0.872495	0.365105	-1.39416	-0.192524	-0.561616	-0.688956	-0.614432	0.29283	-0.466098	-0.385959	-0.749178	-0.285415	-0.127995	-0.665135	-0.845026	1.19581	0.298235	-0.391506	-0.537997	1.59297	0.480892	0.506202	1.13008	2.06324	-0.518954	-0.58642	-0.570544	1.31383	0.639971	-0.321969	-0.72912	-0.41945	-0.269748	0.689408	-0.478728	-0.508269	0.71294	-0.277578	-0.608608	-0.704717	-0.326935	-0.219828	1.20211	0.191212	0.00317015	1.06059	1.27466	-0.374833
neg-M1065T231	-0.670821	0.599832	-0.283895	-0.759308	0.228501	-0.702879	-0.671976	-0.699542	0.834077	-0.510814	0.0870138	-0.952747	-0.120934	-0.444155	0.0456628	-0.619116	0.929457	0.375037	-0.581868	0.0519575	1.37025	0.118527	0.326065	1.22905	1.29167	-0.843526	-0.409065	-1.06377	1.58099	1.01735	-0.385738	-1.3617	-0.776241	-0.0952732	1.04401	-0.586277	-0.297034	1.31602	-0.776083	-0.552643	-0.895357	-0.273425	-0.83301	0.667738	1.1018	-0.940287	1.85556	1.45292	-0.607699
neg-M1078T180	-0.471061	0.248274	-0.89	-0.153758	0.217628	-0.665387	-0.340216	-0.587473	0.262382	-0.30296	0.0187213	-0.38437	0.603697	1.04076	-0.248089	0.126897	0.125382	-0.00619617	-0.267657	-0.453846	-0.416406	0.889584	0.997464	-0.125012	0.536829	-0.347315	-1.14815	-0.561551	1.1821	-0.473395	0.416272	-0.757897	0.305956	0.353373	-0.272562	-0.0669736	-0.173074	0.704476	-0.0511362	1.32835	-0.629494	0.281879	-0.346719	0.483531	-0.289614	-0.186454	0.406959	0.552642	-0.881122
neg-M1079T179	0.483565	0.614726	-0.799066	-0.124714	-0.207959	-0.534739	-0.505985	-0.658102	0.245256	-0.533439	-0.189133	-0.333362	0.480972	0.86262	-0.305388	0.0599397	0.0917839	-0.592189	-0.0547347	-0.550071	-0.70276	0.705313	0.819291	-0.372341	0.295185	-0.204084	-0.748822	-0.445993	0.8334	-0.39455	0.300683	-0.749084	0.658809	0.0384072	-0.372541	0.262162	-0.162853	0.589426	-0.260637	1.146	-0.0994509	0.0990572	-0.245617	0.400556	-0.293838	-0.127597	0.407595	0.408692	-0.00610678
neg-M107T171	-0.772991	0.167815	-0.225876	-0.811627	0.855076	0.362678	-1.12578	0.171852	0.579873	0.387126	0.509404	-0.212435	1.78519	1.36788	-0.0908278	-1.56085	0.901281	-0.228317	0.109913	1.29933	-0.348658	0.30052	-0.508478	0.898675	-0.643285	0.483072	0.136702	-0.175077	-0.266045	-0.784752	0.679894	0.24052	0.258357	-1.40199	-0.300939	0.578929	0.256748	0.112919	-1.20236	-0.542458	0.0887019	0.87652	0.410285	0.0154744	0.154066	-0.665875	0.44484	-0.176264	-0.602417
neg-M1080T178	-0.0376046	0.350273	-0.900078	-0.368366	0.859872	-0.701384	-0.451813	-0.345869	-0.117496	-0.527671	-0.155819	0.506583	1.29864	0.418077	0.11981	1.35028	-0.00898163	-0.751686	-0.0493372	-0.462515	-0.917141	0.386461	0.359068	-0.921964	-0.217219	-0.318222	-0.201142	-0.407808	0.344112	-0.486095	0.774546	-0.749306	-0.103844	-0.28511	0.494296	0.52093	0.142119	-0.0176273	-0.219421	1.56655	0.14141	0.121999	-0.311894	0.704779	-0.41157	0.296823	0.278644	0.0518073	-0.177716
neg-M108T101	0.380694	0.437757	-0.361788	0.693699	0.461414	0.584948	0.145198	0.249395	-0.219336	0.604415	0.40406	0.462204	0.104395	0.307927	-0.316833	0.218814	-0.115229	0.355872	0.19089	0.108843	-1.52473	0.0584999	-1.91735	-0.697629	0.111849	-1.35362	0.326814	0.230458	0.0893893	-1.58387	0.291462	0.555848	0.407132	-1.72037	-0.502641	0.904156	0.109534	-0.244656	0.238141	-0.176708	0.248425	-0.726371	0.166341	-0.123851	-0.0214374	0.468875	0.0217208	-0.0625106	0.736618
neg-M109T171	-0.761729	-0.134057	0.358948	-0.435249	0.256703	0.154248	-1.46406	-0.073197	0.428859	0.343658	-0.425466	-0.187159	0.12543	-0.13071	0.0769774	-0.724399	0.657219	0.083844	-0.0685207	-0.197671	0.685764	0.0503042	0.0039054	-0.479409	1.89796	-0.594037	-0.579427	-0.29529	-0.280214	0.500844	-0.0785333	-0.569156	-0.529771	0.334164	0.224593	-0.125073	1.4485	-0.26905	-0.452509	0.245928	0.347137	2.85336	0.0591252	1.19575	-0.423324	-0.371707	-0.980316	-0.410117	-0.508638
neg-M111T59	0.369709	-0.00946156	-0.458025	0.361231	0.423941	0.59858	0.0622683	0.127726	-0.567786	0.332676	0.542368	0.513952	0.0323367	-0.0499964	-0.497772	0.629084	-0.556661	-0.111947	0.629273	0.0592678	-0.657655	0.0578379	0.159481	-0.814316	-0.127143	-1.09312	0.111978	0.20135	-0.297307	-0.825634	-0.132469	0.174116	0.520198	0.237476	-0.797511	0.829223	-0.116119	-0.0430393	0.210923	-0.232022	0.00823927	-1.32311	-0.152576	-0.5226	0.223253	0.599075	-0.231607	-0.3391	1.16662
neg-M111T82	0.486962	0.175472	-0.611988	0.572298	0.418087	0.589029	-0.216242	0.166904	-0.506073	0.343971	0.654337	0.548817	0.119242	0.0976798	-0.420065	0.308576	-0.825779	0.0531091	0.57796	0.540614	-1.49425	0.067216	-0.0376579	-1.00125	0.0641336	-1.1668	0.242597	0.086102	-0.159683	-1.21101	-0.127102	0.145833	0.402963	-0.378227	-0.696673	0.77159	0.22039	-0.0154377	0.17356	-0.207261	0.277997	-0.869885	0.0995044	-0.402625	0.0975587	0.54445	-0.233166	-0.352665	0.969342
neg-M113T47	-0.998704	0.00977218	-0.166444	-0.129744	0.759292	-0.769895	-0.711039	0.410394	0.706934	-0.387106	-0.567131	-0.431088	-0.689071	0.566091	-0.109005	-0.0239676	-0.807814	0.250759	0.659709	-0.393325	1.07508	0.157413	0.933728	-0.936867	-0.382176	0.681914	-0.773653	-0.38718	-0.0599768	-0.152509	-0.423394	0.503152	-0.0461849	1.12522	0.577726	-0.779663	0.550008	-0.654765	-0.0341733	0.847555	0.601635	1.16968	0.437772	0.74215	-0.442244	-0.362536	-0.130115	-0.0770864	-0.0305045
neg-M113T52	-0.268711	0.617978	-0.358071	0.235418	-0.0922248	-0.464845	-1.06128	-0.23893	-0.239821	-0.207274	0.161519	0.254768	-0.421929	0.78271	-0.0771461	0.334565	0.334936	-0.09315	-0.232661	0.0625903	-0.620363	-0.568279	0.289317	0.0881505	-0.205987	0.87079	-0.790002	-0.683807	0.589569	0.477991	-0.0813293	-0.86928	-0.137491	0.359898	-0.0733882	-0.1644	0.323351	-0.376354	-0.00379079	-0.486664	1.24882	1.7086	0.0220872	1.3494	0.299612	-1.11168	0.419826	-0.794814	-0.706076
neg-M115T151	1.11656	0.989377	-0.537002	-0.394922	-0.150261	-0.382657	0.734622	-0.576417	0.338976	-0.269847	-0.347717	0.506602	1.00835	0.833372	-0.0540421	-0.14573	-0.708705	0.756271	-0.750927	0.350134	-0.458778	-0.269154	-0.444351	-0.0292622	0.238912	0.28758	0.227165	-0.334471	0.523412	0.314479	-0.552753	0.43889	-0.108863	-0.68855	-0.00748491	1.04419	-0.60756	-0.659424	0.405772	-0.442856	-0.53414	-0.498878	-0.033004	-0.25367	-0.463512	0.65193	0.702143	-0.410357	1.02433
neg-M115T173	0.265283	-0.0359634	-0.488583	0.294001	-0.557474	0.407592	0.752528	-0.0140781	0.238645	0.0584563	-1.65948	0.530713	0.544105	-0.449906	0.84438	-0.212305	-0.431845	0.295947	0.386143	-0.0643043	-1.21761	0.546849	-0.67632	-0.0374585	-0.0788396	0.994337	-0.161298	0.167282	-1.14126	0.350331	-0.301161	0.185803	0.577594	-0.81197	0.0213444	-0.992699	-0.296087	0.482997	-0.45882	-0.459465	0.249386	0.271963	-0.332975	0.0405904	0.866731	0.54623	0.545149	-0.325617	0.240362
neg-M115T42	0.105247	0.323514	-0.0143649	-1.50647	0.145833	-0.114723	-0.180224	0.358885	0.031979	0.169815	-0.05157	-0.0434222	0.560589	0.311276	0.234089	-0.590776	0.238547	0.0218286	-0.0655783	-0.165818	0.259283	0.243468	0.0857349	0.521458	-0.0340549	-0.851762	0.123617	0.0242385	-0.242265	0.211513	0.126437	-0.124196	-0.0756847	0.239541	0.355256	0.0317113	0.349074	0.470072	-0.72485	0.518164	0.306468	0.233493	0.480996	-0.123901	0.262703	-0.387336	-0.0332831	-0.276277	-1.07254
neg-M115T60	0.0901552	0.844859	0.0102874	-0.24173	0.147643	0.486108	-0.233944	-0.78977	-1.26473	0.0931048	0.452276	0.754675	-0.349493	0.59111	-0.147144	-0.211581	-0.865696	0.062061	0.0554164	0.821178	-1.03598	0.73387	-0.0978322	0.427691	-0.12507	-1.47415	0.317663	-1.01207	-0.225322	-1.00388	0.751849	0.115064	0.388256	0.525979	-0.680086	-0.0239046	0.142943	-0.0710365	0.26817	-0.0650376	0.388479	-0.745838	0.0299452	-0.140218	0.473548	0.0398906	-0.0646925	-0.156799	0.426478
neg-M115T73	0.229105	0.871612	0.108062	-0.475105	0.230798	0.438818	-0.247019	-0.587447	-0.911814	-0.0590355	0.555923	0.631801	-0.242516	0.59974	-0.0888818	-0.399419	-0.793312	0.3974	-0.0775165	0.846652	-1.86144	0.814673	0.355471	-0.678619	0.115413	-1.47319	0.371603	-0.827038	-0.00659938	-1.40606	0.738713	0.163936	0.230942	0.452565	-0.614485	0.0917675	0.115233	0.0604945	0.129036	0.0306371	0.429914	-0.638016	0.216095	0.0512255	0.393535	-0.0918349	0.127721	-0.217232	0.407223
neg-M116T290	-0.375133	-0.0194384	0.0342258	0.75146	0.724854	-0.272317	-0.327672	-0.21962	0.171525	-0.264931	-0.161944	-0.137745	0.460795	0.361709	-0.202756	-0.315723	0.216073	0.0220747	-0.263914	-0.302328	0.889573	-0.17059	-0.0585106	0.577211	-0.221171	0.865211	0.0243236	-0.0210768	0.616843	0.0356295	-0.441797	-0.403973	-0.0559309	0.551378	0.253478	0.0797527	-0.414455	-0.0589658	-0.175697	0.186259	-0.0647628	0.167841	0.189619	-0.205534	-0.19412	-0.0790589	-0.579109	-0.439746	0.4574
neg-M116T59	0.381763	1.02203	0.10859	-0.142789	-0.153431	0.770191	0.690808	-0.892128	-0.393809	0.0896938	0.311636	0.134401	0.367308	0.0876789	-0.915566	0.548044	-0.293609	0.471837	0.193483	0.720432	-1.13542	-0.176557	-0.578705	-0.646958	-0.410997	0.0597497	0.192211	-0.0674277	0.733304	-0.0604284	-0.18736	0.19838	0.0947009	-0.454682	-0.722945	0.688662	-0.200051	-0.0537454	0.323594	0.0553139	-0.533042	-1.63171	-0.028546	-0.367162	0.46949	0.416418	0.762448	-0.708005	0.735542
neg-M1172T245	0.646782	0.597074	0.213968	0.0587372	0.339147	0.4536	-0.0451835	-0.433422	-0.172242	-0.795692	-0.199146	0.857649	-0.0699631	1.21615	-1.72644	0.723169	-0.552768	-0.435805	-0.549992	0.33119	-1.04731	-0.021817	-1.28382	-0.391458	0.372255	1.39836	1.44672	1.23311	-1.29211	-0.454209	-0.265397	0.112461	1.05659	-1.26232	-0.48602	-0.279651	0.358137	0.555673	0.613618	1.02265	-0.175578	-0.41923	-0.0389335	-0.181611	-0.0484654	0.278741	0.221407	-0.706283	1.06055
neg-M1174T273	0.144719	0.392094	0.421425	0.182134	0.345251	0.417918	0.272694	1.03541	-0.589333	-0.666407	0.228161	0.382214	0.504383	0.0887089	-0.902675	0.484252	-1.55575	-1.30953	-0.295226	0.620181	-0.645705	0.107649	-1.11097	-2.19816	-0.417125	0.658769	0.976554	0.624069	0.0459168	-0.513486	0.283905	-0.13568	0.635113	-1.30954	0.379846	-0.181037	0.198653	0.475092	0.606957	0.961176	0.11135	0.035708	0.00927928	0.449452	0.281348	-0.18944	-0.608246	0.282671	0.658765
neg-M1176T272	-0.465676	0.391124	0.580653	0.537502	0.12358	0.589541	0.718869	0.527745	-0.802996	-0.693004	0.472931	0.00148654	-0.203105	-0.525709	-0.457719	0.665822	-1.44609	-1.66369	-0.102025	0.836489	0.610499	0.0715569	-0.0816478	-2.2544	-1.37012	0.691375	0.554437	0.14072	0.414856	-0.660685	0.40025	-0.402792	0.597549	-0.147411	0.423922	0.0417824	0.598035	0.166377	0.73629	0.683108	0.337251	0.0843959	-0.103414	0.684131	0.209786	-0.831225	-0.0843158	0.196027	0.74489
neg-M1177T272	-0.367595	0.381192	0.61037	0.551722	0.179959	0.609677	0.769802	0.517798	-0.741495	-0.686673	0.455263	-0.0219329	-0.22046	-0.576486	-0.497688	0.679022	-1.26707	-1.59066	-0.132957	0.813011	0.588365	0.171915	-0.109127	-2.13312	-1.40613	0.683043	0.523865	0.11252	0.406215	-0.638861	0.42861	-0.385543	0.586608	-0.112101	0.409715	0.0522107	0.569209	0.131215	0.697418	0.703214	0.29443	0.0906483	-0.140044	0.666584	0.177491	-0.862225	-0.0846084	0.119595	0.752042
neg-M1178T272	-0.243804	0.411076	0.615566	0.56544	0.0712218	0.605591	0.676979	0.541085	-0.628931	-0.620796	0.462829	0.0449272	-0.180311	-0.479157	-0.366812	0.666332	-1.32829	-2.14806	-0.0663188	0.805315	0.64402	-0.246145	-0.0188132	-3.18591	-1.23208	0.712831	0.0345449	0.237386	0.402325	-0.536276	0.377836	-0.305272	0.600701	-0.0532733	0.448697	0.0829925	0.616402	0.186997	0.70764	0.690556	0.330401	0.108107	-0.0524238	0.703755	0.200249	-0.730527	-0.0550114	0.23765	0.715007
neg-M1179T272	-0.219803	0.41696	0.583623	0.593484	0.249237	0.634682	0.651703	0.562063	-0.572499	-0.504437	0.423882	0.0200118	-0.15398	-0.525836	-0.355639	0.63292	-1.06147	-2.14443	-0.139077	0.775632	0.516654	-0.149626	-0.06025	-2.78527	-1.36503	0.621441	0.484831	0.130168	0.361308	-0.661033	0.348921	-0.324651	0.590242	-0.00232911	0.390034	0.0741893	0.561636	0.152996	0.674789	0.664159	0.307146	0.0981591	-0.133293	0.647308	0.197164	-0.771352	-0.134146	0.185159	0.695991
neg-M117T110	-0.244811	0.262081	0.739437	0.486243	-0.120321	0.749445	0.0783865	-0.686424	-0.915235	0.156368	-0.0642892	0.0911788	-0.975175	-1.00264	1.25845	0.197347	-0.331313	0.0556353	-0.00043351	-0.0583927	-0.777361	1.03047	2.41644	-0.626813	-0.467829	-0.492531	-0.547419	-0.636194	-0.14335	-0.507941	-0.880108	0.250544	-0.416063	2.63892	-0.527976	0.793276	0.332681	-0.559775	0.258395	1.50496	-0.424171	-0.898475	-0.211614	-0.419578	-0.614962	0.0108406	-0.0696522	-0.564544	0.576432
neg-M117T147	-0.669402	-0.714369	-0.441268	-0.755584	-0.33983	-0.641572	-0.570296	-0.0603508	1.68543	-0.172035	1.2704	-0.486948	-0.256545	-0.641772	1.60763	-0.99935	-0.414731	2.11408	-0.696527	0.674047	0.171273	0.0291212	1.00474	-0.236555	-0.261902	-0.384446	-0.2099	-0.629938	0.705112	1.872	-0.901299	-0.256216	-0.47306	0.541319	1.55048	-0.563207	0.487278	0.69324	-1.04934	0.124677	0.0711413	0.0288352	-0.134076	1.25972	-0.0925339	-0.679769	-0.0496532	-0.677651	-0.617633
neg-M117T161	0.37241	0.0110906	0.295437	-0.0755219	-0.300239	-0.112021	0.578941	-0.486563	0.761005	-0.323362	-0.0301778	-0.29786	0.491409	-0.408728	1.24786	0.0104513	-2.23024	0.555237	-0.479346	0.609829	0.522995	-0.366743	1.10189	-0.203615	0.37321	-0.303108	-0.394352	-0.792941	-0.470866	1.55793	-0.275419	-0.2711	-0.0252894	2.45682	0.484177	0.835746	-0.286835	0.129655	-0.232714	-0.015061	-0.533458	0.895202	-0.276523	0.0663018	-0.943273	-0.283091	-0.391095	-0.805671	0.604866
neg-M117T74	-0.0913608	-0.152281	0.536821	0.45574	-0.444221	0.772033	0.222662	-0.393019	-0.336651	0.0841904	-0.0862373	0.0574177	-0.68255	-1.03026	1.1207	0.0477117	-0.0798856	-0.0249116	-0.177857	-0.383226	-0.427725	0.789819	3.01851	-0.012611	-0.668047	-0.785909	-0.861805	-0.147983	0.449325	-0.11543	-1.11459	0.0160936	-0.462636	2.6365	-0.630236	0.76036	0.190056	-0.427886	-0.282753	1.56898	0.0448125	-0.582998	-0.458324	-0.160465	-0.457345	-0.153052	0.260077	-0.723728	0.562484
neg-M1180T180	-0.909674	-1.57696	0.714703	-0.900049	-0.456794	-1.20245	-0.996023	-1.1868	0.912182	-0.257916	0.276523	-0.79059	-0.523128	0.945844	-0.451644	-0.827748	1.56033	1.5325	-0.859938	-0.620277	-0.300376	1.08928	0.972547	0.874858	1.75362	-0.363587	-1.06859	-1.11079	0.760405	0.925134	0.000946137	-0.517164	-0.947027	1.37597	-1.06924	-0.166888	-0.503044	1.5702	0.792312	0.227273	-0.617474	0.772052	-0.961413	0.293301	0.713293	-1.06366	0.733593	1.00187	-1.14289
neg-M1180T272	-0.063483	0.466426	0.540382	0.52399	0.165338	0.654463	0.692529	0.561743	-0.334471	-0.344017	0.338333	0.0471047	-0.139736	-0.53895	-0.188424	0.516441	-0.717167	-1.62456	-0.0952323	0.669624	0.553275	0.208257	-0.761898	-2.84285	-1.25268	0.619503	0.477786	0.128234	0.307934	-0.601562	0.322812	-0.465048	0.687637	-0.194546	0.203082	0.150823	0.545062	0.216692	0.625824	0.722241	0.251597	0.0347177	-0.197698	0.644138	0.00589259	-0.779565	-0.138782	-0.000356925	0.63719
neg-M1181T180	-1.00953	0.306383	0.534567	-0.987876	-0.400958	-1.21266	-0.819585	-1.20479	0.854336	-0.327482	0.205785	-1.0293	-0.584787	0.855781	-0.493117	-0.910181	1.48701	1.43354	-0.929504	1.18476	-0.371734	0.98704	0.903481	0.798388	1.66537	-0.682821	-1.08702	-1.00786	0.674545	0.881589	-0.133645	-0.870089	-0.764215	1.30371	-1.05902	-0.194528	-0.641807	1.49084	0.687595	0.159756	-0.70138	0.694808	-1.73917	0.232187	0.601774	-1.00445	0.658203	0.908091	-0.960392
neg-M1182T179	-0.776421	0.505967	0.0967258	-1.01528	-0.00951704	-1.06164	-1.07652	-1.43309	0.962164	0.415549	0.843978	-1.07287	0.177162	0.744767	-0.0348561	-1.12709	0.883765	0.889047	-0.812206	0.700537	-1.47839	0.855431	0.583509	0.142461	1.32533	-1.08779	-1.15447	-1.19086	0.326638	0.230194	0.603718	-0.121405	-1.09026	0.697366	-0.596518	-0.832513	-0.0274683	0.930784	0.773043	0.600213	-0.635539	1.08327	-1.03702	0.782608	0.710865	-1.04111	0.823576	0.835598	-1.27476
neg-M1182T273	-0.723257	0.565386	0.77472	-0.279742	0.326902	0.231126	-0.67156	-0.367751	0.982562	-1.16718	1.00005	-0.561872	0.355934	1.01509	0.0266237	-0.437756	-0.475767	-0.542525	-0.627989	0.634127	0.00207845	0.315128	0.378751	-0.638351	-0.23198	-0.574901	0.856056	-0.485807	0.951905	-0.328674	-0.310357	-0.682823	-0.902313	0.742668	0.864649	-1.01732	0.150526	0.492861	-0.594126	-0.786299	-0.188081	-0.219614	-0.824869	0.436844	0.211966	-0.952349	1.16884	1.93017	-0.126023
neg-M1183T179	-0.988012	0.514146	-0.122948	-1.21435	-0.947344	-0.973355	-0.994734	-1.30976	1.0214	0.510574	0.917767	-1.12471	0.243251	0.710875	0.0460147	-1.00599	0.559408	0.635068	-0.730001	0.527034	-0.233036	0.828679	0.511546	-0.200044	1.22422	-0.972991	-1.0828	-0.814173	0.175856	-0.179032	0.663403	-0.0591409	-0.895493	0.355743	-0.552117	-0.903039	0.0632417	0.649897	0.77817	0.661051	-0.517461	1.16655	-0.903357	0.884244	0.734315	-0.973609	0.861876	0.858359	-0.882563
neg-M118T110	0.0328724	0.386131	0.786688	0.497774	-0.0545628	0.784836	0.104874	-0.808615	-0.828841	0.244678	0.110648	0.159874	-0.872215	-0.874194	1.01605	0.207588	-0.129873	0.151301	0.0859932	0.0025477	-0.716865	1.01971	2.39379	-1.06833	-0.806233	-0.379826	-0.525375	-0.430518	-0.0782817	-1.45494	-0.743105	0.386485	-0.214478	2.41805	-0.378533	0.940754	0.587433	-0.678726	0.348667	1.41998	-0.364204	-1.77632	-0.324079	-0.398541	-0.723088	0.0386705	-0.0455894	-0.432217	0.543583
neg-M118T52	0.0481069	0.80992	0.34403	-0.320556	-0.0879136	0.886439	0.691219	-0.576785	-0.706773	0.199538	0.428834	0.0223826	-0.114851	-0.0183137	-0.234412	-0.0870336	-0.113425	0.304767	0.22558	0.571752	-1.2282	0.170994	-0.727711	-0.341859	-0.504845	0.045299	-0.0819491	0.0783162	0.793242	-0.908293	0.238373	0.168062	0.155995	0.054887	-0.803935	0.564126	-0.107454	0.104521	0.410759	-0.591776	-0.430784	-1.45521	-0.335927	-0.204433	0.560504	0.140554	0.975768	-0.574489	0.560855
neg-M119T178	0.196329	-0.485832	0.492891	-1.28788	1.27673	-0.621826	-1.01911	-0.936752	0.95173	-0.542974	0.605213	-1.32262	1.19315	0.480031	0.622665	-1.36096	0.429105	1.08174	-0.613616	0.682387	0.139764	0.0411799	-0.269909	1.09368	0.741387	-1.03793	-0.692694	-0.746747	0.689523	1.07342	-0.88263	-0.638333	-1.08365	0.331834	0.81527	-0.363149	0.275342	0.740988	-1.43584	-0.199342	1.20434	0.292406	-0.712189	0.732909	1.24797	-0.902375	0.769148	-1.43462	-0.407733
neg-M120T179	0.0437105	-0.885858	0.435576	-0.685951	1.25919	-0.781201	-1.17955	-0.683087	0.870844	-0.852294	0.56001	-0.902594	1.13521	0.457994	0.577406	-1.59051	0.457605	1.07748	-0.489053	0.46715	-0.0501389	-0.378868	-0.829213	1.07778	0.681936	-0.377346	-0.749661	-0.658267	0.54859	1.09877	-0.682984	-0.624816	-0.543993	0.0787671	0.767763	-0.723719	0.0928474	0.715783	-0.61897	-0.319938	1.16526	0.210892	-0.74681	0.661807	1.22913	-0.549811	0.744295	-0.44857	-0.422058
neg-M121T170	0.79138	0.522413	-0.770401	-0.997664	0.474871	0.113589	-0.449272	-0.0756324	0.410756	0.294856	0.0376528	-0.385491	1.50238	1.3471	-0.0911237	-0.741913	0.283683	-0.410347	-0.110074	1.13204	-0.402785	1.15873	-0.310048	0.246757	-0.371362	-0.432632	-0.242668	-0.746893	0.329899	-0.0150104	0.424938	-0.0546305	-0.111716	-0.228826	-0.282567	0.824851	0.166453	-0.308913	-0.687803	-0.570837	0.205538	0.595976	0.137961	-0.258485	0.214986	-0.266625	-0.130462	-0.447575	0.231813
neg-M121T179	0.233245	-0.761008	0.577766	-1.30751	1.35037	-0.549948	-1.4694	-1.04051	1.11728	-0.478103	0.76339	-1.22483	0.907208	0.564797	0.75346	-1.49609	0.425537	1.20028	-0.986018	0.717529	0.210004	0.195958	-0.450197	1.24311	0.873622	-1.18046	-0.581456	-0.679701	0.82973	1.21634	-0.841141	-0.728947	-0.764849	0.268657	0.94921	-0.560015	0.35755	0.822623	-1.628	-0.00180366	1.26365	0.386253	-0.750576	0.789039	1.34879	-1.1347	0.667761	-1.23204	-1.18373
neg-M122T178	-0.0815503	-0.963567	0.481684	-0.813821	1.28393	-0.466866	-0.801891	-0.718436	0.978227	-1.14497	0.64367	-0.911665	0.877078	0.523561	0.605991	-0.815356	0.266217	1.13865	-0.652581	0.582551	-0.0100625	-0.00217247	-0.910711	1.19188	0.800045	-0.721281	-0.755484	-0.74919	0.699797	1.14417	-0.812719	-0.768288	-1.0804	0.0309116	0.851887	-0.964239	0.18239	0.75024	-0.607739	-0.212092	1.19671	0.266918	-0.79496	0.678081	1.32651	-0.635731	0.585276	-0.507412	-0.740267
neg-M122T83	-0.0465312	0.405515	-0.361387	0.0564854	0.605386	0.467851	-0.923586	0.238877	0.00305823	0.5884	0.417456	0.471408	0.212815	0.335262	0.155744	-0.462261	-0.534309	0.420158	0.479977	0.18786	-1.09485	0.461651	-1.5528	-0.309908	0.491466	-1.57095	0.0416056	0.244056	-0.221308	0.643903	0.117273	0.285953	0.216635	-1.77867	0.0876252	0.289487	0.15339	0.294301	0.0317262	-0.110563	0.4243	-0.30766	0.149125	0.066457	-0.0649665	0.111596	-0.32956	0.204144	-0.165725
neg-M123T156	-0.699022	-1.32641	1.27262	-0.580212	-0.0112278	-0.0344565	-0.772895	-0.361331	0.432502	0.0428159	0.122958	0.179579	1.05689	-0.722524	0.87015	-0.760618	-0.717722	0.734352	-0.0383346	-0.486326	0.748948	-0.0702466	0.669975	0.374288	0.0194332	-0.741222	-0.174207	-0.275061	2.00506	1.33481	0.274821	-0.552273	-1.12135	-0.321783	-0.0628963	0.289359	1.02451	-0.512527	-0.497151	0.764246	1.14651	0.185923	-0.416455	0.512483	-0.137045	-0.998605	-0.940327	-0.403769	-0.62784
neg-M124T51	-0.411646	-0.124242	1.18576	-0.686447	1.25093	-1.09213	-0.811999	-0.929024	-0.417846	0.369052	-0.0312556	-0.584802	-0.184867	-0.493195	0.188988	-0.556405	-0.333684	0.801268	0.106224	-0.646201	1.23657	0.571206	1.10016	1.83514	0.168775	0.447	-0.938543	-1.17894	-0.485145	0.0463841	0.809086	-1.21767	-0.832166	1.1855	1.07267	-0.293369	1.49179	-0.167549	-0.557608	1.5524	0.654314	0.763433	-0.510035	1.52932	-1.17298	-0.949083	-0.137925	-1.23281	-0.856146
neg-M125T138	0.903057	0.333784	-0.564307	1.0107	0.386027	0.827241	0.479098	0.0742323	-0.573046	0.328866	0.652268	0.366313	0.52823	0.356144	-1.0026	0.673451	-0.362414	0.133753	0.627333	-0.490635	-2.45156	0.248058	-0.986707	-0.860483	-0.136412	-0.78573	0.638996	0.355273	-0.00207088	-1.54031	0.379572	0.505666	0.595554	-1.25989	-0.459284	1.25447	-0.34943	-0.215513	0.62149	-0.38319	-0.0607757	-0.943657	-0.558526	-1.40511	0.0805572	0.772452	0.19628	-0.841993	0.965879
neg-M128T106	0.779278	0.112267	-0.0909075	1.18217	-0.174735	0.2069	0.120709	-0.106501	-0.126809	0.301094	0.00783697	0.752668	0.0748575	-0.0541781	-0.197639	1.00295	-0.543148	0.0189408	0.254539	0.0125308	-0.579496	0.163551	-1.34107	0.737048	-0.221696	-0.137921	0.23102	0.346985	0.0767873	-0.366044	-0.124916	0.47624	0.402161	-1.35423	-0.161353	0.261639	-0.458621	-0.0723403	-0.112458	-0.367262	-0.320733	-1.01023	-0.340226	-0.245223	-0.116029	1.20782	-0.543469	0.230327	0.189061
neg-M128T52	0.605366	0.552104	-0.194677	0.247663	-0.230798	0.648415	0.427143	-0.760724	-0.928492	0.0952727	0.114032	0.373701	-0.301396	-0.127533	-0.617261	1.1528	-0.513806	0.555901	0.259156	0.68189	-0.163013	0.159223	-1.56179	0.435052	-0.412112	0.149989	0.151553	0.205422	0.15838	0.357523	-0.118906	0.137489	0.150266	-0.993367	-0.05945	0.654592	-0.798866	0.190419	0.505697	-0.243668	-0.302909	-1.24429	-0.942555	-0.490084	0.225055	0.283436	0.230513	0.297358	0.471062
neg-M128T93	0.524035	0.51847	0.0412224	1.86031	0.156456	0.448994	0.277361	-0.137496	-0.0741247	0.421054	-0.0762436	0.471837	0.0995763	-0.0613525	-0.637183	1.53046	-0.861816	-0.230981	0.344875	0.0194312	0.181792	-0.0532058	-0.909446	-0.315934	-1.46898	-0.0829161	-0.00993559	0.37095	0.424541	-0.242846	-0.363225	0.48715	0.70126	-0.843707	-0.368839	0.549298	-0.216954	-0.114164	-0.348725	-0.83004	-0.472058	-0.791799	-0.38051	-0.388115	-0.257276	1.48652	-0.357231	-0.0340143	0.479573
neg-M129T177	1.28331	1.35236	-0.0197927	-0.548339	-0.280555	0.0299946	0.937559	-0.482103	0.252894	-0.36315	-0.724935	0.406308	1.23809	1.05581	-0.665406	-0.154463	-0.581215	0.489834	-0.658398	0.660544	-1.32186	-0.437756	-1.17358	0.121084	-0.143535	0.471004	0.505046	-0.157766	1.08125	-0.420451	-0.130755	0.724612	0.0355294	-0.885447	-0.518015	1.20202	-0.845711	-0.199744	0.665894	-0.615747	-0.399778	-0.927438	-0.338922	-0.81094	-0.0610475	0.800525	1.01138	-0.886775	1.19661
neg-M129T47	0.166267	0.0922455	-0.0394343	0.587377	-0.34533	0.29457	0.084116	0.113805	-0.412122	0.062912	-0.155322	0.723916	-1.0076	0.17282	0.108371	0.082439	0.171203	0.3824	-0.127223	0.459617	-1.89354	-0.361205	-1.21576	0.173438	1.03163	0.290967	0.378953	0.334379	-0.118617	0.730796	-0.360752	0.454818	0.405923	0.108106	-0.509784	0.519554	-0.570206	-0.114955	0.409344	-1.3468	-0.207248	-1.21434	-0.451666	-0.291427	-0.56543	0.57843	-0.0557233	0.613417	0.516533
neg-M129T61	0.11724	0.19845	-0.235732	0.400586	0.174959	0.114711	0.321032	-0.622665	0.424899	0.236664	0.132042	0.830775	0.387174	0.163185	0.166167	-0.112952	-0.147745	1.15135	-0.31207	-0.356342	0.0858072	0.010467	0.240715	0.552352	-0.394779	-0.762592	0.0229559	-0.793564	-0.739653	0.417503	0.142252	0.292456	-0.373288	0.0937814	0.0896302	1.72412	-0.433331	0.540765	-0.577714	-0.948741	0.440831	-0.260627	-0.501817	-0.157753	-0.613862	-0.426841	-0.917499	-0.320993	0.264583
neg-M129T84	0.136798	0.39108	-0.341779	0.542353	0.342115	0.201816	0.330927	-0.947733	0.552471	0.273227	0.219488	0.941347	0.267475	0.266941	0.219833	-0.0678558	-0.506295	1.21633	-0.319826	0.0672834	-0.6255	0.3091	-0.364129	0.445307	-0.562837	-0.99062	0.183461	-1.03188	-0.928226	-0.146226	0.479337	0.331143	-0.389663	-0.249839	0.132936	1.62974	-0.536485	0.626918	-0.275143	-0.834162	0.654601	-0.115829	-0.819543	-0.104837	-0.649385	-0.285233	-0.969253	-0.214761	0.400896
neg-M130T123	0.720893	1.18169	0.0905442	-0.0498861	0.0123936	0.784477	0.688908	-0.84414	-0.500737	0.180434	0.51166	0.120741	0.655168	0.068042	-0.901812	0.298365	-0.0505211	0.186621	0.180506	0.828516	-1.55027	-0.0346504	-1.76847	-0.308216	-1.01819	0.281711	0.0764656	-0.26116	0.922631	-1.05317	0.512124	-0.0992144	-0.173679	-1.10187	-0.517831	0.748188	0.0203138	0.13359	0.128342	-0.462623	-0.382121	-1.10481	0.184607	-0.172157	0.648197	0.412768	0.738562	-0.404625	0.419809
neg-M130T67	0.48117	0.914953	-0.0440678	0.27309	-0.0514989	0.824255	0.867187	-0.502995	-0.534925	-0.0177224	0.280485	0.42661	0.295295	0.171872	-0.860447	0.164027	-0.0826666	0.183892	0.0483105	1.00096	-1.27641	-0.358735	-1.41936	0.212685	-0.598712	0.266967	0.00842332	0.305484	0.899118	-0.508868	0.0232855	0.23259	0.123735	-0.712345	-1.10566	0.657341	-0.139749	-0.225606	0.173182	-0.496271	-0.223398	-0.95011	-0.456376	-0.0805451	0.437655	0.561654	0.706486	-0.873317	0.650924
neg-M131T113	0.0059607	0.152887	-0.499095	1.03107	-0.506173	0.527432	0.179377	0.10868	-0.993806	-0.737046	-0.585182	0.621364	-0.547409	0.709621	-0.443329	0.459885	-0.429403	-0.293304	0.0915431	0.261747	-0.192259	0.081477	-0.821898	0.267221	0.106035	-0.780458	0.22966	-0.586062	0.526969	0.357249	0.0954175	0.224905	0.336428	-0.804024	-0.647534	0.0958492	-0.0111539	0.603406	-0.328221	-0.747561	0.351442	0.557734	-0.734064	0.597272	0.189162	0.270186	0.175107	-0.437037	0.424872
neg-M131T123	0.687322	1.15054	-0.304564	-0.0987339	0.0534479	0.709366	0.61481	-0.750771	-0.0155937	0.231725	0.148261	0.375798	0.633233	0.141802	-0.807564	0.00831478	-0.0123016	0.545115	0.161692	0.773612	-1.58966	-0.0346469	-1.37278	-0.208266	-0.649369	0.278982	0.390143	-0.236952	0.861875	-1.03882	0.486423	0.326966	-0.209261	-1.0891	-0.457189	0.69604	0.0439602	-0.0416142	0.0821154	-0.420033	-0.332103	-1.12357	-0.28049	-0.178459	0.612137	0.391297	0.663143	-0.993245	0.62977
neg-M131T146	0.0717268	-0.429527	-0.630972	-0.199519	-0.130653	0.20727	-1.04192	-0.348147	-0.564597	0.383288	0.593179	1.13577	0.0893469	-0.419002	0.101975	-0.219078	0.377664	0.292932	0.536085	0.25128	-0.81419	0.599349	-0.422254	0.245987	0.416166	-1.30373	0.502164	0.363955	-0.489649	0.417665	-0.733742	-0.285012	0.440679	-0.971073	-0.410009	1.27777	0.174339	0.0720213	0.0153428	0.306921	0.299078	-0.100567	-0.74582	-0.0415194	-0.3536	0.199578	0.58182	-0.508823	0.159283
neg-M131T156	-0.0255965	-0.0753036	-0.579187	-0.0385105	-0.339723	-0.470377	0.457719	0.318418	-0.299853	-0.169163	-0.494753	-0.270596	-0.0277907	-0.0835925	-0.487548	1.14193	-0.941788	-0.307609	0.0778109	1.05038	-0.504184	-0.291963	-0.546909	-0.294165	-0.21453	0.810418	1.22016	0.970713	-0.298145	-0.394673	-0.438283	0.576646	1.35494	-0.723854	-0.828202	0.123633	0.540935	0.600892	-0.560402	-0.0971853	-0.128646	-0.0216698	1.313	-0.487101	0.483638	1.21163	-0.79268	-0.234463	0.312212
neg-M131T176	0.491777	0.244424	0.492285	0.139435	-0.274736	0.229871	0.729942	-0.936446	0.703363	-0.0911782	-0.473778	-0.205639	0.545145	-0.385809	1.38387	0.0244265	-0.860821	0.25525	-0.454704	0.613475	0.132275	-0.689909	1.00893	0.00226035	-0.483821	-0.859135	-0.207495	-0.748637	-0.0717627	1.66856	-0.0385412	-0.0127463	-0.115803	2.36795	0.577781	0.807167	-0.487255	0.67127	0.343562	-0.863829	-0.655709	0.571682	-0.425084	-0.515006	-0.860483	-0.237622	-0.326225	-1.5462	0.653761
neg-M131T43	-0.39518	-0.493609	0.801863	0.0895297	-0.19498	-0.191518	-0.158848	0.27119	1.14115	0.801191	0.388636	-1.70112	0.960674	-0.4148	0.194591	-0.167455	0.477707	0.263052	-0.41425	0.285753	-0.764355	-0.659995	0.993639	-1.12382	0.496382	0.267251	0.506792	-0.0596736	0.644399	-1.11727	-0.504799	0.172439	-0.0817803	0.512593	0.594786	-0.0406896	-0.858507	0.388128	-1.79272	0.18193	-0.80795	0.420565	0.170155	0.526916	0.0600823	0.241981	-0.434987	0.29863	0.222253
neg-M131T52	0.660795	1.22365	0.127603	-0.175012	-0.454183	0.83817	0.425462	-0.445953	-0.493397	0.292059	0.290557	0.0555342	0.258016	-0.0363336	-0.191576	-0.0555396	-0.107088	0.432055	0.136169	0.696371	-1.48081	0.0808152	-1.08348	-0.0968737	-0.768005	0.25552	0.517082	0.205961	0.902107	-1.03978	0.0839486	0.220198	0.0510174	-0.160214	-0.376592	0.534986	-0.435721	-0.184104	0.177688	-0.401274	-0.583113	-1.18436	-0.219978	-0.165016	0.501052	0.408544	0.876288	-0.23542	0.670197
neg-M132T147	0.12426	-0.564419	-0.540599	-0.217278	-0.0606478	0.190047	-1.15092	-0.35959	-0.23471	0.377219	0.591565	1.01596	-0.068906	-0.454814	0.160291	-0.300765	0.419526	0.296979	0.524412	0.242092	-0.866355	0.611082	-0.422063	0.188153	0.433315	-1.0321	0.482328	0.392631	-0.276678	0.368293	-0.932183	-0.366056	0.415851	-0.993033	0.125567	1.19916	0.159818	0.0520157	-0.0494133	0.361455	0.292801	-0.0444209	-0.753301	-0.118151	-0.367574	0.0607798	0.527067	-0.39094	0.185009
neg-M132T51	0.38697	1.31417	-0.0714558	0.289715	-0.0677593	0.855235	0.354112	-0.934109	-0.5653	-0.237289	0.333196	0.369259	0.0602197	0.15834	-0.884919	0.280097	-0.828863	0.504941	0.271074	0.807307	-0.73598	0.141843	-0.171906	0.0481711	-0.80499	0.0693063	0.51063	-0.756347	1.12595	-0.634933	0.210581	0.520743	-0.114025	0.117682	-1.48806	0.597971	-0.222261	-0.377723	0.469175	-0.478172	-0.216242	-1.30371	-0.137205	-0.328843	0.274842	-0.211011	0.225999	0.0399261	0.570764
neg-M133T60_2	0.203479	0.860418	0.0825554	-0.30849	0.167822	0.545332	-0.0488302	-0.735856	-1.23419	0.137792	0.477412	0.684801	-0.391837	0.602117	-0.165673	-0.202512	-0.760117	0.00800469	0.0234964	0.836572	-1.02374	0.797933	-0.138428	0.520459	-0.0956982	-1.61743	0.345919	-0.86249	-0.294641	-1.47545	0.813839	0.173076	0.380482	0.487808	-0.872141	-0.032788	0.149352	-0.0963941	0.233161	-0.0934557	0.435934	-0.943998	0.0748929	-0.235825	0.488739	0.0147894	0.016028	-0.114876	0.43835
neg-M134T60	0.313464	0.765768	0.101504	-0.322056	0.106707	0.510718	-0.0462665	-0.772495	-1.233	0.168857	0.514373	0.575418	-0.336966	0.558591	0.0339149	-0.150128	-0.810896	0.0182706	0.0224434	0.769393	-0.795227	0.706375	-0.0238109	0.493711	0.0397022	-1.63292	0.294565	-0.637207	-0.578191	-1.53298	0.761071	0.118903	0.308335	0.465031	-0.645114	-0.0491588	0.179144	-0.0607591	0.237762	-0.0986033	0.426296	-1.09284	0.0589392	-0.175527	0.428102	0.00372763	0.00676466	-0.0413825	0.389039
neg-M135T105	0.0207289	-0.278358	-0.15625	0.334909	0.639666	0.43456	-0.535633	0.190192	0.167304	0.421804	0.843487	0.548544	0.25686	0.641649	0.174011	-0.301061	-0.0233782	0.250627	0.579713	0.12908	-1.28862	0.0842665	-1.59052	-2.16197	0.498926	-0.856566	-0.0967812	-0.0350386	-0.540976	-1.48602	0.542863	0.0936709	0.455526	-1.82197	0.241276	0.120286	0.440798	0.389574	-0.0436438	-0.0958183	0.584113	-0.0655828	0.23737	0.2507	0.249463	0.281666	-0.0880967	-0.0556061	0.256156
neg-M135T59	-0.427898	-0.52511	-0.119043	0.132862	0.868454	0.349065	-1.337	-0.0859668	0.0200832	0.456785	0.801829	0.306782	0.112224	0.521962	0.483301	-0.85513	-0.176642	0.257962	0.456331	-0.203987	0.0918372	0.166883	-0.116354	-0.423884	0.508452	0.0309248	-0.179864	-0.262421	-0.965188	-0.0303886	0.116571	0.180012	0.450763	-0.431752	0.00551528	0.0748265	0.181572	0.307545	-0.29749	0.082173	0.251724	-0.713929	-0.15819	0.0247398	0.046685	0.304044	-0.527315	-0.472968	0.166892
neg-M135T86	-0.526814	-0.305952	-0.329743	0.465535	0.798426	0.501118	-1.13441	0.216485	0.00495821	0.41966	0.688292	0.694601	0.210329	0.765018	0.110942	-0.548776	-0.462421	0.270212	0.599078	0.150946	-1.32833	0.126204	-1.54877	-1.24747	0.328717	-1.21123	-0.03876	-0.0214141	-0.842908	-0.445728	0.102723	0.160114	0.592518	-1.27919	0.175955	0.216666	0.491084	0.423216	0.0359293	0.0365438	0.701667	-0.108133	0.308303	0.192783	0.303029	0.384199	-0.320919	-0.142009	0.335814
neg-M137T161	-0.915369	-0.804114	0.00387296	-0.721282	1.14132	-0.494602	-0.973259	-0.89618	1.09254	1.06022	1.22497	0.187253	0.456962	-0.251934	0.978773	-1.1906	-0.349245	0.969451	-0.0548447	-0.711537	0.239808	0.542248	0.39025	-0.62195	1.10783	-0.93453	-1.23338	-0.595325	-0.575742	1.18442	0.747386	-0.654075	0.235872	-0.959674	0.670763	1.22312	1.35665	0.367691	-1.11234	-0.288871	1.02078	1.35771	-0.631702	0.482203	0.481056	-1.04935	-0.623119	-1.17711	-0.595221
neg-M137T166	-0.643576	-0.305133	-0.127029	-0.721177	-0.0990672	-0.0162801	-0.752006	0.223395	0.529966	0.196891	0.261354	-0.222054	1.61038	0.193009	-0.302557	-0.24746	0.175379	0.00448864	-0.540971	1.00711	0.580234	0.0701065	0.388696	-0.804106	0.224326	0.244516	-0.617836	-0.419726	0.666315	0.20327	-0.477358	0.142961	-0.334376	0.817467	0.521551	-0.446259	0.802909	0.256429	-0.369291	-0.143481	0.169468	0.723177	-0.134192	0.809773	-0.0196697	-0.179406	-0.621166	-0.236859	-0.193442
neg-M138T161	0.649656	0.28413	-0.218215	0.437922	0.215263	-0.646793	0.295244	-0.29597	0.238754	0.0762832	0.307008	-0.154818	0.270118	0.589684	0.0238054	0.434501	-0.177253	0.080535	0.0482136	0.28031	-1.10117	-0.0169888	-0.651017	-2.58497	0.457609	0.590204	-0.280705	-0.0592653	-0.41178	0.2927	0.0919207	-0.338825	0.208649	0.0902577	-0.856752	0.168099	0.524336	-1.51176	-0.0477216	0.288923	-0.135064	0.524864	0.479087	0.0435162	-0.209437	0.353287	0.401017	0.133911	0.420664
neg-M139T57	-0.605429	-0.986745	0.223235	0.474527	0.624674	0.565631	0.111678	-0.632254	2.13487	-0.063733	0.914864	-0.836466	-0.670415	-0.667844	-0.247991	0.428511	0.792796	0.285365	-0.223561	0.784809	1.2888	-0.832799	-0.628994	0.265814	0.747178	-0.626629	-0.75418	-0.412669	0.585995	0.397185	0.523787	-0.0903222	-0.511845	-0.575297	0.620651	-0.0473265	0.196025	-0.463905	0.113698	0.252013	-0.913724	-1.12002	-0.182556	0.442184	1.73738	0.0112246	-0.848427	-0.134371	0.0967383
neg-M141T151	-0.0471767	-0.825282	0.436962	-0.0730346	0.232752	-0.01033	0.146653	0.548307	0.11523	-0.00949463	-0.476766	-0.697959	-0.356081	-0.197278	-0.36405	0.420489	-0.372908	-0.422333	0.0167141	-0.302946	-0.241513	-0.825564	-0.750086	1.16915	3.76372	0.121401	-0.264358	-0.508414	0.0401478	1.54547	-0.382055	-0.308839	-0.54767	-0.400784	-0.277973	-0.271263	0.500455	0.204574	-0.0902189	0.820323	-0.1932	-0.237866	-0.514808	0.164205	0.112216	-0.0138657	-0.38654	-0.382017	0.0844875
neg-M142T62	0.636314	-0.231176	0.764398	0.650215	-0.107434	0.748986	1.02464	0.787085	0.604644	0.276605	0.431961	-0.154074	-0.469436	-0.349509	0.367354	0.913783	-0.195414	-0.544094	0.52007	-0.553012	0.194634	-0.0109943	-0.504359	-0.277713	-0.272875	0.132028	-0.754873	1.22042	-0.223985	-0.128258	0.0225007	-0.0138948	0.445884	-0.853055	-0.0157161	0.280471	-0.153517	0.063233	-0.126727	-0.114332	0.0227335	-0.666486	-0.35937	-0.622144	-0.0138389	0.497362	0.0511592	-0.575224	0.378799
neg-M142T91	0.693765	-0.272711	0.795073	0.66789	-0.177634	0.774481	1.00752	0.784879	0.671655	0.189387	0.396539	-0.188325	-0.339584	-0.254857	0.429701	0.904224	-0.39121	-0.747366	0.621804	-0.244139	0.0207698	-0.249126	-0.710108	-0.412328	-0.274662	0.288861	-0.772101	1.43393	-0.189927	-0.600174	0.149248	-0.335655	0.535532	-0.902006	-0.0589361	0.497225	-0.332446	0.314591	0.168113	-0.087451	-0.0344248	-0.739937	-0.662001	-0.60726	-0.0235528	0.497109	0.0576363	-0.282541	0.304572
neg-M144T190	1.46627	0.795239	-0.444998	-0.393351	-0.294301	-0.286881	0.386228	-0.353324	-0.0912012	-0.411057	0.434958	0.318679	0.829163	0.759178	-0.482344	0.247825	-0.893819	0.60252	-0.0316542	0.410052	-1.25952	-0.0880878	-1.13115	-0.383799	0.35615	-0.119023	0.139096	-0.239884	0.512346	-1.02007	-0.0857578	0.211469	0.343603	-0.655416	-0.563985	1.31209	-0.494085	0.173126	0.173437	-0.538119	-0.163006	0.0187039	-0.0709339	-0.34266	-0.13614	0.706256	0.660311	-0.601334	1.14903
neg-M145T155	0.288195	0.00676062	-0.55759	0.586816	0.304236	0.0981958	0.409889	0.00767556	-0.494162	-0.15957	-0.243354	1.00948	0.713954	-0.187892	-0.514977	0.385628	0.653908	-1.22245	0.746438	-0.761515	-1.05991	0.566082	-0.928393	0.427286	-0.0143529	0.763015	-0.23707	0.333239	0.0815975	0.401945	0.0107577	0.288224	0.855132	-1.22505	-1.0511	0.340398	0.0889157	-0.0999034	0.0452027	-0.767816	-0.0316227	-0.881452	0.0139467	-0.293343	0.182395	0.135826	0.275064	0.475112	0.758743
neg-M145T46	0.733443	1.03459	0.130495	0.483824	-0.0137079	1.01416	0.473189	-0.591927	-0.506695	0.208517	0.396065	0.382289	0.0783316	0.239554	-0.422109	-0.368351	-1.2349	0.475929	-0.456498	0.835751	-0.301004	0.0809988	-1.00338	-0.040344	-0.133947	-0.282596	0.230282	-0.0712433	0.847865	-0.329343	0.0407414	0.0532335	-0.06851	-0.49227	-0.913789	0.680499	-0.715012	-0.635063	0.529156	-0.931582	-0.140306	-0.906022	-0.504503	-0.703986	0.373668	0.285991	0.673311	-0.101135	0.752099
neg-M145T51	-0.111911	1.29343	0.23606	-0.966505	-0.882723	0.0389157	0.683379	-0.493322	-0.353429	-0.142016	0.20697	-0.931399	0.475609	0.441449	-0.783746	-0.759275	0.288955	0.400585	-0.186581	0.877555	-0.417292	-0.241897	-0.270965	-0.0218928	-0.12589	0.594293	0.374721	0.0706595	0.771569	0.384178	-0.0891382	-0.00687184	-0.596697	-0.720984	-0.203739	0.260408	0.248238	0.395817	0.103253	-0.249036	-0.0436346	-0.814449	-0.398001	0.0211201	0.935887	0.0266262	0.860656	-0.704209	0.396096
neg-M145T60	1.85112	0.899689	0.0152375	-0.146351	-0.309101	-0.0666178	0.958177	-0.558401	0.238053	-0.119857	-0.528648	0.350804	0.910036	1.04344	-0.419091	-0.307826	-0.773034	0.306715	-0.689165	0.166014	-0.168638	-0.400013	-0.973406	0.605868	0.34003	-0.0554772	0.194554	0.178597	0.536223	0.171038	-0.32752	0.557781	-0.236227	-0.523704	0.040063	0.904321	-0.866686	0.0325112	0.444068	-0.790883	-0.500828	-0.527779	-0.668024	-0.875699	-0.448673	0.90065	0.489512	-0.212086	0.824543
neg-M146T172	0.732396	0.348389	-0.830288	1.09768	0.239896	-0.680285	-1.19521	-0.824745	-0.610674	-0.10336	-0.887063	1.75533	-0.437294	0.673563	-0.588354	-0.353756	-0.168233	1.15923	0.422786	0.448288	-1.29172	-0.0960816	-0.51449	0.413068	-0.0454658	-0.0250084	-0.24766	0.161567	-0.976412	1.59838	-0.858458	-0.972655	0.979111	0.0899967	0.382802	1.21609	0.177744	-0.442116	0.546795	1.00102	0.306869	0.39991	-0.538463	-0.294839	0.982394	0.401598	-0.308415	-0.118066	-0.336013
neg-M146T52_2	0.558691	0.615261	-0.122337	0.49121	-0.12529	0.755638	0.499792	-0.540677	-0.768708	0.269708	0.18244	0.439464	-0.189952	-0.131342	-0.638583	0.842116	-0.426318	0.385719	0.429729	0.519913	-1.33588	0.240124	-1.30099	0.00668519	-0.404886	-0.238834	0.305884	0.337243	0.322084	-0.200324	-0.00841283	0.170736	0.285034	-0.799242	-0.298374	0.781489	-0.752819	0.174981	0.539695	-0.589032	-0.284186	-1.77047	-0.680803	-0.310041	0.101702	0.458332	0.276834	0.322537	0.702419
neg-M147T144	-0.0359353	-0.61102	-0.01038	0.75464	-0.342051	0.20069	-0.298976	-0.693175	-0.0622018	-0.144259	1.22523	-0.284491	-0.512319	-0.701494	1.53012	-0.242754	-0.354641	0.459539	0.461207	-0.191318	-0.202605	0.200362	1.24005	0.032678	-0.152694	-0.887533	-0.704328	-1.33777	-0.58616	1.4756	-0.549807	-0.525461	-0.470285	-0.191958	1.1603	1.28808	0.451784	0.0412394	-0.635994	-0.375563	0.636486	1.25309	-0.752413	0.531156	-0.247778	-0.542206	-0.31561	-0.334024	0.618978
neg-M147T148	0.273451	1.31931	-0.055247	-0.286566	0.276127	0.477128	0.124479	-0.617768	-0.280306	-0.0732252	-0.228762	0.32185	0.766101	0.714437	-1.53854	-0.224713	-0.64446	0.499157	-0.140095	0.877858	-0.716553	-0.0714326	-0.90072	0.299902	0.315402	0.178988	0.354573	-0.559552	0.919785	-0.403639	0.197276	-0.0939826	-0.116518	0.557622	-1.2308	-0.0641203	0.116497	0.305707	-0.0625477	0.0677753	-0.0471428	-1.14017	0.00536174	-0.382692	0.498422	-0.0150373	0.364956	-0.929307	0.341149
neg-M147T180	0.900591	0.0475237	0.0291207	-0.216572	0.480862	0.19671	0.395054	-0.709052	0.16989	0.299988	-0.448271	-0.155874	0.216159	0.151158	-0.110798	-0.289633	-0.855654	0.590064	-0.489367	1.27122	-0.339959	-0.550054	0.782539	-0.460206	-0.398517	-0.730454	0.573113	-0.269374	0.204188	-0.157704	0.25509	0.192726	-0.0465409	1.7444	-0.111499	1.2647	-0.228372	0.287136	-0.624918	-0.669226	0.0392915	0.10919	-0.466173	-0.373645	-0.145126	-0.457536	0.101	-1.21614	1.15965
neg-M147T52	0.553144	0.599648	-0.0681393	0.532235	-0.108481	0.734632	0.522384	-0.42443	-0.869804	0.184805	0.253562	0.427931	-0.365735	-0.144832	-0.647065	0.832551	-0.380972	0.260182	0.309181	0.52244	-1.26849	0.261389	-1.35077	-0.00626514	-0.121384	-0.178018	0.143251	0.421431	0.302953	-0.0748562	-0.0260238	0.258868	0.276996	-0.614365	-0.294715	0.623126	-0.622246	0.0897314	0.542824	-0.726544	-0.26279	-1.85544	-0.667638	-0.259896	0.140033	0.43212	0.233298	0.343426	0.631671
neg-M147T61	0.113771	0.224524	-0.0374465	0.33523	0.0881888	-0.0131761	0.453206	-0.0774622	0.561588	0.254568	0.373687	0.597799	0.318943	0.41956	0.296772	-0.238997	-0.188007	1.06684	-0.46868	-0.515319	0.00765526	-0.0623249	0.196596	0.811999	-0.134872	-0.876015	0.00445525	-0.979235	-0.782901	0.231933	0.186706	0.325616	-0.266555	-0.464994	0.0152939	1.67745	-0.501089	0.436498	-0.640065	-1.12328	0.375831	0.475506	-0.411629	-0.0940201	-0.615264	-0.505912	-0.912989	-0.390572	0.15239
neg-M147T84	0.251903	0.313472	-0.240601	0.431567	0.204086	0.184422	0.51972	-0.833038	0.613908	0.323971	0.267974	0.749121	0.126976	0.0469129	0.415188	0.0366023	-0.168798	1.11664	-0.473275	-0.0860397	-0.529153	0.273844	-0.604663	0.639738	-0.595713	-1.16458	0.0729598	-0.00986889	-0.761924	-0.412396	0.70185	0.621436	-0.454235	-0.292042	0.0728197	1.4855	-0.711507	0.493703	-0.348256	-1.1301	0.530089	-0.276426	-0.957024	-0.144669	-0.710927	-0.346811	-0.845109	-0.101963	0.375621
neg-M148T82	0.275849	1.11201	-0.129129	-0.177751	-0.127272	0.791101	0.336219	-0.342832	-0.230978	0.0314718	0.337016	0.0700035	0.410508	0.151485	-0.775555	0.0473702	-0.243618	0.446942	0.0224658	0.836038	-1.85535	0.0275454	-1.9522	0.0393491	-0.161397	-0.0215206	0.356815	-0.1663	0.850814	-0.267195	-0.0471804	-0.0451989	0.0384107	-1.59889	-0.271733	0.246914	0.260153	0.183595	0.199662	-0.352879	-0.0536186	-0.685766	0.0612218	-0.00667064	0.848293	0.167554	0.810832	-0.500198	0.51522
neg-M149T160	0.286904	0.155145	-0.00675561	0.0302661	-0.352797	-0.286294	0.721943	-0.522606	-0.0274558	-0.0114634	-0.370804	0.0898661	0.88443	-0.113547	1.18642	0.0429113	-0.547781	1.16127	-0.520184	0.905462	-0.229197	0.038504	0.301029	0.782465	0.399316	-1.06934	-0.326597	-0.663679	-0.547832	2.19613	-0.344195	-0.0670193	-0.0382223	1.15694	-0.192834	0.888833	-0.278321	0.232795	-0.992196	-0.650299	-0.58498	0.393219	-0.450722	-0.3053	-0.454392	0.00493163	0.0134343	-0.603355	0.72022
neg-M149T203	-1.02393	0.802551	-1.08301	-0.346455	0.416749	1.7515	-0.0521662	0.403644	0.185142	0.655382	-0.533161	0.118776	-0.432953	0.710902	-0.0111465	-0.667363	-1.50818	-1.43119	0.952741	-0.862048	-0.0508008	0.720936	-0.0340422	-1.35054	-1.05119	1.24155	1.09953	0.650603	-0.337443	0.133851	0.679112	0.818951	0.47564	-0.712957	-0.4841	0.281143	0.651813	-0.790536	-0.667129	0.826838	1.05564	1.04776	0.760467	0.312863	-1.27979	-0.259553	-1.12939	-0.235769	-0.101543
neg-M149T55	-0.504271	-0.127172	0.287701	-0.609702	0.207099	-0.200028	-0.638268	-0.507116	-0.48923	0.145792	0.648253	-0.114168	0.019601	0.356719	-0.0106347	-0.727817	0.211801	0.998725	-0.0345861	-0.21695	0.168358	-0.235905	0.942713	-0.171573	-0.225677	-0.540299	-0.352672	-0.283105	-0.271314	1.6412	-0.264483	-0.140139	-0.278679	1.71872	-0.159922	0.197515	0.276374	0.523152	-0.233088	-0.334929	0.133363	0.831023	-0.257504	-0.131808	-0.00583802	-0.345327	-0.381644	-0.732398	-0.207322
neg-M151T101_2	0.372182	0.450422	-0.391148	0.594365	0.432299	0.567911	0.20193	0.226401	-0.347857	0.515852	0.524646	0.432755	0.0997472	0.288132	-0.294643	0.203227	-0.0753831	0.390642	0.449865	0.064651	-1.68272	0.0374653	-2.23619	-0.638429	0.118277	-1.25792	0.228934	0.192374	0.00457747	-1.13844	0.28035	0.493781	0.467986	-1.57085	-0.612464	1.04762	0.120181	-0.305805	0.236671	-0.295955	0.179351	-0.76781	0.127873	-0.203875	-0.0244317	0.502906	0.0453928	-0.18201	0.777095
neg-M151T118	0.585252	0.461337	-0.216233	0.547572	0.45759	0.572241	0.213628	0.205386	-0.292574	0.539159	0.525778	0.446137	0.200744	0.262721	-0.203355	0.272103	-0.0652108	0.43532	0.371298	0.129033	-2.48716	0.127874	-1.52452	-2.24112	0.324203	-0.937377	0.281168	0.278759	0.0238138	-2.36175	0.399526	0.375902	0.285116	-1.19752	-0.398227	1.00048	0.204457	-0.231122	0.30076	-0.151419	0.200711	-0.503367	0.166272	-0.158829	0.0605951	0.578321	0.100798	-0.0932236	0.724299
neg-M151T167	-0.814812	-0.00431308	-0.073806	-1.63441	0.328419	-0.264176	-1.22631	0.149111	0.0954621	-0.170314	0.17383	-0.226555	1.68376	0.823428	-0.320127	-0.963033	1.59734	0.455197	-0.0766827	2.02708	0.0367841	0.0808409	-0.0587985	1.87741	0.123751	-0.574223	-0.366091	0.0962483	0.213081	-0.0195764	0.531069	-0.160296	-0.500962	-0.835033	-0.424613	-0.125108	0.172121	0.00918076	-0.850162	-0.456497	-0.0117745	0.270595	-0.141766	0.650934	-0.184924	-0.540048	1.11007	-0.412847	-0.719247
neg-M151T60	0.254321	0.518926	-0.496816	0.666547	0.511683	0.636239	0.101849	0.213274	-0.391095	0.627027	0.323482	0.490234	0.0422975	0.141499	-0.314687	0.232705	-0.278349	0.426461	0.5964	0.0191877	-1.98156	-0.0214887	-1.57277	-0.810583	-0.0603907	-0.982529	0.409207	0.212998	-0.0229363	-0.825318	-0.1639	0.523747	0.500724	-0.973175	-0.539551	1.2433	0.0640066	-0.375883	0.171051	0.139781	0.0684644	-1.13738	0.0686419	-0.258554	-0.194812	0.685715	0.00577501	-0.202706	0.966888
neg-M152T101	0.397856	0.548126	-0.364463	0.63867	0.403828	0.614022	0.116071	0.202496	-0.338023	0.538497	0.423255	0.415276	0.179559	0.257544	-0.388422	0.1562	-0.119973	0.372912	0.433393	0.0382479	-1.75968	0.0129477	-1.90024	-0.543741	0.120335	-1.17029	0.242882	0.181836	0.00114703	-1.08593	0.273338	0.483106	0.419269	-1.58286	-0.601612	0.94259	0.112516	-0.282555	0.219713	-0.277476	0.146263	-0.67569	0.121577	-0.197864	-0.00956637	0.554548	0.00354006	-0.168844	0.724859
neg-M155T104	0.370695	-0.356837	0.410515	0.553847	-0.587851	-0.47881	-0.708744	-0.305211	0.368903	0.530757	1.28686	-0.581018	-0.658804	-0.926676	0.610612	-0.364754	-0.618829	1.44906	-0.693251	0.992036	-0.472735	0.961124	-0.739837	1.73111	0.582591	-0.742731	1.45198	-0.345426	1.07043	1.7341	-0.756694	-0.363763	-0.330703	-0.457193	0.177196	-0.32649	-0.85718	-0.0508477	-0.528883	-0.667221	0.581655	0.724327	-0.729075	-0.489862	0.132239	-0.419772	-0.265685	-0.459004	-0.436973
neg-M155T189	0.409989	-0.74914	0.227588	0.13812	-0.31169	0.115644	-0.201881	0.339363	0.00994747	0.13559	-0.149777	-0.00357023	1.45818	0.621485	0.564451	-1.49338	-0.416367	-0.299506	0.741393	-0.392679	-0.00357076	0.235288	-0.454491	0.344861	-0.000370424	0.321073	-0.186123	-0.769959	1.797	0.696045	0.454941	0.0893943	-0.175737	-0.0917964	0.0887989	-0.312321	0.401575	-0.233146	-0.365963	0.0131192	-0.0364216	-0.278566	-0.456834	-0.0467797	-0.122984	-0.195768	0.210957	-0.264317	-0.471736
neg-M155T58	0.528096	-0.575514	0.0883563	0.0654535	0.272837	0.671912	0.112286	-0.141716	-0.771897	0.030507	0.45825	0.648793	-1.92726	-0.367701	-0.450544	0.91687	0.500168	1.53553	0.534288	-0.2665	0.178367	1.12984	0.809126	-0.781521	-1.38143	-1.11204	-1.39045	0.432568	-0.895911	0.186252	-0.228539	-0.543269	0.525633	0.661295	-1.32061	-0.00502803	-0.261256	0.130418	0.352713	-1.24281	0.0416971	0.00947593	-0.649435	0.561422	0.43539	0.481577	-0.260408	-0.18545	1.10831
neg-M155T79	0.617912	-0.73569	0.221454	0.0721129	0.554019	0.773499	0.0739589	-0.00719871	-0.883576	0.0999316	0.508807	0.74332	-1.6737	-1.68124	-0.4708	1.01344	0.618751	-0.238233	0.547611	-0.0873911	-0.0483512	0.752155	0.964062	-1.02102	-1.26517	-1.07337	-0.77811	0.664715	-0.603255	-1.25854	-0.0614335	-0.128647	0.862738	0.748373	-1.01904	0.297009	-0.131189	0.420643	0.455458	-0.604097	0.23066	-0.470933	-0.294488	-0.148401	0.561584	0.529994	-0.0250352	0.00152508	1.37468
neg-M157T113_2	0.159352	-0.0481645	-0.62079	1.07227	-0.840128	0.409147	0.276554	-0.209579	-1.4425	-0.886881	-0.784	0.813891	-0.869453	0.456268	-0.461464	0.339696	-0.528578	0.0174334	0.173003	0.665755	-0.241667	0.249668	-0.728648	0.315215	-0.811183	-0.866197	0.0811996	-0.774665	0.782339	-0.103927	0.2462	0.213173	0.498174	-0.503453	-0.627478	0.209417	-0.0792846	0.754846	-0.176313	-0.665411	0.796002	0.268584	-0.714694	0.744426	0.513835	0.398224	0.270476	-0.345518	0.599037
neg-M157T143	-0.321941	-0.877993	0.0338497	-0.692703	-0.41831	0.475795	-0.635384	-0.252728	-0.273905	-0.597069	-0.206151	-0.487863	0.477319	-0.019758	-0.164646	-0.252001	-0.772515	0.574331	-0.267528	-0.479488	-0.473758	-0.997896	-0.286028	0.280887	2.48959	-0.175195	0.514369	-0.371074	-0.460368	3.04255	-0.218765	-0.23587	-0.285244	0.0786515	-0.665236	-0.00108676	0.304809	0.0243301	0.144528	1.54318	-0.138835	1.90698	-0.45083	-0.31573	-0.18214	-0.0370512	-0.111854	-0.484228	-0.297449
neg-M157T65_2	-0.0185465	-0.133017	-0.626792	1.17629	-0.832029	0.576905	0.229966	-0.0796286	-1.16252	-0.887077	-0.639782	0.855027	-0.685005	0.275636	-0.404262	0.333823	-0.338719	-0.207624	0.188873	0.263037	0.0831615	0.237117	-0.749901	0.639444	-0.480507	-1.01002	-0.051766	-0.81168	0.961501	0.401015	-0.119539	0.0673341	0.513857	-0.618258	-0.535688	0.348245	-0.175939	0.892219	-0.534733	-0.648072	0.514724	0.179388	-0.643209	0.912437	0.377014	0.364827	0.29523	-0.481592	0.703941
neg-M157T91	0.0257036	0.106573	-0.524141	1.15046	-0.686038	0.593218	0.299027	-0.0538821	-1.30739	-1.06518	-0.527499	0.940294	-0.695375	0.281009	-0.339468	0.414703	-0.387971	-0.148217	0.270227	0.484473	-0.140801	0.370604	-0.810399	0.494549	-0.961167	-1.00068	-0.0199131	-0.817117	0.959003	-0.610821	0.171741	0.110361	0.549504	-0.534661	-0.472856	0.179916	-1.27798	0.881003	-0.183017	-0.461054	0.709739	0.420091	-0.475803	0.920855	0.351961	0.298689	0.450797	-0.179204	0.74464
neg-M158T113	0.102497	-0.0666594	-0.595475	0.99334	-0.774648	0.354013	0.220606	-0.162622	-1.47085	-0.93954	-0.805116	0.759984	-0.773074	0.460699	-0.369636	0.250933	-0.494953	-0.291478	0.143972	0.386563	-0.223844	0.197894	-0.75167	0.429553	-0.243928	-0.811488	0.0579805	-0.749944	0.680571	0.350418	0.210182	0.249097	0.445997	-0.677018	-0.634589	0.162601	-0.0501644	0.991249	-0.173405	-0.678192	0.817931	0.464204	-0.712516	0.644366	0.256355	0.325021	0.245614	-0.37012	0.535094
neg-M158T152	0.449015	0.0343002	-0.0540105	0.146594	0.0163795	0.232047	-0.538975	-0.324703	-0.886997	0.293489	0.56763	-0.36933	-0.338855	0.126211	-0.101695	0.142246	-0.149528	0.108101	0.179071	0.128656	-0.0615439	0.203402	-0.0179053	0.421661	-0.139772	0.983238	-0.187321	-0.644892	-0.117951	0.298506	-0.678143	-0.57581	1.20273	0.166061	-0.453053	0.0372275	0.383292	0.0905897	-0.460468	-0.210807	-0.708797	-0.998338	-0.157161	-0.354044	0.0217669	0.433437	0.885485	-0.451181	-0.179487
neg-M158T55	-0.0670357	-0.834391	-0.660669	-0.45248	-0.686616	1.65113	-0.218014	-1.33893	-0.607321	0.446893	-0.352208	-0.419631	-0.611685	-1.07491	-0.338754	0.500606	-0.526841	-0.782714	0.127648	1.33928	-0.40177	0.303643	-1.31217	0.455892	-0.390091	1.51448	1.82971	0.221281	0.480692	-0.433576	-0.384598	2.28603	-0.937004	-1.11414	0.957572	-0.948012	-0.324624	-0.689194	-0.864402	0.807779	0.593339	0.854813	-0.203497	-1.07109	2.29073	0.947425	-0.0625502	0.865473	1.05454
neg-M159T109	-0.297936	-1.34916	1.49911	-1.10732	-0.935155	-0.822233	-0.721682	-0.69593	0.476591	-0.938297	-0.0311515	-1.27674	1.1095	0.481109	1.31675	-0.533977	0.778239	0.677114	-0.871342	-0.377229	1.06264	-0.460874	0.19158	2.26598	2.17494	-0.852625	-0.999049	-1.07941	0.0849779	2.56693	-1.09841	-1.06747	-0.751677	0.17026	-0.233185	-0.888695	1.67357	-0.47726	0.235166	0.825274	0.881749	2.19456	-0.893861	0.496527	-0.965804	-1.04237	-0.148949	-0.942507	-0.883036
neg-M159T143	-0.248271	-1.26221	0.726388	-0.629508	-0.869139	-1.03507	-0.297613	-0.321733	0.157393	-0.464161	0.372307	-1.08172	0.48922	-0.0752127	0.413965	-0.0730547	-0.517342	1.01997	-0.231323	-0.104771	-0.821333	-0.334281	-0.539804	1.42829	1.94112	-0.606501	-0.293918	-0.699116	0.375344	1.77325	-1.43979	-0.846224	-0.58284	-0.0171144	-0.560256	0.16545	0.64381	-0.411468	0.919092	2.12842	0.432515	0.863697	-0.442205	-0.281432	-1.34242	-0.215745	0.600851	-0.276549	0.348699
neg-M159T172	0.367055	-0.0945773	-0.602313	0.209085	-0.530041	0.380202	0.769376	-0.113644	0.189052	0.0729373	-1.52604	0.527668	0.463744	-0.464486	0.824414	-0.128413	-0.340175	0.258729	0.440288	-0.157282	-1.24873	0.508219	-0.86398	0.0144319	-0.146927	1.35152	-0.211335	0.0243651	-1.55568	0.336587	-0.414017	0.0869691	0.603272	-0.939577	-0.0194305	-0.59914	-0.160618	0.547633	-0.348686	-0.269267	0.307536	0.223844	-0.268241	-0.00852805	0.799278	0.526146	0.486748	0.236567	0.311742
neg-M159T43	0.0874446	0.313878	0.00124915	-1.62146	0.059105	-0.200444	-0.122073	0.3798	0.00783167	0.219006	0.0818084	-0.0756574	0.535528	0.252699	0.170337	-0.603238	-0.00153382	0.0580705	-0.123288	-0.173264	0.352801	0.0859919	-0.0951447	0.609634	-0.0192525	-0.889405	0.0297168	0.0143689	-0.246664	0.689188	0.272589	-0.0668694	-0.0456986	0.23559	0.441305	-0.0572133	0.358109	0.485138	-0.777641	0.612447	0.325092	0.280739	0.527074	0.0281175	0.462097	-0.455951	-0.287609	-0.283083	-1.02054
neg-M159T54	-0.265663	-0.154371	0.115782	-0.712441	0.0692004	0.449827	-0.213052	-0.267989	-0.64265	0.0849793	0.50407	-0.25817	-0.247941	-0.351362	0.486603	-0.614414	0.0982204	0.182781	-0.157154	-0.330493	-0.356622	0.310659	-0.34374	2.75051	-0.566094	0.306032	0.696832	-0.303864	-0.203918	2.63942	-0.0544417	1.29244	-0.357497	-0.510028	0.0074449	-0.367792	-0.0585261	0.179924	-0.510857	-0.176452	0.0894839	-0.232222	-1.05947	0.0651028	1.25721	-0.508853	-0.0912407	-0.729266	-0.193777
neg-M159T67	-0.572075	-0.885165	1.39892	-1.04817	-1.18959	-0.94601	-0.972204	-0.837739	0.204128	-1.01064	-0.219324	-1.05029	0.947732	0.206145	1.34882	-0.640089	0.692526	0.312751	-0.724951	-0.934298	0.680887	-0.784072	0.503953	2.51513	2.10061	-0.987866	-0.153255	-0.951304	-0.0576697	2.79848	-0.738288	0.116888	-0.611808	0.29932	-0.546917	-0.902544	1.45235	-0.461438	-0.0813072	0.896118	0.600172	1.77075	-0.720541	0.267597	0.184392	-0.693952	-0.32702	-0.620984	-0.679353
neg-M159T86	-0.613781	-0.650586	1.31439	-0.932427	-0.941788	-0.611988	-1.05707	-1.03549	0.276366	-1.06019	-0.159539	-1.1035	0.982668	0.288887	1.22856	-0.748773	0.676696	0.354994	-0.51066	-0.574501	0.599632	-0.567801	0.235647	2.35058	2.04707	-0.940699	-0.783719	-0.679592	-0.28122	2.45679	-0.285697	-0.615667	-0.573427	0.0566795	-0.81788	-0.81597	1.53472	-0.39069	-0.0974176	0.963046	0.727425	2.17258	-0.437008	0.394464	-0.713586	-0.814529	-0.31321	-0.878917	-0.349446
neg-M160T108	-0.245332	-0.1286	1.14515	-0.648559	-0.31584	-0.263823	-0.39832	-0.58161	0.0147954	-0.60561	-0.312998	-0.164645	0.722248	0.119784	0.942124	-0.50711	0.333682	0.175489	-0.221125	-0.175039	0.690868	-0.353189	-0.438447	2.10408	1.99723	-0.663835	-0.793146	-0.837477	-0.611358	2.48696	-0.404212	-0.960382	-0.726333	-0.43931	-0.301814	-0.395076	1.36337	-0.558791	0.539414	0.382881	0.440707	2.10812	-0.788656	0.0420473	-0.699214	-0.380021	-0.375221	-0.468905	-0.857028
neg-M160T143_2	-0.283993	-1.02578	0.70083	-0.400394	-0.69094	-0.763053	-0.33127	-0.370519	-0.271964	-0.910949	0.296361	-0.831506	0.430569	-0.154004	0.361365	-0.0343502	-0.500093	0.932498	-0.359781	-0.183776	-0.642807	-0.338324	-0.645129	1.35088	1.90769	-0.411734	-0.232219	-0.608009	0.13122	1.72898	-0.891817	-0.583444	-0.427707	-0.143958	-0.647044	0.0988538	0.567177	-0.304579	0.860552	2.13751	0.356284	0.82192	-0.322332	-0.402294	-1.23242	-0.298305	0.550973	-0.22243	0.311406
neg-M160T172	0.347266	-0.117366	-0.489804	0.192573	-0.59801	0.291863	0.730307	-0.0578321	0.15507	0.0788186	-1.49213	0.488561	0.457355	-0.393043	0.758966	-0.173252	-0.317978	0.239586	0.414166	-0.157282	-1.12674	0.444487	-0.918785	-0.0422819	-0.262402	1.34861	-0.257538	-0.0141801	-0.865577	0.301179	-0.269682	0.118583	0.637551	-0.829206	-0.00984576	-1.09463	-0.170162	0.539457	-0.457947	-0.500438	0.202382	0.190635	-0.182136	0.0868477	0.765488	0.458524	0.469644	0.266223	0.636665
neg-M160T43	0.161963	0.299565	0.00719921	-1.6176	0.27613	-0.221928	-0.106843	0.371804	-0.00261666	0.263301	0.0775991	-0.0371428	0.478226	0.255214	0.211105	-0.671482	-0.0181653	-0.102068	-0.202394	-0.166591	0.321906	0.0797876	0.0967172	0.613634	-0.0157054	-0.918375	0.140085	0.0282609	-0.272949	0.649866	0.250042	-0.102568	-0.174582	0.200969	0.412174	-0.0460778	0.1841	0.476788	-0.715578	0.481282	0.278497	0.240747	0.548304	0.00499825	0.482578	-0.423453	-0.0617529	-0.225935	-0.96513
neg-M160T60	-0.111115	0.23488	0.344772	-0.825673	0.00592735	-0.55973	-0.699783	-0.122579	-0.468932	-0.209171	0.441356	-0.179943	-0.0498492	-0.0846891	-0.184191	1.25608	-0.047727	0.123968	0.0785676	0.206624	-0.0998189	0.885712	-0.141526	2.04999	1.4474	0.159303	-0.887332	-0.377359	0.192677	-0.646774	-0.416789	0.602234	-0.252227	0.119575	0.122215	0.605921	-0.383297	0.290144	0.175412	-0.474288	0.178307	-0.790926	-1.0622	-0.385706	0.146404	-0.771612	0.489967	-0.311239	0.0553351
neg-M160T94	-0.914462	1.71973	0.264466	-0.311122	0.0144733	-0.865795	-0.655924	-0.649155	-0.70734	-0.680568	0.182233	-0.57297	-0.183699	-0.421578	1.26575	-0.372249	1.26917	1.76081	-0.64358	-0.476962	0.470649	1.11226	0.329893	-0.380906	-0.539738	-0.408427	-0.843527	-0.734318	2.07478	0.293374	-0.692665	-0.601285	-0.56672	-0.731418	1.07034	-0.639079	1.32869	0.0909627	-0.474795	0.277975	1.05159	0.938104	-0.682643	0.769695	-0.401212	-0.595621	0.35408	-0.800686	-0.576416
neg-M161T145	0.063183	-0.222935	0.651917	-1.25362	0.427339	0.246938	0.0596985	-0.0152248	-0.802261	0.0552152	0.438388	0.0619386	-0.457385	-0.529114	0.20298	-0.025975	1.50575	0.743112	-0.80789	-0.880103	0.527438	0.475529	0.00236653	0.778676	-0.146701	-0.254568	-0.0733738	-0.0230432	-0.241348	-0.116964	-0.245577	-0.165129	-0.305286	-0.162185	-0.244344	0.0421999	0.0837316	0.168737	-0.271843	0.00900432	-0.579897	-0.307447	-0.398051	-0.0971535	0.0838088	-0.288873	-0.120492	-0.0673276	-0.106716
neg-M161T147	-0.132216	0.225669	-0.420919	-0.0990011	0.254497	1.50973	-0.313063	0.0566629	1.338	1.43501	0.154637	-0.411793	-0.120073	-0.263974	0.231485	-0.366497	-1.20674	-0.190855	0.212648	-0.522869	0.286269	0.46572	-0.913514	0.0163118	0.445109	0.230959	-0.43819	0.326072	0.0272516	0.997066	-0.0462276	0.727392	0.522758	-0.728372	-0.0862844	0.539962	-0.418269	0.124768	-0.906327	0.264948	-0.334086	-0.489509	-0.463181	-0.522272	0.0278415	-0.393403	-0.154446	-0.234527	0.0618199
neg-M161T43	0.134675	0.279927	-0.0296858	-1.60417	0.0157253	-0.172003	-0.126169	0.390891	-0.028684	0.258213	0.0931751	-0.11643	0.594217	0.423304	0.28222	-0.635232	-0.0427321	0.0131366	-0.196164	-0.163695	0.281575	0.0209623	0.0597524	0.569072	-0.039833	-0.883206	0.100904	0.0677298	-0.241188	0.655096	0.22659	-0.0673183	-0.0413321	0.246809	0.411733	-0.101826	0.340398	0.47776	-0.73782	0.618749	0.285998	0.217882	0.554269	0.0543725	0.442671	-0.45599	-0.293121	-0.306369	-0.999751
neg-M161T59	-0.52364	-0.257752	0.877413	-0.648906	-0.107868	0.227044	0.383648	0.483054	0.640072	0.279545	-0.360758	-0.843453	-0.0884505	-0.487121	-0.666549	-0.561292	1.26446	-0.148301	0.220088	-0.822941	0.366261	0.0193264	0.343903	0.61055	-0.101139	-0.82154	-0.499616	0.587738	-0.455477	0.329974	0.353477	0.90461	-0.219985	0.738474	0.0869915	-0.11848	-0.17439	0.0702115	0.183108	-0.355636	-0.382621	-0.70713	0.101871	0.209504	-0.149327	-0.605708	0.0150884	0.181201	-0.169236
neg-M161T83	-0.49471	0.27816	0.934146	-0.516189	-0.112701	0.219158	-0.237328	0.543093	0.843749	0.0991667	-0.0827734	-0.995966	-0.214659	-0.829306	-0.383073	-0.614293	1.58487	0.476247	-0.0723708	-0.550376	0.566549	0.175057	-0.0618557	-0.00159557	-0.272173	-1.04433	-0.309353	0.747473	-0.139483	-0.00473838	1.57996	1.0037	-0.278424	0.385318	-0.0465637	-0.795086	0.206555	0.0384193	0.0953734	-0.675797	-0.486306	-0.394741	-0.18545	-0.0312607	-0.115446	-0.723976	0.305186	0.325708	0.0268784
neg-M163T108	0.518035	0.997665	0.0120546	-0.332513	0.207752	0.519301	0.393663	-0.312211	0.00998901	0.0928116	0.670234	0.214017	0.492859	0.567771	-0.838942	-0.00759354	0.0140576	0.432622	0.0504694	0.711941	-0.663271	-0.220723	-2.15544	-0.835634	-0.705977	0.183663	0.301338	-0.122794	0.702261	-1.22533	0.370581	0.113628	0.0848839	-1.73609	-0.175472	0.486858	0.121212	0.533358	0.32336	-0.815099	-0.00756085	-1.0943	0.333094	0.000998756	0.575361	0.0751875	0.606303	-0.288412	0.259594
neg-M163T178	0.661012	0.38753	0.357078	-0.928606	0.29784	-0.387148	0.530296	-0.72056	-0.19997	-0.453438	-0.504964	-0.191586	2.14103	0.554769	0.124673	-0.529878	0.795367	0.530361	-0.582039	0.499713	0.327997	-0.788537	-0.88325	0.368956	0.0195952	-0.408835	-0.406737	0.105463	0.566614	0.50742	-0.850203	0.0643053	-0.375122	-0.889961	-0.093908	0.076913	-0.713904	1.51966	-0.0570329	-0.995339	0.0797426	-0.098434	-0.838846	0.413296	0.293925	0.104837	1.36689	-0.612472	0.814157
neg-M163T59	-0.846443	-0.6032	0.884472	-0.660196	-0.4808	-0.320505	-0.160815	-0.464521	0.905965	0.0320666	0.447143	-0.918914	-0.0946529	-0.471851	0.0265932	-0.662975	0.373647	0.658372	-0.170322	-0.312326	-0.276645	-0.42827	-0.209732	0.150842	-0.406646	0.182893	-0.545913	0.543351	-0.305889	1.28419	-0.528451	0.508258	0.443864	0.301999	0.194028	0.283715	-0.181216	0.514721	0.501506	-0.558968	-0.473717	-0.00329642	0.881273	-0.21588	0.195932	-0.422886	0.175563	-0.388819	1.56936
neg-M163T81	-0.975681	-0.691944	1.11603	0.0103848	-0.541678	-0.265829	0.302771	-0.274093	1.01639	0.0552642	0.682175	-1.16947	-0.0684473	-1.04543	0.117651	0.986614	0.335174	0.769959	-0.170426	0.197453	-0.398631	-0.483945	-0.341214	-0.221172	-0.451441	-0.478337	-0.87412	0.750869	-0.324	0.97729	-0.337694	-0.0592018	0.239627	0.362373	0.479174	0.164027	-0.398761	0.876396	0.0689175	-0.972142	-0.677214	0.325881	-0.0169759	-0.331327	0.00866988	-0.948912	0.660081	-0.0344105	1.35607
neg-M164T148	0.250993	1.3797	-0.181027	-0.233149	0.219208	0.494528	0.0104432	-0.820267	-0.423783	-0.169699	0.316043	0.22638	0.800946	0.726931	-1.08402	-0.376716	-0.991835	0.664318	-0.233957	0.880482	-0.89466	-0.215735	-0.118553	0.232473	0.258658	0.0469828	0.323914	-0.819352	0.940223	-0.148869	0.16684	-0.222949	-0.36558	0.449725	-0.636208	0.630351	0.217254	0.229283	-0.233849	-0.0654503	-0.17411	-0.5582	-0.075278	-0.261604	0.407486	-0.113969	0.258987	-1.20089	0.358631
neg-M164T87	-1.21183	0.682204	0.0996464	0.524285	-0.364507	0.638446	-1.32459	-0.413219	-0.681993	-0.851768	0.396002	-0.25801	0.488874	0.419863	-0.0709951	0.658213	0.082952	0.431864	-0.200625	0.570962	-0.625708	-1.42142	-0.902476	0.532035	0.648234	-0.335441	0.712149	-0.390123	0.397559	0.498841	0.0604227	0.541932	-0.650659	-1.52284	-1.49493	0.81443	-0.212141	0.639598	0.715345	0.111076	0.256465	-0.344043	-0.57027	-0.582604	0.782673	0.765419	0.102812	0.504317	0.609431
neg-M165T145	0.169774	0.219446	0.0369203	0.766844	0.069803	0.203461	-0.224809	-1.36422	-0.357826	-1.17766	0.427541	-0.373004	-0.82443	-0.907094	0.150502	0.413852	0.118573	0.342993	-0.109811	0.290704	0.441761	0.415111	-0.21462	0.294657	0.822704	-0.0157595	-0.150704	-1.03103	0.83895	0.28319	-0.332218	0.210969	-0.595483	-0.532268	0.247747	0.727381	-0.234532	0.0354002	1.02344	-0.19775	0.480139	0.0971389	-1.29828	0.00911472	0.0018171	0.493123	0.290709	-0.511463	0.870258
neg-M165T148	0.264423	1.33738	-0.23147	-0.359275	0.196979	0.468458	0.0455632	-0.748201	-0.338841	-0.129851	0.225327	0.24554	0.761469	0.729971	-1.09876	-0.426132	-0.927397	0.584438	-0.184821	0.790595	-0.853171	-0.261682	-0.0996611	0.223	0.349657	0.0567121	0.306096	-0.693263	0.761855	-0.0363309	0.134728	-0.022158	-0.278901	0.481039	-0.627524	0.481664	0.182564	0.204509	-0.397276	-0.0111211	-0.264454	-0.584635	-0.00413704	-0.281204	0.441558	-0.148993	0.219159	-1.00571	0.313754
neg-M165T167	-0.230627	0.154684	-0.437858	-0.014552	-0.156097	0.314716	-0.392942	0.0666198	-0.250861	0.822519	-0.620492	0.0523912	0.858117	0.0590327	-0.423083	0.114865	0.253345	-0.618016	0.00851374	1.74656	-0.530381	0.0570825	-0.358298	0.24621	0.0893742	0.0701546	0.061916	0.0413533	-0.140101	0.108813	-0.212489	0.239256	0.178651	0.0244997	-0.544031	-0.237161	0.0394434	-0.271314	0.132902	-0.0750711	-0.126709	0.0397137	-0.265499	-0.0915307	0.249262	0.216819	0.075553	-0.413277	-0.206343
neg-M165T179_2	0.198422	-0.654199	0.39907	-1.11988	1.37257	-0.426528	-0.62697	-1.13725	1.0012	-0.551287	0.644683	-1.08145	1.16941	0.406842	0.684206	-1.21492	0.151799	1.15129	-0.916672	0.711763	0.169851	-0.0319769	-0.264261	1.32318	0.703595	-1.41538	-0.49618	-0.916059	0.684701	1.31314	-0.70045	-0.803615	-0.959896	0.453822	0.876861	-0.0806019	0.140656	0.735384	-1.52614	-0.322712	1.26644	0.178106	-0.866612	0.64955	1.35878	-1.06741	0.522267	-1.31514	-0.0539109
neg-M165T53	-0.459406	-0.185932	1.10692	-0.576236	-0.819241	-0.398683	-0.398511	-0.539966	-0.153687	-0.0720044	0.784428	-0.315659	0.179962	-0.0762171	-0.117484	0.136498	-0.176574	2.12148	-0.0818028	-0.157868	1.70242	-0.201703	1.16912	0.18751	-0.715658	0.455708	-0.305739	-0.378774	-0.397156	0.700151	-0.0380858	-0.0600786	-0.543801	1.76897	-0.435054	0.0291558	-0.310662	-0.0676531	-0.0797977	-0.982328	-0.237183	1.2696	-0.660084	-0.422261	-0.133378	-0.615867	-0.319632	-0.483642	-0.0164379
neg-M165T59	-0.266081	-0.0335261	-0.134491	0.10491	1.02773	0.120354	-0.131559	-0.212518	0.21065	0.195728	0.19385	-0.631677	-0.150908	-0.951447	-0.69346	0.186054	-0.697376	-0.347883	-0.511757	0.172404	0.518563	0.0487739	-0.603972	0.523925	0.425706	0.534706	-0.546875	-0.296484	0.00254831	1.32731	0.149397	-0.125513	-0.752094	2.10134	-0.290843	-0.67478	-0.7144	0.297624	-0.0959235	-0.469752	0.000645426	1.85187	-0.185088	-0.490643	-0.605159	-0.62133	-0.270995	-0.0833716	0.235779
neg-M166T178	0.186782	-0.792151	0.353597	-1.04668	1.35343	-0.817252	-0.642092	-1.27421	0.960848	-0.643341	0.611247	-0.939379	1.11493	0.364403	0.593564	-0.475179	0.174652	1.12454	-0.806742	-0.149088	-0.575069	-0.0657875	-0.233513	1.2564	0.706251	-0.806112	-0.501379	-0.367941	0.601201	1.27498	-0.802035	-0.873358	-1.00682	0.41461	0.826001	-0.169514	0.106469	0.702645	-1.30255	-0.369928	1.24174	0.193337	-0.254174	0.469104	1.34718	-0.585387	0.493627	-2.02132	-0.0665714
neg-M166T179	0.0944856	-0.185222	0.717279	0.344468	1.91725	-0.36876	0.316913	0.463386	-1.37172	-0.718686	-0.831395	-0.357311	1.63691	-0.975201	-1.22092	0.364521	0.811734	1.66518	-0.221277	0.330179	-0.992164	0.576426	0.433133	1.83486	-1.58162	-0.0875498	-0.177869	0.388543	-0.375959	1.85411	-0.0671612	-0.435695	0.235775	1.05957	-0.87074	0.0824882	-0.409837	-0.794983	-0.532064	-1.00299	-0.481638	0.812156	0.443159	-0.547791	-0.810781	0.126562	-0.273562	-1.07108	0.372557
neg-M166T62	-0.356998	-0.998984	0.464509	-0.491854	1.53413	-0.614914	-1.12814	-0.239183	-0.538156	0.471129	-0.132272	-0.603866	-0.505539	-1.18284	0.302626	-0.522279	-0.134812	0.466362	0.725446	-0.661	0.582183	0.347389	0.0587776	1.36056	0.724057	-0.00370979	-0.969003	0.26681	-0.453449	0.535777	1.54936	0.711694	-0.867079	-0.232668	1.13373	1.05034	0.943141	-0.165138	-0.838497	0.911435	0.175581	0.557812	-0.829625	0.792834	-0.750495	-0.3823	-0.700686	-0.0235043	-0.325004
neg-M167T155	-0.184242	-1.09994	0.226266	-0.138284	0.0246424	0.154062	-0.264442	0.47106	0.526737	1.59827	0.058308	0.153711	0.583687	-0.0777882	0.501136	-0.58979	0.109649	0.079942	-0.0570525	-0.516566	0.516124	0.254263	0.0606756	-0.259186	-0.567188	-0.335896	-0.472168	0.409694	-0.229724	0.0705913	0.430383	0.725529	-0.523986	-0.398063	-0.383435	0.109527	0.631841	-0.185619	-0.345194	0.0955705	0.893509	0.509001	-0.0444707	0.103884	-0.631873	-0.502124	-0.601756	0.125245	-0.325821
neg-M167T180	0.0185188	-0.706564	0.248692	-0.469281	1.23431	-0.834834	-0.995851	-0.303899	0.941407	-0.848667	0.46625	-0.525124	1.06052	0.274985	0.396244	-0.316477	-0.0349287	1.15655	-0.335704	0.602146	-0.666847	-0.165463	-0.461513	1.26821	0.635969	-0.456262	-0.507063	-0.152701	-0.248794	1.19411	-0.6264	-0.338474	-1.19191	0.305356	0.72363	-0.211422	-0.159517	0.595961	-0.626537	-0.69252	1.23827	-0.177586	-0.465576	0.300076	1.30809	-0.470834	0.411031	-0.534224	-0.217375
neg-M167T209	1.12341	-0.267989	-0.954555	0.374466	0.46416	-0.27353	-1.46254	-0.353323	-0.646657	0.235941	-0.367116	1.57193	0.862404	-0.176566	-0.150417	-0.966112	-1.19158	1.16261	0.45148	0.510057	-0.644727	-0.0387331	-0.359715	-0.258421	0.0728537	0.484982	-0.0439929	-0.354596	-0.878604	0.681902	-0.824758	-0.239434	1.09375	0.049084	-0.458043	1.32282	0.113969	-0.206151	-0.209153	1.23125	0.453632	0.0787013	0.314266	-0.313371	1.03437	0.370617	-0.875364	-0.161763	-0.102754
neg-M167T391	0.0519958	0.120762	-0.0319091	0.140616	0.319852	0.239203	0.0563276	0.164521	0.225962	0.132363	-0.0437332	0.211688	0.148405	0.191159	0.105365	-0.182727	0.15723	0.402719	0.121786	0.158832	-2.97586	0.131366	0.171333	-3.02105	0.241349	0.0891729	0.115145	-0.0294347	0.141343	-2.80155	0.104822	0.383601	0.214083	0.415205	0.118504	0.560933	0.0202108	0.0895093	0.0776966	0.00983671	0.0360083	0.309393	0.502879	0.79164	0.220997	0.54091	0.0314814	0.153844	0.0532485
neg-M167T59	1.23058	1.49055	-0.531942	0.145731	-0.0372851	-0.057408	0.426875	-0.394783	-0.625981	-0.302184	-0.678379	-0.069319	1.19826	0.173917	-1.45743	0.263408	-0.837429	0.153434	-0.300998	0.242161	0.525042	-0.317994	-1.47323	0.291531	0.49823	1.38367	0.703706	0.504116	0.601859	-0.119848	-0.701943	0.891681	-0.0584761	-0.918425	-0.698725	1.83351	-0.984966	-0.51299	0.120855	-0.0239504	-0.974363	-0.859094	-0.565151	-0.620982	-0.54367	0.651582	0.623251	-0.360167	0.487091
neg-M167T83	1.35416	1.51692	-0.49	0.284204	-0.0478399	0.104993	0.487352	-0.276759	-0.561024	-0.273966	-0.629984	-0.00100093	1.2837	0.312488	-1.37322	0.376696	-1.09293	0.315597	-0.334267	0.447225	0.548075	-0.180286	-1.40065	0.0208991	-0.595059	1.27457	0.785262	0.614405	0.751958	-0.546146	-0.510554	0.956156	0.0400505	-1.79949	-0.837521	1.86876	-0.79141	-0.369651	0.321793	-0.00339844	-0.943107	-0.851497	-0.396993	-0.614013	-0.405783	0.80973	0.851359	-0.308562	0.650399
neg-M167T98	1.37357	1.47872	-0.498286	0.238905	-0.102687	0.116741	0.529959	-0.291251	-0.621356	0.0153655	-0.504859	0.0271047	1.281	0.296619	-0.65003	0.397233	-0.711032	0.312678	-0.198457	0.345628	-0.929343	-0.203227	-1.20648	-0.740274	-0.794476	1.2574	0.0436454	0.664259	0.690411	-0.823573	-0.338401	0.927802	0.182359	-1.02703	-0.789661	1.8363	-0.802086	-0.357332	-0.141835	-0.0949696	-0.620261	-0.725404	-0.340714	-0.462397	-0.358507	0.787877	0.744122	-0.213908	0.692435
neg-M172T170_2	0.382778	1.15686	0.0905475	0.611508	-0.0379657	0.509373	0.940262	-0.467495	-1.20734	0.0111487	0.374342	0.495071	0.746378	-0.0283272	0.0624504	0.449654	0.264177	0.538515	-0.430321	0.321035	-0.372072	0.11567	-0.319626	-0.0368392	-0.829175	-0.550466	-0.363805	-0.455538	0.581619	-0.63162	-0.652934	-0.150583	0.294206	-0.258707	-0.623222	0.598135	-0.0542358	0.486621	-0.563836	-0.348836	-0.350746	-0.135876	-0.105885	-0.436942	0.451944	0.257049	0.793638	-0.947437	1.13025
neg-M172T60	0.491055	0.159153	-0.0843178	0.0587299	-0.715283	0.379926	0.658614	-0.824349	-0.20849	-0.619732	0.0125626	-1.02223	-0.572691	-0.910648	0.300298	0.970777	-0.0421902	-0.0963032	0.845753	0.304095	-0.449902	0.680554	-0.878459	0.32018	-0.0375032	-0.216598	0.0702479	-0.607766	0.206134	0.425885	-0.0818706	0.33408	0.648566	-1.21551	0.128179	-0.0116926	-0.677492	0.149001	0.775038	-0.241758	-0.0848138	-0.270222	-0.467603	0.0367237	1.08194	-0.345653	0.807159	-0.196129	0.291642
neg-M172T97	0.603072	0.205312	-0.368691	0.686599	-0.153966	0.0206018	0.642573	-0.519896	-0.390213	-0.482357	-0.0356884	-0.392645	-0.397945	-0.175871	0.104698	1.51291	-0.506369	-0.653447	0.663218	-0.434548	-0.0349261	-0.171091	-1.54539	0.0330867	-0.773969	0.357588	0.859084	0.161019	0.0227323	-0.415423	-0.737056	0.170381	1.03746	-1.75135	0.133357	0.242498	-0.50678	0.063869	0.770584	-0.134705	-0.196305	-0.282301	0.110902	-0.0233005	0.575391	0.207903	0.185833	-0.187951	0.771727
neg-M173T114	-0.00659695	1.13783	-0.0976971	-0.709837	0.110031	0.195737	-0.39771	-0.12024	0.0352437	-0.239351	0.778114	-0.708375	0.538414	0.491707	-0.726273	-0.859503	0.0659038	0.311146	0.27031	0.786528	-0.772165	-0.117002	-1.99772	0.433499	0.043244	0.120079	0.455416	-0.366989	0.636184	0.341458	0.687089	-0.360744	0.11764	-1.80677	0.0662509	0.303636	0.807024	-1.64299	0.219379	-0.753607	0.0866773	0.310617	0.0017174	-0.418965	0.790982	0.0510049	0.658921	-0.170293	0.3747
neg-M173T148	-0.0214908	-0.0624799	-0.518394	-0.0402614	0.332487	-0.156519	-0.123144	-0.174775	-0.0832472	-0.179933	-0.332455	0.0954259	-0.078195	-0.0137495	-0.592817	0.325635	-0.569994	0.0408309	0.0229168	-0.132579	-0.794551	0.0856419	-0.452077	0.0285415	1.21914	0.298057	-0.257993	-0.18893	-0.130456	1.07114	-0.348107	0.0401891	0.132119	-0.274242	-0.207339	0.313188	-0.178896	-0.0403762	-0.0807029	0.210834	2.09596	0.575698	-0.341378	-0.346974	0.25458	0.0996245	-0.0828007	-0.148784	-0.0120707
neg-M173T176	0.792183	-1.14236	-0.297755	0.345083	-0.404891	-0.265326	0.0364591	0.23778	-0.66055	-0.2303	-0.189841	-0.159268	0.55024	0.755604	-0.582016	0.246547	-0.149331	-0.714081	0.435685	-0.0267868	-0.0937546	0.179168	-1.05872	-0.104721	-0.471764	0.847213	0.250549	0.376046	0.115605	0.107736	-0.258004	0.39868	0.641029	-0.914843	-0.676599	0.254916	0.431248	-0.0431133	0.159896	-0.00329224	-0.356547	-0.172022	0.691821	-0.102048	-0.256053	0.527705	0.464319	0.120848	0.517878
neg-M174T120	0.856139	0.429149	0.511161	-0.326942	0.473201	0.828073	-0.498591	-0.0295758	1.01012	0.435036	0.629385	-0.782348	-0.221535	-0.523443	0.780647	-0.755684	-0.271044	0.846288	-0.345137	0.243323	-0.617992	0.872139	-0.446052	0.986098	-0.192288	-0.484095	-0.622392	-1.03706	0.277788	0.755487	0.221442	-0.417046	-1.10409	-0.371899	-0.222771	1.67115	-0.198408	0.15972	-0.581674	-0.939319	0.313955	-0.0710632	-0.874464	-0.923684	0.304042	-0.696099	1.15747	-0.611133	-0.614416
neg-M174T52	0.578062	1.24286	0.268795	-0.247442	-0.60461	0.829017	0.303072	-0.60986	-0.67806	0.195688	0.334229	-0.0911537	0.0309478	-0.0242195	-0.0574092	-0.28907	0.144916	0.319963	0.0786253	0.536277	-1.2972	-0.162584	-0.839675	-0.113465	-1.15579	0.0825693	0.448615	0.221438	0.937318	0.118905	0.223441	0.198758	0.0849249	-0.173119	-0.062698	0.456066	-0.243208	-0.248804	0.269113	-0.745826	-0.718262	-1.3386	-0.269137	-0.116644	0.416992	0.415687	0.951393	-0.390602	0.709693
neg-M174T60	-0.0579143	-0.744824	-0.13516	-0.456623	0.3624	-0.574366	-0.643519	0.301531	-0.187589	-0.0686143	-0.0495509	1.81845	0.450183	0.372844	-0.091853	-0.315742	1.18643	-0.00463558	0.189033	-0.248041	0.0795926	-0.583215	-0.258898	0.0422175	-0.237304	-0.569875	-0.517586	-0.0177786	-0.442102	0.467424	-0.371192	-0.798084	0.363729	0.0238755	-0.366159	-0.703772	-0.408535	1.00587	-0.630066	0.448576	0.077118	-0.318409	0.191074	1.4558	0.0518192	0.192401	-0.983173	0.650442	-0.35763
neg-M174T83	-0.185444	-0.662031	-0.558796	-0.544863	0.542163	-0.507712	-0.968647	0.379802	-0.092753	-0.0580782	-0.00589696	1.9309	0.398633	0.561659	-0.209258	-0.484988	-0.549519	0.154071	0.246611	0.116588	-0.482884	-0.443505	-0.215542	-0.0881193	-0.191493	-0.774153	-0.323892	-0.00599166	-0.502571	0.264054	0.501937	-0.82589	0.451358	0.18762	-0.23383	-0.658472	-0.289235	1.11439	-0.796074	0.59365	0.263602	-0.450361	0.328838	1.58735	0.0670867	0.234683	-1.19924	0.769892	-0.291924
neg-M175T113	0.147202	-0.0923632	-0.581454	1.06505	-0.865077	0.431318	0.282582	-0.162613	-1.53751	-0.876275	-0.820254	0.763301	-0.862003	0.413875	-0.42755	0.52817	-0.424694	0.0198387	0.20387	0.583683	-0.257113	0.281789	-0.762991	0.286136	-0.391303	-0.904253	0.0741128	-0.701854	0.745811	-0.0202112	0.436811	0.20666	0.49047	-0.437517	-0.657512	0.190629	-0.309577	0.749603	-0.243303	-0.729958	0.834333	0.22198	-0.700577	0.733113	0.26626	0.386035	0.278968	-0.314268	0.596256
neg-M175T142	-0.0485194	0.0145407	-0.169339	0.701126	-0.40921	0.253116	-0.00996236	0.187861	-0.175988	-0.515735	-0.488417	0.408736	-0.757811	0.226361	-0.648453	0.0644024	-0.465346	-0.225641	0.0378066	0.0696267	-0.814072	-0.0428135	-0.562415	-0.537213	0.509186	-0.675996	0.00158964	0.296497	0.594494	-0.580117	0.178866	0.773245	0.251518	-0.587702	-0.0343803	0.153478	-0.299379	0.471478	-0.13181	-0.283875	0.179222	-0.0294182	-0.598566	1.78592	-0.0210919	0.0754062	0.446845	0.00480777	0.601967
neg-M175T147	-0.278013	-0.478264	-0.430918	-0.109502	0.145126	-0.25165	0.236299	-0.0154776	-0.252185	-0.0831028	-0.376584	0.124471	0.0401293	-0.137582	-0.513532	-0.178397	-0.485566	0.497224	-0.1587	-0.223108	-0.411848	-0.0716095	-0.646137	0.386246	0.532922	1.08637	-0.150573	-0.281983	-0.474494	2.06135	-0.577434	-0.14721	0.469089	-0.89246	-0.282314	0.790105	-0.356638	0.229885	0.0347573	0.0762785	0.559471	0.118853	-0.347618	-0.386663	1.04164	0.41437	0.491569	0.00978166	-0.128211
neg-M175T164	0.250062	0.126749	-0.451304	-0.853164	0.0432225	-0.686312	-0.54248	-0.477739	1.2919	0.47417	0.481955	1.23698	0.917963	1.03021	1.17658	-0.821279	-0.536552	1.8013	-0.588649	-0.811928	0.346642	0.33716	0.850487	0.431898	1.02761	-0.737671	0.0210744	-0.841684	-0.774445	0.490174	-0.162954	-0.186398	-0.0676295	0.53901	-0.408872	-0.0045853	-0.128398	-0.372476	-0.56244	0.0706353	0.139639	0.37486	0.118882	0.63446	-0.621301	-0.264038	-0.695038	-0.266587	-0.259504
neg-M175T176	-1.0994	-0.100572	0.555282	-0.492851	0.807732	0.245816	-1.83201	0.0559873	0.783092	-0.241772	0.327317	0.351761	0.412253	-0.260597	0.991626	-0.465826	0.466434	0.403031	-0.295045	0.460278	0.123686	0.158717	-0.233932	0.173349	-0.348059	-0.467466	-0.0319293	-1.22217	0.518858	0.794222	-0.270876	-0.0790441	-0.431782	0.174209	0.707048	-0.0713633	-0.00964973	0.707118	-0.310365	-0.640336	0.385232	0.675127	-0.434954	1.2793	0.028504	-0.11958	-0.560015	0.014148	-0.477883
neg-M175T44	-0.147408	-0.319803	0.895707	-0.702037	-0.0380561	0.0739943	-0.0031226	0.383033	1.30804	0.86142	0.478732	-1.82786	0.984865	-0.33488	0.336258	-0.0352983	0.622451	-0.366224	-0.234349	-0.25715	-0.730057	-0.564647	1.09009	-0.344389	0.103704	0.464249	0.614986	0.21295	0.704832	-0.0792874	-0.488031	0.330788	0.0977681	0.717313	0.673197	0.142117	-0.600988	-0.90831	-0.649979	0.188696	-0.784447	0.546905	0.277932	0.644508	0.00876538	-0.0350664	-0.284584	-0.475112	-0.287742
neg-M175T548	-0.560056	-0.0562571	-0.209429	-0.208562	-0.0957859	-0.117686	-0.366857	-0.222629	0.0537878	0.00634025	-0.332069	0.195214	-0.18648	0.140107	-0.241744	-0.479743	-0.383896	0.101466	0.162807	0.022045	0.498938	-0.11702	0.429218	-0.0715644	0.310186	0.147593	0.272318	-0.101832	-0.122592	0.598451	-0.354703	0.435457	0.0972151	0.620066	0.0708726	-0.199248	-0.0204244	-0.397962	-0.144199	0.0577851	0.168681	0.399919	0.141841	-0.0581864	-0.0092856	0.103724	-0.303394	-0.33043	-0.0992563
neg-M175T58	0.293971	0.100764	1.03879	-0.42227	-0.324246	0.140171	-0.0450226	-0.241639	-0.750067	-0.245883	0.167118	-0.967505	-0.15904	-1.13513	0.184197	-0.101385	0.318338	-0.357063	0.0252317	0.056261	-0.189487	0.290957	1.87149	0.198221	-1.02361	0.25194	0.00902807	0.197519	0.352828	1.42696	-1.16374	0.0130313	-0.589678	-0.0142546	-0.427219	0.0479239	-0.219134	-0.00851661	0.131385	0.171789	-0.561034	3.32947	-0.607392	-0.268564	0.385607	-0.365094	0.245688	-0.373598	0.180155
neg-M175T65	-0.13549	-0.0652152	-0.717453	1.06309	-0.198283	0.537202	0.0469294	-0.104531	-0.384211	-0.84197	-0.457344	0.737486	-0.543619	1.14344	-0.403672	0.197991	-0.53585	0.124462	0.0650164	0.0876956	0.154386	0.124217	-0.959447	0.575025	-0.343173	-1.21025	-0.268228	-0.866184	0.825439	0.265658	-0.123253	-0.000938077	0.510395	-0.405373	-0.439432	0.120089	0.18303	0.77529	-0.645801	-0.759819	0.607492	-0.221572	-0.602037	0.853396	0.228852	0.20213	0.129974	-0.564317	0.579686
neg-M175T91	0.206075	-0.115862	-0.672781	1.16708	-0.702447	0.408525	0.219199	-0.154538	-1.29526	-0.831669	-0.513539	0.847245	-0.994028	0.228526	-0.439688	0.404599	-0.477698	-0.213748	0.25335	0.375937	-0.290095	0.309646	-0.862222	0.386795	-0.529394	-0.995634	-0.169103	-0.697441	0.905533	-0.251943	0.269865	0.243698	0.492665	-0.641863	-0.588093	0.160577	-0.249356	0.843982	-0.274678	-0.698176	0.645034	0.186615	-0.442961	0.845198	0.353359	0.27169	0.432304	-0.254453	0.720123
neg-M176T65	-0.140439	-0.258303	-0.620598	0.948001	-0.166511	0.527546	-0.00270408	-0.149889	-0.31945	-0.93996	-0.414624	0.646112	-0.570396	1.04736	-0.42943	0.10094	-0.573785	-0.152862	-0.00390382	0.0332611	0.200509	0.0357112	-0.747597	0.649173	-0.210161	-1.08056	-0.174501	-0.760156	0.679712	0.509098	-0.100985	0.111753	0.498857	-0.357327	-0.477612	0.0603406	0.163281	0.653129	-0.659334	-0.72702	0.506483	0.552319	-0.281634	0.737499	0.12728	0.19334	0.189492	-0.563578	0.51567
neg-M177T161	0.897145	-0.513204	-0.810057	-0.379876	-0.045913	1.65895	0.904809	-0.319915	-0.416392	0.673059	0.174741	-0.607192	-0.79548	-0.746503	-0.104008	0.975703	-0.462163	0.624252	-0.26097	0.281939	-0.303893	-0.107361	1.37155	0.34617	-0.713678	-0.152601	1.52868	-0.243917	-0.520264	-0.970849	-0.53602	-0.597705	-0.79957	-0.854114	2.26527	-0.653778	-0.791766	-0.408982	-0.720758	-0.748098	-0.153836	-0.633058	-0.0458726	0.873924	0.585541	0.940842	-0.34036	0.625465	-0.241039
neg-M177T59	0.380387	-0.230784	-0.565809	0.102067	-0.225763	0.537388	-0.135641	0.153446	-0.0773395	0.0595811	-0.108923	-0.137436	0.00554562	-0.826142	-0.205876	0.537178	-0.117519	0.0163134	-0.115019	-0.551678	-0.0294192	0.200452	-0.563696	0.828799	-0.117126	-1.168	-0.464849	0.39975	-0.119927	1.01308	-0.183824	0.430671	-0.28213	-0.261996	-0.42318	0.836202	-0.427373	0.783846	0.536123	-0.606957	-0.329437	0.249072	0.029371	-0.044984	-0.0540738	0.202755	-0.536458	0.176314	1.00583
neg-M178T160	1.26584	-1.01067	-1.34218	-1.53908	0.437131	1.8404	1.27025	-0.818081	-0.207537	1.09603	0.642744	-0.489983	-1.23516	-1.34203	0.168885	1.34105	-1.28356	1.08547	0.0620659	0.641189	0.264212	0.333111	1.5834	0.955485	-0.901049	0.242008	1.68815	-1.14242	-1.17023	-1.08209	-1.27208	-1.53559	-1.53759	-0.27458	2.27992	-1.33078	-1.08383	-0.901893	-0.281342	-0.832886	0.295688	-0.90676	0.38443	1.22153	0.983164	1.27297	-0.7725	1.04721	-0.134783
neg-M179T161	1.07373	-1.42388	-0.314299	-0.718146	0.177289	1.75289	1.06229	-0.488637	-0.298879	0.870126	0.385279	-0.600997	-0.884723	-0.920013	-0.0916357	1.15082	-0.955157	0.878202	-0.229468	0.372984	-0.177061	0.0665114	1.46299	0.707068	-0.879794	-0.943092	1.58667	-0.363232	-0.291927	-1.16381	-0.827221	-0.422737	-0.754195	-0.37916	2.29658	-0.762658	-1.314	-0.779668	-0.515654	-0.266971	-0.000666949	-0.724619	0.0822347	1.00412	0.76359	1.08255	-0.571445	0.837165	-0.646029
neg-M179T53	-0.677712	-0.341884	0.448501	-1.05739	-0.00168238	-0.0468434	-0.210462	0.0714532	0.0264828	0.116434	0.460447	-0.669542	-0.474507	-0.0887759	0.47244	-1.03195	1.07672	0.0323748	0.134844	-0.74142	0.280049	-0.319325	0.778307	1.05353	0.0132853	-0.936339	-0.802925	-0.281791	0.0678125	0.13381	0.419187	-0.162828	-0.0909495	0.848109	0.12196	-0.096101	0.340463	0.418165	0.666845	-0.286874	-0.0622267	0.519392	0.269084	0.563897	0.12621	-0.532315	-0.237685	-0.466879	-0.26834
neg-M180T108_2	0.513812	1.11038	-0.0721331	-0.42695	0.166899	0.519649	0.418907	-0.406582	-0.161437	-0.005581	0.705978	0.133652	0.584761	0.469195	-1.01691	-0.0362015	-0.0338925	0.470969	0.0463928	0.795381	-0.706657	-0.310799	-2.5278	-0.808182	-0.255889	0.202499	0.316012	-0.129028	0.801434	-0.544229	0.385507	0.0568247	0.060937	-1.99059	-0.311814	0.524085	0.182094	0.499559	0.321699	-0.970333	0.092146	-0.406334	0.046406	-0.121212	0.682422	0.0851297	0.725391	-0.458954	0.407266
neg-M180T142	0.0829731	0.285082	-0.0203067	1.20559	-0.0516584	0.517624	-0.963455	-1.08048	-0.313118	-1.16226	0.344564	-1.02123	0.2144	0.114819	0.221806	1.02024	0.241513	0.245304	-0.412189	0.211286	-0.396922	0.296726	-0.0935997	0.331085	0.556664	-0.949414	0.452001	-0.577709	0.695591	0.224636	-0.0829956	-0.268711	-0.965533	-0.55492	0.182201	1.04608	-0.854074	-0.0464035	0.712643	0.581671	-0.4963	-0.245033	-0.987584	-1.24545	0.354275	0.751499	0.88832	0.120348	1.09517
neg-M180T160	1.00127	-0.446131	-0.433078	-0.194824	-0.0416219	1.72564	0.991396	-0.624237	-0.733902	0.774059	0.242734	-1.1827	-0.329315	-0.529017	-0.21719	1.08298	-0.0940953	0.800487	-0.475161	0.260235	-0.15578	-0.0905193	1.40352	0.635481	-0.220196	-0.583282	1.53769	-1.82475	-0.363109	-0.683603	-0.409799	-1.05722	-0.314093	-0.470909	2.26427	-0.398335	-0.63658	-0.65467	-0.514271	-0.577642	-0.119733	-0.630517	-0.140794	0.944359	0.647275	1.02368	-1.21948	0.720841	-0.620286
neg-M180T60	0.50858	1.12371	0.0723944	-0.491596	-0.00605171	0.858414	0.578382	-0.67534	-0.533146	0.0216311	0.557925	-0.124153	0.340095	0.1013	-0.266339	0.00975875	-0.104134	0.314015	0.0949584	0.747455	-0.939583	-0.222814	-0.293006	-0.364674	-0.353223	0.165249	0.222112	-0.0282094	0.793604	-0.16713	-0.779538	0.244368	0.0620439	-0.496464	-0.628801	0.57008	-0.130474	0.359272	0.260591	-0.238424	-0.407478	-1.79695	-0.270703	-0.52649	0.724843	0.20925	0.793679	-0.616791	0.624031
neg-M180T87	-0.800871	-0.274244	0.655727	0.0496309	1.07838	-0.627805	-0.458047	0.216738	-0.820396	-0.00966565	0.0225768	-0.672464	-0.605704	-0.17275	-0.178798	0.236715	-0.6108	0.319488	0.676643	-0.386537	0.554729	-0.245465	-0.430497	0.96597	0.847842	-0.149851	-0.728539	-0.864793	-0.433344	-0.854251	1.66563	-0.243853	0.2554	-0.928706	1.60556	0.605132	1.67041	0.111775	-0.890217	-0.158928	0.118454	0.998404	-0.277036	1.64435	-0.565011	-0.222428	-0.0934799	-0.635528	-0.384175
neg-M181T108	0.469353	1.0715	-0.0124799	-0.333346	0.153572	0.474846	0.377032	-0.382104	-0.0886268	-0.00863204	0.6363	0.230016	0.53853	0.368267	-1.02847	-0.0883203	0.000336708	0.454251	-0.0355961	0.743596	-0.697044	-0.012733	-2.30545	-0.744067	-0.0322122	0.157955	0.34304	-0.109912	0.77814	-0.467352	0.347924	0.0353321	0.0374113	-2.09057	-0.25612	0.465217	0.0712178	0.535351	0.280738	-0.912251	-0.0600971	-0.341946	0.0257844	-0.128136	0.611565	0.050889	0.644155	-0.453123	0.366164
neg-M181T143	0.911283	0.314843	0.103938	-0.524643	0.23209	-1.19977	-1.16691	-1.21911	0.451635	-1.35074	0.0698009	-0.901778	1.31963	1.02479	-0.442798	-0.305613	-0.246784	0.133239	-0.442261	0.386047	0.577042	0.466822	-0.652745	1.06187	1.03666	0.175303	0.563409	-0.80261	0.514261	0.798275	0.00660887	0.0275896	-0.985764	-1.18985	0.57475	0.51942	-1.00065	0.437122	0.785121	0.576457	-0.0257622	0.289639	-1.14728	-0.146776	0.199028	0.831921	0.473536	-0.0455864	0.0514961
neg-M181T160	-0.0318601	-0.578189	0.727633	-0.525455	0.659629	0.0398918	-0.233065	-0.95784	0.690958	0.499092	0.690436	-0.100392	-0.0493223	-0.329913	0.332746	-0.765129	-0.957415	1.04112	-0.571025	-0.8329	0.949618	0.179529	0.33221	-0.613267	0.802555	-0.437053	-0.367124	-0.833358	-0.628589	0.88124	0.243534	-0.673978	-0.225087	0.039754	1.03685	0.97664	0.959942	-0.212234	-0.805505	-0.247772	1.07905	1.06544	-0.703281	0.00330077	-0.135625	-0.697464	-0.377977	-0.811159	0.609766
neg-M181T169	0.915407	-0.434351	0.432026	-0.12121	-0.477398	0.00340886	0.205425	0.0816624	0.0568299	1.76135	0.857152	0.116601	-0.0398557	0.877935	0.259541	-0.0580385	-0.0444611	-0.448902	-0.30983	0.113937	-0.451965	0.492663	-1.12898	-0.728965	1.05486	0.00617661	0.904636	0.376581	-0.820616	0.375324	-0.138552	0.42245	-0.154315	-0.475038	0.807194	0.517238	0.943324	-0.0989724	-0.895721	-0.678787	-0.261841	-0.00809448	-0.477781	-0.632324	-0.271083	0.120301	0.00246771	-0.332577	0.199355
neg-M181T171	0.629314	-0.464468	-0.165733	0.293319	0.906116	0.4967	-0.333552	-0.190958	-0.297259	0.297444	1.02021	-0.333609	0.811825	0.203837	-0.0799385	0.225641	1.01318	-2.07612	0.131703	-1.18704	-0.637108	-0.355295	1.37594	-0.977114	-0.872307	0.0369991	-0.640001	0.0266707	-0.00667796	0.77413	0.124749	-0.148166	-0.000854076	0.737465	-0.696448	0.0726763	0.143325	-0.532538	-0.357991	-0.422702	-0.405621	-0.52779	-0.217161	-0.411689	0.0253399	0.607933	0.195242	-0.328193	0.0294823
neg-M181T198	0.392237	0.260975	0.224201	0.0390609	0.102113	0.157668	-0.969292	-0.289296	0.175825	0.430194	0.357566	1.32274	0.340408	-0.156749	0.80845	-1.29633	-0.662599	-0.036938	0.00949387	-0.0060886	-0.720022	0.183351	-0.53673	0.394813	-0.597306	0.0142959	0.294248	-0.909887	0.23238	1.8678	-0.335704	-0.129862	1.65865	-0.496309	0.0893155	1.45171	0.311574	-0.0700202	-0.235918	-0.0953229	0.091935	0.121217	-0.122748	0.0346205	-0.309263	-0.28181	-0.102108	-1.25025	-0.48246
neg-M181T47	-0.874985	-0.020922	-0.230266	-0.457088	1.05466	-1.09925	-0.752676	0.491681	0.982178	-0.409379	-0.592903	-0.817634	-0.547466	0.667711	-0.187348	0.019984	-1.19573	0.152382	0.859244	-0.553834	1.55156	0.296257	1.32859	-0.995955	-0.687494	0.838151	-0.977636	-0.72666	0.0134874	-0.223188	-0.598891	0.525883	-0.0965063	1.271	0.841773	-1.14272	0.798802	-0.934576	-0.0768171	1.30442	0.787366	1.54186	0.731528	1.08169	-0.279538	-0.561566	-0.00512583	-0.429206	-0.266956
neg-M181T49	-1.04523	-0.493598	0.192069	1.66927	-0.836228	0.193891	-0.301842	-0.047776	-0.0659361	-1.08055	-0.272897	1.62473	0.022297	-1.05479	0.533486	0.950224	-0.17574	-0.0425556	0.67955	-0.64253	-0.521129	0.242742	-0.393348	-0.754319	0.258342	-0.747315	-0.800502	0.276859	-0.164933	-0.401123	0.794244	-1.06583	0.0276042	1.06506	-0.136631	-0.666307	0.417749	0.817251	0.86741	-1.09047	0.693077	-0.196416	-0.893955	-0.65493	-0.34442	-1.19126	-0.393402	1.11408	0.922534
neg-M182T143	0.760965	-0.17384	-0.540682	0.0615786	-0.125369	0.00902867	-0.269492	0.231389	0.103787	0.727139	-0.121268	0.337234	-0.118169	-0.371012	-0.488692	-0.00831504	0.144701	0.381495	-0.225622	0.881862	-0.685605	-0.289231	-0.548385	0.53773	-0.000671858	-0.0867874	-0.0551152	0.649558	0.553054	-0.0650993	-0.314133	-0.745197	0.0827199	-0.964742	0.0625971	0.793384	0.540739	-0.132577	-0.0725344	1.03219	-0.632012	-0.471489	-0.489032	-0.0627378	-0.646815	0.405675	0.216635	0.146113	0.514368
neg-M182T158	-0.0605464	0.0435901	-0.638266	-0.851718	0.315491	1.32715	-1.37231	-1.05391	-0.0313257	1.20155	-0.309717	-0.483922	0.101068	-0.280877	0.389262	-0.77459	-0.12523	0.636152	-1.14884	0.0851693	-0.211221	-0.292007	2.62437	-0.172112	0.352933	-0.431998	2.42387	1.07814	0.105685	-0.199858	0.344242	-0.831883	0.375137	-0.428707	2.35189	-0.622389	-0.768441	-0.444624	0.190688	1.10764	-0.199155	-0.220596	1.09204	-1.23423	0.00257035	0.62291	-0.910875	0.213333	-0.8083
neg-M182T161	-0.445263	-1.07655	0.610274	0.0715179	0.418855	-0.0267033	-0.0390028	-0.422259	0.551766	0.289371	0.461602	-0.603211	-0.286897	0.0638939	0.103114	-0.0542873	-0.785743	0.981651	-0.0777649	-0.439963	0.771722	-0.1484	-0.0482373	-1.16907	0.607846	0.297054	-0.78842	-0.481278	-0.0338181	0.728806	-0.302588	-0.340196	0.144668	-0.134228	0.917045	0.834497	0.827433	-0.808894	-1.31635	-0.389471	0.957208	0.965173	-0.249674	-0.318647	-0.345587	-0.0957545	-0.0115705	-0.41043	0.396826
neg-M184T140	1.04896	0.190265	-0.403259	0.160978	-0.165479	-0.1061	0.268788	-0.421183	-0.268157	-0.601851	0.646433	-0.0643119	-0.136046	-0.0235483	0.331751	1.34161	-0.549865	-0.41259	0.771173	-0.382117	-0.336703	-0.177623	-0.98338	-0.452138	-0.0770366	0.368621	0.204973	-0.22056	0.979845	-0.391417	0.684517	-0.206246	0.206036	-1.85782	0.691178	0.0328339	-0.154705	0.018756	1.06011	0.29475	-0.0695918	-0.65131	-0.0194332	-0.541681	0.999749	0.343455	-0.32432	-0.447635	-0.152876
neg-M184T155	0.513752	0.0561564	-0.459715	0.459049	-0.117332	-0.293576	0.528051	0.184824	-0.3401	0.582526	-0.470396	0.375717	0.190932	0.263078	-0.272729	0.394825	0.0546971	-0.394216	0.473409	-0.156921	-0.625595	0.56791	-0.845076	0.0625844	0.436409	1.27597	-0.0722839	0.00535928	-0.26634	-0.0756676	-0.254491	-0.320744	0.533879	-1.33476	-0.383206	0.464135	0.632414	0.207129	0.0701957	0.243701	-0.316345	-0.4305	0.190723	-0.267341	-0.389763	0.601887	0.235202	-0.0269776	0.244709
neg-M184T51	0.528795	0.384858	-0.129541	0.234552	-0.291135	0.527045	0.624813	-0.0195217	-0.692586	0.242082	-0.0461013	0.38538	-0.400507	-0.256698	-0.687632	0.979296	-0.285154	0.447383	0.0962056	0.464781	-0.221074	-0.208151	-0.550168	-0.247364	0.442836	-0.169761	0.244693	0.677328	0.254449	0.598004	-0.441354	0.225944	0.570641	-1.23543	-0.402471	0.72697	-1.00317	0.05916	-0.0284127	-1.85297	-0.293567	-0.843384	-0.764204	-0.437939	-0.310067	0.868423	0.311178	0.489729	0.733557
neg-M185T150	0.053514	-0.104088	-0.0104198	0.276279	0.108882	0.130392	0.321304	0.634335	0.0935273	-0.0655099	-0.549002	0.0520941	1.51973	-0.0524741	-0.440023	-0.0901171	-0.385946	-0.391863	1.09119	-0.290616	-0.199262	-0.119174	-0.590667	-0.177908	0.416604	0.290987	0.0557833	0.344478	-1.00325	0.242019	-0.151733	0.0493029	0.237629	-0.279754	-0.498987	-0.390685	-0.138294	-0.135085	-0.141685	0.340474	-0.268404	-0.439852	-0.00475264	-0.365001	0.693088	0.449227	-0.0228746	0.28709	0.6211
neg-M185T54	0.170226	0.513703	0.22469	0.197117	0.414027	0.0455993	-0.323416	-0.454621	-0.305298	0.593048	-0.540361	1.02456	0.506135	0.700531	-0.585517	-1.04957	-1.00555	0.387982	0.497965	0.604525	-0.611092	0.33001	-0.00569287	-0.205496	-0.0871314	-0.60193	0.327474	-0.488595	-0.0920829	-0.261811	-0.37515	0.805536	-0.112413	-0.79398	-0.155923	0.695498	0.0923366	-0.228916	-0.440999	0.0353822	0.392553	-0.212939	0.160075	-0.242037	0.0660009	0.0673542	0.0323257	0.423917	-0.487065
neg-M186T179	0.261454	1.35806	-0.0584268	0.841936	-0.15541	1.13128	1.00574	-0.445828	-1.01871	-0.328488	0.345701	0.00724991	0.0821767	-0.0939224	-0.251805	0.534875	-0.0422477	0.18172	-0.0323573	0.603128	-0.429218	0.281808	-0.960335	-1.04782	-0.380346	-0.27462	-0.0563622	-0.378588	0.873154	-0.949377	-0.0816179	-0.0715225	0.117297	-1.17171	-0.617634	0.815399	0.0817742	0.411808	-0.496128	-0.377641	-0.196792	0.191118	0.0499747	-0.28225	0.669741	0.327515	0.856421	-1.53741	1.01228
neg-M186T62	0.959107	-0.320552	1.07813	0.628032	-0.371804	0.817912	1.2153	1.06411	0.890648	0.449981	0.667084	-0.321824	-0.293397	-0.516591	0.763701	0.912634	0.0908762	-0.610653	0.694724	-0.439332	0.209619	-0.304045	-0.737184	-0.251102	-0.209846	0.319909	-1.30987	1.46824	-0.0475847	-0.195583	0.276693	-0.660636	0.638945	-1.14643	0.128849	-0.503634	-0.604466	0.291957	0.279804	0.0523597	-0.128832	-0.751258	-1.12876	-0.382587	0.191334	0.603915	0.204627	-0.45134	0.0945388
neg-M186T91	1.03039	-0.26927	1.04441	0.676804	-0.263617	0.786336	1.22031	0.8912	0.889268	0.408236	0.636176	-0.183273	-0.451003	-0.404085	0.712354	0.938011	-0.0643408	-0.650497	0.686668	-0.341329	0.0218053	-0.122516	-0.674094	-0.534922	-0.209261	0.328674	-1.22043	1.56357	-0.139714	-0.643559	0.564983	-0.623014	0.594748	-1.72634	0.0556545	-0.452068	-0.586381	0.266459	0.415532	0.0322415	-0.0283484	-0.772662	-1.15334	-0.456286	0.103474	0.619976	0.252943	-0.319728	0.198467
neg-M187T108	-0.308033	0.243041	0.214074	-0.882946	-0.0773149	0.00877415	0.170251	0.0900884	0.11771	-0.198637	1.14945	-1.23175	-0.156073	-0.176885	-0.0540481	-0.585995	0.570687	-0.47132	0.437235	0.201673	-0.492825	0.115116	-1.42633	0.409581	0.344875	-0.265494	0.0890363	-0.216137	0.100702	0.220322	0.36896	-0.84877	-0.631598	-1.57469	0.645252	-0.36991	1.17298	0.555373	-0.497852	-0.741327	0.61014	1.0448	-0.144271	0.11511	1.20602	-0.381772	0.394613	-0.13986	0.289265
neg-M187T149	-0.550004	1.10527	-0.281375	-0.833137	-0.10827	0.325851	-0.559742	-0.284327	-0.291558	-0.241044	0.529928	-1.22083	0.509638	0.50051	-0.4021	-0.846708	-0.365489	0.286697	0.203476	0.966354	-1.03281	0.142325	-0.042367	0.233599	0.12078	-0.246441	0.523429	-0.873427	0.638304	0.0220718	0.466808	-0.973728	-0.588448	-0.374212	0.322277	0.302437	0.979354	0.231339	-0.492019	0.0885228	0.389645	0.424775	-0.134156	-0.101385	0.955762	-0.245987	0.430462	-0.704954	0.385384
neg-M187T155	0.102605	-0.440025	-0.463587	0.213327	0.161321	-0.01946	0.41473	-0.0537079	-0.177149	-0.044484	-0.467586	0.202001	0.336308	0.0835908	-0.307129	0.356863	-0.606211	-0.430648	0.361677	-0.465317	-0.535062	-0.179007	-0.735269	0.439281	0.422909	0.975583	-0.319816	-0.120997	-0.0303079	-0.17124	-0.243096	-0.0598679	0.409219	-0.586944	-0.798238	0.306448	0.191781	0.637294	0.288967	0.133247	0.220154	0.0419385	-0.0713642	-0.140011	0.369553	0.230572	0.208602	0.157025	0.536371
neg-M187T179	-0.157767	0.0421992	1.30869	-0.382973	-0.427861	-0.109256	-0.654908	-0.442051	-0.713956	-0.882463	0.124955	-0.174987	0.441553	0.469249	-1.38276	-0.304969	0.48842	-0.545554	1.04554	-1.38427	0.489125	0.335119	-0.253951	-1.09079	0.698645	2.41623	1.18536	-0.333935	0.49671	0.277703	-0.364429	0.0586014	-0.197899	-1.08519	-0.0154838	-0.25541	0.632238	0.109287	-0.348872	0.286989	-1.14796	-0.821688	0.117274	0.169722	1.40916	-0.103486	0.479764	0.893295	0.364792
neg-M187T183_2	0.513155	-0.0655788	-0.367175	0.600471	-0.440975	0.0580411	-0.447898	0.235481	-0.161059	0.0628231	-0.00129695	-0.183658	0.0513824	-0.314883	-0.226238	-0.146059	-0.0380473	-0.589482	0.486334	-0.235349	-0.248205	0.121579	-1.15702	-0.342075	-0.311184	0.458175	-0.0455021	0.292262	-0.156232	-0.123245	-0.323378	0.231318	0.185427	-0.830627	-0.428362	-0.0740471	0.359785	-0.214644	-0.0875548	-0.0443846	0.077828	-0.228786	1.01724	-0.0760011	0.00226837	0.917601	-0.161917	0.0249866	1.55201
neg-M187T62_1	0.622746	-0.388196	0.664589	0.193808	-0.430449	0.407698	0.93313	0.613473	0.477082	0.0165631	0.216234	-0.86881	-0.403996	-0.484073	0.339383	0.500625	0.177493	0.0341506	0.244246	-0.0229755	2.20086	-0.823048	0.0679871	0.738239	-0.347363	-0.114626	-0.561996	1.02908	-0.515319	0.378628	-0.313764	-0.099681	0.159541	0.492456	-0.373524	0.65177	-0.443355	0.214107	0.595406	-0.677328	-0.490445	0.0731732	-1.51898	-0.19208	-0.422662	0.10937	0.662552	-0.227495	-0.34132
neg-M188T105	1.0595	0.213422	-0.294044	-0.147542	-0.102806	0.102378	-0.161911	-0.142446	-0.359494	0.349414	-0.0475983	0.983895	-0.0402198	-0.0401665	0.0755438	0.13327	-0.739373	0.43876	0.177543	0.0209272	-1.07903	0.422801	-1.35009	1.066	0.00952738	-0.300005	0.545136	0.505365	0.28679	-0.223922	-0.327067	0.514201	0.266538	-1.00094	-0.109647	0.217331	-0.552783	-0.0260404	0.0506374	-0.221156	-0.0069855	-1.24922	-0.0318103	0.0475019	-0.0987278	1.02154	-0.658614	0.435827	0.174093
neg-M188T144	0.683138	-0.0753554	-0.839519	0.0923584	0.325688	0.437769	0.244337	-0.631789	0.672093	-0.359114	0.356165	-0.243509	-0.238451	0.320654	0.65537	-0.678751	-0.142498	1.05948	-0.145176	-0.214347	-0.256898	0.164262	-0.991388	0.734005	0.276699	0.140287	-0.603456	-1.1685	-0.110759	1.03495	0.148993	-0.26896	-0.596276	-0.486426	0.112415	1.14891	-1.0115	0.419201	0.0629119	0.0710777	0.280038	-0.5797	-0.594762	-0.518875	0.290059	0.168897	0.540823	-0.369519	0.452968
neg-M188T159	0.617381	0.488602	-0.991497	0.26694	0.724639	-0.0446298	-0.511024	-0.0202731	-0.148752	0.520361	0.0383998	0.690524	-0.388539	-0.564966	0.626475	0.183588	0.657428	-0.121779	0.82388	0.443655	-0.225878	-0.547244	-0.977708	0.152761	-0.553447	0.0709274	-0.484263	0.277989	-0.394413	0.369958	0.222199	-0.391868	0.687966	-1.03517	-1.03875	0.279427	0.544254	-0.681211	-0.52899	-0.160348	0.489538	-0.00146799	-0.142246	0.873019	-0.246941	0.397327	-0.190472	-0.381309	0.508644
neg-M188T198	-0.62086	0.615323	-0.126726	-0.941567	0.22551	0.0403798	-1.1406	0.146678	1.75326	0.45615	0.577785	0.220109	0.764235	0.190709	1.08764	-0.999553	-1.2596	-0.766999	0.259951	-0.238629	-0.356057	0.986728	0.0978469	0.1104	-0.0566445	-0.944153	0.7871	-0.354692	0.0146586	0.743484	-0.0112459	0.890566	-0.177363	0.564329	0.812372	-1.09169	0.0454396	0.0315308	-0.631535	0.513346	0.453291	1.24947	-0.100254	0.698387	0.360158	-1.38267	-0.659741	-0.446035	-0.80861
neg-M188T548	-0.129259	0.330648	-0.084294	0.199924	0.112868	0.00391542	-0.235266	0.250058	0.218424	-0.00582308	-0.363648	0.151792	0.0945778	0.30083	-0.0974312	-0.40481	-0.207596	-0.177372	-0.136817	0.0134422	0.365823	-0.348592	0.330336	-0.214898	0.297494	-0.00235932	0.0308796	-0.214964	-0.0101216	0.429407	-0.107936	0.419701	-0.0543867	0.761394	0.0806445	0.0237579	-0.164688	-0.156045	-0.14896	0.250468	0.0069839	0.337604	-0.0599909	-0.261302	-0.243313	-0.264392	-0.359875	-0.299258	-0.157698
neg-M188T62	0.834517	0.109285	-0.247988	-0.100345	-0.141483	0.137344	0.0605049	0.0239292	-0.310119	0.456784	0.0527383	0.937668	0.0295676	-0.228815	-0.119329	-0.0486214	-0.370643	0.322582	0.0927899	-0.0956345	-0.667106	0.264853	-1.23841	1.30534	-0.0655196	-0.165727	0.30141	0.339204	0.529744	0.458728	-0.680645	0.452241	0.347406	-1.13013	0.00668967	0.503886	-0.677628	-0.0506723	-0.0782607	-0.379123	-0.216565	-1.14404	-0.324533	-0.0152465	-0.0470838	1.04223	-0.462987	0.261746	0.223699
neg-M188T83_1	0.712281	0.115821	-0.292619	-0.0998109	0.0949576	-0.0117399	0.00469784	-0.250227	-0.361815	0.377603	0.272872	0.72161	-0.210473	-0.222933	-0.0429927	0.187129	-0.50416	0.466414	0.00382408	-0.00992949	-0.414629	0.438668	-0.916875	0.358925	-0.0820246	-0.528491	0.163281	0.212981	0.39007	-0.33026	-0.161916	0.186559	0.270749	-0.923087	-0.206365	0.803286	-0.703923	-0.075245	0.0412102	-0.462363	-0.0947973	-0.896798	-0.428484	-0.0442264	-0.0714038	1.00398	-0.0961962	0.230573	0.0753606
neg-M189T146	-0.0549069	-0.150573	0.0596493	0.433592	0.0309518	-0.0797939	0.347956	0.0740787	-0.35205	-0.392318	-0.617725	0.242562	-0.570409	-0.271801	0.11294	0.716605	-0.46114	0.22666	0.235776	-0.395044	-1.19802	0.419225	-0.663811	-0.114727	1.14891	-0.370866	-0.326268	0.0259132	-0.323558	0.182413	-0.35188	0.224987	0.112401	-0.777312	-0.340827	-0.281235	-0.735681	0.653352	0.317201	0.417033	-0.250644	0.990766	-0.0904903	0.147597	0.0690024	0.136387	0.0858202	-0.24599	0.906234
neg-M190T170	0.77645	0.321707	-0.708816	1.14033	0.278506	-0.547254	-0.907918	-0.72878	-0.507747	-0.0368903	-0.834875	1.72769	-0.200267	0.753097	-0.469475	-0.286606	-0.124831	1.164	0.480752	0.498715	-1.33925	-0.00933126	-0.425255	0.478228	0.0250573	-0.1572	-0.146818	0.185872	-0.585961	1.58897	-0.840171	-0.781396	0.979014	0.132851	0.389902	1.23767	0.123542	-0.312192	0.579064	1.02184	0.376655	0.444352	-0.700246	-0.307928	1.00784	0.420972	-0.168959	-0.121946	-0.246457
neg-M191T171	0.680454	0.235682	-0.737423	1.03662	0.205708	-0.636808	-1.10389	-0.590256	-0.625421	-0.156602	-0.952176	1.68661	-0.350681	0.620759	-0.539631	-0.337582	-0.200329	1.0885	0.37112	0.394671	-1.3531	-0.0887406	-0.520448	0.372786	-0.147735	-0.296596	-0.333605	0.0937888	1.08266	1.56375	-0.681972	-0.522717	0.897348	0.0390071	0.293283	1.19024	0.0375303	-0.428434	0.465135	0.906556	0.274943	0.470771	-1.00908	-0.416002	0.89969	0.344574	-0.32958	-0.153013	-0.265479
neg-M191T58	-0.298427	-0.591684	0.55253	-0.495528	-0.412196	0.216449	-0.173473	-0.129633	-0.200435	-0.300328	0.0449533	-0.444268	-0.641805	-1.01937	0.132839	-0.0312627	0.364111	-0.023539	-0.410884	-0.661242	0.0444241	0.349111	0.279244	0.407395	0.0664117	-0.333261	-0.708634	-0.0663659	-0.0823271	0.626558	-0.370229	0.137034	-0.431435	0.610509	-0.514035	0.385072	-0.142377	-0.274831	-0.109237	-0.564654	0.924939	3.90605	-0.646615	-0.1366	0.0277188	0.259708	-0.00951733	-0.0848577	0.984451
neg-M191T60	0.131911	0.0204252	0.650952	-0.644761	-0.0104421	0.0471579	0.251003	-0.324826	-0.102922	-0.663275	-0.082913	0.220955	0.468047	1.51065	-0.101007	-0.550578	-0.704415	0.887235	-0.397584	-0.091873	1.49641	-0.29663	0.678539	0.0429693	0.773628	0.199961	-0.000479317	-0.211952	-0.00668631	0.644848	-0.15459	1.08152	-0.0625966	1.17404	-0.332497	-0.438805	-0.406963	0.991399	0.05386	-0.527436	-0.339714	-1.77272	-0.384581	-0.548772	-0.0870855	-0.825424	-0.00105261	0.272015	-0.331441
neg-M191T85	0.256198	0.18661	0.184339	-0.840627	-0.421748	0.103936	0.322782	-0.312093	0.095085	-0.951803	-0.511907	0.304514	0.57761	1.7597	-0.274785	-0.845896	-1.09827	0.574641	-0.560416	0.196866	1.26812	-0.161398	-0.615257	-0.206549	1.02871	0.306671	0.270517	-0.437587	0.0161082	0.628724	-0.00232679	1.35235	-0.175408	1.35357	-0.293624	-0.313661	-0.803825	1.07367	0.191878	-0.450015	-0.183274	-0.742498	-0.283813	-0.581664	-0.138512	-0.64488	-0.549318	-0.0245571	-0.763766
neg-M191T89	-0.155801	0.567572	-0.885837	-0.429537	-0.099074	-0.801585	-0.201405	-0.586869	0.39649	-0.135074	0.10026	0.623211	0.0542468	1.88886	-0.0490387	-0.0708792	-1.13243	0.841852	-0.292914	0.50797	0.563447	-0.0653983	-1.20052	0.0826611	1.24641	-1.21958	0.644786	-0.621443	-0.702179	0.935554	-0.82454	1.43272	-0.758781	1.43853	-0.781243	0.0815562	-1.18055	1.28239	0.555509	-0.0693683	-0.8643	-0.953841	0.497547	-0.681575	0.24225	0.335423	-0.265097	-0.145314	-0.335621
neg-M192T57	-0.618265	-0.70513	0.517165	-0.775104	-0.584911	0.170507	-0.291138	-0.328318	-0.229145	-0.324	0.149614	-0.692173	-0.628772	-0.126862	0.0527678	-0.0123094	0.371419	-0.0506101	-0.303921	0.0182683	0.008658	0.371943	0.322782	0.397428	0.127088	-0.380543	-0.368662	-0.107883	-0.378263	0.475156	-0.368724	0.179327	-0.337226	0.560687	-0.467876	0.325551	-0.368216	-0.182827	-0.507941	-0.372733	0.818363	3.77456	-0.272631	-0.040126	0.180234	0.16929	-0.190455	-0.109228	0.906928
neg-M193T180	-0.360451	-0.657592	0.543632	-0.765739	-0.900125	0.00209214	0.144868	-0.0121123	0.367058	0.296273	0.204979	-0.0897204	0.383503	0.923696	-0.658255	0.0218558	0.307315	-0.0345646	-0.0685058	-0.0220427	-0.810717	1.45226	0.152497	-0.326809	-0.0164087	-0.924693	-0.341582	0.594497	-0.0011515	0.433672	-0.74025	-0.0558483	-0.510023	-0.337991	0.0553686	0.694514	1.22368	0.0504447	-0.0621865	-0.358788	1.18685	1.17456	-0.647532	0.111423	-0.103338	-0.840575	-0.395047	-0.701178	0.290523
neg-M193T195	-0.558746	1.07359	1.26319	-0.316452	-1.47272	1.55062	-1.18133	0.0722339	-0.808946	0.609981	-1.4166	0.667883	1.43664	1.25415	-0.435162	-0.506673	-1.00559	-0.0822118	0.862195	0.0711877	-0.395459	0.150334	-0.371584	0.163274	-1.56891	-0.409565	1.90431	-0.184881	2.50018	-0.466322	-1.05732	2.13711	-0.474361	-0.896693	-0.126048	0.660543	-0.329706	-0.0441603	-0.135805	1.51773	-0.781921	0.275105	0.689265	-1.11412	1.05831	-0.584624	0.0311798	-0.000551899	-0.489491
neg-M193T58	-0.325326	0.131674	-0.367771	-0.280774	0.635193	-0.394441	-1.22248	0.303442	0.572287	-0.0253893	0.485947	0.246284	0.232913	1.8778	-0.229639	-0.796866	-0.890144	0.619103	-0.341456	-0.937665	0.636061	0.0809788	0.706287	-0.0855742	0.77705	-0.392401	-0.1141	-0.563641	-0.578766	-0.0125547	-0.95006	0.0759484	0.251856	0.0911266	0.334188	-0.0282258	1.20044	0.0429011	-0.31579	-0.476059	0.99748	1.36833	0.562857	0.306147	-0.360891	-1.23362	-1.0219	-0.172234	-0.391927
neg-M194T143	-0.567638	-0.513655	0.513716	-0.178313	0.845368	-0.294473	-0.491793	-0.643006	-0.623968	-0.164437	-0.298366	-0.574252	-0.405182	-0.519105	0.0670831	-0.316271	-0.472818	0.708903	0.578891	-0.950249	0.5156	-0.305122	-0.494436	0.73442	0.35534	0.0286685	-0.273514	-1.01695	1.16865	-0.195061	1.27713	-0.157425	0.112621	-0.99947	1.70848	0.620457	1.18177	-0.200764	0.284063	0.373195	0.317457	1.11291	-0.622621	1.98676	-0.626103	-0.350885	-0.553847	-0.426486	-0.375729
neg-M194T193	-0.688251	0.932879	1.16938	-0.513291	-0.709055	1.46422	-0.51003	-0.0710019	-1.21748	0.503275	0.00325589	0.583544	1.32576	1.14022	-0.771174	-0.462011	-0.633387	-0.177909	0.733098	-0.00341655	-0.555504	0.0564208	-0.570582	0.038617	-0.628327	-0.437376	1.81318	-0.396971	2.47449	-0.636657	-0.535319	2.09071	0.0128754	-0.27895	-0.437728	0.649449	-0.505669	-0.102409	-0.130797	1.42943	0.112663	0.12988	0.608824	-0.864353	0.955643	-0.509316	-0.963488	-0.228075	-0.47449
neg-M194T53	-0.4813	0.0528499	-0.108215	-0.712316	0.805285	-0.408792	-0.469353	-0.178009	0.640376	-0.288671	0.443193	0.399148	0.310766	1.71393	-0.431254	0.083628	-0.729506	0.767908	0.0285423	-0.716497	0.37245	0.138889	0.478772	-0.177925	-0.07137	-0.102662	-0.0865456	-0.635818	-1.14785	-0.286968	-0.817459	0.00487513	0.450656	0.0583909	0.00465423	-0.00223787	1.04079	-0.184123	-0.233714	-0.170587	1.19322	0.913972	0.298479	0.559358	-0.315938	-0.626506	-0.641957	-0.494975	-0.404185
neg-M195T149	0.0657577	-1.55454	0.596792	-0.746143	-0.49163	-0.239992	-1.21902	-0.105383	0.474272	-0.310617	0.642911	-0.140779	0.689568	-0.782552	-0.949939	-0.48805	-1.02689	-0.179895	0.498352	0.0674126	1.91639	0.344097	0.374401	0.923583	-0.146958	1.09617	0.304117	-1.55929	1.67323	-0.0610724	-0.1172	0.655445	-1.17807	-0.167009	0.232144	-0.709698	-0.156138	-0.0640562	1.66461	1.15724	-0.326236	-0.53348	-0.36768	-0.21734	0.179963	0.575567	-0.423854	-0.228787	1.05963
neg-M195T53_2	-0.377354	-0.352724	-0.313351	-0.457958	0.153889	-0.721705	-0.909407	0.396921	-0.256995	0.138383	-0.177242	0.49117	-0.00129072	0.566189	-0.249775	-0.664851	-0.102964	0.569444	0.0956572	-0.359059	0.620833	-0.105863	0.529178	-0.629979	0.911616	-0.420153	-0.431803	-0.130151	-0.0579604	0.80437	0.208057	-0.200965	0.178586	2.54762	-0.156422	0.0970453	0.173818	0.165152	-0.0903871	-0.123703	0.237394	0.0873998	-0.207466	0.297018	-0.447978	-0.0382717	-0.548078	-0.411882	0.0364689
neg-M195T58	0.72523	-1.35647	0.202207	0.106398	1.05491	-0.648877	0.967897	-0.632227	0.0571416	0.325632	0.950756	-0.916677	0.627439	-0.954942	0.527238	0.00413327	-0.701902	-0.120968	-0.146875	0.488728	1.54336	0.522526	-0.900057	0.750254	-1.38801	-0.760562	-0.219394	-0.516128	-0.114829	-1.3838	-0.395242	-0.661038	0.0183446	-1.1354	0.163589	-0.543114	-0.310955	0.96362	0.977753	0.385437	0.22684	0.0038313	1.07513	-0.162235	0.000804524	-0.146357	0.118246	0.444876	0.0741323
neg-M196T563	-0.401919	0.269185	-0.146766	-0.22217	-0.283741	0.21464	-0.194644	0.0810728	0.148322	-0.134102	-0.152599	-0.00230925	-0.0877131	-0.316686	-0.278394	-0.13366	-0.24702	0.108039	-0.230126	-0.389966	0.634004	-0.0407942	0.0105295	-0.936309	0.00313669	0.385084	-0.143555	-0.361568	-0.243951	0.255632	-0.173166	0.465208	0.343051	0.518107	0.255179	-0.201401	-0.0821341	0.0689388	-0.279837	0.338395	0.246831	0.293889	0.427023	0.334366	-0.112822	-0.0911439	-0.174826	0.160464	-0.101478
neg-M197T151	-0.0616883	-0.659783	0.760293	0.0587342	0.215115	0.270584	0.318458	0.204431	0.230859	0.261298	-0.148936	-0.236363	-0.456662	-0.430069	-0.304413	-0.719806	-0.20285	0.774558	-0.419705	-0.26698	0.301724	0.439925	-0.086544	0.324683	0.299695	0.426202	-0.583497	0.425481	-0.321016	1.65545	-0.59998	0.622611	-0.946322	0.251268	0.140013	0.505193	-0.59794	-0.17088	0.214424	0.260577	-0.535441	0.117677	-0.461924	0.167776	-0.240483	0.0118992	-0.433123	0.1231	-0.415069
neg-M197T47	-0.811112	0.127694	-0.101093	0.140413	0.627298	-0.649983	-0.458383	0.471702	0.512961	-0.220392	-0.413572	-0.219574	-1.15478	0.713171	0.016068	0.0707817	-0.669942	0.514261	0.608879	-0.11347	-0.660158	0.109428	-0.0315231	-0.727255	0.0241024	0.964592	-0.492356	-0.125652	-0.112225	0.289951	-0.883394	0.846511	0.19988	1.00755	0.318499	-0.481682	0.0934032	-0.94406	0.330182	-0.138247	0.446462	0.0334392	0.214375	0.569823	-0.46645	-0.0757924	0.0490555	0.195652	0.193284
neg-M198T123	0.26312	0.850569	-0.0979549	-0.130292	0.346444	0.340335	0.250623	0.0335121	-0.150631	0.256803	0.145785	0.256432	-0.0860489	0.560636	-0.730891	0.0798846	0.0427789	0.402077	0.218394	0.550792	-0.616601	-0.226864	-2.46097	1.00943	-0.735027	0.372212	0.526776	-0.282165	0.51396	-0.925766	0.339614	-0.0473569	0.229843	-1.83608	-0.0759316	0.177642	0.0206233	-0.333449	0.336834	-0.318642	0.141666	-0.839546	0.392072	-0.147864	0.377256	0.213679	0.300549	-0.0543205	0.283357
neg-M199T155_2	-0.0581268	-0.356882	0.578426	0.673373	0.605409	-0.967247	-0.303536	0.455177	0.0219548	0.292674	0.493691	0.365312	0.946617	-0.710043	0.338484	-0.284713	0.225596	0.628992	-0.808198	0.404188	-0.929923	-0.847363	-0.945946	-0.26674	-0.694997	0.922367	-0.981431	0.428684	0.58843	-0.710737	0.24035	0.881396	0.747692	-1.04519	-0.852102	-0.822816	0.542437	-0.891364	0.630929	0.481745	1.15367	-0.668305	0.146633	0.285331	0.98846	1.00399	0.845163	0.854481	-0.788142
neg-M199T189	0.398445	-0.438999	0.0712062	0.0646484	-0.489382	0.127267	-0.39428	0.349132	-0.0672722	0.130885	0.0462995	-0.108597	1.46711	0.499459	0.400055	-1.22206	-0.50431	-0.352603	0.736965	-0.55714	0.0327327	0.175844	-0.648517	0.689887	0.112033	0.404448	-0.0483087	-0.586572	1.83622	0.56664	0.364562	0.195201	-0.145435	-0.348877	0.036813	-0.087157	0.318803	-0.269389	-0.450542	-0.178466	-0.0840953	-0.20805	-0.309693	-0.052706	-0.0270539	-0.0922647	0.0984248	-0.339122	-0.210527
neg-M200T108	0.480791	0.242996	0.756261	-0.170597	-0.538305	0.0658928	0.66294	0.390573	0.766227	0.363939	0.576361	-1.03898	0.294393	0.100049	0.59361	0.0264978	0.155436	-0.766196	0.456622	-0.277645	0.596193	-0.436635	-0.47021	-0.253117	-0.0832704	-0.0749309	-0.341882	0.494775	0.016855	-0.250129	0.974119	0.240052	-0.139687	-1.51405	0.00739238	-0.216509	-0.125842	0.208056	0.150748	-0.558915	-0.173184	0.0618787	0.658157	-0.269363	0.328821	-0.0357349	0.0613067	0.297105	-0.293341
neg-M200T191	0.173581	1.33398	0.175967	0.952418	-0.827853	1.35446	1.20698	-0.563694	-0.750813	-0.20444	0.205762	0.178426	-0.0481692	-0.48181	-0.308003	0.934025	-0.70556	0.321599	0.313177	0.717841	-0.629014	0.500619	-0.827808	-0.928358	-1.19605	0.360034	-0.160633	-0.0139172	0.975901	-0.950672	-0.371898	-0.0118349	0.0888236	-0.81934	-1.00068	0.999469	-0.210814	0.454058	-0.998516	0.0940823	-0.364125	-0.181382	0.0584916	-0.52633	0.868612	0.163366	1.00193	-0.594112	1.144
neg-M200T91	0.842221	-0.233934	1.12588	-0.0111315	0.0348614	0.197381	0.713406	-0.00464128	1.14658	-0.698438	1.07403	-1.17105	0.145414	-1.15248	0.58046	0.48852	-0.0919233	-0.343769	-0.0603017	-0.0860968	1.35594	0.0936159	0.421444	-0.113356	-0.161473	-0.132613	-0.949318	-0.26527	0.549816	-0.073397	0.228626	0.237176	-0.150372	-0.681622	0.401252	-0.892939	-0.116902	-0.190202	0.582965	0.0342319	-0.596532	-0.167218	-0.942815	-0.507646	0.826647	0.427694	-0.544167	-0.232667	-0.0560136
neg-M201T148	-0.486317	0.649461	0.00170922	-0.226304	-0.309632	0.012703	-0.162353	-0.381221	-0.319554	-0.378353	0.665424	-0.998409	0.0146119	0.0379249	0.563985	-1.05053	-0.131803	-0.197932	0.0402977	0.240309	-0.32441	0.172615	0.940501	0.310705	0.161315	-0.566772	0.0675149	-0.982052	0.798746	0.242884	-0.0558187	-1.05677	-1.04978	0.461662	0.603962	-0.0604347	1.30231	0.305401	-1.00021	-0.202483	0.464515	1.28302	-0.189983	0.240841	0.990763	-0.426056	0.0910405	-0.601684	0.0709773
neg-M201T153	1.00501	-0.820643	-0.748645	0.0631527	-0.361097	2.37364	-0.516273	-0.118749	-0.666799	-0.601824	-0.237562	0.216563	-0.389955	0.415664	0.439012	1.24044	-0.827503	-0.517837	-0.12337	-0.469441	-0.224561	0.242145	1.51333	-0.243663	-0.458844	-0.56591	2.37988	1.05969	-0.0191838	-0.209139	-0.0277095	-0.210428	-0.159851	-0.511646	2.01269	0.0326616	-0.70494	-0.178328	-0.0502497	1.39582	-0.124044	-0.574988	-0.240347	-0.300469	0.0163754	-0.3638	-0.668085	-0.356739	-0.596734
neg-M201T161	0.306434	0.0206862	-0.363146	0.227834	-0.137359	-0.298987	0.194832	-0.106987	0.264935	0.623051	0.00258982	0.199093	-0.0979356	-0.119988	-0.572357	0.751517	-0.140214	-0.437655	0.118776	0.173883	-0.542926	0.208208	-0.476289	-0.66818	-0.138095	0.725369	0.0146398	0.165985	-0.522149	0.214283	-0.0730873	0.470681	0.337838	-0.115585	-1.5816	-0.0876218	0.647367	0.260282	0.356718	0.42374	-0.337692	-0.187594	0.22338	0.226737	0.33205	0.113533	0.0387472	-0.213043	0.0700198
neg-M201T192	0.716363	-0.130164	-0.714908	0.177007	-0.859276	-0.0979883	-0.52123	0.306778	-0.7076	-0.206518	0.261539	0.442533	0.717134	-0.55127	-0.492945	-0.172484	-0.972389	-0.895729	0.694103	0.236835	-0.479764	-0.229728	-1.16143	-0.142609	-0.470246	0.927059	-0.0274213	0.380397	0.741737	-0.393983	0.269408	0.561533	1.18596	-1.13648	-0.207562	1.42281	0.707511	0.26593	0.437362	0.509152	-0.260695	-0.283051	0.365162	-0.410798	0.320424	0.973324	-0.792589	0.0550192	0.507512
neg-M202T106	1.73318	0.299568	0.497455	-0.50826	-0.494412	-0.0693327	1.43641	-0.474654	0.749321	0.7511	1.05211	0.129242	0.297295	0.155475	1.2095	-1.30263	0.81445	0.0261089	-1.02315	-0.640336	-0.0174502	0.700816	-0.295087	-0.412376	1.26787	-1.00626	-0.772387	-0.55194	1.08998	-0.611289	1.44969	-0.188778	-0.295519	-1.05057	0.104711	-0.740363	0.299552	-0.785897	-0.251633	-0.593627	0.177534	-0.417136	-0.291409	0.291472	-0.92153	-0.656533	0.697751	-1.13749	-0.21552
neg-M202T145	0.462765	0.855958	-0.451354	0.782281	0.591059	0.56177	0.242531	-0.0709257	-0.64069	0.566477	0.100959	0.361412	0.14073	0.0977378	1.09572	-0.293306	-0.655087	0.320748	0.518158	0.0853878	-0.747813	0.432557	-0.626296	0.270321	0.178887	-0.337046	0.0372659	-0.216135	0.216794	-0.380615	0.064722	-0.13739	0.152663	-1.64339	-0.400451	0.860748	-0.0756478	-0.250336	-0.0870681	-0.679478	-0.146896	-1.00485	-0.0614782	-0.50149	0.000635161	0.504577	-0.011101	-0.152611	0.414851
neg-M202T192	0.67607	-0.0885673	-0.665766	0.215108	-0.99463	-0.123818	-0.454575	0.307926	-0.621368	-0.21801	0.254325	0.362298	0.623492	-0.507034	-0.473439	-0.109341	-0.926052	-1.06878	0.670844	0.223627	-0.518667	-0.192013	-1.11452	-0.153972	-0.417911	0.97914	0.00506761	0.367881	0.68373	-0.337335	0.165136	0.549734	1.15901	-1.26667	-0.181123	1.35869	0.709019	0.289578	0.431872	0.463264	-0.208145	-0.274051	0.33661	-0.334585	0.354431	0.908195	-0.831063	0.102052	0.491434
neg-M202T60	1.58373	0.412046	0.515489	-0.749372	-0.709449	-0.77393	1.42272	-1.13092	0.91675	0.936395	1.10003	-0.732713	0.513234	0.123228	1.28497	0.299503	0.973518	0.159188	-1.19751	-0.640868	1.23475	0.542231	-0.259393	0.527212	1.21413	-0.928501	-0.971206	-0.962868	1.22906	0.525476	1.2792	-0.375314	-1.0802	-0.778895	0.28952	-0.83804	0.285079	-0.914925	-1.0044	-0.601153	0.252498	-0.562288	-0.22212	0.407763	-0.95957	-0.831253	0.784469	-1.15061	-0.391973
neg-M202T88	1.52551	0.55452	0.610263	-0.922514	-0.706365	-1.0847	1.34571	-1.30732	0.926181	0.934517	1.08894	-1.36646	0.537241	0.386322	1.21802	0.365865	0.835323	0.297447	-1.43938	-0.507634	1.17265	0.708386	0.186956	0.58705	1.23641	-1.00214	-0.945366	-0.964028	1.12734	0.294025	1.32822	-0.248634	-1.29285	-0.808973	0.390247	-1.03363	0.460192	-0.843526	-1.22954	-0.528139	0.42327	-0.234464	-0.107219	0.507388	-1.32727	-0.980712	0.800753	-1.17603	-0.439311
neg-M203T102	-0.855597	0.501895	0.165832	-1.17298	-0.376789	0.450949	-0.327294	0.0601866	-0.0408356	-0.392408	0.927973	-0.253363	-0.208035	-0.0230347	-0.127768	-0.625125	0.404342	-0.53768	0.311454	0.594729	-0.622164	0.293682	-1.12998	0.320422	0.133824	0.107722	0.390443	-0.26059	0.320249	-0.0502242	0.328235	-1.17902	-0.429951	-1.5029	0.409095	-0.0953078	1.08496	0.47898	-0.422194	-0.674854	0.478829	0.701682	0.136543	-0.247601	1.08585	0.0287877	0.598239	-0.256724	0.526267
neg-M203T150_2	0.393031	-0.486608	0.119129	0.341628	-0.149373	0.176672	0.531761	0.556597	-0.415723	0.0103402	-0.765694	0.00486478	0.20772	0.21063	-0.0810306	0.598088	-0.413046	-0.446693	0.537846	-0.314937	-0.110106	0.0381131	-0.676601	-0.200708	0.0915135	0.568675	-0.174706	0.601539	-0.406296	0.237552	-0.30882	0.614365	0.590639	-1.41946	-0.504877	-0.0367457	-0.593361	0.905381	0.0768937	-0.026381	-0.482599	0.0466775	-0.5501	-0.166265	0.543657	0.596591	0.0473613	-0.00622519	0.31268
neg-M203T155	-0.264574	1.36495	-0.48795	-0.382778	0.231587	0.2957	-0.0592793	-0.727204	-0.524713	-0.0769455	0.169792	0.424209	0.324394	0.795115	-0.704709	-0.588657	-0.118493	0.677072	-0.121287	0.767546	0.0331638	0.0280164	0.679604	-0.177796	0.0213332	-0.282514	0.245286	-1.1573	0.56269	-0.422144	0.410267	-0.405296	-0.366698	1.91832	-0.567778	0.385917	0.102206	-0.107744	-0.0251322	-0.0146852	-0.0725377	-0.0802384	0.0052011	-0.224774	0.153387	-0.419646	0.321619	-1.02265	0.289363
neg-M203T60_2	1.57808	0.152578	0.625769	-0.722719	-0.00897049	-0.375329	1.3184	-0.531496	0.739994	0.739636	0.929145	-1.13353	0.239148	-0.107661	1.16042	0.0390657	0.790211	-0.116653	-0.667456	-0.570056	1.13506	0.310642	-0.657761	0.300078	1.12222	-0.710349	-0.525965	-0.32095	1.09932	0.310476	1.16418	-0.747336	-0.981298	-0.960555	-0.0448551	0.289011	0.0320319	-0.217372	-0.719695	-0.739166	-0.0756742	-0.917817	-0.566154	0.167088	-0.275808	-0.706606	0.589203	-0.693103	-0.241705
neg-M203T88	1.53074	0.491476	0.517435	-1.064	-0.607611	-0.717383	1.31274	-1.58183	0.874117	0.872827	1.05194	-1.08275	0.468963	0.328889	1.17896	0.267968	0.809763	0.214662	-1.58947	-0.550238	1.16559	0.643496	-0.106062	0.547132	1.23352	-1.08766	-0.940588	-1.06041	1.09093	0.254087	1.30971	-0.275587	-1.37585	-0.795746	0.326468	-0.747056	0.390047	-0.908794	-0.978581	-0.552234	0.352825	-0.289801	-0.157222	0.432803	-0.562208	-0.80508	0.746022	-0.577432	-0.473748
neg-M204T175	-0.0040866	0.304403	0.781341	-0.120342	0.191372	-0.15011	-0.372265	-0.499312	0.136419	0.250149	-0.0464658	-0.0310626	0.469651	-0.0234292	-0.52578	-0.319855	-0.534081	2.72816	-0.278213	0.231106	-0.10054	0.231117	1.10715	-0.403999	-0.834498	-0.465344	-0.388698	-0.7941	0.151065	-0.6397	0.0219225	-0.237671	-0.322877	2.02826	1.18642	0.00333343	-0.208642	-0.534747	-0.39903	-0.191181	0.157924	0.611007	-0.277196	-0.0999269	0.110867	-0.054462	-0.212715	-0.827187	0.341142
neg-M204T59_2	0.958133	-0.0504303	-0.86513	-0.225346	0.760081	-0.0618096	0.709535	-0.642269	0.404879	-0.056792	0.0625231	-0.942078	-0.278878	-1.04668	1.46694	-0.297346	-0.212649	0.49281	-0.279405	-0.448657	0.475624	0.745185	-0.520684	0.594197	0.575407	-0.238832	-0.470374	-0.68357	0.437348	1.26286	0.495813	-0.454433	-0.458716	-0.00154703	-0.263083	-0.0875924	-0.766765	0.265348	0.473105	-0.659098	-0.310628	-0.261812	-1.1972	0.0664903	1.17891	-0.354035	0.756892	-0.528944	0.023249
neg-M204T91	0.95657	0.144706	-0.169621	-1.21372	0.955494	-1.00802	0.729422	-0.682557	0.353031	0.271983	0.254771	-1.12564	-0.128081	-0.259636	1.57513	-0.327458	0.0877139	0.73494	-0.516101	-0.890955	0.642175	1.14526	-0.391371	0.720328	0.477575	-0.810501	-0.846451	-0.90103	0.534293	1.06363	0.641941	-0.966309	-1.02584	0.258636	-0.355487	-0.775212	-0.342012	0.448608	0.770132	-1.33306	-0.254543	0.091732	-0.743468	0.099491	1.32789	-0.913974	0.932711	-1.20436	0.369832
neg-M205T61	0.145067	-0.464698	0.487082	-0.0860247	-0.046135	-0.0543931	-0.347129	-0.446534	-0.353703	-0.493083	-0.217305	0.273126	-0.391092	-0.225087	0.439029	0.380757	-0.00681137	0.127463	-0.199446	-0.405889	1.05057	0.879525	0.500744	0.685638	-0.138299	-0.778103	-0.629525	-0.222009	0.0197564	1.95497	-0.300654	-0.000305358	-0.423315	0.31725	-0.707572	-0.178563	-0.213829	0.642871	-0.115102	-0.556001	-0.591223	0.461958	-0.66871	-0.426111	0.0206691	-0.227132	0.713282	0.0738732	-0.452522
neg-M206T175	-0.260867	0.174008	0.101886	0.197012	0.71959	0.38636	-0.101516	0.106075	-0.734476	0.372178	0.235613	-0.348652	0.261018	-0.168886	1.01718	-0.253555	-0.871299	0.958346	-0.32074	-0.556722	0.730448	-0.0268624	0.707178	1.48823	-1.01957	-0.673803	-0.414626	-0.230292	0.25677	0.091753	-0.232767	0.244016	-0.214683	0.595631	-0.336619	0.712375	0.00207532	0.217456	-0.762808	-0.031278	-0.21487	0.291534	0.188668	-0.993275	0.310238	-0.144626	-0.163354	-0.919985	0.332458
neg-M207T171	-0.983936	-0.205828	1.27756	-0.59609	0.263586	-0.206489	-0.798611	-0.0322397	0.525606	0.0848706	0.330972	-1.06862	0.353469	0.0397623	0.168661	-0.273868	-0.854036	0.0388137	0.287921	-0.613692	1.91015	-0.0331589	0.418581	-0.286265	-0.276146	-0.716454	1.94176	-0.0629753	1.66586	0.546902	-0.0593086	0.0926516	-0.540158	-0.178439	1.3273	-0.848745	0.410082	-0.313488	-0.754683	1.08438	-0.721094	1.49003	-0.538178	0.470894	-0.658565	-0.546847	-0.770555	-0.182272	-0.732173
neg-M207T59_2	-0.393758	-0.215512	0.116491	-0.441923	0.350603	-0.0427963	-0.730306	-0.257618	0.299152	0.16127	0.359995	-0.151107	0.0933182	1.33489	0.797179	-0.109329	-0.369067	0.199143	-0.221769	-0.854843	0.0856697	-0.065687	0.102703	-0.472154	0.0329263	-0.779758	-0.17225	0.0415358	-0.843116	0.0266912	-0.431698	0.233462	-0.071923	0.58473	0.121077	-0.208449	0.921023	-0.0883783	-0.159192	-0.331349	0.929848	1.8292	0.0898297	0.280324	0.22832	-0.623158	-0.467503	-0.242123	-0.244658
neg-M209T176	-0.617868	-0.14455	1.96191	-0.197054	0.209004	-0.552537	0.29266	-0.144073	0.292986	0.00768468	0.152835	-0.549721	2.03384	-0.278114	0.71837	-0.58721	-0.490355	0.600095	-0.0646894	-0.413376	-0.0623608	-0.0718483	-0.615952	-0.626879	-0.711124	-0.520362	1.74811	-0.442813	2.98745	0.469878	-0.632415	0.479551	-0.21286	-0.913236	0.18134	0.148524	-0.171735	0.333643	-0.673643	1.14594	0.0204179	-0.144832	-0.476876	0.100879	0.0122474	-0.290096	-0.0684043	-0.723489	-0.690518
neg-M209T54	0.180367	-0.301949	0.126425	0.067158	0.170858	0.531714	-0.430342	0.491547	-0.628968	0.102058	-0.0382471	0.485622	-0.363851	-0.791627	-0.428145	-0.288843	0.453239	0.43146	-0.249436	-0.564764	0.32755	0.136032	0.613412	-0.183509	-0.0864303	-0.533558	-0.302387	-0.168943	-0.499256	0.905841	-0.140262	0.34265	-0.0149075	0.441377	-0.157741	0.871258	-0.068731	0.642018	-0.0169273	-0.51627	-0.0330854	1.06872	-0.124205	0.303407	0.385409	-0.259434	0.100343	-0.7717	-0.0242698
neg-M210T155	0.707144	0.305714	-0.263039	0.236937	0.593044	-0.498092	0.648978	-0.175716	-0.216693	-0.329903	0.0361397	0.0187983	-0.308068	0.000661808	0.500949	0.808305	-0.0721442	-0.375419	0.543081	-0.459475	0.618188	0.119166	-0.729949	-0.113934	-0.15297	-0.0200701	0.158339	-0.383839	-0.000324084	-0.416092	0.555935	-0.282899	0.237592	-0.792407	-0.510445	-1.0746	-0.166348	0.0345897	0.185232	-1.47819	-0.0524081	-0.244867	0.993108	0.444025	0.17988	0.506417	0.463363	-0.203286	0.337371
neg-M211T150	-0.280388	-0.74679	0.756424	0.0559171	-0.289005	0.684877	0.117533	1.10069	0.860601	2.17421	-0.00361087	-0.244519	-0.357822	-2.08405	0.338475	-0.0544332	-1.04583	0.036667	0.0549736	-0.338158	0.227301	0.251675	-0.564957	0.0787034	0.337264	-0.172503	-0.586427	1.03845	0.141094	-0.0650656	0.478301	1.44035	-0.00337313	-0.799883	-0.00909864	0.0229109	-0.516408	-0.0992765	-0.150292	-0.203172	-0.330532	-0.249269	0.276128	-0.0578863	-0.235383	-0.154717	0.0261963	-0.110796	-0.0529892
neg-M211T168	-0.00995488	-0.206244	0.0409443	-0.285766	0.180239	-0.0824709	-0.423955	0.0127652	0.497152	0.43426	1.07512	-0.266533	0.643594	0.329824	0.0206828	0.182319	0.271121	1.12407	-0.18939	-0.116862	-0.328825	-0.172132	-0.239118	-0.230364	0.738549	-0.0675326	-1.24942	0.103462	-0.779226	0.813531	0.569065	-0.522743	-0.619541	-0.560419	0.344113	-0.604528	0.648361	-0.126205	-1.20245	-0.715759	0.184433	0.948757	0.10168	0.630419	-0.729843	0.828196	0.735565	-0.0447761	-0.636403
neg-M211T206	1.14431	-0.074791	-0.68667	0.414	0.582264	-0.661628	-1.41566	-0.475171	-0.34887	0.3283	-0.250772	1.54236	0.779424	-0.95045	-0.200491	-0.779211	-1.57677	1.19208	0.487765	0.606225	-0.699103	-0.170725	-1.171	-0.528712	-0.675345	0.606922	0.105354	-0.229921	-0.875609	0.610122	-0.570594	-0.0385383	1.09199	0.208718	-0.248211	1.26001	0.474163	-0.337214	-0.0685375	1.18758	-0.172468	0.382035	0.328972	-0.387611	1.04916	0.396421	-0.469834	-0.21939	0.134252
neg-M212T184	0.868303	-0.310191	-1.46385	0.810176	-0.0304132	0.278969	0.66424	0.661188	-0.432148	0.625717	-0.1174	0.908403	0.982054	-0.332392	-0.0520289	0.0616097	-0.655704	-1.4787	0.422937	-1.17705	-0.891537	-0.434456	-0.459124	-0.773696	-0.606705	-0.0552905	0.0854706	0.569392	-0.891708	-0.59208	-0.266916	-0.405902	1.03864	-0.862601	0.395673	0.543233	0.219082	-0.52636	-0.603205	0.40071	1.00437	-0.267961	0.958894	0.248616	-0.264963	0.652324	0.0388327	-0.197939	1.03972
neg-M213T46	-0.488014	1.06993	-0.0235277	0.262383	1.03219	0.12583	-0.114117	-0.368924	0.0963171	-0.125216	-0.0103406	-0.370609	-0.302647	0.671131	-0.565446	-0.0311318	-1.11287	0.67026	0.222025	0.346102	0.76614	0.474114	-0.347033	-0.408495	-1.03671	0.159645	-0.521103	-0.580302	0.900053	-0.75003	0.113424	0.218697	-0.15199	0.28439	-0.401936	-0.226694	-0.207776	-1.17372	0.427411	0.117745	0.372958	0.1535	0.10312	-0.105203	0.279929	-0.379938	0.709116	-0.46705	0.611791
neg-M213T47	0.180856	0.07457	-0.0174839	0.437833	-0.315298	0.277602	0.14533	0.121068	-0.453328	0.148424	-0.0889691	0.547552	-1.14186	0.237626	0.0775929	0.0038268	0.248331	0.404042	-0.164494	0.499878	-1.49869	-0.427086	-1.43058	0.20095	1.12029	0.346176	0.394428	0.455376	-0.125543	0.824371	-0.637149	0.51141	0.481329	0.00601009	-0.44346	0.594459	-0.712144	-0.206013	0.500009	-1.46876	-0.314059	-1.17415	-0.439996	-0.33555	-0.637824	0.65681	-0.00501204	0.607315	0.562013
neg-M213T60	0.574032	-0.711941	-0.51205	-0.129569	0.981459	-0.0765641	0.706556	-0.0490626	-0.483433	0.153141	0.711135	-1.09675	0.501259	-1.60543	0.301122	0.339451	-0.925218	-0.173651	-0.0561439	0.121086	0.660181	0.353133	-0.78864	0.865403	-0.5627	0.0893398	-0.253083	-0.527977	0.0954497	-0.0545392	-0.464816	-0.0690423	-0.588483	-1.21926	-0.439585	-0.202899	-0.574025	0.688867	0.721283	0.292593	-0.196075	0.551245	1.02049	-0.270121	-0.425622	0.641774	-0.102321	0.386336	-0.184475
neg-M214T144	1.28743	0.106883	-0.0500154	-0.2161	0.218841	0.448194	1.06813	-0.0802283	-0.202382	-0.390823	0.125989	-0.460023	-1.1716	0.342602	0.0443089	0.443255	-0.779789	-0.136399	0.390553	0.102864	-0.398744	-0.506269	-0.613857	-0.0962347	0.356153	0.438849	0.795238	0.179565	0.0437856	-0.140573	-0.17995	0.143454	0.019672	-0.248961	0.208983	-0.416948	-0.287389	-0.0169357	0.409805	0.060563	0.234257	-0.916648	0.170143	-0.173599	-0.231437	0.876369	0.085878	0.019391	-0.357547
neg-M214T201	0.546709	1.17445	-0.0651956	0.808762	-0.722705	1.41385	1.55434	-0.570011	-0.937535	-0.141198	-0.62595	-0.0213929	0.128017	-0.454167	-1.05028	1.15682	-0.390458	-0.52234	0.435132	-0.565158	-0.443381	0.408307	-0.849201	-1.17838	-0.97834	0.914991	0.363083	0.145161	0.646696	0.0123663	-0.0701109	-0.185744	0.49922	-0.642016	-1.21672	0.530119	-0.0629362	0.744919	-0.290861	-0.159928	-0.645232	-0.0893701	0.598534	-0.469843	0.540517	0.490596	1.09346	-0.878303	1.21183
neg-M215T144	0.299544	0.793323	-0.390168	-0.45597	-0.527861	0.396584	-0.351434	-0.183861	-0.510122	-0.144404	0.648622	-0.964773	0.369414	0.301069	0.0828583	-0.787626	-0.331316	-0.40287	0.307227	0.621347	-1.24462	0.376019	0.229011	-0.25284	0.677911	0.0852103	0.297304	0.876476	0.331977	0.168592	0.490798	-2.05249	-0.520868	-0.130868	0.399349	0.333716	1.13935	-0.279624	-0.210919	-0.246951	0.48657	0.489674	0.084791	-0.533337	0.642687	-0.564846	0.389066	-0.714436	0.174893
neg-M215T147	-0.670198	-0.0753431	0.922189	0.642383	-0.883377	1.03442	-0.178463	0.972473	1.19725	1.25875	-0.209911	-0.473728	-0.530856	-0.592062	-0.574931	0.656731	-0.675008	0.162412	-0.791885	-0.182819	-0.236923	-0.440205	-0.392638	0.926952	-0.378237	-0.333605	-0.656406	1.34658	-0.0358017	-0.287277	-0.0178018	1.41589	0.476423	-0.914256	-0.749857	-0.130097	-0.479057	0.611067	-0.724695	-0.575587	1.0409	-0.521323	0.74908	-0.26694	-0.0307895	0.676963	-0.299187	0.822479	0.917463
neg-M215T148	0.316398	-0.081422	0.666793	0.171234	-0.0693571	0.344757	0.15961	0.919404	0.680964	0.652384	-0.677125	0.116674	-0.903314	-0.250351	-0.201757	-0.045074	-0.387742	-0.543815	-0.100975	-0.342844	-1.02115	-0.208534	-0.973815	0.281798	0.0218309	0.380269	-0.344258	1.2809	-0.0444426	0.12098	-0.125849	1.14676	-0.0952757	-0.354253	-0.173796	-0.303799	-0.719898	-0.0494251	0.31002	0.182946	-0.264559	-0.106136	-0.385393	0.0308597	0.202291	0.187968	-0.138711	0.666381	0.358836
neg-M215T166	0.0764288	-0.350969	-0.1238	0.261546	0.156549	-0.317979	0.0125022	0.228342	-0.0894466	-0.296588	0.173357	0.686244	0.517493	-0.0569697	0.498833	0.707839	-0.6348	-0.433936	0.314594	-0.396033	0.358424	0.0868	0.165746	-0.0897957	-0.462966	0.331717	0.344364	-0.163456	0.310118	0.393379	-0.116962	0.0808811	0.396194	-0.90992	-0.611837	-1.94688	0.17697	-0.299742	0.426877	0.018297	0.188841	-0.247627	-0.0254798	-0.248375	0.240056	0.148	-0.00346883	-0.29531	0.148722
neg-M215T201	0.415029	0.173724	-0.238536	0.198948	-0.168373	0.364553	-0.908005	0.560616	-0.0671721	0.312829	-0.0242003	0.431176	0.13481	-0.269892	0.0735679	-0.532754	-0.87869	-0.463725	0.554288	0.14865	-0.750543	0.0626282	-1.05773	-0.92418	-0.0340718	0.283912	0.771754	0.0752479	-0.283143	-0.0226526	0.0754697	0.667153	0.487056	-1.29129	-0.468304	0.697989	0.600502	-0.366391	-0.572312	-0.190989	0.161983	0.172932	0.973408	-0.177095	0.647816	0.610702	-0.200258	-0.377798	0.457185
neg-M215T242	0.209293	0.542906	-0.301336	-0.572859	0.553114	-0.203899	-0.746581	0.365341	-0.544806	0.577229	0.814827	0.585172	0.400723	-0.400068	1.11851	-1.08826	-0.036096	1.27629	-0.163296	0.95634	-1.2072	0.494747	-0.391357	0.653245	-0.510262	1.01414	0.26021	-0.324802	0.193947	0.875817	0.750297	0.486261	-0.79745	0.0134389	0.176392	1.23155	0.0127179	0.267423	-0.311852	0.117561	0.814505	-0.287757	-0.079401	-1.34881	-0.774411	-0.41219	-1.9855	-1.19574	-0.146309
neg-M215T52	-0.662672	0.0875284	-0.368705	-1.21839	0.19382	-0.547664	-1.83255	0.38385	0.45099	0.171338	0.308215	-0.335845	0.253259	0.390223	0.47366	-1.92781	0.688041	0.118051	0.0196886	-0.58503	0.306296	0.132179	1.16629	0.446932	0.291383	-0.276459	-0.197053	-0.987284	0.211535	-0.268931	0.520808	-0.319747	0.145438	0.393814	0.593966	0.0700645	0.58596	0.201895	0.638513	0.379421	0.454249	0.729251	0.860805	0.798847	-0.503129	-0.63326	-0.885107	-0.302749	-0.461085
neg-M216T155	0.216362	0.777374	-0.455946	1.22581	0.241293	0.800816	0.382751	-0.380639	-0.788071	0.29875	0.08754	0.343517	-0.0238297	-0.42646	0.390648	0.515987	-0.795799	0.103312	0.76322	0.118624	-0.226455	0.351285	-0.295708	0.266727	-0.164345	0.101697	-0.298788	-0.13399	-0.0442852	-0.800499	-0.37037	-0.395827	0.183579	-0.998964	-0.72166	0.89207	-0.309619	0.0870614	-0.299104	-0.512735	-0.323731	0.177223	-0.342719	-0.305209	-0.0825871	0.512158	0.208341	-0.210712	0.588489
neg-M216T52	-0.588898	0.0522036	-0.412302	-1.25543	0.164989	-0.437067	-1.79011	0.245577	0.2959	0.144164	0.0978808	-0.465408	0.107025	0.317418	0.263213	-1.78646	0.582947	0.0354368	-0.0037547	-0.429778	0.440748	-0.0673163	1.16661	0.364537	-0.00120863	0.220892	0.0926814	-0.958329	0.106578	-0.28845	0.493051	0.507242	0.0547589	0.378353	0.598008	-0.0101709	0.591762	0.121109	0.473378	0.622318	0.502758	0.765121	0.848152	0.685072	-0.112488	-0.532004	-0.965792	-0.254125	-0.361368
neg-M216T58	0.0434675	-0.604784	-0.43868	0.566826	0.554997	-0.369437	0.952509	-0.409482	0.426212	0.378439	0.0261151	-0.610215	-0.556099	-0.296052	-0.370194	0.520302	-0.192601	0.249762	-0.00328901	0.433577	-0.595662	-0.220784	-1.03119	0.379268	-0.31645	1.5259	0.0185071	0.0151779	-0.0678293	1.05357	-0.978775	-0.228656	0.921282	-1.00414	-0.350898	0.604573	-0.730062	-0.517407	0.151476	-0.339384	0.383059	-0.286178	-0.673713	-0.705432	1.38826	0.610221	0.268916	0.10527	0.269904
neg-M216T60	1.03904	-0.498088	-0.105065	0.707407	0.28898	0.690403	0.993106	0.525723	0.326803	-0.179809	0.237863	0.608507	-0.439376	-0.576851	1.02975	0.431144	0.00973124	-0.147905	-0.384435	-0.308883	-0.0894187	0.442542	0.193769	-0.352634	0.0190973	-0.358807	0.354766	0.85817	-0.349561	0.136423	-0.590934	0.255136	-0.202318	-1.24633	-0.0760092	0.760452	-0.512637	0.486989	-0.314791	-0.0749208	-0.60526	-0.394061	-0.262319	-0.329862	0.35214	1.25128	-0.110434	-0.243091	0.0321339
neg-M216T87	1.1002	-0.335829	-0.057584	0.718146	0.525388	0.740819	0.947651	0.59223	0.59187	0.0939734	0.383924	0.674703	-0.497939	-0.431852	1.13622	0.34808	-0.0374809	-0.617201	-0.602469	-0.134628	-0.198444	0.687444	-0.919965	-0.595036	0.117022	-0.555238	0.489391	0.922144	-0.354386	-0.160121	-0.190559	-0.226123	-0.302738	-1.27581	0.120728	0.886913	-0.430725	0.597052	-0.696005	0.0429095	-0.396692	-0.159054	-0.519253	-0.308483	0.490378	1.30866	-0.0181143	-0.285765	0.0283854
neg-M217T116	-0.33477	0.952852	-0.204261	-0.955325	-0.619199	0.399706	-0.0786342	0.0639279	-0.490077	-0.691298	0.985237	-1.58318	0.327927	0.445904	0.365237	-0.908502	0.3825	-0.792735	0.38531	0.806462	-0.78136	0.363095	-0.673206	-0.143616	0.434524	0.153689	0.486782	-0.2531	0.453285	0.0162651	0.6568	-0.711321	-0.339869	-1.54424	0.392775	0.514534	0.890056	-0.198211	-0.0219766	-0.682836	0.303677	0.623276	0.0939814	-0.525078	0.553088	-0.105395	0.672514	-0.0870825	0.209142
neg-M217T147	-0.914571	0.716642	-0.0545984	-0.186291	-0.440796	0.365644	-0.376234	-0.356509	-0.417949	-0.5816	0.770838	-0.608335	-0.0666386	0.0699172	0.375749	-1.78547	-0.212641	-0.458541	0.175457	0.39221	-0.510833	0.129927	0.707118	0.244502	0.226779	-0.71629	0.39633	-0.103437	0.378934	0.252672	-0.031926	-0.0528252	-0.430326	0.203353	0.696477	-0.164585	1.28848	0.318745	-0.690918	-0.189308	0.49751	0.948785	-0.351294	-0.122979	0.913663	-0.346625	0.105777	-0.824367	0.386308
neg-M217T149	0.373292	0.252725	-0.396656	-0.644498	-0.0648373	0.0640897	0.0309728	0.295761	0.488674	-0.0923619	-0.974614	0.178796	-0.168873	0.0544718	-0.533886	0.659987	0.337461	-0.739843	0.165832	-0.22904	-0.264897	-0.129889	-1.03076	-0.40769	0.470787	0.186181	0.144512	0.0857006	0.00160142	1.60055	-0.0331174	0.858387	0.469986	-0.566479	-0.327178	0.433702	0.0723822	-0.406674	0.150188	-0.18246	-0.425147	0.268847	0.0435368	0.0737594	0.606657	0.325558	-0.715475	0.329424	0.281691
neg-M217T172	0.452914	-0.0934747	0.334334	0.636988	-0.621805	-0.953285	0.00641216	-0.108547	0.0855888	-0.0574991	-0.243927	0.0653571	0.517023	0.411144	0.217557	-0.306192	0.159774	-0.115627	0.865888	0.29914	-0.227823	0.37492	0.318993	-0.525649	0.0136318	-0.746482	0.38677	-0.879356	0.0977699	1.02883	-0.172534	-0.218641	0.293841	-0.0541761	0.0725021	0.132416	0.919075	-0.467638	-0.230895	0.160624	0.467954	0.111959	-0.384654	0.413201	0.398254	-0.464708	0.478705	-0.361537	-1.48491
neg-M217T52	-0.666633	0.0701083	0.338545	-1.36201	0.196222	-0.572781	-1.70839	0.350916	0.426952	0.113586	0.324348	-0.413068	0.207854	0.403353	0.501934	-1.94816	0.59802	0.120458	-0.0400827	-0.529069	0.315935	0.137144	0.961734	0.41456	0.2493	-0.316998	-0.194145	-0.860207	0.209349	-0.130873	0.486885	-0.514995	0.0602543	0.399108	0.542723	0.11958	0.528185	0.191845	0.574594	0.33327	0.47388	0.678585	0.807005	0.755814	-0.549879	-0.710709	-0.97069	-0.360663	-0.559863
neg-M217T57	0.127996	0.432596	0.796453	0.342666	-0.0462447	0.460917	-0.134343	-0.021434	-0.672258	0.438885	0.45042	-0.569126	-0.527947	-0.310984	-0.144523	0.308851	0.102887	-0.347714	0.280015	0.564507	-0.514436	-0.0386859	-0.454279	-0.640327	-1.36598	-0.0332664	0.278907	0.524514	-0.144884	0.228906	-0.810362	0.350135	-0.690818	-0.0207359	-0.17546	-0.704373	1.12529	-0.0826088	-0.15876	-0.342565	0.0211268	-0.0570133	0.662508	-0.267567	1.08785	0.0309568	0.680924	-0.108842	0.366308
neg-M218T150	0.115907	0.793604	-0.877071	0.339514	0.710845	0.329781	-0.790497	-0.170898	-0.431983	0.540891	0.431805	0.85776	0.160696	0.198879	-0.275721	-0.487688	0.347943	0.836963	0.481402	0.167148	-2.29388	0.276354	-0.295998	0.913399	0.669183	-1.08296	-0.133668	-0.643833	-0.18425	0.591951	0.223464	-0.141165	0.229567	-0.825661	-0.143711	0.721813	0.25018	-0.46077	-0.525977	0.188758	0.530915	0.0610135	-0.0727309	-0.702585	-0.204023	0.0683407	-0.481942	-0.45467	-0.232826
neg-M218T181	0.0750887	1.00532	0.137531	0.27514	0.397044	0.594314	0.425968	-0.0717635	-0.389607	-0.138867	1.03891	-0.631526	0.592441	-0.186081	0.869257	0.18953	-0.519009	1.35091	-0.236732	0.211578	-0.148014	0.254756	-0.162089	-0.755537	-0.77421	-0.33315	-0.250406	-0.0808592	0.230218	0.363553	-0.419747	-0.326391	-0.275487	-0.958542	-0.443733	0.857147	-0.210735	0.972138	-0.556313	-0.0800312	0.0556435	0.192742	-0.464182	-0.376397	0.37349	-0.0355835	0.0684922	-1.12271	0.531381
neg-M219T150	0.0821081	0.754563	-0.791501	0.317349	0.674207	0.291063	-0.824054	-0.0929838	-0.370216	0.488941	0.39251	0.783953	0.129846	0.171803	-0.00563781	-0.472238	0.339685	0.799957	0.402483	0.156216	-2.49606	0.269399	-0.289764	0.909027	0.742015	-1.10596	-0.184089	-0.535598	-0.10591	0.58012	0.246025	-0.0879601	0.188032	-0.701672	-0.15053	0.65396	0.193164	-0.447976	-0.421333	0.2177	0.484441	0.0497584	-0.0375488	-0.507442	-0.188742	0.0604494	-0.480391	-0.419655	-0.424476
neg-M219T156	0.0746099	-0.813674	-0.344345	0.663015	0.795873	-0.643781	-0.0536063	-0.344181	-0.22399	0.197473	-0.230159	0.000655626	0.30729	-0.101633	-0.284053	-0.266299	-0.7612	-0.585587	0.487266	-0.367991	-0.505556	0.326882	-1.2314	0.642763	-0.497006	0.463096	0.423423	-0.533572	-0.386037	1.06254	-0.179402	0.314538	0.42175	-0.328995	-0.569849	0.575498	-0.0693493	0.0828969	0.31803	-0.14814	0.196538	-0.633777	-0.552086	-0.0673114	0.666923	0.580232	0.509305	0.0264502	-0.0297827
neg-M219T52	-0.945445	0.599877	2.08898	0.381324	-0.657458	-0.0349805	0.255647	-0.283663	0.609462	-0.136954	-0.553858	-0.891563	0.996647	-0.10016	-0.904908	0.94033	-0.141668	0.197665	-0.287841	0.485077	0.890422	-1.19264	0.858653	-0.323723	0.179231	0.158683	0.132673	-0.879379	0.239319	-0.0278288	-0.41416	-0.332335	-0.658694	-0.139153	-0.435459	-0.296078	-0.446908	-0.157819	-0.825541	0.360993	0.0109914	0.568392	0.596574	-0.218909	-0.2306	-0.299324	0.630394	0.078271	-0.20916
neg-M219T60	0.305985	-0.506185	1.18905	0.176685	-0.445543	0.399191	0.388461	0.403238	-0.0549139	-0.00785034	-0.494371	-0.348294	-0.367631	-0.463835	0.0444475	0.447247	0.180324	-0.252405	0.05252	0.0620763	-0.422152	-0.178762	-0.478502	0.385852	0.271144	0.199018	-0.304707	0.761072	-0.408822	1.12996	-0.719826	0.766014	0.153073	-0.443856	-0.320773	-0.248541	-0.801991	0.408566	0.405222	-0.331231	-0.269928	0.0555998	-0.612491	0.097647	0.410743	0.276565	0.199743	0.260588	0.118324
neg-M220T166	-0.202815	-0.2023	-0.327953	0.472099	0.472063	0.0921637	-0.456398	-0.129444	-0.13509	0.256582	-0.258083	0.809369	-0.582314	-0.522795	0.252455	-0.692619	0.581218	0.506871	-0.112169	0.4479	-0.299221	0.556743	-0.264677	0.185861	0.137471	-0.512717	-0.311536	-0.303316	-0.194196	-0.0755191	-0.0605974	-0.539328	0.374377	1.07037	-0.3548	0.370769	-0.207357	0.36742	-0.73201	0.426822	0.612974	0.366337	-0.664275	0.079512	0.446371	-0.380623	-0.263924	0.695073	0.304141
neg-M220T186	0.127238	1.23402	0.203386	0.77794	0.956459	1.08129	0.571861	0.131465	-1.14429	-0.0167319	0.952565	0.0928931	0.0597321	-0.324832	-0.706343	0.164714	-0.185925	0.189318	0.332866	0.428501	-0.432138	0.278627	-0.130157	-0.507267	-0.779457	-0.378163	0.107437	-0.286641	0.96893	-0.752375	0.476506	-0.24125	-0.276829	-0.372294	-0.823836	0.721601	0.815612	0.455771	-1.20816	-0.308734	-0.320457	0.386543	0.0488562	-0.774423	0.129175	0.174857	0.573838	-1.81508	0.79889
neg-M220T52	0.610154	0.886515	-0.169559	-0.764025	-0.0203303	0.477751	-0.340763	0.0125506	-0.59489	0.46614	0.0120656	0.371363	-0.0398861	0.161544	-0.473269	-0.719554	-0.151926	0.684839	0.0625755	0.717844	-1.59761	0.251836	-1.19657	0.261117	0.40022	0.293008	0.798751	0.0300047	0.407132	0.209063	-0.233233	0.580873	0.632772	-0.790593	0.0976444	1.04307	-0.446836	0.0556458	0.353435	-0.972188	-0.031815	-1.82673	-0.187328	-0.0192739	-0.318392	0.55315	-0.0137853	0.261368	0.542127
neg-M220T55	-0.637943	0.280151	0.561946	-0.1112	0.0240136	0.129847	0.562792	-1.03156	-0.955583	-0.224615	0.590497	-0.512007	-0.484225	-0.123895	0.142708	-0.308404	0.496975	-0.0700338	0.0216748	0.307752	-0.468833	0.562096	-0.136037	0.0529964	0.339394	-0.601982	-0.143453	0.189918	0.0398174	-0.232872	0.388769	-0.421981	-0.226145	0.229624	-0.390991	0.268328	0.8299	0.414205	-0.542094	0.289822	0.717159	-0.161322	0.305043	-0.059785	0.503907	0.255613	0.521647	-1.00084	0.381386
neg-M221T153	-0.360604	0.691362	-0.122433	-0.680791	-0.523219	0.329795	-0.2174	-0.289293	-0.480955	0.0812403	0.459605	-0.7308	0.122336	-0.0387829	-0.0956968	-0.928097	0.284733	-0.123275	-0.0964088	0.581062	-0.389319	0.0325009	0.72892	-0.10236	-0.224817	-0.235444	0.528383	-0.671579	0.0826912	-0.127296	-0.242962	-1.18793	-1.13617	0.33458	0.506244	-0.571524	1.17082	0.4941	-0.529308	0.2337	0.49062	0.780508	0.259232	0.32183	1.02817	-0.135736	0.363352	-0.746359	0.866382
neg-M221T169	0.484594	0.128024	0.289426	1.2128	0.231241	-0.376122	-0.4862	0.209838	0.236088	0.461632	-0.0903284	-0.409288	-0.187085	-0.336895	0.182	0.165212	-0.954111	-1.65324	-0.0382107	-0.275232	0.850353	0.44952	-0.700417	1.26262	-0.53002	-0.435294	0.218697	0.345784	-0.100378	0.307493	-0.332174	0.3803	-0.230069	-0.891136	-0.872362	0.637052	0.240823	-0.141998	-0.502841	0.341802	0.522913	-0.252363	-0.643568	1.09976	0.162689	0.715428	-0.815098	0.274436	-0.657016
neg-M221T59	0.110407	-0.850927	0.71319	-0.337489	0.204267	0.383612	0.0868411	0.372665	0.472798	0.604211	0.1729	-0.684768	-0.466656	-0.616975	0.139104	0.338362	-0.0228515	0.146474	1.05409	0.0418074	0.27594	-0.21419	0.083456	0.639416	-0.779865	-0.182868	-0.353006	0.820998	-0.244264	0.927181	-0.0893898	0.950196	-0.0579089	-0.108319	-0.445974	-0.37881	-0.487685	0.0148752	0.106249	-0.579926	-0.334434	0.173363	-0.436987	0.0280722	0.296727	-0.188771	-0.152193	0.107569	-0.342723
neg-M222T148	0.742924	1.98148	0.17342	-0.115484	-0.474248	-0.864648	-0.0885274	-0.183133	0.335494	-0.183694	-0.586659	1.21227	0.348335	0.369213	-0.443455	0.354218	-0.35998	0.588445	0.0239445	0.364099	-0.570563	-0.214404	-0.664641	1.39648	-0.448305	0.246394	-0.519782	1.69008	-0.354877	-0.381279	-0.511685	0.0120596	-0.669399	-0.1613	-1.26164	-0.496705	0.113684	-0.674776	0.336973	0.0345827	0.632956	-0.410159	-0.703541	-0.492633	-0.387433	-0.191527	0.414943	0.38802	-0.229845
neg-M222T159	0.499371	0.0237671	0.180519	-0.578301	0.373569	-0.124727	0.48143	-0.578785	-0.0562838	0.10115	0.739698	0.0373189	0.563958	0.60749	0.531899	0.576068	-0.0503591	0.671884	-0.333374	-0.793356	-0.643375	-0.189664	-0.915242	0.150609	0.535754	-0.3341	-0.0392663	-0.546282	0.0586297	0.116199	-0.248968	-0.0959808	1.16379	-1.01216	-1.33943	0.52895	-0.395449	0.481984	-0.354988	0.132401	0.0923487	-0.0922122	-0.395792	0.919259	-0.442203	0.251004	-0.486176	-0.37602	0.599164
neg-M222T188	-0.322157	1.35945	-0.526618	1.17182	-0.682867	-0.0903523	1.76138	-0.624842	-0.557965	-0.829588	-0.289147	-0.859463	-1.03058	-0.704784	0.575131	0.771925	-0.71441	-0.422397	0.231019	-0.208715	0.407669	-0.825477	0.596753	0.290346	-0.36554	-0.461815	-0.595081	-0.365428	-0.316967	-0.392392	-0.535907	0.185077	-0.3854	-0.638811	0.599461	-0.425904	-0.393392	1.74472	-0.541258	0.439641	-0.11492	-0.379502	1.62103	-0.106373	-0.395364	-0.232079	-0.134378	1.43216	1.12179
neg-M223T158	-0.10907	0.0402017	1.85376	-0.185249	-0.379457	-0.0514629	-0.500637	-0.235635	-0.000216582	-0.0580527	-0.792171	-0.284546	-0.860682	-0.0907262	-0.715213	0.21639	-0.562364	0.379181	0.233274	-0.542229	2.52931	-0.450596	-0.268655	-0.0266404	-0.019522	-0.290313	0.708905	0.071833	2.23483	1.03216	-0.532182	0.159708	-0.176017	-0.162876	-0.982997	0.252883	-0.581668	-0.386498	-0.299567	-0.0251791	-0.36087	0.191204	0.335713	-0.432876	-0.100412	-0.123152	0.0212414	0.192761	-0.0791026
neg-M223T187	-0.478893	0.44355	0.968094	-1.22475	-0.274688	-0.281434	-0.446304	0.354572	0.694388	-0.139509	0.658987	-0.267315	0.25687	-0.6916	-0.546695	-0.585366	-0.451495	-0.702897	0.550955	-0.670571	-0.221655	0.913607	-0.0370776	0.28722	1.05811	-0.42172	0.648669	-0.0672149	0.61239	-0.584741	-0.082534	-0.136573	0.177032	-0.577931	0.0614451	0.280686	-0.0461136	0.147211	0.0280449	0.561159	0.605105	1.01698	0.0668071	0.239428	0.105312	0.244127	-0.881606	-0.00502991	-0.24293
neg-M223T229	-0.0657915	0.73292	-0.524447	0.184045	0.119306	-1.4024	-0.221364	-0.187472	0.299674	-0.11457	-0.356817	0.417513	0.463027	0.758442	0.154918	-0.55535	-0.515312	0.168477	0.0481158	0.442383	-1.37723	-0.0515935	0.386826	-1.42062	-0.639958	0.696628	1.19142	0.105464	0.710896	-0.957707	-0.0961259	0.86083	0.0792265	-0.765654	0.0923009	0.762471	-0.266443	-0.450176	-0.0417363	-0.067514	0.352151	0.613521	0.347079	-0.275564	0.0536919	0.0973336	0.0183536	-0.0514021	-0.00759629
neg-M223T63	-0.646726	-0.434675	1.21982	-0.520647	-0.229779	0.134095	-0.328247	-0.490923	-0.0392366	-0.168928	0.394559	-0.313325	-0.025633	0.152735	0.4924	-0.153264	0.875656	-2.23178	-0.371385	0.154818	0.443014	1.04123	0.775427	0.897391	0.588648	-0.10874	-0.380129	-0.587263	0.541516	0.549915	0.0502079	-0.952652	-0.599893	-0.608354	0.367643	-0.27566	-0.208793	0.725422	0.293055	0.254383	-0.216992	-0.249108	-0.436848	0.810294	-0.575751	-0.190931	0.818694	-0.147748	-0.562356
neg-M224T149	0.52306	0.101085	0.653754	0.457612	0.0968951	-0.00916326	0.0573627	0.0422948	0.0916711	-1.68492	0.180933	-0.0418482	-0.339707	-0.174346	0.0535471	0.327499	-0.333821	-0.517409	0.680135	-0.308357	0.528037	-0.0279451	-0.685559	-0.0995491	0.691722	0.288986	0.43576	0.417135	-2.1188	0.8504	0.37148	0.342188	0.451168	-1.09215	0.123141	0.0200778	-0.275801	-0.101639	-0.0492486	0.106407	-0.128764	-0.537428	0.0142395	-0.04999	0.656275	0.385178	-0.122021	0.0710078	0.511978
neg-M224T165	0.366681	-0.307248	0.487057	0.176038	-0.339817	-0.132708	0.63411	0.668579	0.157299	-0.0326573	0.153115	-0.0803746	-0.146009	0.0351427	0.260591	0.306716	0.0960454	-0.0336984	0.915472	-0.196966	0.506031	0.0494605	-0.163354	-1.17389	0.111573	-0.227708	0.0480141	-0.0203642	0.105533	-0.685506	0.434748	0.261333	0.252316	-0.582463	-0.42052	-1.0854	-0.257738	-0.320325	-0.292143	0.297589	-0.192638	-0.637477	0.689792	-0.159767	0.467337	0.462931	-0.714479	-0.0901877	1.71042
neg-M224T550	-0.770651	-0.569918	0.584709	-0.594818	0.505139	-0.686877	-0.323289	0.243823	0.46945	-0.517154	0.503324	-0.576909	0.146252	-0.421296	0.658098	-0.662875	0.41048	0.379669	0.00347847	0.339957	-0.634916	0.769406	-0.140429	0.275509	0.337034	-0.20525	0.469851	-0.592917	-0.760842	-0.133609	0.440988	-0.0671578	-0.601166	0.0640451	0.583658	-0.536837	0.0111508	0.993655	-0.63108	-0.106875	-0.324306	-0.0685332	-0.568817	0.368447	0.569549	-0.649043	1.12726	0.759581	-0.292793
neg-M225T168	0.295426	-1.31904	0.792321	-0.163877	0.100558	-0.104254	-0.00908009	-0.104509	0.173945	-0.108831	2.26244	0.0165672	0.506466	-0.320342	-1.26538	0.388241	1.28633	0.811529	0.310483	-0.436106	-0.141406	-0.255887	-0.961111	-0.263643	-0.796647	-0.671423	0.313701	0.35534	0.202596	0.679237	-1.34106	-0.117157	-0.310342	-0.437539	0.122349	-0.648318	-0.152742	0.0326965	-0.368709	0.989855	-0.276903	0.0860658	0.0238736	-0.400421	0.00932328	0.251127	0.963271	-0.398506	-0.268737
neg-M225T171	0.109805	-0.392355	0.405023	-0.214375	0.880529	-0.604963	-1.16077	-1.05619	0.357996	-0.786307	-0.646339	-0.553382	0.831163	0.588447	1.09273	-0.030386	1.12513	0.687429	0.202856	0.27468	0.885526	-0.0217062	0.181496	1.40039	-0.32999	0.133854	-0.428705	-0.678171	-0.363456	0.836373	0.201084	-0.796183	-0.260916	-0.499434	0.464938	-0.342485	0.933682	-0.159184	0.234665	-1.17409	-0.043562	0.284475	-0.33099	0.527057	-0.643252	0.599026	0.691068	-0.784872	-0.706114
neg-M225T198	0.410563	0.173438	0.313901	0.0215169	-0.0627667	0.198283	-0.33491	0.0124848	0.121973	0.338525	0.3448	1.32192	0.308601	-0.218276	0.368545	-0.923083	-0.600218	-0.0506053	0.0267201	-0.157839	-0.501103	0.312411	-0.687986	0.188072	-0.192388	0.201939	0.209598	0.198803	0.34487	1.87602	-0.312771	-0.0918995	1.42653	-0.746728	-0.00796736	1.55624	0.0389166	-0.164922	-0.453333	-0.159772	-0.0559875	0.201895	-0.277804	-0.209638	-0.354357	-0.416418	-0.498559	-0.912865	-0.527206
neg-M225T52	-0.988058	-0.41478	0.186381	-0.998323	0.0562767	-0.599489	-0.871081	0.613785	0.41246	0.200237	0.581707	-0.648702	-0.480554	0.236284	0.862037	-0.951506	1.29546	0.0589859	0.326484	-1.06289	-0.863299	-0.39277	0.516346	0.279976	0.772058	-0.652363	-1.01277	-0.265556	0.0586552	0.102681	0.382469	-0.95788	0.315024	0.946022	0.538714	-0.141195	0.505175	0.342328	0.572136	0.0282368	0.151239	0.681959	0.466963	0.925458	-0.584911	-0.315216	-0.428802	-0.207584	-0.391026
neg-M225T551	-0.475292	-0.188961	0.184367	0.170583	0.236796	-0.332719	-0.193337	-0.584715	0.266343	-0.445565	0.870157	-0.677821	0.737335	-0.0532534	0.27005	-0.616055	0.200996	0.274269	0.402552	0.108285	-0.529411	0.0333707	-0.107386	0.0597128	0.272765	0.0982234	0.337557	-0.719444	0.426118	-0.230918	-0.484169	0.117634	-0.593924	0.269177	0.385218	0.0389905	-0.299228	0.940956	-0.955428	0.350984	-0.394861	0.00156529	-0.260098	-0.000598345	0.244704	-0.670437	0.503861	1.00226	-0.14466
neg-M226T170	-0.0248722	-0.44921	0.229091	-0.989378	1.02623	-0.645336	-0.389917	-0.257778	0.232883	-0.0890332	-0.518359	-0.452518	0.761102	0.543696	0.983704	-0.415619	0.972	0.653409	-0.13721	0.259657	0.722514	-0.236379	0.0929856	1.2946	-0.541591	-0.217368	-0.758746	-1.03731	-0.325491	0.770127	0.235909	-0.268993	-0.481939	-0.726148	0.336226	-0.705257	0.889732	-0.678598	0.233811	-0.744399	-0.143659	0.233868	0.656127	0.571696	-0.837233	0.588369	0.555309	-0.29026	0.207965
neg-M227T138	0.859272	1.18845	0.158706	0.0432243	0.330779	0.610136	0.255122	0.173891	-0.193542	0.556332	0.854936	-0.37417	0.580885	0.659203	-0.613154	0.0345435	0.139299	-0.183012	0.457273	-1.14083	-1.56959	0.195958	-1.52442	-0.813844	-0.149985	-0.5515	0.872083	-0.0914377	1.14155	-0.552441	1.14758	-0.501095	0.216882	-1.35887	-0.416235	0.969071	0.00692343	-0.161428	0.399795	-0.388011	-0.239088	-1.00827	-0.252199	-0.704955	-0.247823	0.348979	0.651383	-0.524385	0.0908186
neg-M227T151	-0.299644	0.237369	-0.125518	-0.50126	0.115918	0.609722	-0.494794	-0.455065	-0.0121248	0.111496	0.227004	0.206792	-0.0189823	-0.332806	-0.616913	-0.432942	-0.340096	0.829952	0.285635	1.14828	-1.4412	0.244107	-0.145179	0.0840809	0.0950357	-0.684077	0.0717303	-0.687664	0.243396	-0.274362	0.428742	-1.03902	-0.184813	0.337408	-0.334957	0.291942	0.713015	0.0658458	-0.478973	0.482013	0.355528	-0.266439	0.147284	-0.222123	0.816025	0.057538	0.586328	-0.83343	-0.123419
neg-M227T155	0.0979417	1.18044	-0.448299	-0.918427	-0.251757	0.409479	0.152316	0.713812	-0.548752	-0.390058	-0.481734	0.370767	-0.553581	0.0589576	-0.804903	0.139876	0.145316	0.129066	-0.164574	0.766475	0.47202	-0.749711	-0.0327523	-0.808353	-0.21781	0.170805	0.0719474	-0.416418	-0.670792	-0.402073	0.935935	0.212522	-0.265716	-0.106697	-0.213931	-0.560285	0.437269	0.018054	0.302841	0.353366	-0.171422	-0.235477	0.262396	-0.627144	0.385237	0.568444	1.23772	0.264117	0.499977
neg-M227T170	0.99374	-0.2031	-0.599895	-0.280843	0.523468	0.344396	-0.566127	-0.53215	0.158311	0.323993	-0.274987	-0.131757	0.191082	0.770296	0.782605	-0.567083	0.208538	0.371686	0.312024	0.551569	-0.414846	0.199815	0.00322749	0.325118	-0.0119193	0.284897	-0.320633	-0.668275	-0.425204	0.264675	-0.341522	-0.386633	0.0404925	-1.08927	0.670466	0.541501	0.593151	-0.489823	0.898451	-0.424941	0.765839	0.00102886	-0.0832864	-0.101555	-0.642748	0.0792887	0.527151	-0.611852	-0.575687
neg-M227T203	0.786732	0.105233	-0.204692	1.01487	0.160181	0.432533	-1.05951	-0.0601009	-0.285452	0.251361	-0.137446	0.735378	1.00771	-0.124469	-0.00769175	-0.863382	-1.32215	0.394591	0.65902	0.120563	-1.03083	0.337894	-1.30277	0.0561229	-0.305505	0.0846827	0.0193475	-0.718901	-0.1093	2.14871	-0.324812	0.374648	1.63038	-0.362768	0.172851	0.866385	-0.0385491	0.250236	-0.405182	0.44813	-0.0338253	0.22111	-0.311516	-0.327318	0.176409	-0.353158	-0.271443	-0.856945	-0.439232
neg-M227T227	0.929521	0.724928	-0.215624	0.705139	-0.391239	-0.169293	1.04501	0.783153	0.397575	0.758678	-1.31429	0.762933	1.11718	1.09307	-0.727047	0.627201	-0.455981	-1.02776	0.0692214	0.342551	0.154475	-1.29206	-1.95028	-1.09327	-1.08105	0.806093	0.301578	0.753146	0.605289	-1.02757	-0.504128	-0.706495	-1.48699	-1.28875	0.239948	-0.0128358	0.803925	-0.407129	1.21601	0.838054	-0.0386391	0.50784	1.05634	0.0960334	-0.791789	0.929021	-0.00895044	-0.498106	0.259914
neg-M227T46	-0.846758	0.060976	-0.0684689	-1.13131	0.734076	-0.850721	-0.534335	0.601172	0.705161	-0.15874	-0.271844	-0.642881	0.137416	0.520307	0.0704233	-0.337762	-0.580085	0.0497981	0.494758	-0.553233	1.34366	0.393566	0.75007	-0.333136	-0.605894	-0.148263	-0.737059	-0.330638	-0.0282814	0.155358	-0.298777	0.136072	-0.16506	0.717446	0.852688	-0.994879	0.768468	-0.232253	-0.60743	1.25104	0.742477	1.03432	0.928482	0.758973	0.235173	-0.649757	-0.0173235	-0.525364	-0.652498
neg-M227T58	0.771007	-0.629226	-0.264296	-0.00691599	0.397393	0.807518	0.93476	-0.690242	0.302835	0.109477	-0.270059	-0.521838	0.101083	-1.12332	-0.495777	0.839314	-0.38969	0.0132843	0.187895	1.00458	0.100016	0.29287	-0.649725	0.410481	-0.78954	-0.0474611	0.546242	-0.175525	1.41483	-0.681186	-0.387658	-0.599311	-0.223833	-1.58416	-0.678042	-0.267984	-0.437786	-0.0849868	0.481713	-0.00957102	-0.159952	0.203066	0.0744952	0.137917	-0.495483	1.4612	-0.193659	-0.121857	0.0365585
neg-M227T60	0.55024	0.689505	1.2116	-0.0832632	0.189095	0.396385	0.329013	-0.0461295	-0.633104	0.578121	0.41565	-0.341401	-0.0707928	0.22908	-0.761233	0.209255	0.188116	-0.578066	0.557858	-0.881183	-1.30584	-0.0991554	-0.601522	-1.11002	0.286562	-0.123329	0.456113	0.303561	0.6652	1.00554	0.567827	0.166822	0.414457	-0.499016	-0.224459	0.461971	-0.164342	-0.379579	0.221753	-0.358461	-0.490602	-0.933292	-0.12203	-0.134552	0.0656932	0.238408	0.429677	-0.34789	0.181126
neg-M228T170	0.910306	-0.213599	-0.191022	-1.05383	0.510329	0.274341	-0.341966	-0.720925	0.128702	0.306439	-0.0732498	-0.755032	0.307749	0.74648	0.698776	-0.0775751	0.184977	0.406522	0.258466	0.49069	-0.753962	0.210208	-0.0729497	0.333198	-0.0381259	0.15145	-0.0529775	-0.337626	-0.30517	0.199348	-0.284828	-0.563614	0.344507	-0.983076	0.639429	0.428829	0.571372	0.129646	0.836853	-0.334969	0.67221	0.0122648	-0.202879	-0.0814929	-0.233108	0.156417	0.532813	-0.471983	-0.675493
neg-M228T190	-0.764612	0.555959	-0.702239	-0.594836	-0.746356	-0.844025	0.353826	-0.747573	-0.671788	-0.412624	-0.64374	2.69153	-0.560163	-0.612623	-1.2651	0.829305	-0.671419	-0.712386	-0.472963	1.41035	-0.057409	-0.653141	-0.241206	-0.851654	0.227021	2.49488	-0.846616	-0.645205	-1.06584	-0.881357	0.385555	-0.734309	0.809616	-0.382355	0.139444	1.88519	-0.585797	-0.400388	1.81752	-0.739061	-0.565824	1.8216	0.358772	0.423191	1.72186	0.830058	-0.708196	0.600619	0.744127
neg-M228T204	0.784323	-0.446313	-0.196503	0.949875	0.181806	0.405877	-1.21067	-0.00119835	-0.264295	0.224427	-0.123291	1.3864	0.949486	-0.0950003	-0.0601519	-1.04345	-1.12652	0.381037	0.600667	0.158966	-1.01562	0.285293	-1.22363	0.103459	-0.302717	0.331991	0.0176447	-0.59782	-0.126739	2.00351	-0.314372	0.350994	1.48072	-0.352761	0.155511	0.912739	-0.0406824	0.213205	-0.272266	0.430707	-0.0448748	0.322008	-0.588447	-0.305539	0.246292	-0.293089	-0.27136	-0.884204	-0.446065
neg-M229T152	-0.432515	0.619685	-0.336652	-0.565724	-0.585097	0.366986	-0.15575	-0.0274237	-0.505241	-0.658352	0.754247	-1.39334	0.264711	0.177577	0.333047	-0.966468	0.400391	-0.620026	0.383319	0.400958	-0.619222	0.483903	0.668091	-0.15297	0.488661	-0.316217	0.306623	-0.823054	0.324508	0.0561179	0.461912	-0.95035	-0.827482	0.338033	0.754189	0.172036	1.51045	-0.176557	-0.852057	-0.31447	0.689699	0.961262	-0.0840119	-0.517441	0.674392	-0.503322	0.425324	-0.641187	0.350919
neg-M229T163	0.467428	-0.347495	-0.350546	0.591799	1.04681	0.0289651	0.155516	-0.137274	-1.03499	-0.311961	0.0490368	0.809179	0.481102	0.405152	0.546612	0.610109	-0.368836	-0.404561	-0.231045	-1.44809	-0.434149	-0.328296	0.334744	-0.13523	0.134423	-0.449315	-0.279123	-1.04451	0.307663	0.917015	0.19284	-0.54116	1.12099	-0.68801	-0.456909	-0.373854	-0.556015	0.458687	0.747482	0.254487	0.332214	0.300072	0.473714	-0.30527	0.853284	0.106634	0.420191	-0.561862	0.52511
neg-M229T172	1.40339	0.314289	-0.222669	-0.166643	0.292922	0.569144	0.46062	-0.197971	-0.125371	0.139001	-0.484749	0.410478	-0.351608	0.433695	-0.668993	0.345958	-1.30107	-0.312618	0.613	-0.750594	-1.40993	-0.10257	-1.09523	-0.274702	0.0744966	0.770866	0.0665224	0.503881	-0.835508	-0.69069	-0.840042	-0.0913963	0.493704	-0.746787	-0.431304	-0.193907	0.0970592	0.010777	0.642398	0.269816	0.673375	-0.00110743	0.0861242	-0.0813834	-0.169682	0.401734	-0.17087	0.161974	-0.2352
neg-M229T186_2	0.963706	0.177635	0.255802	-0.0374058	0.348204	-0.893916	-0.659334	0.120808	-0.0913611	0.64893	0.460357	-0.746301	0.184745	0.148425	-0.507738	0.282341	0.373782	-0.294053	0.509586	-0.184379	-0.53088	0.286011	-0.661842	0.157281	-0.519514	0.51518	1.39331	0.440101	-0.0559349	0.319735	0.227914	-0.204848	-0.346538	0.375749	-0.736926	-0.127787	-0.614116	0.0265951	-0.202096	-0.318716	-0.753179	-0.240067	-0.24695	0.51551	0.281239	0.519921	0.372148	-0.13828	-0.491127
neg-M229T190	-0.394619	0.00695718	-0.40871	-0.386835	-0.550472	0.418612	-0.256002	-1.06368	0.0326	-0.350342	-0.368096	2.62752	-0.192389	-0.471902	-0.571629	0.407495	-0.431937	-0.340954	-0.378479	1.00969	-0.527203	-0.479873	0.198523	-0.739624	-0.0883055	2.32079	0.212775	-0.267144	-0.681396	-0.644274	-0.135116	-0.198647	0.0786929	-0.363574	-0.53936	1.53415	-0.445528	-0.264982	1.50779	-0.350963	-0.462104	1.49853	-0.0732115	0.0174082	1.41834	0.224154	-0.431826	0.226846	0.259083
neg-M229T209	1.15171	-0.109048	-0.800728	0.474594	0.560838	-0.0316772	-1.81492	-0.543225	-0.43638	0.374035	-0.278264	1.5666	0.860486	-0.132772	-0.0911375	-0.722307	-2.19696	1.20064	0.564901	0.668074	-1.93447	-0.15152	-1.57572	-0.140157	-0.822934	0.672818	0.102583	-0.185009	-1.02445	0.654629	-0.697929	0.0117104	1.11215	0.274915	-0.186695	1.28797	0.250187	-0.203985	0.00119588	1.17796	0.44195	0.274922	0.429474	-0.459065	1.08423	0.502332	-0.582417	-0.118796	0.155089
neg-M229T43	-0.0134204	0.309803	-0.245763	-1.60841	0.341072	-0.292314	-0.19753	0.521744	0.236581	-0.0228472	0.00525075	-0.289593	0.51513	0.405216	0.269377	-0.547277	-0.139425	-0.34328	-0.102535	-0.336584	0.956722	0.406668	0.229942	0.351379	-0.476593	-0.737935	-0.0975674	-0.102401	-0.435377	0.514904	0.253538	0.0723702	-0.45698	0.618851	0.729859	-0.210704	0.70489	0.233833	-0.664402	1.02955	0.187031	0.810565	0.336243	0.25212	0.421334	-0.576225	-0.0286352	-0.401861	-1.48971
neg-M229T46	0.837125	0.958322	0.0310752	0.686098	-0.258901	1.06172	0.582383	-0.554941	-0.821502	0.220179	0.376103	0.685865	-0.359235	0.265216	-0.179846	-0.121442	-0.847577	0.552732	-0.517639	0.952922	-1.75771	-0.088964	-1.4302	0.00536868	0.265202	-0.112717	0.455631	0.253137	0.677738	-0.047637	0.00654814	0.21127	0.189989	-0.550169	-0.883203	0.878215	-1.17351	-0.496097	0.715676	-1.50977	-0.365268	-1.19647	-0.552488	-0.879773	0.142608	0.513757	0.578361	0.223706	0.861042
neg-M230T107	-0.649076	0.732624	0.180485	-1.31524	-0.0441715	0.119292	-0.456533	-0.332629	0.0507351	-0.370942	1.26118	-1.18942	-0.177443	-0.201056	-0.306817	0.320375	0.427048	-0.0137086	0.184602	0.813224	-0.297028	0.144306	-0.878946	0.457662	0.201242	-0.106407	0.611748	-0.722404	0.338107	-0.0410881	-0.0377796	-1.05233	-0.956295	-1.00268	0.400958	-0.355336	0.855383	0.531265	-0.367737	-0.32757	0.532943	0.749122	0.0852178	0.0858011	1.03481	-0.268391	0.547416	-0.334442	0.476556
neg-M230T153	-0.460137	0.567964	-0.276607	-0.548878	-0.645663	0.420098	-0.090138	0.0708927	-0.349982	-0.508587	0.632005	-1.225	0.26869	0.271421	0.339327	-1.20743	0.382662	-0.660825	0.290656	0.399041	-0.662246	0.494617	0.678923	-0.158981	0.430953	-0.324083	0.249057	-0.528399	0.247238	0.00816103	0.446913	-1.00143	-0.866782	0.329755	0.701676	0.109528	1.46718	-0.126136	-0.769325	-0.316932	0.647249	0.913136	-0.0685478	-0.548442	0.637204	-0.648337	0.438703	-0.571331	0.368907
neg-M230T165	0.665796	0.810133	-0.395394	1.1462	0.471117	0.576105	0.759948	-0.290436	0.186868	-0.139813	-0.432453	0.153394	0.302977	-0.128107	-0.0403674	0.560156	-0.426931	0.0844371	-0.0663404	0.092993	-1.58619	-0.0608928	-0.518656	0.00671571	-0.358592	0.118801	0.0177799	-0.220365	0.351748	-0.0125318	-0.0789746	-0.637315	0.477383	-0.817392	-0.5492	0.234833	-0.338492	0.254714	0.165755	-0.328409	-0.328436	-0.373048	0.626533	-0.478132	0.511807	0.346307	0.37532	-0.734487	0.55729
neg-M230T209	1.15168	-0.116564	-0.761318	0.464336	0.556564	-0.0596216	-2.06674	-0.499245	-0.362758	0.35958	-0.280409	1.56183	0.835193	-0.0916463	-0.112067	-0.794314	-2.31546	1.15885	0.523718	0.637751	-1.78269	-0.148798	-1.5063	-0.0222646	-0.786901	0.678615	0.0855517	-0.184002	-0.91078	0.65341	-0.646549	0.0151627	1.08556	0.284493	-0.156661	1.25677	0.23358	-0.205356	-0.00447567	1.16383	0.421013	0.247634	0.398032	-0.432074	1.0595	0.47178	-0.519923	-0.0413417	0.127764
neg-M230T62	0.908293	-0.199529	0.146242	0.634656	-0.113086	0.104906	0.924911	0.00692005	0.0483699	0.158886	0.247895	-0.100747	-0.49358	-0.511015	0.468086	0.757731	-0.00927227	-0.722403	0.537553	-0.344983	0.414566	-0.0249946	-0.823895	0.187878	0.398508	0.630279	-0.223624	0.305526	0.544276	0.0253009	0.0439487	0.255157	0.400398	-1.50025	-0.185896	-0.108686	-0.69869	-0.146426	0.0820178	-0.131856	-0.102308	-0.441758	-0.0506432	-0.382984	0.39548	0.449628	0.0342067	0.0567598	0.172527
neg-M230T87	0.62066	-0.361897	0.476327	0.644094	-0.149368	0.0619606	0.905732	-0.0399438	0.657039	0.171524	0.460129	-0.00276079	-0.427926	-0.748628	0.248492	0.489936	-0.0438309	-0.518939	0.539119	-0.0762075	0.529151	0.158502	-0.420716	-0.170369	0.218521	0.481759	-0.23765	0.397155	0.517794	-0.677183	0.425943	0.181396	-0.171412	-1.48953	0.0580722	-0.308206	-0.548785	-0.337798	0.137467	-0.51128	-0.184553	-0.395555	-0.0424505	-0.357623	0.436516	0.519959	0.274855	-0.376928	0.31456
neg-M231T112	-0.57639	0.252721	0.251322	-0.801827	-0.586421	0.211614	-0.154001	-0.0814099	-0.0614008	-0.122238	1.16219	-1.10806	0.398577	-0.384063	0.288158	-0.412044	0.447996	-0.832782	0.390049	0.306644	-0.525497	0.389753	-0.0523243	0.023939	0.227469	-0.363619	0.14174	0.211497	0.329841	-0.111195	0.135083	-0.154357	-0.956143	-0.359443	0.564966	-0.208795	1.39465	0.118233	-0.578755	-0.547422	0.489981	0.891821	-0.543366	-0.35414	1.07615	-0.495927	0.54708	-0.310289	0.253826
neg-M231T126	-0.430614	0.169715	0.716317	-0.859636	-0.579101	0.404244	0.0798184	-0.0319772	-0.485628	-0.401758	1.56553	-0.769206	-0.365134	-0.494319	0.805162	-0.449762	0.301534	-0.846607	0.473801	0.190808	-0.420625	0.319871	0.158679	-0.202912	-0.504077	-0.768199	0.176806	-0.316397	0.393893	-0.868236	0.241052	-0.620436	-0.56385	-0.197941	0.411132	-0.168458	1.20327	0.138984	-0.0139505	-0.431308	0.496386	0.836119	-0.532306	-0.422415	1.48198	-0.404395	0.525926	0.195163	0.703679
neg-M231T149	-0.431779	0.900769	-0.227406	-0.511555	-0.539283	0.537262	-0.216402	-0.204436	-0.35343	-0.646291	0.663959	-0.998378	0.215448	0.429195	0.239512	-0.976679	0.0732657	-0.491948	0.350866	0.516394	-0.341387	0.337297	0.418575	0.12178	0.671103	0.0906983	0.577833	-0.681728	0.492386	0.555665	0.297477	-0.122035	-0.922474	-0.0584095	0.782297	0.322292	1.21488	-0.0982269	-0.817015	-0.267603	0.527125	0.817126	-0.0964669	-0.34606	0.677495	-0.357993	0.277692	-0.6447	0.175791
neg-M231T156	-0.86297	-0.643039	-0.284801	-1.07776	0.2647	-0.675017	-0.681512	-0.880632	0.499292	-0.443194	0.238808	-0.455463	1.05608	0.931151	-0.751167	-0.3378	1.87859	1.64174	0.324479	1.71777	0.248833	0.0190796	-0.0280929	0.661313	0.562213	0.750753	0.317581	-1.70597	-0.872286	0.771771	0.570231	-0.162964	-0.38707	-0.196528	-0.337013	0.0057301	0.944515	-0.321398	-0.990413	-0.165448	-0.21599	0.16672	-0.374625	0.919201	-0.440371	-0.694147	0.646266	0.240062	-1.20715
neg-M231T181	-0.986668	-0.700325	0.533904	-0.796486	0.313129	-0.577494	-0.447602	0.425663	0.486785	-0.433289	0.596555	-2.07282	0.375367	-0.661813	0.441063	-0.603919	0.0376681	0.227521	0.348621	0.477714	-0.0313231	0.693779	0.402622	0.416173	0.45619	-0.577536	0.632761	-1.17208	-0.856143	0.58882	0.872318	-0.734925	-1.46015	0.47935	1.06803	-0.249129	0.227598	1.15195	-0.300913	-0.244196	-0.367506	0.142937	-0.71763	0.985235	0.884404	-0.600913	1.21101	1.07669	-1.03049
neg-M231T208	1.12221	-0.298143	-0.147011	0.411744	0.497888	-0.1624	-1.51359	-0.704887	-0.64788	0.210481	-0.545412	1.61366	0.79806	-0.252441	-0.322883	-0.795805	-0.584954	1.16079	0.471519	0.561342	-1.15264	-0.317737	-0.371193	-0.204903	-0.893021	0.62583	-0.0539007	-0.307274	-1.51936	0.445952	0.0470043	-0.188187	1.07213	0.204043	-0.345893	1.27753	0.0975304	0.690954	-0.0541819	1.1175	0.208687	-0.0723428	0.297117	-0.692918	1.04807	0.365409	-0.695751	-0.106513	0.0146865
neg-M231T548	-0.693128	-0.634674	0.484556	-0.724226	0.12013	-0.674639	-0.587362	0.284988	0.617281	-0.195452	0.577667	-0.544971	0.215827	-0.300336	0.180426	-0.517941	-0.163359	0.0730692	0.118104	0.364447	-0.823274	0.583408	-0.0262753	-0.196434	0.246622	-0.116885	0.350499	-0.643933	-0.500314	0.184837	0.632677	0.356114	-0.175237	0.344881	0.918365	-0.582107	0.033946	1.29379	-0.6689	0.056279	-0.299679	-0.0442572	-0.769665	0.639617	0.640607	-0.631933	0.946327	0.839319	-0.278223
neg-M232T150	0.092431	0.565578	-0.337588	0.948132	0.031327	-0.334281	0.732444	-0.293381	-0.99978	-0.497194	-0.13477	-0.82885	-0.378435	0.331244	0.313259	0.735795	-0.734046	-0.208631	0.555848	-0.242524	-0.270561	0.161628	-0.94803	-0.096398	0.759851	0.547649	0.592162	-0.513198	0.162963	0.862425	0.321907	-0.865414	0.233582	-1.20115	0.519291	0.0693335	-0.240995	-0.122573	0.574445	0.41224	0.117375	-0.270609	0.303693	-0.703473	-0.1995	1.06112	-0.27418	-0.39475	0.32094
neg-M232T158	0.357893	-0.0164867	-0.813906	0.0696205	-0.292707	-0.0481587	-0.315413	-0.314605	-0.371789	-0.528427	0.712803	2.77246	-0.57895	-0.293	1.06527	0.432199	0.687751	0.731691	0.0517828	0.575064	-0.708227	0.414625	-0.0707767	0.522077	-0.655487	-0.213035	-1.33706	-0.619625	0.339367	0.645381	0.159407	0.145296	-0.414146	-0.638266	-0.557214	-0.742227	-0.557083	0.514518	-0.58918	-0.549022	0.213894	-0.0359932	-0.0677566	-0.170255	0.00780183	0.0416242	0.293991	-0.6241	-0.0854088
neg-M232T170	-0.682093	0.66083	0.198811	-0.818146	0.354284	-0.529635	0.969403	-0.842612	0.190172	-1.25513	0.927122	-0.139305	0.166726	0.11191	0.774457	-1.47961	0.215868	0.873388	-0.00963586	-0.205891	-0.143226	0.681046	0.122317	0.780991	0.396983	-0.824168	0.656679	0.00104103	0.5743	0.191922	0.516345	-0.932223	-1.39811	0.162898	0.511753	-0.910647	-0.320806	0.831811	0.109308	0.204322	-0.231916	0.00421604	-0.4421	1.28859	0.00606095	-0.816036	0.448949	0.649704	-0.773184
neg-M232T180	-1.291	-0.793305	0.635796	-0.835855	0.304318	-1.1822	-0.754996	0.535239	0.501804	-0.93331	0.688543	-1.20832	0.463597	-0.894058	0.63555	-0.706525	0.0392277	0.301427	0.484712	0.649652	0.177533	0.761164	0.435604	0.525293	0.586664	-0.703056	0.741196	-1.14245	-1.57706	0.726468	0.978945	-0.595784	-0.77745	0.56885	1.12309	-0.971155	0.371973	1.18883	-0.731162	0.308203	-0.842784	0.344481	-1.05754	1.09118	0.991957	-0.67026	1.17686	1.1526	-1.26275
neg-M232T60	0.287762	-0.619037	-0.214965	0.0811038	-0.443188	0.340807	0.671165	0.171537	-0.0718261	0.342027	-0.493918	-0.424329	-0.435651	-0.427214	-0.0770074	0.703715	0.307509	-0.492547	-0.0203837	0.814503	-0.150185	-0.0356849	-0.95855	0.419278	-0.186147	0.97974	-0.260106	0.518939	0.193444	0.416661	-0.468312	0.475061	0.36045	-0.760494	-0.151839	-0.191705	-1.09671	-0.421457	0.00878876	-0.180066	0.0153434	0.161941	-0.382586	-0.481216	2.27927	0.502383	-0.195176	0.252201	0.403437
neg-M233T169	-0.658846	0.619334	0.208673	-0.82152	0.325104	-0.485757	0.931576	-0.74053	0.185841	-1.10204	0.847243	-0.158997	0.127734	0.134297	0.75036	-2.00653	0.360599	0.836638	0.00943275	-0.1695	-0.141325	0.62755	0.123661	0.645521	0.369783	-0.718637	0.666176	0.0796617	0.563219	0.21607	0.480265	-1.52854	-1.37394	0.135765	0.533189	-0.664356	-0.325146	0.801174	0.14726	0.157118	-0.238169	0.0228859	-0.434548	1.17234	-0.0594901	-0.82297	0.46055	0.640591	-0.770575
neg-M233T171_1	-0.437618	0.576469	0.248534	-0.470316	0.12424	-0.534117	1.22592	-0.494447	-0.027239	-0.36407	0.735959	-0.362571	-0.168468	-0.140958	0.553107	0.0316425	-0.00696069	0.723135	-0.412797	-0.651594	-0.576858	0.566658	-0.117663	0.279713	0.17472	-0.466354	0.552984	0.0253298	0.56614	-0.259363	0.314798	-0.359246	-0.930775	-0.114377	0.328147	-1.61548	-0.160991	0.674778	0.318892	-0.0971199	-0.504298	-0.1909	-0.726173	1.12067	-0.188662	-0.471765	0.912043	1.0412	-0.702252
neg-M234T196	-0.0485716	0.983022	0.374073	0.887588	0.809396	0.985573	0.850585	-0.298293	-0.898663	-0.154267	1.20216	0.290163	-0.0396005	-0.791191	0.145887	0.574819	-0.50365	0.867205	0.443197	0.157764	0.0283904	0.275386	0.131486	-1.2373	-1.39378	-0.0174462	-0.536723	-0.51529	0.707734	-0.886196	-0.131103	-0.317214	-0.356236	-0.0356301	-0.841084	0.704346	0.40564	0.789854	-0.889073	0.147843	-0.21785	0.764132	-0.152976	-0.724801	0.344879	-0.28715	0.210219	-0.196576	0.89427
neg-M235T58	0.0709	0.0933	0.0695	-0.425	0.806	0.311	-0.382	0.65	0.295	0.635	-3.18e-05	-0.0955	-0.344	-0.132	0.0868	-0.827	-0.595	0.432	-0.275	-0.673	0.226	0.435	-0.749	-0.267	-0.155	-0.737	0.337	0.297	-0.617	-0.215	-0.93	0.485	0.413	-1.08	0.242	0.849	0.77	-0.189	0.137	-0.246	0.709	-0.679	0.901	0.512	0.0779	-0.534	-0.544	0.103	-0.037
neg-M237T171	-0.0335371	-0.285142	0.451321	0.104373	-0.495933	0.415199	-0.177455	0.779301	0.378044	0.675787	-0.112825	-0.135605	-0.0647737	-0.507562	0.0261087	-0.129943	-0.337245	-0.107425	-0.0245549	-0.450482	0.5348	0.261341	-0.46746	-0.546875	-0.90347	-0.96479	0.496211	0.305399	0.54376	-0.441397	0.512422	-0.0537074	-0.338169	-0.720454	-1.09373	-0.329773	-0.296295	-0.464226	-0.863277	1.0781	0.53761	0.978709	0.126669	0.52371	0.0732244	1.13436	-0.314607	0.709096	-0.110453
neg-M237T58	0.111041	-0.470717	0.789746	-0.0651799	-0.14623	1.10293	-0.109397	0.551306	0.227101	-0.141371	-0.00266261	-0.537543	-0.170499	-0.0452318	0.427398	0.321907	-0.193507	-0.257532	-0.359494	0.0961792	-0.162492	-0.131921	-0.0293895	0.0597508	-0.207938	-0.342804	-0.219416	0.664893	-0.49425	1.44709	-0.667166	1.09305	-0.269209	0.31979	-0.292756	0.0358527	-0.525936	0.229538	-0.287933	-0.689528	-0.268217	0.27156	-0.601986	-0.295822	0.852576	-0.181424	-0.325022	0.405575	-0.356039
neg-M238T111	0.205533	0.0298702	-0.095587	-0.0236055	-0.038979	-0.458562	0.520352	-0.0972003	-0.662233	0.0552132	-0.0830137	0.34754	-0.111916	-0.201544	0.335541	0.449017	0.33104	-0.120111	0.84693	-0.236162	-0.0604202	-0.0635101	-1.17729	0.159297	0.568406	0.634376	-0.403718	0.220047	0.524104	-0.439227	-0.257796	-0.180103	0.481353	-0.745944	-0.258356	0.474114	-0.182847	0.432249	0.51509	-0.49801	0.345889	-0.163867	-0.182636	0.240984	-0.145219	0.353947	0.254299	-0.338509	-0.147082
neg-M238T191	0.401142	-0.149547	0.25661	-0.0302839	-0.25629	0.0729782	-0.0562682	0.563876	0.632945	1.06013	-0.0399409	0.186875	0.263974	-0.123615	0.805145	-0.0474026	-0.448327	0.396797	0.235503	-0.128114	0.233903	-0.0409713	-0.656819	-0.598904	-0.355934	-0.25884	-0.278847	0.35419	0.951078	-0.291595	-0.0387769	0.873767	0.382503	-1.59573	0.070069	-1.39842	-0.675685	-0.401637	-0.0205402	0.0973624	0.0717766	-0.122275	0.567326	-0.103423	0.000187435	-0.0958445	-1.15707	2.68271	-0.0729061
neg-M238T549	-0.62333	-0.784349	-0.0925853	-1.12125	-0.864585	-0.692831	-0.418667	-0.366494	0.474422	-0.650302	0.782096	-0.759306	0.11139	-0.269441	-0.300297	-0.509261	0.504343	0.505616	0.0358614	0.583551	-0.358281	0.789345	0.192546	0.979176	0.490352	0.0707014	0.615156	-0.209281	-0.597772	0.478842	-0.845444	0.0392506	-0.443227	0.330178	0.983019	-0.458406	0.14538	-0.244989	-0.497819	0.101876	-0.0469569	-0.0726544	-0.22279	-0.522539	0.349887	-0.33625	1.68297	1.46852	0.094715
neg-M239T183	0.107808	-0.370075	0.124542	-0.595259	0.543359	-0.406633	-0.234794	-0.0116459	-0.609993	-0.360923	-0.665862	-0.191338	-0.488194	1.51516	-0.084709	-0.171721	0.485281	0.577315	0.345407	0.689444	-0.0450545	0.267114	-0.610662	1.06941	0.054737	-0.18561	-0.248289	-0.61708	0.128899	1.58469	0.131971	-0.469146	0.10096	-0.963056	0.0282027	0.22552	-0.279073	0.415177	0.330892	-0.725952	0.111468	-0.369933	-0.388459	-0.101609	1.00816	0.521531	0.167275	0.0207777	-0.308988
neg-M239T199	-1.29463	-0.863517	0.40436	-1.07198	-0.858268	-1.61478	-0.329417	-0.265658	0.737674	-1.01999	1.10592	-1.08975	0.281557	-0.56064	0.147872	-1.04393	0.962166	0.754479	0.216839	0.807372	0.23614	0.950109	0.565586	1.29796	0.822881	-0.62556	1.02563	-0.506113	-0.722982	0.808838	-1.00261	-0.386701	-0.886704	0.435431	1.19157	-0.648679	0.760523	-1.09583	-0.525312	-0.338057	0.245589	0.286232	-0.268289	-0.597808	0.601915	-0.799451	1.79382	1.72371	-0.404206
neg-M239T325	-0.577085	0.0598614	0.238126	-0.781323	0.0902878	-0.68679	-1.16982	-0.86183	1.28941	-0.487022	0.48282	-0.598194	0.127531	1.12721	0.698713	-1.04348	0.117344	0.0248669	-0.330088	-0.297555	-0.461834	-0.193776	0.507435	0.470087	0.84662	-0.266253	-0.0327698	-0.852404	0.481518	-0.357259	-0.239338	-0.0472624	-0.268419	0.853799	1.00389	-0.379073	0.0167337	0.614683	-0.725205	-0.132779	-0.335899	-0.281663	0.121806	0.0972444	-0.441158	-0.414337	0.931109	1.41269	-0.755865
neg-M239T549	-0.629526	-0.867245	-0.0551563	-1.12127	-0.804941	-0.634157	-0.346152	-0.259259	0.411491	-0.645068	0.808242	-0.771615	0.106459	-0.351885	-0.307741	-0.573291	0.525993	0.522553	0.118105	0.534559	-0.462622	0.758091	0.136526	0.986515	0.496388	0.0944954	0.670816	-0.208079	-0.60322	0.461093	-0.857079	0.0286842	-0.479566	0.359357	0.910367	-0.522902	0.192606	-0.26023	-0.488115	0.11719	-0.0240433	-0.0353454	-0.174001	-0.482951	0.326728	-0.358676	1.5859	1.47972	0.119012
neg-M239T550	-0.668858	-0.169486	-0.0505004	-0.901205	-0.110191	-0.731637	-0.795198	-1.08598	0.665573	-0.462812	0.521816	-0.671657	0.39683	0.913565	0.4705	-0.626404	0.2949	-0.122109	-0.22521	-0.354566	-0.805794	-0.16895	0.38934	0.442614	0.780596	-0.0740046	0.301706	-0.743938	0.374272	-0.745475	-0.345381	0.189285	-0.276809	0.766644	0.643021	-0.319684	-0.298066	0.573791	-0.538733	0.257555	-0.325829	0.0807374	0.154732	0.00592735	-0.296728	-0.299548	0.962617	1.80127	0.116646
neg-M240T152	0.492707	-0.820906	0.449221	0.446034	-0.188974	0.310743	0.292589	0.834503	0.491463	1.41935	-0.185226	-0.211778	-0.248336	-0.0933411	-0.115388	0.230413	-1.05193	-0.413175	0.16041	-0.159048	0.221172	0.203371	-0.702026	-0.49129	0.396352	0.890099	0.168942	0.793578	0.221307	-0.388901	-0.338255	1.09182	0.057017	-0.728224	-0.109804	-0.50717	-1.04695	-0.149102	0.0499499	-0.0126327	-0.447085	-0.819812	0.140638	-0.190583	-0.182391	0.60828	-0.2613	0.870689	0.284059
neg-M240T550_1	-0.635461	-0.127124	-0.0737306	-0.788248	-0.159653	-0.671218	-0.675532	-0.892963	0.603797	-0.442043	0.429282	-0.584675	0.329999	0.848242	0.390269	-0.601606	0.23891	-0.113093	-0.231479	-0.330462	-0.719703	-0.169713	0.32063	0.454845	0.763704	-0.0655454	0.246458	-0.687121	0.335456	-0.646312	-0.327769	0.168657	-0.258642	0.711635	0.649986	-0.351803	-0.269599	0.564515	-0.519513	0.246303	-0.309756	0.0485734	0.0814917	0.000880312	-0.381294	-0.30712	0.952624	1.89804	0.0605401
neg-M240T550_2	-0.629736	-0.175366	-0.0701846	-0.826109	-0.165231	-0.678838	-0.661569	-1.03843	0.597059	-0.419767	0.454283	-0.57199	0.344199	0.876629	0.436198	-0.530671	0.276524	-0.073973	-0.239922	-0.331943	-0.831659	-0.231684	0.334062	0.365621	0.743365	-0.0685699	0.271837	-0.683308	0.359812	-0.712771	-0.303525	0.144062	-0.261896	0.726588	0.665041	-0.31412	-0.237044	0.58399	-0.452709	0.201872	-0.30041	0.0645895	0.0699372	-0.087772	-0.307743	-0.259064	0.959075	1.89791	0.0855769
neg-M241T146	0.487805	1.23273	-0.15793	-0.0765331	0.608994	0.386678	-0.151532	0.0137456	-0.0899936	0.607845	0.27205	-0.439909	0.641148	0.971208	-0.766114	-0.415703	-0.117332	-0.242501	0.601897	-1.11769	-1.0449	0.154904	-0.505725	-0.702521	0.811374	-0.653966	0.942558	-1.12104	1.00713	-1.06994	1.0045	0.216951	-0.00627197	-0.611014	-0.180389	0.840948	-0.0715472	-0.504259	0.0723563	-0.288081	-0.0579095	-0.0931297	-0.124359	-0.573832	-0.146856	0.10599	0.449921	-0.620156	-0.330654
neg-M241T169	1.42757	-1.5645	-0.00485149	0.602418	-0.377095	1.13923	0.0252693	0.224648	0.0182691	0.847769	-0.511645	0.171053	-0.568891	0.523422	0.53003	0.164255	-1.02295	-0.707302	0.658388	-0.380872	-0.442316	-0.0262223	-1.01371	-0.743437	-0.0587686	0.777184	-0.0428157	0.473755	-0.832254	-0.268615	-0.555977	0.230116	0.976373	-0.464126	-0.289642	1.07385	1.00648	-0.0836575	-0.54033	0.233197	0.129802	-0.249168	0.541291	-0.235789	-0.314925	1.18768	-0.667812	0.0702115	-0.121129
neg-M241T182	0.14869	-0.680778	0.272974	-0.438805	0.220681	-0.142612	-0.609176	-0.00586706	0.500878	0.548159	0.64613	-0.359758	-0.703602	0.109431	-0.327884	1.60789	-0.320973	-0.306683	0.990022	0.0308162	-0.433564	0.677077	-1.2854	-0.769143	0.337211	-0.124767	0.433362	0.331413	-0.378013	0.505451	0.575713	-0.264935	-0.382548	1.44271	0.359158	0.915433	0.16241	-0.787705	-0.281028	-0.500135	0.301471	0.721672	-0.87384	-0.893214	0.0897432	-0.366651	-0.650164	-0.136657	-0.155137
neg-M241T550_1	-0.612741	-0.137886	-0.0482252	-0.759044	-0.0915215	-0.703629	-0.666781	-0.951974	0.653998	-0.467962	0.439128	-0.611824	0.344173	0.847261	0.394597	-0.622949	0.285889	-0.0304257	-0.238998	-0.351806	-0.825114	-0.182554	0.292157	0.341338	0.758208	-0.0454232	0.239854	-0.660608	0.323958	-0.772703	-0.335275	0.175425	-0.2032	0.732549	0.643691	-0.32448	-0.24786	0.585837	-0.435181	0.220228	-0.358677	0.0550831	0.0919082	-0.0414217	-0.333713	-0.257312	0.936605	1.87576	0.063879
neg-M242T146	0.209565	1.09505	-0.780699	-0.462991	0.366275	0.011537	0.419844	-0.633671	0.178502	0.45989	0.0928801	-0.0691576	0.415593	0.793002	0.269362	0.456968	-0.20506	-0.663605	0.604215	-0.465655	-0.362026	-0.168701	-1.12721	-0.187213	0.730348	0.177211	0.702597	0.660717	0.796765	-0.0419107	0.887737	0.65773	0.0227114	-0.741821	-0.0937121	0.639137	-0.245111	-0.0267053	-0.372536	-0.98627	-0.489789	-0.344879	-0.403187	-0.401764	-0.840118	-0.426828	0.280889	0.107206	-0.112822
neg-M242T204	-0.235041	0.624654	-0.346782	0.197124	-0.0129588	-0.33589	-0.536146	0.0507363	0.101949	0.334903	-0.49332	0.0706517	-0.0223716	0.264777	-0.0677704	-0.623536	-0.713271	-0.0999315	-0.10433	0.00200932	1.43292	-0.250975	0.430406	0.548796	-0.15573	-0.19646	0.417274	-0.0174418	-0.158252	2.3072	-0.119427	-0.162559	-0.616714	0.997875	0.0294869	-0.0478147	0.173059	-0.266917	-0.275885	-0.249865	0.0391978	0.266433	0.116988	0.0325676	-0.36539	-0.229513	-0.397705	-0.341786	-0.23861
neg-M242T563	-0.424225	0.249886	-0.221128	-0.228712	-0.227759	0.0710474	-0.404261	0.0612214	0.0653959	-0.113182	-0.462012	0.477599	0.259262	0.148638	-0.308293	-0.584389	-0.0469268	0.312703	0.00788678	-0.0224914	-0.485962	0.0245372	0.396424	-0.0312685	0.276388	0.295104	-0.100126	-0.106266	-0.205792	0.354454	-0.212946	0.392853	-0.166952	0.445357	0.275189	-0.256316	-0.0797356	-0.195758	-0.1475	0.469284	0.155217	0.356624	-0.0513373	-0.0392975	-0.105664	0.203875	-0.424821	-0.176366	0.0646179
neg-M243T108	0.133347	1.26497	-0.222629	-0.432702	0.00389237	0.4633	-0.782392	0.726004	0.55588	0.333226	-0.0998569	-0.912061	0.796854	0.671184	-0.176962	-0.875692	0.127494	-1.30731	0.241626	-0.16271	0.43697	-0.34203	-0.683339	-0.993982	0.152152	-0.566323	0.461653	-0.565924	0.572987	-0.118733	0.966195	-0.153855	-0.286315	-0.79622	0.305103	0.584879	0.41082	0.330024	0.0552373	-0.387161	0.191181	1.0468	1.31474	0.377099	-0.426547	-0.172362	-0.278474	0.622554	-0.237471
neg-M243T159	-0.526278	0.549231	-0.151838	-0.575052	-0.633394	-0.0611975	-0.0574891	-0.333667	-0.227445	-0.405383	0.825948	-1.17352	0.30383	-0.00779162	0.636823	-0.911824	0.62381	-0.57013	0.187784	0.447384	-0.432062	0.556237	0.935937	-0.253154	0.47785	-0.490112	0.222684	-0.876722	0.45301	-0.0237137	0.0667424	-0.903448	-0.953186	0.636111	-0.131096	0.034839	1.6733	-0.0487788	-0.810142	-0.288283	0.679962	1.39892	-0.0446245	-0.268702	0.707719	-0.368029	0.366839	-0.549282	0.280502
neg-M243T167	1.37643	-0.0442084	-0.158133	0.909448	-0.222635	1.1515	0.548852	0.49911	0.249239	1.05751	-1.07645	1.14484	-0.89847	0.801585	-1.10733	0.643045	-2.2293	0.142276	0.819345	0.0144733	-0.658058	0.320728	-0.199376	-1.53868	-0.749956	-0.915886	0.130199	0.019801	0.464898	-0.679928	-0.366383	0.37527	0.667435	-1.37377	-0.0375553	-0.055043	0.879844	0.24535	-0.173956	0.398775	0.43442	0.261683	0.219348	-0.0823085	-0.195406	0.411522	-0.490742	0.522916	0.243074
neg-M243T178	-1.01059	0.400592	-0.899913	0.154197	-0.946344	-0.320779	-0.00883402	-0.93238	-0.862763	-0.00747187	-0.220799	2.24351	-0.535316	0.28536	-0.983271	0.362841	-0.909502	-0.70753	0.688761	1.28203	0.559884	-1.24887	-0.51067	0.499907	0.891402	0.636771	-0.655846	-1.26085	-0.707386	-0.874007	1.07241	-0.818644	2.56694	-0.531345	1.15421	0.375293	-0.730456	0.22164	-0.0170647	-0.54492	-0.344064	1.5486	0.0143635	-0.0161843	0.505027	-0.073702	-0.855374	0.267856	0.102025
neg-M243T186	-1.657	0.236449	0.338212	-0.428042	-0.206651	0.084864	0.143092	-0.0148083	-0.0469518	0.249063	0.0764756	0.136038	0.0299363	-0.0458997	-0.197356	-0.584306	1.07552	0.356193	0.100661	-0.771118	-0.479119	-0.00522751	-0.701936	-0.257085	-0.207729	0.682189	0.311952	-0.284236	-0.111986	1.6988	-0.158369	0.150499	-0.148925	0.437293	0.0118909	0.307997	0.193432	-0.440444	-0.0687443	0.255732	-0.30105	-0.257436	0.531458	0.264189	0.0338382	0.441071	0.0414221	-0.355931	-0.193391
neg-M243T321	0.338709	-0.731593	-1.2444	0.834624	0.127805	0.354666	0.938925	0.112636	0.0344814	0.722337	-1.20051	0.744227	-0.057042	0.808654	-1.25083	0.593216	-0.440729	-0.33157	0.637525	-1.0249	-0.501227	0.184205	-0.784011	-0.43302	-0.649934	0.388486	0.553078	0.432179	-0.900938	0.0444518	0.21425	-0.204918	0.263589	-1.17119	-0.158499	0.357275	-0.0737786	-0.0730729	0.832121	-0.124753	0.478145	0.912957	0.0703214	-0.0666573	0.352707	0.49594	-1.08963	-0.116493	0.623415
neg-M243T46	0.266637	0.168497	0.0663908	-1.24659	-0.179678	-0.0836471	0.133482	0.414665	0.510996	0.412443	0.0958864	0.0903127	0.0491959	0.261534	0.25959	-0.5459	0.369496	-0.0054228	-0.519528	0.0133502	-1.40516	-0.186514	0.111066	1.01328	0.603834	-0.46785	0.536254	0.44517	-0.0955105	1.21317	-0.562483	0.0972462	0.206398	-0.062112	0.249505	0.227508	-0.629279	0.255565	-0.645457	-0.521775	-0.219713	-0.465745	0.101178	0.0036868	0.232994	0.0856127	-0.0394318	0.0611221	-0.59407
neg-M243T59_2	0.622279	1.04029	-0.759133	0.358425	-0.025786	0.263972	-0.430591	0.559872	-0.0155705	0.227479	-0.345884	0.206837	0.446203	0.345451	-0.310911	-0.275028	-0.154759	-0.513297	0.381777	-0.31282	-0.0282954	-0.23945	0.50602	-0.837806	0.0547384	0.292031	0.340323	-0.156935	0.0632639	-0.174572	0.106015	-0.310283	0.47634	0.051455	-0.391944	0.746514	0.206194	-0.0652629	0.0368595	-0.170844	-0.172608	-0.167078	0.830551	-0.318054	-0.183164	0.081257	-0.347284	0.233136	0.510078
neg-M243T82	0.965815	0.330528	-0.685584	0.811024	0.170145	0.421261	-0.137194	0.527238	-0.405524	0.12278	-0.11943	0.753215	0.195349	0.249176	-0.669833	0.0954879	-0.55862	-0.261581	0.262157	-0.105506	0.250537	0.117001	-0.194925	-0.962463	-0.219205	0.219678	0.22109	0.202398	-0.324509	-1.66364	0.544738	-0.108246	0.813802	-0.843969	-0.824085	0.427618	0.297021	-0.167516	0.0119137	-0.184517	0.166749	-0.24655	0.519536	-0.679196	0.0167461	0.376071	-0.337151	-0.0434838	0.902063
neg-M244T110	-0.733135	0.283739	0.24116	-1.21429	-0.10821	0.319489	-0.661088	0.00125333	0.0575273	-0.267111	1.10288	-1.37678	0.111979	-0.249753	-0.179702	-0.601873	0.417427	-0.59942	0.59283	0.364625	-0.635689	0.546118	-0.329954	0.334119	0.264266	-0.277407	0.000980937	-0.206076	-0.124624	-0.262701	0.606793	-0.891046	-0.495002	-0.481471	0.464876	-0.272101	0.899544	0.277887	-0.307249	-0.267441	0.375813	0.635524	0.208706	-0.252482	1.02651	-0.0494597	0.657722	-0.348539	0.62652
neg-M244T146_2	0.343142	-0.260585	-0.140683	0.34268	-0.317799	-0.408574	0.554095	-0.11566	0.249711	0.038203	-0.184948	-0.058496	-0.43916	-0.247856	0.746293	1.42603	-0.430405	-0.397163	0.434653	-0.128105	0.64734	0.025551	-0.72771	-0.0552136	0.586358	0.270403	-0.40675	0.61103	-0.123251	-0.0877476	0.348197	0.294557	0.631863	-1.87668	-0.104362	-0.00770239	-0.356681	-0.635681	0.0822693	-0.00591299	-0.0650163	-0.560072	-0.104608	-0.334289	0.11859	0.357104	-0.134355	-0.177459	0.0860938
neg-M244T148	-0.806841	0.715432	-0.136814	-0.733789	-0.0944942	0.191662	-1.32184	-0.72664	-0.0675263	-0.380192	0.847774	0.143649	0.402315	0.0815865	-0.0665543	-0.858	-0.299867	-0.0151499	-0.00824374	0.5509	-0.758787	0.324905	0.468533	0.274334	0.279379	-0.276857	0.618959	-0.757517	0.619926	0.0279148	-0.231328	-0.719278	-0.715469	-0.0225119	0.446989	0.206931	0.911841	0.457301	-0.570633	0.113395	0.406821	0.692059	-0.144697	0.183328	1.06195	-0.359948	0.250613	-0.402389	0.308367
neg-M244T158	0.136848	-0.509741	1.20662	1.0461	-0.16352	-0.325768	0.946108	-0.554422	-0.697687	-0.168484	-0.189625	0.35044	-0.200121	-0.707431	0.00996419	-0.513298	0.104713	0.0443421	-0.221093	-0.463853	2.78835	0.278724	-0.657109	0.166928	0.273025	-0.405621	-0.035991	-0.491113	2.81128	-0.0414303	0.120918	-0.147441	-0.212897	-1.25758	-0.527222	-0.458404	-0.367125	0.0163028	0.964611	0.129567	0.147234	-0.211638	-0.678483	-0.350254	-0.0647544	0.000729439	-0.269041	0.0436107	-0.192011
neg-M244T168	1.27878	-0.155139	0.0960803	0.774353	-0.698687	1.07954	0.478883	0.373334	0.0151175	0.961919	0.386685	1.02295	-0.828509	0.749579	-0.656518	0.519283	-1.10784	-0.0977515	0.733217	-0.309685	-0.998997	0.145505	-0.316281	-1.1252	-0.721334	-0.000398113	0.0207685	-0.0606936	0.302176	-1.47543	-0.442485	0.27954	0.560478	-0.970265	-0.233086	0.387862	0.78769	0.094742	-0.484029	0.277874	0.31681	0.120372	0.383396	-0.274321	-0.0198672	0.312876	-0.594482	0.357337	0.0594876
neg-M244T175	0.0096596	0.848942	0.326258	0.449536	0.562885	-0.321931	0.0448426	-1.0962	-0.984729	-0.754985	1.39854	-0.471217	0.0958884	-0.980224	0.403309	-0.121729	0.208964	-0.932287	0.0918377	0.762432	-0.123462	-0.0413623	-0.778672	-0.602316	-0.86501	0.435919	0.44879	-0.994997	0.629371	0.153727	0.348624	-0.0879398	-0.119554	-0.364479	0.140419	1.44173	0.137985	0.155726	0.34827	0.209567	1.05385	-0.67545	0.432729	0.252414	0.115128	-0.216858	-0.552152	0.706557	-0.49113
neg-M244T181	-0.337109	0.22822	-0.114511	0.314771	-0.290242	-0.344144	-1.26746	-0.433839	-0.804117	-0.563072	-0.304246	2.02289	-0.188556	0.0243828	-0.268697	0.103923	-0.441109	0.00179412	0.275301	1.01298	-0.471922	-0.21762	-0.58507	-0.246747	0.578661	0.271893	-0.294233	-0.614604	1.76614	-0.588247	0.632497	-0.68172	2.35215	-0.29211	0.741722	-0.375342	-0.69213	-0.0762361	0.18512	-0.285126	-0.00429546	1.23615	-0.420072	-0.248192	0.154263	-0.156688	-0.575463	-0.130801	-0.214908
neg-M244T186	0.184798	0.0900669	0.578945	-0.545716	-0.32194	0.0295838	0.0170297	-0.143383	-0.134171	0.140232	0.0215914	-0.286169	-0.167365	-0.135839	-0.288029	-0.764908	0.972083	0.807898	-0.03725	-0.0437314	-0.781103	-0.0921428	-1.0568	-0.14972	-0.00457133	0.616299	0.346966	-0.285412	0.301848	1.57545	-0.164016	0.0172907	-0.0951059	0.364426	0.0401311	0.180816	0.126963	-0.57503	-0.0634087	0.146675	-0.420474	-0.161785	0.439962	0.130899	0.116161	0.366662	-0.0162829	-0.449932	-0.224048
neg-M245T120	0.0720548	0.832884	0.0246295	-0.850604	0.093039	0.300513	0.012138	-0.211218	-0.261086	-0.400831	0.990133	-1.25935	-0.246242	0.109713	-0.0731912	-0.443382	0.0936732	0.642948	0.581036	0.869913	-1.15548	0.333435	0.0361856	-0.159654	-0.273997	-0.707501	0.132917	-0.369139	0.0944747	-1.08508	0.566132	-0.874204	-0.46132	-0.818209	0.22137	0.000313226	1.24956	-0.0214741	-0.0876883	-0.249558	0.705041	0.117281	-0.177521	-0.441138	0.940594	-0.313625	0.718159	-0.742376	0.352636
neg-M245T147	-0.201606	-0.242555	0.640569	-0.103225	-0.357692	0.261003	0.822589	0.814566	0.520652	-0.103666	-0.315214	-0.206095	-0.481926	-0.929493	-0.0735667	-0.189762	-0.367004	-0.470187	0.0757677	-0.13778	-0.690237	-0.621168	0.386474	-0.152324	0.744301	0.109302	-0.23997	0.727298	-0.243074	-0.41562	-0.17008	1.07098	-0.307356	-0.646711	-0.242018	-0.0929642	0.910946	-0.0970214	-0.124144	0.253746	0.462079	0.332633	-0.284672	-0.181733	0.588079	-0.00991469	1.10305	0.438614	-0.262208
neg-M245T149	0.0677563	1.4065	-0.602716	-0.665529	-0.196408	0.327641	0.401327	-0.36766	-0.295272	0.318824	0.0462033	0.246443	0.200995	0.528596	-0.411207	-0.976974	-0.579728	0.803227	-0.549288	0.755052	-0.134893	0.361397	0.0205079	-0.27665	0.113251	-0.264082	-0.5252	-0.347035	0.58268	-0.128416	0.476019	-0.657996	-0.506407	0.216604	-0.45831	0.795465	0.484659	0.0345999	-0.0237276	0.253015	-0.222794	-0.087454	-0.419383	-0.185563	0.628916	-0.235616	0.729457	-0.957584	0.117816
neg-M245T164	-0.437143	-0.639394	0.643379	-1.39844	0.910112	-0.549493	-1.22822	-0.656432	1.19483	-0.672602	0.669915	-1.11951	1.3126	0.214494	0.272585	-0.575009	0.468636	2.20301	-0.167917	0.474151	0.642854	0.00219027	-0.092693	0.209535	0.984816	-0.334101	-0.349323	-1.65305	-1.05899	1.51801	-0.673474	-0.906413	-0.897133	1.36567	0.970026	-0.676342	0.969374	0.183757	-0.862955	0.00684978	0.680955	0.0542853	-0.620901	0.769563	0.812608	-1.07361	0.00685572	-0.786073	-1.09652
neg-M245T181	0.716232	0.344732	-0.356778	1.1636	0.0489189	-0.583485	-0.775747	-0.265565	-0.188534	0.0384403	-0.164054	1.09191	0.0432332	-0.213609	-0.322178	-0.253528	-0.328293	0.503966	0.0530733	0.536065	-0.771465	-0.287477	-1.26673	-0.00595911	-0.671673	-0.225512	0.164394	-0.137316	-0.194761	1.28146	-0.488329	-0.152185	0.698662	0.722361	-0.219387	0.792613	-0.115572	-0.524117	-0.638557	0.889675	-0.140417	-0.394913	0.533168	-0.0693349	0.725775	0.261531	-0.474619	-0.0651375	0.24378
neg-M245T42	0.210139	0.337281	-0.141358	-1.72614	0.249023	-0.0465625	-0.0852746	0.331987	-0.0894121	0.19914	0.0745049	-0.0614584	0.49102	0.324146	0.21504	-0.850281	0.00317781	0.0940668	-0.276656	-0.179274	0.264189	0.36392	-0.115609	0.64257	0.0186308	-1.1654	-0.00952643	0.0118016	-0.287368	0.665857	0.462209	-0.11932	-0.137232	0.0665688	0.381682	-0.05273	0.464565	0.604528	-0.922607	0.570073	0.302373	0.303044	0.630116	-0.189729	0.447867	-0.351569	-0.0273172	-0.301217	-0.948037
neg-M245T52	0.113084	0.454054	-0.822578	0.301317	0.375453	0.342196	-0.672107	0.791829	-0.324909	0.413373	-0.0163964	1.21896	0.303895	-0.099238	-0.054494	-0.701131	-0.51674	0.107614	0.184252	-0.396266	-0.26288	0.414869	0.458466	-0.742043	0.189844	-0.837657	0.0409538	-0.561871	-0.455337	-0.200123	-0.503993	0.208997	0.453693	0.0935056	-0.295035	0.600025	0.433971	0.39695	-0.136659	0.0730394	0.634931	1.0815	0.331623	-0.0821219	-0.138422	-0.0462688	-1.02395	-0.513943	-0.338883
neg-M246T148	0.0612714	-1.24596	0.0903354	-0.0266141	-0.0364534	-0.367526	0.337173	0.0432004	0.11955	-0.217755	-0.423933	0.200343	-0.195269	-0.140841	0.121209	-0.144596	-0.426265	0.433075	0.0688165	-0.442788	-0.324886	0.388596	-0.850195	-0.000474461	0.461133	0.312131	-0.520509	-0.305527	-0.306585	0.513614	-0.349941	0.0398154	0.237671	1.0729	-0.110794	0.495769	-0.180135	0.182766	0.157564	0.295604	-0.118653	-0.679889	0.450954	-0.470582	0.179999	0.109136	-0.364488	-0.435122	0.285169
neg-M246T164	-0.738957	-0.944557	0.191911	-0.59131	0.562722	0.281831	-0.00148297	-0.650457	0.868795	-1.20042	0.293873	0.202296	0.956885	-0.118617	-0.126653	0.696632	0.106025	2.02877	-0.581984	0.122738	0.754942	-0.482588	-0.520235	-0.229033	0.626174	-0.702352	-1.00125	-0.234306	0.523237	1.1899	-0.0904047	-1.3056	-0.313383	1.02177	0.741331	-0.512675	0.627942	-0.170718	0.0726283	-0.50079	0.234662	0.0957803	-1.01131	0.42676	0.467014	0.233729	-0.438355	-1.06154	-0.0525399
neg-M246T181	0.726813	0.329245	-0.269466	1.03927	0.0927847	-0.463264	-0.589896	-0.324171	-0.348588	0.114014	-0.284137	0.991114	0.171035	-0.286802	-0.322662	-0.260528	-0.339416	0.47229	0.201906	0.428668	-0.822917	-0.3855	-1.3352	-0.249711	-0.609827	-0.198756	0.127289	-0.244222	-0.206688	1.15677	-0.480569	-0.0632128	0.744016	0.531686	-0.210534	0.761763	-0.137338	-0.511678	-0.565741	0.821484	0.569038	-0.398746	0.577232	-0.0232506	0.697965	0.290901	-0.397198	-0.322813	0.243587
neg-M246T550_1	-0.727494	-0.625193	0.36308	-0.839085	-0.296819	-0.522407	-0.346849	-0.0537882	0.749663	-0.590323	0.288779	-0.709428	-0.222186	0.085971	0.000372082	-0.754809	0.642916	0.110799	-0.000876806	-0.0414152	-0.684221	0.33729	0.567149	1.00609	0.834395	-0.129629	-0.0297519	-0.288452	-0.218664	-0.00454929	-0.56063	0.00889299	-0.439579	1.54145	0.196239	-0.757032	-0.0452944	-0.0716914	-0.5357	0.100324	-0.0720361	0.0992585	0.0200216	-0.0297836	-0.000929339	-0.464884	1.34772	1.15594	-0.0232026
neg-M247T150	-0.22876	0.359965	-0.657597	-0.241904	0.266943	-0.995894	-0.0943663	0.484459	-0.673008	-0.254928	0.17627	-1.43387	0.277516	-0.302926	0.397617	-0.280108	0.185112	-0.844011	0.0378242	0.200911	-0.990934	0.373666	0.558839	-0.278332	0.837367	0.536129	0.44217	-0.579261	0.141784	0.0626192	0.297266	0.452345	0.108882	-0.188321	0.323342	0.37564	0.491192	-0.294076	0.0125184	0.32923	0.0163026	0.975083	0.471621	-0.0949455	0.204942	0.0216025	-0.159006	0.131762	-0.948775
neg-M247T154	0.126907	-0.0135405	0.168153	0.0330118	0.116089	-0.725512	0.235133	-0.050338	0.856305	-0.753833	-0.342173	0.740828	0.0983099	0.040418	-0.295191	-0.903979	-0.170512	1.6587	-0.249405	-0.824951	0.879701	-0.0690127	0.987988	-0.00912487	-0.0402305	-0.245238	-0.523989	0.0315977	-1.19497	1.11247	0.0370413	-0.617486	0.163542	2.05282	0.0492612	-0.627316	1.50681	-0.0122604	-1.03965	0.510674	0.430836	-0.321335	0.308122	0.491344	-1.13476	-1.21699	-1.09705	-1.08057	0.142562
neg-M247T164	-0.796499	-0.50881	0.201914	-0.51176	0.465341	-0.330852	-0.235715	-0.516089	0.792007	-0.562835	0.194178	0.325826	0.900991	-0.479424	-0.264213	0.112324	-0.0725544	2.05276	-0.372222	-0.0317297	0.286788	-0.602333	0.184055	-0.634729	0.574484	-0.403817	-0.74585	-0.481924	-0.286745	1.05549	-1.50535	-0.24612	-0.534804	0.989733	0.417809	-0.488224	0.476466	-0.136739	0.471983	0.171483	0.171639	-0.131064	-0.411409	0.37973	0.37334	-0.437581	-0.577471	-0.316664	-0.576297
neg-M247T168	-1.02991	0.115635	0.108627	0.789267	0.136927	0.112355	0.660036	-0.0504157	-0.246011	0.327616	0.0321994	0.185119	-0.167747	0.31334	-0.140927	0.545618	0.512364	-0.583838	0.51972	0.341708	-0.69098	0.72922	-1.01009	-0.084807	0.0153574	0.0949065	-0.00720465	-0.132402	0.194727	-0.079781	0.259339	0.0934624	-0.564395	0.177764	-0.51801	-0.848214	-0.31223	-0.131968	-0.171485	-0.319561	-0.245843	-0.124307	-0.19968	0.628286	0.619918	-0.401082	0.365229	0.47456	0.0809643
neg-M247T169	0.431993	0.0200767	-0.704713	0.447162	-0.0472729	0.0684604	0.337044	0.285287	0.243711	-0.271009	0.0859205	0.333149	0.678772	-0.289801	-0.419536	-0.560515	-0.354088	-1.1414	0.0609649	-0.178223	-0.526142	-0.334237	-0.527844	-0.562518	-0.286597	-0.489271	0.632949	-0.365171	0.624391	0.5233	0.164162	0.730483	0.950325	-0.380916	-0.36105	1.01318	-0.134312	0.0650595	-0.193887	0.35185	-0.0054237	-0.30706	-0.178283	-0.244289	0.417494	0.246469	0.0299583	0.0141974	-0.326616
neg-M247T550_1	-0.749403	-0.678427	0.395024	-0.763539	-0.258665	-0.56787	-0.372514	-0.0363732	0.788474	-0.56494	0.328765	-0.724985	-0.161997	0.0047902	-0.0495967	-0.712286	0.574113	0.110161	0.019662	-0.0730038	-0.679875	0.345488	0.57385	0.960398	0.87441	-0.139659	-0.0140802	-0.366357	-0.192387	-0.00192026	-0.47166	0.00988495	-0.308551	1.50428	0.249807	-0.815831	-0.0103783	-0.0692212	-0.56188	0.050168	-0.0401302	0.119679	0.0211962	-0.0225836	-0.0549743	-0.538889	1.41397	1.20727	-0.12841
neg-M247T550_2	0.443251	0.444514	-0.0889272	0.589883	0.363551	0.914237	-0.552387	-0.554841	0.731288	-0.521351	0.263899	-0.678099	0.449955	0.693334	0.323267	-0.730253	0.275942	0.0274848	-0.30933	-0.47487	-1.26779	0.106106	0.873525	1.02249	0.159213	-0.361898	-0.13539	-0.395287	0.116036	-0.127219	-0.525982	-0.0928915	-0.463716	0.745507	0.252303	-0.282895	-0.703462	0.242809	-0.570361	0.0850422	-0.427669	-0.0019551	0.393313	-0.00898077	-0.246958	-0.466061	0.295789	0.793141	-0.323491
neg-M248T177	0.491835	0.4296	0.174151	0.457434	1.07467	-0.678207	0.0260548	-1.14945	0.384491	-0.1004	0.692045	-0.570029	0.158497	-1.60377	0.763914	-0.266917	0.0827778	-0.677338	-0.0365279	0.39731	0.113835	0.431766	-0.759513	-0.0281424	-0.691007	-0.990186	-0.0509247	-0.153976	0.178925	0.649871	-0.0908455	0.180754	-0.751165	-0.325909	0.343604	1.32016	-0.298613	0.809631	-0.12652	0.649017	0.784851	-0.169125	0.234506	0.510891	0.348713	0.739534	-0.811726	-1.42288	-0.241437
neg-M248T204	0.0470176	0.601935	-0.222602	0.480735	0.346321	1.00744	1.0309	-0.839965	1.08812	-0.451574	-0.244802	-0.384751	-0.301471	-0.842167	-0.659383	0.528128	0.587124	-0.680289	-0.0187412	-0.564405	-0.758074	0.177232	-1.03092	-1.28619	0.694042	0.506512	-0.308007	-0.284492	0.28967	0.660397	-0.355765	0.169878	-0.44125	0.906415	1.04117	0.149158	-0.108045	0.640265	-0.851417	-0.333265	-0.761281	-0.0590475	0.00751924	-1.29389	0.0582578	0.0848279	0.13097	1.99844	0.673582
neg-M248T550_1	0.395226	0.422014	-0.0771519	0.578508	0.352806	0.766281	-0.480421	-0.518694	0.746403	-0.471812	0.241159	-0.596061	0.432588	0.695913	0.311834	-0.730164	0.239019	0.0310951	-0.329047	-0.468732	-1.28026	0.0703049	0.865629	0.918685	0.175513	-0.256945	-0.142931	-0.361351	0.0813226	-0.142491	-0.565528	-0.0381263	-0.427709	0.689252	0.225723	-0.313348	-0.657597	0.291171	-0.547999	0.109791	-0.461139	0.0189302	0.38921	-0.00959795	-0.245526	-0.47371	0.311016	0.899325	-0.369442
neg-M248T550_2	0.289861	0.420915	-0.0672323	0.53935	0.296375	0.794711	-0.479201	-0.481808	0.773184	-0.441344	0.305099	-0.65267	0.448728	0.666312	0.349121	-0.653457	0.274689	0.0902819	-0.285242	-0.435919	-1.47664	0.0352904	0.820398	0.839377	0.245131	-0.286743	-0.106869	-0.339696	0.125335	-0.314597	-0.566014	-0.0269666	-0.422885	0.743465	0.213107	-0.271461	-0.632591	0.203083	-0.44957	0.0213233	-0.471008	0.046285	0.356722	-0.00510676	-0.262335	-0.431954	0.380417	0.734581	-0.351065
neg-M249T195	-0.48334	1.01851	-0.432737	-0.485373	-0.0968473	-0.267754	-1.17719	0.438725	0.125721	0.35877	-0.284779	-0.370488	-1.09006	-0.140229	0.549621	-0.156204	-0.319348	-0.854965	-0.437485	0.618415	0.0576738	0.246065	-0.227583	-0.480144	0.604298	0.0082215	0.682525	0.407962	0.56161	0.765764	0.612648	0.471331	-0.137005	0.150199	-0.143983	-0.295866	0.660281	-0.310951	-0.666334	0.622919	0.0424351	0.954635	0.785461	1.04866	0.00806715	0.00494398	-0.923455	0.302099	-0.61475
neg-M249T328	-0.98581	-0.84507	0.224819	-1.1574	-0.152794	-0.492607	-1.01768	-0.864177	1.1577	1.0975	2.4521	-0.67458	-0.583794	-0.196091	0.49458	-0.969994	-0.650111	-0.274876	-0.417722	0.80132	-0.209933	0.511701	-0.735567	-0.015448	0.624479	-0.8618	0.467731	0.00555611	-0.691469	1.01134	-0.159417	-0.226147	-0.938411	0.611017	0.760775	1.39241	1.0821	0.567576	0.772487	-0.692185	0.976915	0.597418	-0.454723	-0.796999	-1.14137	-0.799891	0.62894	-0.556449	-0.591741
neg-M249T46	-0.745815	-0.350361	-0.430343	-0.700267	1.13383	-0.842922	-0.559512	0.413981	1.08272	-0.353851	-0.639633	-0.651756	-0.509618	0.605627	-0.30761	-0.181067	-0.67947	-0.0782253	0.950094	-0.79	2.05252	0.278429	1.748	-1.1584	-0.888756	0.735345	-1.13006	-0.540801	-0.200421	-0.470555	-0.52326	0.27518	-0.375572	1.3901	0.900473	-1.086	0.88844	-0.594942	-0.347267	1.70395	0.842215	1.99681	0.780293	1.19631	-0.320189	-0.605305	-0.379678	-0.464391	-0.45516
neg-M251T142	0.747345	0.960598	-0.117179	0.443638	0.502097	0.433687	-0.695227	0.513593	0.006299	0.610945	0.236219	0.00487294	0.76681	0.940425	-0.237563	-0.00355254	-0.582751	-0.293375	0.925751	-1.09647	-1.36121	0.392503	-1.44008	-1.28053	0.344556	-1.04139	1.24705	-0.27413	0.567735	-1.91083	0.663116	-0.0169357	0.397641	-1.31952	-0.119781	0.385334	-0.102137	-0.26712	0.373369	0.0783292	0.0567202	-0.387683	-0.120208	-0.1421	-0.159806	0.169426	-0.10318	-0.356856	0.305168
neg-M251T199	-0.247492	0.879835	0.331884	-0.461683	0.501846	0.166991	-0.35664	0.914611	-0.712524	0.690789	-0.466626	0.365702	-0.317687	-0.0559782	-0.182868	-0.55173	0.219795	-0.424197	0.808018	-0.136252	-0.430336	0.155825	-1.47817	-1.13595	0.27757	0.0702862	-0.00335612	0.697155	-0.293071	0.332793	0.113886	0.245512	0.300887	-0.465039	-0.33371	0.278662	0.427474	-0.0491923	-0.359777	0.000202232	0.538197	0.963906	1.63184	0.397917	-0.0973925	0.925927	-1.29481	-0.156072	-0.442275
neg-M251T59	0.576711	0.210286	0.475757	0.0370357	-0.0938009	0.461	1.15882	0.744527	0.517048	0.390329	-0.062805	-0.678275	-0.106709	-0.295027	-0.327535	0.439219	-0.631766	-0.769391	0.599248	-0.396303	-0.480089	0.172327	-0.108726	0.501352	-0.364114	-0.27568	0.787965	0.979819	0.0804423	0.731131	-0.204566	0.929956	0.151901	0.485405	-0.650222	-0.083653	-1.09117	-0.404446	0.121939	-0.0188913	-0.756923	-0.682439	-0.368692	-0.679618	-0.437261	0.0488553	-0.38371	0.236983	0.253516
neg-M252T142	0.617373	0.82927	-0.264327	0.232921	0.305716	0.31532	-0.55224	0.52411	-0.0522379	0.355726	0.0712904	-0.0890972	0.598132	0.811763	-0.391272	-0.0278742	-0.691933	-0.563099	1.21938	-0.709202	-0.462622	0.275782	-1.24933	-0.709305	0.0342544	-0.442701	1.17231	-0.227834	0.412302	0.122629	0.570439	0.0939976	0.261513	-1.33027	-0.320716	0.139782	-0.346879	-0.464753	0.211108	-0.0159711	-0.114061	-0.639258	-0.0811291	-0.353548	-0.0484848	0.0711345	-0.00816508	-0.369819	0.145593
neg-M252T163	0.907312	-0.223429	0.438395	-0.327793	-0.286211	0.363058	0.446455	0.370769	0.0205655	0.223633	0.32141	-0.130097	0.466769	-0.090364	0.164558	0.564705	-0.437031	-0.209842	0.0758675	0.461849	0.737284	-0.790378	0.2207	-0.581903	-0.339506	0.19549	-0.473275	0.417283	-0.901678	-1.77027	0.165047	0.154421	0.307323	0.860207	-0.416441	-0.752482	-0.360413	-0.202953	-0.532978	0.802426	-0.518506	-0.0770558	1.53028	-0.268822	0.404015	0.381239	-0.515325	0.583376	-0.457643
neg-M253T170_1	-0.00990174	0.635037	0.34404	-0.340659	-0.467141	0.308013	0.95898	0.540859	0.00078665	0.10895	0.0336316	-0.631655	0.0651314	-0.336249	-0.327113	0.310343	-0.711389	-0.151066	0.266118	-0.397548	-0.32684	-0.126749	-0.65217	-0.76174	0.030979	0.87536	-1.71035	0.613227	0.892865	-0.649906	0.299068	0.347148	-0.484396	0.203939	-0.350301	-0.137056	0.51324	-0.312084	-0.176041	-0.297284	0.295048	0.151777	-0.35745	-0.188323	-0.0598626	0.311995	0.548355	0.407495	0.599614
neg-M253T190_2	1.3973	-1.00171	1.00227	-0.912576	0.115608	-0.403954	-0.252438	-0.220536	0.568642	-0.489048	0.821804	-0.816681	0.536789	-0.266408	0.428675	-0.99462	1.59856	-0.572868	-0.60158	0.564791	2.71531	-0.308455	0.220149	-1.71232	0.153836	-0.0313528	-0.85675	0.443914	0.306064	1.36903	-0.352867	-0.424697	-0.833256	0.0182364	-0.19173	0.312764	1.68127	-1.18566	-0.434502	0.646176	-0.0720242	0.422081	-0.756862	0.480989	-0.422108	-0.0235414	1.23652	-0.267601	-0.869477
neg-M253T58	0.348372	-0.250973	0.770587	-0.0895363	0.096086	0.324448	0.580191	0.57751	0.405086	-0.61307	-0.40306	0.112443	0.478811	-0.773644	-0.387726	0.659331	0.512484	-0.0911206	-0.13957	0.0813204	0.0870935	0.302746	0.00452038	-0.160737	-1.53435	0.69902	-0.0428264	1.10247	-0.291782	0.595945	0.162087	0.76812	-0.125458	0.715907	-0.019098	-0.99493	-1.25675	-0.635408	0.721623	-0.0499021	-0.566434	-0.452079	-0.281724	-0.328609	-0.700487	-0.359613	0.395924	0.522533	0.50538
neg-M254T62	0.244029	-0.418434	1.21851	-0.076262	0.0233617	0.683131	0.202066	1.21336	1.05025	0.0319012	0.266714	-0.371348	-0.527593	-0.894372	0.470752	0.168142	-0.56074	-0.350415	0.790522	-0.537717	0.260396	-0.401751	-0.646473	-0.134666	-0.380538	-0.41409	-0.376437	1.4787	0.371028	0.126573	0.599283	1.48712	-0.133387	-1.58236	-0.0654685	0.503507	-0.166032	-0.28439	-0.195029	0.176564	-0.563816	-1.04001	0.0245637	0.0937903	-0.0795453	0.173143	-0.242096	0.698354	-0.229564
neg-M255T161	-0.0595607	-0.225357	1.36336	0.326274	-0.299124	0.497294	-0.372266	0.600977	0.491799	0.386725	-0.119981	-0.26731	0.174031	0.612909	-0.5199	0.462559	-0.51361	-0.409895	0.0068699	0.180702	-0.682615	0.0463354	-1.33833	-0.19636	0.110167	0.0901585	-0.339305	0.66611	-0.372557	-0.263521	-0.286058	0.680906	-0.26107	0.27756	-0.482006	0.0842449	-0.430604	0.0172084	-0.237201	-0.175881	-0.365856	-0.310042	0.181862	-0.834489	-0.0119644	0.197206	0.324932	1.16216	0.336266
neg-M255T192	1.08149	-0.220719	0.981644	-0.300398	0.0625829	0.140955	-0.463678	-0.17954	-0.172311	-0.816114	0.593097	-1.50889	-0.666444	0.216524	0.811713	-0.603759	2.02448	-0.0630166	-0.414415	-0.780364	1.78322	-0.225761	0.819947	0.14678	0.458465	-0.39352	-0.784936	-0.229078	-0.439989	0.954748	-0.378809	0.667696	-0.493332	0.606655	-0.323419	-0.180703	1.63306	-0.126872	-0.383912	0.0184159	-0.13232	0.217114	-0.642925	0.889846	-1.92045	0.167601	0.363349	0.326072	-0.896481
neg-M255T220_1	-0.890123	-0.364861	1.77229	-0.253882	-0.29878	-0.10184	-0.548709	-0.702925	-0.691688	-0.336601	0.516267	-0.0808312	-0.0874651	0.187949	0.227282	0.126395	0.505034	0.715777	-0.505222	-1.40621	1.81152	0.840838	1.95094	-0.0486302	0.88523	-0.426732	-0.537508	-0.681385	0.125257	0.229678	-0.602757	-0.466575	-0.542514	1.69274	0.518284	-0.126096	1.42886	-0.16603	-0.220996	-0.544229	0.19803	1.3779	0.967725	0.608321	-1.71215	-0.90563	-0.755439	0.254637	-0.962317
neg-M255T220_2	0.175918	1.4521	-0.142811	-1.08049	0.81692	0.699057	-1.42623	0.395001	0.445637	0.305195	-0.60965	0.0599948	-1.16881	0.236861	-0.129895	-1.68441	-1.08204	-0.0360328	0.284048	-0.116964	-0.738604	0.660471	-0.889996	0.54648	0.0118207	-0.362171	1.08384	0.132838	0.884265	-0.0452126	0.117966	1.08184	0.389683	-0.154945	0.884889	0.575041	-0.0240306	0.734835	-0.906151	0.577751	0.296004	0.393225	0.449385	0.650793	0.332483	-0.0965165	-0.551106	-0.329799	-0.994174
neg-M255T443	-0.00058129	-0.172543	-0.697394	0.688115	0.0646487	-0.184204	0.16	-0.326834	-0.883844	-0.421239	-0.755001	0.660465	-0.711621	-0.408311	-0.0609995	0.169169	0.00341512	-0.162647	0.213843	-0.0814873	0.692189	0.0471429	-0.221954	0.561821	-0.830711	0.426973	-0.382382	0.0952506	0.0643076	0.595712	-0.102709	-0.473631	-0.159365	0.819688	-0.704397	-0.247152	0.363827	0.0983008	0.998196	-0.468601	0.767432	0.135037	-0.0580239	-0.282623	-0.625092	0.20118	-0.2933	0.319783	1.02264
neg-M256T150	1.16365	-0.262725	0.0906538	0.194861	0.39242	-0.0230092	0.613986	0.425974	0.265547	0.237101	0.0888135	0.115439	-0.238555	-0.137785	0.301852	0.808669	-0.23707	-0.69549	0.631862	-0.203613	-0.0607203	-0.113198	-0.945988	-0.887689	0.0521324	0.468489	-0.103159	0.718593	-0.408043	-0.519427	0.486381	0.325428	0.0626342	-1.39761	-0.034314	-0.161742	-0.314571	0.0419659	0.051468	0.322632	-0.061348	-0.454308	0.461913	-0.219023	0.131392	0.724016	-0.381563	0.247864	-0.0442679
neg-M256T220	0.0839635	1.3428	-0.125222	-1.05644	0.744029	0.65659	-1.76674	0.373494	0.424583	0.191166	-0.602013	-0.00604602	1.48415	0.334082	-0.197751	-1.29289	-1.04537	-0.071524	0.266249	-0.936345	-0.608077	0.5971	-0.91834	0.449417	0.0675291	-0.364231	1.00166	0.165133	0.821359	-0.0615959	0.116272	0.986734	0.344465	-0.0756056	0.83329	0.554881	-0.0162617	0.630836	-0.883216	0.440921	0.224508	0.393547	0.388319	0.653679	0.254574	-0.131686	-0.567553	-0.51333	-1.21356
neg-M256T54	-0.59017	0.707841	0.122861	-0.677972	0.322649	-0.214642	-0.736501	-0.479063	-0.496731	-0.125539	0.420962	-0.0913306	0.138682	0.276739	-0.0741064	-1.65538	0.30144	0.174998	-0.187977	0.52978	0.596296	0.562987	0.639671	-0.196756	0.628118	-0.244379	0.394768	-0.706147	0.305362	-0.569226	0.57413	-0.536645	-0.178075	-0.257387	0.00952926	0.512036	0.993949	0.364425	-0.70839	0.596403	1.11515	0.372693	0.976825	0.29821	-0.225304	-0.0868592	-0.314237	-1.03423	0.178821
neg-M257T110	-0.367876	-0.0428214	0.628411	0.518782	-0.0669612	0.737058	-0.103868	-0.646468	-0.827885	0.151314	-0.375575	0.0766318	-0.524784	-0.791023	1.38942	0.155283	-0.435469	0.0506254	-0.0308954	-0.179129	-0.378864	1.21713	2.63496	-0.325934	-0.253162	-0.507513	-0.834797	-0.607149	-0.479425	0.064165	-0.888969	0.237559	-0.768249	2.85346	-0.609834	0.914456	0.310855	-0.739671	0.274983	1.93658	-0.529664	0.481884	-0.468531	-0.473214	-0.522981	-0.112863	-0.523655	-0.961316	0.435561
neg-M257T146	-0.612947	0.454227	0.933753	0.109749	0.00896821	0.641351	0.317485	-0.413259	0.310551	-0.0954435	-0.600781	-0.476157	0.42466	0.561694	-0.589953	0.460285	-0.560857	-0.591598	0.376467	-0.463283	-0.740735	0.078926	-0.372439	-0.248104	-0.0594698	-0.186909	0.80075	1.43058	-0.268665	-0.672217	0.29692	1.0622	-0.147205	-0.646367	-0.342602	1.24113	-0.217783	-0.113858	0.297572	0.239634	-0.466267	-0.0333649	0.0312116	-0.508763	-0.109131	0.222184	-0.269726	-0.454428	0.200362
neg-M257T162	0.0285872	-0.232062	-0.240008	0.328015	-0.440243	0.620711	0.121476	1.24735	0.98715	1.1603	-0.346033	0.242357	-0.332032	-0.023248	-1.5102	0.515175	-0.181678	-0.174886	0.237601	0.0694951	-0.497854	-0.0263362	-0.377549	-0.504518	-0.335932	0.0704574	-0.0431332	1.31894	-0.0354443	0.650915	-0.4582	1.33971	0.415335	0.0174905	-0.845537	-0.314002	-0.0394088	-0.106749	0.44191	-0.0789195	-0.62921	-0.477085	0.237518	-0.832507	0.00212471	0.127104	-0.490953	0.605026	-0.166964
neg-M257T186_2	-0.493997	-0.392172	-0.209307	0.0749433	-0.116777	-0.620987	-0.674888	-0.570875	0.289163	-0.205433	0.815127	0.351516	-0.382973	0.537214	-0.261414	-0.689525	0.477263	0.290664	-0.18778	0.401314	-1.05	0.753699	0.582769	-1.12613	1.19393	-0.774937	-0.336237	-1.4174	-1.2019	-0.783341	0.523139	0.908233	-0.0146438	0.687071	-0.504075	-0.427945	0.183827	0.45077	0.353554	0.637839	0.478901	0.739223	-0.483953	0.363615	0.53017	-0.0193149	-0.16644	0.390179	-0.273757
neg-M257T227	-0.137	1.02	-0.304	-0.807	1.78	0.622	-1.21	0.848	0.347	0.286	-0.514	-0.387	-1.03	0.862	-0.127	-1.08	-1.07	0.481	-0.0655	-0.0622	-0.862	1.06	-0.95	0.349	-0.428	-0.0714	0.976	-0.203	0.651	0.0248	-0.267	1.53	0.556	-0.375	-0.0295	0.285	0.155	-0.258	-1.02	0.0274	0.779	0.547	0.483	-0.173	0.773	-3.95e-05	-0.69	-0.181	-0.283
neg-M257T292	0.788473	-0.517579	-1.08287	0.393192	-0.160272	0.749517	1.27141	0.193004	0.307548	0.347342	-0.776654	-0.0205807	0.590744	-0.19602	-0.995796	0.44127	-0.548747	-1.06179	0.688329	-1.21707	-0.854894	0.640434	-0.758556	-0.871724	-0.471707	1.20824	0.877708	0.968573	-0.795238	-0.346315	-0.574435	-0.102926	0.769748	-0.958871	-0.290239	1.01248	0.0668003	-0.611782	0.505308	-0.322125	0.248858	-0.194963	0.417107	-0.210305	-1.0407	0.780063	-0.762624	0.334309	1.26868
neg-M257T348	0.638615	0.0466033	-0.36441	1.52893	-1.11215	-0.892669	-0.792899	0.897538	0.673802	0.163837	-0.865857	0.901817	0.487788	1.03792	-0.454247	-0.930246	0.602688	-0.464622	-0.215068	-0.0775307	0.76657	-0.264246	-0.472926	0.133563	0.305414	0.138973	-0.802853	0.618335	-0.186684	0.191322	-0.674983	-0.877406	-0.200543	-0.753135	-0.369191	-0.534154	-0.409965	0.352719	-0.197234	-0.177929	1.31319	-0.491282	-0.717043	0.45623	-0.727877	0.875446	-0.663934	-0.189403	1.13664
neg-M257T349	0.0272764	-0.882027	-1.11679	1.10114	0.056391	0.235626	0.55041	0.310101	0.0708327	-0.172867	-1.07876	0.407599	-0.257975	0.517299	-1.02903	0.500088	-0.693999	-0.497799	0.486537	-0.887054	-0.580717	0.217373	-0.390711	-0.419904	-0.345472	0.583915	0.261229	0.0312398	-0.887764	0.557937	-0.119502	-0.152254	0.66801	-0.853486	-0.209767	0.393689	0.340815	0.0812841	0.915549	-0.228982	0.858458	0.326424	0.0534618	-0.281389	0.495088	0.315899	-0.824125	0.0692904	0.83643
neg-M258T148	-0.595353	0.693859	-0.0720108	-0.171132	-0.318089	0.392531	-0.59633	-0.265414	-0.142352	-0.367176	0.808439	-1.36895	0.517649	-0.196976	0.170966	-0.952436	-0.176215	-0.354354	0.105286	0.397708	-0.615939	0.2331	0.549317	0.256331	0.317349	-0.690743	0.363289	-0.656873	0.348611	0.0352376	-0.00994639	-0.78764	-1.02105	0.164826	0.50241	0.0844771	1.03218	0.473134	-0.923209	0.109464	0.433855	0.756728	-0.0715796	0.269094	1.01351	-0.401255	0.25693	-0.423567	0.374524
neg-M258T152	0.634593	0.0738221	-0.0702708	0.082116	0.295299	0.0489003	0.146883	-0.0348113	0.468672	0.230761	-0.0900532	1.20903	-0.274221	-0.0140134	0.608705	0.28385	-1.42807	0.0701366	0.702858	0.0202973	-0.436901	0.460295	-0.91846	-0.499533	0.440126	0.69661	-0.254737	0.26591	-0.896794	-0.0985233	-0.0494257	0.607621	0.0511497	-0.368542	-0.858507	-0.804218	-0.272388	0.225916	-0.0291705	0.0936177	0.202626	-0.935538	0.422894	-0.528197	0.0363646	0.0513793	-0.49307	0.200898	-0.0640937
neg-M258T186	-0.572862	-0.59801	-0.332254	-0.686773	-0.24303	-0.627785	-0.251204	-0.0866391	0.204016	-0.389023	0.708647	0.223408	0.0451975	0.488454	-0.101812	-0.437334	0.395459	0.196994	-0.231297	0.351244	-1.55372	0.616503	0.454042	-0.806014	1.15784	-0.457208	-0.320025	-0.693215	-0.924442	-0.511767	0.411285	0.829277	-0.0545453	0.594038	-0.728765	0.328359	0.0621809	0.354965	0.221548	0.448382	0.313376	0.643441	-0.185631	0.441848	0.350441	-0.0296507	-0.357779	0.266812	-0.654298
neg-M258T228	-0.170077	0.911713	-0.329307	-1.01732	1.68973	0.641962	-1.95546	0.805598	0.230831	0.245274	-0.472837	-0.349987	0.230857	0.857674	-0.0837746	-1.19837	-1.34422	0.37931	-0.0237182	-0.00188096	-0.310679	0.97193	-0.881602	0.363444	-0.855242	-0.0853389	0.910994	-0.185475	0.638961	-0.194929	-0.232023	1.44473	0.524491	-0.568357	0.0721677	0.353803	0.212642	-0.0917161	-0.829506	0.075649	0.735423	0.507777	0.409472	-0.00157127	0.820313	0.0330788	-1.00632	-0.161553	-0.216603
neg-M258T51	0.804074	0.75518	-0.281839	-0.622438	-0.0901123	0.480882	-0.126049	0.306022	-0.332632	0.286821	-0.148773	0.605353	0.0624167	-0.0186126	-0.453231	-0.333878	-0.269506	0.727376	-0.251205	0.824552	-1.17828	0.0242504	-1.04498	-0.106238	0.756729	0.523775	0.92998	0.235393	0.422892	0.912641	-0.653516	0.763129	0.729037	-0.973191	-0.12743	1.05971	-0.952908	-0.0470245	-0.329863	-0.935298	-0.0693171	-1.39775	-0.329947	-0.336884	-0.380357	0.774131	-0.173591	0.500179	0.641724
neg-M258T55	-0.216112	0.62507	-0.107216	-0.849	0.228795	-0.246701	-0.626833	-0.552955	-0.357547	-0.314913	0.238405	-0.259205	-0.0178847	0.270509	-0.17551	-0.626384	0.137281	0.0480781	0.299323	0.403667	0.521563	0.430355	0.481514	-0.409055	0.609411	-0.308818	0.275398	-0.147787	0.258335	-0.885621	0.504226	-0.016134	-0.363979	-0.418415	-0.09517	0.396312	0.936619	0.338579	-0.463307	0.524966	1.06418	0.25864	0.968244	0.209759	-0.35354	-0.231494	-0.159347	-0.418303	0.22118
neg-M259T149	-0.0610794	0.952121	-0.146596	0.154241	-0.282234	0.535915	-0.911543	-0.910942	-0.311828	-0.355538	0.480366	-0.259559	0.115886	0.602745	0.0379016	-1.10166	-0.0496258	0.520879	-0.492788	1.12778	-0.825623	0.259215	0.26935	0.172699	-0.15543	-0.279654	0.676917	-0.0998852	0.391261	-0.195687	0.424626	-1.8485	-1.21688	-1.54733	0.258185	0.471577	0.573421	-0.0274374	-0.172537	0.251877	0.439671	0.522595	-0.307368	-0.106099	0.974435	0.00940945	0.728619	-1.20784	0.340006
neg-M259T164	0.434562	-0.0584735	0.230231	0.351401	0.393216	0.327127	0.309543	-0.933965	-1.395	-0.34038	0.711741	0.857788	-0.20537	0.286205	0.824267	1.03401	0.0375078	-0.0418341	0.673936	0.205055	-1.12029	0.565281	0.681606	0.198932	0.0436994	0.0139813	-0.243347	-1.08419	-0.992492	-0.0950777	0.231557	-0.857013	0.0277673	0.657928	-0.104701	-0.529175	-0.385542	-0.0175731	0.509817	-0.431279	0.826041	0.133466	0.112803	0.147455	0.00760027	-2.00712	0.390086	-1.26318	0.492094
neg-M259T173	-0.825688	-0.793446	-0.409543	-0.211738	0.851776	-0.0435385	-0.755701	-0.399227	-0.691862	-0.464858	-0.0730489	1.84243	-0.885666	-0.318562	-0.218474	-0.0351464	-0.911194	0.762391	1.32946	-1.2004	1.02565	-0.467756	-0.247444	0.691822	0.0463162	-0.205797	-0.523522	-0.376851	-0.192588	0.317392	-0.110607	-0.227477	0.742398	0.504192	0.438529	-0.118605	-0.816939	0.305508	-0.0886033	-0.204353	-0.330252	0.714826	-0.328728	0.0984063	0.601147	-0.128219	-0.468194	0.325221	-0.678026
neg-M259T185	0.837208	-0.187818	-0.0900553	0.888533	-0.237531	0.147939	0.769216	1.12437	-0.357439	0.508511	-0.237913	0.172122	-0.328444	-0.250367	-0.118097	0.832627	-0.665117	-1.10255	0.417677	-0.503526	0.157	-0.816134	-1.02505	-0.314435	-0.671282	0.462259	0.654766	1.07732	-1.10205	-0.729486	-0.346445	0.25413	0.893984	-0.418681	0.534899	1.12704	1.07431	-0.648968	-1.91343	-0.137361	0.645827	-0.235319	1.1116	0.398803	-1.16154	0.923611	-0.175956	-0.554734	1.07463
neg-M259T225	-0.433525	0.141355	-0.0577691	0.811001	0.641851	0.223449	-0.230336	0.396238	-0.406952	0.776868	0.31395	0.405186	0.123592	-0.384146	0.465514	-0.0055239	-0.53269	0.793641	0.752635	0.937395	-0.57722	0.80951	-0.468968	-0.264013	-0.42674	-1.27705	0.410431	0.214296	-0.526234	0.427804	0.214947	0.177904	-0.133808	-0.275594	0.0166383	0.368669	0.534018	0.260948	-0.581087	-0.870232	0.537568	0.198089	0.677104	-0.235225	-0.323691	-0.129895	-1.03149	-1.06395	0.96434
neg-M259T44	0.828927	1.12555	-0.00955373	-0.113677	0.0644039	0.923712	0.457388	-0.470428	-0.721557	0.211313	0.458943	0.392335	0.311166	0.352892	-0.415469	-0.549612	-1.18532	0.483059	-0.526668	0.758183	-0.164647	0.299618	-1.40699	0.0805777	-0.252486	-0.838425	0.200617	-0.0968782	0.711558	-0.282689	0.323883	-0.102413	-0.0234663	-0.725819	-0.697706	0.648779	-0.638861	-0.335588	0.291469	-0.592723	-0.0705446	-0.922246	-0.184953	-0.600561	0.668595	0.150283	0.660246	-0.131511	0.45352
neg-M260T123	-0.106691	-0.41441	0.433173	-0.1522	-0.210136	-0.405309	-0.100611	-0.0648389	0.0840936	0.1303	-0.212695	0.191366	0.28756	-0.344046	-0.604613	-0.214331	-0.356333	0.327733	-0.270821	-0.191408	1.40359	-0.368241	1.69208	0.424895	-0.463283	0.443695	0.542464	-0.200275	-0.867417	-0.163944	-0.429932	0.144556	0.0913002	1.98986	-0.0224906	-0.236938	1.56828	-0.460957	-0.324611	-0.258827	-0.0560606	-0.43691	0.197791	0.116791	-0.476032	0.0866164	-0.156976	-0.151624	-0.392378
neg-M260T60_2	0.816044	-0.875874	0.780815	-0.0147475	-0.377637	-0.0750333	0.573527	-0.152304	0.948407	-0.374332	1.15269	-0.139401	0.215956	-0.271235	0.952156	0.143429	0.132195	-0.327446	-0.188549	-0.148819	0.22255	0.283715	0.0750055	-0.0595012	-0.180806	-0.542279	-0.262006	0.264397	0.395134	0.685224	0.162573	0.135039	0.729286	-1.40047	0.390703	-0.437659	-0.584505	0.348239	0.027696	-0.564698	-0.163449	-0.258846	-0.634196	-0.426505	0.725827	-0.30535	0.791813	-0.514965	-0.0803951
neg-M261T154	-0.864777	-1.38117	0.805593	-0.722353	0.0438264	0.137642	-0.690051	-0.0333159	0.0150094	-0.354635	0.20294	-0.46492	-0.677531	-0.740263	-0.249026	-0.430179	-0.587447	1.67675	-0.243432	-0.786588	1.28328	0.412754	1.76187	-0.213215	0.617002	0.0379745	-0.669647	-0.832211	-0.855036	0.0860542	0.165463	-0.640765	-0.311677	2.54835	1.19949	0.0129932	1.07808	-0.547421	-0.348063	0.351419	0.429736	0.43331	-0.714504	-0.119551	-0.510259	-0.275723	-0.0473464	-0.627092	-0.303407
neg-M261T161	-0.0815697	0.992353	-0.410594	-0.386094	-0.221654	0.0480712	-0.183438	0.200774	-0.308582	0.0393842	-0.538556	0.215833	-0.154959	-0.0504106	0.541199	-0.777428	0.767547	0.485934	0.349885	0.689637	-0.451372	0.876046	-0.196713	0.10609	0.259211	-0.370267	-0.731702	0.426214	0.389224	-0.86535	0.356172	0.4935	-0.0809832	-0.911924	-0.405011	-0.397527	-0.103896	0.519357	0.0435561	0.453234	-0.00743309	0.20895	-0.216164	0.0754719	0.692045	-0.962427	0.753174	-0.0421752	-0.518376
neg-M262T154	-1.10933	-0.676451	0.272554	-0.438431	-0.113454	-0.22968	-1.08239	-0.065825	0.0693611	-0.543297	0.0598344	-0.506783	0.270338	0.422842	-0.251498	0.662742	-0.805758	1.64749	-0.389206	-0.566671	1.07707	0.176002	1.63648	-0.366967	0.442561	-0.159838	0.177923	0.385601	0.140523	-0.335737	-0.386456	0.084731	-0.794583	2.30312	0.9344	-0.21273	0.886954	-0.419467	-0.0902257	-0.354846	0.327185	0.432765	-0.73284	-0.430105	-0.841738	-0.56937	-0.287364	0.334652	-0.509642
neg-M262T178	0.405404	-0.757654	-0.818878	0.9997	-0.101821	0.507179	0.653979	0.398861	-0.602285	0.249398	0.27212	0.817122	0.564147	-0.861203	-0.110464	0.250346	-0.822642	-0.913991	1.18707	-1.29453	-0.664164	-0.779244	-0.707436	-1.1737	-0.570523	1.25918	0.623069	0.611453	-1.14859	-1.15061	0.229323	0.342326	0.95679	-1.34979	0.301111	0.259944	0.804478	-0.668731	-0.48604	-0.0201027	1.04265	-0.111046	0.976851	0.0788296	-0.746923	0.774944	-0.0883855	-0.216967	1.11263
neg-M262T58	0.441499	-0.669537	-0.111915	0.289112	-0.0900397	-0.400648	-0.317412	-0.558874	-0.624463	-0.177114	-0.224579	-0.313439	-0.771907	-0.976918	1.2483	0.384394	-0.231091	1.11004	-0.0209291	0.340666	0.577809	-0.328676	0.360501	0.557571	-0.704153	0.0599612	0.218798	-0.586995	-0.758958	0.393666	-0.515128	0.436943	0.396079	0.345227	1.58064	-0.588565	0.306299	-0.761732	0.192556	1.13466	-0.470147	1.01181	-1.52368	0.723894	0.426206	0.546302	-0.278216	0.331839	-0.474847
neg-M263T177_2	-0.460118	-0.911892	0.0857196	-0.850221	-1.27405	1.70543	-0.469428	-0.116523	-0.544848	0.376136	0.119172	-0.919053	-0.105065	-0.306193	-0.374924	0.494869	-0.0557955	0.430431	-0.225708	-0.313298	1.01639	0.279171	0.855024	-0.0660001	0.286178	-0.0570302	0.50782	0.523855	0.0925623	0.697545	-0.247433	0.117314	-1.14095	0.176181	1.63635	-0.45264	-1.22702	-0.508051	0.403117	0.914381	0.105964	0.344583	0.338102	0.371182	-0.295041	0.238609	-0.723453	0.0306939	0.153654
neg-M263T208	0.156636	-0.176406	-0.331113	-0.619648	-0.357525	-0.145075	-1.08285	0.623733	-0.0224697	0.0785066	-0.359408	-0.976961	0.526566	-0.0555256	0.572567	-0.81114	-0.320774	-0.618842	0.243469	-0.391566	0.767584	0.353733	1.09573	-0.288957	-0.061456	0.570237	0.0954662	0.407388	-0.591731	-0.276712	-0.336022	-0.309687	-0.590025	1.09975	0.455512	-0.296927	0.433978	-0.360588	-0.841006	0.143417	0.768952	1.27829	1.20925	1.09145	-0.408174	0.0201329	-0.171382	-0.292455	-0.467011
neg-M264T174	0.252291	0.218489	0.0811661	0.123977	0.104963	0.248768	0.0302814	0.202792	-0.156002	-0.130508	0.171716	-0.339891	-0.0512485	-0.14865	-0.181333	-0.1986	-0.312321	-0.298524	-0.177889	-0.122603	0.590255	-0.209398	0.464062	2.79986	-0.247016	3.1377	-0.505028	-0.102179	0.54005	-0.992694	-0.103197	0.182003	-0.003629	-0.201197	0.228309	-0.248237	-0.38025	0.307078	-0.200709	-0.645196	-0.219714	-0.433996	-0.132854	-0.398956	-0.489688	0.0109941	0.0101211	-0.108445	0.54561
neg-M265T314	1.11886	-0.7476	1.12849	0.537776	-0.333618	0.815496	-0.79981	0.637659	0.310343	-0.426308	1.73516	-0.530359	1.61796	-0.710574	-0.553667	-1.34943	-0.716192	1.1767	0.088628	-0.816848	-0.434977	-0.68338	-0.382309	2.20874	-0.544825	-0.60711	1.32427	-0.64412	-0.696345	0.453879	-0.484572	-1.2018	0.465371	-0.842009	-0.583176	0.738686	0.438011	-0.649751	-0.778468	-0.884464	1.12742	-0.347935	-0.186586	0.946721	-0.361742	0.750932	-1.01185	-0.79284	1.69888
neg-M265T46	-0.769523	0.0949328	-0.459705	-0.534939	1.05146	-0.688058	-0.582879	0.45087	0.91816	-0.42646	-0.689559	-0.440249	-0.351092	0.697036	-0.284099	-0.118311	-0.750777	0.0924932	0.911613	-0.662812	0.552196	0.237483	0.884056	-0.037004	-0.73431	0.970144	-0.452058	-0.629364	-0.0530342	0.15509	-0.698352	0.594308	-0.290777	1.35258	0.775691	-0.64189	0.443959	-0.583241	-0.270554	0.688433	0.715296	0.966899	0.636804	0.950672	-0.447736	-0.766577	-0.0952128	-0.446282	-0.408115
neg-M265T59_1	0.0788526	-0.44266	1.74322	0.234112	0.0029229	-0.0329769	-0.124981	-0.0319129	0.0941759	-0.349944	-0.375365	-0.211508	-0.732414	0.260289	0.160267	0.0242768	-0.0213753	-0.0124067	-0.617682	-0.312588	2.16824	0.888527	1.77389	-0.382009	-0.191024	-0.590896	-0.160928	0.4624	-1.77545	-0.263698	-1.14674	0.359221	0.319147	-0.566092	0.281751	-0.212173	-0.548343	-0.180965	-0.337431	0.295782	0.428959	0.00757837	0.179125	-0.302976	0.405359	-0.198411	-0.187946	0.148782	0.0862424
neg-M266T141_1	0.237707	2.04653	0.0353654	-0.481929	0.188677	0.119684	-0.327479	-0.188223	0.170941	0.00491042	-0.501937	-0.292075	0.969141	0.936635	-0.581075	-0.807796	-0.143425	0.312244	0.345941	-0.658481	-1.48307	0.207841	-0.257058	-0.173893	0.551951	-0.0266897	1.19118	-0.425064	1.73719	-1.07221	0.0419326	0.247352	-0.43815	-0.775363	0.277936	0.202738	-0.360062	0.0465487	-0.581957	-0.628091	0.0579403	0.205412	0.236233	0.1553	0.0772994	-0.0583094	0.434533	0.0179809	-0.79831
neg-M266T183	0.137689	0.488141	-0.121923	0.254446	0.326358	0.007042	0.923467	0.0234965	-0.214595	0.654406	-0.0528156	-0.272347	-0.384724	-0.436044	-0.271067	1.28934	-0.802206	0.0125225	-0.266344	-0.42664	0.0319516	-0.859406	-0.28447	-0.486404	-0.646859	0.075557	-0.510848	0.270433	-1.14229	0.467854	-0.286361	0.251802	-0.401834	-0.18096	-0.292119	-0.33434	-0.607153	0.86885	-0.12543	0.119819	-0.569031	0.103407	2.6383	-1.52075	0.0120089	0.210228	-0.337544	0.584705	0.605582
neg-M266T54	-0.757362	0.385946	0.719472	-0.614813	0.178555	-0.447207	0.365277	-0.43288	-0.646519	-0.0478747	0.579447	-0.47947	-0.181023	-0.0747154	0.110514	-0.57887	0.663564	-0.0140233	0.196731	0.0124579	-0.759851	0.188539	-0.0798618	-0.151218	1.05977	-0.914649	-0.305042	0.323884	0.302749	-0.461035	0.20173	-0.756345	-0.0425346	0.244396	-0.0915784	0.172007	0.727559	0.487424	-0.617451	0.413758	0.727643	-0.133816	0.54036	0.216526	-0.245107	0.294166	0.343487	-0.50909	0.259266
neg-M266T58	-0.601329	-0.275518	1.39767	0.759431	1.05995	-0.45638	-0.833661	0.696726	0.595289	0.938715	-0.495473	0.690352	-0.74884	-0.583627	1.0419	-0.316164	1.34123	-0.413151	1.05298	-0.662623	1.01538	-0.735496	1.04373	0.842361	-1.11464	0.522423	-0.778435	1.1551	-0.532262	-0.355983	1.05116	-0.8035	-1.11673	-0.718669	-0.873323	-0.308835	1.37597	-0.91088	-0.719625	-0.661489	-0.773144	0.858128	1.28361	-0.646196	-0.764078	-0.311938	-0.49822	-0.965698	-0.187009
neg-M267T141	0.949255	0.429037	-0.639144	0.585869	0.109915	0.743345	-0.220201	0.674905	-0.388776	0.447955	-0.185142	-0.236018	0.271674	0.339537	-0.383588	0.372908	-1.43993	-0.511341	0.890482	-1.08699	0.0182909	0.315391	0.35367	-2.05392	-0.127605	-1.96887	0.788014	-0.145443	-0.593445	-0.0455134	0.125605	-0.160898	0.362049	-0.100512	0.000976141	1.12108	0.190717	-0.56901	0.506659	-0.371756	-0.045521	0.781959	0.675302	-0.929096	-0.388742	0.28022	-0.640948	0.273486	0.718772
neg-M267T157	0.124266	-0.159098	-0.465672	0.0147062	-1.23577	0.362678	-0.198798	0.472615	0.344431	0.804863	0.242362	-0.355992	-1.59123	0.213791	-1.05015	0.285554	-1.01007	-0.461509	-0.530803	-0.00182431	-0.0500669	-0.00476633	0.139408	0.28022	0.912487	0.102173	0.106883	-0.0440776	0.22592	1.36393	0.446785	0.880159	-0.359021	-0.145461	0.0320543	0.14711	0.0494085	-0.590511	-0.094135	0.121006	-0.266466	0.386335	-0.980426	0.92134	-1.13738	0.461401	-0.1691	0.132189	0.116246
neg-M267T179	-0.0688835	0.177599	0.11633	-0.885796	-0.181831	0.681504	-0.142706	0.736629	-0.227695	-0.0922498	-0.00520835	-0.291334	-0.0833465	-0.115613	1.97121	-0.0228876	-1.07356	-0.576276	-0.97068	-1.01045	-0.481024	-0.0805568	-0.347394	-0.243943	-0.13545	-0.621006	-0.153204	-0.061723	0.376407	0.0122924	2.78939	0.191839	-0.413594	-0.706075	-0.0574835	-0.276304	-0.482981	-0.606784	-0.18175	0.36669	-0.218053	0.062013	0.773751	0.0612064	0.291152	-0.241201	-0.0689308	-0.161752	0.0934858
neg-M267T189	-0.110168	-0.0830801	0.263518	-0.540186	1.73778	0.172471	-0.538544	-0.259201	0.140076	-0.0943871	-0.573802	-0.552629	0.346976	0.657233	-0.479661	-0.79736	0.00695881	1.08574	-0.161248	0.491924	-0.466063	-0.664824	-0.769328	0.853127	-0.261403	-0.305714	0.128253	-0.29075	0.185251	1.62706	-0.383922	0.389089	0.200057	-0.158626	-0.065438	0.341801	-0.251748	-0.357904	-0.473547	0.625826	0.0173576	-0.154232	-0.603042	0.183837	0.185946	0.315289	-0.0423129	0.140045	-0.754114
neg-M267T233	0.585446	0.445052	-0.0134137	-0.666542	-0.337061	0.180311	-0.159139	0.901443	0.0116361	0.325615	-0.307493	0.0322076	0.348797	-0.0440263	0.984575	-0.698902	0.265357	0.0385903	-0.0591758	-0.261145	0.476159	0.298551	-0.179035	-0.577255	0.482757	-0.130991	0.388494	0.835419	0.32992	-0.448472	-0.337382	-0.0895936	0.412323	-0.33676	-0.294905	0.172762	0.0836138	0.117969	-0.655183	-0.0561891	0.167147	0.890827	0.864708	0.238363	-0.900343	0.883104	-0.720441	-1.55697	0.208055
neg-M267T52	-0.89161	0.454213	-0.638767	-0.513876	0.670359	-0.29743	-0.484732	0.396647	0.693668	0.0187677	0.265583	0.482136	0.244523	1.79154	-0.269021	-1.46731	-0.594357	0.693046	-0.505149	-0.651094	-0.223834	0.101299	0.18326	-0.844552	0.648707	0.335275	0.542394	-0.905059	-0.72841	0.052465	-0.0268329	0.303332	0.616356	-0.0986668	0.509927	0.386404	0.843837	-0.714081	-0.408498	-0.511697	0.980845	0.360638	0.744593	0.40083	-0.590469	0.506544	-1.24769	-0.309086	0.00377636
neg-M267T60	0.858594	0.105919	0.140769	0.287553	-0.171887	0.73392	0.345936	0.713465	-0.133854	0.180676	-0.41566	-0.646227	-0.0575795	-0.240999	-0.445977	0.603261	-0.906211	-0.788185	0.800843	-0.758683	0.133176	-0.00940772	0.129486	-0.761296	-0.310177	-0.828606	0.547834	0.534846	-0.483685	0.596491	-0.320309	0.529444	0.356722	0.0526206	-0.203617	0.828133	-0.398393	-0.234659	0.418099	-0.689321	-0.583821	0.251403	0.518366	-1.00303	0.118016	0.204167	-0.45914	0.467031	0.701439
neg-M268T142	0.949587	0.257731	-0.547596	0.444584	-0.000518572	0.651526	-0.254955	0.607755	-0.170319	0.436016	0.0702124	-0.284621	0.124118	0.20866	-0.169574	0.336357	-1.47157	-0.577866	0.821512	-0.758593	0.163824	0.187607	0.140802	-0.686815	-0.220105	-0.565579	0.673492	0.0152645	-0.808382	-0.261631	0.00365783	0.116173	0.271347	-0.39788	-0.197921	1.05881	-0.0840173	-0.893665	0.365517	-0.276541	-0.316126	0.628932	0.579184	-0.343957	-0.285342	0.221801	-0.565118	0.266312	0.605794
neg-M268T193	-0.67359	0.509685	-0.323218	-0.38483	0.471689	0.910133	-0.448123	-1.19659	0.933529	-0.441805	0.496954	-0.884051	0.460791	1.24513	0.347553	-0.407331	-0.0282841	0.546005	-0.253325	-0.582773	-0.455008	0.208388	2.11809	1.35106	0.592091	-1.06075	-0.773603	-0.511333	0.831145	0.973598	-0.43852	-0.477909	-1.29444	0.935163	0.102456	-0.370933	-0.575985	0.227942	-0.32316	0.957859	-0.847078	1.10867	0.473654	0.159932	-0.484898	-1.1979	0.0998503	-0.170138	-0.415294
neg-M268T51	0.485553	0.119112	-0.0359524	0.491825	-0.425648	0.555025	0.797581	-0.0175483	-0.796814	0.277494	0.0968531	0.599279	-0.427766	-0.132875	-0.406284	1.00635	-0.160567	0.41808	0.205588	0.300179	-0.573192	-0.247869	-1.14509	-0.407711	0.583484	-0.575403	-0.256629	0.835106	0.141454	0.332905	-0.349918	-0.136577	0.641748	-0.296136	-0.550806	0.676835	-1.12293	0.177218	0.36778	-1.19903	-0.464796	-1.5798	-0.667835	-0.496514	-0.244628	0.904489	0.337265	0.641896	0.821967
neg-M269T154	0.125402	-0.152768	0.982007	0.162935	0.306491	0.153425	-0.602333	0.980682	0.910722	0.339235	-0.641868	0.0983627	-0.279967	-0.0456353	-0.663282	0.267831	0.142725	-0.998231	0.392745	-0.241092	-0.558728	0.456156	-0.224592	0.0843518	-0.73078	-0.00160079	-0.876832	1.10736	-0.475147	-0.587471	0.259815	1.24232	-0.0291066	-1.39027	0.999097	-0.516234	-0.481227	0.178233	0.241382	0.481775	-0.270697	-0.329416	0.428198	0.591584	-0.0950753	-0.0787795	-0.355273	0.777627	-0.0557587
neg-M269T166	-0.425809	-0.381556	0.24893	-0.0288017	0.479128	0.562803	0.222361	-1.05567	0.272407	0.0925748	0.0519151	-0.5446	1.07069	-0.112409	-0.0145301	0.237646	0.264263	-0.423956	-0.21617	-0.66402	-2.58896	0.47204	-0.159261	-0.452599	0.611572	0.256301	0.111217	0.553836	-0.025843	0.362506	0.708899	0.431004	-0.146284	-0.559498	-0.111209	-0.106732	0.264559	0.182617	0.27733	-0.110953	0.0876527	0.658623	-0.362991	0.119338	0.211283	0.153076	-0.237176	-0.888372	0.0591231
neg-M269T180	-0.271127	0.903302	1.03385	-0.952215	0.108423	-0.0537006	-0.537526	0.234967	-0.314363	-0.336841	0.874603	-0.794833	-0.443511	-0.110168	0.810371	0.150214	1.97507	-0.0832782	0.705327	0.239718	1.18668	-0.661672	1.49622	0.427687	-0.635325	-0.633885	-1.29755	0.240738	-0.735259	1.59045	-0.217743	-0.505484	-0.483553	-0.733508	-0.279108	-0.169892	1.75241	-0.298756	-0.498062	0.705143	-0.1441	0.589423	-0.596617	0.591504	-0.872518	-0.757782	0.467241	-0.982239	-0.690835
neg-M269T188	-0.221938	-0.770042	1.12726	-0.119086	-0.0956975	1.1377	0.96165	1.41472	1.29164	1.00529	-0.575911	-0.0825626	-0.765663	0.0250916	-0.0871521	0.701524	-0.572357	-1.01683	-0.438266	-0.332574	-0.00157412	-0.550455	0.235203	-0.701072	0.227011	0.29892	-0.334929	1.53461	-0.780525	0.201346	0.6744	1.70045	0.430963	-0.965549	-0.557229	-0.886728	-0.717399	0.0550275	0.347244	-0.528515	0.0821468	-1.0003	-0.0634871	-1.17451	-0.293347	-0.23137	0.066567	1.03179	0.333964
neg-M269T191_2	0.210797	-0.0749916	0.0611991	-0.409415	1.24483	-0.212752	-1.29993	0.025947	-0.0675281	0.0844345	-0.302095	0.177284	-0.447649	-0.0116216	-0.984055	-0.667245	-0.550748	-0.0691879	-0.231252	1.16408	-0.385155	-0.216073	-0.846109	-0.0154085	-0.71549	0.830207	0.391413	-0.02954	0.222534	1.35771	-0.0658617	0.046716	0.937918	-1.19338	-0.403832	0.478705	0.520586	0.0439318	-0.256143	0.722966	0.023305	0.28024	-0.185939	0.407609	0.891212	-0.189725	0.429842	0.303602	-0.599812
neg-M269T300	-0.326946	-0.567178	-0.081578	0.142319	-0.473812	-0.188898	-0.532957	-0.300628	-0.527394	0.999126	0.27194	-0.572645	0.331079	-0.42121	-0.49087	-0.56445	0.375268	-0.441261	-0.371465	0.482045	-0.960228	-0.0206984	-0.655301	1.08132	1.51976	2.31051	0.0370135	0.0579874	0.437955	0.118962	0.0448344	0.12782	0.670609	-0.326735	-0.908065	-0.373717	-0.659446	0.442806	0.75608	-0.096313	0.191969	-0.309626	0.106174	-1.01285	0.852299	-0.335422	-0.102103	-0.720349	-0.294022
neg-M269T317	0.052871	-0.561902	-0.652094	0.571668	-0.402362	-0.11977	-0.523201	-0.17329	-0.284855	1.00026	-0.361226	0.171655	0.641252	-0.18527	-0.246432	-0.554198	0.243597	-0.485406	-0.167503	0.32479	-0.378279	0.108826	0.0182309	0.519919	0.890018	1.51247	-0.422017	0.454585	0.00229472	0.585484	-0.00355325	-0.455091	0.409046	-0.308987	-0.735132	-0.147801	-0.402661	-0.120289	-0.0637262	-0.206882	0.367939	-0.360834	0.295017	-0.783887	0.479473	0.113813	-0.418967	0.153967	-0.0211757
neg-M269T350	-0.738456	-0.664902	-0.454086	0.498073	-0.216966	-0.309216	-0.118831	-0.359485	-0.0538778	0.811589	-0.396172	0.495671	0.273884	-0.608628	-1.22477	-0.263066	-0.378801	-0.475823	-0.321041	-0.669724	-0.0140979	0.0021133	-0.402534	0.443047	1.0955	1.06722	-0.0669726	0.197956	0.40613	0.00139333	0.299264	0.147836	0.438082	-0.32236	-0.126816	0.152426	0.203972	0.528436	0.389954	0.00825592	0.419671	-0.0399894	0.271282	0.109294	1.005	0.561855	-0.71645	-0.239552	-0.367262
neg-M271T149	0.408026	-0.495881	1.16161	0.24981	0.153118	0.712686	0.251114	1.2999	0.928275	0.477965	-1.31278	-0.610242	0.151933	-0.736584	-0.0328493	-0.0537332	0.0734217	-0.536696	0.425296	-0.2101	-1.04419	0.303058	-1.67826	0.229707	-0.176684	0.420847	0.253498	1.38319	0.00707264	-0.35978	-0.154539	1.49632	-0.0167856	-0.246526	-0.281703	-0.221251	0.150491	0.0791774	0.201405	-0.427398	-0.436537	-0.191008	-0.114809	-0.127164	-0.578086	0.191469	0.289155	1.02251	0.618091
neg-M271T185	0.549619	0.479124	-0.755739	0.345254	-0.293277	0.16185	-1.32509	-0.327964	0.240833	0.192849	0.398213	0.49449	0.14683	0.44762	-0.0329229	-1.07898	-1.02533	1.13371	0.258474	-0.227081	-0.899767	0.157309	-0.567013	-0.240128	-0.931013	0.725484	0.798904	-0.0639698	-0.411863	0.816219	0.134967	-0.263764	1.05772	-2.15299	-0.615829	1.50214	-0.144857	0.043053	0.181419	1.02119	-0.0126525	-0.569238	-0.00296513	0.0458237	1.27603	0.389729	-0.152884	0.45724	-0.325445
neg-M271T200	-0.439877	-0.653235	1.7194	-0.55151	0.18778	-0.165276	0.758426	-0.255206	-0.700412	0.00247072	1.26906	-0.541106	-0.330049	-0.357244	-0.1517	-0.255102	2.34989	2.00656	-0.476519	-0.789587	1.65416	-0.434734	0.0192049	-0.456086	-0.431027	-0.277963	-0.62974	-0.459155	-0.607275	1.22603	-0.470402	-0.50784	0.125033	-0.433861	0.504007	-0.559407	0.385393	-0.892176	-0.493675	0.0970945	-0.0927854	-0.512017	-0.104472	0.762135	-0.595272	-1.48891	0.965796	-0.171033	-0.242773
neg-M271T289	-0.777939	-0.697035	0.397268	0.434061	-0.332416	-0.214174	-0.933637	-0.649861	-0.629051	1.45607	1.17534	-0.546879	-0.574972	-1.15088	0.462769	-0.59176	0.818821	0.390736	-0.0945691	0.193175	-0.618687	0.396829	0.566087	1.17603	0.280168	0.293382	-0.755239	-0.944323	0.489982	0.562997	0.35875	-0.176906	-0.351924	1.09516	-0.344838	-0.153635	-0.538791	-0.288643	0.754628	-0.0678453	1.6101	-0.450954	-0.312288	-0.776889	0.800157	-1.21929	0.370261	-0.470751	-0.221119
neg-M271T317	-0.351225	-0.449672	-0.0115403	0.670559	-0.190857	0.0422383	1.39366	-0.512591	-0.688463	1.39954	0.645819	0.239824	-0.700611	-1.13633	0.301313	0.253094	0.59949	-0.0141554	-0.188251	0.0382519	-1.26429	0.512459	0.211774	0.201132	0.158213	0.147907	-0.527192	-0.246419	-0.0585218	-0.566367	0.0806338	-0.546293	-0.251215	0.801851	-0.639812	0.0194183	-0.578738	-0.577822	0.367479	-0.337439	1.1393	-0.635169	-0.404496	-0.574441	0.341919	0.806437	0.347606	-0.19409	0.422375
neg-M271T330	-0.448871	-0.616284	-0.00668749	0.283869	-0.417384	-0.339997	-0.0532884	-0.519555	-0.210213	1.12726	0.748061	-0.301224	-0.555134	-0.991488	-0.542843	-0.21441	0.700881	1.01938	-0.0384608	-0.0551485	-1.4578	0.251691	0.478191	-0.248232	0.0899022	0.226263	-0.469684	-0.431119	0.12884	-0.328359	0.185492	-0.446376	0.0972754	0.92164	-0.533652	-0.125132	-0.462571	-0.444872	0.478623	-0.227769	2.01089	-0.599781	-0.378327	-0.666977	1.36242	-0.243091	0.0904439	0.401156	0.0471469
neg-M271T358	-0.804125	-0.859925	-0.0611932	0.618263	-0.357754	-0.107178	0.199747	-0.398894	-0.881774	-0.156431	-0.00961487	-0.0225502	0.481229	-0.191609	-1.08007	1.00842	0.394036	0.362244	-0.0857673	1.41813	-0.697179	-0.126002	-0.241001	0.299833	-0.179269	-0.606749	-0.172757	-0.60185	0.90068	1.15858	0.122216	-0.769835	1.32222	-0.0664756	-0.115327	-0.414628	0.111198	1.21199	-0.144112	-0.548544	-0.34344	-0.494876	-0.163676	-0.158131	-0.2487	-0.479819	0.913314	-0.369496	0.081425
neg-M271T379	0.129019	-0.906974	-1.27283	1.01136	0.153469	0.334722	0.656398	-0.0681712	0.68846	-0.169678	-1.75796	0.405817	0.121571	0.770671	-2.02943	0.321003	-0.754671	0.0340669	0.680129	-1.06122	0.397497	0.349219	-1.42419	-0.0502381	-0.283044	-0.42996	0.316619	0.265672	-1.10946	0.82661	-0.25329	0.112328	0.256436	-1.92837	-0.0116764	0.372339	0.184936	0.0954512	1.06161	0.117061	0.766029	0.509324	-0.0573803	0.198275	0.640238	0.582175	-1.15744	0.31647	0.457887
neg-M271T414	-0.204658	-0.932388	-0.473254	1.0908	0.0521602	0.678714	0.457547	-0.368803	0.305726	-0.356864	-0.650534	0.385154	0.00329766	0.482151	-1.80604	0.421258	0.010915	0.222089	0.723774	0.961408	-1.28191	0.27782	-0.921189	-1.07551	-0.504569	0.0247294	-0.0721986	-0.103609	-0.829413	-0.248347	-0.376385	0.0149214	0.673604	-1.43616	-0.25268	0.270282	0.238671	0.367724	1.22174	-0.0608551	0.820782	0.262139	-0.287642	-0.0707514	0.197548	0.274288	0.0304927	0.161634	0.224344
neg-M272T184	0.529869	0.458039	-0.667685	0.339144	-0.281216	-0.0469502	-1.24902	-0.254801	0.246796	0.17272	0.354897	0.488961	0.210915	0.382076	-0.0744076	-0.347791	-0.955377	1.09411	0.319183	-0.137713	-0.430991	0.135589	-0.519905	-0.296835	-1.27788	0.653447	0.761135	-0.029885	-1.52486	0.798227	0.0645846	-0.34176	1.00126	-0.620995	-0.615701	1.44595	-0.201581	0.0713672	0.249305	0.96893	-0.05779	-0.637265	-0.0448334	-0.0645003	1.23655	0.429806	-0.246951	0.427437	-0.371993
neg-M272T199	-0.26775	-0.758241	0.246292	-0.549325	-0.68908	0.403519	-0.00913509	-0.207256	0.469947	-0.357486	1.30751	-0.100693	0.27693	0.325268	-0.790516	0.371519	0.991604	-0.111577	0.0872372	-0.8778	0.424423	-0.700456	1.06065	-0.42069	-0.0314305	-1.38039	-0.880559	-0.428273	1.71578	0.964045	-0.555219	-1.0514	-0.581818	-0.400751	-0.832717	-0.357406	1.03363	-0.0762493	1.31456	1.146	-0.211221	0.0869741	-0.704542	0.239514	-0.778614	0.546478	0.376513	0.632179	-0.66846
neg-M272T289	-0.777517	-0.613718	0.361115	0.422379	-0.380249	-0.212501	-0.867953	-0.683438	-0.618442	1.41983	1.10888	-0.594728	-0.597137	-1.20152	0.453976	-0.610781	0.762484	0.354044	-0.0878659	0.150999	-0.521982	0.36829	0.612124	1.0883	0.287249	0.296444	-0.729706	-0.91627	0.447916	0.560755	0.359794	-0.238065	-0.328193	1.10067	-0.302425	-0.192525	-0.509232	-0.301724	0.738759	-0.0762303	1.55208	-0.459127	-0.306181	-0.698155	0.80509	-0.691629	0.364924	-0.518679	-0.246795
neg-M272T358	-0.739341	-0.870592	-0.0750231	0.811595	-0.321075	-0.0938148	0.206584	-0.392302	-0.935034	-0.0948397	-0.0412925	-0.0335113	0.46875	-0.170524	-1.03258	0.982632	0.376164	0.381897	-0.0811951	1.3432	-0.770309	-0.105763	-0.17556	0.319612	-0.16987	-0.646769	-0.147274	-0.548737	0.821516	1.15884	0.144541	-0.839311	1.1645	-0.339319	-0.139524	-0.347439	0.0793471	1.16967	-0.12508	-0.450557	-0.346156	-0.489504	-0.114254	-0.233262	-0.164245	-0.319199	0.891047	-0.375084	0.0738458
neg-M272T379	0.118918	-0.852105	-1.2284	1.00487	0.139156	0.30609	0.648497	-0.0729533	0.679143	-0.135081	-1.68686	0.407206	0.102906	0.749847	-1.93469	0.293734	-0.691927	0.0250217	0.666975	-0.985167	0.376633	0.379483	-1.28945	-0.0403711	-0.296951	-0.371767	0.293147	0.229932	-1.02996	0.814588	-0.168409	0.0982417	0.230339	-1.9106	-0.0299804	0.373492	0.17177	0.0650567	1.04992	0.129006	0.752959	0.492797	-0.0867379	0.186393	0.619565	0.5571	-1.48845	0.303532	0.437709
neg-M272T61_2	0.856555	-0.510195	0.737455	-0.00677799	-0.417444	0.347355	0.704725	0.719693	0.634369	0.129829	0.406357	-0.791483	-0.425806	-0.884101	0.618652	0.446231	-0.0902986	-0.594135	0.795604	-0.376547	0.884537	-0.405413	-0.561145	-0.287077	0.288923	0.148387	0.0539069	0.917407	0.170922	0.155976	0.130056	0.924899	-0.0652581	-1.31048	-0.234587	-0.00401423	-0.534453	-0.208155	0.108962	-0.0393213	-0.379619	-0.685343	0.204514	-0.148282	0.0780941	0.58503	-0.292112	0.517176	0.0835059
neg-M273T139	0.771261	1.23446	0.102722	-0.177445	0.109644	0.461882	0.00744178	0.45468	0.0505278	0.361944	0.805689	-0.195585	0.465286	0.552232	-0.693638	-0.216012	0.139315	-0.336417	0.286432	-0.0869624	-0.717069	-0.0737042	-0.833571	-0.48389	0.0129824	-0.602551	0.770498	0.512131	1.07382	-1.45395	1.19621	0.389035	0.171894	-1.28755	-0.476515	0.888967	-0.126037	-0.353025	0.232466	-0.508878	-0.345337	-0.927719	-0.218281	-0.788192	-0.259178	0.106937	0.501877	-0.299044	-0.00280607
neg-M273T380	0.0818745	-0.836852	-1.25566	1.00444	0.143239	0.280451	0.650992	-0.0933471	0.659988	-0.149788	-1.57427	0.436317	0.0841761	0.717178	-2.08332	0.28652	-0.72153	0.0567339	0.647646	-0.874339	0.356856	0.352797	-1.35879	-0.0386997	-0.261365	-0.381885	0.273424	0.227161	-1.32973	0.819363	-0.1623	0.100748	0.236932	-1.41519	-0.0384197	0.333504	0.188772	0.042211	1.06	0.152225	0.777821	0.484416	-0.0968132	0.155813	0.632158	0.533756	-1.42596	0.294296	0.442702
neg-M273T42	0.254584	0.340046	0.103546	-2.18227	0.204613	-0.108831	-0.031735	0.362545	0.0386968	0.319862	0.238191	-0.0841393	0.69188	0.322188	0.334743	-0.803291	0.103596	0.0273015	-0.162879	-0.161492	0.087682	0.364894	0.0524685	0.582202	-0.119615	-1.19714	0.216129	0.0394422	-0.279469	0.543187	0.342906	-0.153874	-0.0903521	0.137383	0.420699	-0.031336	0.457006	0.63544	-0.813146	0.611107	0.330939	0.0228972	0.59535	-0.0444284	0.390502	-0.544744	0.00655027	-0.309	-1.20719
neg-M273T547	-0.654913	-0.125557	-0.250457	-0.964736	-0.127435	-0.71808	-0.724113	-0.990454	0.570103	-0.465303	0.359741	-0.585727	0.291894	0.808042	0.199424	-0.476838	0.12902	0.136144	-0.307807	-0.296446	-1.10071	-0.173944	0.517735	0.0738694	0.823224	0.0491122	0.25082	-0.612526	0.308248	-0.963117	-0.3097	0.179953	-0.27489	0.614373	0.676626	-0.402497	-0.209339	0.481106	-0.451067	0.297494	-0.252927	0.326047	0.32649	0.137364	-0.215127	-0.105564	0.817043	1.83118	0.123859
neg-M274T147	0.516108	0.319672	-0.63141	1.32801	0.803686	0.349718	0.0298375	0.462615	-0.108908	0.781242	0.229525	0.277637	-0.35141	0.583269	-0.54595	0.256921	-1.01104	-0.44155	0.141041	-0.529912	-0.65725	-0.216356	0.726317	-0.492655	-0.0236438	-0.423094	-0.315319	-0.231584	-0.301803	-0.535843	0.734446	-0.156291	0.331541	0.145173	-0.695199	1.161	0.785604	-0.547218	-0.791335	-0.256163	0.18664	0.451309	0.386866	-0.590355	-0.281749	0.19827	-0.682185	-0.793036	0.723326
neg-M274T42	0.286508	0.468455	0.0758857	-2.16705	0.194248	-0.116296	0.0587373	0.395655	-0.00359639	0.299274	0.207419	-0.0986062	0.665471	0.328565	0.341935	-0.813503	0.0886926	0.00689174	-0.182171	-0.178528	0.0934176	0.310908	0.0137203	0.57798	-0.143081	-1.19774	0.26869	0.0414158	-0.304175	0.509751	0.451117	-0.148815	-0.107398	0.17271	0.392954	-0.0365389	0.425988	0.626565	-0.820037	0.602785	0.323236	0.15346	0.556323	-0.0981933	0.470156	-0.558102	-0.00368709	-0.323733	-1.22356
neg-M275T144	-0.0572676	-0.323813	0.761751	-0.502298	-0.00539509	0.61039	-0.602498	1.04115	0.859337	0.131543	-1.00168	0.116446	-0.52462	-0.736138	-0.234433	0.459583	-0.39762	-0.384495	0.57452	-0.14595	-0.583569	-0.133152	0.0657378	0.176227	0.0817945	0.130044	-0.177397	1.31225	-0.867354	0.399605	-0.547343	1.26498	-0.0300036	-1.03558	-0.138162	-0.405438	-0.597562	0.0079696	0.037679	0.0208741	-0.791948	-0.498089	0.22027	-0.212432	0.639304	1.28601	-0.244304	0.705744	0.451416
neg-M275T164	-0.377104	-0.610202	0.11187	-0.533472	-0.334772	-0.101693	-0.471648	-0.484428	-0.122445	-0.243943	-0.161133	1.30771	-0.234493	-0.459051	-0.484271	0.261043	-0.385353	1.04656	0.228422	-0.444271	2.57946	-0.119468	0.376268	-0.414769	-0.906433	-0.0282879	-0.393581	-0.28998	-0.0402185	2.8207	-0.409868	-0.333319	-0.201938	0.754514	0.170042	-0.486866	0.363566	-0.255058	0.200943	0.207669	-0.168914	0.074275	-0.431213	-0.00272838	-0.432646	-0.151555	-0.436881	-0.18197	-0.404814
neg-M275T180_2	0.155339	0.700797	-0.410644	-0.515331	-0.0686547	-1.74676	-0.108728	-0.526607	0.365656	-0.0495577	0.361464	0.00869256	0.422535	0.941004	-0.716253	0.617515	0.784029	0.163597	-0.398526	0.386775	-1.32047	0.556666	0.139347	-0.501028	1.06899	-0.197513	-0.601215	0.120888	-1.56208	0.134284	0.12646	0.906914	0.0177266	0.368024	-0.882297	1.06685	0.48678	0.438803	0.146175	0.231054	0.12707	0.42271	-0.774127	-0.0617108	-0.905075	0.262383	-0.167871	-0.0158416	-0.819738
neg-M275T42	0.277879	0.517219	0.0563317	-2.1649	0.212291	-0.100239	-0.0325405	0.393596	0.0336017	0.278912	0.224258	-0.0889358	0.684027	0.344625	0.217933	-0.817177	0.121	0.0384791	-0.161336	-0.139112	0.133783	0.331821	0.010665	0.514583	-0.109198	-1.19216	0.138575	0.0353258	-0.344573	0.496629	0.46912	-0.133614	-0.0951514	0.195564	0.409146	-0.0351571	0.446844	0.610168	-0.809364	0.616097	0.334541	0.186949	0.573302	-0.0847415	0.392111	-0.514132	0.0067165	-0.330967	-1.22185
neg-M275T58_1	0.386943	0.620354	0.161805	-0.156996	-0.553457	-0.142684	-0.381742	0.336946	-0.0707505	-0.0553005	-0.19324	0.290648	-0.594916	0.216147	-0.426648	0.168881	-0.327981	0.177434	-0.0817202	0.9518	-1.06801	0.235868	-0.745317	0.457893	-0.210432	0.0701662	0.438498	0.826675	0.398145	-0.845391	-0.0224713	0.781061	0.128843	-0.342745	-0.33093	0.0713391	-0.405234	0.0157079	0.121092	-0.466915	-0.067323	-0.0470002	-0.333372	-0.509055	0.65636	0.200904	0.0557585	0.229699	0.275836
neg-M276T42	0.229876	0.395698	0.0863897	-2.07187	0.306166	-0.150166	0.0436159	0.354892	-0.000735952	0.232783	0.229982	-0.0736284	0.698897	0.327836	0.215529	-0.859781	0.108502	-0.00168529	-0.11896	-0.135854	0.120742	0.341191	0.0602165	0.557707	-0.234813	-1.15913	0.0674224	0.0736188	-0.371785	0.553018	0.468021	-0.143564	-0.0721804	0.130227	0.429106	-0.0358401	0.424964	0.633817	-0.905453	0.604441	0.322122	0.149733	0.583492	0.0512304	0.46515	-0.548051	-0.0257614	-0.30847	-1.14044
neg-M277T146_2	0.321587	0.640283	0.617936	-0.317647	-0.802069	0.378879	-0.411951	1.14417	0.503438	-0.172559	-0.377165	0.171923	-0.407373	0.0176992	0.539114	-0.362403	-0.671041	0.0788366	-0.423693	-0.178541	-0.728165	-0.272382	-0.28384	0.731546	0.0540901	-0.401411	-0.0915387	0.973354	0.304562	0.345808	-0.0188993	0.932843	-0.490886	-0.718591	0.0964635	0.201026	-0.22655	-0.0882876	-0.206035	0.194894	-0.141549	-0.0480504	-0.46187	0.210552	0.564739	0.136278	-0.0810952	0.564288	0.174449
neg-M277T148	0.528815	0.527682	-0.0760835	-0.499872	0.0478533	0.261184	0.177307	-0.633217	0.304934	0.0196959	-0.00394967	-0.261809	0.368428	0.111884	0.391697	-0.609672	-0.755802	0.853472	-0.0181332	0.63204	-0.59269	0.446686	-0.0484919	0.257134	-0.0937181	0.169968	0.181573	-1.44531	-0.0487443	-1.04973	0.0318525	-0.860374	-0.0638606	-0.101865	-0.278121	-0.162986	0.170982	0.443457	-0.745838	-0.190676	0.285779	-0.18776	-0.0600067	0.452148	0.383695	0.261354	0.0509268	-0.383765	0.415054
neg-M277T166	-0.917941	0.60133	-0.285044	-0.447552	-0.393407	0.231226	-0.0674434	-0.76797	-0.19042	-0.234146	0.339141	-0.537014	0.360677	0.578039	0.588081	-1.02674	0.269539	-0.0856904	-0.073595	0.348749	-0.45338	0.266826	0.970039	-0.579304	0.536327	-0.391718	0.651272	-0.84392	0.214187	-0.422576	0.379025	-0.578835	-0.43127	0.831835	-0.0543279	-0.49282	0.800656	0.364902	-0.342268	-0.0874792	0.259083	1.4178	-0.312076	-0.110425	0.273125	-0.255483	0.290608	-0.312438	-0.489346
neg-M277T312	-1.34461	-0.290283	-0.279362	-0.396107	0.0230409	0.235742	-0.745027	-0.601013	-0.357585	2.12477	-0.513642	0.564897	-0.196038	0.715915	0.974761	-0.288088	-0.695212	1.00975	0.0937177	-0.891373	-1.80405	-1.26247	0.541682	-1.37514	0.603942	-0.320895	0.392063	1.30104	0.461176	-1.34644	0.542571	-0.178923	-0.201572	1.10073	0.209265	1.20275	-0.292443	-0.0243087	-0.176325	0.775808	0.632995	0.745092	0.332932	-1.25502	-0.57879	0.991935	-0.506079	0.385186	-0.978845
neg-M277T42	0.280434	0.374383	0.0817285	-1.97267	0.302255	-0.180222	-0.0292743	0.367053	0.0373988	0.345505	0.239853	-0.144969	0.702492	0.293283	0.219034	-0.854439	0.0544945	0.0238214	-0.149926	-0.185797	0.0638963	0.371411	-0.00112383	0.416129	-0.10403	-1.11147	0.169108	-0.0266996	-0.454859	0.428105	0.364909	-0.148296	-0.110379	0.225118	0.422489	-0.0746859	0.549303	0.618409	-0.696681	0.600605	0.328572	0.21579	0.600155	-0.0123349	0.431264	-0.464901	0.00305341	-0.296904	-1.13828
neg-M277T53_2	-0.666055	-0.387886	-0.540998	0.738546	-0.538958	-0.236597	-0.994711	-0.480765	-0.922619	0.013753	-0.0230425	0.59868	-0.293113	-0.596436	1.00671	-0.225895	0.154302	0.077397	0.720498	-0.366951	-0.176037	0.291379	1.03232	-0.811196	0.253096	-0.781057	-0.592319	-0.712597	-0.553939	-0.317372	0.756079	-1.62048	-0.0367049	1.60188	-0.140866	-1.57348	1.14458	0.549375	1.71018	-0.0377761	0.950176	0.732873	-0.487224	-0.100753	-0.542865	-0.692051	-0.691225	0.399186	0.381053
neg-M279T172	0.441401	-0.564937	-0.696043	0.627853	-0.17715	-0.0154193	0.540145	0.421518	-0.27935	0.0587666	0.263023	0.914589	0.669786	-0.347968	0.0398234	0.633727	-0.642556	-0.84111	0.845923	-1.72283	-0.122627	-0.495987	-0.696573	-1.30803	-0.631063	0.770814	0.126199	0.403795	-0.796709	-1.02604	0.309262	-0.332527	1.02273	-0.603732	0.202795	0.584804	0.76632	-0.7044	-0.54832	0.100132	1.00531	0.203846	0.747338	0.353853	-0.295812	0.543544	-0.506491	-0.66775	0.970502
neg-M279T262	0.867577	-1.12519	0.868813	-0.529058	0.0673418	0.838178	-1.09684	0.738451	0.900007	-0.262215	1.41045	-0.516912	1.8226	-0.234209	-0.520063	-0.805987	-0.386011	1.03102	-0.22934	-0.171428	-0.370397	-1.46227	-0.12502	1.317	-0.247655	-0.51116	1.14561	-0.442063	-0.676678	0.346798	-0.79783	-0.471694	0.207305	-0.119108	-0.66624	0.887028	0.401384	-0.363035	-0.413711	-1.00121	1.1751	-0.128622	-0.174877	0.696214	-0.367087	0.236213	-1.7653	-0.676434	1.01563
neg-M279T329	0.318282	-1.00194	0.484152	0.248633	0.00467962	1.36877	-1.05469	0.174615	0.772619	-0.557298	1.37664	-0.645919	1.24732	-0.491095	-0.521622	-0.736186	-0.593418	0.851039	-0.135487	-0.474678	-0.811808	-0.716589	-0.29956	2.09216	-0.318195	-0.63577	0.667224	-0.673764	-0.772301	0.359021	-0.833294	-0.664964	0.973699	-0.348927	-0.87063	1.16634	0.122192	-0.565212	-0.673908	-0.584859	1.41794	-0.419854	-0.284738	0.598782	-0.560128	0.284812	-0.783179	-0.516884	1.49132
neg-M279T414	-0.66836	0.0379494	-1.37503	0.449079	0.357706	-0.562395	-1.21043	-0.922042	-1.49302	-0.281643	-0.47936	0.864111	-0.607846	-0.490931	0.0377048	0.591757	-0.363763	1.26129	0.499089	0.694059	0.391924	0.302913	0.719771	1.01825	-0.573547	-0.583042	-1.10817	0.116771	-0.86937	1.02321	-0.573575	0.482013	0.742563	0.571321	-0.478518	0.560945	0.465815	-0.178221	-0.519856	1.00094	0.664791	-0.00601635	-0.0398859	-0.326564	-0.0601844	0.189915	-0.0207274	0.148978	0.0259392
neg-M280T156	0.875	-0.625	0.0211	-0.205	0.122	0.413	0.692	0.503	0.576	0.0302	0.231	-0.00524	-0.0405	-0.99	0.34	0.0705	-0.591	-0.765	0.612	0.427	-0.0674	-0.148	-0.404	-0.0439	-0.211	0.412	-0.742	1.04	0.466	-0.826	0.497	0.246	-0.0861	0.0049	-0.802	0.0702	-0.323	0.154	-0.0221	-0.168	-0.455	-0.298	0.4	-0.196	0.259	0.477	-6.07e-05	0.424	0.0194
neg-M280T414	-0.636788	0.0285272	-1.36212	0.469438	0.340029	-0.540929	-1.13959	-0.876326	-1.71122	-0.259907	-0.413209	0.880169	-0.587997	-0.480425	0.0136218	0.576721	-0.35581	1.25844	0.468461	0.685485	0.393773	0.293589	0.71023	1.02478	-0.542379	-0.552883	-1.0638	0.134516	-0.836338	1.02296	-0.545755	0.455444	0.724527	0.573314	-0.446472	0.544931	0.458792	-0.179427	-0.484316	1.05712	0.690015	-0.0215572	-0.0633031	-0.344386	-0.0547533	0.159767	-0.0219908	0.13258	0.0189796
neg-M280T550	-0.503215	-0.567137	1.32199	-0.920318	-0.602546	-0.34836	-0.128965	-0.880201	-0.27442	-0.238728	-0.718086	-0.573163	-0.110539	0.401993	0.346756	-0.774324	-0.149288	0.808268	-0.0577249	-0.262398	1.49543	0.303142	1.31025	-0.0190346	-0.401251	-0.455704	-0.618644	-0.554911	-0.421592	-0.373481	-0.236342	0.22643	-0.0499993	2.23504	0.150547	-0.605809	0.912573	-0.580088	-0.619439	-0.112377	0.0270355	1.56653	0.775179	0.387397	-0.133133	-0.145685	-0.502751	-0.6088	-0.0163021
neg-M281T161	0.206432	-1.05804	0.868136	-0.473518	-0.278289	0.675928	0.441567	0.678213	0.511943	0.26929	0.316976	-0.300473	-0.355514	-0.104269	-0.479849	0.300196	-0.68854	-0.412385	-0.292884	0.306257	-0.452927	0.121863	-0.14405	0.0166634	1.12224	-0.223676	0.158535	0.865929	0.30435	0.762238	-0.13534	1.10331	-0.0991582	-1.03763	-0.98034	-0.333544	0.121721	-0.29613	-0.57868	-0.0180764	-0.751426	0.0767206	-0.213453	0.25405	0.0307034	0.317405	-0.277631	0.602079	-0.0713848
neg-M281T168	-0.508295	-0.238488	0.0673526	-0.665551	-0.300094	0.479359	-1.58362	-0.0224076	0.132809	0.546891	-0.673345	-0.15508	0.144765	-0.108263	-0.117055	0.383058	-0.238223	0.109098	0.039809	-0.203008	1.1641	-0.656955	0.784488	-0.177057	0.924755	0.806184	0.254602	-1.83334	-0.0701289	-0.0426753	-1.60627	0.292866	-0.0415971	1.97493	-0.294714	-0.121514	1.71131	-0.0736856	-0.446297	-0.259209	-0.024473	0.873753	-0.176138	0.306886	0.197468	0.473543	-0.144256	0.322591	-0.702752
neg-M281T414	-0.627987	0.0198455	-1.72835	0.426435	0.279937	-0.588122	-1.11594	-0.834819	-1.47229	-0.238305	-0.543095	0.814298	-0.511711	-0.40065	-0.00186891	0.559126	-0.355738	1.23498	0.453617	0.61589	0.379078	0.315127	0.732069	1.01364	-0.259757	-0.53608	-0.847808	0.0812628	-0.689776	0.995224	-0.535582	0.462063	0.691114	0.529911	-0.354584	0.440182	0.430324	-0.244793	-0.428625	0.957556	0.684171	0.0107709	-0.0672575	-0.310718	-0.0998216	0.119469	0.00777606	0.139656	-0.0387904
neg-M281T451	-0.115179	0.186116	-0.874414	0.86612	0.271881	-0.743189	-1.23176	-0.238297	-1.835	0.557354	-0.260843	0.9892	-0.856957	-0.697477	-0.148238	0.721202	-0.579933	0.516439	0.334928	0.800876	-0.452836	0.60927	0.771389	0.428342	-0.857345	-0.179139	-0.852686	0.55325	-0.157419	-0.142469	0.167566	0.909715	-0.129566	1.02716	-0.660878	0.329802	-0.0738277	-0.490424	-0.00758026	0.241552	0.935156	0.0998692	-0.0875463	-0.608917	0.0650973	0.0724829	0.2038	0.161241	0.68166
neg-M281T47	-0.641473	0.255456	-0.119146	0.237457	0.522706	-0.448275	-0.276933	0.386655	0.341827	-0.132824	-0.44085	-0.00161518	-0.84852	0.833286	-0.00719441	0.232825	-0.677865	0.607284	0.533098	0.0947226	-1.32685	0.0424553	-0.644306	-0.536439	0.202786	1.12476	-0.358824	0.0630871	-0.0454959	0.230637	-0.849127	0.995247	0.332939	0.812433	0.192814	-0.32529	-0.429428	-0.723206	0.516445	-0.859971	0.262935	-0.769153	0.0369125	0.267971	-0.416625	0.204631	0.134237	0.358971	0.423668
neg-M281T551_1	-0.56625	-0.372048	0.532333	-0.733225	-0.190122	-0.505229	-0.708386	-0.657953	0.0220303	-0.137287	-0.478516	-0.224122	0.398017	0.509435	0.902819	-0.610569	-0.756636	-0.215165	-0.250549	-0.590624	2.06291	0.306962	1.27791	-0.367124	-0.313064	-0.377097	-0.695621	-0.237962	-0.415712	-0.373569	-0.341248	0.0371482	-0.251239	2.02305	0.571911	-0.344689	1.32877	-0.473765	-0.456904	-0.106134	0.0995137	1.67626	0.753374	0.521395	-0.216221	-0.40462	-0.731174	-0.252361	-0.220642
neg-M281T58	0.0571226	-0.80916	0.64525	-0.447322	0.705804	0.0615782	0.378881	0.385639	0.37049	0.29646	0.0754057	-0.811288	-0.38769	-0.139128	0.198191	0.304933	0.558482	-0.627585	-0.13364	-0.347897	0.832594	-0.240091	0.794778	0.595273	-0.545381	-0.334934	-0.0743652	0.902509	-0.0269735	-0.332495	-0.832363	0.982229	-0.337701	0.287183	-0.339423	-0.48383	-0.779044	0.0593533	0.1514	-0.426848	-0.485227	0.490599	-0.138878	0.685892	0.128343	-0.303009	-0.230103	0.184345	-0.167794
neg-M282T140	-0.164701	1.74956	-0.270761	-0.770957	-0.573269	0.186769	-0.435738	-0.483621	0.410395	-0.562029	-0.160544	-0.776863	0.94449	0.556037	-0.241309	-0.405917	-0.937639	-0.429434	0.155217	0.0906723	0.282354	0.099685	0.918328	-0.424361	0.0378704	-0.658194	0.805457	-0.400024	1.09467	0.335173	-0.0755523	-0.108039	-0.435768	0.604832	0.487504	0.456482	0.0246448	1.7175	-0.649766	-0.662556	-0.0432377	1.57494	0.784892	-0.0408401	-0.439926	-0.548109	-0.603174	0.219898	-0.708299
neg-M282T451	-0.0664575	0.245249	-0.831798	0.916251	0.329422	-0.664369	-1.1542	-0.164693	-1.80784	0.57462	-0.259042	0.978675	-0.764848	-0.658536	-0.0839392	0.694709	-0.541267	0.496087	0.320417	0.778358	-0.458637	0.601605	0.732353	0.421063	-0.928501	-0.0811322	-0.776086	0.526786	-0.0978742	-1.12713	-0.197219	0.858648	-0.0818186	1.01684	-0.6501	0.352975	0.0623102	-0.40091	0.0453464	0.285586	0.893024	0.104092	-0.0629991	-0.568464	0.0339511	0.0707834	0.23039	0.192776	0.695196
neg-M283T123	0.59755	0.986036	-0.058225	-0.0610219	-0.00509698	0.674884	0.609789	-0.416494	-0.323376	0.0363935	0.271318	0.516544	0.756216	0.60825	-1.14252	0.00815922	-0.0309188	0.622712	0.235854	0.875632	-1.3499	-0.0630287	-2.41939	0.207474	-1.34741	0.515784	0.562695	0.0520333	0.881977	-1.55374	0.463883	0.0772885	0.391041	-2.05743	-0.392304	0.709324	0.036654	-0.00434181	0.28811	-0.542482	-0.0763143	-1.76737	0.398793	-0.132226	0.373067	0.425822	0.610643	-0.457235	0.591568
neg-M283T142	0.611163	0.720104	-0.452684	0.240714	-0.18849	1.1494	-0.78249	1.0869	-0.0806158	-0.120544	-0.469002	-1.30879	0.277581	0.612135	-0.278672	-0.44649	-1.46402	-1.07474	0.769875	-0.638185	-1.1243	0.685301	-0.352196	-1.23228	0.297469	-0.709136	0.675499	-0.11287	-0.426714	-0.378289	0.0962368	-0.158922	0.400376	-0.801777	0.14466	1.57622	0.661822	2.08944	0.792112	-0.483771	0.307643	0.411845	0.718712	-1.03599	-0.157181	-0.0889675	-0.749003	0.576809	0.627505
neg-M283T152_1	0.0688378	-1.04829	0.307872	0.150459	-0.66755	2.34855	0.597067	0.492033	0.327895	0.675769	0.501037	-0.0420862	-0.868057	-0.900594	-0.334009	0.91749	-0.912391	-0.271331	-0.730513	-0.187814	-0.029747	-0.0733105	0.383326	-0.0981715	-0.00751043	-0.367174	-0.936574	0.410388	0.0697693	-0.513003	-0.0252376	0.178761	-0.282149	-0.904903	0.605809	-0.845634	-0.0368401	-1.1958	-0.617844	0.717514	0.394021	0.691135	-0.184396	0.817025	0.119234	0.69066	0.112498	0.148014	-0.188442
neg-M283T176	0.609643	-0.432161	0.674041	0.0513184	0.503212	-0.0621454	-0.236762	-0.164692	-0.321832	0.835661	-0.61849	0.425161	1.15291	0.462573	0.149546	-0.525952	-1.04023	0.896857	0.852349	-0.686313	-0.71585	-0.104956	-0.0264331	0.193618	-0.445091	-0.345637	-0.194152	-0.397019	-0.321831	1.5638	-0.228728	-0.694575	0.960142	-1.01563	-0.161378	0.22331	0.588115	0.21082	0.0744439	0.552753	0.218887	-0.145031	-0.615052	-0.51	0.69066	-0.0405317	-0.356771	-0.217951	-0.564789
neg-M283T184	0.719898	0.241296	0.147877	0.398939	-0.504823	-0.637546	0.555559	0.19472	-0.921219	0.752797	-0.64094	-0.500903	-0.282192	-0.601695	-0.11307	0.412795	0.0212671	-0.460544	0.0996604	-0.575377	0.0370046	0.0107807	-0.0216799	-0.805694	0.773894	0.0819296	0.152718	-0.147814	0.773022	-0.271483	-0.0716725	-0.285531	0.358931	-0.0476174	0.0534639	0.798041	-0.224132	-0.346502	0.227414	0.463866	0.00118785	0.382518	0.909235	0.193706	-0.052162	0.683232	0.333664	-1.01874	0.0623524
neg-M283T204_1	0.635395	0.0845253	-0.172522	0.64863	-0.432597	-0.166411	0.422643	0.110238	-0.617555	0.788555	-0.819617	-0.196898	0.460626	-0.579912	0.374689	0.354489	-0.0789966	-0.405304	0.368005	-0.836431	-0.419286	0.153255	-0.200136	-1.08308	0.837849	-0.0461587	0.00350629	0.125653	0.455822	-0.524369	0.0770734	-0.300836	0.56698	-0.0223289	-0.261785	0.548366	-0.210507	-0.373629	0.210382	0.432148	0.217269	0.448367	0.785666	-0.252681	-0.62728	0.612106	-0.177326	-0.103395	-0.0723309
neg-M283T230	-0.357325	-0.732624	1.44761	-0.340838	-0.407024	-0.22441	-0.427621	-0.237961	-0.189207	1.68041	1.76067	-0.0463145	-0.280813	0.141877	-0.0161339	-0.168627	-0.155616	-0.534564	-0.221742	0.0388665	1.01443	-0.353429	0.248822	3.7306	1.17703	-0.21506	-0.335672	0.406056	-0.509297	0.424303	0.0275094	-0.128624	-0.54122	-0.291766	-0.322255	-0.317462	0.0782238	-0.00630901	0.109849	-0.383936	-0.482508	-0.118317	-0.386906	-0.0984341	-0.5154	-0.145585	-1.33629	-0.200251	0.578739
neg-M283T490	0.192077	0.0537681	-0.388048	1.24202	0.0125405	0.226739	0.336592	-0.086164	-2.08249	-0.433477	-1.14633	1.18026	-0.987366	-0.071915	-0.551257	0.265405	-0.469297	-0.123746	0.473546	0.360006	-1.29967	0.355155	-0.650203	-1.13231	-0.422663	0.273348	-0.452208	0.485115	-0.0239953	-0.18614	-0.456109	0.258559	0.400954	0.227103	-0.725164	-0.236258	0.0728261	0.297397	0.296581	0.239962	0.251579	0.279903	-0.121177	0.129697	-0.0134503	0.787165	-0.685503	0.908142	1.14998
neg-M283T60	0.418887	0.46377	-0.376066	-0.0811927	-0.310713	0.983618	-0.807295	0.965286	-0.308741	0.0352512	-0.427514	-0.798765	-0.0651485	0.182538	-0.0813255	-0.973416	-0.557384	-0.680369	1.14095	-0.278527	-0.528671	0.327371	-0.255939	-0.997679	0.127973	-0.93294	0.478069	-0.0534503	-0.284536	-0.156919	-0.182635	-0.0340968	0.418173	-0.575698	-0.0419798	1.25076	0.211191	1.84075	0.599925	-0.33333	0.0474258	0.114388	0.690566	-0.663068	0.0261561	-0.0145614	-0.376727	0.621367	0.719746
neg-M284T143	0.317664	-0.0804282	0.0624819	0.232263	-0.210983	0.603889	0.232147	0.552398	-0.00505467	-0.139847	-0.0164094	0.23243	-0.458195	-0.0113365	-0.195326	0.452492	-1.05446	-0.246934	0.251173	-0.61357	0.143563	0.0793365	-0.790871	-0.914555	0.693098	0.532588	0.0683656	0.145155	-0.142756	-0.649781	0.420774	0.257867	-0.0843621	-0.186493	-0.492288	1.09332	-0.160011	1.80242	0.116234	0.322591	-0.283582	-0.238038	0.274464	-0.323177	-0.291119	0.180464	-0.791539	0.0708654	0.203334
neg-M284T187	0.665699	0.208831	0.161782	0.355534	-0.162937	-0.58708	0.532167	0.223114	-0.675968	0.574778	-0.674316	-0.62693	-0.0754702	-0.513654	-0.111007	0.209417	0.222281	-0.368528	0.0946267	-0.506906	-0.142276	-0.0349926	-0.118186	-0.863807	0.70745	0.226566	0.160651	-0.209126	0.852426	-0.297119	-0.0826359	-0.240039	0.349818	-0.0227534	0.0551387	0.697804	-0.267766	-0.302397	0.1916	0.296907	0.918039	0.342178	0.814387	0.200426	-0.290996	0.650357	0.291575	-0.799759	0.0993256
neg-M285T152	-0.280798	-0.0987575	0.889152	-0.135557	-0.0873371	0.488752	-0.514489	0.987545	0.835769	0.552906	-0.746349	0.118249	-0.713405	-0.508875	-0.279902	0.424618	-0.585197	-0.260483	0.25911	-0.288545	0.416901	0.145951	-0.680846	0.373404	1.30158	-0.507147	-0.32096	0.559883	-0.44204	-0.508132	0.0915751	1.25234	0.0332377	0.533933	-0.203318	0.0465505	-0.393349	0.275335	-0.0274839	-0.0274792	-0.154673	-0.308639	0.0791131	0.132226	0.308422	-0.383013	-0.503933	0.751858	0.0258508
neg-M285T166	-0.526684	-0.175602	0.391936	0.362736	1.01097	0.123567	-1.24926	-0.748216	-0.040226	0.622253	0.20333	0.369752	0.214137	0.689823	0.203216	-1.13232	0.151748	0.780102	0.661765	0.551949	-1.423	0.15785	-0.864716	0.40458	-0.270168	-1.15687	0.404577	-1.18494	-0.079506	1.20402	-0.362451	-0.519332	0.0498799	-2.18858	-0.261245	1.20697	0.55003	-0.0751188	0.0485705	0.70403	0.682572	-0.0719904	-0.846439	0.0244173	1.26207	0.538453	0.733523	-0.397124	-1.27865
neg-M285T178	-0.193604	-0.544929	-0.351058	0.551452	-0.319331	1.43593	0.693274	0.361005	-0.59561	-0.508481	-0.38024	1.3384	-0.309709	-0.497713	-0.339291	0.839074	-0.554222	-0.640888	0.766242	-0.771505	-0.325471	-0.25459	-0.600455	-0.376595	-0.408453	1.48923	0.150754	0.876122	-0.448013	0.0159871	-0.250206	0.208824	0.378176	0.109858	-0.139184	0.0711678	0.414071	-0.327677	0.0154952	-0.478742	-0.797328	-0.31046	0.478592	-0.68754	-0.0138101	0.549828	-0.359962	0.699644	-0.372463
neg-M285T195_1	-0.699897	-0.82272	1.72281	-0.696165	-0.201056	0.187642	-1.2617	-0.43404	-0.214086	0.0942087	1.02407	-0.0605716	-0.250865	-0.49801	-0.0913617	-0.817452	0.620927	1.22824	-0.3591	-0.297927	1.36496	-0.133826	0.801118	0.658308	-0.178637	-0.658959	-0.83007	0.2658	-0.544166	1.20219	-0.105536	0.0554948	-0.59318	-0.140558	-0.182136	-0.790789	1.38233	-0.442033	-0.292994	0.741319	-0.55656	1.13534	-0.747512	-0.010006	-0.55928	-0.606799	-0.393504	-0.262575	-0.065095
neg-M285T197	-0.633027	0.588626	-0.109615	0.473567	0.555314	0.317463	0.649748	0.422753	-0.838226	1.05717	-0.790718	1.14583	-0.364744	-0.395056	-1.04814	0.526123	-0.382598	-1.08134	0.305	-0.899849	-0.999663	0.342429	-0.504621	-1.41232	-0.457384	0.743201	0.222027	1.15755	-0.696382	-1.30234	-0.245769	0.377835	0.222553	-0.609768	0.424904	0.0545138	-0.19703	-0.408973	0.88086	-0.529287	0.962469	0.0714653	-0.101288	-0.164168	0.557972	0.402328	-0.607465	0.734028	0.903256
neg-M285T229	-0.476099	-0.285547	-0.186085	-0.325111	0.357732	-0.637958	-0.558335	-0.337038	-0.267255	0.795265	2.21598	-0.720486	-0.723175	0.268292	-0.194024	-0.564176	1.5205	2.49243	-0.723988	0.654413	-0.483577	-0.279945	-0.323354	1.20208	-0.589362	-0.40416	-0.307991	-0.610054	-0.112572	2.47538	-0.384839	-0.314309	0.750836	-0.505892	0.844994	-0.918928	-0.525068	-0.352363	-0.847462	-0.335991	0.2613	-0.821303	-0.34962	-0.572241	-0.57722	-0.283528	-0.0932574	-0.0327149	-0.430084
neg-M285T313	-0.425737	-0.652871	-0.210241	0.986318	0.0542874	-0.627567	-0.669072	0.0856425	-1.00029	0.281169	1.2793	0.0996371	0.14752	-1.12108	0.481202	-0.232269	0.772368	0.786591	0.29365	0.426206	-0.641206	0.353616	0.867704	1.01204	-0.192083	-0.655651	-0.614695	-0.743044	0.522397	0.828371	0.296168	-1.14792	-0.928499	0.51798	-0.211354	0.158983	-0.571226	-0.333966	0.577749	-0.0946498	1.27344	-0.186812	-0.963256	-0.063545	-0.522012	-0.763235	0.410267	-0.284213	-0.268058
neg-M285T381	-0.861321	-0.77837	0.106274	0.403618	-0.29624	0.0333972	1.08164	0.150242	-0.899739	0.03162	0.151864	-0.49432	0.644266	-0.0487419	-1.15792	-0.531812	1.06602	0.255907	-0.104297	1.49685	-0.279298	0.224632	-0.62405	0.823867	0.21642	-0.567087	-0.0775156	-0.475579	1.21126	0.941135	0.405006	-0.772038	-0.347499	-1.18411	0.0686887	-0.262665	-0.409831	1.29144	0.39845	-0.241851	-0.828032	-0.842456	-0.743293	0.0810908	-0.374625	-0.247344	0.83899	-0.167252	0.0210788
neg-M286T163	-0.48	-0.19959	0.37802	0.370047	0.93358	-0.707656	-0.940916	-0.420551	-0.0897533	0.606344	0.16097	0.306796	0.18091	0.619679	0.10863	-1.68686	0.078778	0.713464	0.592807	0.481445	-0.942906	0.0656776	-0.891619	0.514383	-0.941764	-0.330606	0.35001	-1.10252	0.239136	1.13732	-0.396502	-1.04246	-0.00803955	-0.581726	-0.334298	1.21169	0.674549	0.239682	-0.0105886	0.632336	0.612514	0.251599	-0.690046	0.00853221	1.20944	0.462702	0.665404	-1.11463	-0.269703
neg-M286T179	-0.143736	-0.178873	-0.406841	0.534059	-0.836046	1.21106	0.418864	0.135907	-0.717809	-0.052359	-0.361701	1.06824	-0.256105	-0.283732	-0.459747	0.65648	-0.264406	-0.564184	0.552831	-0.908484	-0.183135	0.200808	0.130076	0.0700718	-0.289378	1.22551	-0.688871	0.672047	-0.493628	-0.278657	-0.442477	0.0238435	0.448738	-0.707558	-0.197218	-0.0409545	0.208816	-0.16279	-0.14646	-0.427866	-0.356094	-0.330432	0.691231	-0.236521	-0.216852	0.41353	-0.42527	0.696007	0.0225416
neg-M287T146	0.15066	0.894093	1.17939	-0.477753	0.331012	0.866988	-0.455433	0.89245	0.698848	0.709849	-0.0925689	-0.830371	0.336794	0.624468	-0.220024	-0.448661	-0.382233	-0.399274	0.318397	-0.934641	-0.8824	-0.161687	-0.946503	0.18428	0.516381	-0.547169	0.642872	0.834812	0.718621	-0.0312115	0.769687	1.05563	-0.259207	-0.773216	-0.533719	0.557555	-0.391258	-0.712006	-0.0502918	-0.419144	-0.348628	-0.438595	-0.272995	-0.37975	-0.475302	-0.105933	0.114959	0.548788	-0.578179
neg-M287T168	0.317949	-0.793815	-0.196396	1.88517	0.256591	-0.389465	-0.0501067	-0.156998	-0.0179654	0.00514592	-0.135759	1.52744	-0.055775	-0.117091	-0.400125	0.0455802	-0.527591	-0.0751954	-0.561555	-0.26036	-0.82533	-0.320745	-1.03743	-0.0987103	-0.825885	0.614163	-0.0509375	-0.146417	-1.19154	0.318205	0.0688229	1.53633	1.28229	-1.04367	-1.35214	0.699458	-0.152481	-0.259905	1.74175	-0.153104	0.44229	-0.414421	-0.238691	-0.976398	0.533234	0.184337	0.119785	0.493897	0.169172
neg-M287T169	-0.156291	-0.74416	0.626409	-0.393442	0.424672	-0.363736	-0.54883	-0.554441	1.18494	-0.348452	-0.312011	-0.571469	0.289649	-0.75115	-0.551688	-0.218211	-0.500725	0.87198	-0.372525	-0.654229	2.16052	-0.300512	2.40306	-0.445768	-0.0466155	-0.250278	1.25557	-0.346798	0.285629	-0.0325683	-0.296584	-0.721937	-0.349864	1.93801	1.11156	-0.526053	0.935944	-1.063	0.0375813	1.12436	-0.25741	0.97114	-0.731409	0.36011	-0.806587	-0.927008	-0.492462	-0.117052	-0.46784
neg-M287T174	-0.256708	-0.0312588	-0.140589	0.257165	-0.390012	-0.628285	0.152265	0.520039	-0.082865	0.636655	-0.263202	-0.739731	0.583588	0.305296	0.327363	-0.425306	0.26234	-0.799223	0.134585	0.381462	0.114798	-0.217882	-1.09923	-0.149253	0.442348	0.439052	-0.195907	0.233394	1.59005	0.609129	-0.529024	-0.46792	0.196876	-0.213879	0.681675	0.407691	-0.197526	-0.0667001	0.295396	-0.541186	0.124607	-0.145379	-0.0406529	0.0909637	1.07232	-0.288897	0.319237	-0.398092	-0.323019
neg-M287T190	-0.441905	-0.258607	0.996901	-0.894496	-0.44126	-0.357439	0.389514	-0.118281	-0.196197	-0.0730659	0.651101	0.244217	-0.857459	-0.976531	-0.152069	0.28573	0.495355	2.09675	-0.894099	-0.0342751	0.139712	-0.120044	-0.0361013	-0.678469	0.0387906	0.730927	0.507117	0.173676	0.202916	1.33192	-1.14207	-0.100756	-0.771515	0.407688	-0.36772	0.142763	0.366191	-0.801582	-0.0986417	0.644439	-0.649282	0.255314	-1.29504	-0.528067	0.153811	0.614796	0.127802	-0.550137	-0.211657
neg-M287T208	-0.423561	-0.202035	-0.386492	-0.314784	1.15884	0.45496	-0.74742	-0.726277	-0.316579	-0.13575	0.403926	-0.645279	1.25074	0.969823	0.305685	-0.471403	-0.427807	1.01241	0.0406058	-0.0830027	0.0182246	-0.118139	-0.377039	-0.589992	-1.33861	-0.170285	0.605557	-0.610156	0.614378	1.12975	0.156897	1.16646	0.370574	-0.533646	0.156637	-0.543576	-0.300035	0.158483	0.25361	-0.150949	1.11436	-0.137465	-0.402284	-0.0405267	0.876951	-1.4057	-0.423849	0.550031	-0.319639
neg-M287T242	0.0616948	0.147285	0.499787	-0.408029	-0.462711	0.734181	-0.153941	-0.533738	-0.424731	0.453075	-0.0175698	0.160251	0.169134	-0.634375	0.434245	0.237805	-0.504387	1.28418	0.432897	1.10798	0.328761	0.592647	-0.621481	0.211167	-0.667314	-0.428619	0.279045	0.190588	-0.749315	0.232961	0.0198214	0.308584	-0.970337	-0.448984	-0.122254	0.474119	0.221321	-0.455776	-0.264356	0.103578	0.359007	0.378139	-0.0352701	0.168199	1.25875	0.457106	0.35098	-0.876874	-0.327804
neg-M287T61	0.54917	-0.443874	1.077	0.0735915	0.177715	0.624544	0.297017	1.15139	0.800593	0.954972	-0.0815924	-0.249517	-0.552381	-0.601344	0.167397	0.0268086	-0.102626	-0.276733	-0.277708	-0.134459	0.100041	-0.156511	-0.209857	1.40948	-0.0695859	0.201597	-0.543184	1.50347	-0.000528494	-0.23552	-1.35166	1.43469	0.186723	-1.23092	0.406813	-0.835369	-0.607572	-0.031967	0.298927	-0.56968	-0.843645	-0.329795	-0.0576548	0.027396	-0.417643	0.209591	-0.325892	0.889001	0.227428
neg-M288T147	0.746362	-0.929896	0.596054	0.410165	-0.211297	-0.0562626	0.0316479	0.771634	0.353141	0.287337	-0.637102	-0.270179	-0.280105	-0.390313	-0.101722	0.278157	-0.449871	-0.285409	-0.0442533	0.53262	0.966786	-0.0121077	-0.738662	-0.114667	1.00749	-0.337147	-0.948482	0.670933	0.540478	-0.342194	0.49568	0.717923	0.604839	-0.680586	-0.264608	-1.24087	-0.258436	-0.0701324	0.0182741	0.774195	0.160876	-1.40524	-0.4315	-0.0573175	0.469144	0.492359	-1.41434	0.616279	0.404596
neg-M288T148	-0.665	0.395	-0.0823	-0.729	-0.266	0.0916	-0.515	-0.547	0.185	-0.314	0.913	-0.457	0.707	-0.307	-0.0197	-1.16	-0.105	-0.297	0.102	0.095	-0.608	0.233	0.251	0.305	0.423	-0.406	0.39	-0.513	0.48	0.0754	-1.16e-05	-0.535	-0.532	-0.0117	0.464	0.354	0.763	0.714	-0.626	0.156	0.15	0.723	0.0443	0.408	1.13	-0.241	0.102	-0.649	0.105
neg-M289T145	0.314829	-0.0383623	1.22535	0.322778	0.30674	0.851462	0.158551	1.47664	1.48527	0.609425	-0.529237	-0.0399081	-0.185844	-0.380426	0.0153952	0.147802	-0.264336	-0.461601	-0.165975	-1.01842	-0.685378	-0.0608759	-1.14828	0.307365	-1.23728	0.0217545	-0.00744452	1.47353	-0.203187	-0.467129	-0.313998	1.6336	-0.560445	-1.35719	0.07003	-0.423302	-0.978821	-0.308799	0.163523	0.0195974	-0.189345	-1.04717	0.934325	0.027892	0.30955	0.456941	0.0665082	1.05393	0.0334537
neg-M289T160_1	-0.465608	-0.445483	1.38445	0.188991	0.200593	-0.0230912	-0.0259906	0.251404	-0.249549	0.0880132	-0.400844	-0.0520882	0.0820551	-0.566971	-0.631278	-0.132144	-0.868737	1.75822	0.300684	-0.470151	0.391789	0.038496	1.08147	-0.615188	-0.00017592	0.384868	-0.290958	0.637723	2.31895	0.63232	-0.421544	0.276686	-0.798309	-0.463896	-0.805798	-0.353203	-0.225673	-0.54139	0.516003	0.342527	-1.13323	0.202501	-0.35783	-0.248844	-0.586996	-0.151884	0.0107424	0.0375754	-0.0223741
neg-M289T160_2	0.592607	-0.29852	-0.989219	0.756104	0.36416	-0.575049	0.457612	-0.359819	-0.308054	-0.0336587	-0.302538	0.139958	0.718406	0.254079	-0.493195	-0.0784489	-0.339083	0.711679	0.305367	-0.293819	-0.679087	-0.0626677	-0.630368	-0.265605	-0.281571	0.620002	0.0178804	-0.710081	-0.117973	0.543346	-0.291611	-0.339075	0.585969	-0.453243	-0.857749	0.674126	0.612554	0.373487	0.00702015	-0.186087	0.316035	-0.30233	-0.269389	0.0392996	0.327219	0.39255	0.185443	-0.244666	-0.0146659
neg-M289T185	-0.137951	-0.252998	-0.258546	-0.0278007	0.198322	2.74113	-0.233922	0.0846278	0.331215	0.0538256	-0.327995	0.177211	1.14151	-0.648044	0.394981	-0.172622	-0.0634034	0.159769	0.232921	-0.394174	0.554748	0.0155099	-0.129656	-0.690208	-0.381937	0.24101	0.334437	-0.224104	1.08239	-0.275299	-0.0464522	-0.0404378	0.0589872	0.807033	-0.0692461	-0.144672	-1.04562	0.547265	-0.232876	-0.16764	-0.922767	0.0203428	0.110521	-0.173368	0.0281248	0.0609417	-1.20543	0.30708	-0.743704
neg-M289T188	-1.62269	-0.444958	0.859312	-0.550133	-0.353897	-0.184479	-0.148102	-0.489263	-0.379207	-0.386233	-0.0489377	-0.912029	0.0129626	-0.27088	0.729808	-0.492081	-1.09887	0.648456	0.167309	-0.255063	1.78617	0.174788	0.929599	1.03107	-0.0742088	-0.465529	-0.401163	-0.135084	-0.976741	-0.730024	-0.340294	0.205821	-1.19224	1.70884	0.567371	-0.515271	0.471886	-0.559976	-0.43708	-0.244421	-0.142908	1.04234	1.21506	0.624456	0.0667575	-0.0681907	-0.0371506	0.21346	0.0770377
neg-M289T43	-0.0582296	-0.21416	0.969699	-1.2515	0.0301604	0.0757543	0.0735758	0.41721	1.27968	0.889797	0.613	-1.75073	1.19634	-0.24962	0.461541	-0.332197	0.599151	-0.408297	-0.29929	-0.26386	-0.903972	-0.45312	1.12321	-0.322426	-0.017659	0.225336	0.69564	0.260408	0.572719	-0.0833252	-0.345121	0.343775	0.0641162	0.681333	0.77383	0.204787	-0.472735	-0.715512	-0.707482	0.290634	-0.711863	0.507062	0.360992	0.571957	0.200626	-0.0969332	-0.273806	-0.605653	-0.598052
neg-M290T107	-0.31201	0.0108449	1.18154	-0.00561242	-1.11505	0.311383	1.00151	0.594555	1.09796	0.207534	0.988572	-1.34245	0.492078	-0.0719114	0.91605	-0.39693	0.448204	-0.155091	0.657668	0.237538	0.7134	-0.380145	0.476363	-0.227238	-0.464453	-1.2404	-0.832115	0.776339	0.173372	-0.00458047	1.34864	0.89576	-1.10895	-1.12413	0.0501305	-0.655105	0.185497	0.183818	0.431561	-0.771201	-0.60695	0.00311254	-0.334378	-0.463333	0.821093	-0.916472	0.233789	0.0439932	-0.214661
neg-M290T226	-0.481203	-0.546273	-0.42189	0.119827	0.112582	0.469412	0.471357	0.963745	-0.244043	-0.91622	1.08049	0.0740751	1.06652	1.1577	1.21673	-1.22263	-0.740566	-1.39934	1.47284	0.108869	-0.0430079	0.835924	-0.779006	-0.435873	-1.09362	-0.574122	0.0136979	-1.26592	0.958455	-0.801921	0.557087	0.327806	0.59362	-1.3868	-0.0114521	-1.23212	-0.94455	-0.692211	0.764668	0.229778	0.862082	-1.3127	0.929575	1.08434	0.199596	1.20981	0.596751	-0.936437	1.07158
neg-M290T41	-0.0695899	0.164759	0.350606	-1.7085	0.0642682	-0.112728	0.0977963	0.239776	0.716568	0.285846	-0.111281	0.142759	0.621516	0.238319	0.0417878	-0.532892	-0.514705	0.0553398	-0.0755169	-0.261355	0.248187	0.0306	0.54274	0.332177	0.0939218	-0.448609	0.264253	0.0552593	-0.0421248	0.523525	-0.0816106	0.155593	-0.168053	0.517562	-0.0693784	0.0195143	0.172916	0.0497878	-0.58448	0.345622	0.165188	0.208065	0.0756504	0.162222	0.239831	-0.445651	-0.137968	-0.192144	-0.803828
neg-M290T59	0.439285	-0.172745	1.23224	-0.442078	-0.893634	0.257331	1.06763	0.393906	1.06181	-0.0739363	1.03555	-0.889786	0.387129	-0.380554	0.948263	-0.375994	0.32538	-0.250705	0.712764	0.0753536	1.47282	-0.556426	0.417224	-0.0527113	-0.0848429	-0.833677	-0.678646	0.529953	0.38353	0.342265	0.872401	0.511794	-0.728188	-0.836386	-0.0323145	-0.60557	-0.136552	0.327759	0.325299	-0.717414	-0.625164	-0.351631	-0.36699	-0.749624	0.819024	-0.432349	0.217775	-0.144856	-0.485962
neg-M290T88	0.416487	-0.10123	1.38698	-0.521415	-0.857971	0.242003	0.974582	0.367264	1.13769	-0.174277	1.10736	-0.437027	0.35991	-0.299563	0.912485	-0.500652	0.0272499	-0.179619	0.591812	0.0953923	1.46564	-0.527737	0.711175	-0.201895	-0.164589	-1.13064	-0.778512	0.660045	0.350466	-0.0930236	0.952497	0.335031	-0.912597	-0.70151	0.0110426	-0.903746	0.0871248	0.25021	0.462007	-0.742601	-0.529266	-0.1928	-0.382873	-0.700138	0.887795	-0.542618	0.220419	-0.0876144	-0.552712
neg-M291T101	-0.116832	0.365677	0.0559243	0.827889	0.276696	1.00621	-0.124536	-0.477175	-0.822985	0.599509	0.0455608	0.470543	-0.748686	-0.477059	0.294269	0.336965	-0.466926	0.306732	0.489655	-0.00941446	-0.0803706	0.750286	-0.863742	-0.571037	-0.28777	-0.831255	-0.414582	-0.603412	-0.318785	0.478817	-0.857372	0.700478	-0.037998	-0.466153	-0.977534	1.33156	0.354075	-0.995749	0.248657	0.86624	-0.0795964	-0.554624	-0.235269	-0.0732529	-0.438414	0.372085	-0.180238	-0.535329	0.973182
neg-M291T157	-0.870123	-0.454494	-0.54639	0.10721	-0.570591	-0.021898	-0.704807	-1.25543	-0.111034	-0.181482	-0.0231454	1.95011	-1.30681	-0.543403	-0.545087	0.456211	-0.420216	1.00238	-0.0845384	0.134867	0.835183	-0.297727	0.545196	-0.572407	-0.161098	0.309387	-0.629447	-0.401041	0.251823	0.768927	-0.0991206	0.223285	0.17641	1.11243	-0.325333	-0.102539	0.0641482	-0.215016	1.56612	-0.365058	-0.00677378	0.181264	-0.153986	-0.193616	0.763482	-0.550751	-0.234027	-0.0297859	-0.170173
neg-M291T43	-0.07813	-0.0647415	0.788442	-1.11546	0.143578	-0.373575	-0.215175	-0.0419553	1.17066	0.908202	0.36888	-1.89394	1.1307	0.153339	0.437432	-0.489283	0.413419	-0.135436	-1.1349	-0.0729725	0.0916628	0.043881	0.967172	0.111838	-0.120466	0.115652	0.535077	-0.366696	0.569495	0.125825	-0.309964	0.052747	0.185448	0.365111	0.530014	-0.206799	-0.015768	-0.253855	-0.44233	-0.0511839	0.0846555	-0.0509324	0.497294	0.575503	-0.0881829	-0.391388	0.0185601	-0.192607	-0.869177
neg-M291T59	1.00465	-0.269824	0.906404	-0.522283	0.28683	0.0740047	0.819451	0.170269	0.79477	-0.154561	0.776195	-0.885236	0.220857	-0.535996	1.47753	-0.0203296	0.15019	-0.360198	0.449758	-0.0429968	1.1657	-0.508563	0.168961	-0.13213	-0.114193	-0.164004	-0.805931	1.09063	0.244522	0.163793	0.637055	0.287783	-0.910696	-0.807623	-0.220849	-0.730659	0.0484083	0.139869	0.173688	-0.748623	-1.0546	-0.512905	-0.139805	-0.870058	0.522586	-0.553636	0.0563425	0.11819	-0.688155
neg-M291T88	0.417075	-0.10926	1.27466	-0.494601	-0.69251	0.237001	0.95946	0.379044	1.09692	-0.196052	1.04102	-0.850491	0.314873	-0.20242	0.941985	-0.416987	0.139513	-0.157497	0.584283	0.0788369	1.41232	-0.431525	0.626657	-0.185703	-0.047471	-0.940618	-0.948083	0.672801	0.35128	-0.129129	0.970075	0.583472	-0.798103	-0.622746	-0.0165466	-0.747161	-0.0316824	0.242163	0.395106	-0.697379	-0.492621	-0.186941	-0.324703	-0.603149	0.776636	-0.571059	0.230501	-0.122161	-0.580445
neg-M292T137	0.596167	0.540937	-0.705656	1.22156	0.555454	1.0142	0.653435	0.0997954	-0.411387	0.388356	0.179146	0.574295	-0.209012	0.629863	-1.01038	0.325272	-0.575505	-0.812844	0.319497	-0.323921	-0.104743	0.19011	-0.765813	-0.696617	-0.993314	-0.49924	-0.050431	-0.240043	-0.365392	-1.23313	0.0375535	-0.240579	0.27455	-0.173436	-0.457848	1.35126	0.880329	-0.88707	-0.654432	-0.15553	0.468712	-0.580076	0.42715	-0.68311	-0.0415907	0.315522	0.399433	-0.283274	1.16552
neg-M292T62	0.497876	0.307577	-0.396505	0.942535	0.485195	1.11561	0.641592	0.20061	-0.154358	0.383355	0.286019	0.311707	-0.209751	0.231874	-0.349106	0.38198	-0.104688	-0.82143	0.36799	-0.427464	0.16501	0.11858	-0.519862	-0.0323973	-0.417826	-0.0727742	-0.275395	-0.325048	-0.0681192	-0.620839	-0.478684	-0.316683	0.232299	-0.349406	-0.562052	1.33124	0.681328	-0.859384	-0.797202	-0.569822	0.300689	-0.662284	0.439345	-0.623197	-0.14386	0.173285	0.438926	-0.475606	1.1226
neg-M293T152	0.37811	0.845789	-0.329669	0.0463625	-0.420165	-0.215156	-0.144961	-0.352595	-1.0497	-0.172453	0.193317	0.115065	0.279509	0.503354	-0.290723	-1.80362	-0.168627	0.501545	-0.480331	0.868186	-0.616338	0.259324	0.439727	-0.0853408	-0.284689	-0.590821	0.71354	-0.146766	0.721243	-0.431628	-0.058223	-0.141205	-0.311218	-0.718454	-0.00466281	0.41784	0.660129	0.247547	-0.27525	0.00525848	-0.0441351	0.554414	-0.68429	-0.142103	0.586894	-0.761353	0.379679	0.0556002	0.578741
neg-M293T156_2	0.136889	0.589462	-0.250931	-0.247836	-0.215259	0.267519	-0.0176844	-0.861169	-0.55186	0.0982038	0.067661	-0.508418	0.206591	0.251249	0.735513	-0.395907	0.0927345	0.112725	-0.0181259	0.116114	-0.231489	-0.193773	0.765557	0.574943	-0.0635949	-0.133335	0.399214	-2.42917	0.18766	1.15083	0.161987	-0.838083	-0.506295	0.419273	0.282785	-0.123899	0.584378	-0.0734939	-0.347959	-0.474815	0.316645	1.12035	-0.0601718	0.276222	0.567023	-0.309411	0.269038	-0.702996	-0.0333319
neg-M293T233	-0.312424	0.232909	-0.430201	0.481913	0.109046	-0.450178	-0.396014	0.334578	0.0224224	-0.390895	0.0193605	0.281981	0.159807	0.298006	0.0245867	-0.479628	-0.426171	-0.152338	-0.0532772	0.19572	-0.537534	-0.000748256	0.581149	-1.05812	0.0916615	0.380657	0.352191	0.57615	-0.514489	-0.170565	-0.166076	0.397853	0.022039	0.64151	0.0230582	0.0704951	0.830317	-0.166493	-0.119158	0.00769906	0.272082	0.937057	0.217516	-0.505809	-0.149781	-0.276963	-1.40279	0.0349931	0.030809
neg-M293T304	-0.239933	0.635391	-0.675203	-0.0129428	1.05053	-0.415116	-0.966658	-0.603062	-0.409367	0.884561	0.175693	0.0644772	0.0164625	0.13152	0.211735	-0.211519	-0.550084	1.3212	0.753014	1.12477	0.389177	0.628878	-0.478874	-1.27985	0.215121	-0.670905	-1.09872	0.574777	-1.00322	0.731962	-0.815073	0.0135713	0.547441	0.791513	-0.569102	0.340214	-0.0870888	-0.180576	-0.675958	0.615505	0.883085	0.053956	-0.0751414	-0.377602	-0.376449	0.0975028	-0.270761	0.205431	-0.141006
neg-M295T156	-0.348553	1.02011	0.411327	0.905234	-0.716174	-0.160711	1.05577	0.220144	-0.697238	-1.05947	0.0687541	-1.29557	-1.0411	-0.590601	-0.309516	0.688832	-0.0318905	-0.28512	0.731126	-0.499124	-0.11885	-0.105602	2.01888	0.94445	-0.389596	-0.396734	-1.57182	-0.335329	-0.869764	-0.377221	0.626892	0.146061	-0.510044	0.689448	1.52707	-0.337835	-1.15332	1.39917	-0.0933119	0.109671	-0.724428	-1.23813	0.644142	-0.263576	-0.670794	-0.0303002	-0.503855	1.5735	1.03036
neg-M295T179	-0.251411	-0.774287	-0.146152	-0.420924	-0.198952	0.137678	0.360722	0.0972677	-0.238098	-0.0483914	-0.391552	0.408453	0.374013	-0.429424	-0.279965	0.444971	-0.601862	0.128453	0.162065	-0.919677	0.120184	-0.207082	-1.30657	0.143018	-0.283013	-0.145458	-0.316586	1.45548	-0.385647	-0.356275	0.120189	-0.682157	0.690039	0.141989	0.646289	0.00653123	1.56328	-0.390082	-0.260217	-0.240361	-0.685581	1.29004	0.724738	-0.222322	0.363592	1.17605	-0.371441	-0.0628993	-0.342175
neg-M295T290	-0.660244	-0.215349	-0.344675	0.460881	1.22586	-0.286226	-1.51179	-0.616146	-0.409081	1.31741	0.761202	-0.0376736	-0.347869	-0.101956	0.62639	-0.534374	0.720689	0.953685	0.162691	1.49724	0.504	0.708541	-0.00029401	-1.74262	0.0296325	-0.884614	-1.06267	-0.0581377	0.235555	0.727707	-0.504939	-0.0779111	-0.240143	0.998437	-0.159014	0.142563	0.28401	-0.634843	-0.589683	-0.0979171	0.634703	-0.0227697	-0.292222	-0.166512	-0.158125	-0.345727	0.165939	-0.0751531	-0.218418
neg-M295T327	-0.32522	-0.289865	-0.653358	0.323085	0.620954	-0.336294	-0.969484	-0.0577152	-1.44204	1.05529	0.373293	0.166899	0.711191	-0.280245	0.573444	-0.538299	0.420036	1.09806	0.265458	0.812654	-0.656667	0.324101	0.0995069	0.185183	0.139664	-0.0623832	-1.01576	0.653183	-0.264246	1.03296	-0.473703	-0.134983	-0.485846	0.75943	-0.269417	-0.343865	0.210196	0.0595996	-0.05335	0.284317	1.0275	-0.194515	-0.51602	-0.237752	-0.784143	-0.0889886	-0.129457	0.0259423	-0.353741
neg-M295T354	-0.364657	0.123824	-0.987316	0.681108	0.239262	-0.143791	-0.847579	-0.21154	-0.672586	0.726322	0.0859278	0.0535744	0.360254	-0.0929391	-0.0579585	0.147835	0.0440013	0.423118	0.192009	-1.33603	-0.467189	0.837743	-0.291826	0.193713	0.14125	-0.121473	-0.553341	0.578284	-0.390292	-0.328665	0.117153	0.32403	-0.134269	0.444794	-0.43064	-0.0268146	0.392202	0.0693527	0.691207	0.632475	0.634856	-0.143227	-0.172464	-0.336288	-0.776327	-0.206586	-0.174292	-0.0246153	-0.144047
neg-M295T46	-1.26402	0.0284054	-0.167365	-1.06004	1.01265	-1.02799	-0.780858	0.629835	0.967614	-0.394172	-0.434741	-0.747844	-0.00696593	0.604901	-0.0397348	-0.170216	-0.753009	0.046493	0.784799	-0.567265	1.75749	0.446886	1.24049	-0.844969	-0.427522	0.208339	-0.954003	-0.508915	-0.107653	-0.263531	-0.559459	0.0463231	-0.266965	1.01822	1.05056	-1.09692	1.02193	-0.611764	-0.468087	1.65658	0.974259	1.36184	1.06068	1.02474	0.112078	-0.796902	0.0274947	-0.563269	-0.610693
neg-M295T550	-0.696719	-0.925615	-0.190854	-0.780241	-0.2463	-0.803864	-0.597602	-0.21226	0.585348	-0.822129	0.673709	-0.459166	0.314469	0.23653	-0.250349	-0.644181	0.434746	0.674992	-0.0779063	0.606957	0.193783	0.55973	0.379329	0.860553	0.657405	-0.30014	0.67106	-0.477933	-0.755068	0.451439	-0.600589	-0.19584	-0.553315	0.385238	0.602407	-0.527762	0.256149	-0.206897	-0.376694	-0.353013	-0.398032	-0.376024	-0.132333	-0.174925	0.542175	-0.47661	1.1607	1.21706	-0.23038
neg-M296T170	-0.304494	0.22086	-0.493017	0.754185	-0.706383	-0.205412	0.621784	-0.641608	0.0556365	-0.640402	1.20755	-0.0485177	-0.599598	-0.589559	1.56165	0.314106	-0.332658	-0.578204	-0.0530656	-1.03688	-0.755389	-0.0673857	-0.0313336	0.80964	-0.766068	-0.292945	-0.311781	-0.429834	-0.695788	-0.574356	-0.028216	1.47495	-0.563926	-0.0721205	1.82249	-0.303258	-0.858649	1.42591	-0.690179	0.271679	0.0746902	-0.788126	0.0885702	-0.380953	-0.600872	0.00714507	-0.619118	0.740067	0.975842
neg-M296T290	-0.639824	-0.0224543	-0.344223	0.469611	1.19587	-0.297837	-1.58704	-0.605538	-0.176818	1.27248	0.358745	-0.308034	-0.353066	-0.110933	0.631059	-0.473908	0.705872	0.868985	0.129386	1.6472	0.401549	0.65696	-0.0134707	-0.533615	0.0596375	-0.903694	-1.29843	-0.0842353	0.270479	0.709896	-0.552036	-0.084039	-0.263026	0.987357	-0.160122	0.134108	0.29042	-0.686436	-0.620024	-0.0739612	0.606614	0.129499	-0.290736	-0.140704	-0.176579	-0.37384	0.137096	-0.101396	-0.488546
neg-M296T327	-0.321092	0.102535	-0.964951	0.26309	0.574966	-0.317226	-1.711	-0.0661571	-0.638968	0.696451	0.386069	0.141449	0.758893	-0.265597	0.51517	-0.498687	0.482701	1.02882	0.271679	0.723916	-0.365623	0.208186	0.139201	0.128033	0.130938	-0.0293532	-0.977299	0.586527	-0.104336	1.35851	-0.460887	-0.0869193	-0.453757	0.695602	-0.262511	-0.352424	0.144474	0.0217027	-0.0837421	0.367867	0.968209	-0.547212	0.0587117	-0.230171	-1.11342	-0.237821	0.0291433	0.0475478	-0.364011
neg-M297T156	-0.605382	-0.419259	0.960581	-0.113151	-0.202921	-0.42081	-0.278736	1.03002	0.866954	0.181169	0.722775	0.801957	0.00250787	0.0107113	-0.539101	-0.0292095	-0.105726	0.567087	-0.775247	-0.708021	-0.701655	0.763797	-0.363619	0.0868065	1.37997	0.182984	-0.351434	0.731635	-0.711305	-0.255151	-0.847499	0.628628	0.414303	-0.423852	-0.543118	-0.209573	-0.0892943	-0.0591975	-0.00571693	0.525761	-1.08509	-0.157955	-0.301098	-0.465736	0.699771	0.235149	0.414763	0.652572	-0.171952
neg-M297T183	0.713288	0.181892	0.163067	0.382574	1.07678	-0.659689	0.660462	0.260526	-0.702616	0.556356	-0.473723	-0.481751	-0.278513	-0.431992	-0.274941	0.55647	-0.0231164	-0.576609	0.0300181	-0.431051	-0.520643	-0.00113932	-0.0972596	-0.912968	0.810092	-0.0954209	-0.0782511	-0.307615	0.658875	-0.463866	0.0270131	-0.0716061	0.384039	-0.226297	0.0710567	0.734469	-0.259732	0.0951506	0.188988	0.261514	0.0892052	0.297291	0.745793	0.108662	-0.186892	0.675995	0.251988	-0.88909	0.0301032
neg-M297T205	-0.486002	0.190514	-1.57139	0.00995659	1.20602	0.782463	-0.133859	0.595321	0.515015	0.40185	-0.268104	0.0911036	-0.233831	0.0559301	-0.0545087	1.41419	-1.58364	-1.61518	0.934097	-0.282476	-0.532085	0.50474	-1.05743	-2.08805	-0.876755	0.932159	0.752027	1.16724	-1.5235	-0.370482	0.468501	0.636645	0.781586	-0.969892	-0.681172	-0.589113	0.0230895	0.312457	0.275365	-0.938048	0.118667	0.500936	0.714859	0.315446	0.426972	0.846765	-1.27028	0.282382	1.26957
neg-M297T309	-0.77914	-0.452521	-0.26767	0.511207	0.209517	-0.476859	-1.28703	-0.383518	-0.525059	0.279433	0.870525	0.075673	-0.821	-1.22318	1.14439	0.410567	1.66997	0.776098	0.20151	0.249446	-0.184771	0.628611	1.40435	0.74767	-0.318154	-1.10794	-0.819561	-0.134158	0.269587	0.409053	-0.278133	-0.194968	-0.764764	1.06173	-0.428818	0.0569352	0.0727989	-0.110918	-0.000639427	0.46601	1.21818	0.291397	-0.440755	0.0251759	-0.551171	-0.788789	-0.324229	-0.130259	-0.223048
neg-M297T329	-0.551833	-0.734152	-0.281511	0.509137	0.149648	-0.55545	-1.21822	-0.766755	-0.628094	0.369944	0.816648	-0.264018	-0.608214	-0.994342	1.01893	0.487487	1.66794	0.750486	0.113903	0.417998	0.210446	0.667054	1.27186	0.888025	-0.341036	-1.00084	-0.785809	0.255269	0.142845	0.077494	-0.508316	-0.035065	-0.646454	1.03958	-0.309027	-0.0210208	-0.141437	-0.150227	0.11565	0.296825	1.21956	0.156081	-0.410587	-0.23798	-0.774209	-0.71209	0.0468174	0.388611	-0.456181
neg-M297T352	-0.529085	-0.463921	-0.84677	0.0899177	-0.215887	-0.120863	-1.05843	0.283885	-2.22408	0.180761	-0.0385605	0.520871	0.445324	-0.143268	-0.0733532	-0.681228	0.435918	-0.0584852	-0.258904	0.9376	-1.98122	-0.224306	-0.167233	0.838979	0.466266	1.03361	-0.179908	0.872091	0.235802	0.890703	0.581962	-0.00664274	0.408863	-0.747423	-0.371586	0.285391	-0.196806	0.456306	0.707308	0.0425963	0.562057	-0.457655	-0.295309	-0.612745	-1.06538	0.458573	0.179923	0.20505	0.0877444
neg-M297T371	-0.66245	-0.509806	-0.949062	0.0571183	-0.0886366	-0.237239	-0.95614	0.140047	-1.79815	0.08534	0.0997709	0.605899	0.0488	-0.599205	0.210342	-0.249513	0.683776	0.0137925	-0.28313	0.816006	-1.71539	0.734463	0.429183	0.922919	0.157589	0.955219	-0.462006	0.919642	-0.0437575	1.11072	0.293847	-0.193822	0.140957	0.116297	-0.591441	-0.027213	-0.104376	0.177232	0.371386	0.0312248	0.558412	-0.373065	-0.518499	-0.324937	-1.03019	0.429966	-0.130581	0.16252	0.519555
neg-M297T385	-0.259461	0.0702744	0.545035	0.116573	0.284762	-0.496418	0.0240294	-0.670845	0.294963	-0.110818	0.339198	-0.107144	-0.491797	-0.0619473	-0.204894	0.317305	0.223976	0.537293	-0.188189	0.245441	-1.10683	0.165177	-0.0474538	-1.08994	0.64358	-0.367125	0.162831	0.24674	-0.0556644	-0.914835	0.265379	0.899598	0.149526	0.422848	0.367988	0.742715	-0.100372	0.117192	-0.45535	0.732388	-0.2043	0.449914	0.22297	-0.245656	-0.393516	0.138983	0.398703	-0.203344	-0.0631783
neg-M297T47	0.386171	0.200734	-0.169727	0.629129	-0.444624	0.461989	0.302023	-0.0870531	-0.655942	0.149943	-0.140861	0.771733	-1.1438	0.288512	-0.0123655	0.0872327	0.120826	0.514707	-0.322517	0.634794	-1.2497	-0.410259	-1.4415	0.358993	1.16574	0.477252	0.678322	0.558995	-0.235804	0.896079	-0.925945	0.691337	0.511151	-0.281428	-0.702003	0.776531	-1.20117	-0.332678	0.625533	-1.37171	-0.473486	-1.60439	-0.807362	-0.695274	-0.531549	0.838176	0.0602131	0.718025	0.714875
neg-M298T204	-0.457246	0.125504	-1.4864	0.00738754	1.1418	0.772154	-0.182505	0.571286	0.43078	0.398601	-0.34003	0.0192047	-0.290359	0.0434548	-0.0748186	1.32652	-1.73896	-1.53797	0.85425	-0.311179	-0.588719	0.426275	-1.16145	-1.26929	-0.838107	0.931154	0.70146	1.10556	-1.10393	-0.267584	0.389304	0.580936	0.739062	-1.11304	-0.694538	-0.523467	-0.0266175	0.266501	0.230354	0.0744399	0.0579835	0.406029	0.649414	0.262802	0.451072	0.814597	-1.51863	0.320209	1.18077
neg-M298T309	-0.753403	-0.394359	-0.288548	0.519899	0.321145	-0.481416	-1.20819	-0.325503	-0.488625	0.257414	0.825713	0.0448164	-0.719697	-0.875298	1.11062	0.368155	1.65399	0.722805	0.0184225	0.207306	-0.143867	0.566128	1.38332	0.733016	-0.296163	-1.21151	-0.752973	-0.188038	0.283366	0.418114	-0.140533	-0.245139	-0.748811	1.04053	-0.32245	-0.00337027	0.108561	-0.120094	-0.0019681	0.425426	1.18448	0.251027	-0.655661	0.0927351	-0.768427	-0.711662	-0.220344	-0.0755094	-0.432656
neg-M298T339	-0.161124	0.090925	-0.504599	0.892497	-0.10629	-0.501317	-1.56826	-0.0288159	-1.71379	0.527862	0.325592	0.81866	-0.932183	-1.54304	0.73497	0.298037	0.330977	0.581616	0.372346	0.927431	-0.49343	0.773366	0.684919	0.484083	-0.468129	-0.209632	-0.701965	0.202055	0.0417597	0.0107759	0.570162	-0.220723	-0.887745	0.556137	-0.360824	0.543823	0.0634767	-0.487907	0.385231	0.0784616	0.903175	0.168625	-0.854075	-0.266408	-0.546905	-0.357022	0.350383	0.427963	0.221878
neg-M298T352	-0.527734	-0.462125	-0.777458	0.120262	-0.252884	-0.145582	-0.976235	0.273235	-2.19937	0.116614	-0.0501604	0.538509	0.448466	-0.16475	-0.0585366	-0.632351	0.427523	-0.0899019	-0.276682	0.931737	-1.92565	-0.0930021	-0.0560653	0.830728	0.452852	1.03302	-0.19803	0.846272	0.209355	0.886884	0.56118	-0.0066205	0.388663	-0.660164	-0.400209	0.229525	-0.209264	0.439745	0.70246	0.0228662	0.548971	-0.459852	-0.339115	-0.55501	-0.993543	0.434544	0.166373	0.176507	0.0527993
neg-M298T52_2	0.0321512	0.536493	0.332603	-0.774518	-0.135314	0.762221	0.487119	-0.533546	-0.823968	0.354142	0.680369	-0.401225	-0.773315	-0.140586	0.133168	-0.112276	0.338683	0.295286	0.498914	0.0108165	-0.804762	-0.308287	-0.424093	-0.117277	-0.444033	-0.287834	-0.622784	0.227974	0.950024	-1.05386	0.506293	-0.107921	0.360578	0.537767	-1.17992	0.55337	-0.0538254	0.254404	0.778916	-0.830763	-0.391359	-1.0757	-0.451984	0.132011	0.462871	0.184527	0.95505	-0.50802	0.561139
neg-M299T187	0.159441	-0.771508	-0.300965	-0.0863185	0.296321	0.344398	-0.182217	0.238515	-0.0631324	0.309066	-0.368621	-0.150655	0.301319	-0.0228421	-0.189252	0.308454	-0.159374	-1.97688	0.148922	0.177151	0.00503436	0.290221	-0.0749469	-0.210216	0.209965	0.547962	0.650202	-1.028	0.205535	0.153966	0.332773	0.408563	0.354054	0.0725629	0.0828216	0.189172	0.226381	-0.354422	0.296991	-0.0749579	-0.167241	-0.727403	0.373673	0.0197847	0.708885	0.754438	-0.213442	-0.0475298	0.165707
neg-M299T205	0.145966	-0.403983	0.522909	-0.296987	0.943505	0.646153	-1.21203	0.116287	0.104737	0.640641	1.74325	0.140706	0.78551	-0.475777	-0.0617197	-0.802871	-0.0457708	-1.32585	0.639539	-0.0556491	1.09291	0.399339	-0.316502	-0.242352	0.688535	-1.21085	0.458321	0.732326	0.347145	-0.331589	0.17943	0.275321	0.38662	-0.570526	-0.808846	-0.136932	-0.689515	0.152539	0.219706	0.176756	-1.00064	-0.971221	-0.918569	-0.365785	0.128358	0.509953	-0.0411782	0.25846	0.721467
neg-M299T211	0.863334	-0.643454	-0.695462	-0.0174447	0.463521	-0.14701	-0.257384	0.0377812	-1.06744	-0.0835746	-0.206303	-0.0721365	0.670662	0.447689	-0.268351	0.21766	-0.600239	-0.272207	0.23935	-0.625167	-0.262934	-0.172447	-1.09127	-0.468356	-0.732979	1.43253	0.523719	0.898981	-0.551451	0.380008	-0.386749	0.937391	1.79368	-0.837456	-0.381582	0.441352	-0.00994286	0.112181	0.582232	-0.173642	-0.0616281	-0.522377	0.692434	-0.29549	0.370266	0.834112	-0.363476	0.121052	0.192042
neg-M299T309	-0.830748	-0.0345905	-0.246928	0.402923	0.188132	-0.413872	-1.03484	-0.42145	-0.604561	0.0733112	0.725312	0.109116	-0.735749	-0.765068	1.06365	0.333985	1.61166	0.638584	-0.0585178	0.0793285	-0.256478	0.501369	1.37891	0.528043	-0.234351	-0.595342	-0.791117	-0.256622	0.307492	0.249516	-0.11651	-0.324886	-0.805289	1.09488	-0.294696	-0.0610603	0.326062	-0.070338	-0.0554515	0.338154	1.13536	0.253626	-0.238522	-0.0383237	-0.773427	-0.296238	-0.336114	-0.154448	-0.409042
neg-M299T338	-0.0560052	0.0889665	-0.434176	0.959238	-0.114357	-0.532883	-1.38967	-0.0926905	-1.87659	0.535536	0.284888	0.846852	-0.939837	-1.60314	0.701167	0.320933	0.412872	0.585401	0.308204	0.869375	-0.248636	0.715008	0.674232	0.750773	-0.558743	-0.25763	-0.691853	0.139564	0.035754	0.33304	0.563219	-0.267867	-0.986039	0.519679	-0.329858	0.577416	-0.00404998	-0.442419	0.346808	0.0980664	0.927843	0.157609	-0.917112	-0.187799	-0.594802	-0.410636	0.300361	0.388609	0.17171
neg-M299T439	-0.101411	-0.650444	-0.826176	1.45029	-0.370245	0.121067	0.375955	-0.608125	0.340938	-0.350692	-0.979388	1.41399	-0.616032	0.501442	-0.68823	0.151978	-0.614537	0.154176	0.131527	-0.222596	0.87096	0.922012	-0.797304	0.676732	0.203461	-0.275372	-0.488288	0.531257	-1.00798	0.136221	-0.419577	-0.53645	-0.07099	-0.766272	-0.567987	-0.191927	-0.240158	-0.0273475	0.927925	-0.258408	0.814463	0.222657	-0.194561	-0.116939	-0.358527	0.5701	-0.822717	-0.039218	1.01786
neg-M299T47	0.360203	0.13745	-0.1689	0.580746	-0.465453	0.408642	0.220802	-0.0772812	-0.67438	0.121108	-0.21699	0.710476	-1.0689	0.245464	-0.0932316	0.00264275	0.0991547	0.476667	-0.356262	0.61889	-0.60437	-0.499917	-1.10326	0.211363	1.16036	0.502825	0.599544	0.517904	-0.351566	0.845137	-0.972388	0.680944	0.453704	-0.255437	-0.682718	0.75395	-1.15032	-0.383364	0.557157	-0.877005	-0.602566	-0.9806	-0.867683	-0.725367	-0.666394	0.798294	-0.0284608	0.717622	0.656457
neg-M300T162	-0.710565	0.250952	-0.0423471	-0.872113	-0.427313	0.105245	-0.349293	-0.329999	0.147675	-0.380678	1.00396	-1.1312	0.981471	-0.330602	0.26542	-0.967717	0.542611	-0.349027	0.149041	0.172258	-0.219388	0.31216	0.136313	0.125304	-0.243292	-0.557632	0.177156	-0.320468	0.520269	-0.679319	-0.158849	-0.455241	-0.607694	0.421369	0.0618435	0.258287	0.984723	0.722553	-0.985416	0.0163029	0.336835	0.847554	0.209014	0.479148	0.937773	-0.0460606	0.205281	-0.202109	0.458823
neg-M300T338	-0.0287062	0.0909675	-0.493236	0.960842	-0.107737	-0.545431	-1.31118	-0.0940942	-1.84631	0.522534	0.296176	0.855907	-0.92856	-1.52068	0.700049	0.302803	0.414711	0.582639	0.323592	0.866252	-0.235006	0.717604	0.676636	0.760598	-0.554684	-0.269376	-0.704953	0.122328	0.0137847	0.30548	0.548792	-0.253134	-0.979929	0.536677	-0.345474	0.567591	-0.0148152	-0.464355	0.351347	0.089155	0.932489	0.143082	-0.926536	-0.202476	-0.590371	-0.427968	0.306258	0.392817	0.162414
neg-M300T551	-0.653644	-0.571122	0.00111239	-0.753991	0.0109959	-0.870136	-1.07879	0.0887798	0.580334	-0.560661	1.34959	-0.16884	-0.133696	0.337099	1.67974	-0.326557	-0.162513	0.22736	1.41413	0.409075	-1.17801	0.045008	0.396776	-0.337466	-0.516756	0.269368	0.524235	-0.872779	-0.784116	0.4399	1.88207	-0.438894	-0.850939	0.276391	0.603312	-0.406691	0.0196447	-0.282853	-0.4956	-0.870057	0.392982	-0.0615734	-0.185215	0.0730502	0.0568959	-0.100126	0.409064	-0.0475991	-0.0759084
neg-M300T61	0.178381	-1.03096	0.597923	0.341406	0.319313	-1.2875	0.490112	-0.546838	-0.322361	-0.188505	0.144672	0.379248	-0.205188	-0.989436	1.61504	0.537463	-0.145038	0.332208	-0.417226	-0.744108	1.26819	0.434055	0.626929	-0.353188	0.62117	-0.497646	-0.733831	-0.684227	-0.0784031	-0.40429	1.30439	-0.542869	-1.78657	0.943141	-0.11647	-1.01427	0.508778	-0.0720323	-0.153727	-0.114377	1.13918	1.03092	0.153546	0.846357	-0.34126	-0.563011	-0.373998	-0.426037	-0.331855
neg-M301T167	2.68248	0.0379186	1.10242	-0.496252	-0.0153472	-0.0897481	-0.261823	1.47091	-0.448941	0.0120571	-0.203647	1.90088	-0.153671	-0.0888169	-0.386226	1.78337	-0.247639	-0.367214	0.789967	-0.275519	-0.395478	-0.388108	-0.770477	-0.162595	-0.361554	-0.454318	-0.301381	-0.817715	0.124214	-0.11615	-0.359447	-0.484817	2.44154	-0.591244	-1.14486	0.832496	-0.232041	-0.0386058	0.283825	0.579404	-0.431662	0.155448	0.0112893	-0.588943	0.256474	-0.286748	-0.149152	-0.00224655	-0.84004
neg-M301T184	-0.139636	-0.235422	-0.909718	-0.798419	0.94566	0.0741137	-0.601667	-1.42497	-0.143561	-0.659673	0.0240412	0.0770799	0.719002	0.393442	0.0383557	-0.566003	0.196361	0.235502	1.04849	-0.0250672	0.303721	0.0466514	0.370769	-0.582983	0.94435	0.0871502	-0.369221	0.366217	-1.09928	-0.676106	-0.164451	0.710453	-0.109756	0.496396	1.58626	0.277036	0.340103	0.112685	-0.141753	0.322905	1.04998	-0.054731	-0.880979	-0.416989	0.384075	-0.564707	0.311572	0.0796344	-0.854296
neg-M301T186_1	-0.6291	-0.853626	1.06076	-0.443821	-0.0473009	0.266618	-1.04359	-0.0271394	-0.127164	0.695292	1.73395	0.0956089	-0.642008	-0.897091	-0.400546	-0.336276	-0.0760662	1.4081	-0.335139	-1.36831	1.22283	-0.599188	0.670167	-0.0778335	-0.590723	0.0874101	-0.909058	0.326421	-0.0668298	0.311111	-0.60416	0.587812	-0.257412	0.667854	-0.225669	-0.332835	1.30876	-0.4666	0.0284711	0.116547	-0.205107	1.0652	-0.427155	-0.258391	-0.569089	0.482656	-0.729386	-0.190029	-0.477443
neg-M301T186_2	-0.443495	0.952966	0.342315	0.34372	0.577715	-0.29795	-0.849828	-0.940158	-1.27985	0.0358989	0.475014	-0.971225	0.28654	-0.097839	-0.0961582	-0.670966	-0.182332	-0.295665	0.765761	0.772357	0.0411338	0.621338	-0.0973321	-0.888738	0.57191	-0.396477	-0.4139	0.0523951	1.31047	0.571206	0.16332	-0.468584	-0.701653	0.0232501	1.23784	-0.870668	-0.0813424	-0.283851	0.127008	-0.597006	0.345557	-0.591943	-0.727949	1.50653	-0.100089	-0.187322	-0.132959	-0.0287925	0.0173884
neg-M301T199	0.987464	0.359125	-0.330454	0.353247	0.577931	0.57791	-0.692051	-0.12014	-0.0268514	-0.323586	0.259044	-0.294382	-0.248617	-0.468356	-0.420569	0.0434292	-0.416028	-1.42565	0.542163	0.370028	-0.143392	-0.674269	-0.8107	-0.659277	-0.522842	0.36274	0.870506	0.0398558	0.492078	0.949005	-0.189012	0.808469	1.18526	-1.17584	-0.363612	-1.71814	-0.289294	0.111544	1.0597	-0.0111413	-0.504893	-0.281768	0.532617	-0.230308	0.867004	0.508098	0.518798	-0.806097	0.443052
neg-M301T205	-0.126909	-0.582664	0.104607	-0.607874	0.97766	-0.297611	-0.39626	-0.580268	-0.199435	-0.634403	1.93837	-0.21017	-1.2807	1.03489	-0.758637	0.00613059	-0.0212519	1.85625	0.151538	-0.339532	-0.0397973	-1.22575	-0.239217	-0.410621	-0.711303	0.04254	-0.881866	-0.202589	-0.546271	1.33761	-0.130731	-0.728935	0.067586	-0.671948	2.04317	-0.503893	0.202974	-0.0817942	-0.352552	1.13393	0.5256	0.477156	-0.0919213	-0.603799	0.220643	0.078863	0.0790547	-0.399514	-0.772625
neg-M301T209	-0.152128	0.80698	-0.270101	0.636752	-0.185786	0.777563	0.457785	1.03737	0.201911	0.461379	-0.470117	-0.632485	-0.734686	0.401121	-0.10095	0.237636	0.337699	-0.268449	-1.03008	-0.178691	-1.39327	0.544814	-0.207011	-0.261765	0.584811	0.0309735	0.361964	-1.19746	0.316492	-0.178605	-0.614324	1.27925	-0.242497	-0.493409	-0.710579	-0.487319	-0.770387	0.659851	0.342028	-0.0801729	-0.00635014	0.00700907	-0.566741	0.173622	1.08086	-0.39115	0.65438	0.285995	1.1918
neg-M301T338	-0.03799	0.0565225	-0.466735	0.959744	-0.0727732	-0.577545	-1.49079	-0.0856433	-1.8051	0.500661	0.298926	0.857745	-0.901935	-1.5343	0.680908	0.279539	0.397381	0.602127	0.300065	0.865608	-0.29021	0.725472	0.692216	0.732366	-0.550425	-0.226461	-0.693657	0.14228	0.0447871	0.27749	0.553649	-0.244551	-0.894077	0.572708	-0.379755	0.5567	-0.00961249	-0.451148	0.349233	0.0981742	0.922321	0.152547	-0.944284	-0.210338	-0.58327	-0.401188	0.301252	0.395189	0.198931
neg-M301T371	-1.31251	0.0727513	0.712324	-0.070253	-0.306337	-0.482386	-0.0501726	-0.810004	-0.39197	-0.306397	0.161725	-0.844224	0.17211	0.361351	0.0722169	-0.83462	-0.157188	0.159611	0.0352948	0.752643	0.923243	-0.0162043	1.45726	-0.106057	-0.165888	-1.46065	-0.108128	-0.277554	0.132125	0.535452	1.59187	-0.825179	-0.884729	0.139818	-0.476617	0.0593497	0.0544271	0.687475	-0.142602	1.62741	0.329183	0.471886	0.500844	-0.190688	-0.709013	0.377332	-0.211721	-1.42197	-0.421403
neg-M302T148_2	-0.638334	0.378566	0.0230054	-0.77982	-0.00721342	-0.0135929	-0.542579	-0.424814	0.0920069	-0.506355	1.0062	-0.612595	0.59131	-0.219573	0.100805	-1.07298	0.0792354	-0.832206	0.142124	-0.0230063	-0.33813	0.191688	0.263212	0.568164	0.312704	-0.704106	0.339137	-0.606069	0.333364	-0.0353946	-0.10752	-0.763361	-0.308015	0.148862	0.576742	0.191751	0.752724	0.827331	-0.766529	-0.0263777	0.289644	0.788941	0.192595	0.524065	1.049	-0.275161	0.089005	-0.635136	0.140799
neg-M302T199	0.86824	0.191534	-0.428628	0.109716	0.518268	0.486771	-0.780892	-0.229827	-0.250062	-0.389036	0.459432	-0.447466	-0.341678	0.678064	-0.560776	-0.363178	-0.454063	-0.941179	0.454299	0.189864	-0.333231	-0.651141	-1.04202	-0.730716	-0.589133	0.300862	0.768079	-0.178831	0.329917	-0.411873	-0.350219	0.771272	1.10846	-1.11295	-0.00850676	0.837491	-0.311625	-0.660831	0.952673	-0.0506874	0.516032	-0.124023	0.411195	-0.315337	0.781177	0.368521	0.403289	0.300483	0.35524
neg-M302T339	0.0103132	0.126276	-0.445122	0.924908	-0.0929362	-0.586742	-1.66947	-0.0951062	-1.75585	0.509696	0.174607	0.813984	-0.965217	-1.59949	0.693053	0.233913	0.359066	0.59164	0.472525	0.871536	-0.304422	0.731943	0.751101	0.682054	-0.592842	-0.257058	-0.659335	0.150942	0.0265693	0.384238	0.522662	-0.276757	-0.858513	0.618949	-0.353814	0.508623	-0.0115397	-0.472126	0.27024	0.157091	0.941423	0.110663	-0.92259	-0.121193	-0.538549	-0.479493	0.387002	0.35826	0.140339
neg-M302T371	-1.28104	0.091131	0.670247	-0.241047	-0.294027	-0.553023	-0.0896032	-0.813515	-0.310775	-0.184503	0.170852	-0.784587	0.0778534	0.319443	0.0437386	-0.626877	-0.160421	0.164082	0.0715265	0.759874	0.872503	-0.0201188	1.45456	-0.132395	-0.217618	-1.35132	-0.11928	-0.205369	0.153069	0.511955	1.59416	-0.953088	-0.997127	0.084912	-0.525614	0.0695698	0.064925	0.642994	-0.119951	1.57398	0.428187	0.492788	0.463772	-0.167014	-0.684734	0.357713	-0.166461	-1.07899	-0.455317
neg-M303T147	-0.084153	-0.352247	1.03586	0.608799	-0.087764	0.791298	-0.210738	1.14414	0.981039	0.0891356	-0.162331	-0.939734	-0.373263	-0.471647	-0.0533441	0.447648	-0.0253183	0.311459	-0.340497	-0.224738	-0.686292	-0.682113	-0.648585	0.43765	0.297285	-0.0806032	-1.00145	1.18681	-0.314628	-0.913722	-0.42853	1.35884	-0.0695182	-0.423423	-0.0987691	0.396748	0.436474	-0.179454	-0.0591518	0.217244	-0.286083	-0.240639	-0.0251835	0.234859	0.10949	-0.185522	-1.18538	0.7075	0.0673122
neg-M303T157	0.333781	-0.234278	1.23335	-0.396111	0.0122953	-0.233587	0.293875	-0.820826	0.32717	-0.322504	-0.689415	-0.0840747	-0.351954	-0.282617	-0.244473	0.0379522	-0.705089	1.13869	-0.551994	-0.0237164	2.6906	-0.236551	1.36586	-0.252529	-0.377627	-0.681391	0.209833	-0.800068	0.484144	1.41113	-0.447039	-0.260181	-0.787909	0.455979	-0.588675	-0.357378	-0.563412	0.206787	-0.590182	0.42198	-0.21826	-0.373878	0.0224381	-0.165667	-0.874109	0.26045	-0.439479	-0.0680884	-0.276363
neg-M303T178	-0.557791	0.0862446	-0.0378286	-0.424801	-0.0133511	-0.867853	-0.505506	-0.747512	0.0357223	-0.0545201	0.447099	-0.527403	0.501735	0.424817	-0.112201	-0.269691	0.635075	0.383103	0.418162	0.899213	-1.12051	0.705158	-0.179853	-0.256527	0.738794	-0.357015	-0.218261	-1.07541	-0.0907103	-0.414886	0.540498	0.262439	-0.655335	-0.352778	-0.419856	0.0973428	-0.371123	-0.159613	0.788846	-0.093227	-0.197729	0.331381	-0.20704	-0.0337118	0.691828	-0.718262	0.522294	0.57283	-0.103787
neg-M303T194	0.135116	1.00186	-0.345421	0.930865	-0.251924	0.646406	1.02607	1.38558	-0.250815	0.912853	-0.168081	-0.694836	0.33765	-0.071129	-0.00507162	0.031332	-0.128476	-1.40192	-0.140582	-1.35519	0.000440637	0.0921463	-1.28845	0.0285276	0.237558	-0.212554	0.461783	-0.461689	-0.294618	-0.129093	-0.941636	0.680041	-0.042726	-1.27557	0.0857925	0.590896	0.162201	0.20545	0.136537	-0.464489	-0.109294	-0.556333	-0.0995123	0.315981	1.16438	-0.00616428	0.0264846	0.0441009	1.128
neg-M304T176	-0.768208	-0.133919	-0.136371	-0.489247	-0.199693	0.185238	-1.5215	-0.0467926	0.264755	0.0733248	0.203042	-0.835551	-0.339494	0.38545	-0.696883	-0.122152	0.527085	0.349813	0.181323	1.0214	-0.321699	0.515663	-0.206247	0.298711	0.786236	-0.961503	-0.544858	0.15962	-0.22322	-0.0824849	0.274514	0.345246	0.544715	0.168584	-0.40576	-0.322974	-0.250043	-0.39244	0.382573	-0.428923	0.749945	0.528038	0.09873	-0.239249	0.535396	-0.424031	0.508672	0.527567	-0.607127
neg-M304T60	0.858945	-0.396875	-0.185194	0.683945	0.0261861	0.0752911	0.484588	-0.435053	0.12343	-0.189513	0.331602	-0.727541	-0.44499	-0.170596	0.184877	0.886427	1.2109	-0.633699	0.512706	-0.792148	0.823893	0.054915	-0.23957	0.14899	0.764896	-0.410812	0.752393	0.0740346	-0.536621	-0.204032	0.676916	0.142698	-0.107424	-0.794776	-0.104956	-0.629014	-0.521466	-0.0624714	-0.453748	0.000357701	-0.122134	0.148252	-0.494215	-0.123942	-0.176783	0.0148028	-0.374299	-0.269337	1.96071
neg-M304T88	0.832047	-0.4726	0.0436192	0.831302	-0.0573635	0.160084	0.579954	-0.00409037	0.208891	-0.260259	0.471227	-0.887275	-0.34257	0.0593554	0.300443	0.858441	1.34981	-0.620262	0.543087	-0.0820684	0.751972	0.14365	-0.175977	-0.707025	0.891997	-1.34811	0.981191	0.0176452	-0.428442	-0.0675014	0.963335	-0.33257	-0.648633	-1.07015	-0.123601	-0.227166	-0.623123	0.136817	-0.804587	-0.195942	0.0610547	-0.536989	-0.430927	-0.425792	-0.309198	0.0418995	-0.00185298	-0.362762	2.0404
neg-M305T145	0.588472	-0.362422	1.33692	-0.0580482	-0.229483	1.03292	0.289732	1.57394	1.44709	0.287176	-0.517925	-0.128448	-0.283316	-0.332123	0.164936	0.100912	-0.556729	-0.332205	-0.59657	-0.134134	-0.86964	-0.393127	-0.723434	0.542649	-0.038327	-0.13937	-0.00968434	1.69637	0.0899041	-0.626373	-0.48556	1.86014	-0.182387	-0.861028	-0.172071	-0.844708	-0.772852	-0.322343	-0.0495712	-0.0678598	0.106892	-0.574731	0.223897	0.173966	-0.540157	0.197934	0.193784	1.20833	0.329136
neg-M305T151	0.307005	-0.26391	-0.336294	0.629741	0.626054	0.0319837	0.467526	-0.854	-0.262988	0.40237	-0.121911	0.285889	0.543841	0.0600609	-0.200281	0.00959434	-0.450114	-0.280556	0.621951	-0.16554	-1.37623	0.0296108	-1.38814	-0.328596	-0.104549	0.646812	0.14026	-0.957253	-0.0455282	0.452612	-0.0942989	-0.235322	0.687114	-0.758463	-0.257217	0.873133	0.348285	0.223398	0.173326	-0.12135	0.308509	-0.218324	0.177462	0.136704	0.21734	0.374546	0.261978	0.041909	-0.599587
neg-M305T158	-0.334872	-0.602326	0.449516	-0.298223	-0.0547021	-0.385923	-0.208896	-0.406127	0.455897	-0.315043	0.000694571	0.13709	0.366192	-0.565829	-0.452025	0.0225463	-0.13718	1.8281	-0.36118	-0.959374	1.21312	0.0634391	0.568866	-0.468237	1.41307	0.283754	0.605338	-0.740789	0.0981899	-0.242067	-0.257845	-0.444534	-0.535805	0.298806	0.29253	-0.428793	0.713116	-0.0837708	0.641743	1.12943	-0.228396	-0.33342	-0.438465	-0.379451	1.12574	-0.892745	-0.555587	-0.0170108	-0.65662
neg-M305T164	-1.03981	0.0125789	0.81393	-1.44289	1.43791	-0.52746	-1.06603	0.438794	0.615098	-0.705134	0.717151	-0.546307	0.251742	-0.933748	1.26503	-0.707421	1.38633	-0.256456	1.46818	0.710347	1.10397	0.429029	-0.0787574	1.09684	-0.628325	-0.841455	0.389833	-0.582234	-0.286479	1.37292	0.395817	-0.467052	-1.01109	0.417041	-0.122723	-1.01132	1.17246	0.131903	-0.91401	-0.890365	-1.04622	0.0877917	-1.06067	1.28743	0.101194	-1.36787	0.313567	0.122213	-0.00600883
neg-M305T172	-0.357738	-0.401172	0.300829	0.342779	-0.056976	1.50791	1.07147	-0.177343	1.2064	-0.106187	-0.216371	-0.119946	1.20133	-0.708191	0.458224	0.771099	-0.747374	-0.0349882	0.0885531	-1.0136	0.00986638	0.0244734	-1.10376	0.0622254	-0.347191	-0.211713	0.277983	-0.248314	0.516727	-0.238874	0.148808	0.142281	1.67903	0.0188902	-0.203353	0.290035	-0.355834	0.798168	-0.610938	0.346568	-0.222864	0.0294489	-0.524052	-1.45425	0.74118	0.205353	-0.253566	0.199655	-0.557419
neg-M305T198	1.6423	-0.314842	-1.13058	1.57658	-0.830393	0.467534	1.83814	1.75422	-0.673221	0.571824	-1.0569	0.271972	-0.703388	-1.32973	-0.109893	1.18399	-0.896438	-0.799251	0.101828	-0.730474	0.427448	-0.963129	-0.359169	-1.09032	-0.584616	0.00768892	0.892416	1.67436	-1.18661	-0.863478	-0.94336	0.179984	1.18838	-1.12941	0.435931	1.20771	0.267984	-0.951412	-1.1536	-0.887326	0.341229	-0.726528	1.50095	0.310614	-0.260636	1.58586	-0.791351	-0.930901	1.58729
neg-M305T237	-0.321788	-0.136793	0.0893622	0.0139503	-0.0361469	-0.391478	-1.08865	0.421032	-0.0236358	0.128236	-0.372893	-0.49944	0.366898	0.595111	0.46572	-0.287396	-0.0727376	-0.740365	0.22115	0.360695	0.396141	0.339861	-0.626825	-0.941205	0.31173	-0.273487	0.67354	-0.291059	0.306173	-0.542901	0.327462	-0.447848	0.105321	-0.325063	0.944079	-0.193903	0.225985	0.357953	-1.68675	-0.73175	0.712278	0.9426	1.14434	0.989343	0.688921	-0.432865	-0.252419	0.435741	-0.200036
neg-M305T43	0.033739	-0.523602	1.24435	-0.885014	-0.234848	-0.0440951	-0.0644954	0.208866	1.80755	1.06121	0.459868	-0.854885	1.21411	-0.47076	0.271983	-0.0125765	0.602429	-0.728744	-0.433819	-0.51363	0.0960566	-0.844838	1.46315	-0.0652694	-0.174725	0.665836	0.656464	0.160135	0.898107	0.0977361	-0.607564	0.280925	-0.07791	0.77287	0.686445	0.00833609	-0.782193	-0.657905	-0.735503	-0.118904	-0.952449	0.391246	0.0359617	0.646737	-0.192278	-0.105838	-0.410643	-0.520925	-0.350353
neg-M305T59_2	0.428216	-0.409324	1.21858	0.191029	0.345863	0.782984	0.197818	1.28113	1.02085	1.05504	-0.410592	-0.407231	-0.658686	-1.23317	0.302373	0.274291	-0.142316	-0.203824	-0.200146	-0.554072	0.376403	-0.168998	-0.964044	0.753984	-0.869574	0.181734	0.226063	1.72044	-0.0180651	-0.630602	-0.801829	1.58186	-0.220858	-0.502652	0.103742	-0.415129	-1.03551	0.0677512	0.127927	-0.0767454	-0.348787	-1.19305	0.158564	-0.0678289	-0.419757	0.196255	-0.123567	0.99154	0.317878
neg-M306T162	-0.667922	-0.267078	0.659831	-0.135228	1.34545	-0.845948	-0.454388	0.258135	0.51195	-0.630391	0.517079	-0.568313	0.0712619	-1.34489	1.10546	-0.503472	1.26121	-0.343348	1.37494	0.577374	0.350236	0.192613	-0.224952	0.943519	-0.439546	-0.0820985	0.193461	-0.604251	-0.539321	1.3029	0.222816	-0.252399	-0.482606	0.268552	-0.592256	-0.504164	1.03053	0.000710426	-0.579883	-0.576152	-1.27839	0.152721	-0.297132	1.16525	-0.0485468	-0.660873	0.110648	-0.118137	-0.459854
neg-M306T198	1.55178	-0.619981	-0.731293	1.47201	-0.757329	0.350608	1.75319	1.66989	-0.761065	0.449239	-0.700853	0.187816	-0.524611	-0.586419	-0.246988	1.06625	-0.945832	-0.92185	-0.0995752	-0.784535	0.291874	-0.644803	-0.609734	-0.950988	-0.722421	-0.129991	0.780377	1.58473	-0.0558288	-0.920404	-0.914771	0.054217	1.08881	-1.04092	0.294013	1.0888	0.161303	-0.579064	-0.993388	-1.16851	0.244875	-0.808042	1.37462	0.165542	-0.428979	1.46473	-0.819595	-0.91999	1.47245
neg-M307T164	-0.0916309	-0.279839	0.711267	0.0264423	0.739411	0.512613	-0.22879	0.55705	0.435793	0.0656735	0.510056	-0.411966	-0.633541	-0.669797	0.630613	-0.487592	1.06123	-0.370984	1.1664	0.6513	-0.700021	0.00616841	-0.236865	0.642472	-0.709902	-0.171695	0.306651	0.408763	-0.321763	0.922634	-0.82961	0.451507	-0.171641	-0.248992	-0.792796	-1.12048	-0.0887978	-0.341746	-0.351857	-0.490981	-0.171562	-0.304507	-0.626086	0.782667	0.368291	0.36007	0.69448	0.561533	-0.410403
neg-M307T176	0.693038	-0.253459	-1.80338	0.865227	0.0387109	0.198641	0.931579	0.462609	-0.318858	-0.0216488	0.10662	0.809112	0.44786	0.0236133	-0.254949	0.751195	-0.930633	-0.714618	0.68098	-1.16211	-0.372367	-0.652863	-0.507776	-1.27202	-0.526205	1.50921	0.672585	0.480471	-0.981979	-0.230653	0.175299	0.101228	1.02976	-1.47349	0.164529	1.11289	0.567883	-1.11942	-0.801577	0.0749058	0.629398	-0.00792511	0.824265	0.0627481	-0.521365	0.54583	-0.181691	-0.696851	0.701232
neg-M307T198	1.08769	-0.48353	0.379793	0.378714	-0.262515	-1.56782	0.296098	0.20455	0.177219	-0.180801	0.498263	0.395726	-0.555034	0.276648	0.614175	0.58987	0.0752856	-0.635554	0.507068	-0.40751	0.348249	0.0534582	0.417526	-1.11321	-0.168161	-0.590146	0.377684	0.299568	0.604162	-0.704164	0.103718	0.232633	0.860668	0.166	0.341211	-0.944943	0.473484	-0.64273	-0.188586	-0.334631	0.322609	0.437999	0.178133	-0.929097	0.441508	0.157681	0.464676	-1.2015	0.394984
neg-M307T550	-0.850439	-0.390423	0.94601	-0.480807	0.037493	-0.664591	-0.00697662	0.192934	0.139677	-0.724353	0.843706	0.0483894	-0.367876	0.00024819	1.48119	-0.272726	0.328933	-0.37244	1.14414	0.0858985	-0.532229	0.0573637	0.00270797	0.485959	-0.324083	0.229714	0.70937	-0.522209	-0.962901	0.193103	1.66594	-0.539402	-0.537298	0.0196323	0.393005	-0.688591	-0.301156	-0.314953	-0.380185	-0.296546	-0.0869347	-0.139599	-0.391686	0.386315	-0.0452802	-0.398871	0.0756414	0.216023	-0.104297
neg-M308T174	0.738072	-0.118587	-0.722011	0.836684	-0.42146	0.0931605	0.952449	0.441096	-0.374434	-0.135339	0.040212	0.815477	0.386034	-0.0814557	0.121448	0.721511	-0.625387	-0.693554	0.686657	-0.741904	-1.09154	-0.628211	-1.07035	-0.907442	-0.555469	1.51488	0.6956	0.435472	-0.778526	-0.0280863	0.157054	-0.134728	1.06398	-1.09589	-0.0597515	1.12324	0.381837	-0.930888	-0.529478	-0.194981	0.51417	-0.185898	0.828027	0.12525	-1.19968	0.500196	-0.274747	-0.489897	0.754499
neg-M308T175	0.0800095	0.311945	0.0623181	0.0425689	-0.103141	-0.676618	-0.209504	-0.239742	0.215983	-0.299263	-0.0819783	-0.346776	-0.977633	-0.118491	-1.00712	0.239016	0.0544948	-0.392257	0.517549	0.425816	-0.0103548	0.0107336	-0.0775891	-0.0183303	-0.816975	0.487388	-0.261744	0.101537	0.60889	0.210818	0.0256061	0.530765	-0.461182	0.0535682	1.90255	0.271899	0.27416	0.506195	-0.417868	-0.244543	0.852617	0.112299	0.157995	-0.0774645	-0.228175	0.151742	-0.169962	0.100772	-1.79089
neg-M308T54	-0.481572	-0.227506	0.730917	-0.169982	0.354735	-0.243653	0.217385	-1.14469	-0.197885	-0.216305	0.0750124	-0.401056	-0.133482	0.240201	-0.367279	-0.703972	0.451357	-0.350112	-0.0267034	-0.207458	1.80929	-0.0338776	0.533162	0.262721	-0.499947	-0.863697	-0.0381578	0.158749	0.254164	-0.280247	0.925095	-0.393741	-0.453736	1.27561	-0.465239	-0.192757	1.0664	-0.594761	-0.551654	-0.239148	1.31407	-0.289064	0.0667183	0.114379	-0.00325688	0.632121	-0.246139	-0.81505	-0.0433049
neg-M309T165	0.14034	-0.282484	0.840236	-0.162503	0.0301178	0.768671	-0.437534	1.05674	0.41479	0.573634	0.183629	-0.387232	-0.225753	-0.196875	0.007661	0.0544877	-1.53455	-0.0313815	-0.927102	0.146365	0.798996	0.177652	-0.43895	0.109556	-0.95491	0.0704702	-0.0486909	0.845777	0.211235	0.0882566	-0.0659933	0.034396	-0.268402	-0.829913	0.302798	-0.734222	-0.26047	-1.62908	0.170846	0.785958	0.0869924	0.723162	-0.0907447	0.250995	0.10098	0.443929	-0.56971	0.349348	-0.52526
neg-M309T550	-0.312161	-0.415748	0.602936	-0.337177	0.417487	-0.612948	-0.380329	-0.486673	0.286762	-0.791341	1.13308	-0.00602384	0.216577	-0.127082	1.28987	-0.119085	-0.491231	-0.499515	0.839511	-0.0343859	-1.00671	0.0911173	-0.163965	-0.1669	-0.882585	0.331345	0.442214	-0.420997	-1.17048	-0.489153	1.52781	-0.485226	-0.496978	0.342737	0.641806	-0.218217	-0.122898	-0.345616	-0.757249	-0.387433	0.142695	-0.233653	-0.146707	0.440261	-0.0512765	0.0468708	0.862265	0.185116	0.32468
neg-M310T180	0.31008	0.197679	-0.211114	-0.0522404	-0.248272	-0.837803	-0.0981011	-0.500854	0.104057	0.271853	0.0752752	-0.733616	0.584437	0.776478	-0.28264	-0.136908	1.01328	0.767576	-0.510168	0.222857	-0.329933	0.326566	0.280148	-0.275099	1.00534	-1.11367	-0.545151	-1.20119	0.401626	0.0974906	-0.00684191	-0.169095	-1.01755	-0.190401	-0.0918465	-0.605918	-0.482011	0.552794	-0.400182	0.282278	-0.126247	-0.0146857	-0.340629	0.205179	0.723179	-0.383924	0.840773	0.494923	-0.518586
neg-M311T147	1.26638	-0.904988	-0.00769751	0.553322	-0.546287	-0.107744	0.985493	-0.012699	-0.362039	-0.398877	1.01313	-0.223097	-0.504027	-0.423369	1.47605	0.963839	-0.164687	-0.334492	1.25138	-0.681517	-0.0232381	-0.623483	-0.378204	-0.872685	-0.520721	0.249605	0.0430566	0.243925	-0.461627	-0.427711	0.512747	0.263309	-0.300502	-1.36885	0.678123	-0.814628	0.266144	0.871657	0.508744	-0.149452	0.492881	-0.837981	0.405655	0.175831	-0.114127	0.287005	-0.277168	-0.0319447	-0.492561
neg-M311T189	1.00903	0.0454424	0.0443652	0.154164	-0.349311	0.194612	0.167191	0.150643	-1.65596	-0.243292	-0.15494	-0.519635	0.298061	-0.13612	-0.266046	0.209052	-0.229307	-0.494087	0.331087	-0.077736	0.443044	-0.192154	-0.261519	-0.627331	-0.225991	0.498988	0.615947	-0.134453	-0.436863	-0.185027	0.432514	0.0829733	0.596394	-0.232482	0.318022	0.228626	0.121714	-0.305118	0.506464	-0.114142	-0.365853	-0.35866	0.586591	0.137259	0.654566	0.666756	-0.384889	-0.176727	0.00120256
neg-M311T233	-0.15825	0.49528	0.195634	-0.211259	-0.0464235	0.369661	-0.650956	0.0988154	0.172773	0.135992	0.429373	0.131438	0.19543	-0.0380039	0.207602	-1.04969	-0.338255	0.236431	0.536827	0.646269	1.04645	0.191014	0.527897	-0.871028	-0.174774	-0.0544492	-0.00341439	-0.258107	0.0929191	1.01305	-0.0887208	-0.231575	-0.461868	0.563394	0.216289	-0.440604	0.211446	-0.273185	-0.588847	-0.105539	0.566059	0.417856	0.495055	1.13287	0.00740134	-0.0208812	-1.56015	0.0398802	-0.841219
neg-M311T282	-0.151095	0.47722	0.114028	-0.746759	-0.460011	-0.954142	-0.733448	-0.356482	0.0439646	0.799065	0.505425	-0.955836	0.20864	-0.108855	-0.40197	-0.432922	0.169197	0.569895	-0.133475	0.508517	-0.24379	-0.180804	-0.260744	0.838477	0.368763	0.215195	0.263169	0.359919	1.06578	-0.216598	-0.390835	0.487923	0.308701	-0.625287	-0.131092	0.615321	0.109419	-0.402757	0.140307	0.0732322	0.164777	0.445734	0.128901	-0.31885	-0.829664	-0.109691	0.513452	-0.156061	-0.572787
neg-M311T46	-0.728429	0.196802	-0.174988	-1.25998	0.637601	-0.789193	-0.483979	0.799247	0.858549	0.0856265	-0.23429	-0.481744	-0.0152202	0.738777	0.245099	-0.315744	-0.467751	0.28091	0.199794	-0.454561	-0.11441	0.351418	0.462529	-0.11274	-0.312482	0.015183	-0.486586	-0.0789663	-0.0558543	0.535586	-0.916059	0.341208	-0.0500168	0.689804	0.898803	-0.781902	0.247575	-0.244595	-0.626459	0.514414	0.589507	0.443251	0.834322	0.670234	0.290121	-0.485821	0.0894581	-0.201674	-0.6474
neg-M311T95	-0.209789	0.43638	-0.460055	0.489128	-0.506787	-0.987361	1.09587	0.172784	-0.218199	-0.511842	-0.585782	-1.01397	-0.383508	-0.575061	-0.820427	1.43224	-0.346119	-0.646583	0.512889	-1.05326	0.0531425	0.285575	-0.363668	0.173048	-1.12971	-0.307808	0.540337	0.496396	-0.301328	-0.241755	0.9946	-1.20346	1.21707	-0.943608	-0.00714716	-0.490516	-0.465509	0.466734	1.30148	-0.403837	-0.198317	-0.275479	0.680165	-0.155135	-0.697661	1.49979	0.925396	0.993369	1.84674
neg-M312T146	1.02287	-0.60945	-0.494692	0.457012	0.0636662	-1.12977	0.75128	-0.219498	0.0622352	0.169207	0.80297	-0.350982	-0.13068	-0.866826	1.25911	0.74779	-0.105386	0.41652	1.02993	-0.371946	-0.0812229	-0.399418	0.499795	-0.235342	-0.288623	0.200188	-0.036699	0.275774	0.422979	-0.939466	0.337657	0.243643	-0.852567	-0.00827649	0.492051	-0.500476	-0.0106501	0.653374	0.192384	-0.388575	0.297798	-0.90368	0.30889	0.217017	-0.140773	0.362831	-0.456261	-0.0823713	0.659689
neg-M312T182	0.879164	-0.421687	-0.523094	0.761448	-0.0225121	0.215514	0.553468	0.487047	-0.0391353	0.576955	-0.0718111	0.807123	0.890055	-0.501258	-0.0882842	0.0220825	-0.546936	-0.606921	0.406881	-1.8081	-0.489265	-0.0823084	-0.594536	-0.95887	-0.465015	-0.113866	0.195584	0.557728	-0.656841	-0.61006	-0.249401	0.0107797	0.98323	-2.00358	0.341196	0.555299	0.0807727	-0.749113	-0.578281	0.301261	0.981559	-0.237278	0.944934	0.267255	-0.241742	0.616069	0.201785	-0.284653	1.00981
neg-M313T177	1.42482	-0.103182	-0.250777	0.410971	0.546599	-0.268193	0.0212097	0.441458	-0.613126	-0.302584	-0.18855	-0.395096	-0.121308	-0.0890177	-0.0407906	0.285684	-0.0621284	-0.798203	0.691289	-0.312193	0.417102	-0.298041	-0.560015	-0.947959	-0.847278	0.461226	0.479767	-0.263484	-0.194777	0.395983	-0.0982173	0.0230018	0.39749	-0.727931	0.382697	0.365871	-0.0958638	-0.58221	0.225795	0.0089048	-0.00165587	-0.560787	0.0882977	0.723853	0.483024	1.14982	-0.620123	-0.360444	-0.339451
neg-M313T191	-0.620288	-1.04041	-1.11764	-1.04144	1.33567	0.697653	-0.0326887	0.563009	0.378172	0.619134	-0.155085	0.446365	-0.409074	-0.129597	-0.219926	1.49279	-1.36632	-1.05781	0.295315	-0.741236	-0.161811	0.696343	-0.983871	-0.434002	-0.836026	0.568001	0.0522802	0.99778	-0.769065	-0.499202	0.516928	0.611066	0.356832	-0.440038	-0.393716	-0.0456484	0.0794613	-0.332047	0.239703	0.300068	0.44216	0.117213	0.660533	0.249805	0.319831	1.77841	-1.32804	0.174518	0.107359
neg-M313T204	0.621955	-0.181824	-0.479088	0.105797	-0.732814	-0.260338	0.00207733	0.415513	-1.14629	-0.743961	0.0106963	0.127681	0.244863	0.0130861	0.0751405	0.268821	-0.613231	-0.00103539	0.476164	-0.862658	0.170925	0.127861	-0.732491	-1.00444	-0.05992	0.282202	1.08394	-0.177922	0.559832	0.278949	0.163067	-0.0259101	0.372996	-0.740318	0.217513	0.865228	0.422316	-0.152395	0.834486	0.140092	-0.117176	0.194123	0.423417	0.136729	0.337743	0.647539	-0.0443633	-0.120368	0.112895
neg-M313T267	0.0374655	-0.019536	0.0114212	0.0955046	0.00467155	-0.158136	-0.759292	0.133157	0.0149563	0.717773	0.539534	-0.143781	0.522965	0.501682	0.19215	0.0858888	1.08437	0.371292	0.720754	0.158013	-0.738111	-0.118011	-0.0971182	-0.198965	0.754303	-0.449688	-0.755021	-0.0857899	-0.196172	0.184553	-0.637189	-0.0225751	-0.185252	0.221126	-0.444788	-0.539657	0.114563	0.129602	-0.343161	-0.721859	0.747378	0.267725	0.540272	0.293183	-0.695561	0.186639	-0.445439	-0.0680925	-0.465474
neg-M313T289	-0.10123	0.203464	-0.253651	0.827111	0.474933	-0.461402	0.0707677	-0.182489	-0.322858	0.301307	-0.1247	-0.169754	0.256315	0.074187	-0.528166	-0.00196266	1.73466	0.629202	0.834294	0.255164	-0.986549	0.333017	0.789667	-1.30912	0.023106	-0.0876065	0.0118367	0.261603	-0.382164	-0.564836	0.354694	-0.562762	-0.136795	-0.0776085	-0.242419	-0.537319	0.196184	0.0974331	-0.322463	0.442754	0.545521	-0.127296	0.515784	0.475524	-0.426577	0.181556	-0.157869	-0.202794	-0.452806
neg-M313T366	-0.515936	-0.55361	-0.486391	0.0340248	-0.271026	-0.292473	-0.443096	-0.37189	-1.20303	-0.115988	0.952766	0.460356	-0.272641	-0.982037	0.720814	0.0585296	0.686152	0.585249	0.0207369	0.570052	-0.316618	0.263295	0.685287	1.27138	-0.833266	-0.510154	-0.577742	-0.783227	0.775211	0.608644	0.175373	-0.89044	-0.644397	0.386689	0.156833	0.738985	-0.317279	-0.152647	0.877862	0.00962865	0.925141	-0.240997	-0.541809	-0.191771	-0.61412	-0.300897	0.311497	-0.105125	0.0116754
neg-M313T427	0.53218	-0.607354	-0.236033	-0.384225	-0.88512	0.407984	-0.779775	0.420747	1.30148	0.281906	-0.338128	0.353101	-0.0257453	-0.0321243	-0.464226	1.28657	-0.433475	0.358356	0.662396	-0.131561	-0.886608	0.347594	-1.07162	-0.0983589	-0.41256	0.0895543	0.493442	0.76811	-0.466612	0.120726	-0.932481	0.48069	1.14667	0.203138	-0.24162	1.01362	-0.516514	-1.22613	-1.06363	0.259437	0.777899	0.324877	1.42684	-0.0516967	-1.28365	-0.482735	-0.0584287	-0.344571	0.327594
neg-M314T161	-0.460883	0.399882	-0.245531	-0.634299	-0.111888	-0.0359379	-0.523922	-0.371721	-0.220576	-0.211266	0.907657	-1.09029	0.995176	-0.159381	0.528286	-0.812867	0.593994	-0.470592	0.071549	-0.119786	-0.0636906	0.128154	0.698111	-0.404837	0.00377685	-0.310004	-0.146891	-0.0693069	0.153417	-0.9369	-0.0714582	-0.557296	-0.234653	0.443542	-0.133749	-0.0616647	1.25421	0.557125	-0.995112	-0.330161	0.175922	1.07753	0.0780278	0.76092	0.735005	-0.129536	0.144303	-0.0201407	0.30746
neg-M314T191	-0.818335	-0.122315	-0.813396	-0.297131	1.18712	0.624561	-0.0854933	0.472234	0.317036	0.500281	-0.174429	0.247308	-0.755486	-0.181547	-0.2841	1.37419	-1.13555	-1.97819	0.296252	-0.820962	-0.236663	0.600335	-0.720174	-0.484632	-0.603792	0.546739	-0.00759106	0.863944	-1.03074	-0.583311	0.478941	0.605268	0.313596	-0.736845	0.293595	-0.1638	-0.00477043	-0.559505	0.166898	0.357741	0.490744	0.121339	0.542234	0.111993	0.24893	1.63145	-0.638299	0.124665	0.216014
neg-M314T251	-0.0381042	-0.287938	0.270002	0.386016	-0.0283993	-0.366016	-0.191857	-0.0942834	0.0950868	0.510008	0.698898	-0.437464	-0.691606	-0.0685749	-0.0176134	0.302648	0.983685	0.416203	0.571085	0.409482	1.05569	0.148007	0.593092	-0.501292	0.400766	-0.721931	-0.319904	-0.370392	-0.454695	-0.281499	0.0295705	-0.707693	-0.317008	0.537898	0.0371531	-0.456685	0.62482	-0.324858	-0.33379	-0.0196842	0.472562	0.73453	0.782924	0.927218	-0.946743	-0.153862	-0.580174	-0.424086	-0.464351
neg-M315T112	-0.240719	-0.139325	0.280087	1.17221	-0.392233	0.677052	0.121503	-0.250675	-0.624626	-0.271651	-0.616316	0.791239	-0.675838	-0.413993	0.681681	0.326905	-0.908476	0.0876178	0.31385	0.243687	-0.207994	0.990926	0.758817	-0.112609	-0.313442	-0.434554	-0.206626	-0.581296	0.25545	-2.90478	-0.584747	0.569874	0.1458	0.80867	-0.395102	0.828752	0.0530508	-0.200402	0.0567091	0.769787	0.342573	-1.05798	-0.65461	0.621872	-0.239767	0.352744	-0.161458	-0.605372	0.650374
neg-M315T148	-0.460081	0.638782	0.0667976	-0.862017	-0.183733	-0.0203471	-0.496427	-0.622427	0.0626512	-0.529108	0.88492	-0.483143	0.617105	-0.075348	0.0802734	0.0632669	-0.0381222	-0.152304	-0.273228	0.234526	-0.554542	0.0814914	0.374641	0.537197	0.138693	-0.72259	0.498037	-0.511278	0.538628	0.00789089	-0.0614495	-0.572484	-0.932299	-0.148868	0.547748	0.350778	0.784986	0.680159	-0.797043	-1.35448	0.204436	0.846797	0.153133	0.535831	1.01938	-0.265964	0.200344	-0.43908	0.216543
neg-M315T160	0.0143585	-0.369481	-0.143813	-0.733344	0.0154869	0.57605	-0.292626	0.157126	-0.093541	-0.415807	0.797356	0.0713566	1.05774	-0.667544	0.151009	0.427703	0.149119	-1.16122	0.209721	-0.707072	-0.0450204	-0.0674383	-0.718166	-0.569567	0.35051	0.156133	0.175932	-0.156333	0.180776	-1.1361	0.00537733	-0.190481	1.60043	-0.30754	-1.4098	1.35453	-0.347869	1.04286	-0.337833	1.6409	-0.111792	-0.153066	0.590893	-0.437071	-0.527502	-0.799237	-0.00371198	-0.0126296	0.0877343
neg-M315T179_2	-0.81102	0.358165	-0.220049	0.400317	0.615118	0.476392	0.299537	0.267258	-0.153607	0.549971	0.00872567	0.492017	-0.596846	0.19398	-0.730779	0.0618005	-1.31052	-0.612051	0.501066	0.0571953	-0.700863	0.323759	-0.569132	0.628287	-0.462006	0.350716	0.770484	0.654062	-0.229975	0.797041	-0.93682	0.611166	0.71542	-0.468494	0.205312	0.516946	-0.487493	-0.778657	0.337967	-0.692449	0.10838	0.387	0.263223	0.303902	0.749838	1.03767	-1.16464	0.1746	0.351735
neg-M315T265	0.128542	-0.228827	-1.06502	1.06988	0.541282	-0.29057	0.342327	-0.396218	-0.881853	1.04679	-0.178422	0.73639	-0.57978	-0.545078	-0.0654198	0.996271	-0.283894	0.722304	0.94062	0.222396	-0.386098	0.509006	0.188223	0.233136	-0.409297	-1.13798	-0.0441611	0.18768	-0.564569	-0.0051363	-0.404648	-0.34469	-0.0184097	0.342249	-0.338102	-0.846608	0.593051	0.147314	-0.312057	-0.0155304	0.24369	-0.478149	0.541442	0.565588	-0.42108	0.45882	0.0974737	0.830853	0.555864
neg-M315T550	-0.818756	0.161341	0.87749	-0.370314	0.780269	-0.590171	-0.255283	0.00991589	0.219566	-0.683813	1.39542	-0.364869	0.2723	-0.367711	1.10515	-0.196029	0.866877	-0.269516	1.01691	-0.101111	-1.02026	0.249115	-0.086244	0.0698196	-0.327711	0.310683	0.439138	-0.579311	-0.772385	-0.2639	1.47541	-0.529064	-0.623385	0.340682	0.313639	-0.516314	-0.114965	-0.183476	-0.657453	-0.0823994	0.0120138	0.387388	-0.177774	0.372208	-0.264667	-0.548465	-0.00487048	0.374622	-0.427179
neg-M316T148	-0.607813	0.846917	-0.154259	-1.02563	-0.405444	0.187111	-0.449975	-0.689113	0.227319	-0.391816	0.638719	-0.206288	0.688256	0.000438389	0.0183522	-0.857982	-0.229123	0.170514	-0.157958	0.515832	-0.673304	0.252547	0.192556	0.323661	0.308333	-0.112559	0.500676	-0.655965	0.538831	0.0791903	-0.0402191	-0.336782	-0.348506	-0.253228	0.269041	0.534863	0.473853	0.518953	-0.410878	0.245231	0.0759021	0.513186	-0.195285	0.243848	1.00252	-0.113286	0.333346	-0.696266	0.0700769
neg-M316T155	-0.766382	0.461872	0.00912706	-0.641875	-0.81414	-0.82178	-0.16309	-0.355047	0.0107722	-0.743366	0.764589	-0.875224	0.724165	-0.212701	0.00695835	-0.98409	0.628062	-0.266119	0.0319446	-0.0505502	-0.18774	0.312422	-0.0257295	0.281205	-0.00335556	-0.448748	0.41165	-0.686178	0.561051	-0.277494	-0.0697583	-0.36399	-0.431889	0.235584	0.000628026	0.251191	0.792937	0.572963	-0.69563	-0.160399	0.317782	0.750976	0.354781	0.585392	1.07735	-0.295618	0.234145	-0.38938	0.399307
neg-M316T177	-0.61153	0.191733	-0.589773	0.318153	0.306595	0.439617	0.0314974	0.0670196	-0.297527	0.259732	-0.0531468	0.274504	-0.365947	0.385458	-0.596008	-0.212672	-0.679989	-0.286752	0.375938	-0.131847	-1.36943	0.422507	-0.676227	0.590576	-0.563412	0.372264	0.488284	0.389142	-0.675385	0.47422	-0.901619	0.355356	0.394364	-0.520033	1.94953	0.300295	-0.119906	-0.893221	0.123229	-0.487663	0.442436	0.613528	0.193198	-0.058787	0.552236	0.701901	-0.715339	-0.0922225	0.233046
neg-M316T265	0.109981	0.662548	0.0210853	0.804385	0.266681	-0.26272	0.366829	-0.300254	-1.58603	1.00579	-0.0517201	0.815429	-0.301657	-0.269483	-0.0552651	0.952514	0.299713	0.744553	1.03046	0.744738	-0.291961	0.531828	0.33853	0.275694	-0.392246	-1.26574	-0.795722	0.177483	-0.417795	0.0951225	-0.612633	0.0835979	-0.00683724	0.177803	-0.339157	-0.794085	0.541169	-0.466899	-0.0476831	-0.259927	0.307828	-0.374133	0.0179522	-0.231991	-0.40632	0.545307	-0.605465	0.00269413	0.530527
neg-M316T550_1	-0.90883	0.152858	0.876526	-0.32795	0.737855	-0.568826	-0.355517	0.0303447	0.387458	-0.684792	1.37363	-0.288569	0.246338	-0.550946	1.0902	-0.267929	0.859703	-0.220533	0.948114	-0.0899594	-0.982287	0.286947	-0.0660948	-0.0312242	-0.389072	0.274782	0.434192	-0.617296	-0.817179	-0.27914	1.42573	-0.473248	-0.670032	0.374675	0.33368	-0.466665	-0.132971	-0.127894	-0.667656	-0.0284569	-0.00279686	0.411097	-0.156392	0.447797	-0.25566	-0.497155	0.0342569	0.353105	-0.346032
neg-M316T550_2	-0.719249	-0.342145	0.604736	-0.274307	0.733839	-0.733861	-0.29204	-0.00862873	0.194263	-0.661255	0.944964	-0.379107	0.0964827	-0.399674	1.03001	-0.209378	1.19555	-0.317511	0.973769	0.0020054	-0.916151	0.266002	-0.348629	0.018423	-0.354133	0.187316	0.569228	-0.517097	-0.78618	-0.399055	1.82191	-0.573165	-0.578578	-0.00113884	0.631499	-0.473771	-0.149196	-0.207247	-0.533609	-0.0284347	0.0341314	0.239999	-0.170529	0.715027	-0.105821	-0.540397	0.225931	0.431495	-0.294934
neg-M317T184	-0.482074	0.214541	-0.0802148	-0.404041	0.0310409	-0.255755	-1.01762	-0.212048	0.481882	-0.26	0.392534	-0.456521	0.220552	0.986933	-0.105324	-0.376678	0.409687	0.515813	0.114387	1.05446	-1.04133	0.648887	-0.149008	-2.35612	1.04372	-0.138997	-0.513754	-1.07076	-0.0260028	-0.669762	0.635053	0.171766	-0.323102	0.161133	-0.288526	-0.313568	-0.203012	1.00776	0.362637	0.0516768	-0.00797454	0.467724	-0.388768	0.0566099	0.427306	-0.689651	0.455777	0.538046	-0.628387
neg-M317T278	0.429601	-1.10998	-0.567032	-0.519729	-0.952262	0.45347	-0.0978942	-1.33127	0.990002	0.0343003	-0.843856	-0.671562	0.580475	-0.0621676	0.103456	-0.550129	0.221834	-0.0414751	-0.515039	-0.740332	0.46029	0.540756	0.0331176	-0.02104	-0.57034	-0.034654	1.53918	1.96548	-0.280446	0.00922588	0.25519	-0.662945	-0.105067	-0.132443	-0.0323966	-0.525739	-0.121014	0.0778803	-0.517896	0.335599	2.93078	0.132699	1.0321	-0.625585	-0.713896	-0.213234	-0.150938	-0.833996	1.3275
neg-M317T550_1	-0.734938	-0.26394	0.597764	-0.302566	0.727021	-0.655234	-0.292594	-0.015004	0.14862	-0.705731	0.914039	-0.419391	0.150146	-0.406547	1.01162	-0.265905	1.1944	-0.305039	0.948133	-0.0308478	-0.85844	0.246938	-0.303698	0.0272242	-0.323405	0.165323	0.566203	-0.51773	-0.827435	-0.298626	1.6783	-0.642922	-0.556726	0.0749586	0.660687	-0.470724	-0.0926685	-0.17738	-0.564725	0.0400784	0.0759074	0.23823	-0.186128	0.650155	-0.105971	-0.549054	0.237014	0.421335	-0.334674
neg-M318T184	-0.479737	0.176041	-0.122539	-0.373711	0.0200036	-0.264515	-0.95165	-0.399592	0.441857	-0.218729	0.388619	-0.414507	0.172369	0.939386	-0.147878	-0.332338	0.386665	0.485933	0.140313	0.987921	-2.15207	0.598425	-0.211187	-0.508422	1.00533	-0.0992296	-0.499239	-1.1272	-0.0921543	-0.63227	0.570168	0.148254	-0.189225	0.12357	-0.330396	-0.279284	-0.202368	0.945521	0.39456	-0.00131979	0.020854	0.399393	-0.324706	-0.00769698	0.330642	-0.573333	0.431016	0.468144	-0.609355
neg-M318T54	0.776117	-0.455986	0.439768	0.0754325	-0.108761	-0.127436	0.807494	-0.460807	0.664691	0.469834	1.08764	0.017327	0.162265	-0.484656	0.741176	1.19697	-0.44345	-0.0857019	0.42585	-0.296233	-0.268957	-0.195718	-0.192451	-0.268186	-0.127643	-0.0992347	0.0771227	-0.383915	1.01808	0.274905	-0.761406	-0.209601	-0.289811	-2.11894	0.0850569	-0.616977	-0.677458	-0.260806	0.364449	-0.577912	-0.143981	-0.723059	0.254701	-0.370343	0.694055	0.110671	0.700779	-0.45985	-0.0830173
neg-M318T61	1.28926	-0.449704	0.0421746	0.93233	0.00885382	-0.119446	-0.78582	-0.981148	1.20718	1.03451	-0.12538	0.582451	0.779568	-0.551962	0.0991908	-0.117164	0.378198	-0.319013	0.219903	-0.0993236	-0.382209	0.17049	0.412808	-1.59055	-0.10898	0.537292	0.718927	-0.0555358	-0.600565	-1.33305	0.875924	0.540739	-1.06973	0.595376	-0.640957	-0.845167	0.882307	0.496763	0.884919	-0.581517	0.832015	0.329933	-0.403747	-0.0690009	-0.636999	-1.25052	-0.938431	-0.234488	0.489561
neg-M319T177	0.330007	0.694967	-0.444091	-0.384015	0.348703	-0.348214	-0.329253	-0.470605	0.323956	-0.0223896	0.315065	0.163038	0.530023	0.870963	-0.0916803	-1.54306	0.666637	0.145958	-0.304747	-0.735578	-1.48039	0.359071	0.236186	-0.0959213	0.951462	-0.0739575	0.0365994	-0.661406	-1.18043	-0.154297	0.420732	-0.332488	-0.280805	0.385286	-0.50319	1.12878	-0.151568	0.335748	-0.156594	0.428849	0.126056	0.520736	-0.677994	-0.171254	0.483165	-0.158358	-0.00490812	0.413535	-0.143097
neg-M319T184	0.649675	-0.28773	-1.05514	0.61449	-0.0761301	0.302054	0.363723	0.586472	0.00300985	-1.68903	0.416304	0.91001	0.626304	-0.0720715	-0.00845879	0.886432	-0.584733	-1.95365	1.03401	-0.509298	-0.757163	-0.334525	-1.79264	-0.710864	-0.0236615	1.40385	0.398724	0.64615	-0.875653	-1.29108	0.42923	0.324431	1.04263	-0.757166	0.207734	0.85345	0.585083	-0.522015	-0.5124	-0.141748	0.942788	0.194828	0.826202	0.158413	-0.335823	0.552337	-0.0306691	-0.253326	0.885802
neg-M319T246	0.148065	-1.0032	0.269975	-0.900738	-0.190343	-0.0704224	-0.798483	0.750901	0.483708	1.0016	-0.332006	0.0236607	-0.630199	1.08886	0.247772	0.224426	-0.432514	-0.880498	0.398926	-0.380469	0.0721049	0.0818095	-0.442356	-0.0420867	-0.271086	-0.8475	0.533033	0.566709	0.530239	-1.06111	0.206336	-0.072786	0.481313	-0.502799	0.156769	-0.620822	-0.473987	0.390171	-0.741983	-0.236892	0.603223	0.224475	0.573828	0.534643	0.427349	-0.103265	0.856479	1.33537	-0.703536
neg-M320T185	0.611434	-0.389556	-1.10904	0.569936	-0.171879	0.154337	0.238617	0.535418	-0.0366104	-0.473976	0.340668	0.87585	0.546751	-0.240308	0.222472	0.833444	-0.751027	0.498942	1.02889	-0.643166	-1.18456	-0.64263	-1.19497	-0.942147	-0.106473	1.40608	0.327609	0.627274	-1.42579	-1.42287	0.249346	0.266462	1.04546	-0.840024	0.100133	0.829723	0.539396	-0.629332	-0.766823	-0.296666	0.888982	0.110383	0.76289	0.00473265	-0.601378	0.480867	-0.189804	-0.468997	0.834718
neg-M321T119	0.275687	-0.482771	-0.747026	0.943955	0.0568898	1.01986	-0.928789	0.573027	-1.47793	0.217364	-1.0737	0.0205697	-0.946363	0.594255	-0.0478428	-0.417157	-0.784577	-0.345478	1.28789	-0.570276	-0.244414	0.945171	0.425781	0.111739	0.251554	-0.901692	0.0503344	-0.0882731	-0.888105	1.62374	-0.333186	-0.320673	-0.809241	-0.76284	-0.338568	-0.929022	0.47336	0.210117	0.860895	0.413322	0.653458	0.626213	0.417977	0.678629	-0.590602	-0.506859	-0.0513173	1.08589	-0.236611
neg-M321T169	-0.604844	0.0673725	-0.388137	-0.321007	0.0511189	-0.706535	-0.549501	-0.899478	0.0989017	-0.259069	0.291424	-0.370247	0.496342	1.0457	-0.235908	-0.439298	0.546373	0.478912	-0.136775	0.690083	-0.645297	0.523107	0.0559996	-0.144642	1.30366	-0.497268	-0.625501	-1.07961	-0.421959	0.0951242	0.451125	-0.474398	-0.385666	1.0197	-0.68868	-0.375973	-0.0615833	0.947171	0.167071	0.338558	-0.0932175	0.509928	-0.738128	0.143332	0.434103	-0.651505	0.309788	0.25447	-0.309541
neg-M321T180	1.00973	-0.248466	-0.969368	1.24753	-0.360126	0.440305	1.24699	1.358	-0.381829	0.199784	-0.194567	0.605823	-0.447787	-0.667932	-0.200598	1.28737	-1.04233	-0.842901	0.649366	-0.865977	-1.26448	-0.577188	-0.528203	-1.40349	-0.399478	0.831582	0.775865	1.33374	-1.28407	-1.07396	-1.27788	0.343606	1.14658	-0.506515	0.257839	1.02937	0.525582	-1.51705	-1.07923	-0.188185	0.629299	-0.132675	1.36023	0.19536	-0.339465	1.10559	-0.224379	-0.526911	1.362
neg-M321T202	-0.132923	0.1689	-0.200961	0.305659	-0.284123	0.269333	0.396097	-0.559659	-0.364127	0.339377	-0.191386	-1.74501	-0.249001	-0.0527149	-0.0577797	0.781971	-0.444132	-0.358326	0.208284	-0.385259	0.614822	0.416391	-0.987537	-0.226319	-0.0395432	0.250677	0.544871	0.414893	0.205999	0.484873	-0.0365606	-0.091188	0.36945	-0.7379	0.883696	-0.687336	-0.344863	-0.178674	-0.160394	-0.523501	0.764496	0.327855	1.11243	0.593672	-0.175222	0.703311	-0.245177	-1.68228	0.526933
neg-M321T219	-0.427843	0.445778	-0.9523	0.0905947	-0.263711	0.830459	-0.354466	0.741616	0.512795	1.15118	-0.299609	0.692758	-1.04784	1.47229	-0.433627	-0.0980878	-0.648975	-0.966272	0.604592	0.379263	-0.309255	1.04989	-0.664944	-1.01247	-0.416343	0.445294	-0.207446	0.743959	-1.08803	-0.154913	0.0939844	0.909344	0.526382	-0.691834	0.470021	1.02932	0.240921	0.258813	0.218015	-0.916421	-0.0168539	1.44483	0.223985	-0.297549	0.09345	0.514048	-1.26241	0.575304	0.013434
neg-M321T240	1.06747	0.718489	-0.519029	0.648633	-0.604693	0.272211	0.144415	-0.0246721	-0.375271	-0.578912	-0.701988	0.669468	-1.29877	0.601975	0.141168	-0.190078	0.896606	-0.816731	-0.172811	0.302328	-0.249449	0.0183562	-0.657418	-0.79697	-0.619252	0.526695	1.93817	1.36659	-1.07029	-0.478438	-0.668594	-0.302469	-0.435265	0.560916	0.684884	0.397126	0.88232	-0.353411	-0.359435	-0.778157	0.563522	0.359212	1.46756	-1.33489	-0.627515	0.297137	0.628335	-0.0666316	0.54546
neg-M321T302	-0.162119	-0.801324	-0.283972	-0.415465	0.153468	-0.0704395	-0.564455	-0.0630428	-0.560688	-1.07492	0.0829265	-0.303048	1.29285	1.36826	0.865557	0.0208195	-0.110964	-0.911007	0.31522	0.468329	1.65408	0.640819	0.817313	-0.263315	-0.959067	0.077024	-0.573109	-0.772342	3.09167	-0.80338	0.45639	-0.615485	-0.0263904	-0.0381696	-0.694345	-0.742612	-0.849465	-0.382735	0.402463	0.321332	1.24874	-0.897856	-0.0579852	0.901151	-0.237116	0.667168	0.345477	0.14245	-0.254292
neg-M321T332	0.787776	-0.703258	-1.34595	-0.651767	0.267173	0.360821	0.106036	0.794819	-1.22299	-1.13662	-0.851133	-0.718436	2.10444	1.77745	0.594282	-0.31983	-0.670938	-1.00788	0.230491	-0.527336	0.831338	-0.0331141	-0.379455	-0.589689	-0.862339	1.15229	0.257598	-0.125217	1.91567	-0.745895	0.857204	0.123926	0.818862	-0.469662	0.199215	-0.768398	-0.906955	-0.852355	1.15685	-0.455322	1.21912	-0.992807	0.396506	1.23197	-0.380884	1.34744	-0.462389	1.14724	0.679293
neg-M321T59_1	-0.416603	-0.504954	-1.12841	0.513768	-0.151352	0.57209	0.438065	0.976915	-0.848149	-0.0376195	-0.596577	0.479089	-0.609917	0.440591	-0.199037	-0.432106	-0.975011	-0.855403	0.979696	-0.0960115	-0.54149	0.297159	-0.35183	-0.931594	-0.158908	0.353352	-0.117408	1.37751	0.262546	1.37701	-0.483169	1.3364	-0.867439	0.978401	-0.48405	-0.403394	0.0668872	-0.0635114	0.277066	0.143236	0.222135	0.156373	0.108844	0.267904	-0.539891	-1.28928	-0.274842	0.734629	-0.445184
neg-M322T169	-0.706734	0.047857	-0.395025	-0.417985	0.0592009	-0.62257	-0.611819	-0.809642	0.0210424	-0.247346	0.227428	-0.488346	0.455195	0.962026	-0.434092	-0.0897357	0.418072	0.397662	-0.210638	0.608783	-0.730685	0.457326	0.0190019	-0.319706	1.16887	-0.69397	-0.60455	0.751124	-0.21057	-0.0513893	0.389388	-0.0399299	-0.311523	0.89822	-0.747789	-0.664595	-0.150507	0.819081	0.100698	0.201833	-0.0794568	0.438873	-1.07986	-0.265025	0.327005	-0.195863	0.356056	0.236512	0.626194
neg-M322T180	0.91712	-0.25109	-0.571326	1.20188	-0.804242	0.304203	1.20632	1.33074	-0.509079	0.148904	-0.337994	0.534098	-0.328779	-1.06068	-0.506237	1.2363	-0.969516	-0.995076	0.600419	-0.383893	-0.460114	-1.11863	-0.567452	-0.946099	-0.694006	0.729257	0.739036	1.31737	-0.0951408	-0.93313	-0.67507	0.216942	1.12078	-0.558279	0.256922	0.984875	0.479456	-0.972901	-1.34493	-0.506771	0.555076	-0.461255	1.31434	0.106506	-0.467168	1.02855	-0.575746	-0.47492	1.31831
neg-M322T302	-0.112909	-1.04169	-0.199721	-0.599082	0.127874	-0.0512259	-0.502237	-0.0698734	-0.593654	-0.940375	0.0620752	-0.210937	1.33345	1.10168	0.823273	0.0508523	-0.0534426	-1.06739	0.303036	0.478957	1.62343	0.621854	0.801426	-0.245964	-1.08398	0.621636	-0.46827	-0.669146	2.93037	-0.568879	0.0598899	-0.96746	0.458542	0.0236797	-1.39573	-0.638321	-0.816702	-0.322568	0.392783	0.296414	1.14565	-0.880861	-0.0565055	0.881111	-0.193574	1.02648	0.237454	0.212911	-0.266095
neg-M322T332	0.816293	-0.678081	-1.42171	-0.56867	0.371176	0.363575	0.130089	0.81657	-0.288165	-1.37813	-0.50753	-0.915694	2.05814	1.75488	0.596266	-0.591693	-1.34131	-0.269751	0.249367	-0.728706	0.864106	0.134154	-0.392971	-0.825491	-0.943853	1.17593	0.307155	-0.367243	1.85884	-0.419958	0.879062	0.249957	0.836097	-0.743947	0.235643	-0.809832	-0.829001	-0.927226	1.16335	-0.85355	1.21218	-0.58648	0.383586	1.252	-0.324029	1.30381	-0.596811	1.12875	0.703786
neg-M323T172	0.443995	-0.475834	-1.3181	0.640922	0.0276289	0.13942	0.611418	0.469242	-0.338151	0.119189	0.347221	0.998639	0.939273	-0.185739	0.114561	0.603808	-1.20048	-1.31675	0.869604	-0.927162	-0.156233	-0.585399	-0.438034	-1.11672	-0.435507	0.832831	0.346384	0.455349	-0.974215	-1.47971	0.371225	-0.13741	1.0841	-1.44036	0.242727	0.714916	0.835402	-1.18127	-0.60868	0.150192	1.10167	0.273011	0.88082	0.366606	-0.432802	0.583666	-0.16644	-0.427897	1.03259
neg-M323T204	0.408136	-0.1403	-0.199243	-0.171832	-0.176116	-0.222058	0.0810047	0.524292	0.267253	-0.087122	0.0660465	-0.165136	-0.31456	-0.436175	0.333668	-0.167551	-0.564682	-0.175496	0.446535	0.177888	0.554954	0.0236005	-1.22961	-1.22863	0.0915611	0.0977915	0.558568	0.0228595	-0.631677	0.393609	-0.153318	0.279295	0.516249	-1.51168	0.977615	-0.04523	0.418018	-0.0174591	0.908046	-0.184604	0.275561	-0.00882442	0.588684	0.289409	0.808661	0.277082	0.114649	-0.679969	0.174917
neg-M323T261	0.707672	-0.621276	0.709571	-0.330546	-0.12625	0.645014	-0.236334	0.596248	0.637684	-0.282185	1.40786	0.0146223	1.75953	-0.751308	-0.51438	-0.219185	-0.544991	0.855713	-0.309465	-0.574007	-0.343534	-0.584893	-0.701873	1.19217	-0.661063	-0.197931	0.991174	-0.297944	-0.500138	0.161508	-0.548106	-0.763572	-0.16101	-0.752901	-0.727191	0.762116	0.471799	-0.13655	1.178	-1.04088	0.961632	-0.38993	0.0849954	0.548057	-0.617785	0.338861	-1.26263	-1.68142	0.935761
neg-M323T58	0.233674	-0.371606	1.33927	-0.0523566	0.130964	0.852427	-0.0960676	1.28679	1.0655	0.827484	-0.354535	-0.686642	-0.0696862	-0.902383	0.25445	-0.16771	-0.147149	0.433207	-0.480492	-0.362009	-0.0506643	-0.0990319	0.349061	0.7418	-0.575674	-0.0492319	0.0657041	1.83005	0.212465	-0.285349	-0.806241	1.74953	-0.505892	-0.273978	-0.0192522	-0.855552	-1.05606	-0.103286	0.0876232	-0.0226124	-0.600937	-0.374791	-0.143842	-0.107761	-0.593468	-0.131515	0.0239634	0.994851	-0.104387
neg-M323T82_2	0.129821	-0.316862	1.29075	0.0120173	0.0883694	0.828697	-0.277043	1.33944	1.06923	1.01834	-0.269705	-0.435968	0.402102	-0.888902	0.567769	-0.223658	-0.238456	0.863567	-0.542294	-0.338126	-0.0515198	-0.0399689	-0.0756536	0.694597	-0.725667	-0.398788	-0.0319145	1.57931	0.410744	-0.671024	-0.913795	1.61791	-0.452456	-0.799067	0.14499	-1.12122	-0.616023	-0.119933	0.0450306	-0.0211259	-0.615805	-0.40695	-0.0116457	0.115435	-0.555819	-0.287302	0.293435	0.963581	0.0295834
neg-M324T170_2	0.402954	0.0689199	-1.15612	0.6394	-0.063643	0.183996	0.540331	0.383018	-1.10818	0.0185213	0.248511	0.98165	0.877395	-0.398617	0.060137	0.579384	-0.359665	-1.12791	0.843294	-0.966893	-0.347067	-0.673549	-0.582709	-1.31504	-0.546143	0.784862	0.315764	0.462486	-0.63503	-1.02121	0.246024	-0.669469	1.03379	-0.271144	0.262035	0.663156	0.766262	-1.14853	-0.496158	0.0880326	1.06428	0.215377	0.820597	0.258858	-0.626967	0.488061	-0.271031	-0.592825	0.975097
neg-M324T310	1.20268	-0.892092	-1.02526	0.92813	-0.476895	1.05116	-0.26177	0.399019	-0.946647	-0.331975	-1.13297	0.450881	1.56358	0.904612	0.561641	1.39636	-1.08883	-0.737387	0.73921	-1.1058	0.436606	-0.755585	-0.453706	-1.16567	-0.535396	1.73899	-0.345264	-0.625932	0.0854606	-0.866667	0.100822	-0.0763447	1.10938	-2.00065	0.202946	-0.403344	-0.186164	-0.138077	1.16669	-0.156488	0.472009	-0.681223	0.802336	0.992653	-0.718077	1.96456	-1.48248	1.62503	1.08072
neg-M325T101	0.380499	0.470537	-0.85758	0.560369	0.764248	0.553575	0.016498	0.418274	-0.497834	0.736874	0.455642	0.580342	0.0748527	0.493226	-0.987348	-0.0183753	-0.280338	0.457508	0.612658	0.0183596	-1.08915	-0.370497	-1.52386	-0.984968	0.062618	-0.601566	0.494118	0.162631	-0.101589	-1.09236	0.223327	0.592062	0.608318	-1.62677	-0.742036	1.20425	0.0863889	-0.477394	0.25267	-0.878394	0.348394	-0.876366	0.268437	-0.199996	-0.198289	0.551286	-0.128909	-0.303301	0.882727
neg-M325T147	1.13033	-0.66607	0.435009	0.409201	-0.304359	-0.0923833	0.764765	-1.67662	0.43989	-0.20634	0.667171	-0.19496	-0.58386	-0.416565	0.983547	0.958158	-0.0594097	-0.283475	0.912394	-0.382087	-0.00451923	-0.355635	-0.940471	-0.0714216	-0.286623	0.309794	0.0692438	0.849712	-0.2913	-0.39648	0.382055	0.820108	-0.310334	-1.18356	0.640045	-1.23423	-0.0681537	0.787024	0.499263	0.135124	0.463569	-0.686489	0.179246	0.199813	-0.206879	0.339455	-0.405944	0.0274105	-0.120352
neg-M325T162	-1.32792	-0.258988	1.21058	-0.372625	0.243588	0.79066	-0.0934437	1.27694	0.840407	0.620905	0.137765	0.0152351	-0.313015	-0.234906	-0.0486831	0.507704	-0.721341	-0.888302	-0.563452	-1.35271	-1.21845	0.252313	0.127776	-0.585626	0.143186	0.254409	-0.544719	1.46722	0.226643	0.1055	0.0778704	1.36761	0.336907	-0.421213	-0.584009	-0.485477	-0.599403	-0.709665	0.432908	0.240922	0.0351303	-0.131065	-0.171728	-0.147048	0.0137375	0.46664	-0.732808	0.749017	0.348394
neg-M326T52	0.304308	0.486912	-0.1212	0.0498599	-1.03897	0.753205	0.0884194	-0.692079	-0.62707	0.259408	0.623665	-0.0205983	-0.821378	0.375456	-0.331497	0.127369	-0.111645	0.271128	0.743671	-0.00285097	-1.67727	0.20822	-0.760215	0.477998	-0.092209	-0.922191	-0.396561	0.241453	0.439092	-0.584467	0.585335	-0.135933	0.495535	-0.539973	-0.246374	0.777504	-0.257987	0.25802	0.968978	-0.790376	-0.102086	-0.827039	-0.386433	-0.0985867	0.0865001	0.36771	0.156734	0.234205	0.547712
neg-M327T156	-0.151918	-0.055729	0.423192	2.65434	-0.0982701	0.102995	0.43808	0.18887	0.10208	-0.0699427	-0.580855	-0.224932	-0.338008	-0.839488	-0.0437416	0.0043306	-0.681609	0.623058	-0.388413	-0.188234	0.167585	-0.0542083	-0.136264	-0.0739015	-0.355363	0.583132	-0.641291	0.792486	-0.0550605	-0.0632558	0.432488	0.312668	0.38788	-0.382732	-0.494198	-0.567695	-0.587333	-0.528052	2.74661	-0.732508	-0.753447	-0.516846	1.56298	-0.248548	0.501478	-0.417714	-0.639108	0.169893	0.8075
neg-M327T177	-0.39947	0.947386	-0.00927873	0.520754	-0.284792	1.83595	0.851327	1.02235	-0.493491	0.605197	-1.01806	0.60394	-0.306833	-1.26671	-0.262466	0.703635	-0.659057	-0.441095	0.396042	-0.692824	-0.598288	-0.223464	-1.34678	-0.438072	-0.3151	0.824788	0.0254006	1.12067	-0.795215	-0.383348	-0.618549	1.20604	0.225399	-0.537899	-0.335435	-0.0833459	-0.222139	2.17526	-0.0137999	-0.51448	-0.239508	-0.73895	-0.421261	-0.262417	-0.124979	0.455589	-0.586653	0.824766	0.350647
neg-M327T194_1	0.462268	-0.174433	0.151383	-0.145417	1.02995	0.114416	-0.132036	0.355777	0.617825	-0.297756	0.0885029	-0.192858	0.669579	-0.538546	0.0585235	-0.627781	0.0449582	0.895345	0.417201	-0.845983	-0.0258418	-0.294823	-0.762902	-0.410748	0.0885067	0.133875	0.62833	-0.0532172	-0.910593	-0.0564354	0.473553	-1.1109	0.550646	-0.536119	-0.3338	-0.480913	-0.0344593	-0.418704	-0.0506595	-0.303331	0.726904	0.0391813	-0.0276901	0.470441	1.82371	-0.176025	-0.487332	-0.505256	-0.298714
neg-M327T239	0.462986	0.790249	0.450829	0.344041	-0.084439	0.75736	-0.511545	-1.40255	-1.12619	-0.716503	-0.827888	0.656324	1.47865	0.577932	-1.16836	-0.119539	-0.646454	0.226497	-0.832917	0.692022	0.605412	-0.418564	-0.0857478	0.284622	-0.565731	-0.596257	0.669013	0.806819	-0.287912	0.514905	-0.561463	-0.5342	0.402643	0.484935	-0.148141	-0.378651	-0.149116	0.377732	0.571357	0.0174269	-0.281509	-0.317361	0.646407	-0.0679719	0.340616	0.93633	-0.809136	0.000158479	0.291532
neg-M327T389	-0.0929171	0.221309	-0.479867	-0.130405	0.0313315	0.208476	0.179651	-0.767589	-1.2607	0.651683	0.0118893	0.758289	-0.254742	-0.439136	0.683151	0.651842	0.0556911	0.190282	0.461109	0.100557	-0.277975	0.904777	0.274762	1.30891	-0.99862	-0.87151	-0.5111	-0.197482	1.66716e-05	0.111362	0.122557	-0.0147819	-0.506482	0.472616	0.0972418	-0.28862	-0.411953	-0.907283	-0.14548	-0.248205	0.14628	-0.408364	-0.245275	-0.0330756	-0.203377	-0.396376	0.347333	0.44582	0.940234
neg-M327T450	0.527144	-0.583217	-0.875269	0.0919754	-0.378828	0.508563	-1.62756	0.77618	0.490438	0.396105	-0.568798	0.213302	-0.341639	-0.244831	-0.597288	2.02395	-1.00823	-0.000956392	0.441968	-0.0940157	-0.50645	0.543022	0.17002	-0.346802	-0.535763	-0.469201	0.620511	0.847036	-0.458954	-0.229953	-0.0889882	1.0736	0.776985	0.645695	-0.68097	0.719493	-0.146798	-0.697191	-0.32621	-0.14865	0.884426	0.113267	0.407886	-0.458062	-0.790518	-0.775757	-0.520233	-0.115838	1.00188
neg-M327T46	0.465148	0.343777	0.0994299	-0.875134	-0.193213	0.214442	0.293629	0.409873	0.0786913	0.544082	0.0790731	0.42862	-0.0907652	0.289763	0.270998	-0.256212	0.477464	0.376934	-0.367635	0.0526065	-2.02181	-0.14408	-0.935433	1.02204	0.611765	-0.349228	0.758766	0.610085	-0.114738	1.26731	-0.78231	0.100093	0.397315	-0.181792	0.0209623	0.370613	-0.743243	0.276392	-0.454685	-1.20039	-0.36065	-1.26345	-0.013067	-0.32589	0.224446	0.197202	0.106821	0.272771	-0.533381
neg-M328T161	-0.631426	0.0544416	-0.155443	-0.579592	-0.154764	0.31256	-0.444614	-0.14399	0.0848785	0.0943169	1.25259	-0.53143	0.91674	-0.591787	0.346816	-0.594745	0.333381	-0.733192	0.392917	-0.441774	-0.640213	0.542246	0.335711	-0.452166	-0.45242	-0.0234029	0.0961964	-0.0644687	0.111507	-0.586224	-0.412657	-0.256466	0.0132331	0.336969	-0.61946	0.250898	1.30055	0.507078	-0.622048	-0.456183	0.570306	0.875213	0.316752	0.545354	0.947693	-0.235552	-0.163688	-0.197383	0.310045
neg-M328T176	-0.233568	0.818357	-0.0298689	0.424227	0.559517	1.76742	0.763383	0.935597	0.274882	0.605237	-0.175135	0.378609	-0.614215	-0.396828	-0.597907	0.543673	-0.876409	-0.636336	0.283569	-0.455135	0.0337533	-0.257048	-0.538288	0.0905839	-1.65007	0.699929	0.00396801	1.02031	-0.366621	0.228125	-0.670147	1.11978	0.0403597	-0.321347	-0.673901	-0.277418	-0.219999	0.334482	-0.0840848	-0.346321	-0.117947	-0.904756	-0.962197	-0.380963	-0.0560726	0.371431	-0.347487	0.709064	0.177936
neg-M328T311	-0.472103	-0.930497	0.152071	0.116883	-0.579971	0.0897598	-0.182103	0.324819	-1.38263	-0.0019928	0.139785	0.387886	-0.567009	-0.155094	0.269565	0.0798745	1.34016	0.103084	-0.42951	0.183504	-0.0180888	0.0489856	1.51112	-0.26789	0.169607	-1.09846	-0.765993	-0.515931	1.06928	-0.141619	0.467442	-1.05587	0.464593	1.24439	-0.450367	0.611665	0.0569748	0.395377	-0.525019	0.0489273	-0.10546	-0.0457562	-0.241017	-0.031172	-0.703024	0.0427991	0.72342	-0.342115	0.137837
neg-M329T149	-0.203483	0.836402	-0.301428	-0.0654875	0.0209609	-0.24282	-0.632954	-0.441724	-0.0634701	-0.63141	0.701184	-0.195085	0.498634	0.365739	0.443011	-0.888193	-0.0426383	-0.279351	-0.126971	0.00121772	-0.42134	-0.199228	0.520121	0.425908	0.401691	-1.27418	0.563033	-1.14676	0.337177	0.0247105	-0.164271	-0.508517	-1.12698	0.300638	0.530504	0.499941	0.561533	0.576612	-0.549439	-0.0451037	-0.240703	0.834647	0.314736	0.452812	0.751122	-0.223979	-0.0638622	-0.389536	0.140149
neg-M329T178	-0.351167	0.115582	-0.163969	0.479393	1.23553	0.98644	0.779889	0.60226	-0.160416	0.366565	-0.508266	0.932344	-0.900667	-0.432529	-0.919906	0.53268	-1.18794	-0.727137	0.461377	-0.818494	-0.245587	0.00526884	-1.30489	-0.132358	-0.7471	1.14128	-0.195992	0.592571	-0.990589	-0.191749	-1.0947	0.663276	0.0641503	-1.40754	0.0640187	0.264543	0.227195	0.902151	-0.847926	-0.767725	-0.200742	-0.11811	0.22448	-0.113576	0.383904	0.527649	-0.0625534	0.483718	0.834085
neg-M329T205	0.25116	0.844364	1.0053	-0.277432	0.625768	-0.430188	0.279131	0.178084	0.24384	0.22281	0.60986	0.148129	1.13252	0.502521	0.406887	-1.72373	0.95717	-0.0698569	0.722896	0.380044	0.536664	0.068152	0.047729	-0.241858	0.624568	-0.762936	0.0317477	-1.00421	0.0946824	0.535545	-0.542863	0.0865239	-0.838269	0.285474	-0.178347	-0.329255	-0.172909	-0.238488	-0.499262	-0.448105	-0.131978	0.478723	0.672143	0.528078	-0.559163	-0.822966	0.44032	-0.813679	-0.824591
neg-M329T224	0.0375613	0.0924625	0.163727	-0.454757	0.507215	0.401463	-1.41489	-0.253378	-0.132082	0.943852	0.496721	0.486068	0.91188	0.478377	0.634838	0.0813573	1.23445	-0.931746	0.873188	-0.140302	-1.12498	0.149955	-1.24455	0.823136	0.378068	0.143065	0.435762	0.159389	-0.693238	0.159008	0.0185983	-0.819861	0.184164	-0.0878756	0.0221768	-0.0877271	0.406042	-0.0275183	0.372685	0.0629393	0.312369	0.844897	0.554246	-0.298824	-0.645421	0.342988	-0.141041	-0.217302	-0.979805
neg-M330T149	-0.620449	0.873361	-0.0280775	-0.812868	-0.249998	0.108712	-0.703608	-0.472316	0.450813	-0.277911	0.64731	-0.472438	0.632622	-0.207555	0.118051	-1.00079	-0.107281	0.141469	-0.0984509	0.353042	-0.537722	0.299986	0.350157	0.45898	0.299898	-0.519923	0.430255	-0.772571	0.331744	0.0294417	-0.0230191	-0.682002	-1.23569	-0.0282145	0.580998	0.335575	0.166944	0.550345	-0.63607	0.155137	0.157771	0.809902	0.0327054	0.463065	0.871732	-0.166718	0.156367	-0.538369	-0.044426
neg-M330T160	-0.68349	0.489071	0.171356	-0.619412	-0.376654	-0.837096	-0.132186	-0.365132	0.158726	-0.100475	0.80568	-1.23513	0.801331	-0.244248	0.316829	-0.928675	0.68294	-0.367799	-0.512425	0.0790321	0.0517035	0.316021	0.340481	0.231043	0.0609	-0.0828215	0.362981	-0.388018	0.617436	-0.294555	-0.105528	-0.443003	-0.69016	0.266935	-0.601735	0.202154	0.863836	0.676889	-0.77357	-0.1494	0.185312	0.951357	0.164196	0.475721	0.930138	-0.142669	0.216049	-0.249172	0.238611
neg-M330T178	-0.131397	0.0322796	-0.124745	0.324808	1.13843	0.853486	0.719456	0.560893	-0.310552	-0.145985	-0.443692	0.824486	-0.44039	-0.521428	-0.273963	0.438357	-0.926546	-0.117356	0.414479	-0.716622	-0.0552838	0.10372	-0.919266	-0.627507	-0.504756	1.01746	-0.223651	0.461432	-1.16807	-0.227828	-0.401439	0.549889	0.14584	-1.33777	-0.50243	0.206226	0.257097	0.780919	-0.350928	-0.80525	-0.236839	-0.0953923	0.159159	0.220549	0.00265431	0.415492	-0.268195	0.696712	0.763428
neg-M330T210	-0.250417	0.852981	0.134385	0.199146	0.624352	0.497265	-0.629576	0.151508	-0.186778	0.200048	0.540046	0.0820418	1.10205	0.448696	0.352793	-0.448415	0.981024	-0.121834	0.782624	0.418755	0.499091	0.0079361	-0.121726	-0.499664	0.624186	-0.930599	0.012776	-0.0627259	0.072795	0.566234	-0.266119	0.0284477	0.0763854	0.251325	-0.548525	-0.325362	-0.178394	-0.278394	-0.538674	-0.464428	-0.168421	0.429975	0.734237	0.515246	-0.615295	0.404517	-0.726369	-1.20296	-0.550331
neg-M331T163	-0.545386	0.102169	0.50278	-0.00575033	0.766519	0.283014	0.186711	0.228068	-0.214234	-0.532109	-0.228599	0.371529	-0.940275	-0.229244	-0.487322	0.0218238	-0.0864453	-0.229703	0.0406082	-0.140481	-1.69535	0.394063	-1.07946	0.657471	-0.274309	-0.0900621	-0.234532	0.476538	0.777882	0.356001	-0.416643	0.721097	0.351273	-1.08371	-0.626412	0.189046	-0.306193	-0.769829	0.391397	-0.163923	-0.235832	-0.0747577	0.216853	-0.124038	1.63605	0.340633	0.470176	0.267072	0.289332
neg-M331T181	-0.558527	-0.730634	0.000389069	-0.861164	1.66197	-0.220062	-0.676527	-0.728762	0.940338	0.0050342	0.374667	-0.519652	0.875388	-0.0881521	0.400818	-0.965197	-0.295365	1.21545	-0.220485	0.315401	-0.0850059	-0.922866	-1.37725	1.75461	0.432189	-0.323574	-0.130815	-0.536243	-0.00676624	1.65447	-0.62657	-1.71005	-0.741259	-0.406409	0.7357	-1.28017	-0.415417	0.485169	-0.542087	-0.749325	1.47099	-0.4472	-0.735881	0.744975	1.62909	0.290565	0.205645	0.292506	-0.532157
neg-M331T209	0.664368	1.36494	-0.779251	0.87701	-0.219976	0.888231	-0.372344	-0.782069	-0.644889	1.54161	-0.269609	0.857111	-0.032383	-0.764926	0.749769	0.6027	0.356621	-0.451652	0.983816	-1.26142	-0.517215	-0.673618	-0.305925	-0.48955	-0.841785	-0.977963	0.409393	0.200316	-0.384247	-0.486169	0.627669	-0.377215	0.626915	-0.654597	-0.124799	-0.788731	0.379366	-0.835762	-0.578676	0.323008	0.74439	0.909461	1.23755	1.48074	0.0562592	0.204913	-0.544669	0.646802	-0.34253
neg-M331T443	-0.753963	-0.0453952	0.455695	-0.645315	-0.15549	-0.281644	-0.494118	-0.575344	-1.51057	0.135932	0.756221	-1.01715	-0.0343451	0.0414193	0.126314	-0.776758	0.907829	0.381057	-0.256429	1.17084	0.20752	-0.204751	-0.482324	1.05045	-0.311216	-1.10332	-0.0214023	-0.544393	1.09951	0.84093	0.749977	-1.23766	-0.713946	-0.0494805	-0.279445	0.944264	0.379574	0.230698	0.825669	0.297707	0.539245	0.24516	0.343579	0.164749	-1.36335	-0.650741	1.39412	-0.592418	-0.611478
neg-M331T51_2	1.02406	0.763224	-0.184012	-0.0703706	-0.686471	1.10117	1.07993	-0.957113	-1.27928	0.355342	-0.0335847	0.192563	-0.192389	-0.508683	-0.412089	1.22305	-0.63352	0.290183	0.256022	0.655948	-0.379311	-0.0977287	-0.442844	-0.118525	-0.471365	-0.779695	0.374204	0.916147	0.303261	-0.121707	-0.334729	0.33736	0.543542	-0.330416	-0.70441	1.12731	-0.945675	0.0407728	0.242291	-0.547441	-0.911415	-0.138431	-1.14793	-1.0752	0.222597	0.906672	0.44403	0.415252	0.975848
neg-M332T144_2	-0.378609	0.951983	0.130131	-0.463387	-0.129655	0.272043	-0.75649	-0.918361	0.173891	-0.603193	0.682629	-0.534311	0.478473	0.0364123	-0.0728076	-0.457211	-0.173551	0.203792	-0.297552	0.435259	0.222442	0.377677	0.349257	0.155936	0.291825	-0.373231	0.106654	-1.12953	0.501259	-0.135485	-0.242567	-0.191667	-0.860261	-0.6531	0.114636	0.429814	0.42163	0.533482	-0.364326	0.538139	0.272656	0.527166	-0.282746	0.245825	0.994946	-0.301904	0.477735	-0.435165	-0.088004
neg-M332T172	-0.8877	-0.465476	0.351715	-0.573583	1.54872	-0.724253	-0.258873	-0.652336	0.748932	-0.364441	0.0737228	-0.0506362	0.571137	-0.297787	0.106425	-0.191225	-0.273903	1.04631	-0.204328	-0.02169	-0.277323	-0.154416	-0.918656	1.61431	0.183423	-0.482999	-0.450004	-0.178381	0.319157	1.51237	-0.182786	-0.0429916	-0.378647	-0.495225	0.438107	-0.06311	-0.852037	0.126553	-0.01369	-0.494818	1.35297	-0.834488	-0.334441	0.399758	1.53622	-1.17984	0.04781	-0.232426	-0.243009
neg-M333T148_2	-0.473664	-0.0437263	1.60759	0.225278	0.137778	0.983303	-0.0875616	1.19976	1.46877	-0.239481	-0.766598	-0.526902	-0.498895	-0.700166	0.232598	-0.449886	-1.21926	0.635438	-0.210939	-0.434027	0.0196171	-0.28186	-0.109671	0.507158	0.289024	-0.211299	-0.252895	1.06475	-0.147961	-0.0333102	-0.150756	1.51488	-0.32028	-0.0910506	0.0492252	-0.501071	-0.136369	-1.06572	-0.491657	0.348043	-0.272336	-0.0939608	0.101615	0.251536	0.0713815	-0.528501	-0.313257	1.38913	-0.668547
neg-M333T166	0.0631184	-0.974956	1.40785	-0.219088	0.380591	-0.0594281	-0.402648	0.0342483	-0.0790473	0.258126	-0.195588	-0.425991	-0.518803	-0.207286	0.0575984	-0.361867	1.54003	0.885586	-0.530281	0.0491657	0.662896	0.333043	-0.568341	2.02956	-0.275987	-0.430771	-0.326914	-0.544954	0.0229174	-0.621391	-0.596561	-0.437296	-0.229302	-0.666418	-0.15093	-0.435549	0.150514	-0.566989	0.710853	0.242484	-0.557252	-0.081564	-0.888061	0.296747	0.377888	-0.115387	1.09706	0.193169	-0.273795
neg-M333T204	-0.648681	-0.0452218	-0.447034	-0.160836	1.06228	0.638499	0.0105257	0.0562859	-0.377655	0.0123075	-0.659095	0.126372	-0.332414	-0.123134	-0.172619	1.23953	-0.689257	-0.582229	0.907341	-0.579133	-0.501955	0.353201	-1.39287	-0.135807	-0.967573	0.850773	0.673285	0.648066	0.215746	-0.303276	0.344644	0.322558	0.705557	-0.809211	-0.883712	-1.01287	-0.0912551	0.161784	0.0150367	-0.652733	-0.00469198	0.484318	0.649487	0.307573	0.267338	0.551718	-0.299014	0.183898	1.1133
neg-M333T261	-0.240668	-0.01146	0.272853	0.777905	-0.307098	-0.714316	0.0216785	0.158699	-0.061555	0.884278	-0.157642	-0.593023	0.27954	0.526443	0.546581	0.24837	0.27552	-0.80576	-0.277428	-0.70367	0.219022	-0.111632	-0.152635	-1.22943	0.429126	0.361429	0.030811	0.0383961	-0.235971	-1.00314	0.588835	-0.557878	0.05515	-0.640699	0.584035	0.383874	-0.375157	0.375025	-0.140987	-0.710663	0.498931	0.351093	0.844979	0.593501	-0.619219	0.211912	0.435053	0.31839	-0.0695935
neg-M333T345	1.39741	-1.17659	-2.25479	0.634666	0.533873	0.939536	1.16178	0.817125	0.700872	0.583676	-1.37784	0.789002	0.463186	-0.015792	-2.02493	0.0603622	-1.34857	0.165701	0.581104	0.264166	0.0953193	0.509394	-0.319774	-2.11234	-0.960656	-0.346664	1.25823	0.590595	-2.17113	0.224126	-0.0357432	0.652991	0.709547	-2.6036	0.259108	0.610775	-0.0305431	-0.79818	0.222425	0.270448	0.494297	0.196922	0.272443	0.461983	0.458584	0.33124	0.359491	1.1349	-0.542972
neg-M333T47_2	-0.695361	-0.394197	-0.573816	-0.827359	1.15622	-0.559969	-1.26464	0.269592	1.05484	-0.787221	-0.418703	0.161507	-0.647999	0.576275	-0.488505	-0.24281	-0.304273	-0.0657857	0.970406	-0.402067	1.36526	0.143728	1.42964	-0.546994	-0.764088	0.795808	-0.568169	-1.04578	-0.351407	-0.887466	0.632217	0.342716	-0.546023	1.4357	0.872686	-0.654117	0.714857	0.542246	-0.43889	1.31268	0.820727	1.58812	0.752477	1.12416	-0.14481	-1.32127	-0.25934	-0.7564	-0.683719
neg-M333T58	1.03089	-0.719603	1.10341	-0.64405	0.837973	0.0270497	-0.28167	0.256551	0.104751	-0.345957	0.845355	-1.15604	-0.197318	-0.426862	0.608821	-0.151299	1.11477	0.620979	-0.770483	0.90588	0.0815181	-0.201917	0.0885162	0.167823	-0.547269	-0.74744	-0.274915	0.59169	0.924018	0.908172	-0.346581	0.4458	-0.196182	0.164379	-0.635065	-0.666169	-0.942208	0.513124	-0.0911154	-0.269215	-0.694125	-0.61567	-0.215443	-0.0773616	0.0188684	-0.0223632	2.42091	-1.89269	-0.155584
neg-M333T82	1.19845	-0.25624	1.00357	-0.58366	0.987896	-0.101845	-0.58993	0.135365	0.101556	-0.318655	1.09765	-0.556355	-0.417134	-0.548858	0.576301	-0.223158	1.15745	0.766419	-0.567075	1.16963	-0.347205	-1.07529	-0.00880084	-0.363162	-0.482831	-0.12053	-1.01375	0.403961	1.11893	0.740371	-0.832179	0.355997	-0.336544	-0.274929	-0.564794	-0.916218	-0.840309	0.621818	-0.323081	-0.472136	-0.373094	0.187134	-0.398086	-0.0542486	-0.20251	-0.197795	2.59733	-0.107939	-0.325983
neg-M335T144	0.175594	-0.0178924	0.859799	0.180812	0.0928941	0.214755	-0.259394	1.02531	1.05333	0.285527	0.0149818	0.161715	-0.296662	0.289961	0.150216	-0.00432521	-0.0253526	0.265696	0.0453645	-0.134114	-0.183306	-0.51723	-0.251252	0.0570835	-0.287444	-0.0458705	-0.546934	0.909465	0.424916	-0.48772	0.242674	1.1583	0.0909514	-1.86937	-0.391904	0.291848	-0.0692169	-1.36157	-0.538442	-0.198802	0.248379	-0.672282	0.525258	-0.474079	0.373099	0.306652	-0.159425	0.535938	-0.0204815
neg-M335T156_2	1.02922	-1.209	-1.46028	0.465175	-0.0288155	0.4186	0.620583	-1.06964	0.741483	-0.581426	0.182787	0.387349	0.409467	-0.130457	0.275397	0.710507	-0.284433	-0.551056	0.196924	-0.161407	-0.173879	0.0392633	-0.297791	-0.393916	0.076547	0.452844	-0.117642	-0.597407	-0.12207	0.589856	0.196989	-1.29766	0.575177	-0.975871	-0.310273	0.216359	-0.215635	-0.167848	0.531478	0.193433	0.114582	-0.128994	-0.0566429	-0.181309	0.214003	0.586575	0.0335387	0.287839	0.25678
neg-M335T176	-0.494459	-0.0427155	-0.140312	-0.0805828	0.0832635	-0.251879	-0.479157	-0.645977	-0.0648841	-0.221431	0.393846	-0.0940112	-0.100864	0.399659	-0.328488	-0.169873	0.57504	0.471328	0.228526	1.08613	-1.3809	0.674238	-0.225166	-0.884484	0.34813	-0.00372084	-0.447785	-0.665177	-0.385602	-0.852765	0.354578	0.186131	0.0969217	-0.257784	-0.440972	-0.411545	-0.119086	-0.215566	0.658677	-0.188756	0.00710193	0.442241	-0.0708409	-0.0484183	0.500029	0.0300929	0.554419	0.418847	-0.280682
neg-M335T229_1	0.302226	-0.324995	0.463024	-0.795198	0.407984	-0.727346	-1.3333	0.0262016	0.903005	-0.343618	-0.0686467	0.292438	0.752522	1.86092	0.64139	-0.180806	0.282116	0.19755	-0.0892503	-0.204451	-0.270993	0.0971266	-0.816999	-0.660215	0.429997	-0.349626	-0.255555	-0.396152	0.944471	0.41587	0.811286	-0.798817	-0.336427	-0.0677012	0.459944	-0.49757	0.247521	0.656768	-0.717733	-0.071572	0.718737	0.756748	0.225493	-0.107777	-0.148947	-0.0274642	-0.103192	-0.0615984	-0.937589
neg-M335T229_2	0.357834	-0.233648	-0.337815	-0.913057	-0.382049	-0.280625	-0.562409	0.01105	1.32694	-0.937817	0.0745412	-0.45316	1.8882	0.896625	0.0553431	-0.439807	-1.38906	-0.52193	-0.380533	-0.00301045	0.82365	-0.00640067	0.998851	-0.96773	-0.799349	0.0809628	0.29868	0.659659	0.620392	-0.56468	0.642642	-0.27287	0.260987	-0.379683	-0.465132	0.258394	-0.282038	1.16403	0.00332355	-0.27743	0.690198	1.24528	-0.108708	0.617625	-0.165279	0.520373	-1.51733	0.49887	-0.264972
neg-M335T278	1.16059	-0.5596	-0.94623	-0.0756088	0.0660057	-0.352281	-0.518376	-0.438668	-0.561703	-0.0680372	-0.199193	-0.443194	0.437584	0.0629204	0.340024	0.69893	-0.143561	-0.597897	1.24327	0.36087	-0.220597	-0.563868	-0.849476	-0.397039	0.203236	0.633764	-0.588184	0.740864	0.376292	-0.775144	1.01644	-0.73254	0.644948	-0.843791	0.418872	0.955152	-0.35735	0.156959	0.0657524	-0.576923	0.023062	0.910291	-0.156584	0.0574607	0.0928145	1.6852	-0.407726	0.45096	0.612982
neg-M335T60_2	0.195834	-0.193415	0.768553	-0.391463	0.164616	0.282086	-0.725478	0.723915	0.431498	0.34844	-0.621809	0.295376	-0.651864	-0.874194	0.0978294	0.732451	-0.198866	-0.521236	0.588025	0.685604	-0.256004	0.590581	-0.78386	0.0888895	-0.368631	-0.79857	-0.603947	1.18222	0.128568	0.54787	-0.363893	1.06593	-0.518962	0.734589	-0.372501	-0.600177	0.276468	-0.730591	-0.921979	0.46592	-0.495611	0.192112	0.233282	-1.12262	0.100142	-0.299262	0.943316	0.528028	0.800834
neg-M336T176	-0.467025	0.125411	-0.141219	-0.58183	-0.0949875	-0.105312	-0.352722	-0.540243	0.0765508	-0.0346213	0.555721	-0.345998	-0.426652	0.630896	-0.40633	-0.414166	0.24675	0.438845	0.215772	1.05185	-0.860955	0.750969	-0.0784229	-0.611528	0.318837	-0.0362202	-0.101572	-1.50817	-0.550945	-0.625432	0.403543	0.3247	-0.362526	-0.159229	-1.0847	-0.221915	-0.225531	-0.0528044	0.710325	-0.474181	-0.225882	0.590134	-0.164609	0.0130719	0.542263	-0.168828	0.514185	0.520891	-0.139037
neg-M336T213	-0.552014	-0.114221	0.652975	-0.657727	-0.708998	-0.624482	-0.763655	-0.442476	0.263831	-0.317318	0.622796	-0.827763	0.285915	0.461535	0.687947	-0.410666	1.35751	1.25523	-0.587159	-0.216577	1.28747	0.823596	1.28259	-1.59679	-0.668621	-0.436838	-0.355377	-0.528486	0.519323	0.507282	-0.11046	-0.630588	-0.535461	0.774595	1.33232	-0.802609	0.912967	0.199698	-0.0867834	-0.498994	0.217822	1.29525	0.947805	0.979466	-0.421507	-0.279302	-1.11881	-0.821128	-0.446657
neg-M337T173	0.12604	0.170367	-0.187087	0.44092	-0.625542	-0.855333	0.803497	0.497217	-0.285484	0.128765	-0.414377	-0.292952	0.471924	0.333303	-0.235911	0.257673	0.357561	-0.478843	-0.313206	0.346479	-0.643814	0.0920243	-0.619095	0.162023	0.825039	-0.157429	-0.130724	-1.12487	0.218129	-0.189892	-0.128698	0.26739	-1.01919	-0.187154	-0.0141343	0.257228	-0.891923	1.54153	-0.0818341	0.25588	-1.08608	-0.24247	0.0148021	-0.139522	0.416265	0.254712	0.710749	0.665523	0.785791
neg-M337T181	0.412293	-0.642788	-0.549967	0.754016	0.14026	0.466685	0.671013	0.445528	-0.571419	0.1238	0.36897	0.83942	-0.130317	-0.644645	-0.0417098	1.0574	-1.08117	-1.12295	1.09465	-0.37611	-0.776151	-0.614849	-0.79971	-1.4463	-0.942649	1.16128	0.426051	0.592396	-1.2674	-1.22101	0.221387	0.280488	0.95301	-1.33796	0.290909	0.824936	0.575378	-0.752267	-0.11494	-0.112577	0.83456	0.108496	1.0202	0.200747	-0.574904	0.524251	-0.224779	-0.503745	0.961704
neg-M337T194	-0.404829	-0.731795	-0.256853	0.292574	1.28589	0.876421	-0.591119	-0.220926	0.387149	-0.168976	-0.386717	-0.805599	0.0189505	-0.256442	-0.0819142	-0.147389	0.51856	0.679068	0.693915	-0.707382	0.959239	-0.667032	2.70073	0.20742	-0.364406	0.0914466	-0.340345	-0.364762	0.141135	0.217131	-0.331079	0.0250111	-0.477689	0.494035	-0.466112	-0.516091	1.71714	-0.382913	-0.550341	-0.16076	-0.120315	0.0587634	-0.433802	0.163838	-0.633827	-0.143785	-0.536296	0.287325	-0.484022
neg-M337T240	-0.227597	-0.747177	-0.128297	-0.624618	-0.269766	-0.682106	-0.545972	-0.46029	-0.459972	-0.718461	0.124397	-0.249671	2.97777	1.62044	0.7565	-0.214672	-0.484517	-0.751357	0.00808883	-0.0345545	1.94509	0.699289	0.705639	-0.388041	-0.781562	0.497341	-0.292108	-0.483403	1.9872	-0.828235	0.63169	-0.587236	-0.194226	-0.0589802	-0.432887	-0.274535	-0.4774	-0.496618	0.187863	0.313618	1.37174	-0.497964	0.0350691	0.869789	0.191433	0.569291	-0.697202	0.146662	-0.323765
neg-M337T290	0.477177	-1.16583	-0.0446208	0.178811	-0.556973	0.299455	0.203256	-0.0644687	-0.134651	-0.712675	0.581606	-0.341085	1.89344	0.618552	0.101699	0.572029	-0.306038	-0.115179	0.25963	-0.486671	-0.114847	-0.697049	-0.692261	0.317135	-0.274797	2.00885	0.149464	-0.432038	-0.122158	-0.128257	-0.0317246	-0.910422	0.575596	-1.03216	-0.486335	-0.0815375	-0.311766	-0.348714	0.298384	-0.492078	0.0036249	-0.622397	0.284791	-0.00626006	-0.769371	2.68407	-0.580114	0.828297	0.66852
neg-M338T180	0.368492	-0.772062	-0.783615	0.70325	0.182511	0.386334	0.623649	0.380766	-0.449635	0.0235358	0.198231	0.772556	0.235083	-0.213912	-0.276816	1.03612	-0.902069	-0.770792	1.08943	-0.90592	-0.327251	-1.1121	-0.745265	-0.527541	-0.512202	1.08681	0.333903	0.619949	-0.801189	-0.551479	0.0734932	0.397434	0.844607	-1.06929	0.0630424	0.922596	0.57228	-1.00744	-0.490917	-0.280436	0.759555	-0.0822908	0.96254	-0.112991	-0.414045	0.468186	-0.374038	-0.727951	0.709287
neg-M338T239	-0.293827	-0.773098	-0.0751227	-0.500325	-0.294053	-0.445998	-0.466298	-0.488003	-0.136157	-0.4827	0.157507	-0.22699	2.84937	1.62451	0.763873	-0.12314	-0.328352	-0.563289	0.074974	-0.211021	1.91037	0.703365	0.686692	-0.498198	-0.885949	0.188596	-0.195873	-0.429995	1.89905	-0.326736	0.592208	-0.43022	-0.0860362	-0.0392479	-0.370846	-0.157633	-0.299887	-0.307829	0.185317	0.360413	1.34645	-0.408662	0.0705624	0.876071	0.265215	0.655739	-1.6296	-1.16966	-0.171287
neg-M338T54	0.377581	0.0678955	-0.320342	-0.297274	-0.463265	1.44371	0.33046	-0.667386	-0.857475	0.282635	-0.782354	-0.651969	-0.530161	0.0677039	-0.335794	0.237838	-0.349527	-0.608339	0.217241	0.548606	0.310344	0.157985	-0.967326	0.584057	-0.423569	0.629085	1.17635	-0.263881	0.386945	-0.571747	-0.922386	1.91566	-0.366436	-0.94624	0.804336	-0.798499	-0.646715	-0.975799	0.317389	0.287812	0.36021	0.963085	0.149827	-1.32992	2.07244	0.492725	-0.374492	0.490831	0.768746
neg-M339T171	0.24366	-0.343316	-0.386632	0.536075	0.156092	-0.598377	0.74713	0.231311	-0.229664	-0.435032	-0.206224	0.669268	0.636398	-0.503076	0.183673	0.0772463	-0.265468	-0.0073683	0.309128	-1.30646	-0.0122093	-0.640992	-1.48244	-0.0653147	-0.423916	0.905001	-0.868953	-0.00788799	-1.38868	2.18637	-0.172484	0.367016	0.608584	-0.183724	-0.0355106	0.159269	0.105149	-0.566771	0.472325	0.0300131	0.764436	0.047972	0.503266	-0.212326	0.319103	0.201779	-0.962472	-0.0193802	0.531127
neg-M339T181	0.58319	-0.0930379	-0.0404056	0.497408	-0.0716346	0.113416	0.347363	0.166311	-0.461454	-0.0117896	0.0261688	-0.187791	-0.204383	-0.898629	0.184564	0.0642542	-0.203858	-0.00123467	0.374255	-0.302993	0.503185	-0.259234	-1.99496	-0.443806	0.0909931	0.524289	0.812292	0.107998	-0.244362	0.4651	-0.041426	0.112237	0.463807	-1.62333	0.438237	0.571731	0.0104765	-0.56471	0.586077	-0.00321169	-0.0531813	-0.42311	0.67496	0.456528	0.339091	0.331595	0.0376963	-0.29066	0.0961039
neg-M339T54	-0.369874	0.639891	0.141639	-0.486763	-0.364039	0.66808	0.898083	-1.06055	-1.46342	-0.300169	0.485643	-0.516379	-1.00808	-0.46	0.108952	-0.392373	0.718939	-0.143173	-0.149291	0.420346	0.774087	0.0778959	-0.0128959	-0.511062	0.220727	-0.00508859	0.334705	-0.0291468	0.29958	-1.23859	0.493221	1.33272	-0.298153	0.570811	-0.317707	0.305129	-0.0701578	0.0128244	-0.352748	-0.599382	-0.14886	0.487394	-0.567896	-0.306952	1.50773	0.0133414	0.74115	-0.815051	0.3821
neg-M339T58	-0.03649	-0.110135	0.80412	-0.0590345	-0.0806138	0.740544	-0.24074	0.693915	0.413892	0.575088	-0.140889	-0.493529	-0.505871	0.480639	-0.243256	-0.315896	-0.521103	-0.032948	-0.233058	0.204003	0.67353	-0.00494584	-0.139981	0.315319	0.473247	-0.504902	0.254794	1.16095	-0.35942	0.954089	-0.475224	1.30517	-0.3099	-0.911051	-0.158583	-0.448265	-0.602514	-0.303671	-0.137476	-0.156232	-0.31223	0.585291	0.127305	-0.487846	-0.136655	-0.204663	-0.357509	0.401319	-0.518532
neg-M340T151	0.804361	-1.02639	0.518442	0.331456	-0.456709	0.140543	0.568911	0.607723	0.58866	0.461942	-0.184921	-0.280333	-0.311773	-0.20047	0.321445	0.105175	-0.883827	-0.270624	0.375247	0.0334145	-0.163755	-0.0271795	0.432168	-1.20798	0.139759	0.312656	-0.129092	0.889571	-0.101007	-0.136417	0.363491	0.707631	0.125496	-1.61407	0.161903	-0.529168	-0.894985	0.0470782	0.228623	0.440443	0.0239905	0.0319189	0.320095	0.0117396	0.266926	0.496525	-0.172925	0.232754	0.204132
neg-M341T147	-0.0261869	-0.44624	0.658763	0.553214	-0.303667	-0.76691	-0.216342	0.599101	0.683096	-0.540566	-0.294061	0.271966	-0.757626	-0.663806	0.0120443	1.26544	0.130657	0.107945	0.233451	-0.373862	-0.0776592	0.131557	-0.135525	-0.848599	0.409744	0.598589	0.755153	-0.197182	0.126662	-1.07993	0.0343279	-1.68682	-0.893771	-0.187363	-0.425572	-0.0725197	-0.301513	-0.177134	0.238553	0.717667	-0.790929	-0.279392	0.834123	-0.242378	-0.15191	0.923822	-0.380661	1.28736	1.68044
neg-M341T196	1.1009	0.0724761	-0.329472	0.742154	-0.334962	-0.311387	0.159161	0.439148	-0.239004	0.102739	0.309934	0.103465	-0.59185	-0.491295	-0.218192	-0.253016	-0.152433	-0.907232	0.640403	-0.681022	0.59681	0.119574	-1.08749	-0.41541	-0.0872755	0.0585178	0.472318	-0.104802	-0.672648	0.369773	0.223344	0.0857252	0.430872	-0.506514	0.156121	0.972214	0.030575	-0.423035	0.44092	-0.162602	-0.231882	0.780892	0.372099	0.20367	0.363444	-0.0786098	0.507094	-0.704335	-0.408881
neg-M341T408	-0.946157	0.396865	-0.209863	1.8498	-0.700621	-0.758499	0.450089	2.38946	-0.717123	0.801713	-0.626139	-0.285319	0.201818	-0.640296	-0.646348	-0.421359	0.0449124	0.927446	1.6877	1.64608	0.373369	2.12198	-0.017881	0.569698	-0.637591	-0.619727	0.470004	-0.501222	-0.810304	0.65445	-0.00721646	-0.467126	-0.45394	1.86492	-0.236371	-0.55257	-0.45112	-0.676512	-0.68587	-0.240584	-0.313249	-0.533362	-0.09506	-0.778719	-0.680561	-0.444875	-0.49326	-0.549804	2.49888
neg-M341T54	-0.391836	-0.602682	0.686418	-0.669641	-0.0300853	0.206997	-0.695785	0.231694	0.319883	0.288841	-0.0558261	-1.03981	-0.326626	-0.388957	0.449205	-0.458911	0.425094	-0.209935	-0.370286	-0.670068	0.712014	0.0955058	1.19164	0.845732	-0.246507	-0.945612	-0.352301	0.540567	0.208777	-0.25381	-0.415646	0.726915	-0.25495	1.62586	0.221224	-0.290259	-0.0820238	1.28464	0.0718297	-0.402242	-0.212522	0.522576	0.366956	0.116699	-0.398189	-0.847553	-0.34796	0.0906808	-0.439918
neg-M341T61	-0.233436	-0.699249	0.422443	0.385053	0.320324	0.120927	0.545693	1.02245	0.856478	0.449048	0.886268	-0.300448	0.619768	0.172143	0.015985	0.541914	-0.638279	0.0350734	0.558672	0.360426	-0.717956	-0.668638	-0.987979	0.0731241	-0.71423	-0.113939	-0.0779271	0.418354	-0.201724	1.32321	-0.608212	1.06378	0.725467	-1.27405	-0.186444	0.606252	-0.364875	-1.74858	-1.91754	-0.121013	-0.182708	-0.515054	0.0410599	-0.0905975	-0.834045	0.431724	-0.570991	0.394439	-0.466366
neg-M342T155	-0.170645	1.03563	-0.230858	-0.274444	-0.324784	0.23067	-0.486621	-0.528305	-0.217705	-0.476327	0.481219	0.213105	0.242677	0.201996	0.110985	-1.06571	0.0440364	0.209977	0.132045	0.77802	-0.783254	0.475735	-0.209103	-0.826494	0.139113	-0.197996	-0.183189	-1.14023	0.361104	-0.459176	0.305756	-0.0974073	0.0769465	0.903929	-0.143754	-0.00382531	0.598527	0.461089	-0.00807205	0.272154	-0.029414	0.342729	-0.105971	-0.152894	0.697085	-0.773406	0.632847	-0.890296	-0.0117036
neg-M342T331	-0.548722	-0.334104	0.0358783	0.480462	-0.691476	0.0507372	0.168683	0.214253	-1.13733	-0.0648381	-0.234557	-0.0608632	-0.448324	0.0413515	-0.570659	-0.0184177	1.53633	-0.344144	-0.57962	0.589765	-0.248721	-0.0963875	0.948709	0.287003	0.475517	-0.525668	-0.795301	-0.648721	0.888131	-0.0139398	0.295611	-0.933014	0.150343	1.13291	-0.571024	0.433244	-0.269179	0.363276	0.193417	0.0642251	-0.100836	-0.199664	-0.109645	-0.312195	-0.944551	0.156406	0.929425	-0.192908	0.303198
neg-M342T55_2	-0.616943	-0.445546	0.71762	-0.929817	0.013018	0.227844	-0.43559	0.292164	0.341308	0.231837	-0.00439631	-0.363221	-0.237755	-0.444033	0.286199	-0.0645895	0.330832	-0.0609813	-0.0710795	-0.650188	0.60216	0.0728316	1.103	0.751138	-0.74749	-0.680767	-0.480078	0.523067	0.165366	0.0225769	-0.434969	0.712237	-0.27243	1.41555	0.211103	-0.385677	0.0249967	1.15984	0.0899205	-0.441122	-0.226894	0.353846	0.31017	-0.0188978	-0.137878	-1.33102	-0.400027	0.289194	-0.4805
neg-M343T156	-0.456643	0.821439	-0.0796106	-1.17831	-0.284081	-0.317496	-0.310029	-0.55614	0.19773	-0.596189	0.88569	-0.62945	0.50271	0.288263	0.00286072	-0.838584	0.529049	0.00694664	0.14224	0.359297	-0.268961	0.105937	0.184918	0.578759	0.237844	-0.975346	0.551378	-1.52116	0.641166	-0.185199	0.206431	-0.578637	-1.05501	0.297473	0.409855	0.0897008	0.60473	0.602802	-0.458855	0.0651826	0.117054	0.840223	0.223635	0.516781	0.802738	-0.55014	0.405378	-0.31302	0.120744
neg-M343T189_1	-0.0247778	-0.0728614	-0.049934	-0.61916	0.424555	0.212443	0.121258	-1.45539	1.19468	-0.222057	-0.976762	-0.599676	1.25317	-0.222956	-0.447349	0.257417	1.35704	1.03068	-0.63422	-0.524534	0.429954	-0.456368	0.363489	-0.0966834	1.06836	0.0291778	-0.362391	0.00760202	-0.444624	0.885181	-0.706548	-0.366096	-0.576764	0.233423	-0.207362	-0.78445	0.27315	1.36872	0.0778663	-0.581699	-0.31667	-0.425727	-0.307111	0.0549837	0.309106	0.13831	0.196549	0.587844	-0.434957
neg-M343T331	-0.497338	-0.706926	-0.245542	-0.0603691	-0.760963	-0.230863	0.265387	0.240943	-1.15947	0.274079	-0.195474	0.0839236	-0.226655	0.361926	-0.380687	0.0994529	1.36289	-0.36681	-0.489756	0.56887	-0.0767157	0.0397315	0.818805	0.399147	0.524088	-0.737436	-0.718266	-0.877362	0.862388	0.0417825	0.719252	-0.99634	0.126173	1.06699	-0.462934	0.440208	0.656647	0.402187	0.0166564	0.150522	-0.622185	0.0417309	-0.408994	-0.362625	-0.982432	-0.190937	0.996059	-0.204855	0.40308
neg-M344T373	-0.825536	0.277924	0.565182	-1.23716	0.777154	-0.494316	-0.990283	-0.600378	-0.576182	-0.178895	0.261307	-0.714788	0.543358	0.573797	0.712353	-0.0430484	1.71471	0.283193	0.493846	0.902283	0.0291407	-0.819419	0.707174	0.23844	-0.192987	-1.26075	-0.65843	-1.26103	1.79375	0.275465	1.07794	-1.06295	0.500402	-0.392188	0.353641	-1.04449	0.644793	0.238144	0.282055	-0.494258	0.0923436	-0.435971	0.46384	1.12845	-0.805966	-0.910986	0.0484702	-0.529135	-0.698528
neg-M345T147	-0.516803	0.769245	0.101614	-0.644134	-0.270608	0.16294	-0.200163	-0.63998	0.236842	-0.419847	0.835151	-0.751417	0.56572	-0.0390846	0.0603187	-0.867878	-0.100927	0.223909	0.00128889	0.4683	-0.361711	0.193996	0.265928	0.362472	0.386859	-0.55037	0.431939	-0.440331	0.615454	-0.289197	-0.160526	-1.15649	-1.03585	0.114986	0.57348	0.206096	0.606364	0.704119	-0.734284	0.0381281	0.154219	0.654075	0.0382662	0.554624	1.09306	-0.571906	0.231283	-0.73967	0.12002
neg-M345T172	-0.102422	-0.0436856	-0.361505	-0.0304437	1.34049	1.56282	0.733622	0.0326085	0.278925	-0.00578065	-0.143806	0.264885	-0.26197	0.0207186	-0.189906	0.357216	0.868827	-0.213301	0.0933987	-0.548125	-0.337623	0.346626	0.18367	0.908881	-1.17729	0.71359	-0.630092	0.246445	-0.00406127	0.188782	-1.20018	0.217278	-0.209824	-0.255446	-0.52507	-0.391479	0.0678769	-0.0388268	0.230729	-0.200166	-0.254638	-1.81933	-1.02845	0.159556	-0.415827	0.0843054	-0.330079	0.0679287	0.321783
neg-M346T147	-0.396462	0.951898	0.254251	-1.06889	-0.0795046	0.103003	-0.702524	-0.769077	0.30359	-0.452494	0.635817	-0.425446	0.595624	0.0973336	-0.0477245	-1.27725	-0.181717	0.355508	-0.144074	0.542669	-0.282052	0.297116	0.0657185	0.337734	0.224521	-0.395345	-0.275463	-0.655564	0.505702	-0.163497	-0.0801433	-0.296102	-0.477146	-0.489282	0.385974	0.405177	0.517217	0.533246	-0.396501	0.2615	0.165679	0.459245	-0.226919	0.271407	1.03617	-0.221901	0.410238	-0.523101	-0.0391719
neg-M346T190	0.331312	0.559315	-0.234781	0.465539	-0.299545	0.0211224	0.646081	0.32868	-0.230946	0.302075	-0.032124	-0.0129371	-0.501096	0.464789	0.304355	-0.0185687	0.681794	-1.82495	0.495766	0.522451	-0.761087	-0.20202	-0.540845	-0.742543	-0.260681	-0.547617	0.149827	0.368881	0.0283754	0.657151	0.0693575	0.256448	0.744753	-0.897344	0.0154398	0.600769	-0.132168	-0.704041	0.271176	-0.117124	0.152302	-0.219239	0.691032	0.386195	-0.0675184	0.598655	0.744858	-0.0302518	-1.01374
neg-M347T280	0.247298	0.338704	0.705955	0.602087	-0.0880158	-0.367384	0.27944	0.832513	0.389622	1.56955	-0.581324	0.137774	0.0712096	1.25114	-0.643901	0.159249	-0.00373644	-1.19008	-0.351556	-1.04888	-0.438607	-0.493718	-0.719824	-0.455988	-0.164153	-0.852514	0.3365	1.356	0.72661	-1.40846	-0.057867	0.292095	-0.430587	-1.14756	0.593926	0.730767	0.106222	0.126021	0.0729878	-0.0177857	-0.282764	0.560094	0.768743	-0.0296131	-0.638451	0.0344245	1.03505	0.735621	-0.218736
neg-M347T321	-0.340467	-0.0486287	-0.0194675	0.61188	-0.352614	0.273172	-0.0119221	-0.371057	-0.0488479	0.270322	0.31277	-0.443919	-0.308321	0.221049	-0.508051	0.123963	0.851454	0.0662512	-0.25757	0.0191518	0.222846	-0.0890811	-1.06328	0.123566	0.315243	0.0151006	0.0786807	0.172831	-0.180523	0.430503	0.699124	-0.965527	0.111097	-0.828619	-0.660606	-0.0299516	0.248846	0.387761	0.352288	-0.556835	-0.142192	-0.0712455	0.519458	0.0342565	-0.97756	0.0892393	0.49205	-0.340186	-0.158861
neg-M347T378	1.28551	-0.501728	-0.771092	0.61292	0.290769	1.13036	1.05683	0.838427	0.557352	0.529042	-0.457597	0.626139	0.354523	0.0881663	-1.04845	0.660617	-0.437756	-0.576073	0.312377	-0.868303	0.0574548	0.351962	-0.911275	-0.741798	-0.79432	-0.355848	1.10413	0.600695	-0.771853	0.0686531	-0.6037	0.485551	0.538003	-1.31817	-0.104761	0.608342	0.114354	-1.6202	-0.0951408	0.286524	0.213088	-0.137465	0.303827	0.084811	-1.27952	-0.109804	-0.603371	1.35449	-0.488494
neg-M349T182	0.281518	-0.415202	-0.767148	0.211366	-0.481183	-0.123518	0.308997	-0.200945	-0.596713	-1.37591	0.550955	0.717551	-0.519371	-0.51661	-0.370231	0.721295	-0.377893	-0.226295	1.41707	0.356018	-0.403219	0.0233623	-0.420117	-1.32838	0.133657	1.33537	-0.20749	-0.0649505	1.58235	-0.754123	0.293	0.275532	0.539374	-0.780829	-0.220414	0.21195	0.213527	-0.967476	0.172346	-0.543873	0.652414	0.293101	0.399139	-0.172013	-0.012747	0.0761919	0.222973	-0.333813	0.408052
neg-M349T216_1	-0.751762	-0.760686	0.901782	-0.548012	0.891452	0.336311	-0.157532	-0.682198	1.52496	-0.407386	-0.249252	-0.533275	0.935977	-0.438018	-1.09691	-0.191217	1.14231	1.64923	0.532606	0.216092	1.18131	-0.180129	1.24651	-0.835272	-0.59004	-0.696948	-0.51937	-0.467282	-0.661112	1.99969	-0.434677	-0.362919	-0.289802	1.38934	-0.0442455	-0.647729	1.69718	-0.194396	-0.43238	-0.585099	-0.271334	0.838509	-0.826857	-0.101729	-0.849672	-0.407591	-1.2586	-0.170136	-0.674626
neg-M349T47	-1.19496	0.101504	-0.188442	-0.09739	1.11651	-0.912472	-0.750466	0.563276	0.949227	-0.290663	-0.581216	-0.563785	-0.800869	0.883573	-0.0656935	0.205722	-1.10496	0.420253	1.00386	-0.425684	-0.0716875	0.401104	0.586255	-1.07697	-0.604582	1.19078	-0.946992	-0.370184	-0.0212596	-0.139586	-0.846893	0.793895	0.0271816	1.36361	0.816116	-1.05238	0.50513	-0.919456	0.190607	0.398477	0.743641	0.575275	0.53509	0.941092	-0.342276	-0.426705	0.130235	-0.127052	0.0189042
neg-M350T153	-0.344613	0.48219	0.410608	-0.757529	-0.616276	0.0289324	0.00165146	-0.501565	-0.161157	-0.467009	0.358878	0.356359	0.455068	0.000712134	-0.282267	-0.516642	0.289164	0.186746	-0.186094	0.163586	-0.365884	0.38834	0.0817258	-0.160284	-0.0555176	-0.251267	0.135817	1.8831	0.102184	-0.587625	-0.183478	-0.0403085	0.301969	0.0255126	-0.148274	0.298138	0.34076	-0.16358	-0.455316	0.0748397	0.135025	0.223549	-0.333967	0.188335	0.373868	-0.235076	0.328988	-0.496081	0.159821
neg-M351T190	1.03097	-0.444495	-0.600323	1.08941	-0.906724	-0.0378199	1.27075	1.15036	-0.910231	-0.12746	-0.695276	-0.446781	-0.224881	-0.384574	-0.304937	0.762893	-0.979449	-0.0159171	0.582534	-0.577806	0.297928	-0.575911	0.0479165	-0.10559	-0.865751	-0.341407	0.255352	1.10687	0.747776	-0.105625	0.00693882	-0.138748	0.705465	-0.932083	0.453976	-0.542952	0.0132282	-0.69686	0.104811	-0.284244	0.241592	-0.0629021	0.960399	0.142114	0.211886	0.0401304	-0.263101	-0.195538	1.0176
neg-M351T201	1.12985	-0.195176	-0.547317	0.998451	-0.524448	-0.21836	1.33431	-0.568545	-0.707139	-0.0967633	-0.384932	0.0572078	-0.461459	-0.0845419	-0.195854	0.706667	-0.00895374	-0.996724	0.143887	-0.383356	-0.0698008	-0.482064	-1.4326	0.0280716	0.0435293	0.0337725	0.564154	1.07911	0.25223	-0.363667	-0.19912	-0.108707	0.510715	-0.507877	0.19256	0.326172	-0.683186	-0.42802	-0.0341809	-0.396357	0.295871	0.0638535	0.957029	0.22941	0.289288	1.05405	-0.671361	-0.282206	0.988622
neg-M351T202	-0.230653	-1.00294	-0.262153	-0.376832	0.190932	0.707882	-0.448791	-0.214671	0.943156	0.181576	-0.337273	0.359326	0.209903	-0.27472	0.126809	0.482746	1.1321	1.23866	0.593462	-0.47709	-0.397586	-0.158098	-0.0885663	-0.458639	-0.187434	0.5175	-0.217301	-0.448891	-0.906973	0.969835	-0.421998	-0.632688	0.464116	-0.0562117	-0.482817	0.26196	0.65733	-0.04146	0.256491	-0.208865	0.322883	-0.0361835	-0.227487	-0.62527	-0.872998	-0.880793	0.187901	0.641261	0.535622
neg-M351T217	0.595816	-0.117832	-0.324265	0.319176	-0.584199	-0.436357	0.149453	0.370244	-0.512551	-0.0839303	-0.0742842	-0.147591	0.0405094	-0.376588	0.386553	0.23755	-0.0490985	-0.676291	0.389475	-0.645007	0.761689	0.0636804	-0.73096	-0.29732	-0.448976	-0.482829	0.346777	0.00237141	0.238297	0.0828421	0.805751	-0.0587027	0.538491	-1.30732	0.109453	0.244761	0.249151	0.359744	0.19999	-0.100267	0.394074	-0.0119847	0.721734	0.253878	0.835481	-0.848158	-0.588354	-0.531079	0.546639
neg-M351T315	-0.058249	-0.722809	-0.493389	-0.980809	-1.05684	0.101777	0.282508	-0.370228	0.395597	0.139874	1.70572	-0.27017	-0.492758	-0.376986	0.620512	-0.595601	-0.66068	-0.495553	-0.347837	0.361757	-0.257885	1.33459	-0.862445	-0.274854	0.528973	-0.542005	0.570258	0.515091	-0.476325	0.462221	-0.224233	0.284097	0.509642	-1.20195	0.337579	1.83667	0.339697	1.05794	1.40928	-1.29372	0.103287	0.805959	-0.905442	-0.38492	-0.71118	-0.816535	-0.520629	-0.695979	0.647836
neg-M351T58	0.209877	0.65126	0.0147277	-0.0565153	-0.44389	-0.418106	0.156265	0.57722	0.487109	0.302938	-1.09366	-0.0609523	-0.403188	2.52039	-0.794775	-0.904674	-0.106262	0.615794	-0.0259383	-0.44708	1.84217	-0.139912	0.273747	-0.715202	-0.0803894	0.220736	-0.920196	1.08147	-0.937732	-0.168918	-0.140506	0.907458	0.0373054	0.160609	0.167236	0.131711	0.161896	-0.203272	0.372191	-0.549477	0.115455	-0.64475	0.000324165	-0.315982	0.127758	0.436456	0.659093	-1.25524	0.197743
neg-M352T315	-0.0453046	-0.707048	-0.408102	-1.05504	-1.01592	0.0457852	0.291651	-0.381147	0.317931	0.23533	1.63535	-0.246329	-0.458182	-0.409548	0.600621	-0.702615	-0.360346	-0.466447	-0.208468	0.390288	-0.370296	1.26384	-1.49678	-0.243227	0.538066	-0.46774	0.592946	0.50937	-0.375371	0.455495	-0.212075	0.369097	0.530492	-1.31455	0.272608	1.75913	0.326317	1.04179	1.36926	-1.12821	0.122181	0.768136	-0.678525	-0.46967	-0.474159	-1.09777	-0.3522	-0.629289	0.652275
neg-M353T156	0.207225	-0.602479	1.02559	0.169717	-0.166722	0.689864	0.253684	1.12368	0.92762	0.320576	0.115089	0.146749	0.0919086	0.210845	0.149991	-0.108427	-0.0283634	0.0382446	0.0975496	0.609324	-0.180202	0.0115356	0.229508	0.474984	-1.24356	0.299708	-0.412142	1.27737	-0.554109	-1.24917	0.205455	1.26864	-0.145181	-0.506905	-0.012871	-0.443143	-0.114894	-0.0794381	0.0459767	0.20681	0.0866299	-0.599165	-0.182948	0.151405	-0.639536	-1.44674	-0.674046	0.827981	-0.0381865
neg-M353T199	-0.170845	-0.531216	-0.22615	0.0851819	-0.637139	-0.525441	0.0127877	0.0547146	-0.170889	-0.492986	0.224531	-0.382087	1.64747	0.567076	0.423031	-0.146205	-0.620899	-0.74492	-0.0737385	0.0390978	1.56904	0.691144	0.25089	-0.512453	-0.468055	-0.103619	-0.00980489	-0.218348	2.82465	-0.305964	0.148967	-0.245192	-0.444137	-0.238296	-0.265385	0.00208498	-0.320256	0.175497	0.00555001	0.9047	0.782415	-1.92345	0.171676	0.341892	-0.279844	-0.0296059	0.0612502	-0.0433035	0.019551
neg-M353T203	0.968041	-0.18033	0.151493	0.309084	-0.63908	0.468742	0.0889001	0.692101	0.0936267	-0.151729	-0.138252	0.539523	-0.584041	-0.867614	0.128205	-0.0302264	-0.0151197	-1.39751	0.360254	0.0996869	0.502756	0.156978	-1.26352	0.130035	-0.0726079	0.164463	0.40795	-0.160005	-0.759591	0.812163	0.303245	0.51005	1.00474	-0.66033	0.135041	-0.232791	0.100233	-0.263506	0.705517	0.636176	-0.129094	-0.272714	0.360025	0.246807	0.786914	0.152942	-1.78887	-0.990783	-0.400027
neg-M354T59	1.14023	0.361098	0.105987	-0.860235	-0.0464362	-0.307041	0.657429	-0.415071	0.225904	0.561776	0.911088	-0.0870741	-0.231314	-0.0829382	0.432006	-0.323141	1.01043	-0.0268022	-0.238507	0.422337	-0.214935	0.3054	-0.0884298	-0.210324	0.694334	-0.95612	0.0643301	-0.354791	0.661831	-0.723059	0.323198	-0.449912	-0.239154	-0.324737	-0.241892	-0.526313	0.173517	-0.169375	-0.461631	-0.362749	0.394944	-0.482076	0.264159	0.34323	0.0359448	-0.322135	0.160126	-0.381313	0.174004
neg-M356T147	0.828122	-0.432978	0.448944	0.664162	-0.137624	-0.263128	0.529849	0.501055	0.0257979	0.506528	0.0372253	-0.242467	-0.795406	-0.555304	0.475832	0.727261	-0.813779	-0.34776	0.388285	-0.200151	-0.202569	-0.40437	-0.833803	-0.332405	0.442914	-0.366436	-0.0143541	0.668851	-0.233516	-0.100661	0.398005	0.950395	-0.202309	-1.18699	-0.0481172	-0.631712	-0.334353	-0.0116529	0.822629	0.372963	0.202709	-0.461281	0.224049	0.00780594	0.114715	0.284609	-0.112571	0.310685	0.127559
neg-M356T154_2	-0.262151	0.508235	-0.0187967	-0.658665	-0.0335061	0.324051	-0.231887	-0.86023	-0.156934	-0.241425	0.666018	-0.181624	0.774604	-0.141633	-0.81765	-0.226402	0.098471	-0.0347656	0.121834	0.914966	-1.13168	0.301626	-0.0376252	0.0365279	-0.382274	0.0107753	0.491253	-0.670249	0.498224	-0.375532	0.264266	-1.16297	-0.205331	0.0574742	-0.168372	0.654805	0.604048	0.393195	-0.30551	-0.0505432	-0.181456	0.311176	-0.145625	0.102795	0.925714	-0.13665	0.176422	-0.810349	0.146914
[truncated: 4,168 more rows]
[truncated: 5 more columns]

## Sheet: saliva
	T1.01	T1.02	T1.03	T1.04	T1.05	T1.06	T1.09	T1.10	T1.11	T1.13	T1.14	T1.16	T1.17	T1.18	T1.19	T1.21	T1.22	T1.23	T1.24	T1.25	T1.26	T1.27	T1.28	T1.29	T1.30	T1.31	T1.32	T1.33	T1.34	T1.35	T1.36	T1.39	T1.40	T1.41	T1.42	T1.44	T1.45	T1.46	T1.47	T1.49	T1.50	T1.51	T1.52	T1.55	T1.56	T1.57	T1.58	T1.59	T1.60
[truncated: 4,401 more rows]
[truncated: 5 more columns]

[truncated: 1 more sheets: serum]
