# Supplementary material for: Integrative microbiome and metabolome profiles reveal the impacts of periodontitis via oral-gut axis in first-trimester pregnant women
Source: J Transl Med. 2024 Sep 3;22:819. doi: 10.1186/s12967-024-05579-9 (PMC11370083; doi:10.1186/s12967-024-05579-9)
Supplement: Supplementary file 13 — Supplementary Material 13 [file 12967_2024_5579_MOESM13_ESM.xlsx]

## Sheet: feces
ID	logFC	AveExpr	t	p.BMI	adj.P.Val	B	MZ	RT	MS2Metabolite	MS2superclass	MS2class	MS2hmdb	MS2kegg	MS1hmdbName	MS1hmdbID	MS1keggName	MS1keggID	ident	identification
neg-M593T177	0.94229	5.5556e-10	4.2191	7.2371e-05	0.046024	1.4717	593.332	2.94523	L-Urobilin	Organoheterocyclic compounds	Tetrapyrroles and derivatives	HMDB0004159	C05793	L-Urobilin	HMDB0004159	13-Deoxytedanolide;L-Urobilin	C16861;C05793	L-Urobilin	L-Urobilin (MS2 HMDB0004159)
neg-M305T198	0.72719	8.7218e-18	2.8933	0.0050795	0.18404	-2.1877	305.187	3.302	.beta.-Alanine, N-[2-[(3-hexylphenyl)amino]-2-oxoethyl]-	Unknown	NA	NA	NA	Donepezil metabolite M4;Hyoscyamine;Atropine;Dihydroferuperine	HMDB0013960;HMDB0014568;HMDB0014712;HMDB0040700	9-Chloro-10-hydroxyhexadecanoic_acid;Atropine;L-Hyoscyamine;Mesembrine;Knightinol;Littorine;Lycoramine;cis-1,3,4,6,7,11b-Hexahydro-9-methoxy-2H-benzo[a]quinolizine-3-carboxylic_acid_ethyl_ester;3-Ethyl-1,3,4,6,7,11b-hexahydro-9,10-dimethoxy-2H-benzo[a]quinolizin-2-one;trans-1,3,4,6,7,11b-Hexahydro-9-methoxy-2H-benzo[a]quinolizine-3-carboxylic_acid_ethyl_ester	C13949;C01479;C02046;C09224;C10859;C10860;C12233;C14884;C14908;C15081	.beta.-Alanine, N-[2-[(3-hexylphenyl)amino]-2-oxoethyl]-	.beta.-Alanine, N-[2-[(3-hexylphenyl)amino]-2-oxoethyl]- (MS2 NA)
pos-M411T439	0.68167	4.5617e-18	2.8426	0.0058602	0.19405	-2.3079	411.361	7.31004	(3beta,5alpha,22E,24S)-Stigmasta-7,22,25-trien-3-ol	Lipids and lipid-like molecules	Sterol Lipids	HMDB0034196	null	4,4-Dimethylcholesta-8,14,24-trienol;5-Dehydroavenasterol;Delta 8,14 -Sterol;28-Norcyclomusalenone;(4alpha,5alpha)-4,14-Dimethyl-9,19-cyclocholest-20-en-3-one;Corbisterol;22-Dehydroclerosterol;(3beta,5alpha,22E,24S)-Stigmasta-7,22,25-trien-3-ol;(3beta,22E,24R)-23-Methylergosta-5,7,22-trien-3-ol;Stigmasta-4,6-dien-3-one;5beta-Coprostanol;5alpha-Cholestanol;Epi-coprostanol	HMDB0001023;HMDB0006852;HMDB0006928;HMDB0032882;HMDB0033810;HMDB0033825;HMDB0034078;HMDB0034196;HMDB0036312;HMDB0039196;HMDB0000577;HMDB0000908;HMDB0001569	4,4-Dimethyl-5alpha-cholesta-8,14,24-trien-3beta-ol;4alpha-Methyl-5alpha-ergosta-8,14,24(28)-trien-3beta-ol;5-Dehydroavenasterol;Epidihydrocholesterin	C11455;C11508;C15783;C12978	(3beta,5alpha,22E,24S)-Stigmasta-7,22,25-trien-3-ol	(3beta,5alpha,22E,24S)-Stigmasta-7,22,25-trien-3-ol (MS2 HMDB0034196)
neg-M279T329	0.66734	-5.5556e-11	3.3657	0.0012429	0.098646	-0.99041	279.232	5.47826	Linoleic acid	Lipids and lipid-like molecules	Fatty Acyls	HMDB0000673	C01595	Linoleic acid;Bovinic acid;9E,11E-Octadecadienoic acid;10E,12Z-Octadecadienoic acid;Linoelaidic acid;Mangiferic acid;Linalyl caprylate;Ethyl 2E,4Z-hexadecadienoate;5-Octadecynoic acid;Octadecadienoate;6Z,9Z-octadecadienoic acid	HMDB0000673;HMDB0003797;HMDB0005047;HMDB0005048;HMDB0006270;HMDB0029800;HMDB0030430;HMDB0031051;HMDB0031097;HMDB0062784;HMDB0062238	Linoleate;9-cis,11-trans-Octadecadienoate;Chaulmoogric_acid;Malvalic_acid;Stearolic_acid	C01595;C04056;C08282;C08321;C08459	Linoleic acid	Linoleic acid (MS2 HMDB0000673)
neg-M319T184	0.66564	-3.7037e-11	3.3876	0.001161	0.095164	-0.93192	319.165	3.07253	beta-Zearalenol	Phenylpropanoids and polyketides	Macrolides and analogues	HMDB0041838	C14751	N5-Acetyl-N2-gamma-L-glutamyl-L-ornithine;Scopolamine;Cocaine;Fenoterol;6-Hydroxyetodolac;7-Hydroxyetodolac;alpha-noroxycodol;beta-noroxycodol;beta-oxymorphol	HMDB0039423;HMDB0003573;HMDB0015043;HMDB0015405;HMDB0060543;HMDB0060544;HMDB0061074;HMDB0061075;HMDB0061076	Nicotianamine;Cocaine;Scopolamine;Carinatine;11alpha-Hydroxygalanthamine	C05324;C01416;C01851;C08523;C12172	beta-Zearalenol	beta-Zearalenol (MS2 HMDB0041838)
pos-M306T184	0.64589	-7.4074e-11	3.4422	0.00097789	0.084301	-0.78454	306.189	3.06276	Convolvamine	Unknown	NA	NA	C10854	Arginyl-Asparagine;Asparaginyl-Arginine	HMDB0028704;HMDB0028725	NA	NA	Convolvamine	Convolvamine (MS2 NA)
pos-M190T161	0.63955	5.5556e-11	4.3656	4.2947e-05	0.046024	1.927	190.049	2.67913	Kynurenic acid	Organoheterocyclic compounds	Quinolines and derivatives	HMDB0000715	C01717	Kynurenic acid;1-Nitronaphthalene-5,6-oxide;1-Nitronaphthalene-7,8-oxide	HMDB0000715;HMDB0060331;HMDB0060332	4-Hydroxy-2-quinolinecarboxylic_acid;N-Acetylisatin;1-Nitronaphthalene-5,6-oxide;1-Nitronaphthalene-7,8-oxide;2-Oxo-1,2-dihydroquinoline-4-carboxylate;3-Hydroxyquinaldic_acid;N3-Metyladenine	C01717;C02172;C14800;C14802;C16715;C18621;C05026	Kynurenic acid	Kynurenic acid (MS2 HMDB0000715)
neg-M279T262	0.62443	-4.3689e-18	3.1974	0.0020832	0.12494	-1.432	279.232	4.36669	Linoleic acid	Lipids and lipid-like molecules	Fatty Acyls	HMDB0000673	C01595	Linoleic acid;Bovinic acid;9E,11E-Octadecadienoic acid;10E,12Z-Octadecadienoic acid;Linoelaidic acid;Mangiferic acid;Linalyl caprylate;Ethyl 2E,4Z-hexadecadienoate;5-Octadecynoic acid;Octadecadienoate;6Z,9Z-octadecadienoic acid;5-b-Cholestane-3a ,7a ,12a-triol;3b,5a,6b-Cholestanetriol;3 alpha,7 alpha,26-Trihydroxy-5beta-cholestane;(3alpha,5alpha,22R,23R)-Cholestane-3,22,23-triol;5beta-Cholestane-…	HMDB0000673;HMDB0003797;HMDB0005047;HMDB0005048;HMDB0006270;HMDB0029800;HMDB0030430;HMDB0031051;HMDB0031097;HMDB0062784;HMDB0062238;HMDB0001457;HMDB0003990;HMDB0012455;HMDB0039463;HMDB0060138;HMDB0062418	Linoleate;9-cis,11-trans-Octadecadienoate;Chaulmoogric_acid;Malvalic_acid;Stearolic_acid;3beta,5alpha,6beta-Cholestanetriol;3alpha,7alpha,26-Trihydroxy-5beta-cholestane;3alpha,7alpha,12alpha-Trihydroxy-5beta-cholestane	C01595;C04056;C08282;C08321;C08459;C05425;C05444;C05454	Linoleic acid	Linoleic acid (MS2 HMDB0000673)
pos-M425T348	0.6063	7.4074e-10	3.509	0.00079096	0.079488	-0.60208	425.341	5.80415	(22E,24R)-Stigmasta-4,22-diene-3,6-dione	Lipids and lipid-like molecules	Sterol Lipids	HMDB0038656	null	Alpha-Tocotrienol;(22E,24R)-Stigmasta-4,22-diene-3,6-dione;24-Hydroxycholesterol;7a-Hydroxycholesterol;27-Hydroxycholesterol;Delta-Tocopherol;22b-Hydroxycholesterol;7b-Hydroxycholesterol;25-Hydroxycholesterol;20alpha-Hydroxycholesterol;7a-Hydroxy-5b-cholestan-3-one;(24R)-Cholest-5-ene-3-beta,24-diol ;4b-Hydroxycholesterol;(3beta,5alpha,6alpha)-Cholest-8-ene-3,6-diol;eta-Tocopherol;3-Hydroxy-1-phe…	HMDB0006327;HMDB0038656;HMDB0001419;HMDB0001496;HMDB0002103;HMDB0002902;HMDB0004035;HMDB0006119;HMDB0006247;HMDB0006283;HMDB0006892;HMDB0011643;HMDB0013643;HMDB0029320;HMDB0034254;HMDB0035681;HMDB0038959;HMDB0039868;HMDB0039869;HMDB0039870;HMDB0059592;HMDB0062328	alpha-Tocotrienol;4,4'-Methylenebis(2,6-di-tert-butylphenol);7alpha-Hydroxycholesterol;Cholesterol-5beta,6beta-epoxide;7alpha-Hydroxy-5beta-cholestan-3-one;20alpha-Hydroxycholesterol;22(R)-Hydroxycholesterol;Cerebrosterol;delta-Tocopherol;25-Hydroxycholesterol;Cholest-5-ene-3beta,26-diol;2-Methyl-6-phytylquinol;Cholesterol-5alpha,6alpha-epoxide;Cassaidine	C14153;C14287;C03594;C05418;C05451;C05500;C05502;C13550;C14151;C15519;C15610;C15882;C15992;C08669	(22E,24R)-Stigmasta-4,22-diene-3,6-dione	(22E,24R)-Stigmasta-4,22-diene-3,6-dione (MS2 HMDB0038656)
pos-M146T46	0.5588	-7.4074e-10	3.4997	0.00081477	0.07988	-0.62761	146.164	0.771267	Spermidine	Organic nitrogen compounds	Organonitrogen compounds	HMDB0001257	C00315	Spermidine	HMDB0001257	Spermidine	C00315	Spermidine	Spermidine (MS2 HMDB0001257)
neg-M188T159	0.55763	5.0757e-18	3.7718	0.00033576	0.06088	0.13782	188.035	2.65648	Kynurenic acid	Organoheterocyclic compounds	Quinolines and derivatives	HMDB0000715	C01717	Kynurenic acid;1-Nitronaphthalene-5,6-oxide;1-Nitronaphthalene-7,8-oxide	HMDB0000715;HMDB0060331;HMDB0060332	4-Hydroxy-2-quinolinecarboxylic_acid;N-Acetylisatin;1-Nitronaphthalene-5,6-oxide;1-Nitronaphthalene-7,8-oxide;2-Oxo-1,2-dihydroquinoline-4-carboxylate;3-Hydroxyquinaldic_acid	C01717;C02172;C14800;C14802;C16715;C18621	Kynurenic acid	Kynurenic acid (MS2 HMDB0000715)
pos-M180T188	0.52553	3.7037e-10	3.2764	0.0016381	0.11237	-1.2268	180.101	3.13184	N-Phenylglycine ethyl ester	Unknown	NA	NA	NA	2(N)-Methyl-norsalsolinol;(R)-Salsolinol;alpha-Methylphenylalanine;N-methylphenylalanine;Maltoxazine;3,5-Dimethylphenyl methylcarbamate;Ethyl N-methylanthranilate;1,2,3,4,5,6-Hexahydro-5-(1-hydroxyethylidene)-7H-cyclopenta[b]pyridin-7-one;2,3-Dihydro-5-(3-hydroxypropanoyl)-1H-pyrrolizine;3,4-Methylenedioxyamphetamine;Salsolinol;4-(3-hydroxyphenyl)but-3-en-2-one;(2E)-2-methyl-3-phenylprop-2-enoic …	HMDB0001189;HMDB0005199;HMDB0029223;HMDB0029224;HMDB0030372;HMDB0031811;HMDB0033763;HMDB0039655;HMDB0040021;HMDB0041931;HMDB0042012;HMDB0133504;HMDB0133594;HMDB0133595;HMDB0133596;HMDB0133597;HMDB0133598;HMDB0133599;HMDB0133747;HMDB0133748;HMDB0133749;HMDB0133750;HMDB0133751;HMDB0133752;HMDB0133755;HMDB0135643;HMDB0141046;HMDB0141158;HMDB0029714;HMDB0032611;HMDB0033591;HMDB0033830;HMDB0033833;HMD…	Phenacetin;(-)-Salsolinol;Fusaric_acid;Xylylcarb;L-Homophenylalanine;XMC;Propham;(2S,3S)-3-Methylphenylalanine;cis-1,2-Dihydronaphthalene-1,2-diol;(1S,2S)-1,2-Dihydronaphthalene-1,2-diol;1,2-Dihydronaphthalene-1,2-diol;Methyl_cinnamate;Isosafrole;p-Methoxycinnamaldehyde;Safrole;4-Hydroxycinnamoylmethane;trans-2-Phenylcyclopropanecarboxylic_acid;Eugenol_quinone_methide	C07591;C09642;C10146;C14579;C17235;C18771;C18887;C20895;C04314;C04514;C06205;C06358;C10472;C10475;C10490;C12088;C15419;C20269	N-Phenylglycine ethyl ester	N-Phenylglycine ethyl ester (MS2 NA)
neg-M151T101_2	0.51876	1.8519e-11	3.1885	0.0021397	0.12494	-1.4549	151.027	1.68502	Xanthine	Organoheterocyclic compounds	Imidazopyrimidines	HMDB0000292	C00385	Xanthine;Oxypurinol;6,8-Dihydroxypurine	HMDB0000292;HMDB0000786;HMDB0001182	Xanthine;Alloxanthine	C00385;C07599	Xanthine	Xanthine (MS2 HMDB0000292)
neg-M369T519	0.50605	3.7037e-10	2.1658	0.033742	0.39884	-3.7483	369.298	8.656	FAHFA 22:0; FAHFA(2:0/20:0)	Lipids and lipid-like molecules	Fatty Acyls	NA	NA	Diethylhexyl adipate;Dioctyl hexanedioate	HMDB0040270;HMDB0041619	Di(2-ethylhexyl)_adipate;Docosanedioate	C14240;C19625	FAHFA 22:0; FAHFA(2:0/20:0)	FAHFA 22:0; FAHFA(2:0/20:0) (MS2 NA)
pos-M170T55	0.49326	-1.8519e-10	2.5742	0.012168	0.28038	-2.9173	170.057	0.913525	DL-2-Fluorophenylglycine	Unknown	NA	NA	NA	L-Isoleucine;L-Alloisoleucine;L-Leucine;L-Norleucine;Aminocaproic acid;Beta-Leucine;D-Leucine;3-Aminocaproic acid;(Ã‚Â±)-erythro-Isoleucine;6-Deoxyfagomine;N-(2-Hydroxyethyl)-morpholine;N-methylvaline;3,3,5-triiodo-L-thyronine-beta-D-glucuronoside	HMDB0000172;HMDB0000557;HMDB0000687;HMDB0001645;HMDB0001901;HMDB0003640;HMDB0013773;HMDB0029168;HMDB0033923;HMDB0036382;HMDB0060650;HMDB0061716;HMDB0062203	L-Leucine;L-Isoleucine;D-Leucine;L-Norleucine;6-Aminohexanoate;(3R)-beta-Leucine;D-Isoleucine;beta-Alaninebetaine;Isoleucine;Leucine;N,N-Diethylglycine;D-allo-Isoleucine;L-allo-Isoleucine	C00123;C00407;C01570;C01933;C02378;C02486;C06418;C08263;C16434;C16439;C16647;C21092;C21096	DL-2-Fluorophenylglycine	DL-2-Fluorophenylglycine (MS2 NA)
neg-M421T530	0.47332	1.2753e-17	2.1321	0.036512	0.40782	-3.8113	421.329	8.83987	FAHFA 26:2; FAHFA(2:0/24:2)	Lipids and lipid-like molecules	Fatty Acyls	NA	NA	NA	NA	NA	NA	FAHFA 26:2; FAHFA(2:0/24:2)	FAHFA 26:2; FAHFA(2:0/24:2) (MS2 NA)
pos-M315T439	0.46781	-1.8519e-11	2.5283	0.013723	0.2831	-3.0166	315.267	7.31623	13-HDoHE	Lipids and lipid-like molecules	Fatty Acyls	HMDB0060043	null	13-HDoHE;Geranylcitronellol	HMDB0060043;HMDB0032147	NA	NA	13-HDoHE	13-HDoHE (MS2 HMDB0060043)
neg-M274T147	0.46439	1.8519e-11	3.0657	0.0030856	0.15275	-1.7662	274.093	2.44547	Ethenodeoxyadenosine	Organoheterocyclic compounds	Imidazopyrimidines	HMDB0001786	null	Sarmentosin;Ethenodeoxyadenosine	HMDB0030697;HMDB0001786	Cardiospermin;Sarmentosin;1,6-Anhydro-N-acetyl-beta-muramate	C08328;C08340;C19769	Ethenodeoxyadenosine	Ethenodeoxyadenosine (MS2 HMDB0001786)
pos-M433T379	0.4635	-3.7037e-11	2.4889	0.015198	0.29374	-3.1006	433.33	6.3122	Rockogenin	Lipids and lipid-like molecules	Prenol lipids	HMDB0033769	null	24-Hydroxycalcitriol;Neochlorogenin;Rockogenin;23S,25,26-Trihydroxyvitamin D3;3beta,7alpha-Dihydroxy-5-cholestenoate;4-cholesten-7ÃŽÂ±,12ÃŽÂ±,24-triol-3-one;7alpha,12alpha,26-trihydroxycholest-4-en-3-one;1alpha,23(S),25-trihydroxyvitamin D3;3alpha,7beta-dihydroxy-5beta-cholest-24-en-26-oic Acid;MG(0:0/22:2(13Z,16Z)/0:0);MG(22:2(13Z,16Z)/0:0/0:0)	HMDB0006228;HMDB0030702;HMDB0033769;HMDB0060134;HMDB0012454;HMDB0062399;HMDB0062400;HMDB0062686;HMDB0062712;HMDB0011553;HMDB0011583	Gitogenin;3beta,5beta-Ketotriol;Neogitogenin;3beta,7alpha-Dihydroxy-5-cholestenoate;Calcitetrol	C08899;C16494;C17003;C17335;C18231	Rockogenin	Rockogenin (MS2 HMDB0033769)
pos-M153T101_2	0.45921	-6.3607e-18	2.8786	0.005295	0.18776	-2.2226	153.041	1.6896	Xanthine	Organoheterocyclic compounds	Imidazopyrimidines	HMDB0000292	C00385	Xanthine;Oxypurinol;6,8-Dihydroxypurine	HMDB0000292;HMDB0000786;HMDB0001182	Xanthine;Alloxanthine	C00385;C07599	Xanthine	Xanthine (MS2 HMDB0000292)
neg-M151T60	0.45832	-3.7037e-11	2.8454	0.0058143	0.19381	-2.3013	151.027	1.00028	Xanthine	Organoheterocyclic compounds	Imidazopyrimidines	HMDB0000292	C00385	Xanthine;Oxypurinol;6,8-Dihydroxypurine	HMDB0000292;HMDB0000786;HMDB0001182	Xanthine;Alloxanthine	C00385;C07599	Xanthine	Xanthine (MS2 HMDB0000292)
pos-M291T324	0.45825	-3.7037e-10	2.0252	0.046662	0.44917	-4.0057	291.267	5.39548	(3S,6E,10E)-1,6,10,14-Phytatetraen-3-ol	Lipids and lipid-like molecules	Prenol lipids	HMDB0035083	null	(3S,6E,10E)-1,6,10,14-Phytatetraen-3-ol;8alpha-13(16),14-Labdadien-8-ol;(ent-16alpha)-16-Kauranol;18-Deoxysagittarol;Serratol;Stearaldehyde;Oleyl alcohol;(9Z)-octadecen-1-ol	HMDB0035083;HMDB0035276;HMDB0036723;HMDB0036834;HMDB0039827;HMDB0002384;HMDB0029632;HMDB0062710	Geranylgeraniol;Aphidicolan-16beta-ol;5alpha-Androstane-2alpha-methyl-17beta-ol;Phyllocladan-16alpha-ol;Tuberculosinol;(13S)-Isotuberculosinol;(13E)-Labda-7,13-dien-15-ol;cis-Abienol;(E,E)-Geranyllinalool;Cyclooctat-9-en-7-ol;(R)-Nephthenol;(1S,4E,8E,12E)-2,2,5,9,13-Pentamethylcyclopentadeca-4,8,12-trien-1-ol;Octadecanal	C09094;C11890;C15316;C19817;C19963;C19964;C20158;C20481;C20681;C20834;C20923;C20924;C01838	(3S,6E,10E)-1,6,10,14-Phytatetraen-3-ol	(3S,6E,10E)-1,6,10,14-Phytatetraen-3-ol (MS2 HMDB0035083)
pos-M265T51_2	0.44586	1.8519e-10	2.4437	0.017065	0.30582	-3.1958	265.112	0.854692	Thiamine	Organoheterocyclic compounds	Diazines	HMDB0000235	C00378	Asparaginyl-Aspartate;Aspartyl-Asparagine	HMDB0028727;HMDB0028748	2-(6'-Methylthio)hexylmalic_acid;3-(6'-Methylthio)hexylmalic_acid;Bluensidine;6-Methylergoline;4,4'-Methylene_bis(2-methylaniline)	C17226;C17227;C17967;C07540;C19260	Thiamine	Thiamine (MS2 HMDB0000235)
pos-M110T101	0.43461	5.5556e-10	2.8561	0.0056427	0.19045	-2.2761	110.034	1.68977	Hypotaurine	Organic acids and derivatives	Sulfinic acids and derivatives	HMDB0000965	C00519	NA	NA	NA	NA	Hypotaurine	Hypotaurine (MS2 HMDB0000965)
neg-M439T191	0.42647	-1.8519e-11	2.6153	0.010913	0.26487	-2.8271	439.269	3.17942	Butaprost (free acid)	Unknown	NA	NA	NA	PA(20:3(5Z,8Z,11Z)/24:1(15Z));PA(20:4(5Z,8Z,11Z,14Z)/24:0);PA(20:4(8Z,11Z,14Z,17Z)/24:0);PA(22:0/22:4(7Z,10Z,13Z,16Z));PA(22:2(13Z,16Z)/22:2(13Z,16Z));PA(22:4(7Z,10Z,13Z,16Z)/22:0);PA(24:0/20:4(5Z,8Z,11Z,14Z));PA(24:0/20:4(8Z,11Z,14Z,17Z));PA(24:1(15Z)/20:3(5Z,8Z,11Z));PA(20:3(8Z,11Z,14Z)/24:1(15Z));PA(24:1(15Z)/20:3(8Z,11Z,14Z))	HMDB0115143;HMDB0115169;HMDB0115196;HMDB0115263;HMDB0115316;HMDB0115340;HMDB0115443;HMDB0115444;HMDB0115469;HMDB0115586;HMDB0115605	NA	NA	Butaprost (free acid)	Butaprost (free acid) (MS2 NA)
neg-M273T139	0.42066	-1.8519e-11	2.6602	0.0096757	0.25809	-2.7271	273.072	2.31591	Seselin	Phenylpropanoids and polyketides	Coumarins and derivatives	HMDB0034257	C09312	NA	NA	2-Methoxyestrone_3-glucuronide	C11132	Seselin	Seselin (MS2 HMDB0034257)
neg-M135T86	0.41593	-1.8519e-11	2.6286	0.010531	0.25939	-2.7975	135.032	1.43718	Allopurinol	Organoheterocyclic compounds	Pyrazolopyrimidines	HMDB0014581	null	1-Pentanesulfenothioic acid;Ethyl propyl disulfide;Ethyl isopropyl disulfide;Hypoxanthine;Allopurinol	HMDB0031160;HMDB0033053;HMDB0033054;HMDB0000157;HMDB0014581	Hypoxanthine	C00262	Allopurinol	Allopurinol (MS2 HMDB0014581)
neg-M135T105	0.41312	1.8519e-10	2.4615	0.016305	0.30023	-3.1584	135.032	1.7576	Hypoxanthine	Organoheterocyclic compounds	Imidazopyrimidines	HMDB0000157	C00262	1-Pentanesulfenothioic acid;Ethyl propyl disulfide;Ethyl isopropyl disulfide;Hypoxanthine;Allopurinol	HMDB0031160;HMDB0033053;HMDB0033054;HMDB0000157;HMDB0014581	Hypoxanthine	C00262	Hypoxanthine	Hypoxanthine (MS2 HMDB0000157)
pos-M180T170	0.41219	1.8519e-10	2.599	0.011395	0.27142	-2.8629	180.101	2.83465	DL-.beta.-Homophenylalanine	Organic acids and derivatives	Carboxylic acids and derivatives	HMDB0000159	NA	NA	NA	NA	NA	DL-.beta.-Homophenylalanine	DL-.beta.-Homophenylalanine (MS2 HMDB0000159)
neg-M389T182	0.41175	-3.7037e-10	2.6647	0.0095604	0.25809	-2.7172	389.123	3.03215	Polydatin	Phenylpropanoids and polyketides	Stilbenes	HMDB0030564	C10275	trans-Piceid;3,4,5-trihydroxy-6-(2-hydroxy-1,2-diphenylethoxy)oxane-2-carboxylic acid;(Z)-Resveratrol 4'-glucoside;cis-Piceid;(E)-2-Glucosyl-3,4',5-trihydroxystilbene;DIMBOA-Glc;Deferasirox;Fosamprenavir	HMDB0030564;HMDB0135201;HMDB0030565;HMDB0031422;HMDB0036294;HMDB0029710;HMDB0015547;HMDB0015416	Piceid;Populin;DIMBOA-glucoside;(2R)-2-beta-D-Glucopyranosyloxy-4-hydroxy-7-methoxy-(2H)-1,4-benzoxazin-3(4H)-one;Violaceinic_acid	C10275;C10823;C04831;C15768;C21135	Polydatin	Polydatin (MS2 HMDB0030564)
pos-M144T51	0.41053	7.4074e-10	2.4313	0.017611	0.31115	-3.2216	144.047	0.843533	4-Methyl-5-thiazoleethanol	Organoheterocyclic compounds	Azoles	HMDB0032985	C04294	2-Propionyl-2-thiazoline;5-(2-Hydroxyethyl)-4-methylthiazole;5-Acetyl-2,3-dihydro-1,4-thiazine;(-)-5-(2-Propenyl)-2-oxazolidinethione;Raphanusamide;5-Methyl-2-thiophenecarboxaldehyde;2-Acetylthiophene;3-Acetylthiophene	HMDB0032493;HMDB0032985;HMDB0034882;HMDB0038439;HMDB0041084;HMDB0032431;HMDB0033133;HMDB0033134	5-(2-Hydroxyethyl)-4-methylthiazole	C04294	4-Methyl-5-thiazoleethanol	4-Methyl-5-thiazoleethanol (MS2 HMDB0032985)
neg-M327T194_1	0.40433	-5.5556e-10	2.7634	0.0073048	0.21924	-2.4927	327.18	3.23853	7-hydroxygranisetron	Organoheterocyclic compounds	Benzopyrazoles	HMDB0061062	null	7-hydroxygranisetron;Cryptochrome;Cryptoxanthin diepoxide;Cryptoxanthin 5,6:5',8'-diepoxide;(3S,3'R,4xi)-beta,beta-Carotene-3,3',4-triol;Cucurbitaxanthin A;Antheraxanthin A;Capsanthin;Flavoxanthin;Triphasiaxanthin;Prenigroxanthin;Mutatoxanthin;Lutein 5,6-epoxide	HMDB0061062;HMDB0029857;HMDB0029896;HMDB0030537;HMDB0030586;HMDB0035319;HMDB0035831;HMDB0036590;HMDB0036868;HMDB0036914;HMDB0037121;HMDB0037564;HMDB0041590	Antheraxanthin;Capsanthin;Flavoxanthin;Lutein_5,6-epoxide;Myxol;Caloxanthin	C08579;C08584;C08594;C08602;C15919;C16282	7-hydroxygranisetron	7-hydroxygranisetron (MS2 HMDB0061062)
neg-M198T123	0.40227	3.084e-18	2.5414	0.01326	0.2831	-2.9883	198.075	2.0542	Dopamine	Benzenoids	Phenols	HMDB0000073	C03758	(3b,6b,8a,12a)-8,12-Epoxy-7(11)-eremophilene-6,8,12-trimethoxy-3-ol	HMDB0031963	2,3-Dinor-8-iso_prostaglandin_F2alpha	C14794	Dopamine	Dopamine (MS2 HMDB0000073)
pos-M189T439	0.40161	-1.1533e-17	2.0477	0.044347	0.44436	-3.9656	189.163	7.31387	Propamocarb	Unknown	NA	NA	NA	trans-2-trans-4-Nonadiene;1,1'-Ethylidenebis-cyclopentane;(E,Z)-2,4-Dodecadiene	HMDB0032537;HMDB0061817;HMDB0061818	NA	NA	Propamocarb	Propamocarb (MS2 NA)
neg-M89T138	0.40126	8.3624e-19	2.8595	0.0055877	0.19006	-2.2679	89.0247	2.30117	D-Lactic acid	Organic acids and derivatives	Hydroxy acids and derivatives	HMDB0001311	C00256	L-Lactic acid;Hydroxypropionic acid;Glyceraldehyde;D-Lactic acid;Dihydroxyacetone;Dimethyl carbonate;Monoethyl carbonate;Methoxyacetic acid;2-hydroxypropanoic acid	HMDB0000190;HMDB0000700;HMDB0001051;HMDB0001311;HMDB0001882;HMDB0029580;HMDB0031232;HMDB0041929;HMDB0144295	Glycerone;(S)-Lactate;(R)-Lactate;D-Glyceraldehyde;3-Hydroxypropanoate;Lactate;Glyceraldehyde;L-Glyceraldehyde	C00184;C00186;C00256;C00577;C01013;C01432;C02154;C02426	D-Lactic acid	D-Lactic acid (MS2 HMDB0001311)
pos-M259T213	0.40104	-5.5556e-10	2.1473	0.03524	0.40561	-3.783	259.096	3.54513	O-Desmethylangolensin	Phenylpropanoids and polyketides	Alpha-methyldeoxybenzoin flavonoids	HMDB0004629	null	3-phenyl-1-(2,4,6-trihydroxyphenyl)propan-1-one;5-[(E)-2-(4-hydroxyphenyl)ethenyl]-4-methoxybenzene-1,3-diol;5-[(E)-2-(4-hydroxy-3-methoxyphenyl)ethenyl]benzene-1,3-diol;2-phenyl-1-(2,4,6-trihydroxyphenyl)propan-1-one;3-(4-hydroxyphenyl)-3,4-dihydro-2H-1-benzopyran-4,7-diol;3-(4-hydroxyphenyl)-3,4-dihydro-2H-1-benzopyran-6,7-diol;3-phenyl-3,4-dihydro-2H-1-benzopyran-4,6,7-triol;3-(4-hydroxyphenyl…	HMDB0128079;HMDB0128517;HMDB0128522;HMDB0129966;HMDB0130493;HMDB0130501;HMDB0130502;HMDB0130513;HMDB0130515;HMDB0132266;HMDB0135065;HMDB0135356;HMDB0135357;HMDB0135358;HMDB0135359;HMDB0135360;HMDB0135361;HMDB0135362;HMDB0135398;HMDB0135399;HMDB0135400;HMDB0135401;HMDB0135402;HMDB0135403;HMDB0004629;HMDB0030616;HMDB0030947;HMDB0031842;HMDB0032725;HMDB0033931;HMDB0033986;HMDB0034144;HMDB0034255;HMD…	Wyerone;Luvangetin;Peucedanin;Davidigenin;Yangonin;Lunularic_acid;Hibiscoquinone_A;2,2-Bis(4-hydroxyphenyl)-propanoic_acid;2-Naphtylmethylsuccinic_acid;Catalpalactone;3-Dimethylallyl-4-hydroxymandelic_acid;Octamethyltrisiloxane	C08465;C09273;C09283;C09618;C09980;C10268;C10352;C13633;C14115;C16929;C12457;C07261	O-Desmethylangolensin	O-Desmethylangolensin (MS2 HMDB0004629)
neg-M218T150	0.39692	-3.7037e-10	2.4746	0.015767	0.29749	-3.1309	218.104	2.49377	D-(+)-Pantothenic acid	Organic acids and derivatives	Carboxylic acids and derivatives	NA	NA	Pantothenic acid;(R)-pantothenic Acid;Cis-zeatin;4-Heptenal diethyl acetal;3-(1-Hydroxymethyl-1-propenyl)pentanedioic acid;2-Amino-1,6-dimethylfuro[3,2-e]imidazo[4,5-b]pyridine	HMDB0000210;HMDB0062717;HMDB0012204;HMDB0032306;HMDB0033092;HMDB0035175	Pantothenate;Zeatin;cis-Zeatin;Diethyl_2-methyl-3-oxosuccinate;Metamitron	C00864;C00371;C15545;C04067;C10930	D-(+)-Pantothenic acid	D-(+)-Pantothenic acid (MS2 NA)
neg-M267T233	0.3842	1.8519e-10	2.6183	0.010824	0.26411	-2.8203	267.123	3.88091	3-carboxy-4-methyl-5-pentyl-2-furanpropanoic acid	Lipids and lipid-like molecules	Fatty Acyls	HMDB0061643	null	Kamahine C;3-carboxy-4-methyl-5-pentyl-2-furanpropanoic acid;Deoxyadenosine;5'-Deoxyadenosine;7-Aminonitrazepam	HMDB0038935;HMDB0061643;HMDB0000101;HMDB0001983;HMDB0041819	Ripazepam;Deoxyadenosine;5'-Deoxyadenosine;Cordycepin;3-Oxohexobarbital	C19518;C00559;C05198;C08431;C02517	3-carboxy-4-methyl-5-pentyl-2-furanpropanoic acid	3-carboxy-4-methyl-5-pentyl-2-furanpropanoic acid (MS2 HMDB0061643)
neg-M329T224	0.38009	3.7037e-10	2.2955	0.024704	0.35352	-3.4973	329.232	3.7267	9,10,13-TriHOME	Lipids and lipid-like molecules	Fatty Acyls	HMDB0004710	C14835	9,12,13-TriHOME;9,10,13-TriHOME;5,8,12-Trihydroxy-9-octadecenoic acid;(9S,10E,12S,13S)-9,12,13-Trihydroxy-10-octadecenoic acid	HMDB0004708;HMDB0004710;HMDB0030936;HMDB0038555	9,12,13-TriHOME;9,10,13-TriHOME;9,10-Dihydroxy-12,13-epoxyoctadecanoate	C14833;C14835;C14837	9,10,13-TriHOME	9,10,13-TriHOME (MS2 HMDB0004710)
pos-M443T308	0.3789	-7.7099e-19	2.5493	0.012989	0.2831	-2.9712	443.351	5.13772	Camellenodiol	Lipids and lipid-like molecules	Prenol lipids	HMDB0035735	null	4a-Carboxy-4b-methyl-5a-cholesta-8,24-dien-3b-ol;4a-Methylzymosterol-4-carboxylic acid;(3beta,22E,24R)-5,8-Epidioxy-23-methylergosta-6,22-dien-3-ol;Camellenodiol;4-Methylzymosterol intermediate 1;4ÃŽÂ±-carboxy-4ÃŽÂ²-methyl-5ÃŽÂ±-cholesta-8,24-dien-3ÃŽÂ²-ol;5-b-Cholestane-3a ,7a ,12a-triol;3b,5a,6b-Cholestanetriol;3 alpha,7 alpha,26-Trihydroxy-5beta-cholestane;(3alpha,5alpha,22R,23R)-Cholestane-3,…	HMDB0001181;HMDB0006927;HMDB0032668;HMDB0035735;HMDB0060146;HMDB0062383;HMDB0001457;HMDB0003990;HMDB0012455;HMDB0039463;HMDB0060138;HMDB0062418	Testosterone_decanoate;4alpha-Methylzymosterol-4-carboxylate;3beta,5alpha,6beta-Cholestanetriol;3alpha,7alpha,26-Trihydroxy-5beta-cholestane;3alpha,7alpha,12alpha-Trihydroxy-5beta-cholestane	C14607;C15808;C05425;C05444;C05454	Camellenodiol	Camellenodiol (MS2 HMDB0035735)
pos-M276T63	0.37761	-7.3886e-19	2.4342	0.017481	0.30995	-3.2155	276.109	1.05417	Gln-Glu	Organic acids and derivatives	Carboxylic acids and derivatives	HMDB0028796	NA	Sarmentosin;Ethenodeoxyadenosine;Penciclovir	HMDB0030697;HMDB0001786;HMDB0014444	Cardiospermin;Sarmentosin;1,6-Anhydro-N-acetyl-beta-muramate;Penciclovir;Anantine	C08328;C08340;C19769;C07417;C10568	Gln-Glu	Gln-Glu (MS2 HMDB0028796)
pos-M137T86	0.37202	6.9068e-19	2.4859	0.015316	0.29374	-3.107	137.046	1.43785	Hypoxanthine	Organoheterocyclic compounds	Imidazopyrimidines	HMDB0000157	C00262	1-Pentanesulfenothioic acid;Ethyl propyl disulfide;Ethyl isopropyl disulfide;Hypoxanthine;Allopurinol	HMDB0031160;HMDB0033053;HMDB0033054;HMDB0000157;HMDB0014581	Hypoxanthine	C00262	Hypoxanthine	Hypoxanthine (MS2 HMDB0000157)
neg-M347T280	0.37076	3.7037e-11	2.0669	0.04245	0.43853	-3.931	347.221	4.66942	7'-Carboxy-alpha-chromanol	Organoheterocyclic compounds	Benzopyrans	HMDB0012848	null	(4E)-6-hydroxy-1-(4-hydroxy-3-methoxyphenyl)tetradec-4-en-3-one;3b,15b,17a-Trihydroxy-pregnenone;3a,21-Dihydroxy-5b-pregnane-11,20-dione;11b,21-Dihydroxy-5b-pregnane-3,20-dione;17alpha,21-Dihydroxypregnenolone;7'-Carboxy-alpha-chromanol;[10]-Gingerdione;[8]-Paradyl acetate;9alpha-(3-Methyl-2E-pentenoyloxy)-4S-hydroxy-10(14)-oplopen-3-one;Polysorbate 20	HMDB0137416;HMDB0000353;HMDB0006755;HMDB0006757;HMDB0006762;HMDB0012848;HMDB0029475;HMDB0040641;HMDB0040954;HMDB0037182	11beta,21-Dihydroxy-5beta-pregnane-3,20-dione;3alpha,21-Dihydroxy-5beta-pregnane-11,20-dione;17alpha,21-Dihydroxypregnenolone;3alpha,17alpha-Dihydroxy-5beta-pregnane-11,20-dione;Protomycinolide_IV	C05475;C05478;C05487;C14598;C15685	7'-Carboxy-alpha-chromanol	7'-Carboxy-alpha-chromanol (MS2 HMDB0012848)
neg-M438T262	0.37014	-7.4074e-10	2.0932	0.03996	0.4242	-3.8831	438.263	4.36599	LysoPE 15:0	Lipids and lipid-like molecules	Glycerophospholipids	HMDB11472	C04438	LysoPE(0:0/15:0);LysoPE(15:0/0:0)	HMDB0011472;HMDB0011502	2,2-Dibutyl-3-(4-methoxyphenyl)-4-methyl-2H-1-benzopyran-7-ol_acetate	C15061	LysoPE 15:0	LysoPE 15:0 (MS2 HMDB11472)
pos-M153T62	0.36693	-4.6099e-18	2.3594	0.0211	0.34365	-3.3692	153.04	1.03608	Xanthine	Organoheterocyclic compounds	Imidazopyrimidines	HMDB0000292	C00385	Xanthine;Oxypurinol;6,8-Dihydroxypurine	HMDB0000292;HMDB0000786;HMDB0001182	Xanthine;Alloxanthine	C00385;C07599	Xanthine	Xanthine (MS2 HMDB0000292)
neg-M147T84	0.36447	-1.8519e-11	2.3081	0.023958	0.35336	-3.4724	147.03	1.39322	2-Hydroxyglutarate	Organic acids and derivatives	Hydroxy acids and derivatives	HMDB0059655	C02630	Citramalic acid;3-Hydroxyglutaric acid;D-2-Hydroxyglutaric acid;L-2-Hydroxyglutaric acid;Ribonolactone;D-Xylono-1,5-lactone;2-Hydroxyglutarate;2-Propenyl propyl disulfide;Methyl 3-methyl-1-butenyl disulfide;1-Propenyl propyl disulfide;2-(2-phenylcyclobutyl)phenol;3-(2-phenylcyclobutyl)phenol;4-(2-phenylcyclobutyl)phenol;1,2-diphenylcyclobutan-1-ol;1,3-diphenylbut-3-en-2-ol;2-(4-phenylbut-1-en-2-y…	HMDB0000426;HMDB0000428;HMDB0000606;HMDB0000694;HMDB0001900;HMDB0011676;HMDB0059655;HMDB0033912;HMDB0038890;HMDB0041392;HMDB0134565;HMDB0134566;HMDB0134567;HMDB0134568;HMDB0135554;HMDB0135555;HMDB0135556;HMDB0135557;HMDB0135558;HMDB0135559;HMDB0135560;HMDB0135561;HMDB0135562;HMDB0033041;HMDB0033072;HMDB0040243;HMDB0040262	D-Arabinono-1,4-lactone;2-Dehydro-3-deoxy-L-arabinonate;Citramalate;(R)-2-Hydroxyglutarate;L-Arabinono-1,4-lactone;D-Xylonolactone;(R)-2-Methylmalate;(S)-2-Methylmalate;2-Hydroxyglutarate;D-Xylono-1,4-lactone;L-Xylono-1,4-lactone;(S)-2-Hydroxyglutarate;2-Dehydro-3-deoxy-D-xylonate;L-Arabinono-1,5-lactone;L-threo-3-Methylmalate;D-threo-3-Methylmalate;D-erythro-3-Methylmalate;3,4-Diphenyltetrahydro…	C00652;C00684;C00815;C01087;C01114;C02266;C02612;C02614;C02630;C02753;C02994;C03196;C03826;C05405;C06029;C06031;C06032;C14277;C17020;C17214;C17215	2-Hydroxyglutarate	2-Hydroxyglutarate (MS2 HMDB0059655)
neg-M215T201	0.36221	-1.799e-18	2.3873	0.019679	0.32671	-3.3124	215.129	3.35494	Undecanedioic acid	Lipids and lipid-like molecules	Fatty Acyls	HMDB0000888	null	Undecanedioic acid;Butyl butyryllactate;Pyrimethanil	HMDB0000888;HMDB0037137;HMDB0033135	Pyrimethanil	C11180	Undecanedioic acid	Undecanedioic acid (MS2 HMDB0000888)
pos-M331T179	0.36127	-3.5337e-18	2.2854	0.025326	0.35571	-3.5174	331.117	2.99055	8-Acetylegelolide	Organoheterocyclic compounds	Cycloheptafurans	HMDB0037772	null	5,6,14-trimethoxy-8,17-dioxatetracyclo[8.7.0.0Ã‚Â²,Ã¢ÂÂ·.0Ã‚Â¹Ã‚Â¹,Ã‚Â¹Ã¢ÂÂ¶]heptadeca-2,4,6,11(16),12,14-hexaen-4-ol;5,6,14-trimethoxy-8,17-dioxatetracyclo[8.7.0.0Ã‚Â²,Ã¢ÂÂ·.0Ã‚Â¹Ã‚Â¹,Ã‚Â¹Ã¢ÂÂ¶]heptadeca-2(7),3,5,11,13,15-hexaen-13-ol;5,6,14-trimethoxy-8,17-dioxatetracyclo[8.7.0.0Ã‚Â²,Ã¢ÂÂ·.0Ã‚Â¹Ã‚Â¹,Ã‚Â¹Ã¢ÂÂ¶]heptadeca-2(7),3,5,11(16),12,14-hexaen-15-ol;5,6,14-trimethoxy-8,17-dioxatetracy…	HMDB0128537;HMDB0128538;HMDB0128540;HMDB0128541;HMDB0129575;HMDB0130365;HMDB0130389;HMDB0130394;HMDB0131004;HMDB0135786;HMDB0140281;HMDB0011672;HMDB0032655;HMDB0033299;HMDB0033697;HMDB0033817;HMDB0037253;HMDB0037315;HMDB0037955;HMDB0038494;HMDB0039381;HMDB0039740;HMDB0037772;HMDB0094647;HMDB0033662;HMDB0015510	Samaderin_A;3',6'-Dihydroxy-2',4,4'-trimethoxy-chalcone;2,3-Dihydro-6-hydroxy-2-(4-methoxyphenyl)-5,7-dimethoxy-4H-1-benzopyran-4-one;2,3-Dihydro-2-(4-hydroxyphenyl)-5,6,7-trimethoxy-4H-1-benzopyran-4-one;Acetylshikonin;14-Dihydroxycornestin;Monocerin	C08781;C14894;C14997;C15019;C17413;C08483;C09953	8-Acetylegelolide	8-Acetylegelolide (MS2 HMDB0037772)
pos-M349T280	0.35874	-3.0518e-19	2.0734	0.041822	0.43383	-3.9192	349.236	4.67472	15(R)-Methylprostaglandin A2	Unknown	NA	NA	NA	(4E)-6-hydroxy-1-(4-hydroxy-3-methoxyphenyl)tetradec-4-en-3-one;3b,15b,17a-Trihydroxy-pregnenone;3a,21-Dihydroxy-5b-pregnane-11,20-dione;11b,21-Dihydroxy-5b-pregnane-3,20-dione;17alpha,21-Dihydroxypregnenolone;7'-Carboxy-alpha-chromanol;[10]-Gingerdione;[8]-Paradyl acetate;9alpha-(3-Methyl-2E-pentenoyloxy)-4S-hydroxy-10(14)-oplopen-3-one;1-Acetoxy-2-hydroxy-16-heptadecen-4-one;Avocadyne 2-acetate…	HMDB0137416;HMDB0000353;HMDB0006755;HMDB0006757;HMDB0006762;HMDB0012848;HMDB0029475;HMDB0040641;HMDB0040954;HMDB0031006;HMDB0031047;HMDB0031048;HMDB0031049	11beta,21-Dihydroxy-5beta-pregnane-3,20-dione;3alpha,21-Dihydroxy-5beta-pregnane-11,20-dione;17alpha,21-Dihydroxypregnenolone;3alpha,17alpha-Dihydroxy-5beta-pregnane-11,20-dione;Protomycinolide_IV	C05475;C05478;C05487;C14598;C15685	15(R)-Methylprostaglandin A2	15(R)-Methylprostaglandin A2 (MS2 NA)
neg-M173T114	0.35787	-5.5556e-11	2.0792	0.041269	0.43152	-3.9087	173.093	1.89856	Gly-Val	Organic acids and derivatives	Carboxylic acids and derivatives	HMDB0028854	NA	Gly-Norvaline;N-Acetylornithine;Glycyl-Valine;Valyl-Glycine;L-Theanine;N(5)-ethyl-L-glutamine;3-Methylcrotonylglycine;Tiglylglycine;Paramethadione;N-Acetylproline	HMDB0094702;HMDB0003357;HMDB0028854;HMDB0029127;HMDB0034365;HMDB0062764;HMDB0000459;HMDB0000959;HMDB0014755;HMDB0094701	N-Acetylornithine;N5-Ethyl-L-glutamine;Paramethadione;2-Hydroxyethylclavam;Ethadione;3-Methylcrotonylglycine	C00437;C01047;C07411;C17361;C17724;C20828	Gly-Val	Gly-Val (MS2 HMDB0028854)
pos-M443T266	0.35449	1.8519e-10	2.2313	0.028867	0.37649	-3.623	443.351	4.4381	Camellenodiol	Lipids and lipid-like molecules	Prenol lipids	HMDB0035735	null	4a-Carboxy-4b-methyl-5a-cholesta-8,24-dien-3b-ol;4a-Methylzymosterol-4-carboxylic acid;(3beta,22E,24R)-5,8-Epidioxy-23-methylergosta-6,22-dien-3-ol;Camellenodiol;4-Methylzymosterol intermediate 1;4ÃŽÂ±-carboxy-4ÃŽÂ²-methyl-5ÃŽÂ±-cholesta-8,24-dien-3ÃŽÂ²-ol;5-b-Cholestane-3a ,7a ,12a-triol;3b,5a,6b-Cholestanetriol;3 alpha,7 alpha,26-Trihydroxy-5beta-cholestane;(3alpha,5alpha,22R,23R)-Cholestane-3,…	HMDB0001181;HMDB0006927;HMDB0032668;HMDB0035735;HMDB0060146;HMDB0062383;HMDB0001457;HMDB0003990;HMDB0012455;HMDB0039463;HMDB0060138;HMDB0062418	Testosterone_decanoate;4alpha-Methylzymosterol-4-carboxylate;3beta,5alpha,6beta-Cholestanetriol;3alpha,7alpha,26-Trihydroxy-5beta-cholestane;3alpha,7alpha,12alpha-Trihydroxy-5beta-cholestane	C14607;C15808;C05425;C05444;C05454	Camellenodiol	Camellenodiol (MS2 HMDB0035735)
pos-M427T350	0.35201	4.5617e-18	2.0784	0.041339	0.43152	-3.91	427.356	5.83683	(6beta,22E)-6-Hydroxystigmasta-4,22-dien-3-one	Lipids and lipid-like molecules	Sterol Lipids	HMDB0039425	null	4alpha-Formyl-4beta-methyl-5alpha-cholesta-8,24-dien-3beta-ol;7-Oxostigmasterol;Momordenol;Stigmast-22-ene-3,6-dione;29-Norcycloartane-3,24-dione;(3beta,23E)-3-Hydroxy-27-norcycloart-23-en-25-one;Stigmast-4-ene-3,6-dione;(6beta,22E)-6-Hydroxystigmasta-4,22-dien-3-one;4ÃŽÂ±-formyl-4ÃŽÂ²-methyl-5ÃŽÂ±-cholesta-8,24-dien-3ÃŽÂ²-ol;3a,7a-Dihydroxy-5b-cholestane;5-Heneicosyl-1,3-benzenediol;Lepidiumterp…	HMDB0012167;HMDB0030015;HMDB0031080;HMDB0031931;HMDB0032084;HMDB0037382;HMDB0038063;HMDB0039425;HMDB0062387;HMDB0006893;HMDB0031035;HMDB0036844	5alpha-Cholestan-5alpha,6beta-diol;3alpha,7alpha-Dihydroxy-5beta-cholestane	C05424;C05452	(6beta,22E)-6-Hydroxystigmasta-4,22-dien-3-one	(6beta,22E)-6-Hydroxystigmasta-4,22-dien-3-one (MS2 HMDB0039425)
neg-M503T308	0.34997	-1.8519e-10	2.2148	0.03003	0.37663	-3.6548	503.335	5.12719	(3beta,19alpha)-3,19,23,24-Tetrahydroxy-12-oleanen-28-oic acid	Lipids and lipid-like molecules	Prenol lipids	HMDB0040784	null	Protobassic acid;Tomentosic acid;Theasapogenol E;(1beta,2alpha,3alpha)-1,2,3,24-Tetrahydroxy-12-oleanen-28-oic acid;Myrianthic acid;Cyclopassifloic acid D;6beta-Hydroxyasiatic acid;Isothankunic acid;(3beta,19alpha)-3,19,23,24-Tetrahydroxy-12-oleanen-28-oic acid	HMDB0034500;HMDB0034501;HMDB0034518;HMDB0035487;HMDB0035875;HMDB0035948;HMDB0036670;HMDB0040772;HMDB0040784	NA	NA	(3beta,19alpha)-3,19,23,24-Tetrahydroxy-12-oleanen-28-oic acid	(3beta,19alpha)-3,19,23,24-Tetrahydroxy-12-oleanen-28-oic acid (MS2 HMDB0040784)
pos-M113T82	0.34585	1.8519e-10	2.2595	0.026971	0.36926	-3.5683	113.034	1.36664	Uracil	Organoheterocyclic compounds	Diazines	HMDB0000300	C00106	Uracil;4-Carboxypyrazole	HMDB0000300;HMDB0060760	Uracil;Maleic_hydrazide	C00106;C18474	Uracil	Uracil (MS2 HMDB0000300)
pos-M309T203_1	0.34387	6.8104e-18	2.0037	0.048976	0.45348	-4.0438	309.087	3.37867	Flazine	Alkaloids and derivatives	Harmala alkaloids	HMDB0033459	null	Flazine;3',4'-Dihydrodiol;Phenytoin dihydrodiol;4-Hydroxy tolbutamide;2-Methoxy-9-phenyl-1H-phenalen-1-one;Benzo[a]pyrene-7,8-diol;Hypoglycin B;2,3-dimethoxy-4-[(2E)-3-phenylprop-2-en-1-yl]phenol;2,5-dimethoxy-4-[(2E)-3-phenylprop-2-en-1-yl]phenol;4-tert-Butylphenyl salicylate	HMDB0033459;HMDB0013895;HMDB0060866;HMDB0006408;HMDB0030840;HMDB0060438;HMDB0029428;HMDB0130347;HMDB0130350;HMDB0041314	Benzo[a]pyrene-7,8-diol;Benzo[a]pyrene-cis-4,5-dihydrodiol;Benzo[a]pyrene-cis-7,8-dihydrodiol;Benzo[a]pyrene-cis-9,10-dihydrodiol;Benzo[a]pyrene-cis-11,12-dihydrodiol;Benzo[a]pyrene-trans-11,12-dihydrodiol;Hypoglycin_B;Bacilysin;1-(6-Oxo-6H-dibenzo[b,d]pyran-3-yl)-1H-pyrrole-2,5-dione	C14852;C18270;C18275;C18276;C18284;C18285;C08280;C20942;C15433	Flazine	Flazine (MS2 HMDB0033459)
pos-M179T174	0.34204	1.8519e-10	2.2994	0.024475	0.35352	-3.4897	179.106	2.90574	3-Phenylpropyl acetate	Benzenoids	Benzene and substituted derivatives	HMDB0033386	C17663	NA	NA	NA	NA	3-Phenylpropyl acetate	3-Phenylpropyl acetate (MS2 HMDB0033386)
pos-M229T121	0.34162	-5.5556e-11	1.9968	0.049741	0.45631	-4.056	229.118	2.01267	Pyroglutamylvaline	Organic acids and derivatives	Carboxylic acids and derivatives	HMDB0094651	null	Pyroglutamylvaline;Prolylhydroxyproline;Hydroxyprolyl-Proline;Prolyl-Hydroxyproline;Tetraacetylethylenediamine;Ibuprofen;Eremopetasinorone A;Benzyl hexanoate;(E)-6-Methyl-6-(5-methyl-2-furanyl)-3-hepten-2-one;2-Phenylpropyl butyrate;2-Phenylpropyl isobutyrate;3-Phenylpropyl 2-methylpropanoate;3-Acetoxy-3-methyl-1-phenylbutane;3-Methylbutyl phenylacetate;2-Phenylethyl pentanoate;2-Phenylethyl 3-me…	HMDB0094651;HMDB0006695;HMDB0028871;HMDB0029018;HMDB0040573;HMDB0001925;HMDB0029669;HMDB0032176;HMDB0033196;HMDB0034469;HMDB0034470;HMDB0034472;HMDB0034556;HMDB0035008;HMDB0035016;HMDB0035017;HMDB0035181;HMDB0036025;HMDB0036240;HMDB0036386;HMDB0036391;HMDB0037194;HMDB0037604;HMDB0037623;HMDB0037720;HMDB0038605;HMDB0039101;HMDB0040431;HMDB0132932;HMDB0132940;HMDB0001434;HMDB0011754;HMDB0060747	(S)-ATPA;Ibuprofen;Plastoquinol-1;Methyldopa_anhydrous;Enicoflavine;3-Hydroxy-5-methyl-L-tyrosine	C13733;C01588;C02185;C07194;C09946;C20801	Pyroglutamylvaline	Pyroglutamylvaline (MS2 HMDB0094651)
neg-M181T198	0.34014	3.7037e-11	2.0209	0.047119	0.4496	-4.0134	181.124	3.30734	2,2,7,7-Tetramethyl-1,6-dioxaspiro[4.4]non-3-ene	Organoheterocyclic compounds	Oxolanes	HMDB0030006	null	2,2,7,7-Tetramethyl-1,6-dioxaspiro[4.4]non-3-ene;Linalyl formate;alpha-Terpineol formate;5-Pentyl-3h-furan-2-one;Methyl 4,8-decadienoate;Methyl (2E,4Z)-decadienoate;Neryl formate;4-Hydroxy-4-methyl-7-decenoic acid gamma-lactone;Ethyl octynecarboxylate;Tsibulin 2;6-(3-Hexenyl)tetrahydro-2H-pyran-2-one;xi-2-Hexyl-5-methyl-3(2H)-furanone;(3E,6Z)-Nonadien-1-yl acetate;(2E,6Z)-2,6-Nonadien-1-Yl acetat…	HMDB0030006;HMDB0030424;HMDB0032050;HMDB0032463;HMDB0034708;HMDB0034730;HMDB0035156;HMDB0036191;HMDB0036215;HMDB0037388;HMDB0037829;HMDB0038005;HMDB0038068;HMDB0038079;HMDB0038245;HMDB0038279;HMDB0040595;HMDB0059816	Geranyl_formate;Decahydro-2-naphthoic_acid	C12294;C14113	2,2,7,7-Tetramethyl-1,6-dioxaspiro[4.4]non-3-ene	2,2,7,7-Tetramethyl-1,6-dioxaspiro[4.4]non-3-ene (MS2 HMDB0030006)
pos-M220T151	0.33963	-6.9871e-18	2.1092	0.03851	0.41678	-3.8537	220.118	2.51042	alpha-Methoxy-1H-indole-3-propanoic acid	Organoheterocyclic compounds	Indoles and derivatives	HMDB0038339	null	Pantothenic acid;(R)-pantothenic Acid;Cis-zeatin;4-ethylamino-6-isopropylamino-1,3,5-triazin-2-ol;4-Heptenal diethyl acetal;3-(1-Hydroxymethyl-1-propenyl)pentanedioic acid;2-Amino-1,6-dimethylfuro[3,2-e]imidazo[4,5-b]pyridine	HMDB0000210;HMDB0062717;HMDB0012204;HMDB0062766;HMDB0032306;HMDB0033092;HMDB0035175	Pantothenate;Zeatin;cis-Zeatin;Hydroxyatrazine;Diethyl_2-methyl-3-oxosuccinate;Metamitron	C00864;C00371;C15545;C06552;C04067;C10930	alpha-Methoxy-1H-indole-3-propanoic acid	alpha-Methoxy-1H-indole-3-propanoic acid (MS2 HMDB0038339)
neg-M243T82	0.33769	-3.7037e-10	2.2563	0.027177	0.36926	-3.5744	243.062	1.36088	Uridine	Nucleosides, nucleotides, and analogues	Pyrimidine nucleosides	HMDB0000296	C00299	Uridine;Pseudouridine	HMDB0000296;HMDB0000767	Uridine;Pseudouridine;Spongouridine	C00299;C02067;C16745	Uridine	Uridine (MS2 HMDB0000296)
neg-M351T201	0.3373	-8.3524e-19	2.0115	0.048131	0.45287	-4.0301	351.18	3.3496	.beta.-Alanine, N-[2-[(3-hexylphenyl)amino]-2-oxoethyl]-	Unknown	NA	NA	NA	[4]-Gingerdiol 3,5-diacetate	HMDB0039132	Validoxylamine_A;Isopentenyl_adenosine	C17700;C16427	.beta.-Alanine, N-[2-[(3-hexylphenyl)amino]-2-oxoethyl]-	.beta.-Alanine, N-[2-[(3-hexylphenyl)amino]-2-oxoethyl]- (MS2 NA)
neg-M188T105	0.33688	-1.8519e-11	2.2398	0.028284	0.3763	-3.6066	188.057	1.75102	N-Acetyl-L-glutamic acid	Organic acids and derivatives	Carboxylic acids and derivatives	HMDB0001138	C00624	Glutarylglycine;N-Acetylglutamic acid;1-Isothiocyanato-6-(methylthio)hexane;Pyrrolidino-[1,2E]-4H-2,4-dimethyl-1,3,5-dithiazine	HMDB0000590;HMDB0001138;HMDB0031574;HMDB0032499	N-Acetyl-L-glutamate;L-2-Amino-6-oxoheptanedioate;AminoDHQ;3-Dehydroshikimate;5-Dehydroshikimate;2-Oxohept-3-enedioate;2-Hydroxyhepta-2,4-dienedioate;2-Hydroxy-5-methyl-cis,cis-muconate;2-Oxo-5-methyl-cis-muconate;5-Methylmaleylacetate;cis,cis-2,4-Dihydroxy-5-methyl-6-oxo-2,4-hexadienoate	C00624;C03871;C12109;C02637;C02652;C03063;C05600;C07478;C07479;C18306;C18318	N-Acetyl-L-glutamic acid	N-Acetyl-L-glutamic acid (MS2 HMDB0001138)
pos-M443T346	0.33575	4.2846e-18	2.3003	0.024417	0.35352	-3.4878	443.351	5.76187	Camellenodiol	Lipids and lipid-like molecules	Prenol lipids	HMDB0035735	null	4a-Carboxy-4b-methyl-5a-cholesta-8,24-dien-3b-ol;4a-Methylzymosterol-4-carboxylic acid;(3beta,22E,24R)-5,8-Epidioxy-23-methylergosta-6,22-dien-3-ol;Camellenodiol;4-Methylzymosterol intermediate 1;4ÃŽÂ±-carboxy-4ÃŽÂ²-methyl-5ÃŽÂ±-cholesta-8,24-dien-3ÃŽÂ²-ol;5-b-Cholestane-3a ,7a ,12a-triol;3b,5a,6b-Cholestanetriol;3 alpha,7 alpha,26-Trihydroxy-5beta-cholestane;(3alpha,5alpha,22R,23R)-Cholestane-3,…	HMDB0001181;HMDB0006927;HMDB0032668;HMDB0035735;HMDB0060146;HMDB0062383;HMDB0001457;HMDB0003990;HMDB0012455;HMDB0039463;HMDB0060138;HMDB0062418	Testosterone_decanoate;4alpha-Methylzymosterol-4-carboxylate;3beta,5alpha,6beta-Cholestanetriol;3alpha,7alpha,26-Trihydroxy-5beta-cholestane;3alpha,7alpha,12alpha-Trihydroxy-5beta-cholestane	C14607;C15808;C05425;C05444;C05454	Camellenodiol	Camellenodiol (MS2 HMDB0035735)
pos-M387T157	0.32792	-5.5556e-11	2.0162	0.04762	0.45287	-4.0218	387.213	2.6227	Sufentanyl	Benzenoids	Benzene and substituted derivatives	HMDB0014846	C08022	Sufentanil;17-phenyl-18,19,20-trinor-prostaglandin E2;17-phenyl-18,19,20-trinor-prostaglandin D2;Euglobal Ia1;Euglobal Ib;Euglobal IIb;Euglobal IIc;Tetrahydrocortisone;Dihydrocortisol;3a,11b,21-Trihydroxy-20-oxo-5b-pregnan-18-al;11b,21-Dihydroxy-3,20-oxo-5b-pregnan-18-al;11b,17a,21-Trihydroxypreg-nenolone;18-Hydroxy-11-dehydrotetrahydrocorticosterone;Vanillin 3-(L-menthoxy)propane-1,2-diol acetal…	HMDB0014846;HMDB0062612;HMDB0062679;HMDB0030032;HMDB0030033;HMDB0030034;HMDB0030036;HMDB0000903;HMDB0003259;HMDB0006753;HMDB0006754;HMDB0006760;HMDB0013157;HMDB0032553;HMDB0015288	Sufentanil;Euglobal-Ia1;Robustadial_A;16alpha,17alpha-Epoxy-3,20-dioxopregn-4-en-21-yl_acetate;21-Acetyloxy-17-hydroxypregna-1,4-diene-3,20-dione;Tetrahydrocortisone;11beta,17alpha,21-Trihydroxy-5beta-pregnane-3,20-dione;3alpha,11beta,21-Trihydroxy-20-oxo-5beta-pregnan-18-al;11beta,17alpha,21-Trihydroxypregnenolone;Trimetrexate	C08022;C09927;C09966;C14651;C15185;C05470;C05471;C05474;C05489;C11154	Sufentanyl	Sufentanyl (MS2 HMDB0014846)
neg-M128T106	0.32743	3.7037e-11	2.2256	0.02927	0.37662	-3.6342	128.035	1.76382	Pyroglutamic acid	Organic acids and derivatives	Carboxylic acids and derivatives	HMDB0000267	C01879	N-Propionylalanine;Isobutyrylglycine;N-Butyrylglycine;Allysine;4-Acetamidobutanoic acid;(S)-5-Amino-3-oxohexanoate;2-Keto-6-aminocaproate;Methyl aminolevulinate;L-cis-4-(Hydroxymethyl)-2-pyrrolidinecarboxylic acid;L-trans-5-Hydroxy-2-piperidinecarboxylic acid;(S)-2-amino-6-oxohexanoate;4-Acetamidobutanoate;N-(2-Carboxymethyl)-morpholine;Tetrahydrodipicolinate	HMDB0094698;HMDB0000730;HMDB0000808;HMDB0001263;HMDB0003681;HMDB0012131;HMDB0012151;HMDB0015127;HMDB0029425;HMDB0029426;HMDB0059595;HMDB0060265;HMDB0061156;HMDB0012289	4-Acetamidobutanoate;6-Amino-2-oxohexanoate;(S)-5-Amino-3-oxohexanoic_acid;L-2-Aminoadipate_6-semialdehyde;2-Amino-5-oxohexanoate;2,3,4,5-Tetrahydrodipicolinate;5-Amino-5-deoxy-3-dehydroshikimate;2-Formyloxymethylclavam;Cetoniacytone_B	C02946;C03239;C03656;C04076;C05825;C03972;C12108;C17356;C21249	Pyroglutamic acid	Pyroglutamic acid (MS2 HMDB0000267)
neg-M122T83	0.31839	-3.7037e-11	2.1385	0.035974	0.40782	-3.7995	122.025	1.3815	Picolinic acid	Organoheterocyclic compounds	Pyridines and derivatives	HMDB0002243	C10164	Nicotinic acid;Picolinic acid;2-Hydroxy-4-imino-2,5-cyclohexadienone;Nitrobenzene;Isonicotinic acid	HMDB0001488;HMDB0002243;HMDB0031713;HMDB0041950;HMDB0060665	Nicotinate;Nitrobenzene;Isonicotinic_acid;Picolinic_acid	C00253;C06813;C07446;C10164	Picolinic acid	Picolinic acid (MS2 HMDB0002243)
neg-M387T174	0.31717	7.4074e-10	2.0331	0.045841	0.44873	-3.9917	387.237	2.89545	5,6-Dihydroxyprostaglandin F1a	Lipids and lipid-like molecules	Fatty Acyls	HMDB0012109	C06475	5,6-Dihydroxyprostaglandin F1a;PA(14:0/22:0);PA(16:0/20:0);PA(20:0/16:0);PA(21:0/15:0);PA(22:0/14:0);PA(20:0/i-16:0);PA(21:0/a-15:0);PA(21:0/i-15:0);PA(22:0/i-14:0);PA(a-21:0/15:0);PA(a-21:0/a-15:0);PA(a-21:0/i-15:0);PA(i-12:0/i-24:0);PA(i-20:0/16:0);PA(i-20:0/i-16:0);PA(i-21:0/15:0);PA(i-21:0/a-15:0);PA(i-21:0/i-15:0);PA(i-22:0/14:0);PA(i-22:0/i-14:0);PA(i-24:0/12:0);PA(i-24:0/i-12:0);Stearyl mo…	HMDB0012109;HMDB0114788;HMDB0114839;HMDB0115064;HMDB0115228;HMDB0115240;HMDB0115638;HMDB0115647;HMDB0115654;HMDB0115670;HMDB0115719;HMDB0115729;HMDB0115736;HMDB0115792;HMDB0115835;HMDB0115852;HMDB0115864;HMDB0115874;HMDB0115881;HMDB0115893;HMDB0115910;HMDB0115921;HMDB0115938;HMDB0032522	NA	NA	5,6-Dihydroxyprostaglandin F1a	5,6-Dihydroxyprostaglandin F1a (MS2 HMDB0012109)
pos-M349T162	0.3093	-1.8519e-11	2.3178	0.023391	0.3506	-3.453	349.139	2.70578	1H-Indole-1-acetic acid, 5-fluoro-2-methyl-3-(2-quinolinylmethyl)-	Organoheterocyclic compounds	Indoles and derivatives	NA	NA	Withanolide;Withanolide A;Methyl lucidenate F	HMDB0003218;HMDB0034415;HMDB0036437	Withaferin_A;Withanolide_D;Stigmatellin_X	C08841;C08842;C12149	1H-Indole-1-acetic acid, 5-fluoro-2-methyl-3-(2-quinolinylmethyl)-	1H-Indole-1-acetic acid, 5-fluoro-2-methyl-3-(2-quinolinylmethyl)- (MS2 NA)
pos-M427T340	0.30617	3.7037e-10	2.0219	0.047013	0.44945	-4.0116	427.319	5.65896	Leupeptin	Organic acids and derivatives	Carboxylic acids and derivatives	NA	C01591	13'-Hydroxy-gamma-tocotrienol;(3beta,5alpha,6alpha,7alpha,22E,24R)-5,6-Epoxyergosta-8,14,22-triene-3,7-diol	HMDB0012562;HMDB0036304	NA	NA	Leupeptin	Leupeptin (MS2 NA)
pos-M137T61_1	0.29638	1.8519e-11	2.05	0.044114	0.4438	-3.9614	137.045	1.01125	Hypoxanthine	Organoheterocyclic compounds	Imidazopyrimidines	HMDB0000157	C00262	NA	NA	NA	NA	Hypoxanthine	Hypoxanthine (MS2 HMDB0000157)
neg-M187T183_2	0.29415	1.8519e-11	2.0313	0.046031	0.44873	-3.995	187.098	3.05387	Azelaic acid	Lipids and lipid-like molecules	Fatty Acyls	HMDB0000784	C08261	Azelaic acid;Nonate;cis- and trans-Ethyl 2,4-dimethyl-1,3-dioxolane-2-acetate;(+/-)-Ethyl 3-acetoxy-2-methylbutyrate;(+/-)-Methyl 5-acetoxyhexanoate;Butyl ethyl malonate;2,4-Dimethylpimelic acid;3-Methylsuberic acid;Diethyl methylsuccinate;Diethyl glutarate	HMDB0000784;HMDB0011717;HMDB0032200;HMDB0032258;HMDB0032387;HMDB0036233;HMDB0059760;HMDB0059783;HMDB0059814;HMDB0059879	Azelaic_acid;Eucommiol	C08261;C17878	Azelaic acid	Azelaic acid (MS2 HMDB0000784)
pos-M443T325	0.29269	1.8519e-10	2.1302	0.036677	0.40782	-3.8149	443.35	5.41693	Camellenodiol	Lipids and lipid-like molecules	Prenol lipids	HMDB0035735	null	4a-Carboxy-4b-methyl-5a-cholesta-8,24-dien-3b-ol;4a-Methylzymosterol-4-carboxylic acid;(3beta,22E,24R)-5,8-Epidioxy-23-methylergosta-6,22-dien-3-ol;Camellenodiol;4-Methylzymosterol intermediate 1;4ÃŽÂ±-carboxy-4ÃŽÂ²-methyl-5ÃŽÂ±-cholesta-8,24-dien-3ÃŽÂ²-ol;5-b-Cholestane-3a ,7a ,12a-triol;3b,5a,6b-Cholestanetriol;3 alpha,7 alpha,26-Trihydroxy-5beta-cholestane;(3alpha,5alpha,22R,23R)-Cholestane-3,…	HMDB0001181;HMDB0006927;HMDB0032668;HMDB0035735;HMDB0060146;HMDB0062383;HMDB0001457;HMDB0003990;HMDB0012455;HMDB0039463;HMDB0060138;HMDB0062418	Testosterone_decanoate;4alpha-Methylzymosterol-4-carboxylate;3beta,5alpha,6beta-Cholestanetriol;3alpha,7alpha,26-Trihydroxy-5beta-cholestane;3alpha,7alpha,12alpha-Trihydroxy-5beta-cholestane	C14607;C15808;C05425;C05444;C05454	Camellenodiol	Camellenodiol (MS2 HMDB0035735)
neg-M197T151	-0.30411	5.5556e-11	-2.2026	0.030921	0.37849	-3.6783	197.046	2.51575	3-(3,4-Dihydroxyphenyl)lactic acid	Phenylpropanoids and polyketides	Phenylpropanoic acids	HMDB0003503	C01207	Syringic acid;Ethyl gallate;2-(2,4,5-trihydroxyphenyl)propanoic acid;3-(3,4,5-trihydroxyphenyl)propanoic acid;3-(2,4-dihydroxyphenyl)-3-hydroxypropanoic acid;3-(2,4,5-trihydroxyphenyl)propanoic acid;2-(2,5-dihydroxy-4-methoxyphenyl)acetic acid;2-(3,4-dihydroxy-5-methoxyphenyl)acetic acid;2-hydroxy-2-(2-hydroxy-4-methoxyphenyl)acetic acid;2-(2,3,4-trihydroxyphenyl)propanoic acid;3-hydroxy-2,4-dime…	HMDB0002085;HMDB0033836;HMDB0125024;HMDB0125529;HMDB0126478;HMDB0126489;HMDB0130476;HMDB0131426;HMDB0137136;HMDB0137823;HMDB0140947;HMDB0142084;HMDB0142087;HMDB0000291;HMDB0003503;HMDB0029170;HMDB0041662;HMDB0133489;HMDB0000600;HMDB0014716;HMDB0060561	3-(3,4-Dihydroxyphenyl)lactate;3-Methoxy-4-hydroxymandelate;Syringic_acid;(3E)-3-[(1R,5R,6S)-5-Hydroxy-7-oxabicyclo[4.1.0]heptan-2-ylidene]-2-oxopropanoate;Istamycin_FU-10;2'-Deamino-2'-hydroxyparomamine;Albendazole_sulfone;6-Nitrobenzo[a]pyrene;3-Nitroperylene	C01207;C05584;C10833;C21086;C17981;C20353;C16626;C19472;C19475	3-(3,4-Dihydroxyphenyl)lactic acid	3-(3,4-Dihydroxyphenyl)lactic acid (MS2 HMDB0003503)
neg-M377T165	-0.30461	5.5556e-11	-2.1689	0.033494	0.39773	-3.7424	377.133	2.74758	5',8-Dihydroxy-3',4',7-trimethoxyflavan	Phenylpropanoids and polyketides	Flavonoids	HMDB0040308	null	Galactinol dihydrate;Avenanthramide A2	HMDB0011739;HMDB0029297	NA	NA	5',8-Dihydroxy-3',4',7-trimethoxyflavan	5',8-Dihydroxy-3',4',7-trimethoxyflavan (MS2 HMDB0040308)
pos-M283T154	-0.32121	-5.5556e-10	-2.1327	0.036464	0.40782	-3.8103	283.167	2.5599	(S)-Dibutyl 3-hydroxybutyl phosphate	Unknown	NA	NA	NA	NA	NA	NA	NA	(S)-Dibutyl 3-hydroxybutyl phosphate	(S)-Dibutyl 3-hydroxybutyl phosphate (MS2 NA)
neg-M528T211	-0.35629	9.6374e-19	-2.2049	0.030754	0.37781	-3.674	528.265	3.52188	N-[(3a,5b,7a)-3-hydroxy-24-oxo-7-(sulfooxy)cholan-24-yl]-Glycine	Lipids and lipid-like molecules	Sterol Lipids	HMDB0002496	C15559	N-[(3a,5b,7b)-7-hydroxy-24-oxo-3-(sulfooxy)cholan-24-yl]-Glycine;N-[(3a,5b,7a)-3-hydroxy-24-oxo-7-(sulfooxy)cholan-24-yl]-Glycine;Glycochenodeoxycholate-3-sulfate;Ethyl 3-hydroxyoctanoate O-[glucosyl-(1->6)-glucoside]	HMDB0002409;HMDB0002496;HMDB0002497;HMDB0038738	Glycochenodeoxycholate_7-sulfate	C15559	N-[(3a,5b,7a)-3-hydroxy-24-oxo-7-(sulfooxy)cholan-24-yl]-Glycine	N-[(3a,5b,7a)-3-hydroxy-24-oxo-7-(sulfooxy)cholan-24-yl]-Glycine (MS2 HMDB0002496)
pos-M101T57	-0.36057	3.7037e-10	-2.1548	0.034619	0.40162	-3.7688	101.059	0.956467	3-Methyl-.gamma.-butyrolactone	Unknown	NA	NA	NA	3,3-dimethyloxirane-2-carbaldehyde;2-methylbut-3-enoic acid;2-methylbut-2-enoic acid;3-Methylbut-3-enoic acid;Senecioic acid;Tiglic acid;2-Ethylacrylic acid;3-Methylbutyrolactone;Glutaral;Angelic acid;Dihydro-2-methyl-3(2H)-furanone;2,3-Pentanedione;4-Pentenoic acid;2,4-Pentanedione;Isopropenyl acetate;Methyl methacrylate;2-Pentenoic acid;Dihydro-5-methyl-2(3H)-furanone;Ethyl acrylate;Dihydro-3-m…	HMDB0129418;HMDB0130837;HMDB0132474;HMDB0170858;HMDB0000509;HMDB0001470;HMDB0001862;HMDB0002167;HMDB0029599;HMDB0029608;HMDB0031178;HMDB0031598;HMDB0031602;HMDB0031648;HMDB0032351;HMDB0032385;HMDB0032459;HMDB0033840;HMDB0033978;HMDB0035143	5-Valerolactone;Tiglic_acid;Glutaral;Methyl_methacrylate;Pentane-2,4-dione;Ethyl_acrylate	C02240;C08279;C12518;C14527;C15499;C19238	3-Methyl-.gamma.-butyrolactone	3-Methyl-.gamma.-butyrolactone (MS2 NA)
pos-M424T241	-0.38123	-1.8519e-11	-2.1319	0.036525	0.40782	-3.8116	424.341	4.01772	Linoleoylcarnitine	Lipids and lipid-like molecules	Fatty Acyls	NA	NA	Linoelaidyl carnitine;Linoleyl carnitine;MG(0:0/22:4(7Z,10Z,13Z,16Z)/0:0);MG(22:4(7Z,10Z,13Z,16Z)/0:0/0:0)	HMDB0006461;HMDB0006469;HMDB0011554;HMDB0011584	Stellettamide_A	C16893	Linoleoylcarnitine	Linoleoylcarnitine (MS2 NA)
neg-M301T186_1	-0.38927	-3.7037e-10	-2.0127	0.048002	0.45287	-4.028	301.035	3.09688	Tricetin	Phenylpropanoids and polyketides	Flavonoids	HMDB0029620	C10192	6,7-dihydroxy-3-(2,4,5-trihydroxyphenyl)-4H-chromen-4-one;2-(3,5-dihydroxyphenyl)-3,5,7-trihydroxy-4H-chromen-4-one;3,5,6,7-tetrahydroxy-2-(3-hydroxyphenyl)-4H-chromen-4-one;5,7-dihydroxy-2-(2,3,4-trihydroxyphenyl)-4H-chromen-4-one;5,7-dihydroxy-2-(2,4,5-trihydroxyphenyl)-4H-chromen-4-one;2-(3,5-dihydroxyphenyl)-5,6,7-trihydroxy-4H-chromen-4-one;5,7-dihydroxy-3-(2,3,4-trihydroxyphenyl)-4H-chromen…	HMDB0125010;HMDB0125206;HMDB0125217;HMDB0126016;HMDB0126017;HMDB0128214;HMDB0129351;HMDB0129357;HMDB0130175;HMDB0005794;HMDB0029620;HMDB0030796;HMDB0033264;HMDB0036632;HMDB0041687;HMDB0041689;HMDB0125361;HMDB0015174;HMDB0060858	Quercetin;8-Hydroxykaempferol;2'-Hydroxypseudobaptigenin;Bracteatin;6-Hydroxykaempferol;6-Hydroxyluteolin;Hypolaetin;Isoetin;Morin;Robinetin;Tricetin;2-(4-Hydroxyphenyl)-5,6,7,8-tetrahydroxy-4H-1-benzopyran-4-one;5-Amino-4-chloro-2-(5-hydroxymuconoyl)-3(2H)-pyridazinone	C00389;C02806;C03662;C08577;C10068;C10072;C10078;C10079;C10105;C10177;C10192;C15031;C05155	Tricetin	Tricetin (MS2 HMDB0029620)
neg-M413T202	-0.38981	1.8519e-10	-2.1157	0.037929	0.41377	-3.8416	413.199	3.37183	5.alpha.-Pregnane-3.alpha.,17-diol-20-one 3-sulfate	Unknown	NA	NA	NA	Eplerenone;Armillaripin;4-O-Methylmelleolide;Armillarin;Clausarinol	HMDB0014838;HMDB0030404;HMDB0037039;HMDB0039380;HMDB0041407	Magnoshinin;Eplerenone;Estra-1,3,5(10)-triene-3,6alpha,17beta-triol_triacetate;Estra-1,3,5(10)-triene-3,6beta,17beta-triol_triacetate	C10658;C12512;C15382;C15440	5.alpha.-Pregnan-3.alpha.,17-diol-20-one 3-sulfate	5.alpha.-Pregnan-3.alpha.,17-diol-20-one 3-sulfate (MS2 NA)
pos-M241T59_3	-0.39334	7.4074e-11	-2.1602	0.034189	0.40128	-3.7588	241.154	0.990617	Pirbuterol	Organoheterocyclic compounds	Pyridines and derivatives	HMDB0015407	C07807	Pirbuterol;Cerulenin	HMDB0015407;HMDB0015168	Pirbuterol;Cerulenin;beta-Butoxyethyl_nicotinate;Anhalonidine	C07807;C12058;C13138;C16704	Pirbuterol	Pirbuterol (MS2 HMDB0015407)
neg-M427T214	-0.39939	9.2593e-10	-2.2897	0.025057	0.35529	-3.5088	427.178	3.56652	3-Isomangostin hydrate	Organoheterocyclic compounds	Benzopyrans	HMDB0041522	null	1-Isomangostin hydrate;Artoflavanone;Garcinone D;3'-(1''-(3-Methylbutanoyl))-angeloyl vaginidiol;Heteroflavanone B;Edulisin V;3-Isomangostin hydrate;Fumonisin FP2;Fumonisin FP3;1alpha,3beta,22R-Trihydroxyergosta-5,24E-dien-26-oic acid 3-O-b-D-glucoside 26-O-b-D-glucosyl ester	HMDB0029984;HMDB0030850;HMDB0033332;HMDB0040691;HMDB0040836;HMDB0041198;HMDB0041522;HMDB0031827;HMDB0031828;HMDB0040398	Pseudorhodomyrtoxin;Oxidized_Oplophorus_luciferin;Ro_18-5364	C08951;C15038;C15665	3-Isomangostin hydrate	3-Isomangostin hydrate (MS2 HMDB0041522)
neg-M191T85	-0.40137	-5.5556e-11	-2.2958	0.024689	0.35352	-3.4968	191.02	1.41408	Citric acid	Organic acids and derivatives	NA	HMDB0000094	C00158	Citric acid;Isocitric acid;D-threo-Isocitric acid;Diketogulonic acid;2,3-Diketo-L-gulonate;(1R,2R)-Isocitric acid;D-Glucaro-1,4-lactone	HMDB0000094;HMDB0000193;HMDB0001874;HMDB0005971;HMDB0006511;HMDB0033717;HMDB0041862	Citrate;Isocitrate;(1R,2S)-1-Hydroxypropane-1,2,3-tricarboxylate;5-Dehydro-4-deoxy-D-glucarate;2,5-Didehydro-D-gluconate;Carboxymethyloxysuccinate;2-Dehydro-3-deoxy-D-glucarate;(4R,5S)-4,5,6-Trihydroxy-2,3-dioxohexanoate;(1S,2S)-1-Hydroxypropane-1,2,3-tricarboxylate;D-Galactaro-1,5-lactone;D-Glucaro-1,5-lactone;D-Galactaro-1,4-lactone;(2S,3R)-2,3-Dihydroxy-5-oxohexanedioate;D-Glucaro-1,4-lactone	C00158;C00311;C00451;C00679;C02780;C03600;C03921;C04575;C04617;C20889;C20890;C20896;C21091;C21095	Citric acid	Citric acid (MS2 HMDB0000094)
pos-M335T338	-0.41628	-1.8519e-10	-2.12	0.037558	0.41363	-3.8338	335.257	5.62633	5.alpha.-Pregnane-3.alpha.,17-diol-20-one	Lipids and lipid-like molecules	Sterol Lipids	NA	NA	Tetrahydrodeoxycorticosterone;Lycopersiconol;1-(3,5-Dihydroxyphenyl)-2-pentadecanone;ent-16beta-Methoxy-19-kauranoic acid;Isolinderenolide;[10]-Paradol	HMDB0000879;HMDB0029583;HMDB0035283;HMDB0036302;HMDB0038104;HMDB0040642	Allotetrahydrodeoxycorticosterone;3alpha,6alpha-Dihydroxy-5beta-pregnan-20-one;3alpha,17alpha-Dihydroxy-5beta-pregnan-20-one;17beta-Hydroxy-2alpha-(methoxymethyl)-5alpha-androstan-3-one;17beta-Hydroxy-2alpha-(hydroxymethyl)-17-methyl-5alpha-androstan-3-one;D-Homo-17a-oxa-5alpha-androstan-3beta-ol_acetate;3alpha,12alpha-Dihydroxy-5beta-pregnan-20-one	C13713;C14608;C14609;C14978;C15137;C15139;C15391	5.alpha.-Pregnane-3.alpha.,17-diol-20-one	5.alpha.-Pregnane-3.alpha.,17-diol-20-one (MS2 NA)
neg-M89T83	-0.42346	-3.7037e-11	-2.3163	0.023476	0.3506	-3.4559	89.0248	1.37902	D-Lactic acid	Organic acids and derivatives	Hydroxy acids and derivatives	HMDB0001311	C00256	L-Lactic acid;Hydroxypropionic acid;Glyceraldehyde;D-Lactic acid;Dihydroxyacetone;Dimethyl carbonate;Monoethyl carbonate;Methoxyacetic acid;2-hydroxypropanoic acid	HMDB0000190;HMDB0000700;HMDB0001051;HMDB0001311;HMDB0001882;HMDB0029580;HMDB0031232;HMDB0041929;HMDB0144295	Glycerone;(S)-Lactate;(R)-Lactate;D-Glyceraldehyde;3-Hydroxypropanoate;Lactate;Glyceraldehyde;L-Glyceraldehyde	C00184;C00186;C00256;C00577;C01013;C01432;C02154;C02426	D-Lactic acid	D-Lactic acid (MS2 HMDB0001311)
neg-M497T324_2	-0.4237	-1.8519e-10	-2.0809	0.041105	0.43087	-3.9055	497.293	5.4	LysoPG 17:0; LysoPG 17:0	Lipids and lipid-like molecules	Glycerophospholipids	NA	C05980	NA	NA	Cucurbitacin_S;Antibiotic_JI-20A	C08806;C17704	LysoPG 17:0; LysoPG 17:0	LysoPG 17:0; LysoPG 17:0 (MS2 NA)
pos-M496T297_2	-0.42431	-3.7037e-10	-2.2082	0.03051	0.37781	-3.6676	496.34	4.94448	LysoPC 16:0	Lipids and lipid-like molecules	Glycerophospholipids	NA	C04230	LysoPC(16:0);Docosa-4,7,10,13,16-pentaenoyl carnitine;Clupanodonyl carnitine;23-Acetoxysoladulcidine	HMDB0010382;HMDB0006321;HMDB0006496;HMDB0031402	NA	NA	LysoPC 16:0	LysoPC 16:0 (MS2 NA)
neg-M187T179	-0.42449	-1.8519e-10	-2.1349	0.036276	0.40782	-3.8061	187.007	2.98117	p-Cresol sulfate	Organic acids and derivatives	Organic sulfuric acids and derivatives	HMDB0011635	null	p-Cresol sulfate;Benzyl sulfate	HMDB0011635;HMDB0034782	4-Sulfobenzyl_alcohol	C06678	p-Cresol sulfate	p-Cresol sulfate (MS2 HMDB0011635)
pos-M343T58_2	-0.43224	-4.3368e-19	-2.9003	0.0049784	0.18303	-2.1707	343.123	0.973892	Trehalose	Organic oxygen compounds	Organooxygen compounds	HMDB0000975	C01083	6-({[3,4,5-trihydroxy-6-(hydroxymethyl)oxan-2-yl]oxy}methyl)oxane-2,3,4,5-tetrol;Melibiose;Cellobiose;D-Maltose;Alpha-Lactose;Sucrose;Lactulose;Trehalose;Isomaltose;Galactinol;3-b-Galactopyranosyl glucose;Epimelibiose;Turanose;Kojibiose;Neotrehalose;Sakebiose;Inulobiose;Galabiose;Maltulose;Mannobiose;DEAE-cellulose;Allolactose;Glucinol;Trehalulose;Fagopyritol A1;beta-Lactose;Glucose-1,3-mannose o…	HMDB0133305;HMDB0000048;HMDB0000055;HMDB0000163;HMDB0000186;HMDB0000258;HMDB0000740;HMDB0000975;HMDB0002923;HMDB0005826;HMDB0006603;HMDB0006792;HMDB0011740;HMDB0011742;HMDB0029880;HMDB0029882;HMDB0029898;HMDB0029902;HMDB0029919;HMDB0029933;HMDB0033368;HMDB0038489;HMDB0039237;HMDB0039727;HMDB0039876;HMDB0041627;HMDB0060068;HMDB0125600	Sucrose;Cellobiose;Maltose;Lactose;Isomaltose;alpha-Maltose;alpha,alpha-Trehalose;alpha-D-Galactosyl-(1->3)-1D-myo-inositol;Nigerose;Inulobiose;Levanbiose;Mannobiose;Palatinose;beta-Lactose;beta-Maltose;Laminaribiose;4-O-beta-D-Glucopyranosyl-D-mannose;alpha-D-Glucosyl-(1,3)-D-mannose;alpha-D-Aldosyl_beta-D-fructoside;Epimelibiose;Melibiose;alpha-Cellobiose;beta-Cellobiose;Lactulose;Gentiobiose;S…	C00089;C00185;C00208;C00243;C00252;C00897;C01083;C01235;C01518;C01711;C01725;C01728;C01742;C01970;C01971;C02048;C02964;C04147;C04219;C05400;C05402;C06421;C06422;C07064;C08240;C08250;C15548;C18068;C19632;C19633;C19634;C19636;C19773;C20236;C20861;C21336	Trehalose	Trehalose (MS2 HMDB0000975)
pos-M215T62	-0.43293	1.8519e-11	-2.4244	0.01792	0.31329	-3.2359	215.138	1.03487	Val-Pro	Organic acids and derivatives	Carboxylic acids and derivatives	HMDB0029135	NA	Dethiobiotin;Prolyl-Valine;Valyl-Proline;L-Metanephrine;1,2-octadienoylglycine;1,3-octadienoylglycine;1,4-octadienoylglycine;1,5-octadienoylglycine;1,6-octadienoylglycine;1,7-octadienoylglycine;2,3-octadienoylglycine;2,4-octadienoylglycine;2,5-octadienoylglycine;2,6-octadienoylglycine;2,7-octadienoylglycine;3,4-octadienoylglycine;3,5-octadienoylglycine;3,6-octadienoylglycine;3,7-octadienoylglycin…	HMDB0003581;HMDB0029030;HMDB0029135;HMDB0062493;HMDB0094780;HMDB0094781;HMDB0094782;HMDB0094783;HMDB0094784;HMDB0094785;HMDB0094786;HMDB0094787;HMDB0094788;HMDB0094789;HMDB0094790;HMDB0094791;HMDB0094792;HMDB0094793;HMDB0094794;HMDB0094795;HMDB0094796;HMDB0094797;HMDB0094798;HMDB0094799;HMDB0094800;HMDB0004063;HMDB0036074;HMDB0060558	Dethiobiotin;L-Metanephrine;Tenuazonic_acid;Ecgonone_methyl_ester	C01909;C05588;C08511;C20371	Val-Pro	Val-Pro (MS2 HMDB0029135)
pos-M146T54	-0.43389	-3.3249e-18	-2.3713	0.020481	0.33686	-3.345	146.117	0.905483	3-Dehydroxycarnitine	Organic compounds	Lipids and lipid-like molecules	HMDB0006831	C05543	NA	NA	NA	NA	3-Dehydroxycarnitine	3-Dehydroxycarnitine (MS2 HMDB0006831)
neg-M175T58	-0.44231	3.7037e-11	-2.3453	0.021854	0.3498	-3.3978	175.071	0.96145	2-Isopropylmalic acid	Lipids and lipid-like molecules	NA	HMDB0000402	C02504	Alanyl-Serine;Glycyl-Threonine;Serylalanine;Threoninyl-Glycine;L-2-Amino-4-methylenepentanedioic acid;L-trans-alpha-Amino-2-carboxycyclopropaneacetic acid;12S-HHT;Dihydropanaxacol;Fauronyl acetate;Valeracetate;3-Methyl-5-propyl-2-furannonanoic acid;5-Heptyl-3-methyl-2-furanpentanoic acid;3-Methyl-5-pentyl-2-furanheptanoic acid;5-Pentyl-2-furanoctanoic acid	HMDB0028696;HMDB0028851;HMDB0029032;HMDB0029061;HMDB0029433;HMDB0034442;HMDB0012535;HMDB0032675;HMDB0036422;HMDB0041388;HMDB0094642;HMDB0112087;HMDB0112095;HMDB0112098	D-Alanyl-D-serine;Ethylenediamine-N,N'-diacetic_acid;4-Methylene-L-glutamate;N-Methyl-2-oxoglutaramate;Juvenile_hormone_II;12(S)-HHT;Juvenile_hormone_I_acid	C19719;C21397;C00651;C03623;C04867;C20388;C20992	2-Isopropylmalic acid	2-Isopropylmalic acid (MS2 HMDB0000402)
pos-M141T80	-0.44254	5.5556e-10	-2.2396	0.028297	0.3763	-3.607	141.065	1.32807	Methylimidazoleacetic acid	Organoheterocyclic compounds	Azoles	HMDB0002820	C05828	1,3-Dimethyluracil;Imidazolepropionic acid;Methylimidazoleacetic acid;Pi-Methylimidazoleacetic acid	HMDB0002144;HMDB0002271;HMDB0002820;HMDB0004988	Methylimidazoleacetic_acid;4,5,6,7-Tetrahydroisoxazolo(5,4-c)pyridin-3-ol;Dihydrourocanate	C05828;C13693;C20522	Methylimidazoleacetic acid	Methylimidazoleacetic acid (MS2 HMDB0002820)
neg-M349T216_1	-0.44597	3.7037e-10	-2.1178	0.037749	0.41377	-3.8379	349.11	3.59632	Estrone sulfate	Lipids and lipid-like molecules	Sterol Lipids	HMDB0001425	C02538	4'-O-Methylkanzonol W;Estrone sulfate	HMDB0032602;HMDB0001425	Estrone_3-sulfate;Prodiamine;Ethalfluralin	C02538;C18884;C18827	Estrone sulfate	Estrone sulfate (MS2 HMDB0001425)
pos-M518T297	-0.44723	1.8519e-11	-2.7289	0.0080318	0.23174	-2.572	518.32	4.94433	LysoPC 18:3	Lipids and lipid-like molecules	Glycerophospholipids	HMDB10388	C04230	LysoPC(16:0)	HMDB0010382	NA	NA	LysoPC 18:3	LysoPC 18:3 (MS2 HMDB10388)
neg-M191T60	-0.44917	-5.5556e-11	-2.7625	0.0073225	0.21924	-2.4947	191.02	1.0033	Citric acid	Organic acids and derivatives	NA	HMDB0000094	C00158	Citric acid;Isocitric acid;D-threo-Isocitric acid;Diketogulonic acid;2,3-Diketo-L-gulonate;(1R,2R)-Isocitric acid;D-Glucaro-1,4-lactone	HMDB0000094;HMDB0000193;HMDB0001874;HMDB0005971;HMDB0006511;HMDB0033717;HMDB0041862	Citrate;Isocitrate;(1R,2S)-1-Hydroxypropane-1,2,3-tricarboxylate;5-Dehydro-4-deoxy-D-glucarate;2,5-Didehydro-D-gluconate;Carboxymethyloxysuccinate;2-Dehydro-3-deoxy-D-glucarate;(4R,5S)-4,5,6-Trihydroxy-2,3-dioxohexanoate;(1S,2S)-1-Hydroxypropane-1,2,3-tricarboxylate;D-Galactaro-1,5-lactone;D-Glucaro-1,5-lactone;D-Galactaro-1,4-lactone;(2S,3R)-2,3-Dihydroxy-5-oxohexanedioate;D-Glucaro-1,4-lactone	C00158;C00311;C00451;C00679;C02780;C03600;C03921;C04575;C04617;C20889;C20890;C20896;C21091;C21095	Citric acid	Citric acid (MS2 HMDB0000094)
pos-M355T230	-0.45292	-1.8519e-10	-2.3306	0.022665	0.3506	-3.4274	355.263	3.83395	1,1'-[1,12-Dodecanediylbis(oxy)]bisbenzene	Benzenoids	Phenol ethers	HMDB0039760	null	1,1'-[1,12-Dodecanediylbis(oxy)]bisbenzene;Adrenic acid;1-Hydroxy-1-phenyl-3-hexadecanone;3-Hydroxy-1-phenyl-1-hexadecanone;2-Methyl-5-(8-pentadecenyl)-1,3-benzenediol;Ethyl Arachidonate;1,2,4-Nonadecanetriol	HMDB0039760;HMDB0002226;HMDB0035676;HMDB0035677;HMDB0038910;HMDB0062725;HMDB0032112	Bufadienolide;5alpha-Androstan-17beta-ol_propionate;7,10,13,16-Docosatetraenoic_acid;1-O-Hexadecyl-sn-glycerol	C16921;C15373;C16527;C13859	1,1'-[1,12-Dodecanediylbis(oxy)]bisbenzene	1,1'-[1,12-Dodecanediylbis(oxy)]bisbenzene (MS2 HMDB0039760)
neg-M395T258	-0.45296	-5.5556e-10	-2.0304	0.046123	0.44873	-3.9966	395.188	4.3047	Pregnenolone sulfate	Lipids and lipid-like molecules	Sterol Lipids	HMDB0000774	C18044	(3'x,5'a,9'x,10'b)-O-(3-Hydroxy-6-oxo-7-drimen-11-yl)umbelliferone;(S)-(E)-2'-(3,6-Dimethyl-2-heptenyl)-3',4',7-trihydroxyflavanone;(S)-(E)-8-(3,6-Dimethyl-2-heptenyl)-4',5,7-trihydroxyflavanone;Pregnenolone sulfate;3beta-Hydroxypregn-5-en-20-one sulfate;Droperidol	HMDB0039042;HMDB0040305;HMDB0040312;HMDB0000774;HMDB0060382;HMDB0014593	9alpha-Fluoro-11beta,16alpha,17alpha,21-tetrahydroxypregn-4-ene-3,20-dione;Zwittermicin_A;3beta-Hydroxypregn-5-en-20-one_sulfate	C14638;C15726;C18044	Pregnenolone sulfate	Pregnenolone sulfate (MS2 HMDB0000774)
neg-M159T143	-0.45317	3.7037e-10	-2.1912	0.031772	0.38652	-3.7001	159.067	2.37933	4-Methyl-2-pentenoic acid	Lipids and lipid-like molecules	Fatty Acyls	HMDB0031561	null	Propyleneglycol diacetate;3-Methyladipic acid;Pimelic acid;3,3-Dimethylglutaric acid;2-Methyladipic acid;Diethyl malonate;Mono-methyl-adipate;2-Ethylglutaric acid;Ethyl methyl_succinate;2,2-Dimethylglutaric acid;Hydralazine	HMDB0041605;HMDB0000555;HMDB0000857;HMDB0002441;HMDB0029167;HMDB0029573;HMDB0059722;HMDB0059738;HMDB0059893;HMDB0061676;HMDB0015400	Pimelate;(1S,3R,4S)-3,4-Dihydroxycyclohexane-1-carboxylate;2-Propylsuccinic_acid;Hydralazine	C02656;C04687;C16657;C07040	4-Methyl-2-pentenoic acid	4-Methyl-2-pentenoic acid (MS2 HMDB0031561)
neg-M223T158	-0.45998	-6.0394e-18	-2.5888	0.011707	0.27353	-2.8853	223.062	2.63343	Sinapic acid	Phenylpropanoids and polyketides	Cinnamic acids and derivatives	HMDB0032616	C00482	3-(4-hydroxy-3,5-dimethoxyphenyl)prop-2-enoic acid;5-[(2,4,5-trihydroxyphenyl)methyl]oxolan-2-one;3-(4,5-dihydroxy-2,3-dimethoxyphenyl)prop-2-enal;3-(6-hydroxy-7-methoxy-2H-1,3-benzodioxol-5-yl)propanal;3-(7-hydroxy-6-methoxy-2H-1,3-benzodioxol-5-yl)propanal;6-(3-hydroxyprop-1-en-1-yl)-4-methoxy-2H-1,3-benzodioxol-5-ol;6-(3-hydroxyprop-1-en-1-yl)-5-methoxy-2H-1,3-benzodioxol-4-ol;3-(3-hydroxy-2,4…	HMDB0127488;HMDB0128183;HMDB0128665;HMDB0128667;HMDB0128668;HMDB0128673;HMDB0128674;HMDB0140920;HMDB0141325;HMDB0142075;HMDB0142169;HMDB0142170;HMDB0142171;HMDB0142172;HMDB0142173;HMDB0142174;HMDB0030018;HMDB0032616;HMDB0034069;HMDB0041691;HMDB0000332;HMDB0031932;HMDB0039557;HMDB0061016	Sinapate;2-Benzylmalic_acid;3-Benzylmalic_acid;Rhipocephalin;Picrasin_B;Firocoxib	C00482;C20653;C20654;C09714;C17050;C18363	Sinapic acid	Sinapic acid (MS2 HMDB0032616)
neg-M261T154	-0.46042	-1.8519e-10	-2.32	0.023264	0.3506	-3.4486	261.007	2.56882	Homovanillic acid sulfate	Organic acids and derivatives	Organic sulfuric acids and derivatives	HMDB0011719	NA	Homovanillic acid sulfate;2-Hydroxy-4-methoxyacetophenone 5-sulfate;Dihydrocaffeic acid 3-sulfate;3-hydroxy-3-(3-hydroxyphenyl)propanoic acid-O-sulphate;3-(3,5-dihydroxyphenyl)-1-propanoic acid sulphate;2-hydroxy-3-[4-(sulfooxy)phenyl]propanoic acid;3-(4-hydroxyphenyl)-2-(sulfooxy)propanoic acid;3-[2-hydroxy-3-(sulfooxy)phenyl]propanoic acid	HMDB0011719;HMDB0041648;HMDB0041721;HMDB0059967;HMDB0061117;HMDB0132291;HMDB0132292;HMDB0134099	NA	NA	Homovanillic acid sulfate	Homovanillic acid sulfate (MS2 HMDB0011719)
neg-M195T149	-0.46182	3.7037e-10	-2.2882	0.025154	0.35529	-3.5119	195.052	2.48793	1,3-Dimethyluric acid	Organoheterocyclic compounds	Imidazopyrimidines	HMDB0001857	NA	Galactonic acid;Gluconic acid;Gulonic acid;1,3-Dimethyluric acid;3,7-Dimethyluric acid;1,9-Dimethyluric acid;7,9-Dimethyluric acid;1,7-Dimethyluric acid;3,9-Dimethyluric acid;2-[2-(3,7-dimethylocta-2,6-dien-1-yl)-3,4-dihydroxyphenyl]-2-hydroxyacetic acid;Bis(2-methylpropanoyloxy)-9,10-epoxy-p-mentha-1,3,5-triene;alpha-Zearalenol;beta-Zearalenol;gamma-L-Glutamyl-L-methionine sulfoxide;7-Acetoxy-2-…	HMDB0000565;HMDB0000625;HMDB0003290;HMDB0001857;HMDB0001982;HMDB0002026;HMDB0004308;HMDB0011103;HMDB0059704;HMDB0134978;HMDB0032698;HMDB0041824;HMDB0041838;HMDB0038613;HMDB0029364;HMDB0029534;HMDB0031975	D-Gluconic_acid;D-Mannonate;L-Idonate;L-Gulonate;D-Altronate;D-Galactonate;2-Carboxy-D-arabinitol;L-Galactonate;1,7-Dimethyluric_acid;3,7-Dimethyluric_acid;alpha-Zearalenol;beta-Zearalenol;Zearalanone;Dehydrocycloguanandin	C00257;C00514;C00770;C00800;C00817;C00880;C03215;C15930;C16356;C16360;C14750;C14751;C14754;C10055	1,3-Dimethyluric acid	1,3-Dimethyluric acid (MS2 HMDB0001857)
neg-M271T200	-0.46266	1.8519e-11	-2.1053	0.038859	0.41902	-3.8609	271.061	3.3389	Naringenin	Phenylpropanoids and polyketides	Flavonoids	HMDB0002670	C00509	3,5,7-trihydroxy-2-phenyl-3,4-dihydro-2H-1-benzopyran-4-one;3-phenyl-1-(2,4,6-trihydroxyphenyl)propane-1,2-dione;5,7-dihydroxy-2-(3-hydroxyphenyl)-3,4-dihydro-2H-1-benzopyran-4-one;3-(3-hydroxyphenyl)-1-(2,4,6-trihydroxyphenyl)prop-2-en-1-one;5,7-dihydroxy-2-(4-hydroxyphenyl)-3,4-dihydro-2H-1-benzopyran-4-one;3-(4-hydroxyphenyl)-1-(2,4,6-trihydroxyphenyl)prop-2-en-1-one;5,7-dihydroxy-3-(3-hydroxy…	HMDB0125364;HMDB0125365;HMDB0126021;HMDB0126022;HMDB0128074;HMDB0128075;HMDB0129341;HMDB0129965;HMDB0130173;HMDB0130182;HMDB0133545;HMDB0133993;HMDB0133999;HMDB0134891;HMDB0134892;HMDB0137525;HMDB0137528;HMDB0137531;HMDB0138088;HMDB0138618;HMDB0002670;HMDB0005897;HMDB0029631;HMDB0030873;HMDB0031824;HMDB0033308;HMDB0033928;HMDB0034002;HMDB0034105;HMDB0037254;HMDB0038549;HMDB0041656;HMDB0041698;HMD…	Naringenin;3,6,9-Trihydroxypterocarpan;Licodione;2'-Hydroxydihydrodaidzein;Naringenin_chalcone;Butein;Rubrofusarin;Butin;Garbanzol;Pinobanksin;p-Coumaroyltriacetic_acid_lactone;Dihydrogenistein;2,7,4'-Trihydroxyisoflavanone;6,7,4'-Trihydroxyflavanone;Toralactone;5-Formiminotetrahydrofolate;Khellol_glucoside	C00509;C01263;C01592;C03567;C06561;C08578;C09047;C09614;C09751;C09826;C12087;C14458;C15567;C16232;C17673;C00664;C09011	Naringenin	Naringenin (MS2 HMDB0002670)
neg-M568T366	-0.4661	-1.8519e-10	-2.5155	0.014187	0.28331	-3.044	568.359	6.10357	LysoPC 18:0	Lipids and lipid-like molecules	Glycerophospholipids	HMDB10384;HMDB11128	C04230	NA	NA	NA	NA	LysoPC 18:0	LysoPC 18:0 (MS2 HMDB10384;HMDB11128)
neg-M205T61	-0.47004	-3.7037e-11	-3.2774	0.0016333	0.11237	-1.2243	205.035	1.01911	3-(Carboxymethyl)-3-hydroxypentanedioic acid	Organic acids and derivatives	Carboxylic acids and derivatives	HMDB0059932	null	2-Methylcitric acid;Homocitric acid;Methylisocitric acid;3-(Carboxymethyl)-3-hydroxypentanedioic acid;(R)-lipoic acid;(S)-lipoic acid;(S)-4',5,7-Trihydroxy-6-prenylflavanone;3-[2,4-dihydroxy-3-(3-methylbut-2-en-1-yl)phenyl]-1-(3,4-dihydroxyphenyl)prop-2-en-1-one;(2E)-3-phenyl-1-[2,4,6-trihydroxy-3-(4-hydroxy-3-methylbut-2-en-1-yl)phenyl]prop-2-en-1-one;(2E)-3-phenyl-1-{2,4,6-trihydroxy-3-[(2E)-4-…	HMDB0000379;HMDB0003518;HMDB0006471;HMDB0059932;HMDB0001451;HMDB0014312;HMDB0037247;HMDB0124802;HMDB0129258;HMDB0129260;HMDB0129262;HMDB0129264;HMDB0129266;HMDB0133497;HMDB0133502;HMDB0133503;HMDB0135875;HMDB0135876;HMDB0135877;HMDB0135878;HMDB0135879;HMDB0135880;HMDB0140711;HMDB0140712;HMDB0140713;HMDB0140715;HMDB0140716;HMDB0140717;HMDB0029468;HMDB0029866;HMDB0030610;HMDB0034026;HMDB0034214;HMD…	(R)-2-Hydroxybutane-1,2,4-tricarboxylate;2-Methylcitrate;(2S,3R)-3-Hydroxybutane-1,2,3-tricarboxylate;Homoisocitrate;Lipoate;(R)-Lipoate;Glepidotin_B;6-Prenylnaringenin;5-Deoxykievitone;(+)-Galbacin;Glyceocarpin;4-Glyceollidin;Desmethylxanthohumol;Sophoraflavanone_B;N-(6-Oxo-6H-dibenzo[b,d]pyran-3-yl)maleamic_acid	C01251;C02225;C04593;C05662;C00725;C16241;C09753;C09832;C10418;C10616;C15509;C15510;C16416;C18023;C15466	3-(Carboxymethyl)-3-hydroxypentanedioic acid	3-(Carboxymethyl)-3-hydroxypentanedioic acid (MS2 HMDB0059932)
pos-M303T196	-0.47438	1.8519e-10	-2.1679	0.033568	0.39773	-3.7442	303.049	3.26747	Quercetin	Phenylpropanoids and polyketides	Flavonoids	HMDB0005794	C00389	6,7-dihydroxy-3-(2,4,5-trihydroxyphenyl)-4H-chromen-4-one;2-(3,5-dihydroxyphenyl)-3,5,7-trihydroxy-4H-chromen-4-one;3,5,6,7-tetrahydroxy-2-(3-hydroxyphenyl)-4H-chromen-4-one;5,7-dihydroxy-2-(2,3,4-trihydroxyphenyl)-4H-chromen-4-one;5,7-dihydroxy-2-(2,4,5-trihydroxyphenyl)-4H-chromen-4-one;2-(3,5-dihydroxyphenyl)-5,6,7-trihydroxy-4H-chromen-4-one;5,7-dihydroxy-3-(2,3,4-trihydroxyphenyl)-4H-chromen…	HMDB0125010;HMDB0125206;HMDB0125217;HMDB0126016;HMDB0126017;HMDB0128214;HMDB0129351;HMDB0129357;HMDB0130175;HMDB0005794;HMDB0029620;HMDB0030796;HMDB0033264;HMDB0036632;HMDB0041687;HMDB0041689;HMDB0125361;HMDB0126095;HMDB0130127;HMDB0034681	Quercetin;8-Hydroxykaempferol;2'-Hydroxypseudobaptigenin;Bracteatin;6-Hydroxykaempferol;6-Hydroxyluteolin;Hypolaetin;Isoetin;Morin;Robinetin;Tricetin;2-(4-Hydroxyphenyl)-5,6,7,8-tetrahydroxy-4H-1-benzopyran-4-one;5-Amino-4-chloro-2-(5-hydroxymuconoyl)-3(2H)-pyridazinone	C00389;C02806;C03662;C08577;C10068;C10072;C10078;C10079;C10105;C10177;C10192;C15031;C05155	Quercetin	Quercetin (MS2 HMDB0005794)
pos-M291T162	-0.47617	1.8519e-10	-3.07	0.0030461	0.15275	-1.7553	291.087	2.69753	(+)-Catechin	Phenylpropanoids and polyketides	Flavonoids	HMDB0002780	C06562	2-(3-hydroxyphenyl)-3,4-dihydro-2H-1-benzopyran-3,5,6,7-tetrol;2-(3,4-dihydroxyphenyl)-1-(2,4,6-trihydroxyphenyl)propan-1-one;2-(4-hydroxyphenyl)-1-(2,3,4,6-tetrahydroxyphenyl)propan-1-one;3-(4-hydroxyphenyl)-1-(2,3,4,6-tetrahydroxyphenyl)propan-1-one;2-[(4-hydroxyphenyl)methyl]-2,3-dihydro-1-benzofuran-2,3,4,6-tetrol;2-(2,4-dihydroxyphenyl)-1-(2,4,6-trihydroxyphenyl)propan-1-one;3-(3,4-dihydroxy…	HMDB0128180;HMDB0129340;HMDB0129964;HMDB0130183;HMDB0133544;HMDB0133841;HMDB0133991;HMDB0133992;HMDB0133998;HMDB0134012;HMDB0134013;HMDB0134016;HMDB0134017;HMDB0134020;HMDB0134021;HMDB0134024;HMDB0134025;HMDB0134819;HMDB0137172;HMDB0140335;HMDB0140336;HMDB0141544;HMDB0001871;HMDB0002780;HMDB0029253;HMDB0030131;HMDB0030144;HMDB0032322;HMDB0033783;HMDB0034124;HMDB0035399;HMDB0037953;HMDB0037954;HMD…	cis-3,4-Leucopelargonidin;Luteoforol;(+)-Catechin;alpha-Cotonefuran;2,8-Dihydroxy-3,4,7-trimethoxydibenzofuran;Ptaeroglycol;Mikanolide;(-)-Epicatechin;(+)-Epicatechin;Fisetinidol-4beta-ol;Isoplumericin;Plumericin;(-)-Catechin;Catechin;Chloroxuron;Disperse_Blue_1	C03648;C05907;C06562;C08739;C08742;C09030;C09511;C09727;C09728;C09736;C09787;C09796;C14079;C17590;C19075;C19236	(+)-Catechin	(+)-Catechin (MS2 HMDB0002780)
pos-M273T205	-0.48913	4.6259e-18	-2.3621	0.020959	0.34246	-3.3637	273.075	3.40877	Chalconaringenin	Phenylpropanoids and polyketides	Linear 1,3-diarylpropanoids	HMDB0029631	C06561	3,5,7-trihydroxy-2-phenyl-3,4-dihydro-2H-1-benzopyran-4-one;3-phenyl-1-(2,4,6-trihydroxyphenyl)propane-1,2-dione;5,7-dihydroxy-2-(3-hydroxyphenyl)-3,4-dihydro-2H-1-benzopyran-4-one;3-(3-hydroxyphenyl)-1-(2,4,6-trihydroxyphenyl)prop-2-en-1-one;5,7-dihydroxy-2-(4-hydroxyphenyl)-3,4-dihydro-2H-1-benzopyran-4-one;3-(4-hydroxyphenyl)-1-(2,4,6-trihydroxyphenyl)prop-2-en-1-one;5,7-dihydroxy-3-(3-hydroxy…	HMDB0125364;HMDB0125365;HMDB0126021;HMDB0126022;HMDB0128074;HMDB0128075;HMDB0129341;HMDB0129965;HMDB0130173;HMDB0130182;HMDB0133545;HMDB0133993;HMDB0133999;HMDB0134891;HMDB0134892;HMDB0137525;HMDB0137528;HMDB0137531;HMDB0138088;HMDB0138618;HMDB0002670;HMDB0005897;HMDB0029631;HMDB0030873;HMDB0031824;HMDB0033308;HMDB0033928;HMDB0034002;HMDB0034105;HMDB0037254;HMDB0038549;HMDB0041656;HMDB0041698;HMD…	Naringenin;3,6,9-Trihydroxypterocarpan;Licodione;2'-Hydroxydihydrodaidzein;Naringenin_chalcone;Butein;Rubrofusarin;Butin;Garbanzol;Pinobanksin;p-Coumaroyltriacetic_acid_lactone;Dihydrogenistein;2,7,4'-Trihydroxyisoflavanone;6,7,4'-Trihydroxyflavanone;Toralactone;Citrinin;2-(5'-Methylthio)pentylmalic_acid;3-(5'-Methylthio)pentylmalic_acid	C00509;C01263;C01592;C03567;C06561;C08578;C09047;C09614;C09751;C09826;C12087;C14458;C15567;C16232;C17673;C16765;C17222;C17223	Chalconaringenin	Chalconaringenin (MS2 HMDB0029631)
pos-M281T181	-0.49003	-3.7037e-11	-2.9751	0.0040187	0.16973	-1.99	281.117	3.01854	Asparenyol	Benzenoids	Phenol ethers	HMDB0041304	null	Levosimendan;Phenprocoumon;Ipriflavone;Asparenyol;Strobilurin A;2-Carboxy-4-dodecanolide;(3S,5R,6R,7E)-3,5,6-Trihydroxy-7-megastigmen-9-one;Dimethylthiambutene;Tulobuterol	HMDB0015058;HMDB0015081;HMDB0032987;HMDB0041304;HMDB0030420;HMDB0030987;HMDB0038736;HMDB0061719;HMDB0042056	2-(4-Methoxyphenethyl)chromone;(2-Isopropyl-1-benzofuran-3-yl)(4-hydroxyphenyl)methanone;Heritonin;3'-O-Methylbatatasin_III;Dihydroechinofuran;Tulobuterol_hydrochloride	C08485;C15191;C09936;C10271;C18134;C12798	Asparenyol	Asparenyol (MS2 HMDB0041304)
neg-M513T249	-0.49253	5.5556e-10	-3.1013	0.0027776	0.14619	-1.6769	513.286	4.14243	Cucurbitacin I	Unknown	NA	NA	NA	Ganoderenic acid A;Ganoderic acid C1;Ganoderenic acid B;Ganoderic acid xi;Ganosporelactone B;Ganoderic acid J;Ganoderic acid V1	HMDB0035381;HMDB0035627;HMDB0035709;HMDB0036308;HMDB0036403;HMDB0039641;HMDB0039649	Cucurbitacin_I;Stigmatellin_A;Tylosin_B;Leucomycin_A5	C08800;C12148;C01687;C14058	Cucurbitacin I	Cucurbitacin I (MS2 NA)
neg-M401T247	-0.49592	-3.7037e-11	-2.3222	0.023139	0.3506	-3.4442	401.219	4.1098	Trandolaprilat	Unknown	NA	NA	NA	Acetyl tributyl citrate;Cinitapride	HMDB0034159;HMDB0015698	NA	NA	Trandolaprilat	Trandolaprilat (MS2 NA)
pos-M623T208	-0.4981	9.2593e-10	-2.7805	0.0069679	0.21374	-2.4531	623.307	3.46985	(S,S)-(+)-Tetrandrine	Lignans, neolignans and related compounds	NA	NA	NA	Isotetrandrine	HMDB0030174	Thalmidine;Obaberine;Rodiasine;(+)-Tetrandrine;Isotetrandrine;Cycleanine	C09590;C09596;C09624;C09654;C17060;C17387	(S,S)-(+)-Tetrandrine	(S,S)-(+)-Tetrandrine (MS2 NA)
neg-M385T219	-0.50743	0.00013507	-2.1552	0.034592	0.40162	-3.7682	385.131	3.64237	PG 8:0; PG(4:0/4:0)	Lipids and lipid-like molecules	Glycerophospholipids	NA	C00344	2-(2,4-dihydroxy-5-methoxyphenyl)-5,7-dihydroxy-6-(3-methylbut-2-en-1-yl)-3,4-dihydro-2H-1-benzopyran-4-one;3-(2,4-dihydroxy-5-methoxyphenyl)-1-[2,4,6-trihydroxy-3-(3-methylbut-2-en-1-yl)phenyl]prop-2-en-1-one;(1Z)-2-hydroxy-1,7-bis(4-hydroxy-3-methoxyphenyl)hept-1-ene-3,5-dione;7-hydroxy-1,7-bis(4-hydroxy-3-methoxyphenyl)hept-1-ene-3,5-dione;1-(3,4-dihydroxy-5-methoxyphenyl)-7-(4-hydroxy-3-metho…	HMDB0132627;HMDB0132634;HMDB0133440;HMDB0133441;HMDB0133444;HMDB0133445;HMDB0133446;HMDB0133447;HMDB0133448;HMDB0133449;HMDB0133450;HMDB0133471;HMDB0141242;HMDB0141250;HMDB0030601;HMDB0034629;HMDB0039058;HMDB0040355	Isosamidin;Peucenidin;Pteryxin;Samidin;2-(4-Ethoxyphenyl)-5,6,7,8-tetramethoxy-4H-1-benzopyran-4-one;(-)-5'-Demethylyatein	C09270;C09284;C09307;C09310;C14948;C21184	PG 8:0; PG(4:0/4:0)	PG 8:0; PG(4:0/4:0) (MS2 NA)
neg-M285T195_1	-0.51309	-7.4074e-10	-2.6405	0.010203	0.25809	-2.7713	285.04	3.24977	Luteolin	Phenylpropanoids and polyketides	Flavonoids	HMDB0005800	C01514	3,5,7-trihydroxy-2-(3-hydroxyphenyl)-4H-chromen-4-one;3,5,6,7-tetrahydroxy-2-phenyl-4H-chromen-4-one;5,6,7-trihydroxy-2-(3-hydroxyphenyl)-4H-chromen-4-one;2-(3,5-dihydroxyphenyl)-5,7-dihydroxy-4H-chromen-4-one;3,5-dihydroxy-2-[(2E)-3-(4-hydroxyphenyl)prop-2-enoyl]cyclohexa-2,5-diene-1,4-dione;5,6,7-trihydroxy-3-(3-hydroxyphenyl)-4H-chromen-4-one;5,6,7,8-tetrahydroxy-2-phenyl-4H-chromen-4-one;6,7,…	HMDB0125209;HMDB0125367;HMDB0126024;HMDB0126034;HMDB0126621;HMDB0129345;HMDB0130178;HMDB0132872;HMDB0133315;HMDB0133317;HMDB0133318;HMDB0134010;HMDB0134014;HMDB0134018;HMDB0140457;HMDB0140464;HMDB0140477;HMDB0005800;HMDB0005801;HMDB0029711;HMDB0030543;HMDB0034014;HMDB0034150;HMDB0034444;HMDB0041658;HMDB0041688;HMDB0041702;HMDB0128587;HMDB0130166;HMDB0133988;HMDB0134022	Luteolin;Kaempferol;Aureusidin;Maritimetin;Datiscetin;Fisetin;Isoscutellarein;Scutellarein;Orobol;2'-Hydroxygenistein;6-Demethoxycapillarisin;Citreorosein	C01514;C05903;C08576;C08720;C10036;C10041;C10097;C10184;C10510;C12134;C17786;C17810	Luteolin	Luteolin (MS2 HMDB0005800)
pos-M426T256	-0.51366	1.8519e-11	-2.8233	0.0061861	0.19955	-2.3534	426.356	4.2713	Oleoyl-L-carnitine	Lipids and lipid-like molecules	Fatty Acyls	HMDB0005065	NA	Oleoylcarnitine;Vaccenyl carnitine;Elaidic carnitine;11Z-Octadecenylcarnitine;Octadecenoylcarnitine	HMDB0005065;HMDB0006351;HMDB0006464;HMDB0013338;HMDB0094687	NA	NA	Oleoyl-L-carnitine	Oleoyl-L-carnitine (MS2 HMDB0005065)
neg-M165T53	-0.52609	-1.8519e-10	-2.8883	0.0051511	0.18529	-2.1995	165.041	0.8857	2,3,4,5-Tetrahydroxypentanoic acid	Organic oxygen compounds	Organooxygen compounds	HMDB0059750	null	Arabinonic acid;Ribonic acid;2,3,4,5-Tetrahydroxypentanoic acid;L-Lyxonate;L-Xylonate;S-Propyl 1-propanesulfinothioate;3-Methylxanthine;7-Methylxanthine;1-Methylxanthine;9-Methylxanthine;2-(hydroxymethyl)-2-(4-methylpent-3-en-1-yl)-2H-chromen-8-ol;2-methyl-2-(4-methylpent-3-en-1-yl)-2H-chromene-6,8-diol;2-methyl-2-(4-methylpent-3-en-1-yl)-2H-chromene-7,8-diol;2-[2-(3,3-dimethyloxiran-2-yl)ethyl]-…	HMDB0000539;HMDB0000867;HMDB0059750;HMDB0060255;HMDB0060256;HMDB0034394;HMDB0001886;HMDB0001991;HMDB0010738;HMDB0059716;HMDB0134719;HMDB0134722;HMDB0134724;HMDB0134726;HMDB0134728;HMDB0134730;HMDB0134736;HMDB0036456	D-Xylonate;L-Arabinonate;D-Arabinonate;D-Ribonate;L-Xylonate;L-Lyxonate;7-Methylxanthine;3-Methylxanthine;1-Methylxanthine;Lacinilene_C_7-methyl_ether;1-(4-Hydroxyphenyl)-1-decene-3,5-dione;Dihydroshikonofuran	C00502;C00545;C00878;C01685;C05411;C05412;C16353;C16357;C16358;C09695;C17744;C18135	2,3,4,5-Tetrahydroxypentanoic acid	2,3,4,5-Tetrahydroxypentanoic acid (MS2 HMDB0059750)
neg-M397T228	-0.54137	1.3171e-18	-2.5286	0.013711	0.2831	-3.0159	397.203	3.79483	(3.beta.)-Allopregnanolone sulfate	Unknown	NA	NA	NA	Galbanic acid;Armillaribin;Mammea C/AB cyclo D;Asacoumarin A;5-Hydroxy-8,8-dimethyl-6-(3-methyl-1-oxobutyl)-4-pentyl-2H,8H-benzo[1,2-b:3,4-b']dipyran-2-one;Kamolonol;Sunitinib	HMDB0030163;HMDB0031672;HMDB0033881;HMDB0033972;HMDB0034142;HMDB0039036;HMDB0015397	NA	NA	(3.beta.)-Allopregnanolone sulfate	(3.beta.)-Allopregnanolone sulfate (MS2 NA)
neg-M469T219	-0.54924	-7.4529e-18	-2.5507	0.012943	0.2831	-2.9683	469.226	3.65258	Lucidenic acid D1	Lipids and lipid-like molecules	Prenol lipids	HMDB0038199	null	Lucidenic acid D1;(R)-1-O-[b-D-Glucopyranosyl-(1->6)-b-D-glucopyranoside]-1,3-octanediol	HMDB0038199;HMDB0032799	NA	NA	Lucidenic acid D1	Lucidenic acid D1 (MS2 HMDB0038199)
pos-M166T237	-0.57151	-3.7037e-10	-2.7919	0.0067507	0.21096	-2.4266	166.085	3.94467	L-Phenylalanine	Organic acids and derivatives	Carboxylic acids and derivatives	HMDB0000159	C00079	5-(3-Pyridyl)-2-hydroxytetrahydrofuran;L-Phenylalanine;3-Pyridinebutanoic acid;Benzocaine;Norsalsolinol;Gentiatibetine;Ethyl 2-aminobenzoate;Methyl N-methylanthranilate;Benzyl glycinate;4-Hydroxy-1-(3-pyridinyl)-1-butanone;3-phenylprop-2-enoic acid;3-(2-hydroxyphenyl)prop-2-enal;(2Z)-2-hydroxy-3-phenylprop-2-enal;(2E)-3-(3-hydroxyphenyl)prop-2-enal;3-phenyloxirane-2-carbaldehyde;3-(4-hydroxypheny…	HMDB0062407;HMDB0000159;HMDB0001007;HMDB0004992;HMDB0006044;HMDB0033485;HMDB0033589;HMDB0034169;HMDB0059934;HMDB0062402;HMDB0128078;HMDB0134039;HMDB0135273;HMDB0135274;HMDB0135275;HMDB0135648;HMDB0000567;HMDB0000930;HMDB0031725;HMDB0032947;HMDB0035243;HMDB0036626;HMDB0040986	L-Phenylalanine;Phenylalanine;D-Phenylalanine;Benzocaine;Tricaine;Metolcarb;4-Hydroxy-1-(3-pyridinyl)-1-butanone;5-(3-Pyridyl)-2-hydroxytetrahydrofuran;L-beta-Phenylalanine;D-beta-Phenylalanine;trans-Cinnamate;Dihydrocoumarin;4-Hydroxycinnamyl_aldehyde;3-Hydroxy-1-indanone;3-Isochromanone;Cinnamic_acid;Pyruvophenone	C00079;C02057;C02265;C07527;C18090;C18747;C19565;C19578;C20487;C20488;C00423;C02274;C05608;C07720;C07728;C10438;C17268	L-Phenylalanine	L-Phenylalanine (MS2 HMDB0000159)
pos-M400T200	-0.57223	1.8519e-11	-2.3947	0.019319	0.32489	-3.2973	400.356	3.33924	3-Epidemissidine	Lipids and lipid-like molecules	Sterol Lipids	HMDB0032023	null	3-Epidemissidine;5a-Cholesta-8,24-dien-3-one;Cholesta-4,6-dien-3-one;7-Dehydrodesmosterol	HMDB0032023;HMDB0001093;HMDB0002394;HMDB0003896	3-Aza-A-homocholest-4a-en-4-one;7-Dehydrodesmosterol;Cholesta-3,5-dien-7-one	C15251;C05107;C15357	3-Epidemissidine	3-Epidemissidine (MS2 HMDB0032023)
neg-M399T247_2	-0.57725	3.084e-18	-2.4136	0.01842	0.31541	-3.2584	399.22	4.10982	Lucidone B	Lipids and lipid-like molecules	Sterol Lipids	HMDB0035834	null	Nevskin;Lucidone B	HMDB0030162;HMDB0035834	Marinobufagenin;Z-Phe-Phe-CHN2	C20036;C02202	Lucidone B	Lucidone B (MS2 HMDB0035834)
neg-M453T275	-0.59418	-1.8519e-11	-2.4057	0.018789	0.31954	-3.2746	453.23	4.58015	LysoPG 14:1; LysoPG 14:1	Lipids and lipid-like molecules	Glycerophospholipids	NA	C05980	Glaucarubin	HMDB0035626	Glaucarubin	C08760	LysoPG 14:1; LysoPG 14:1	LysoPG 14:1; LysoPG 14:1 (MS2 NA)
pos-M289T194	-0.5949	1.8519e-11	-3.6149	0.00056248	0.066962	-0.30824	289.07	3.23312	Eriodictyol	Phenylpropanoids and polyketides	Flavonoids	HMDB0005810	C05631	3,5,7-trihydroxy-2-(3-hydroxyphenyl)-3,4-dihydro-2H-1-benzopyran-4-one;3-(4-hydroxyphenyl)-1-(2,4,6-trihydroxyphenyl)propane-1,2-dione;3,5,6,7-tetrahydroxy-2-phenyl-3,4-dihydro-2H-1-benzopyran-4-one;3-phenyl-1-(2,3,4,6-tetrahydroxyphenyl)propane-1,2-dione;3-(3-hydroxyphenyl)-1-(2,4,6-trihydroxyphenyl)propane-1,2-dione;2-(3,4-dihydroxyphenyl)-5,7-dihydroxy-3,4-dihydro-2H-1-benzopyran-4-one;(2E)-3-…	HMDB0125212;HMDB0125363;HMDB0125369;HMDB0125370;HMDB0125374;HMDB0126018;HMDB0126020;HMDB0126026;HMDB0126027;HMDB0126036;HMDB0126037;HMDB0129347;HMDB0129962;HMDB0130169;HMDB0130172;HMDB0130181;HMDB0130325;HMDB0132879;HMDB0133540;HMDB0133546;HMDB0133547;HMDB0133548;HMDB0133989;HMDB0134011;HMDB0134015;HMDB0134019;HMDB0134023;HMDB0141183;HMDB0005810;HMDB0030847;HMDB0031911;HMDB0032707;HMDB0037314;HMD…	Dihydrokaempferol;Fustin;Eriodictyol;Okanin;Micromelin;3,5-Dimethoxy-1,6-dihydroxyxanthone;Gentiacaulein;2-O-Methylswertianin;Swerchirin;(+-)-Dalbergioidin;2-Hydroxy-2,3-dihydrogenistein;Eriodictyol_chalcone;2,6,7,4'-Tetrahydroxyisoflavanone;Carthamidin;Ungeremine	C00974;C01378;C05631;C08724;C09277;C10060;C10064;C10083;C10091;C10415;C12631;C15525;C16233;C16940;C12189	Eriodictyol	Eriodictyol (MS2 HMDB0005810)
pos-M590T180	-0.5997	-3.7037e-11	-4.0901	0.0001137	0.046024	1.0781	590.304	3.00167	Norbuprenorphine glucuronide	Unknown	NA	NA	NA	Nelfinavir	HMDB0014365	Nelfinavir;6alpha-Glucuronosylhyodeoxycholate	C07257;C11246	Norbuprenorphine glucuronide	Norbuprenorphine glucuronide (MS2 NA)
neg-M287T190	-0.61557	-3.7037e-11	-3.4687	0.00089936	0.083274	-0.71258	287.055	3.16337	Eriodictyol	Phenylpropanoids and polyketides	Flavonoids	HMDB0005810	C05631	3,5,7-trihydroxy-2-(3-hydroxyphenyl)-3,4-dihydro-2H-1-benzopyran-4-one;3-(4-hydroxyphenyl)-1-(2,4,6-trihydroxyphenyl)propane-1,2-dione;3,5,6,7-tetrahydroxy-2-phenyl-3,4-dihydro-2H-1-benzopyran-4-one;3-phenyl-1-(2,3,4,6-tetrahydroxyphenyl)propane-1,2-dione;3-(3-hydroxyphenyl)-1-(2,4,6-trihydroxyphenyl)propane-1,2-dione;2-(3,4-dihydroxyphenyl)-5,7-dihydroxy-3,4-dihydro-2H-1-benzopyran-4-one;(2E)-3-…	HMDB0125212;HMDB0125363;HMDB0125369;HMDB0125370;HMDB0125374;HMDB0126018;HMDB0126020;HMDB0126026;HMDB0126027;HMDB0126036;HMDB0126037;HMDB0129347;HMDB0129962;HMDB0130169;HMDB0130172;HMDB0130181;HMDB0130325;HMDB0132879;HMDB0133540;HMDB0133546;HMDB0133547;HMDB0133548;HMDB0133989;HMDB0134011;HMDB0134015;HMDB0134019;HMDB0134023;HMDB0141183;HMDB0005810;HMDB0030847;HMDB0031911;HMDB0032707;HMDB0037314;HMD…	Dihydrokaempferol;Fustin;Eriodictyol;Okanin;Micromelin;3,5-Dimethoxy-1,6-dihydroxyxanthone;Gentiacaulein;2-O-Methylswertianin;Swerchirin;(+-)-Dalbergioidin;2-Hydroxy-2,3-dihydrogenistein;Eriodictyol_chalcone;2,6,7,4'-Tetrahydroxyisoflavanone;Carthamidin;Raffinose;Panose;Galactomannan;Maltotriose;Isomaltotriose;6-alpha-Maltosylglucose;1F-beta-D-Fructosylsucrose;6F-alpha-D-Galactosylsucrose;D-Gal_a…	C00974;C01378;C05631;C08724;C09277;C10060;C10064;C10083;C10091;C10415;C12631;C15525;C16233;C16940;C00492;C00713;C00883;C01835;C02160;C03367;C03661;C03848;C05404;C06219;C08239;C08243;C08251;C21454;C06569	Eriodictyol	Eriodictyol (MS2 HMDB0005810)
neg-M289T160_1	-0.62365	1.8519e-11	-3.9602	0.00017788	0.051156	0.68891	289.072	2.66725	(+)-Epicatechin	Phenylpropanoids and polyketides	Flavonoids	HMDB0037954	C09728	2-(3-hydroxyphenyl)-3,4-dihydro-2H-1-benzopyran-3,5,6,7-tetrol;2-(3,4-dihydroxyphenyl)-1-(2,4,6-trihydroxyphenyl)propan-1-one;2-(4-hydroxyphenyl)-1-(2,3,4,6-tetrahydroxyphenyl)propan-1-one;3-(4-hydroxyphenyl)-1-(2,3,4,6-tetrahydroxyphenyl)propan-1-one;2-[(4-hydroxyphenyl)methyl]-2,3-dihydro-1-benzofuran-2,3,4,6-tetrol;2-(2,4-dihydroxyphenyl)-1-(2,4,6-trihydroxyphenyl)propan-1-one;3-(3,4-dihydroxy…	HMDB0128180;HMDB0129340;HMDB0129964;HMDB0130183;HMDB0133544;HMDB0133841;HMDB0133991;HMDB0133992;HMDB0133998;HMDB0134012;HMDB0134013;HMDB0134016;HMDB0134017;HMDB0134020;HMDB0134021;HMDB0134024;HMDB0134025;HMDB0134819;HMDB0137172;HMDB0140335;HMDB0140336;HMDB0141544;HMDB0001871;HMDB0002780;HMDB0029253;HMDB0030131;HMDB0030144;HMDB0032322;HMDB0033783;HMDB0034124;HMDB0035399;HMDB0037953;HMDB0037954;HMD…	cis-3,4-Leucopelargonidin;Luteoforol;(+)-Catechin;alpha-Cotonefuran;2,8-Dihydroxy-3,4,7-trimethoxydibenzofuran;Ptaeroglycol;Mikanolide;(-)-Epicatechin;(+)-Epicatechin;Fisetinidol-4beta-ol;Isoplumericin;Plumericin;(-)-Catechin;Catechin	C03648;C05907;C06562;C08739;C08742;C09030;C09511;C09727;C09728;C09736;C09787;C09796;C14079;C17590	(+)-Epicatechin	(+)-Epicatechin (MS2 HMDB0037954)
neg-M591T232	-0.624	-4.6259e-18	-2.6491	0.0099692	0.25809	-2.752	591.317	3.86305	Mesobilirubinogen	Organoheterocyclic compounds	Tetrapyrroles and derivatives	HMDB0001898	C05790	Mesobilirubinogen	HMDB0001898	Debromoaplysiatoxin;I-Urobilinogen	C05148;C05790	Mesobilirubinogen	Mesobilirubinogen (MS2 HMDB0001898)
pos-M229T85	-0.64434	5.5556e-10	-3.3013	0.0015175	0.11158	-1.1614	229.154	1.41566	Leucylproline	Organic acids and derivatives	Carboxylic acids and derivatives	HMDB0011175	null	Isoleucylproline;Leucylproline;4-(1,1,3,3-Tetramethylbutyl)-phenol;delta-Methylionone;3-Methyl-4-(2,6,6-trimethyl-2-cyclohexen-1-yl)-3-buten-2-one;Methyl-delta-ionone;alpha-(p-(1,1,3,3-Tetramethylbutyl)phenyl)-omega-hydroxypoly(oxyethylene);1-(2,6,6-Trimethyl-2-cyclohexen-1-yl)-1-penten-3-one;alpha-Irone;Etaspirene;10-Isopropyl-2,7-dimethyl-1-oxaspiro[4.5]deca-3,6-diene;1-(2,6,6-Trimethyl-1-cyclo…	HMDB0011174;HMDB0011175;HMDB0013825;HMDB0031737;HMDB0031738;HMDB0032397;HMDB0032528;HMDB0035245;HMDB0035631;HMDB0036023;HMDB0036024;HMDB0038130;HMDB0061831;HMDB0133179;HMDB0014861;HMDB0014954;HMDB0015197	alpha-Irone;(+)-trans-alpha-Irone;4-Octylphenol;4-tert-Octylphenol;Mescaline;Isoproterenol;Metaproterenol;Methoxamine;L-Isoprenaline	C09690;C11350;C14132;C14205;C06546;C07056;C07144;C07513;C11703	Leucylproline	Leucylproline (MS2 HMDB0011175)
pos-M229T59	-0.66171	7.7099e-19	-3.3175	0.0014437	0.10937	-1.1187	229.154	0.988583	Isoleucylproline	Organic acids and derivatives	Carboxylic acids and derivatives	HMDB0011174	null	Isoleucylproline;Leucylproline;Methoxamine;Orciprenaline;Isoproterenol	HMDB0011174;HMDB0011175;HMDB0014861;HMDB0014954;HMDB0015197	Mescaline;Isoproterenol;Metaproterenol;Methoxamine;L-Isoprenaline	C06546;C07056;C07144;C07513;C11703	Isoleucylproline	Isoleucylproline (MS2 HMDB0011174)
pos-M1191T180	0.91254	5.5556e-10	3.62	0.00055319	0.066962	-0.29387	1190.69	2.9993	NA	Unknown	NA	NA	NA	NA	NA	NA	NA	NA	NA
neg-M594T177	0.90419	1.8519e-10	4.157	9.0013e-05	0.046024	1.2815	594.336	2.94523	NA	Unknown	NA	NA	NA	NA	NA	NA	NA	NA	NA
pos-M595T180	0.89347	-7.4074e-10	3.8436	0.00026409	0.05502	0.34587	595.349	3.00262	NA	Unknown	NA	NA	NA	L-Urobilin	HMDB0004159	13-Deoxytedanolide;L-Urobilin	C16861;C05793	L-Urobilin	L-Urobilin (MS1 HMDB0004159)
pos-M625T180	0.8802	1.8519e-10	3.6696	0.00047063	0.066962	-0.15427	625.359	2.9998	NA	Unknown	NA	NA	NA	NA	NA	Caribenolide_I	C20007	Caribenolide_I	Caribenolide_I (MS1 C20007)
pos-M597T180	0.8783	-5.5556e-11	3.7673	0.00034093	0.06088	0.12461	597.355	3.00583	NA	Unknown	NA	NA	NA	3-Benzoyloxy-6-oxo-12-ursen-28-oic acid;3-Benzoyloxy-11-oxo-12-ursen-28-oic acid	HMDB0032840;HMDB0032894	C-Curarine	C09144	3-Benzoyloxy-6-oxo-12-ursen-28-oic acid;3-Benzoyloxy-11-oxo-12-ursen-28-oic acid	3-Benzoyloxy-6-oxo-12-ursen-28-oic acid;3-Benzoyloxy-11-oxo-12-ursen-28-oic acid (MS1 HMDB0032840;HMDB0032894)
pos-M596T180	0.86724	-3.7037e-10	3.5206	0.00076228	0.079404	-0.57028	596.353	3.00188	NA	Unknown	NA	NA	NA	NA	NA	NA	NA	NA	NA
neg-M596T231	0.86328	-5.2684e-18	4.0567	0.00012767	0.046024	0.97726	596.351	3.84973	NA	Unknown	NA	NA	NA	NA	NA	Zizyphine_F	C10016	Zizyphine_F	Zizyphine_F (MS1 C10016)
pos-M597T235	0.86172	-1.8519e-10	3.5416	0.00071275	0.078578	-0.51242	597.364	3.91913	NA	Unknown	NA	NA	NA	L-Urobilinogen	HMDB0004157	C-Curarine;L-Urobilinogen	C09144;C05789	L-Urobilinogen	L-Urobilinogen (MS1 HMDB0004157)
pos-M299T180_1	0.85272	7.9669e-18	4.034	0.00013807	0.046024	0.90913	298.679	3.007	NA	Unknown	NA	NA	NA	NA	NA	NA	NA	NA	NA
pos-M598T235	0.84978	-1.8519e-10	3.6405	0.0005175	0.066962	-0.23628	598.367	3.91945	NA	Unknown	NA	NA	NA	Debenzoylzucchini factor B	HMDB0037102	NA	NA	Debenzoylzucchini factor B	Debenzoylzucchini factor B (MS1 HMDB0037102)
neg-M463T327	0.82907	5.5556e-10	3.4136	0.0010701	0.089175	-0.86195	463.377	5.44801	NA	Unknown	NA	NA	NA	NA	NA	NA	NA	NA	NA
pos-M626T180	0.82068	-1.4815e-09	3.7407	0.00037229	0.06237	0.048425	626.362	3.00378	NA	Unknown	NA	NA	NA	NA	NA	NA	NA	NA	NA
neg-M658T232	0.77738	-5.5556e-11	3.9042	0.00021523	0.053779	0.52336	658.343	3.86216	NA	Unknown	NA	NA	NA	Steviobioside	HMDB0036707	NA	NA	Steviobioside	Steviobioside (MS1 HMDB0036707)
pos-M595T219	0.77255	1.8519e-11	3.8631	0.00024738	0.053779	0.40256	595.349	3.64578	NA	Unknown	NA	NA	NA	L-Urobilin	HMDB0004159	13-Deoxytedanolide;L-Urobilin	C16861;C05793	L-Urobilin	L-Urobilin (MS1 HMDB0004159)
neg-M595T177	0.77151	1.8519e-11	4.035	0.0001376	0.046024	0.91207	595.338	2.95575	NA	Unknown	NA	NA	NA	NA	NA	NA	NA	NA	NA
neg-M656T176	0.7643	3.6783e-18	4.562	2.1051e-05	0.046024	2.5501	656.327	2.93755	NA	Unknown	NA	NA	NA	NA	NA	NA	NA	NA	NA
neg-M265T314	0.76312	-3.7037e-10	3.7392	0.00037422	0.06237	0.043948	265.216	5.23733	NA	Unknown	NA	NA	NA	Methyl 2E,4Z-hexadecadienoate;L-Palmitoylcarnitine	HMDB0031050;HMDB0000222	Hydroprene;L-Palmitoylcarnitine	C18862;C02990	Methyl 2E,4Z-hexadecadienoate;L-Palmitoylcarnitine	Methyl 2E,4Z-hexadecadienoate;L-Palmitoylcarnitine (MS1 HMDB0031050;HMDB0000222)
pos-M599T235	0.76153	1.8519e-10	3.5359	0.00072583	0.078578	-0.52808	599.37	3.92267	NA	Unknown	NA	NA	NA	NA	NA	NA	NA	NA	NA
pos-M613T200	0.75758	2.8912e-18	3.7223	0.00039567	0.063817	-0.0042688	613.358	3.33224	NA	Unknown	NA	NA	NA	NA	NA	NA	NA	NA	NA
neg-M611T216	0.74677	3.7037e-10	4.0657	0.00012374	0.046024	1.0045	611.342	3.60753	NA	Unknown	NA	NA	NA	NA	NA	NA	NA	NA	NA
pos-M425T472	0.74341	7.0674e-19	3.9501	0.00018416	0.051156	0.65874	425.34	7.86575	NA	Unknown	NA	NA	NA	Alpha-Tocotrienol;(22E,24R)-Stigmasta-4,22-diene-3,6-dione;24-Hydroxycholesterol;7a-Hydroxycholesterol;27-Hydroxycholesterol;Delta-Tocopherol;22b-Hydroxycholesterol;7b-Hydroxycholesterol;25-Hydroxycholesterol;20alpha-Hydroxycholesterol;7a-Hydroxy-5b-cholestan-3-one;(24R)-Cholest-5-ene-3-beta,24-diol ;4b-Hydroxycholesterol;(3beta,5alpha,6alpha)-Cholest-8-ene-3,6-diol;eta-Tocopherol;3-Hydroxy-1-phe…	HMDB0006327;HMDB0038656;HMDB0001419;HMDB0001496;HMDB0002103;HMDB0002902;HMDB0004035;HMDB0006119;HMDB0006247;HMDB0006283;HMDB0006892;HMDB0011643;HMDB0013643;HMDB0029320;HMDB0034254;HMDB0035681;HMDB0038959;HMDB0039868;HMDB0039869;HMDB0039870;HMDB0059592;HMDB0062328	alpha-Tocotrienol;4,4'-Methylenebis(2,6-di-tert-butylphenol);7alpha-Hydroxycholesterol;Cholesterol-5beta,6beta-epoxide;7alpha-Hydroxy-5beta-cholestan-3-one;20alpha-Hydroxycholesterol;22(R)-Hydroxycholesterol;Cerebrosterol;delta-Tocopherol;25-Hydroxycholesterol;Cholest-5-ene-3beta,26-diol;2-Methyl-6-phytylquinol;Cholesterol-5alpha,6alpha-epoxide;Cassaidine	C14153;C14287;C03594;C05418;C05451;C05500;C05502;C13550;C14151;C15519;C15610;C15882;C15992;C08669	Alpha-Tocotrienol;(22E,24R)-Stigmasta-4,22-diene-3,6-dione;24-Hydroxycholesterol;7a-Hydroxycholesterol;27-Hydroxycholesterol;Delta-Tocopherol;22b-Hydroxycholesterol;7b-Hydroxycholesterol;25-Hydroxycholesterol;20alpha-Hydroxycholesterol;7a-Hydroxy-5b-cholestan-3-one;(24R)-Cholest-5-ene-3-beta,24-diol ;4b-Hydroxycholesterol;(3beta,5alpha,6alpha)-Cholest-8-ene-3,6-diol;eta-Tocopherol;3-Hydroxy-1-phe…	Alpha-Tocotrienol;(22E,24R)-Stigmasta-4,22-diene-3,6-dione;24-Hydroxycholesterol;7a-Hydroxycholesterol;27-Hydroxycholesterol;Delta-Tocopherol;22b-Hydroxycholesterol;7b-Hydroxycholesterol;25-Hydroxycholesterol;20alpha-Hydroxycholesterol;7a-Hydroxy-5b-cholestan-3-one;(24R)-Cholest-5-ene-3-beta,24-diol ;4b-Hydroxycholesterol;(3beta,5alpha,6alpha)-Cholest-8-ene-3,6-diol;eta-Tocopherol;3-Hydroxy-1-phe…
pos-M1188T180	0.71725	-3.7037e-10	3.1892	0.0021354	0.12494	-1.4532	1187.67	3.00147	NA	Unknown	NA	NA	NA	NA	NA	NA	NA	NA	NA
pos-M314T188	0.70548	-5.5556e-10	3.93	0.00019722	0.0519	0.59924	314.16	3.13628	NA	Unknown	NA	NA	NA	Chavicol O-beta-glucopyranoside;Deoxynivalenol;Marasmal;Cyclocalopin A;Cyclocalopin C1;Cyclocalopin E;3-hydroxy-1-methyl-2,6-dioxo-4,5-diphenylpiperidin-1-ium	HMDB0041617;HMDB0036156;HMDB0036867;HMDB0039810;HMDB0039812;HMDB0039814;HMDB0134799	2-Methylaminoadenosine;Vomitoxin;Trimethylolpropane_triacrylate	C03218;C09747;C14537	Chavicol O-beta-glucopyranoside;Deoxynivalenol;Marasmal;Cyclocalopin A;Cyclocalopin C1;Cyclocalopin E;3-hydroxy-1-methyl-2,6-dioxo-4,5-diphenylpiperidin-1-ium	Chavicol O-beta-glucopyranoside;Deoxynivalenol;Marasmal;Cyclocalopin A;Cyclocalopin C1;Cyclocalopin E;3-hydroxy-1-methyl-2,6-dioxo-4,5-diphenylpiperidin-1-ium (MS1 HMDB0041617;HMDB0036156;HMDB0036867;HMDB0039810;HMDB0039812;HMDB0039814;HMDB0134799)
neg-M323T172	0.6855	3.7037e-11	3.7	0.00042587	0.064525	-0.067889	323.16	2.8655	NA	Unknown	NA	NA	NA	5-Amino-2,3-dihydro-6-(3-hydroxy-4-methoxy-1-oxobutyl)-2,2-dimethyl-4H-1-benzopyran-4-one	HMDB0038582	Convoline	C10855	5-Amino-2,3-dihydro-6-(3-hydroxy-4-methoxy-1-oxobutyl)-2,2-dimethyl-4H-1-benzopyran-4-one	5-Amino-2,3-dihydro-6-(3-hydroxy-4-methoxy-1-oxobutyl)-2,2-dimethyl-4H-1-benzopyran-4-one (MS1 HMDB0038582)
pos-M598T180	0.67798	3.7037e-10	3.1359	0.0025057	0.1392	-1.5893	598.357	2.99882	NA	Unknown	NA	NA	NA	NA	NA	5-O-beta-D-Mycaminosyltylonolide;Zizyphine_F	C12002;C10016	5-O-beta-D-Mycaminosyltylonolide;Zizyphine_F	5-O-beta-D-Mycaminosyltylonolide;Zizyphine_F (MS1 C12002;C10016)
pos-M727T235	0.67213	-7.4074e-10	3.446	0.00096622	0.084301	-0.77423	726.515	3.92148	NA	Unknown	NA	NA	NA	NA	NA	NA	NA	NA	NA
pos-M627T194	0.66917	5.5556e-10	3.6175	0.00055772	0.066962	-0.3009	627.337	3.2326	NA	Unknown	NA	NA	NA	NA	NA	NA	NA	NA	NA
pos-M444T191	0.66524	5.5556e-10	3.1035	0.0027594	0.14619	-1.6714	443.76	3.18458	NA	Unknown	NA	NA	NA	NA	NA	NA	NA	NA	NA
pos-M298T181	0.66461	1.8519e-10	3.5702	0.00064999	0.073862	-0.43297	298.177	3.0105	NA	Unknown	NA	NA	NA	L-Urobilin	HMDB0004159	13-Deoxytedanolide;L-Urobilin	C16861;C05793	L-Urobilin	L-Urobilin (MS1 HMDB0004159)
neg-M659T188	0.66242	-1.8519e-10	3.9502	0.00018409	0.051156	0.6591	659.326	3.13077	NA	Unknown	NA	NA	NA	Capsianoside I	HMDB0002318	NA	NA	Capsianoside I	Capsianoside I (MS1 HMDB0002318)
pos-M596T219	0.66133	-3.7037e-10	3.4567	0.00093422	0.084301	-0.74528	596.352	3.6495	NA	Unknown	NA	NA	NA	NA	NA	NA	NA	NA	NA
neg-M212T184	0.65858	1.028e-18	3.8266	0.00027962	0.055731	0.29634	212.129	3.06478	NA	Unknown	NA	NA	NA	2-nonenoylglycine;3-nonenoylglycine;4-nonenoylglycine;5-nonenoylglycine;6-nonenoylglycine;7-nonenoylglycine;8-nonenoylglycine;4-(3-hydroxybutyl)-2-methoxyphenol;2,6-Dimethoxy-4-propylphenol;Hexyl 2-furoate;Isobutyl 2-furanpropionate	HMDB0094807;HMDB0094808;HMDB0094809;HMDB0094810;HMDB0094811;HMDB0094812;HMDB0094813;HMDB0135672;HMDB0036226;HMDB0037725;HMDB0037734	N-Heptanoylhomoserine_lactone	C11844	2-nonenoylglycine;3-nonenoylglycine;4-nonenoylglycine;5-nonenoylglycine;6-nonenoylglycine;7-nonenoylglycine;8-nonenoylglycine;4-(3-hydroxybutyl)-2-methoxyphenol;2,6-Dimethoxy-4-propylphenol;Hexyl 2-furoate;Isobutyl 2-furanpropionate	2-nonenoylglycine;3-nonenoylglycine;4-nonenoylglycine;5-nonenoylglycine;6-nonenoylglycine;7-nonenoylglycine;8-nonenoylglycine;4-(3-hydroxybutyl)-2-methoxyphenol;2,6-Dimethoxy-4-propylphenol;Hexyl 2-furoate;Isobutyl 2-furanpropionate (MS1 HMDB0094807;HMDB0094808;HMDB0094809;HMDB0094810;HMDB0094811;HMDB0094812;HMDB0094813;HMDB0135672;HMDB0036226;HMDB0037725;HMDB0037734)
neg-M321T180	0.65383	-3.7037e-09	2.9656	0.0041301	0.16973	-2.0131	321.181	2.99972	NA	Unknown	NA	NA	NA	NA	NA	Cetraxate;(6S)-Hydroxyhyoscyamine;Porritoxin;Lunacridine;Anisodamine;Convolamine	C01564;C03325;C10613;C10710;C10842;C10854	Cetraxate;(6S)-Hydroxyhyoscyamine;Porritoxin;Lunacridine;Anisodamine;Convolamine	Cetraxate;(6S)-Hydroxyhyoscyamine;Porritoxin;Lunacridine;Anisodamine;Convolamine (MS1 C01564;C03325;C10613;C10710;C10842;C10854)
pos-M168T184	0.65168	-3.7037e-09	2.9643	0.004145	0.16973	-2.0162	168.101	3.06135	NA	Unknown	NA	NA	NA	1-(3-Pyridinyl)-1,4-butanediol;D-synephrine;3-Methoxytyramine;Phenylephrine;p-Synephrine;4-Methoxytyramine;Metaraminol;Ethinamate;4-(beta-Methylaminoethyl)catechol;Norpandamarilactonine A;2-(2-Furanyl)-3-piperidinol;Epinine;4-Hydroxynorephedrine;a-Methyldopamine;3'-carboxy-alpha-chromanol;3-ethenyl-5-methoxyphenol;3-(2-hydroxyphenyl)propanal;2-(3-hydroxyprop-1-en-1-yl)phenol;4-(prop-2-en-1-yl)ben…	HMDB0062266;HMDB0062811;HMDB0000022;HMDB0002182;HMDB0004826;HMDB0012162;HMDB0014748;HMDB0015165;HMDB0032020;HMDB0038869;HMDB0039837;HMDB0041888;HMDB0060592;HMDB0060807;HMDB0062349;HMDB0125532;HMDB0134026;HMDB0134027;HMDB0135239;HMDB0135276;HMDB0135277;HMDB0135278;HMDB0135279;HMDB0135280;HMDB0135281;HMDB0135644;HMDB0000764;HMDB0002097;HMDB0002222;HMDB0002237;HMDB0003654;HMDB0011743;HMDB0013744;HMD…	(-)-Sympatol;Synephrine;3-Methoxytyramine;Metaraminol;Phenylephrine;Epinine;Ethinamate;2,5-Dihydrophenylalanine;1-(3-Pyridinyl)-1,4-butanediol;Tolylacetate;4-Coumaryl_alcohol;Phenylpropanoate;p-Hydroxypropiophenone;Benzyl_acetate;4-Hydroxydihydrocinnamaldehyde;4-Vinylguaiacol;Phenyl_glycidyl_ether;(2E,4E,6E)-4-Methylocta-2,4,6-trienedial	C01869;C04548;C05587;C07146;C07441;C07453;C07832;C08273;C19582;C01963;C02646;C05629;C13342;C15513;C16706;C17883;C19291;C20697	1-(3-Pyridinyl)-1,4-butanediol;D-synephrine;3-Methoxytyramine;Phenylephrine;p-Synephrine;4-Methoxytyramine;Metaraminol;Ethinamate;4-(beta-Methylaminoethyl)catechol;Norpandamarilactonine A;2-(2-Furanyl)-3-piperidinol;Epinine;4-Hydroxynorephedrine;a-Methyldopamine;3'-carboxy-alpha-chromanol;3-ethenyl-5-methoxyphenol;3-(2-hydroxyphenyl)propanal;2-(3-hydroxyprop-1-en-1-yl)phenol;4-(prop-2-en-1-yl)ben…	1-(3-Pyridinyl)-1,4-butanediol;D-synephrine;3-Methoxytyramine;Phenylephrine;p-Synephrine;4-Methoxytyramine;Metaraminol;Ethinamate;4-(beta-Methylaminoethyl)catechol;Norpandamarilactonine A;2-(2-Furanyl)-3-piperidinol;Epinine;4-Hydroxynorephedrine;a-Methyldopamine;3'-carboxy-alpha-chromanol;3-ethenyl-5-methoxyphenol;3-(2-hydroxyphenyl)propanal;2-(3-hydroxyprop-1-en-1-yl)phenol;4-(prop-2-en-1-yl)ben…
neg-M611T195	0.64989	5.5556e-10	3.4794	0.0008693	0.082009	-0.68334	611.342	3.25137	NA	Unknown	NA	NA	NA	PIP(16:0/18:0);PIP(18:0/16:0)	HMDB0009923;HMDB0009946	NA	NA	PIP(16:0/18:0);PIP(18:0/16:0)	PIP(16:0/18:0);PIP(18:0/16:0) (MS1 HMDB0009923;HMDB0009946)
neg-M306T198	0.64629	-5.5556e-10	2.7858	0.0068668	0.21219	-2.4409	306.189	3.29701	NA	Unknown	NA	NA	NA	Benzatropine;Hydroxyterbinafine;1-Octen-3-yl glucoside	HMDB0014390;HMDB0060890;HMDB0032959	Benztropine	C06846	Benzatropine;Hydroxyterbinafine;1-Octen-3-yl glucoside	Benzatropine;Hydroxyterbinafine;1-Octen-3-yl glucoside (MS1 HMDB0014390;HMDB0060890;HMDB0032959)
pos-M308T204	0.64538	8.5933e-19	2.8378	0.0059403	0.19413	-2.3193	308.205	3.39502	NA	Unknown	NA	NA	NA	1-Octen-3-yl glucoside	HMDB0032959	NA	NA	1-Octen-3-yl glucoside	1-Octen-3-yl glucoside (MS1 HMDB0032959)
neg-M597T231	0.64304	-5.5556e-10	3.3409	0.0013428	0.1033	-1.0567	597.354	3.84473	NA	Unknown	NA	NA	NA	Sucrose monopalmitate	HMDB0039579	NA	NA	Sucrose monopalmitate	Sucrose monopalmitate (MS1 HMDB0039579)
neg-M623T176	0.64269	-3.7037e-10	3.6157	0.00056112	0.066962	-0.30615	623.342	2.94095	NA	Unknown	NA	NA	NA	NA	NA	Caribenolide_I	C20007	Caribenolide_I	Caribenolide_I (MS1 C20007)
pos-M307T204	0.63728	-5.5556e-10	2.6069	0.011157	0.26821	-2.8455	307.202	3.39898	NA	Unknown	NA	NA	NA	Retinal;11-cis-Retinaldehyde;9-cis-Retinal;13-cis-Retinal;Vitamin A2;delta6-Dehydroferruginol;Cyclohexaneundecanoic acid;(Z)-9-Heptadecenoic acid;2,4-Heptadecanedione;10Z-Heptadecenoic acid;7-Hexadecenoic acid, methyl ester;9Z-heptadecenoic acid;Donepezil metabolite M4;Hyoscyamine;Atropine;Dihydroferuperine	HMDB0001358;HMDB0002152;HMDB0006218;HMDB0006220;HMDB0013117;HMDB0035151;HMDB0030997;HMDB0031046;HMDB0040888;HMDB0060038;HMDB0061858;HMDB0062437;HMDB0013960;HMDB0014568;HMDB0014712;HMDB0040700	9-Chloro-10-hydroxyhexadecanoic_acid;Retinal;11-cis-Retinal;Lynestrenol;17,17-Dimethyl-18-norandrosta-4,13-dien-3-one;19-Norpregna-4,17(20)-dien-3-one;17-Methyl-18,19-dinor-17alpha-pregna-4,13-dien-3-one;3-Methoxyestra-1,3,5(10)-trien-16beta-ol;9-cis-Retinal;omega-Cyclohexylundecanoic_acid;9E-Heptadecenoic_acid;Atropine;L-Hyoscyamine;Mesembrine;Knightinol;Littorine;Lycoramine;cis-1,3,4,6,7,11b-He…	C13949;C00376;C02110;C13037;C14655;C15016;C15170;C15262;C16681;C12100;C16536;C01479;C02046;C09224;C10859;C10860;C12233;C14884;C14908;C15081	Retinal;11-cis-Retinaldehyde;9-cis-Retinal;13-cis-Retinal;Vitamin A2;delta6-Dehydroferruginol;Cyclohexaneundecanoic acid;(Z)-9-Heptadecenoic acid;2,4-Heptadecanedione;10Z-Heptadecenoic acid;7-Hexadecenoic acid, methyl ester;9Z-heptadecenoic acid;Donepezil metabolite M4;Hyoscyamine;Atropine;Dihydroferuperine	Retinal;11-cis-Retinaldehyde;9-cis-Retinal;13-cis-Retinal;Vitamin A2;delta6-Dehydroferruginol;Cyclohexaneundecanoic acid;(Z)-9-Heptadecenoic acid;2,4-Heptadecanedione;10Z-Heptadecenoic acid;7-Hexadecenoic acid, methyl ester;9Z-heptadecenoic acid;Donepezil metabolite M4;Hyoscyamine;Atropine;Dihydroferuperine (MS1 HMDB0001358;HMDB0002152;HMDB0006218;HMDB0006220;HMDB0013117;HMDB0035151;HMDB0030997;H…
pos-M412T439	0.63115	-5.5556e-10	2.5984	0.011414	0.27142	-2.8643	412.364	7.3108	NA	Unknown	NA	NA	NA	NA	NA	NA	NA	NA	NA
pos-M305T183	0.63074	-1.8519e-10	3.058	0.0031558	0.15469	-1.7853	305.186	3.04493	NA	Unknown	NA	NA	NA	Vitamin A2 aldehyde;Juvocimene 1;Methyl 2E,4Z-hexadecadienoate;Galantamine;Etodolac;Ritodrine;Piperanine;Feruperine;Nordihydrocodeine;Dihydromorphine;6alpha-Hydroxy-hydromorphone;6beta-Hydroxy-hydromorphone;Nordihydroisomorphine	HMDB0035695;HMDB0040643;HMDB0031050;HMDB0014812;HMDB0014887;HMDB0015005;HMDB0033874;HMDB0040699;HMDB0041956;HMDB0060548;HMDB0060796;HMDB0060798;HMDB0060854	Cadiamine;all-trans-Dehydroretinal;11-cis-Dehydroretinal;Hydroprene;Etodolac;Ritodrine;Galanthamine;Mesembrenone;Dihydromorphine;Zephyramine	C10756;C05918;C05919;C18862;C06991;C07239;C08526;C09223;C11782;C12195	Vitamin A2 aldehyde;Juvocimene 1;Methyl 2E,4Z-hexadecadienoate;Galantamine;Etodolac;Ritodrine;Piperanine;Feruperine;Nordihydrocodeine;Dihydromorphine;6alpha-Hydroxy-hydromorphone;6beta-Hydroxy-hydromorphone;Nordihydroisomorphine	Vitamin A2 aldehyde;Juvocimene 1;Methyl 2E,4Z-hexadecadienoate;Galantamine;Etodolac;Ritodrine;Piperanine;Feruperine;Nordihydrocodeine;Dihydromorphine;6alpha-Hydroxy-hydromorphone;6beta-Hydroxy-hydromorphone;Nordihydroisomorphine (MS1 HMDB0035695;HMDB0040643;HMDB0031050;HMDB0014812;HMDB0014887;HMDB0015005;HMDB0033874;HMDB0040699;HMDB0041956;HMDB0060548;HMDB0060796;HMDB0060798;HMDB0060854)
neg-M612T217	0.62802	3.7037e-10	3.7093	0.00041295	0.064524	-0.041258	612.345	3.60925	NA	Unknown	NA	NA	NA	NA	NA	NA	NA	NA	NA
neg-M596T177	0.61941	-5.5556e-10	3.8736	0.00023871	0.053779	0.43351	596.34	2.9449	NA	Unknown	NA	NA	NA	NA	NA	5-O-beta-D-Mycaminosyltylonolide;Zizyphine_F	C12002;C10016	5-O-beta-D-Mycaminosyltylonolide;Zizyphine_F	5-O-beta-D-Mycaminosyltylonolide;Zizyphine_F (MS1 C12002;C10016)
neg-M312T182	0.61862	3.1803e-18	3.5755	0.00063896	0.073862	-0.41822	312.145	3.0389	NA	Unknown	NA	NA	NA	Chavicol O-beta-glucopyranoside;Deoxynivalenol;Marasmal;Cyclocalopin A;Cyclocalopin C1;Cyclocalopin E;3-hydroxy-1-methyl-2,6-dioxo-4,5-diphenylpiperidin-1-ium;Notoginsenoside R10	HMDB0041617;HMDB0036156;HMDB0036867;HMDB0039810;HMDB0039812;HMDB0039814;HMDB0134799;HMDB0039051	2-Methylaminoadenosine;Vomitoxin;Trimethylolpropane_triacrylate	C03218;C09747;C14537	Chavicol O-beta-glucopyranoside;Deoxynivalenol;Marasmal;Cyclocalopin A;Cyclocalopin C1;Cyclocalopin E;3-hydroxy-1-methyl-2,6-dioxo-4,5-diphenylpiperidin-1-ium;Notoginsenoside R10	Chavicol O-beta-glucopyranoside;Deoxynivalenol;Marasmal;Cyclocalopin A;Cyclocalopin C1;Cyclocalopin E;3-hydroxy-1-methyl-2,6-dioxo-4,5-diphenylpiperidin-1-ium;Notoginsenoside R10 (MS1 HMDB0041617;HMDB0036156;HMDB0036867;HMDB0039810;HMDB0039812;HMDB0039814;HMDB0134799;HMDB0039051)
neg-M262T178	0.61769	3.7037e-10	3.303	0.0015095	0.11158	-1.1568	262.164	2.9692	NA	Unknown	NA	NA	NA	Hydroxyvalerylcarnitine;3-Hydroxydodecanedioic acid;Dibutyl malate;Nb-Arachidoyltryptamine	HMDB0013132;HMDB0000413;HMDB0031696;HMDB0040817	Axisothiocyanate_3;2-Deoxystreptidine	C17007;C02628	Hydroxyvalerylcarnitine;3-Hydroxydodecanedioic acid;Dibutyl malate;Nb-Arachidoyltryptamine	Hydroxyvalerylcarnitine;3-Hydroxydodecanedioic acid;Dibutyl malate;Nb-Arachidoyltryptamine (MS1 HMDB0013132;HMDB0000413;HMDB0031696;HMDB0040817)
pos-M612T175_2	0.60922	2.57e-18	3.0349	0.0033768	0.16075	-1.8427	612.348	2.91784	NA	Unknown	NA	NA	NA	NA	NA	NA	NA	NA	NA
pos-M409T449	0.60095	7.4074e-10	2.9175	0.0047408	0.1769	-2.1295	409.345	7.48058	NA	Unknown	NA	NA	NA	Cholesterol;5alpha-Cholestanone;Lathosterol;5a-Cholest-8-en-3b-ol;5beta-Cholestanone;Doristerol;5-beta-Cholestan-3-one;Cholesterol-ester-pool;1,24-Tetracosanediol	HMDB0000067;HMDB0000871;HMDB0001170;HMDB0006841;HMDB0011182;HMDB0029815;HMDB0059604;HMDB0062453;HMDB0030885	Cholesterol;Lathosterol;5beta-Cholestan-3-one;5alpha-Cholestan-3-one;5alpha-Cholest-8-en-3beta-ol;5,6beta-Epoxy-5beta-cholestane;5,6alpha-Epoxy-5alpha-cholestane;Allocholesterol;Furostan	C00187;C01189;C03091;C03238;C03845;C05417;C05423;C15337;C19663	Cholesterol;5alpha-Cholestanone;Lathosterol;5a-Cholest-8-en-3b-ol;5beta-Cholestanone;Doristerol;5-beta-Cholestan-3-one;Cholesterol-ester-pool;1,24-Tetracosanediol	Cholesterol;5alpha-Cholestanone;Lathosterol;5a-Cholest-8-en-3b-ol;5beta-Cholestanone;Doristerol;5-beta-Cholestan-3-one;Cholesterol-ester-pool;1,24-Tetracosanediol (MS1 HMDB0000067;HMDB0000871;HMDB0001170;HMDB0006841;HMDB0011182;HMDB0029815;HMDB0059604;HMDB0062453;HMDB0030885)
neg-M324T170_2	0.59613	5.429e-18	3.4461	0.00096587	0.084301	-0.77392	324.162	2.84054	NA	Unknown	NA	NA	NA	Simulenoline;(2E,4E,8E)-Piperamide-C9:3;N-[2-Ethoxy-2-(4-methoxyphenyl)ethyl]cinnamide;Huajiaosimuline;3-(5-hydroxy-2,2-dimethyl-2H-chromen-6-yl)-1-phenylpropan-1-one	HMDB0031997;HMDB0038644;HMDB0039633;HMDB0040369;HMDB0125856	Benalaxyl;Cycloxydim	C10929;C10913	Simulenoline;(2E,4E,8E)-Piperamide-C9:3;N-[2-Ethoxy-2-(4-methoxyphenyl)ethyl]cinnamide;Huajiaosimuline;3-(5-hydroxy-2,2-dimethyl-2H-chromen-6-yl)-1-phenylpropan-1-one	Simulenoline;(2E,4E,8E)-Piperamide-C9:3;N-[2-Ethoxy-2-(4-methoxyphenyl)ethyl]cinnamide;Huajiaosimuline;3-(5-hydroxy-2,2-dimethyl-2H-chromen-6-yl)-1-phenylpropan-1-one (MS1 HMDB0031997;HMDB0038644;HMDB0039633;HMDB0040369;HMDB0125856)
neg-M464T327	0.59364	-1.8519e-10	2.5867	0.011774	0.2738	-2.89	464.379	5.44632	NA	Unknown	NA	NA	NA	NA	NA	NA	NA	NA	NA
pos-M614T200	0.59352	-3.7037e-10	3.252	0.0017652	0.11714	-1.2907	614.363	3.33563	NA	Unknown	NA	NA	NA	LysoPC(22:2(13Z,16Z))	HMDB0010400	NA	NA	LysoPC(22:2(13Z,16Z))	LysoPC(22:2(13Z,16Z)) (MS1 HMDB0010400)
neg-M617T232	0.59165	-3.7037e-10	3.8714	0.00024056	0.053779	0.42683	617.328	3.87459	NA	Unknown	NA	NA	NA	Ganglioside GM3 (d18:1/9Z-18:1)	HMDB0004843	Minosaminomycin	C17969	Ganglioside GM3 (d18:1/9Z-18:1)	Ganglioside GM3 (d18:1/9Z-18:1) (MS1 HMDB0004843)
pos-M315T214	0.58	-1.1111e-09	3.092	0.0028548	0.14715	-1.7002	315.253	3.57325	NA	Unknown	NA	NA	NA	Octadecanedioic acid;9,10-DHOME;12,13-DHOME;(9xi,10xi,12xi)-9,10-Dihydroxy-12-octadecenoic acid;Dibutyl decanedioate	HMDB0000782;HMDB0004704;HMDB0004705;HMDB0031679;HMDB0041220	(9Z)-(7S,8S)-Dihydroxyoctadecenoic_acid;9,10-DHOME;12,13-DHOME;9,10-Epoxy-18-hydroxystearate;(8E,10S)-10-Hydroperoxyoctadeca-8-enoate	C07355;C14828;C14829;C19620;C20702	Octadecanedioic acid;9,10-DHOME;12,13-DHOME;(9xi,10xi,12xi)-9,10-Dihydroxy-12-octadecenoic acid;Dibutyl decanedioate	Octadecanedioic acid;9,10-DHOME;12,13-DHOME;(9xi,10xi,12xi)-9,10-Dihydroxy-12-octadecenoic acid;Dibutyl decanedioate (MS1 HMDB0000782;HMDB0004704;HMDB0004705;HMDB0031679;HMDB0041220)
pos-M323T184	0.57913	1.8519e-10	2.9213	0.0046897	0.1763	-2.1204	323.196	3.06237	NA	Unknown	NA	NA	NA	All-trans-retinoic acid;9-cis-Retinoic acid;13-cis-Retinoic acid;4-Oxoretinol;4-OH-Retinal;9,13-cis-Retinoate;Sugiol;ent-6,16-Kauradien-19-oic acid;Yucalexin B16;Yucalexin B7;Trilobinol;Metandienone;Dehydroabietic acid;Avocadyne;Muricatacin	HMDB0001852;HMDB0002369;HMDB0006219;HMDB0012329;HMDB0012788;HMDB0012874;HMDB0036564;HMDB0036697;HMDB0036710;HMDB0036711;HMDB0038702;HMDB0041925;HMDB0061925;HMDB0035473;HMDB0038685	Retinoate;13-cis-Retinoic_acid;Spruceanol;Dehydroabietic_acid;19-Norprogesterone;19-Nor-17alpha-pregn-5(10)-en-20-yne-3alpha,17beta-diol;17beta-Hydroxy-17-methylandrosta-4,9(11)-dien-3-one;17beta-Hydroxy-2-methylandrost-1,4-dien-3-one;A-Norpregn-3(5)-ene-2,20-dione;17beta-Hydroxy-7alpha-methylandrost-1,4-diene-3-one;17alpha-Methyl-17beta-hydroxyandrosta-4,6-dien-3-one;9-cis-Retinoic_acid;4-Oxoret…	C00777;C07058;C09188;C12078;C14489;C14652;C14684;C14925;C15263;C15307;C15353;C15493;C16683;C18195;C18196;C20428;C20429;C13792;C13946;C14996;C01564;C03325;C10613;C10710;C10842;C10854	All-trans-retinoic acid;9-cis-Retinoic acid;13-cis-Retinoic acid;4-Oxoretinol;4-OH-Retinal;9,13-cis-Retinoate;Sugiol;ent-6,16-Kauradien-19-oic acid;Yucalexin B16;Yucalexin B7;Trilobinol;Metandienone;Dehydroabietic acid;Avocadyne;Muricatacin	All-trans-retinoic acid;9-cis-Retinoic acid;13-cis-Retinoic acid;4-Oxoretinol;4-OH-Retinal;9,13-cis-Retinoate;Sugiol;ent-6,16-Kauradien-19-oic acid;Yucalexin B16;Yucalexin B7;Trilobinol;Metandienone;Dehydroabietic acid;Avocadyne;Muricatacin (MS1 HMDB0001852;HMDB0002369;HMDB0006219;HMDB0012329;HMDB0012788;HMDB0012874;HMDB0036564;HMDB0036697;HMDB0036710;HMDB0036711;HMDB0038702;HMDB0041925;HMDB00619…
pos-M333T214	0.57895	-3.7037e-10	2.9671	0.0041119	0.16973	-2.0094	333.263	3.57097	NA	Unknown	NA	NA	NA	9,10,13-Trihydroxystearic acid;Floionolic acid	HMDB0030935;HMDB0034295	9,10,18-Trihydroxystearate	C19621	9,10,13-Trihydroxystearic acid;Floionolic acid	9,10,13-Trihydroxystearic acid;Floionolic acid (MS1 HMDB0030935;HMDB0034295)
neg-M259T185	0.5778	-3.7037e-10	3.0924	0.0028513	0.14715	-1.6992	259.181	3.08403	NA	Unknown	NA	NA	NA	Ropinirole;Oxymetazoline;Chalciporone	HMDB0014413;HMDB0015070;HMDB0033526	Oxymetazoline;Ropinirole;Isobutylphendienamide;2-Heptyl-4(1H)-quinolone	C07363;C07564;C10944;C20643	Ropinirole;Oxymetazoline;Chalciporone	Ropinirole;Oxymetazoline;Chalciporone (MS1 HMDB0014413;HMDB0015070;HMDB0033526)
pos-M325T175	0.57596	-5.5556e-10	3.1429	0.0024539	0.13786	-1.5716	325.176	2.91094	NA	Unknown	NA	NA	NA	2-Hydroxyestradiol-3-methyl ether;2-Methoxyestradiol;19-Hydroxyandrost-4-ene-3,17-dione;19-Oxotestosterone;7a-Hydroxyandrost-4-ene-3,17-dione;11b-Hydroxyandrost-4-ene-3,17-dione;16a-Hydroxyandrost-4-ene-3,17-dione;4-Methoxy-17beta-estradiol;(2Z,8S,9Z)-2,9-Heptadecadiene-8-hydroxy-4,6-diyne-1-yl acetate;[8]-Dehydroshogaol;2-(3,7-Dimethyl-2,6-octadienyl)-4-hydroxy-6-methoxyacetophenone;Falcarindiol…	HMDB0000380;HMDB0000405;HMDB0003955;HMDB0003959;HMDB0006771;HMDB0006773;HMDB0006774;HMDB0012782;HMDB0031038;HMDB0033125;HMDB0034028;HMDB0034167;HMDB0036696;HMDB0039568;HMDB0040927;HMDB0041204;HMDB0000672;HMDB0041287;HMDB0059777;HMDB0038582	Testololactone;16alpha-Hydroxyandrost-4-ene-3,17-dione;11beta-Hydroxyandrost-4-ene-3,17-dione;19-Hydroxyandrost-4-ene-3,17-dione;19-Oxotestosterone;7alpha-Hydroxyandrost-4-ene-3,17-dione;2-Methoxy-17beta-estradiol;11-Keto-testosterone;5alpha-Androstane-3,11,17-trione;Bioallethrin;Epimestrol;7alpha,17beta-Dihydroxyandrosta-1,4-dien-3-one;6beta,19-Epoxy-17beta-hydroxyandrost-4-en-3-one;11alpha,17be…	C04676;C05140;C05284;C05290;C05295;C05296;C05302;C14256;C14269;C14337;C14593;C14907;C15072;C15103;C15216;C20693;C14987;C19615;C10855	2-Hydroxyestradiol-3-methyl ether;2-Methoxyestradiol;19-Hydroxyandrost-4-ene-3,17-dione;19-Oxotestosterone;7a-Hydroxyandrost-4-ene-3,17-dione;11b-Hydroxyandrost-4-ene-3,17-dione;16a-Hydroxyandrost-4-ene-3,17-dione;4-Methoxy-17beta-estradiol;(2Z,8S,9Z)-2,9-Heptadecadiene-8-hydroxy-4,6-diyne-1-yl acetate;[8]-Dehydroshogaol;2-(3,7-Dimethyl-2,6-octadienyl)-4-hydroxy-6-methoxyacetophenone;Falcarindiol…	2-Hydroxyestradiol-3-methyl ether;2-Methoxyestradiol;19-Hydroxyandrost-4-ene-3,17-dione;19-Oxotestosterone;7a-Hydroxyandrost-4-ene-3,17-dione;11b-Hydroxyandrost-4-ene-3,17-dione;16a-Hydroxyandrost-4-ene-3,17-dione;4-Methoxy-17beta-estradiol;(2Z,8S,9Z)-2,9-Heptadecadiene-8-hydroxy-4,6-diyne-1-yl acetate;[8]-Dehydroshogaol;2-(3,7-Dimethyl-2,6-octadienyl)-4-hydroxy-6-methoxyacetophenone;Falcarindiol…
neg-M320T185	0.57515	-1.8519e-11	3.2406	0.0018274	0.11714	-1.3202	320.168	3.08172	NA	Unknown	NA	NA	NA	Hericenone C;Hericenone F	HMDB0039138;HMDB0039593	NA	NA	Hericenone C;Hericenone F	Hericenone C;Hericenone F (MS1 HMDB0039138;HMDB0039593)
pos-M422T220	0.57342	1.8519e-11	2.9479	0.0043451	0.16973	-2.056	422.243	3.66014	NA	Unknown	NA	NA	NA	Flunarizine	HMDB0015589	Acetylleucyl-leucyl-norleucinal	C11306	Flunarizine	Flunarizine (MS1 HMDB0015589)
pos-M611T175_2	0.5718	5.5556e-10	2.5783	0.012036	0.27862	-2.9082	611.344	2.92165	NA	Unknown	NA	NA	NA	3'-N-Acetyl-4'-O-(14-methylpentadecanoyl)fusarochromanone	HMDB0038564	NA	NA	3'-N-Acetyl-4'-O-(14-methylpentadecanoyl)fusarochromanone	3'-N-Acetyl-4'-O-(14-methylpentadecanoyl)fusarochromanone (MS1 HMDB0038564)
neg-M279T172	0.5712	9.2593e-10	3.3808	0.0011859	0.095639	-0.95015	279.171	2.86631	NA	Unknown	NA	NA	NA	NA	NA	NA	NA	NA	NA
pos-M934T183	0.57105	3.7037e-10	3.0116	0.0036145	0.16532	-1.9003	933.531	3.05533	NA	Unknown	NA	NA	NA	NA	NA	Cephalostatin_1;Bacteriochlorophyll_a	C20060;C11242	Cephalostatin_1;Bacteriochlorophyll_a	Cephalostatin_1;Bacteriochlorophyll_a (MS1 C20060;C11242)
neg-M323T261	0.56669	-3.7037e-10	3.0844	0.0029195	0.14895	-1.7193	323.221	4.3525	NA	Unknown	NA	NA	NA	1-Acetoxy-2-hydroxy-16-heptadecyn-4-one	HMDB0031007	Decylubiquinol;Dihydromonacolin_L_acid	C15495;C20851	1-Acetoxy-2-hydroxy-16-heptadecyn-4-one	1-Acetoxy-2-hydroxy-16-heptadecyn-4-one (MS1 HMDB0031007)
neg-M322T180	0.56458	1.8519e-10	2.7025	0.0086299	0.23708	-2.6319	322.184	2.99972	NA	Unknown	NA	NA	NA	NA	NA	NA	NA	NA	NA
neg-M307T176	0.55921	5.5556e-11	3.0035	0.0037004	0.16532	-1.9202	307.165	2.93595	NA	Unknown	NA	NA	NA	8-Hydroxycarteolol;(S)-Edulinine	HMDB0060990;HMDB0030178	Ubenimex;C20915;Convolvine;Phyllalbine	C00732;C20915;C10856;C10863	8-Hydroxycarteolol;(S)-Edulinine	8-Hydroxycarteolol;(S)-Edulinine (MS1 HMDB0060990;HMDB0030178)
pos-M549T190	0.55909	1.8519e-10	2.4258	0.017857	0.31329	-3.2329	549.343	3.17255	NA	Unknown	NA	NA	NA	NA	NA	NA	NA	NA	NA
pos-M410T449	0.55498	3.7037e-10	3.1084	0.0027196	0.14619	-1.659	410.348	7.48475	NA	Unknown	NA	NA	NA	NA	NA	NA	NA	NA	NA
pos-M619T235	0.55214	-9.2593e-10	2.9714	0.0040617	0.16973	-1.999	619.344	3.92373	NA	Unknown	NA	NA	NA	L-Urobilinogen	HMDB0004157	Minosaminomycin;C-Curarine;L-Urobilinogen	C17969;C09144;C05789	L-Urobilinogen	L-Urobilinogen (MS1 HMDB0004157)
pos-M427T308	0.55167	-5.5556e-10	2.9641	0.0041483	0.16973	-2.0168	427.356	5.14083	NA	Unknown	NA	NA	NA	4alpha-Formyl-4beta-methyl-5alpha-cholesta-8,24-dien-3beta-ol;7-Oxostigmasterol;Momordenol;Stigmast-22-ene-3,6-dione;29-Norcycloartane-3,24-dione;(3beta,23E)-3-Hydroxy-27-norcycloart-23-en-25-one;Stigmast-4-ene-3,6-dione;(6beta,22E)-6-Hydroxystigmasta-4,22-dien-3-one;4ÃŽÂ±-formyl-4ÃŽÂ²-methyl-5ÃŽÂ±-cholesta-8,24-dien-3ÃŽÂ²-ol;3a,7a-Dihydroxy-5b-cholestane;5-Heneicosyl-1,3-benzenediol;Lepidiumterp…	HMDB0012167;HMDB0030015;HMDB0031080;HMDB0031931;HMDB0032084;HMDB0037382;HMDB0038063;HMDB0039425;HMDB0062387;HMDB0006893;HMDB0031035;HMDB0036844	5alpha-Cholestan-5alpha,6beta-diol;3alpha,7alpha-Dihydroxy-5beta-cholestane	C05424;C05452	4alpha-Formyl-4beta-methyl-5alpha-cholesta-8,24-dien-3beta-ol;7-Oxostigmasterol;Momordenol;Stigmast-22-ene-3,6-dione;29-Norcycloartane-3,24-dione;(3beta,23E)-3-Hydroxy-27-norcycloart-23-en-25-one;Stigmast-4-ene-3,6-dione;(6beta,22E)-6-Hydroxystigmasta-4,22-dien-3-one;4ÃŽÂ±-formyl-4ÃŽÂ²-methyl-5ÃŽÂ±-cholesta-8,24-dien-3ÃŽÂ²-ol;3a,7a-Dihydroxy-5b-cholestane;5-Heneicosyl-1,3-benzenediol;Lepidiumterp…	4alpha-Formyl-4beta-methyl-5alpha-cholesta-8,24-dien-3beta-ol;7-Oxostigmasterol;Momordenol;Stigmast-22-ene-3,6-dione;29-Norcycloartane-3,24-dione;(3beta,23E)-3-Hydroxy-27-norcycloart-23-en-25-one;Stigmast-4-ene-3,6-dione;(6beta,22E)-6-Hydroxystigmasta-4,22-dien-3-one;4ÃŽÂ±-formyl-4ÃŽÂ²-methyl-5ÃŽÂ±-cholesta-8,24-dien-3ÃŽÂ²-ol;3a,7a-Dihydroxy-5b-cholestane;5-Heneicosyl-1,3-benzenediol;Lepidiumterp…
pos-M609T187	0.55166	1.8519e-10	2.7854	0.0068749	0.21219	-2.4419	609.363	3.11248	NA	Unknown	NA	NA	NA	NA	NA	NA	NA	NA	NA
neg-M643T183	0.54861	-1.8519e-09	3.1948	0.0020995	0.12494	-1.4387	643.331	3.04268	NA	Unknown	NA	NA	NA	Capsianoside IV;Goshonoside F3;Dabigatran etexilate	HMDB0030736;HMDB0038376;HMDB0015641	NA	NA	Capsianoside IV;Goshonoside F3;Dabigatran etexilate	Capsianoside IV;Goshonoside F3;Dabigatran etexilate (MS1 HMDB0030736;HMDB0038376;HMDB0015641)
neg-M331T209	0.547	-3.7037e-10	2.8696	0.0054311	0.18858	-2.244	331.247	3.48165	NA	Unknown	NA	NA	NA	9,10,13-Trihydroxystearic acid;Floionolic acid	HMDB0030935;HMDB0034295	9,10,18-Trihydroxystearate	C19621	9,10,13-Trihydroxystearic acid;Floionolic acid	9,10,13-Trihydroxystearic acid;Floionolic acid (MS1 HMDB0030935;HMDB0034295)
pos-M424T278	0.54442	1.8519e-10	2.7557	0.0074626	0.22187	-2.5105	424.281	4.63137	NA	Unknown	NA	NA	NA	Pentadecanoylcarnitine;Nandrolone phenpropionate	HMDB0062517;HMDB0015119	Myxalamid_B;Nandrolone_phenpropionate	C12159;C08155	Pentadecanoylcarnitine;Nandrolone phenpropionate	Pentadecanoylcarnitine;Nandrolone phenpropionate (MS1 HMDB0062517;HMDB0015119)
neg-M338T180	0.53928	1.8519e-10	3.252	0.001765	0.11714	-1.2905	338.178	2.99193	NA	Unknown	NA	NA	NA	Dehydropipernonaline	HMDB0040811	Nalmefene;3-(2-Propenyloxy)estra-1,3,5(10)-triene-16,17-dione_16-oxime	C08027;C15014	Dehydropipernonaline	Dehydropipernonaline (MS1 HMDB0040811)
neg-M325T101	0.53061	-1.8519e-10	3.217	0.0019635	0.12272	-1.3816	325.04	1.67502	NA	Unknown	NA	NA	NA	{[4-(7-methoxy-2-oxo-2H-chromen-6-yl)but-3-en-2-yl]oxy}sulfonic acid;{[1-(7-hydroxy-2-oxo-2H-chromen-8-yl)-3-methylbut-3-en-2-yl]oxy}sulfonic acid;2-[(6-carboxy-3,4,5-trihydroxyoxan-2-yl)oxy]-3-hydroxybutanedioic acid;6-[(3-carboxy-2,3-dihydroxypropanoyl)oxy]-3,4,5-trihydroxyoxane-2-carboxylic acid;Lamivudine-monophosphate;2,8-bis-Trifluoromethyl-4-quinoline carboxylic acid;3-oxobrimonidine;Isoca…	HMDB0128974;HMDB0132710;HMDB0127956;HMDB0127957;HMDB0060641;HMDB0060726;HMDB0061102;HMDB0030721;HMDB0037408;HMDB0037430;HMDB0037533;HMDB0037928;HMDB0038469;HMDB0039507	Sciadopitysin;Carlinoside;Neocarlinoside	C10182;C10026;C10109	{[4-(7-methoxy-2-oxo-2H-chromen-6-yl)but-3-en-2-yl]oxy}sulfonic acid;{[1-(7-hydroxy-2-oxo-2H-chromen-8-yl)-3-methylbut-3-en-2-yl]oxy}sulfonic acid;2-[(6-carboxy-3,4,5-trihydroxyoxan-2-yl)oxy]-3-hydroxybutanedioic acid;6-[(3-carboxy-2,3-dihydroxypropanoyl)oxy]-3,4,5-trihydroxyoxane-2-carboxylic acid;Lamivudine-monophosphate;2,8-bis-Trifluoromethyl-4-quinoline carboxylic acid;3-oxobrimonidine;Isoca…	{[4-(7-methoxy-2-oxo-2H-chromen-6-yl)but-3-en-2-yl]oxy}sulfonic acid;{[1-(7-hydroxy-2-oxo-2H-chromen-8-yl)-3-methylbut-3-en-2-yl]oxy}sulfonic acid;2-[(6-carboxy-3,4,5-trihydroxyoxan-2-yl)oxy]-3-hydroxybutanedioic acid;6-[(3-carboxy-2,3-dihydroxypropanoyl)oxy]-3,4,5-trihydroxyoxane-2-carboxylic acid;Lamivudine-monophosphate;2,8-bis-Trifluoromethyl-4-quinoline carboxylic acid;3-oxobrimonidine;Isoca…
neg-M422T277	0.52877	-3.7037e-11	2.7496	0.0075879	0.22187	-2.5245	422.265	4.60863	NA	Unknown	NA	NA	NA	NA	NA	NA	NA	NA	NA
neg-M251T142	0.52818	4.2003e-18	2.9888	0.0038618	0.16973	-1.9563	251.079	2.36143	NA	Unknown	NA	NA	NA	Deoxyinosine;Nebularine	HMDB0000071;HMDB0029956	Nebularine;Deoxyinosine;N-D-Ribosylpurine;5'-Deoxyinosine	C01736;C05512;C15586;C21102	Deoxyinosine;Nebularine	Deoxyinosine;Nebularine (MS1 HMDB0000071;HMDB0029956)
pos-M569T370	0.52407	1.8519e-10	3.1871	0.002149	0.12494	-1.4586	569.382	6.17398	NA	Unknown	NA	NA	NA	33-Deoxy-33-hydroperoxyfurohyperforin;endo-1,4-beta-Xylanase	HMDB0038387;HMDB0040436	NA	NA	33-Deoxy-33-hydroperoxyfurohyperforin;endo-1,4-beta-Xylanase	33-Deoxy-33-hydroperoxyfurohyperforin;endo-1,4-beta-Xylanase (MS1 HMDB0038387;HMDB0040436)
pos-M409T469	0.52361	-1.8519e-11	2.9498	0.0043216	0.16973	-2.0514	409.345	7.81113	NA	Unknown	NA	NA	NA	Cholesterol;5alpha-Cholestanone;Lathosterol;5a-Cholest-8-en-3b-ol;5beta-Cholestanone;Doristerol;5-beta-Cholestan-3-one;Cholesterol-ester-pool;1,24-Tetracosanediol	HMDB0000067;HMDB0000871;HMDB0001170;HMDB0006841;HMDB0011182;HMDB0029815;HMDB0059604;HMDB0062453;HMDB0030885	Cholesterol;Lathosterol;5beta-Cholestan-3-one;5alpha-Cholestan-3-one;5alpha-Cholest-8-en-3beta-ol;5,6beta-Epoxy-5beta-cholestane;5,6alpha-Epoxy-5alpha-cholestane;Allocholesterol;Furostan	C00187;C01189;C03091;C03238;C03845;C05417;C05423;C15337;C19663	Cholesterol;5alpha-Cholestanone;Lathosterol;5a-Cholest-8-en-3b-ol;5beta-Cholestanone;Doristerol;5-beta-Cholestan-3-one;Cholesterol-ester-pool;1,24-Tetracosanediol	Cholesterol;5alpha-Cholestanone;Lathosterol;5a-Cholest-8-en-3b-ol;5beta-Cholestanone;Doristerol;5-beta-Cholestan-3-one;Cholesterol-ester-pool;1,24-Tetracosanediol (MS1 HMDB0000067;HMDB0000871;HMDB0001170;HMDB0006841;HMDB0011182;HMDB0029815;HMDB0059604;HMDB0062453;HMDB0030885)
neg-M292T137	0.52085	3.7037e-10	3.2878	0.001582	0.11237	-1.197	292.103	2.28727	NA	Unknown	NA	NA	NA	Galactosyl 4-hydroxyproline;4-Hydroxyproline galactoside;(3R)-3,4-Dihydroxy-3-(hydroxymethyl)butanenitrile 4-glucoside;N-Acetylmuramate;3,4,5-trihydroxy-6-[(3-methylbut-2-enoyl)oxy]oxane-2-carboxylic acid;3,4,5-trihydroxy-6-{[(2E)-2-methylbut-2-enoyl]oxy}oxane-2-carboxylic acid	HMDB0029353;HMDB0029354;HMDB0034085;HMDB0060493;HMDB0128920;HMDB0129102	N-Acetylmuramate;Ranunculin	C02713;C08512	Galactosyl 4-hydroxyproline;4-Hydroxyproline galactoside;(3R)-3,4-Dihydroxy-3-(hydroxymethyl)butanenitrile 4-glucoside;N-Acetylmuramate;3,4,5-trihydroxy-6-[(3-methylbut-2-enoyl)oxy]oxane-2-carboxylic acid;3,4,5-trihydroxy-6-{[(2E)-2-methylbut-2-enoyl]oxy}oxane-2-carboxylic acid	Galactosyl 4-hydroxyproline;4-Hydroxyproline galactoside;(3R)-3,4-Dihydroxy-3-(hydroxymethyl)butanenitrile 4-glucoside;N-Acetylmuramate;3,4,5-trihydroxy-6-[(3-methylbut-2-enoyl)oxy]oxane-2-carboxylic acid;3,4,5-trihydroxy-6-{[(2E)-2-methylbut-2-enoyl]oxy}oxane-2-carboxylic acid (MS1 HMDB0029353;HMDB0029354;HMDB0034085;HMDB0060493;HMDB0128920;HMDB0129102)
pos-M547T215	0.52004	3.7037e-10	2.9487	0.0043358	0.16973	-2.0542	547.327	3.58299	NA	Unknown	NA	NA	NA	NA	NA	Westiellamide	C15739	Westiellamide	Westiellamide (MS1 C15739)
pos-M340T184	0.51828	3.7037e-10	3.2408	0.0018266	0.11714	-1.3199	340.194	3.06935	NA	Unknown	NA	NA	NA	Dehydropipernonaline;Butyl (S)-3-hydroxybutyrate glucoside	HMDB0040811;HMDB0031694	Nalmefene;3-(2-Propenyloxy)estra-1,3,5(10)-triene-16,17-dione_16-oxime	C08027;C15014	Dehydropipernonaline;Butyl (S)-3-hydroxybutyrate glucoside	Dehydropipernonaline;Butyl (S)-3-hydroxybutyrate glucoside (MS1 HMDB0040811;HMDB0031694)
neg-M337T181	0.51443	-3.7037e-10	2.7426	0.007736	0.22488	-2.5406	337.175	3.00973	NA	Unknown	NA	NA	NA	PA(15:0/14:1(9Z))	HMDB0114813	6'-Dehydro-6'-oxoparomamine	C17583	PA(15:0/14:1(9Z))	PA(15:0/14:1(9Z)) (MS1 HMDB0114813)
neg-M108T101	0.514	1.8519e-10	3.2013	0.0020586	0.12494	-1.4219	108.021	1.68532	NA	Unknown	NA	NA	NA	NA	NA	NA	NA	NA	NA
neg-M759T178	0.51088	7.4074e-11	2.8758	0.0053368	0.18791	-2.2293	759.391	2.96658	NA	Unknown	NA	NA	NA	NA	NA	NA	NA	NA	NA
pos-M595T352	0.51019	-3.084e-18	2.913	0.0048023	0.17786	-2.1404	595.338	5.86423	NA	Unknown	NA	NA	NA	3beta,15alpha-Diacetoxylanosta-8,24-dien-26-oic acid	HMDB0036442	NA	NA	3beta,15alpha-Diacetoxylanosta-8,24-dien-26-oic acid	3beta,15alpha-Diacetoxylanosta-8,24-dien-26-oic acid (MS1 HMDB0036442)
pos-M294T138	0.50659	-1.8519e-11	3.0325	0.0034006	0.16075	-1.8487	294.119	2.30534	NA	Unknown	NA	NA	NA	Galactosyl 4-hydroxyproline;4-Hydroxyproline galactoside;(3R)-3,4-Dihydroxy-3-(hydroxymethyl)butanenitrile 4-glucoside;N-Acetylmuramate;Phenylalanyl-Glutamate;3,4,5-trihydroxy-6-[(3-methylbut-2-enoyl)oxy]oxane-2-carboxylic acid;3,4,5-trihydroxy-6-{[(2E)-2-methylbut-2-enoyl]oxy}oxane-2-carboxylic acid	HMDB0029353;HMDB0029354;HMDB0034085;HMDB0060493;HMDB0028994;HMDB0128920;HMDB0129102	N-Acetylmuramate;Ranunculin	C02713;C08512	Galactosyl 4-hydroxyproline;4-Hydroxyproline galactoside;(3R)-3,4-Dihydroxy-3-(hydroxymethyl)butanenitrile 4-glucoside;N-Acetylmuramate;Phenylalanyl-Glutamate;3,4,5-trihydroxy-6-[(3-methylbut-2-enoyl)oxy]oxane-2-carboxylic acid;3,4,5-trihydroxy-6-{[(2E)-2-methylbut-2-enoyl]oxy}oxane-2-carboxylic acid	Galactosyl 4-hydroxyproline;4-Hydroxyproline galactoside;(3R)-3,4-Dihydroxy-3-(hydroxymethyl)butanenitrile 4-glucoside;N-Acetylmuramate;Phenylalanyl-Glutamate;3,4,5-trihydroxy-6-[(3-methylbut-2-enoyl)oxy]oxane-2-carboxylic acid;3,4,5-trihydroxy-6-{[(2E)-2-methylbut-2-enoyl]oxy}oxane-2-carboxylic acid (MS1 HMDB0029353;HMDB0029354;HMDB0034085;HMDB0060493;HMDB0028994;HMDB0128920;HMDB0129102)
neg-M152T101	0.50286	-3.7037e-11	3.2178	0.0019583	0.12272	-1.3793	152.029	1.68623	NA	Unknown	NA	NA	NA	NA	NA	NA	NA	NA	NA
neg-M283T123	0.49851	1.8519e-11	2.5657	0.012441	0.28227	-2.9356	283.163	2.05135	NA	Unknown	NA	NA	NA	NA	NA	NA	NA	NA	NA
pos-M306T200	0.49788	-5.5556e-11	2.9494	0.0043272	0.16973	-2.0525	306.189	3.33401	NA	Unknown	NA	NA	NA	Arginyl-Asparagine;Asparaginyl-Arginine	HMDB0028704;HMDB0028725	NA	NA	Arginyl-Asparagine;Asparaginyl-Arginine	Arginyl-Asparagine;Asparaginyl-Arginine (MS1 HMDB0028704;HMDB0028725)
neg-M227T138	0.49403	2.7788e-18	2.8627	0.0055387	0.18968	-2.2605	227.068	2.30577	NA	Unknown	NA	NA	NA	Deoxyuridine;Pemirolast;2-{[(3,4-dihydroxyphenyl)(hydroxy)methylidene]amino}acetic acid;2-{[(2,4-dihydroxyphenyl)(hydroxy)methylidene]amino}acetic acid;2-{[(3,5-dihydroxyphenyl)(hydroxy)methylidene]amino}acetic acid;2-{[(2,3-dihydroxyphenyl)(hydroxy)methylidene]amino}acetic acid;Topaquinone;Betalamic acid;2,4-Dihydroxy-7-methoxy-2H-1,4-benzoxazin-3(4H)-one;Gentisuric acid	HMDB0000012;HMDB0015023;HMDB0124989;HMDB0126443;HMDB0126654;HMDB0134101;HMDB0011639;HMDB0029842;HMDB0034864;HMDB0059999	Deoxyuridine;DIMBOA;5-(2'-Formylethyl)-4,6-dihydroxypicolinate;Betalamic_acid	C00526;C04720;C05654;C08538	Deoxyuridine;Pemirolast;2-{[(3,4-dihydroxyphenyl)(hydroxy)methylidene]amino}acetic acid;2-{[(2,4-dihydroxyphenyl)(hydroxy)methylidene]amino}acetic acid;2-{[(3,5-dihydroxyphenyl)(hydroxy)methylidene]amino}acetic acid;2-{[(2,3-dihydroxyphenyl)(hydroxy)methylidene]amino}acetic acid;Topaquinone;Betalamic acid;2,4-Dihydroxy-7-methoxy-2H-1,4-benzoxazin-3(4H)-one;Gentisuric acid	Deoxyuridine;Pemirolast;2-{[(3,4-dihydroxyphenyl)(hydroxy)methylidene]amino}acetic acid;2-{[(2,4-dihydroxyphenyl)(hydroxy)methylidene]amino}acetic acid;2-{[(3,5-dihydroxyphenyl)(hydroxy)methylidene]amino}acetic acid;2-{[(2,3-dihydroxyphenyl)(hydroxy)methylidene]amino}acetic acid;Topaquinone;Betalamic acid;2,4-Dihydroxy-7-methoxy-2H-1,4-benzoxazin-3(4H)-one;Gentisuric acid (MS1 HMDB0000012;HMDB001…
neg-M308T174	0.49271	-1.8519e-10	2.7716	0.0071415	0.21773	-2.4737	308.168	2.90759	NA	Unknown	NA	NA	NA	Atherosperminine;Zanthosimuline	HMDB0030304;HMDB0040368	NA	NA	Atherosperminine;Zanthosimuline	Atherosperminine;Zanthosimuline (MS1 HMDB0030304;HMDB0040368)
neg-M612T195	0.49104	-7.9669e-18	2.7127	0.0083941	0.23636	-2.6088	612.346	3.24758	NA	Unknown	NA	NA	NA	NA	NA	NA	NA	NA	NA
pos-M294T63	0.49078	-3.2125e-19	3.2952	0.0015464	0.11206	-1.1775	294.118	1.04508	NA	Unknown	NA	NA	NA	Galactosyl 4-hydroxyproline;4-Hydroxyproline galactoside;(3R)-3,4-Dihydroxy-3-(hydroxymethyl)butanenitrile 4-glucoside;N-Acetylmuramate;Phenylalanyl-Glutamate;3,4,5-trihydroxy-6-[(3-methylbut-2-enoyl)oxy]oxane-2-carboxylic acid;3,4,5-trihydroxy-6-{[(2E)-2-methylbut-2-enoyl]oxy}oxane-2-carboxylic acid	HMDB0029353;HMDB0029354;HMDB0034085;HMDB0060493;HMDB0028994;HMDB0128920;HMDB0129102	N-Acetylmuramate;Ranunculin	C02713;C08512	Galactosyl 4-hydroxyproline;4-Hydroxyproline galactoside;(3R)-3,4-Dihydroxy-3-(hydroxymethyl)butanenitrile 4-glucoside;N-Acetylmuramate;Phenylalanyl-Glutamate;3,4,5-trihydroxy-6-[(3-methylbut-2-enoyl)oxy]oxane-2-carboxylic acid;3,4,5-trihydroxy-6-{[(2E)-2-methylbut-2-enoyl]oxy}oxane-2-carboxylic acid	Galactosyl 4-hydroxyproline;4-Hydroxyproline galactoside;(3R)-3,4-Dihydroxy-3-(hydroxymethyl)butanenitrile 4-glucoside;N-Acetylmuramate;Phenylalanyl-Glutamate;3,4,5-trihydroxy-6-[(3-methylbut-2-enoyl)oxy]oxane-2-carboxylic acid;3,4,5-trihydroxy-6-{[(2E)-2-methylbut-2-enoyl]oxy}oxane-2-carboxylic acid (MS1 HMDB0029353;HMDB0029354;HMDB0034085;HMDB0060493;HMDB0028994;HMDB0128920;HMDB0129102)
pos-M423T220	0.489	5.5556e-10	2.6362	0.01032	0.25809	-2.7807	423.246	3.65842	NA	Unknown	NA	NA	NA	NA	NA	Icacine	C08690	Icacine	Icacine (MS1 C08690)
pos-M887T192	0.48846	-3.9192e-18	2.6182	0.010829	0.26411	-2.8207	886.515	3.19405	NA	Unknown	NA	NA	NA	Lc3Cer	HMDB0062485	Dioscin;Desglucomusennin;Isoastragaloside_I;Astragaloside_I	C08897;C08940;C17793;C17797	Lc3Cer	Lc3Cer (MS1 HMDB0062485)
pos-M430T327	0.48835	-5.5556e-10	2.6605	0.0096688	0.25809	-2.7266	430.374	5.44425	NA	Unknown	NA	NA	NA	NA	NA	NA	NA	NA	NA
neg-M760T178	0.4872	1.8519e-11	2.8722	0.0053913	0.18851	-2.2378	760.396	2.96683	NA	Unknown	NA	NA	NA	NA	NA	NA	NA	NA	NA
pos-M152T52	0.48615	1.8519e-09	2.1747	0.033034	0.39704	-3.7313	151.625	0.862883	NA	Unknown	NA	NA	NA	NA	NA	NA	NA	NA	NA
neg-M479T191	0.4852	7.4074e-11	2.1851	0.032232	0.39022	-3.7116	479.264	3.19131	NA	Unknown	NA	NA	NA	NA	NA	NA	NA	NA	NA
pos-M410T469	0.48479	3.7037e-10	2.9442	0.0043923	0.17024	-2.0651	410.348	7.80873	NA	Unknown	NA	NA	NA	NA	NA	NA	NA	NA	NA
pos-M428T350	0.48354	-1.8519e-10	2.854	0.0056753	0.19045	-2.281	428.359	5.83761	NA	Unknown	NA	NA	NA	NA	NA	NA	NA	NA	NA
pos-M170T175	0.48318	-4.1601e-18	2.9479	0.0043451	0.16973	-2.056	170.117	2.92267	NA	Unknown	NA	NA	NA	Homoarecoline;3-ethyl-5-methoxyphenol;2-Isopropyl-1,4-benzenediol;3-(4-Hydroxyphenyl)-1-propanol;3-(5-Methyl-2-furanyl)butanal;2-Propenyl 2,4-hexadienoate;1-(2-Furanyl)-1-pentanone;4-(Ethoxymethyl)phenol;4-Ethyl-2-methoxyphenol;2,6,6-Trimethyl-2-cyclohexene-1,4-dione;2-(Ethoxymethyl)phenol;(Dimethoxymethyl)benzene;2-Isopropoxyphenol;3,5-Dimethoxytoluene	HMDB0038321;HMDB0125537;HMDB0032132;HMDB0032599;HMDB0036169;HMDB0036227;HMDB0039801;HMDB0039956;HMDB0040175;HMDB0040216;HMDB0040449;HMDB0041326;HMDB0041804;HMDB0059853	Piperidione;3-Isopropylcatechol	C17730;C01014	Homoarecoline;3-ethyl-5-methoxyphenol;2-Isopropyl-1,4-benzenediol;3-(4-Hydroxyphenyl)-1-propanol;3-(5-Methyl-2-furanyl)butanal;2-Propenyl 2,4-hexadienoate;1-(2-Furanyl)-1-pentanone;4-(Ethoxymethyl)phenol;4-Ethyl-2-methoxyphenol;2,6,6-Trimethyl-2-cyclohexene-1,4-dione;2-(Ethoxymethyl)phenol;(Dimethoxymethyl)benzene;2-Isopropoxyphenol;3,5-Dimethoxytoluene	Homoarecoline;3-ethyl-5-methoxyphenol;2-Isopropyl-1,4-benzenediol;3-(4-Hydroxyphenyl)-1-propanol;3-(5-Methyl-2-furanyl)butanal;2-Propenyl 2,4-hexadienoate;1-(2-Furanyl)-1-pentanone;4-(Ethoxymethyl)phenol;4-Ethyl-2-methoxyphenol;2,6,6-Trimethyl-2-cyclohexene-1,4-dione;2-(Ethoxymethyl)phenol;(Dimethoxymethyl)benzene;2-Isopropoxyphenol;3,5-Dimethoxytoluene (MS1 HMDB0038321;HMDB0125537;HMDB0032132;HM…
pos-M600T235	0.47963	-1.8519e-10	2.5326	0.013568	0.2831	-3.0072	600.372	3.91913	NA	Unknown	NA	NA	NA	NA	NA	NA	NA	NA	NA
pos-M443T191_1	0.47904	-5.5556e-10	2.5626	0.012545	0.28227	-2.9425	442.752	3.18368	NA	Unknown	NA	NA	NA	NA	NA	NA	NA	NA	NA
pos-M425T410	0.47812	5.5556e-11	2.9214	0.0046882	0.1763	-2.1201	425.34	6.83032	NA	Unknown	NA	NA	NA	Alpha-Tocotrienol;(22E,24R)-Stigmasta-4,22-diene-3,6-dione;24-Hydroxycholesterol;7a-Hydroxycholesterol;27-Hydroxycholesterol;Delta-Tocopherol;22b-Hydroxycholesterol;7b-Hydroxycholesterol;25-Hydroxycholesterol;20alpha-Hydroxycholesterol;7a-Hydroxy-5b-cholestan-3-one;(24R)-Cholest-5-ene-3-beta,24-diol ;4b-Hydroxycholesterol;(3beta,5alpha,6alpha)-Cholest-8-ene-3,6-diol;eta-Tocopherol;3-Hydroxy-1-phe…	HMDB0006327;HMDB0038656;HMDB0001419;HMDB0001496;HMDB0002103;HMDB0002902;HMDB0004035;HMDB0006119;HMDB0006247;HMDB0006283;HMDB0006892;HMDB0011643;HMDB0013643;HMDB0029320;HMDB0034254;HMDB0035681;HMDB0038959;HMDB0039868;HMDB0039869;HMDB0039870;HMDB0059592;HMDB0062328	alpha-Tocotrienol;4,4'-Methylenebis(2,6-di-tert-butylphenol);7alpha-Hydroxycholesterol;Cholesterol-5beta,6beta-epoxide;7alpha-Hydroxy-5beta-cholestan-3-one;20alpha-Hydroxycholesterol;22(R)-Hydroxycholesterol;Cerebrosterol;delta-Tocopherol;25-Hydroxycholesterol;Cholest-5-ene-3beta,26-diol;2-Methyl-6-phytylquinol;Cholesterol-5alpha,6alpha-epoxide;Cassaidine	C14153;C14287;C03594;C05418;C05451;C05500;C05502;C13550;C14151;C15519;C15610;C15882;C15992;C08669	Alpha-Tocotrienol;(22E,24R)-Stigmasta-4,22-diene-3,6-dione;24-Hydroxycholesterol;7a-Hydroxycholesterol;27-Hydroxycholesterol;Delta-Tocopherol;22b-Hydroxycholesterol;7b-Hydroxycholesterol;25-Hydroxycholesterol;20alpha-Hydroxycholesterol;7a-Hydroxy-5b-cholestan-3-one;(24R)-Cholest-5-ene-3-beta,24-diol ;4b-Hydroxycholesterol;(3beta,5alpha,6alpha)-Cholest-8-ene-3,6-diol;eta-Tocopherol;3-Hydroxy-1-phe…	Alpha-Tocotrienol;(22E,24R)-Stigmasta-4,22-diene-3,6-dione;24-Hydroxycholesterol;7a-Hydroxycholesterol;27-Hydroxycholesterol;Delta-Tocopherol;22b-Hydroxycholesterol;7b-Hydroxycholesterol;25-Hydroxycholesterol;20alpha-Hydroxycholesterol;7a-Hydroxy-5b-cholestan-3-one;(24R)-Cholest-5-ene-3-beta,24-diol ;4b-Hydroxycholesterol;(3beta,5alpha,6alpha)-Cholest-8-ene-3,6-diol;eta-Tocopherol;3-Hydroxy-1-phe…
neg-M125T138	0.47533	-4.2967e-18	2.458	0.016453	0.30023	-3.1658	125.036	2.30551	NA	Unknown	NA	NA	NA	Thymine;Imidazoleacetic acid;1H-Imidazole-1-acetic acid	HMDB0000262;HMDB0002024;HMDB0029736	Thymine;Imidazole-4-acetate	C00178;C02835	Thymine;Imidazoleacetic acid;1H-Imidazole-1-acetic acid	Thymine;Imidazoleacetic acid;1H-Imidazole-1-acetic acid (MS1 HMDB0000262;HMDB0002024;HMDB0029736)
pos-M724T178	0.47491	-3.7037e-10	2.9521	0.0042938	0.16973	-2.0459	724.389	2.97067	NA	Unknown	NA	NA	NA	NA	NA	Leucomycin_V	C13103	Leucomycin_V	Leucomycin_V (MS1 C13103)
pos-M305T200	0.4743	7.4074e-11	2.6387	0.010252	0.25809	-2.7752	305.186	3.33708	NA	Unknown	NA	NA	NA	Vitamin A2 aldehyde;Juvocimene 1;Methyl 2E,4Z-hexadecadienoate;Galantamine;Etodolac;Ritodrine;Piperanine;Feruperine;Nordihydrocodeine;Dihydromorphine;6alpha-Hydroxy-hydromorphone;6beta-Hydroxy-hydromorphone;Nordihydroisomorphine	HMDB0035695;HMDB0040643;HMDB0031050;HMDB0014812;HMDB0014887;HMDB0015005;HMDB0033874;HMDB0040699;HMDB0041956;HMDB0060548;HMDB0060796;HMDB0060798;HMDB0060854	Cadiamine;all-trans-Dehydroretinal;11-cis-Dehydroretinal;Hydroprene;Etodolac;Ritodrine;Galanthamine;Mesembrenone;Dihydromorphine;Zephyramine	C10756;C05918;C05919;C18862;C06991;C07239;C08526;C09223;C11782;C12195	Vitamin A2 aldehyde;Juvocimene 1;Methyl 2E,4Z-hexadecadienoate;Galantamine;Etodolac;Ritodrine;Piperanine;Feruperine;Nordihydrocodeine;Dihydromorphine;6alpha-Hydroxy-hydromorphone;6beta-Hydroxy-hydromorphone;Nordihydroisomorphine	Vitamin A2 aldehyde;Juvocimene 1;Methyl 2E,4Z-hexadecadienoate;Galantamine;Etodolac;Ritodrine;Piperanine;Feruperine;Nordihydrocodeine;Dihydromorphine;6alpha-Hydroxy-hydromorphone;6beta-Hydroxy-hydromorphone;Nordihydroisomorphine (MS1 HMDB0035695;HMDB0040643;HMDB0031050;HMDB0014812;HMDB0014887;HMDB0015005;HMDB0033874;HMDB0040699;HMDB0041956;HMDB0060548;HMDB0060796;HMDB0060798;HMDB0060854)
neg-M151T118	0.47315	-3.9834e-18	2.5225	0.013929	0.2831	-3.0288	151.027	1.97372	NA	Unknown	NA	NA	NA	Xanthine;Oxypurinol;6,8-Dihydroxypurine;L-2-Aminoethyl seryl phosphate	HMDB0000292;HMDB0000786;HMDB0001182;HMDB0031950	Xanthine;Alloxanthine;2-Oxo-10-methylthiodecanoic_acid;Chloromethiuron;L-Serine-phosphoethanolamine	C00385;C07599;C17232;C19026;C03872	Xanthine;Oxypurinol;6,8-Dihydroxypurine;L-2-Aminoethyl seryl phosphate	Xanthine;Oxypurinol;6,8-Dihydroxypurine;L-2-Aminoethyl seryl phosphate (MS1 HMDB0000292;HMDB0000786;HMDB0001182;HMDB0031950)
pos-M599T180	0.46786	3.7037e-10	3.011	0.0036209	0.16532	-1.9018	599.359	3.00122	NA	Unknown	NA	NA	NA	Sucrose monopalmitate;Collettiside I	HMDB0039579;HMDB0029310	Avermectin_A1a_aglycone;Diosgenin_3-O-beta-D-glucopyranoside	C11980;C20709	Sucrose monopalmitate;Collettiside I	Sucrose monopalmitate;Collettiside I (MS1 HMDB0039579;HMDB0029310)
pos-M594T181	0.46695	1.8519e-10	2.1837	0.032343	0.39061	-3.7144	594.464	3.01278	NA	Unknown	NA	NA	NA	NA	NA	NA	NA	NA	NA
pos-M427T480	0.46423	-1.8519e-10	2.1328	0.036452	0.40782	-3.81	427.355	7.99548	NA	Unknown	NA	NA	NA	4alpha-Formyl-4beta-methyl-5alpha-cholesta-8,24-dien-3beta-ol;7-Oxostigmasterol;Momordenol;Stigmast-22-ene-3,6-dione;29-Norcycloartane-3,24-dione;(3beta,23E)-3-Hydroxy-27-norcycloart-23-en-25-one;Stigmast-4-ene-3,6-dione;(6beta,22E)-6-Hydroxystigmasta-4,22-dien-3-one;4ÃŽÂ±-formyl-4ÃŽÂ²-methyl-5ÃŽÂ±-cholesta-8,24-dien-3ÃŽÂ²-ol;3a,7a-Dihydroxy-5b-cholestane;5-Heneicosyl-1,3-benzenediol;Lepidiumterp…	HMDB0012167;HMDB0030015;HMDB0031080;HMDB0031931;HMDB0032084;HMDB0037382;HMDB0038063;HMDB0039425;HMDB0062387;HMDB0006893;HMDB0031035;HMDB0036844	5alpha-Cholestan-5alpha,6beta-diol;3alpha,7alpha-Dihydroxy-5beta-cholestane	C05424;C05452	4alpha-Formyl-4beta-methyl-5alpha-cholesta-8,24-dien-3beta-ol;7-Oxostigmasterol;Momordenol;Stigmast-22-ene-3,6-dione;29-Norcycloartane-3,24-dione;(3beta,23E)-3-Hydroxy-27-norcycloart-23-en-25-one;Stigmast-4-ene-3,6-dione;(6beta,22E)-6-Hydroxystigmasta-4,22-dien-3-one;4ÃŽÂ±-formyl-4ÃŽÂ²-methyl-5ÃŽÂ±-cholesta-8,24-dien-3ÃŽÂ²-ol;3a,7a-Dihydroxy-5b-cholestane;5-Heneicosyl-1,3-benzenediol;Lepidiumterp…	4alpha-Formyl-4beta-methyl-5alpha-cholesta-8,24-dien-3beta-ol;7-Oxostigmasterol;Momordenol;Stigmast-22-ene-3,6-dione;29-Norcycloartane-3,24-dione;(3beta,23E)-3-Hydroxy-27-norcycloart-23-en-25-one;Stigmast-4-ene-3,6-dione;(6beta,22E)-6-Hydroxystigmasta-4,22-dien-3-one;4ÃŽÂ±-formyl-4ÃŽÂ²-methyl-5ÃŽÂ±-cholesta-8,24-dien-3ÃŽÂ²-ol;3a,7a-Dihydroxy-5b-cholestane;5-Heneicosyl-1,3-benzenediol;Lepidiumterp…
neg-M466T215	0.46403	1.8519e-11	2.656	0.0097867	0.25809	-2.7366	466.232	3.5761	NA	Unknown	NA	NA	NA	NA	NA	D-Phe-Pro-Arg-CH2Cl	C02828	D-Phe-Pro-Arg-CH2Cl	D-Phe-Pro-Arg-CH2Cl (MS1 C02828)
neg-M988T235	0.46365	1.8519e-10	2.5575	0.012714	0.28261	-2.9535	987.639	3.91675	NA	Unknown	NA	NA	NA	NA	NA	NA	NA	NA	NA
pos-M886T192	0.46224	-1.8519e-11	2.3204	0.02324	0.3506	-3.4478	885.511	3.19525	NA	Unknown	NA	NA	NA	PG(22:6(4Z,7Z,10Z,13Z,16Z,19Z)/20:2(11Z,14Z))	HMDB0116601	Psychotridine	C09233	PG(22:6(4Z,7Z,10Z,13Z,16Z,19Z)/20:2(11Z,14Z))	PG(22:6(4Z,7Z,10Z,13Z,16Z,19Z)/20:2(11Z,14Z)) (MS1 HMDB0116601)
pos-M428T308	0.46183	2.4415e-18	2.4725	0.015851	0.29796	-3.1353	428.36	5.14057	NA	Unknown	NA	NA	NA	NA	NA	NA	NA	NA	NA
neg-M420T215	0.46075	-1.8519e-10	2.4078	0.018692	0.31898	-3.2703	420.227	3.57528	NA	Unknown	NA	NA	NA	Pisumionoside;Flunarizine;PG(16:0/20:4(5Z,8Z,11Z,14Z));PG(16:1(9Z)/20:3(5Z,8Z,11Z));PG(16:1(9Z)/20:3(8Z,11Z,14Z));PG(18:1(11Z)/18:3(6Z,9Z,12Z));PG(18:1(11Z)/18:3(9Z,12Z,15Z));PG(18:1(9Z)/18:3(6Z,9Z,12Z));PG(18:1(9Z)/18:3(9Z,12Z,15Z));PG(18:2(9Z,12Z)/18:2(9Z,12Z));PG(18:3(6Z,9Z,12Z)/18:1(11Z));PG(18:3(6Z,9Z,12Z)/18:1(9Z));PG(18:3(9Z,12Z,15Z)/18:1(11Z));PG(18:3(9Z,12Z,15Z)/18:1(9Z));PG(20:4(5Z,8Z,1…	HMDB0039947;HMDB0015589;HMDB0010580;HMDB0010593;HMDB0010594;HMDB0010621;HMDB0010622;HMDB0010636;HMDB0010637;HMDB0010650;HMDB0010663;HMDB0010664;HMDB0010678;HMDB0010679;HMDB0116606	NA	NA	Pisumionoside;Flunarizine;PG(16:0/20:4(5Z,8Z,11Z,14Z));PG(16:1(9Z)/20:3(5Z,8Z,11Z));PG(16:1(9Z)/20:3(8Z,11Z,14Z));PG(18:1(11Z)/18:3(6Z,9Z,12Z));PG(18:1(11Z)/18:3(9Z,12Z,15Z));PG(18:1(9Z)/18:3(6Z,9Z,12Z));PG(18:1(9Z)/18:3(9Z,12Z,15Z));PG(18:2(9Z,12Z)/18:2(9Z,12Z));PG(18:3(6Z,9Z,12Z)/18:1(11Z));PG(18:3(6Z,9Z,12Z)/18:1(9Z));PG(18:3(9Z,12Z,15Z)/18:1(11Z));PG(18:3(9Z,12Z,15Z)/18:1(9Z));PG(20:4(5Z,8Z,1…	Pisumionoside;Flunarizine;PG(16:0/20:4(5Z,8Z,11Z,14Z));PG(16:1(9Z)/20:3(5Z,8Z,11Z));PG(16:1(9Z)/20:3(8Z,11Z,14Z));PG(18:1(11Z)/18:3(6Z,9Z,12Z));PG(18:1(11Z)/18:3(9Z,12Z,15Z));PG(18:1(9Z)/18:3(6Z,9Z,12Z));PG(18:1(9Z)/18:3(9Z,12Z,15Z));PG(18:2(9Z,12Z)/18:2(9Z,12Z));PG(18:3(6Z,9Z,12Z)/18:1(11Z));PG(18:3(6Z,9Z,12Z)/18:1(9Z));PG(18:3(9Z,12Z,15Z)/18:1(11Z));PG(18:3(9Z,12Z,15Z)/18:1(9Z));PG(20:4(5Z,8Z,1…
neg-M321T240	0.45719	9.2593e-10	2.4758	0.015718	0.29749	-3.1283	321.206	3.9991	NA	Unknown	NA	NA	NA	(S)-[8]-Gingerol	HMDB0033615	Rapanone;Decylubiquinone;[8]-Gingerol;Monacolin_L_acid	C10399;C15494;C17495;C20853	(S)-[8]-Gingerol	(S)-[8]-Gingerol (MS1 HMDB0033615)
pos-M620T339	0.45459	-1.8247e-17	2.0484	0.044273	0.44436	-3.9643	619.528	5.64803	NA	Unknown	NA	NA	NA	DG(14:1(9Z)/22:2(13Z,16Z)/0:0);DG(16:0/20:3(5Z,8Z,11Z)/0:0);DG(16:0/20:3(8Z,11Z,14Z)/0:0);DG(16:1(9Z)/20:2(11Z,14Z)/0:0);DG(18:0/18:3(6Z,9Z,12Z)/0:0);DG(18:0/18:3(9Z,12Z,15Z)/0:0);DG(18:1(11Z)/18:2(9Z,12Z)/0:0);DG(18:1(9Z)/18:2(9Z,12Z)/0:0);DG(18:2(9Z,12Z)/18:1(11Z)/0:0);DG(18:2(9Z,12Z)/18:1(9Z)/0:0);DG(18:3(6Z,9Z,12Z)/18:0/0:0);DG(18:3(9Z,12Z,15Z)/18:0/0:0);DG(20:2(11Z,14Z)/16:1(9Z)/0:0);DG(20:3…	HMDB0007059;HMDB0007110;HMDB0007111;HMDB0007138;HMDB0007162;HMDB0007163;HMDB0007190;HMDB0007219;HMDB0007246;HMDB0007247;HMDB0007274;HMDB0007303;HMDB0007418;HMDB0007446;HMDB0007475;HMDB0007647;HMDB0056019;HMDB0056025;HMDB0056049;HMDB0056056;HMDB0056147;HMDB0056165;HMDB0007020;HMDB0007100;HMDB0007156;HMDB0007356;HMDB0093790;HMDB0055956;HMDB0056010;HMDB0093015;HMDB0093016;HMDB0093123;HMDB0093124;HMD…	NA	NA	DG(14:1(9Z)/22:2(13Z,16Z)/0:0);DG(16:0/20:3(5Z,8Z,11Z)/0:0);DG(16:0/20:3(8Z,11Z,14Z)/0:0);DG(16:1(9Z)/20:2(11Z,14Z)/0:0);DG(18:0/18:3(6Z,9Z,12Z)/0:0);DG(18:0/18:3(9Z,12Z,15Z)/0:0);DG(18:1(11Z)/18:2(9Z,12Z)/0:0);DG(18:1(9Z)/18:2(9Z,12Z)/0:0);DG(18:2(9Z,12Z)/18:1(11Z)/0:0);DG(18:2(9Z,12Z)/18:1(9Z)/0:0);DG(18:3(6Z,9Z,12Z)/18:0/0:0);DG(18:3(9Z,12Z,15Z)/18:0/0:0);DG(20:2(11Z,14Z)/16:1(9Z)/0:0);DG(20:3…	DG(14:1(9Z)/22:2(13Z,16Z)/0:0);DG(16:0/20:3(5Z,8Z,11Z)/0:0);DG(16:0/20:3(8Z,11Z,14Z)/0:0);DG(16:1(9Z)/20:2(11Z,14Z)/0:0);DG(18:0/18:3(6Z,9Z,12Z)/0:0);DG(18:0/18:3(9Z,12Z,15Z)/0:0);DG(18:1(11Z)/18:2(9Z,12Z)/0:0);DG(18:1(9Z)/18:2(9Z,12Z)/0:0);DG(18:2(9Z,12Z)/18:1(11Z)/0:0);DG(18:2(9Z,12Z)/18:1(9Z)/0:0);DG(18:3(6Z,9Z,12Z)/18:0/0:0);DG(18:3(9Z,12Z,15Z)/18:0/0:0);DG(20:2(11Z,14Z)/16:1(9Z)/0:0);DG(20:3…
pos-M760T192	0.45417	-5.4612e-19	2.4854	0.015333	0.29374	-3.1079	760.426	3.1946	NA	Unknown	NA	NA	NA	PE-NMe(14:1(9Z)/20:5(5Z,8Z,11Z,14Z,17Z));PE-NMe(20:5(5Z,8Z,11Z,14Z,17Z)/14:1(9Z))	HMDB0113009;HMDB0113480	NA	NA	PE-NMe(14:1(9Z)/20:5(5Z,8Z,11Z,14Z,17Z));PE-NMe(20:5(5Z,8Z,11Z,14Z,17Z)/14:1(9Z))	PE-NMe(14:1(9Z)/20:5(5Z,8Z,11Z,14Z,17Z));PE-NMe(20:5(5Z,8Z,11Z,14Z,17Z)/14:1(9Z)) (MS1 HMDB0113009;HMDB0113480)
pos-M293T220	0.45358	-1.8519e-10	2.51	0.014391	0.28553	-3.0558	293.186	3.66077	NA	Unknown	NA	NA	NA	Carteolol;Hypogeic acid;Palmitoleic acid;Trans-Hexa-dec-2-enoic acid;Palmitelaidic acid;(E)-6-Hexadecenoic acid;5-Dodecyldihydro-2(3H)-furanone;15-Hexadecanolide;(Z)-5-Hexadecenoic acid;(E)-3-Hexadecenoic acid;(Z)-13-Hexadecenoic acid;(E)-11-Hexadecenoic acid;Citronellyl hexanoate;(Z)-14-Methyl-6-pentadecenoic acid;4,5-Dihydropiperlonguminine;4'-hydroxypropanolol	HMDB0014662;HMDB0002186;HMDB0003229;HMDB0010735;HMDB0012328;HMDB0031053;HMDB0031145;HMDB0031711;HMDB0032638;HMDB0033791;HMDB0035877;HMDB0037647;HMDB0038958;HMDB0041422;HMDB0041488;HMDB0060989	Carteolol;17beta-Methylestra-1,3,5(10)-trien-3-ol;17-Methyl-18-norandrosta-4,13(17)-dien-3-one;(9Z)-Hexadecenoic_acid;Homatropine;Annotine;Annotinine;Norhyoscyamine;Epinorlycoramine;Dihydro-beta-erythroidine	C06874;C15020;C15085;C08362;C07814;C09852;C09855;C10862;C12234;C13682	Carteolol;Hypogeic acid;Palmitoleic acid;Trans-Hexa-dec-2-enoic acid;Palmitelaidic acid;(E)-6-Hexadecenoic acid;5-Dodecyldihydro-2(3H)-furanone;15-Hexadecanolide;(Z)-5-Hexadecenoic acid;(E)-3-Hexadecenoic acid;(Z)-13-Hexadecenoic acid;(E)-11-Hexadecenoic acid;Citronellyl hexanoate;(Z)-14-Methyl-6-pentadecenoic acid;4,5-Dihydropiperlonguminine;4'-hydroxypropanolol	Carteolol;Hypogeic acid;Palmitoleic acid;Trans-Hexa-dec-2-enoic acid;Palmitelaidic acid;(E)-6-Hexadecenoic acid;5-Dodecyldihydro-2(3H)-furanone;15-Hexadecanolide;(Z)-5-Hexadecenoic acid;(E)-3-Hexadecenoic acid;(Z)-13-Hexadecenoic acid;(E)-11-Hexadecenoic acid;Citronellyl hexanoate;(Z)-14-Methyl-6-pentadecenoic acid;4,5-Dihydropiperlonguminine;4'-hydroxypropanolol (MS1 HMDB0014662;HMDB0002186;HMDB…
pos-M457T309	0.4524	-1.8519e-11	2.8402	0.0058995	0.19406	-2.3135	457.33	5.15507	NA	Unknown	NA	NA	NA	3a,7a-Dihydroxycoprostanic acid;3a,7a,12a-Trihydroxy-5b-cholestan-26-al;3alpha,7alpha,24(S)-trihydroxy-5beta-cholestan-27-al	HMDB0000359;HMDB0003533;HMDB0062208	Callystatin_A;3alpha,7alpha,12alpha-Trihydroxy-5beta-cholestan-26-al;3alpha,7alpha-Dihydroxy-5beta-cholestanate	C16891;C01301;C04554	3a,7a-Dihydroxycoprostanic acid;3a,7a,12a-Trihydroxy-5b-cholestan-26-al;3alpha,7alpha,24(S)-trihydroxy-5beta-cholestan-27-al	3a,7a-Dihydroxycoprostanic acid;3a,7a,12a-Trihydroxy-5b-cholestan-26-al;3alpha,7alpha,24(S)-trihydroxy-5beta-cholestan-27-al (MS1 HMDB0000359;HMDB0003533;HMDB0062208)
pos-M471T177	0.45168	-1.8519e-11	2.6487	0.0099795	0.25809	-2.7528	471.267	2.94639	NA	Unknown	NA	NA	NA	beta-Citraurin;3-Hydroxy-8'-apo-epsilon-caroten-8'-al	HMDB0035091;HMDB0036885	4,4'-Diaponeurosporenic_acid;beta-Citraurin	C16146;C20894	beta-Citraurin;3-Hydroxy-8'-apo-epsilon-caroten-8'-al	beta-Citraurin;3-Hydroxy-8'-apo-epsilon-caroten-8'-al (MS1 HMDB0035091;HMDB0036885)
pos-M302T51	0.45045	-1.8519e-10	2.0634	0.042785	0.44018	-3.9372	302.244	0.847617	NA	Unknown	NA	NA	NA	Linoleamide	HMDB0062656	NA	NA	Linoleamide	Linoleamide (MS1 HMDB0062656)
pos-M154T101	0.44915	2.072e-18	2.8141	0.0063474	0.20037	-2.375	154.043	1.68713	NA	Unknown	NA	NA	NA	NA	NA	NA	NA	NA	NA
neg-M470T183	0.44879	3.7037e-10	2.5036	0.01463	0.28796	-3.0693	470.228	3.05188	NA	Unknown	NA	NA	NA	Butyl (S)-3-hydroxybutyrate [arabinosyl-(1->6)-glucoside]	HMDB0039214	beta-Funaltrexamine	C18127	Butyl (S)-3-hydroxybutyrate [arabinosyl-(1->6)-glucoside]	Butyl (S)-3-hydroxybutyrate [arabinosyl-(1->6)-glucoside] (MS1 HMDB0039214)
neg-M478T191	0.44867	3.7037e-10	2.5145	0.014222	0.28331	-3.0461	478.248	3.17955	NA	Unknown	NA	NA	NA	6-Dehydrotestosterone glucuronide;PI(16:0/22:4(10Z,13Z,16Z,19Z));PI(16:0/22:4(7Z,10Z,13Z,16Z));PI(18:0/20:4(5Z,8Z,11Z,14Z));PI(18:0/20:4(8Z,11Z,14Z,17Z));PI(18:1(11Z)/20:3(5Z,8Z,11Z));PI(18:1(11Z)/20:3(8Z,11Z,14Z));PI(18:1(9Z)/20:3(5Z,8Z,11Z));PI(18:1(9Z)/20:3(8Z,11Z,14Z));PI(18:2(9Z,12Z)/20:2(11Z,14Z));PI(20:2(11Z,14Z)/18:2(9Z,12Z));PI(20:3(5Z,8Z,11Z)/18:1(11Z));PI(20:3(5Z,8Z,11Z)/18:1(9Z));PI(2…	HMDB0010337;HMDB0009793;HMDB0009794;HMDB0009815;HMDB0009816;HMDB0009830;HMDB0009831;HMDB0009842;HMDB0009843;HMDB0009853;HMDB0009877;HMDB0009881;HMDB0009882;HMDB0009888;HMDB0009889;HMDB0009894;HMDB0009900;HMDB0009912;HMDB0009914	Hydrocortisone_succinate	C12888	6-Dehydrotestosterone glucuronide;PI(16:0/22:4(10Z,13Z,16Z,19Z));PI(16:0/22:4(7Z,10Z,13Z,16Z));PI(18:0/20:4(5Z,8Z,11Z,14Z));PI(18:0/20:4(8Z,11Z,14Z,17Z));PI(18:1(11Z)/20:3(5Z,8Z,11Z));PI(18:1(11Z)/20:3(8Z,11Z,14Z));PI(18:1(9Z)/20:3(5Z,8Z,11Z));PI(18:1(9Z)/20:3(8Z,11Z,14Z));PI(18:2(9Z,12Z)/20:2(11Z,14Z));PI(20:2(11Z,14Z)/18:2(9Z,12Z));PI(20:3(5Z,8Z,11Z)/18:1(11Z));PI(20:3(5Z,8Z,11Z)/18:1(9Z));PI(2…	6-Dehydrotestosterone glucuronide;PI(16:0/22:4(10Z,13Z,16Z,19Z));PI(16:0/22:4(7Z,10Z,13Z,16Z));PI(18:0/20:4(5Z,8Z,11Z,14Z));PI(18:0/20:4(8Z,11Z,14Z,17Z));PI(18:1(11Z)/20:3(5Z,8Z,11Z));PI(18:1(11Z)/20:3(8Z,11Z,14Z));PI(18:1(9Z)/20:3(5Z,8Z,11Z));PI(18:1(9Z)/20:3(8Z,11Z,14Z));PI(18:2(9Z,12Z)/20:2(11Z,14Z));PI(20:2(11Z,14Z)/18:2(9Z,12Z));PI(20:3(5Z,8Z,11Z)/18:1(11Z));PI(20:3(5Z,8Z,11Z)/18:1(9Z));PI(2…
pos-M122T51	0.44716	-4.9793e-18	2.5525	0.012879	0.2831	-2.9642	122.07	0.8474	NA	Unknown	NA	NA	NA	NA	NA	2-Cyanopyridine;4-Cyanopyridine	C02221;C02234	2-Cyanopyridine;4-Cyanopyridine	2-Cyanopyridine;4-Cyanopyridine (MS1 C02221;C02234)
pos-M429T327	0.44665	1.8519e-10	2.458	0.016453	0.30023	-3.1658	429.371	5.45304	NA	Unknown	NA	NA	NA	Cholesteryl acetate;4alpha-Formyl-4beta-methyl-5alpha-cholesta-8-en-3beta-ol;4alpha-Hydroxymethyl-4beta-methyl-5alpha-cholesta-8,24-dien-3beta-ol;3-Hydroxystigmast-5-en-7-one;Mangiferdesmethylursanone;(6beta,24R)-6-Hydroxystigmast-4-en-3-one;Stigmastane-3,6-dione;(3alpha,5alpha,7alpha)-14-Methylergosta-9(11),24(28)-dien-3,7-diol;3-beta-Hydroxy-4-beta-methyl-5-alpha-cholest-7-ene-4-alpha-carbaldeh…	HMDB0003822;HMDB0012168;HMDB0012170;HMDB0034422;HMDB0036018;HMDB0039498;HMDB0039822;HMDB0041112;HMDB0059643;HMDB0062388;HMDB0062390;HMDB0035950	(24R,24(1)R)-Fucosterol_epoxide;3beta-Hydroxy-4beta-methyl-5alpha-cholest-7-ene-4alpha-carbaldehyde	C03910;C11509	Cholesteryl acetate;4alpha-Formyl-4beta-methyl-5alpha-cholesta-8-en-3beta-ol;4alpha-Hydroxymethyl-4beta-methyl-5alpha-cholesta-8,24-dien-3beta-ol;3-Hydroxystigmast-5-en-7-one;Mangiferdesmethylursanone;(6beta,24R)-6-Hydroxystigmast-4-en-3-one;Stigmastane-3,6-dione;(3alpha,5alpha,7alpha)-14-Methylergosta-9(11),24(28)-dien-3,7-diol;3-beta-Hydroxy-4-beta-methyl-5-alpha-cholest-7-ene-4-alpha-carbaldeh…	Cholesteryl acetate;4alpha-Formyl-4beta-methyl-5alpha-cholesta-8-en-3beta-ol;4alpha-Hydroxymethyl-4beta-methyl-5alpha-cholesta-8,24-dien-3beta-ol;3-Hydroxystigmast-5-en-7-one;Mangiferdesmethylursanone;(6beta,24R)-6-Hydroxystigmast-4-en-3-one;Stigmastane-3,6-dione;(3alpha,5alpha,7alpha)-14-Methylergosta-9(11),24(28)-dien-3,7-diol;3-beta-Hydroxy-4-beta-methyl-5-alpha-cholest-7-ene-4-alpha-carbaldeh…
pos-M629T197	0.44536	1.4777e-18	2.644	0.010107	0.25809	-2.7634	629.351	3.27514	NA	Unknown	NA	NA	NA	(3S,5R,6R,6'S)-6,7-Didehydro-5,6-dihydro-3,5,6'-trihydroxy-13,14,20-trinor-3'-oxo-beta,epsilon-caroten-19',11'-olide 3-acetate	HMDB0037793	NA	NA	(3S,5R,6R,6'S)-6,7-Didehydro-5,6-dihydro-3,5,6'-trihydroxy-13,14,20-trinor-3'-oxo-beta,epsilon-caroten-19',11'-olide 3-acetate	(3S,5R,6R,6'S)-6,7-Didehydro-5,6-dihydro-3,5,6'-trihydroxy-13,14,20-trinor-3'-oxo-beta,epsilon-caroten-19',11'-olide 3-acetate (MS1 HMDB0037793)
pos-M412T326	0.44364	1.8519e-10	2.5075	0.014485	0.28627	-3.0611	412.364	5.42583	NA	Unknown	NA	NA	NA	NA	NA	NA	NA	NA	NA
pos-M259T215	0.44302	1.8519e-10	2.3862	0.019733	0.32671	-3.3146	259.144	3.58667	NA	Unknown	NA	NA	NA	1,5,5,8-Tetramethyl-12-thiabicyclo[9.1.0]dodeca-3,7-diene;3,7,7,10-Tetramethyl-12-thiabicyclo[9.1.0]dodeca-3,7-diene;Mintsulfide	HMDB0036468;HMDB0036469;HMDB0038151	NA	NA	1,5,5,8-Tetramethyl-12-thiabicyclo[9.1.0]dodeca-3,7-diene;3,7,7,10-Tetramethyl-12-thiabicyclo[9.1.0]dodeca-3,7-diene;Mintsulfide	1,5,5,8-Tetramethyl-12-thiabicyclo[9.1.0]dodeca-3,7-diene;3,7,7,10-Tetramethyl-12-thiabicyclo[9.1.0]dodeca-3,7-diene;Mintsulfide (MS1 HMDB0036468;HMDB0036469;HMDB0038151)
pos-M550T190	0.44161	-3.7037e-10	2.0114	0.048138	0.45287	-4.0303	550.346	3.17328	NA	Unknown	NA	NA	NA	Daphniphylline	HMDB0030291	NA	NA	Daphniphylline	Daphniphylline (MS1 HMDB0030291)
pos-M883T191	0.43972	-2.1202e-18	2.4401	0.01722	0.30661	-3.2032	883.495	3.18432	NA	Unknown	NA	NA	NA	PG(22:6(4Z,7Z,10Z,13Z,16Z,19Z)/20:3(5Z,8Z,11Z));PG(22:6(4Z,7Z,10Z,13Z,16Z,19Z)/20:3(8Z,11Z,14Z));PG(20:4(5Z,8Z,11Z,14Z)/22:5(4Z,7Z,10Z,13Z,16Z));PG(20:4(5Z,8Z,11Z,14Z)/22:5(7Z,10Z,13Z,16Z,19Z));PG(22:5(7Z,10Z,13Z,16Z,19Z)/20:4(5Z,8Z,11Z,14Z));PG(22:5(4Z,7Z,10Z,13Z,16Z)/20:4(5Z,8Z,11Z,14Z))	HMDB0116602;HMDB0116603;HMDB0116611;HMDB0116612;HMDB0116626;HMDB0116744	Halstoctacosanolide_A	C15766	PG(22:6(4Z,7Z,10Z,13Z,16Z,19Z)/20:3(5Z,8Z,11Z));PG(22:6(4Z,7Z,10Z,13Z,16Z,19Z)/20:3(8Z,11Z,14Z));PG(20:4(5Z,8Z,11Z,14Z)/22:5(4Z,7Z,10Z,13Z,16Z));PG(20:4(5Z,8Z,11Z,14Z)/22:5(7Z,10Z,13Z,16Z,19Z));PG(22:5(7Z,10Z,13Z,16Z,19Z)/20:4(5Z,8Z,11Z,14Z));PG(22:5(4Z,7Z,10Z,13Z,16Z)/20:4(5Z,8Z,11Z,14Z))	PG(22:6(4Z,7Z,10Z,13Z,16Z,19Z)/20:3(5Z,8Z,11Z));PG(22:6(4Z,7Z,10Z,13Z,16Z,19Z)/20:3(8Z,11Z,14Z));PG(20:4(5Z,8Z,11Z,14Z)/22:5(4Z,7Z,10Z,13Z,16Z));PG(20:4(5Z,8Z,11Z,14Z)/22:5(7Z,10Z,13Z,16Z,19Z));PG(22:5(7Z,10Z,13Z,16Z,19Z)/20:4(5Z,8Z,11Z,14Z));PG(22:5(4Z,7Z,10Z,13Z,16Z)/20:4(5Z,8Z,11Z,14Z)) (MS1 HMDB0116602;HMDB0116603;HMDB0116611;HMDB0116612;HMDB0116626;HMDB0116744)
neg-M644T183	0.43957	-5.5556e-10	2.7657	0.0072588	0.21924	-2.4874	644.332	3.05065	NA	Unknown	NA	NA	NA	NA	NA	NA	NA	NA	NA
pos-M470T177	0.43654	5.5556e-10	2.4556	0.016554	0.30099	-3.1709	470.264	2.9454	NA	Unknown	NA	NA	NA	NA	NA	Hoechst_33342	C11189	Hoechst_33342	Hoechst_33342 (MS1 C11189)
neg-M525T182	0.43336	-8.8342e-20	2.4631	0.01624	0.30023	-3.1552	525.268	3.03258	NA	Unknown	NA	NA	NA	NA	NA	NA	NA	NA	NA
neg-M437T150	0.43281	-1.8519e-11	2.5433	0.013194	0.2831	-2.9841	437.212	2.49285	NA	Unknown	NA	NA	NA	Quinapril	HMDB0015019	Quinapril;Latrunculin_A	C07398;C16901	Quinapril	Quinapril (MS1 HMDB0015019)
pos-M420T180	0.43138	1.8519e-10	2.3636	0.020882	0.34232	-3.3607	420.227	3.00101	NA	Unknown	NA	NA	NA	Sphinganine 1-phosphate	HMDB0001383	Sphinganine_1-phosphate	C01120	Sphinganine 1-phosphate	Sphinganine 1-phosphate (MS1 HMDB0001383)
pos-M419T449	0.42767	-1.8519e-10	2.5314	0.01361	0.2831	-3.0098	419.35	7.48292	NA	Unknown	NA	NA	NA	7-a,25-Dihydroxycholesterol;7-a,27-Dihydroxycholesterol;20a,22b-Dihydroxycholesterol;17a,20a-Dihydroxycholesterol;7a,12a-Dihydroxy-5a-cholestan-3-one;7a,12a-Dihydroxy-5b-cholestan-3-one;3a,7a-Dihydroxy-5b-cholestan-26-al;(24R)-Cholest-5-ene-3-beta,7-alpha,24-triol ;(24S)-7alpha,24-Dihydroxycholesterol;7alpha,24-dihydroxy-5beta-cholestan-3-one;7alpha,26-dihydroxy-5beta-cholestan-3-one;(25R)-4beta,…	HMDB0006280;HMDB0006281;HMDB0006763;HMDB0006764;HMDB0006886;HMDB0006887;HMDB0006894;HMDB0011644;HMDB0060136;HMDB0062419;HMDB0062420;HMDB0062607;HMDB0062664;HMDB0062675;HMDB0061641	3alpha,7alpha-Dihydroxy-5beta-cholestan-26-al;7alpha,12alpha-Dihydroxy-5beta-cholestan-3-one;7alpha,12alpha-Dihydroxy-5alpha-cholestan-3-one;17alpha,20alpha-Dihydroxycholesterol;20alpha,22beta-Dihydroxycholesterol;7alpha,27-Dihydroxycholesterol;(24S)-Cholest-5-ene-3beta,7alpha,24-triol;Cholest-5-ene-3beta,7alpha,25-triol	C05445;C05453;C05458;C05499;C05501;C06341;C15518;C15520	7-a,25-Dihydroxycholesterol;7-a,27-Dihydroxycholesterol;20a,22b-Dihydroxycholesterol;17a,20a-Dihydroxycholesterol;7a,12a-Dihydroxy-5a-cholestan-3-one;7a,12a-Dihydroxy-5b-cholestan-3-one;3a,7a-Dihydroxy-5b-cholestan-26-al;(24R)-Cholest-5-ene-3-beta,7-alpha,24-triol ;(24S)-7alpha,24-Dihydroxycholesterol;7alpha,24-dihydroxy-5beta-cholestan-3-one;7alpha,26-dihydroxy-5beta-cholestan-3-one;(25R)-4beta,…	7-a,25-Dihydroxycholesterol;7-a,27-Dihydroxycholesterol;20a,22b-Dihydroxycholesterol;17a,20a-Dihydroxycholesterol;7a,12a-Dihydroxy-5a-cholestan-3-one;7a,12a-Dihydroxy-5b-cholestan-3-one;3a,7a-Dihydroxy-5b-cholestan-26-al;(24R)-Cholest-5-ene-3-beta,7-alpha,24-triol ;(24S)-7alpha,24-Dihydroxycholesterol;7alpha,24-dihydroxy-5beta-cholestan-3-one;7alpha,26-dihydroxy-5beta-cholestan-3-one;(25R)-4beta,…
pos-M391T187	0.4262	-5.5556e-11	2.8127	0.0063718	0.20037	-2.3782	391.138	3.12199	NA	Unknown	NA	NA	NA	trans-Piceid;3,4,5-trihydroxy-6-(2-hydroxy-1,2-diphenylethoxy)oxane-2-carboxylic acid;(Z)-Resveratrol 4'-glucoside;cis-Piceid;(E)-2-Glucosyl-3,4',5-trihydroxystilbene;3,4,5-trihydroxy-6-[4-(4-methyl-3-oxopentyl)phenoxy]oxane-2-carboxylic acid;3,4,5-trihydroxy-6-{[(1E)-1-(4-methoxyphenyl)pent-1-en-3-yl]oxy}oxane-2-carboxylic acid;4-Hydroxy-3-prenylbenzoic acid glucoside;Methyl (R)-9-hydroxy-10-und…	HMDB0030564;HMDB0135201;HMDB0030565;HMDB0031422;HMDB0036294;HMDB0132962;HMDB0132997;HMDB0039891;HMDB0040895;HMDB0030389;HMDB0030390;HMDB0029710;HMDB0015547	Piceid;Populin;Chlorpheniramine_maleate;Dexchlorpheniramine_maleate;Geissoschizine;Ajmalicine;Akuammidine;Vobasine;19-Hydroxytabersonine;16-Hydroxytabersonine;Lochnericine;Tetrahydroalstonine;19-epi-Ajmalicine;1,2-Dihydrovomilenine;3-Allyloxyestra-1,3,5(10),7-tetraene-16,17-dione_dioxime;Raucaffrinoline;DIMBOA-glucoside;(2R)-2-beta-D-Glucopyranosyloxy-4-hydroxy-7-methoxy-(2H)-1,4-benzoxazin-3(4H)…	C10275;C10823;C07780;C07783;C02151;C09024;C09026;C09253;C11642;C11643;C11676;C11682;C11683;C11808;C15086;C19931;C04831;C15768;C21135	trans-Piceid;3,4,5-trihydroxy-6-(2-hydroxy-1,2-diphenylethoxy)oxane-2-carboxylic acid;(Z)-Resveratrol 4'-glucoside;cis-Piceid;(E)-2-Glucosyl-3,4',5-trihydroxystilbene;3,4,5-trihydroxy-6-[4-(4-methyl-3-oxopentyl)phenoxy]oxane-2-carboxylic acid;3,4,5-trihydroxy-6-{[(1E)-1-(4-methoxyphenyl)pent-1-en-3-yl]oxy}oxane-2-carboxylic acid;4-Hydroxy-3-prenylbenzoic acid glucoside;Methyl (R)-9-hydroxy-10-und…	trans-Piceid;3,4,5-trihydroxy-6-(2-hydroxy-1,2-diphenylethoxy)oxane-2-carboxylic acid;(Z)-Resveratrol 4'-glucoside;cis-Piceid;(E)-2-Glucosyl-3,4',5-trihydroxystilbene;3,4,5-trihydroxy-6-[4-(4-methyl-3-oxopentyl)phenoxy]oxane-2-carboxylic acid;3,4,5-trihydroxy-6-{[(1E)-1-(4-methoxyphenyl)pent-1-en-3-yl]oxy}oxane-2-carboxylic acid;4-Hydroxy-3-prenylbenzoic acid glucoside;Methyl (R)-9-hydroxy-10-und…
neg-M635T170	0.426	3.3088e-18	2.274	0.02604	0.3618	-3.5399	635.304	2.8299	NA	Unknown	NA	NA	NA	NA	NA	NA	NA	NA	NA
neg-M423T277	0.42564	3.7037e-11	2.6328	0.010415	0.25908	-2.7883	423.27	4.62097	NA	Unknown	NA	NA	NA	Geranylgeranylcysteine	HMDB0011678	NA	NA	Geranylgeranylcysteine	Geranylgeranylcysteine (MS1 HMDB0011678)
pos-M393T439	0.42541	-1.2963e-09	2.2059	0.030677	0.37781	-3.672	393.35	7.31545	NA	Unknown	NA	NA	NA	4,4-Dimethylcholesta-8,14,24-trienol;5-Dehydroavenasterol;Delta 8,14 -Sterol;28-Norcyclomusalenone;(4alpha,5alpha)-4,14-Dimethyl-9,19-cyclocholest-20-en-3-one;Corbisterol;22-Dehydroclerosterol;(3beta,5alpha,22E,24S)-Stigmasta-7,22,25-trien-3-ol;(3beta,22E,24R)-23-Methylergosta-5,7,22-trien-3-ol;Stigmasta-4,6-dien-3-one	HMDB0001023;HMDB0006852;HMDB0006928;HMDB0032882;HMDB0033810;HMDB0033825;HMDB0034078;HMDB0034196;HMDB0036312;HMDB0039196	4,4-Dimethyl-5alpha-cholesta-8,14,24-trien-3beta-ol;4alpha-Methyl-5alpha-ergosta-8,14,24(28)-trien-3beta-ol;5-Dehydroavenasterol	C11455;C11508;C15783	4,4-Dimethylcholesta-8,14,24-trienol;5-Dehydroavenasterol;Delta 8,14 -Sterol;28-Norcyclomusalenone;(4alpha,5alpha)-4,14-Dimethyl-9,19-cyclocholest-20-en-3-one;Corbisterol;22-Dehydroclerosterol;(3beta,5alpha,22E,24S)-Stigmasta-7,22,25-trien-3-ol;(3beta,22E,24R)-23-Methylergosta-5,7,22-trien-3-ol;Stigmasta-4,6-dien-3-one	4,4-Dimethylcholesta-8,14,24-trienol;5-Dehydroavenasterol;Delta 8,14 -Sterol;28-Norcyclomusalenone;(4alpha,5alpha)-4,14-Dimethyl-9,19-cyclocholest-20-en-3-one;Corbisterol;22-Dehydroclerosterol;(3beta,5alpha,22E,24S)-Stigmasta-7,22,25-trien-3-ol;(3beta,22E,24R)-23-Methylergosta-5,7,22-trien-3-ol;Stigmasta-4,6-dien-3-one (MS1 HMDB0001023;HMDB0006852;HMDB0006928;HMDB0032882;HMDB0033810;HMDB0033825;H…
pos-M297T214	0.42383	-1.8519e-10	2.5189	0.01406	0.28331	-3.0366	297.242	3.57033	NA	Unknown	NA	NA	NA	13S-hydroxyoctadecadienoic acid;Alpha-dimorphecolic acid;9,10-Epoxyoctadecenoic acid;12,13-EpOME;9-HODE;(Z)-13-Oxo-9-octadecenoic acid;Avenoleic acid;12-Hydroxy-8,10-octadecadienoic acid;13-HODE;(10E,12Z)-9-HODE;(9Z,Ã¢â‚¬â€¹11E)-13-HODE	HMDB0004667;HMDB0004670;HMDB0004701;HMDB0004702;HMDB0010223;HMDB0029796;HMDB0029978;HMDB0029998;HMDB0061708;HMDB0062652;HMDB0112194	(9Z,12Z)-(8R)-Hydroxyoctadeca-9,12-dienoic_acid;Vernolic_acid;13(S)-HODE;9(S)-HODE;9(10)-EpOME;12(13)-EpOME;18-Oxooleate	C08318;C08368;C14762;C14767;C14825;C14826;C19617	13S-hydroxyoctadecadienoic acid;Alpha-dimorphecolic acid;9,10-Epoxyoctadecenoic acid;12,13-EpOME;9-HODE;(Z)-13-Oxo-9-octadecenoic acid;Avenoleic acid;12-Hydroxy-8,10-octadecadienoic acid;13-HODE;(10E,12Z)-9-HODE;(9Z,Ã¢â‚¬â€¹11E)-13-HODE	13S-hydroxyoctadecadienoic acid;Alpha-dimorphecolic acid;9,10-Epoxyoctadecenoic acid;12,13-EpOME;9-HODE;(Z)-13-Oxo-9-octadecenoic acid;Avenoleic acid;12-Hydroxy-8,10-octadecadienoic acid;13-HODE;(10E,12Z)-9-HODE;(9Z,Ã¢â‚¬â€¹11E)-13-HODE (MS1 HMDB0004667;HMDB0004670;HMDB0004701;HMDB0004702;HMDB0010223;HMDB0029796;HMDB0029978;HMDB0029998;HMDB0061708;HMDB0062652;HMDB0112194)
pos-M293T235	0.42371	1.8519e-10	2.5697	0.012311	0.28227	-2.9269	293.185	3.91564	NA	Unknown	NA	NA	NA	Carteolol;Hypogeic acid;Palmitoleic acid;Trans-Hexa-dec-2-enoic acid;Palmitelaidic acid;(E)-6-Hexadecenoic acid;5-Dodecyldihydro-2(3H)-furanone;15-Hexadecanolide;(Z)-5-Hexadecenoic acid;(E)-3-Hexadecenoic acid;(Z)-13-Hexadecenoic acid;(E)-11-Hexadecenoic acid;Citronellyl hexanoate;(Z)-14-Methyl-6-pentadecenoic acid;4,5-Dihydropiperlonguminine;4'-hydroxypropanolol	HMDB0014662;HMDB0002186;HMDB0003229;HMDB0010735;HMDB0012328;HMDB0031053;HMDB0031145;HMDB0031711;HMDB0032638;HMDB0033791;HMDB0035877;HMDB0037647;HMDB0038958;HMDB0041422;HMDB0041488;HMDB0060989	Carteolol;17beta-Methylestra-1,3,5(10)-trien-3-ol;17-Methyl-18-norandrosta-4,13(17)-dien-3-one;(9Z)-Hexadecenoic_acid;Homatropine;Annotine;Annotinine;Norhyoscyamine;Epinorlycoramine;Dihydro-beta-erythroidine	C06874;C15020;C15085;C08362;C07814;C09852;C09855;C10862;C12234;C13682	Carteolol;Hypogeic acid;Palmitoleic acid;Trans-Hexa-dec-2-enoic acid;Palmitelaidic acid;(E)-6-Hexadecenoic acid;5-Dodecyldihydro-2(3H)-furanone;15-Hexadecanolide;(Z)-5-Hexadecenoic acid;(E)-3-Hexadecenoic acid;(Z)-13-Hexadecenoic acid;(E)-11-Hexadecenoic acid;Citronellyl hexanoate;(Z)-14-Methyl-6-pentadecenoic acid;4,5-Dihydropiperlonguminine;4'-hydroxypropanolol	Carteolol;Hypogeic acid;Palmitoleic acid;Trans-Hexa-dec-2-enoic acid;Palmitelaidic acid;(E)-6-Hexadecenoic acid;5-Dodecyldihydro-2(3H)-furanone;15-Hexadecanolide;(Z)-5-Hexadecenoic acid;(E)-3-Hexadecenoic acid;(Z)-13-Hexadecenoic acid;(E)-11-Hexadecenoic acid;Citronellyl hexanoate;(Z)-14-Methyl-6-pentadecenoic acid;4,5-Dihydropiperlonguminine;4'-hydroxypropanolol (MS1 HMDB0014662;HMDB0002186;HMDB…
pos-M902T180	0.42137	1.8519e-10	2.4183	0.018201	0.3134	-3.2486	901.502	2.9993	NA	Unknown	NA	NA	NA	PGP(18:1(11Z)/22:6(4Z,7Z,10Z,13Z,16Z,19Z));PGP(18:1(9Z)/22:6(4Z,7Z,10Z,13Z,16Z,19Z));PGP(18:2(9Z,12Z)/22:5(4Z,7Z,10Z,13Z,16Z));PGP(18:2(9Z,12Z)/22:5(7Z,10Z,13Z,16Z,19Z));PGP(18:3(6Z,9Z,12Z)/22:4(7Z,10Z,13Z,16Z));PGP(18:3(9Z,12Z,15Z)/22:4(7Z,10Z,13Z,16Z));PGP(20:4(5Z,8Z,11Z,14Z)/20:3(5Z,8Z,11Z));PGP(20:4(5Z,8Z,11Z,14Z)/20:3(8Z,11Z,14Z));PGP(20:4(8Z,11Z,14Z,17Z)/20:3(5Z,8Z,11Z));PGP(20:4(8Z,11Z,14Z…	HMDB0013531;HMDB0013546;HMDB0013559;HMDB0013560;HMDB0013573;HMDB0013588;HMDB0116462;HMDB0116463;HMDB0116469;HMDB0116470;HMDB0116473;HMDB0116474;HMDB0116508;HMDB0116509;HMDB0013483;HMDB0013512;HMDB0013525;HMDB0013526;HMDB0013540;HMDB0013541;HMDB0116452;HMDB0116482	NA	NA	PGP(18:1(11Z)/22:6(4Z,7Z,10Z,13Z,16Z,19Z));PGP(18:1(9Z)/22:6(4Z,7Z,10Z,13Z,16Z,19Z));PGP(18:2(9Z,12Z)/22:5(4Z,7Z,10Z,13Z,16Z));PGP(18:2(9Z,12Z)/22:5(7Z,10Z,13Z,16Z,19Z));PGP(18:3(6Z,9Z,12Z)/22:4(7Z,10Z,13Z,16Z));PGP(18:3(9Z,12Z,15Z)/22:4(7Z,10Z,13Z,16Z));PGP(20:4(5Z,8Z,11Z,14Z)/20:3(5Z,8Z,11Z));PGP(20:4(5Z,8Z,11Z,14Z)/20:3(8Z,11Z,14Z));PGP(20:4(8Z,11Z,14Z,17Z)/20:3(5Z,8Z,11Z));PGP(20:4(8Z,11Z,14Z…	PGP(18:1(11Z)/22:6(4Z,7Z,10Z,13Z,16Z,19Z));PGP(18:1(9Z)/22:6(4Z,7Z,10Z,13Z,16Z,19Z));PGP(18:2(9Z,12Z)/22:5(4Z,7Z,10Z,13Z,16Z));PGP(18:2(9Z,12Z)/22:5(7Z,10Z,13Z,16Z,19Z));PGP(18:3(6Z,9Z,12Z)/22:4(7Z,10Z,13Z,16Z));PGP(18:3(9Z,12Z,15Z)/22:4(7Z,10Z,13Z,16Z));PGP(20:4(5Z,8Z,11Z,14Z)/20:3(5Z,8Z,11Z));PGP(20:4(5Z,8Z,11Z,14Z)/20:3(8Z,11Z,14Z));PGP(20:4(8Z,11Z,14Z,17Z)/20:3(5Z,8Z,11Z));PGP(20:4(8Z,11Z,14Z…
pos-M136T101	0.41976	-1.2207e-18	2.7061	0.0085463	0.23708	-2.6238	136.014	1.68296	NA	Unknown	NA	NA	NA	NA	NA	2-Chloro-1,1,1-trifluoroethane	C19367	2-Chloro-1,1,1-trifluoroethane	2-Chloro-1,1,1-trifluoroethane (MS1 C19367)
pos-M373T187	0.4194	5.5556e-11	2.7517	0.0075444	0.22187	-2.5196	373.128	3.11413	NA	Unknown	NA	NA	NA	2-[4,6-dihydroxy-2-methoxy-3-(3-methylbut-2-en-1-yl)phenyl]-5,6-dihydroxy-2,3-dihydro-1-benzofuran-3-one;2-[4,6-dihydroxy-3-(4-hydroxy-3-methylbut-2-en-1-yl)-2-methoxyphenyl]-6-hydroxy-2,3-dihydro-1-benzofuran-3-one;2-{3-[(3,3-dimethyloxiran-2-yl)methyl]-4,6-dihydroxy-2-methoxyphenyl}-6-hydroxy-2,3-dihydro-1-benzofuran-3-one;2-[4,6-dihydroxy-2-methoxy-3-(3-methylbut-2-en-1-yl)phenyl]-6,7-dihydrox…	HMDB0125959;HMDB0125960;HMDB0125961;HMDB0125962;HMDB0125963;HMDB0126470;HMDB0126474;HMDB0126477;HMDB0126484;HMDB0126488;HMDB0126494;HMDB0132519;HMDB0030539;HMDB0033270;HMDB0034278;HMDB0036633;HMDB0037456;HMDB0037508;HMDB0037599;HMDB0037750;HMDB0039775;HMDB0040323;HMDB0040461	Sinensetin;Tangeretin;Sesamolinol;(1'S)-Averantin;Fagaronine;Cafenstrole;Veprisinium;Strychnine;Vinorine	C10186;C10190;C10883;C20499;C09438;C18497;C10745;C06522;C11807	2-[4,6-dihydroxy-2-methoxy-3-(3-methylbut-2-en-1-yl)phenyl]-5,6-dihydroxy-2,3-dihydro-1-benzofuran-3-one;2-[4,6-dihydroxy-3-(4-hydroxy-3-methylbut-2-en-1-yl)-2-methoxyphenyl]-6-hydroxy-2,3-dihydro-1-benzofuran-3-one;2-{3-[(3,3-dimethyloxiran-2-yl)methyl]-4,6-dihydroxy-2-methoxyphenyl}-6-hydroxy-2,3-dihydro-1-benzofuran-3-one;2-[4,6-dihydroxy-2-methoxy-3-(3-methylbut-2-en-1-yl)phenyl]-6,7-dihydrox…	2-[4,6-dihydroxy-2-methoxy-3-(3-methylbut-2-en-1-yl)phenyl]-5,6-dihydroxy-2,3-dihydro-1-benzofuran-3-one;2-[4,6-dihydroxy-3-(4-hydroxy-3-methylbut-2-en-1-yl)-2-methoxyphenyl]-6-hydroxy-2,3-dihydro-1-benzofuran-3-one;2-{3-[(3,3-dimethyloxiran-2-yl)methyl]-4,6-dihydroxy-2-methoxyphenyl}-6-hydroxy-2,3-dihydro-1-benzofuran-3-one;2-[4,6-dihydroxy-2-methoxy-3-(3-methylbut-2-en-1-yl)phenyl]-6,7-dihydrox…
pos-M472T188	0.41894	8.4809e-18	2.2982	0.024543	0.35352	-3.492	472.244	3.13763	NA	Unknown	NA	NA	NA	NA	NA	N-Acetyl-leu-leu-tyr;beta-Funaltrexamine	C11330;C18127	N-Acetyl-leu-leu-tyr;beta-Funaltrexamine	N-Acetyl-leu-leu-tyr;beta-Funaltrexamine (MS1 C11330;C18127)
neg-M341T61	0.41833	-1.8519e-10	2.2738	0.02605	0.3618	-3.5402	341.065	1.01302	NA	Unknown	NA	NA	NA	Etizolam;15,17-dihydroxy-11-methoxy-6,8,20-trioxapentacyclo[10.8.0.0Ã‚Â²,Ã¢ÂÂ¹.0Ã‚Â³,Ã¢ÂÂ·.0Ã‚Â¹Ã¢ÂÂ´,Ã‚Â¹Ã¢ÂÂ¹]icosa-1(12),2(9),10,14,16,18-hexaen-13-one;15,16-dihydroxy-11-methoxy-6,8,20-trioxapentacyclo[10.8.0.0Ã‚Â²,Ã¢ÂÂ¹.0Ã‚Â³,Ã¢ÂÂ·.0Ã‚Â¹Ã¢ÂÂ´,Ã‚Â¹Ã¢ÂÂ¹]icosa-1(12),2(9),10,14(19),15,17-hexaen-13-one;5,15-dihydroxy-11-methoxy-6,8,20-trioxapentacyclo[10.8.0.0Ã‚Â²,Ã¢ÂÂ¹.0Ã‚Â³,Ã¢ÂÂ·.0Ã‚…	HMDB0041890;HMDB0128881;HMDB0128882;HMDB0140693	Flumetsulam	C18852	Etizolam;15,17-dihydroxy-11-methoxy-6,8,20-trioxapentacyclo[10.8.0.0Ã‚Â²,Ã¢ÂÂ¹.0Ã‚Â³,Ã¢ÂÂ·.0Ã‚Â¹Ã¢ÂÂ´,Ã‚Â¹Ã¢ÂÂ¹]icosa-1(12),2(9),10,14,16,18-hexaen-13-one;15,16-dihydroxy-11-methoxy-6,8,20-trioxapentacyclo[10.8.0.0Ã‚Â²,Ã¢ÂÂ¹.0Ã‚Â³,Ã¢ÂÂ·.0Ã‚Â¹Ã¢ÂÂ´,Ã‚Â¹Ã¢ÂÂ¹]icosa-1(12),2(9),10,14(19),15,17-hexaen-13-one;5,15-dihydroxy-11-methoxy-6,8,20-trioxapentacyclo[10.8.0.0Ã‚Â²,Ã¢ÂÂ¹.0Ã‚Â³,Ã¢ÂÂ·.0Ã‚…	Etizolam;15,17-dihydroxy-11-methoxy-6,8,20-trioxapentacyclo[10.8.0.0Ã‚Â²,Ã¢ÂÂ¹.0Ã‚Â³,Ã¢ÂÂ·.0Ã‚Â¹Ã¢ÂÂ´,Ã‚Â¹Ã¢ÂÂ¹]icosa-1(12),2(9),10,14,16,18-hexaen-13-one;15,16-dihydroxy-11-methoxy-6,8,20-trioxapentacyclo[10.8.0.0Ã‚Â²,Ã¢ÂÂ¹.0Ã‚Â³,Ã¢ÂÂ·.0Ã‚Â¹Ã¢ÂÂ´,Ã‚Â¹Ã¢ÂÂ¹]icosa-1(12),2(9),10,14(19),15,17-hexaen-13-one;5,15-dihydroxy-11-methoxy-6,8,20-trioxapentacyclo[10.8.0.0Ã‚Â²,Ã¢ÂÂ¹.0Ã‚Â³,Ã¢ÂÂ·.0Ã‚…
neg-M316T177	0.41811	3.7037e-11	2.6293	0.010512	0.25939	-2.796	316.127	2.95423	NA	Unknown	NA	NA	NA	NA	NA	beta-Snyderol	C17179	beta-Snyderol	beta-Snyderol (MS1 C17179)
pos-M426T188	0.41785	-7.4074e-10	2.6435	0.010121	0.25809	-2.7646	426.274	3.1263	NA	Unknown	NA	NA	NA	3,5-Didecanoylpyridine	HMDB0035515	NA	NA	3,5-Didecanoylpyridine	3,5-Didecanoylpyridine (MS1 HMDB0035515)
pos-M249T52	0.41333	-3.7037e-11	2.7274	0.0080646	0.23174	-2.5754	249.044	0.868242	NA	Unknown	NA	NA	NA	4-Methoxyphenylethanol sulfate;(4-ethyl-2-hydroxy-6-methoxyphenyl)oxidanesulfonic acid	HMDB0029229;HMDB0128019	Thionazin;Pyocyanine;2-Aminoacridone	C19036;C01748;C12143	4-Methoxyphenylethanol sulfate;(4-ethyl-2-hydroxy-6-methoxyphenyl)oxidanesulfonic acid	4-Methoxyphenylethanol sulfate;(4-ethyl-2-hydroxy-6-methoxyphenyl)oxidanesulfonic acid (MS1 HMDB0029229;HMDB0128019)
neg-M636T170	0.4121	-3.2526e-18	2.3896	0.019566	0.32609	-3.3077	636.308	2.8309	NA	Unknown	NA	NA	NA	NA	NA	Lanceotoxin_A;Scilliroside	C08872;C08880	Lanceotoxin_A;Scilliroside	Lanceotoxin_A;Scilliroside (MS1 C08872;C08880)
neg-M624T176	0.41026	1.8519e-11	2.3197	0.023282	0.3506	-3.4492	624.345	2.94095	NA	Unknown	NA	NA	NA	Glycochenodeoxycholic acid 3-glucuronide	HMDB0002579	NA	NA	Glycochenodeoxycholic acid 3-glucuronide	Glycochenodeoxycholic acid 3-glucuronide (MS1 HMDB0002579)
pos-M677T193	0.41003	-7.4074e-10	2.3422	0.02202	0.35041	-3.4039	677.338	3.21405	NA	Unknown	NA	NA	NA	NA	NA	9,10-Dihydroergocornine_methanesulfonate	C14053	9,10-Dihydroergocornine_methanesulfonate	9,10-Dihydroergocornine_methanesulfonate (MS1 C14053)
pos-M380T191	0.4093	5.5556e-10	2.4793	0.015578	0.29615	-3.121	379.709	3.17755	NA	Unknown	NA	NA	NA	NA	NA	NA	NA	NA	NA
neg-M292T62	0.40906	1.8519e-10	2.8186	0.0062678	0.20037	-2.3644	292.103	1.03572	NA	Unknown	NA	NA	NA	Galactosyl 4-hydroxyproline;4-Hydroxyproline galactoside;(3R)-3,4-Dihydroxy-3-(hydroxymethyl)butanenitrile 4-glucoside;N-Acetylmuramate;3,4,5-trihydroxy-6-[(3-methylbut-2-enoyl)oxy]oxane-2-carboxylic acid;3,4,5-trihydroxy-6-{[(2E)-2-methylbut-2-enoyl]oxy}oxane-2-carboxylic acid	HMDB0029353;HMDB0029354;HMDB0034085;HMDB0060493;HMDB0128920;HMDB0129102	N-Acetylmuramate;Ranunculin	C02713;C08512	Galactosyl 4-hydroxyproline;4-Hydroxyproline galactoside;(3R)-3,4-Dihydroxy-3-(hydroxymethyl)butanenitrile 4-glucoside;N-Acetylmuramate;3,4,5-trihydroxy-6-[(3-methylbut-2-enoyl)oxy]oxane-2-carboxylic acid;3,4,5-trihydroxy-6-{[(2E)-2-methylbut-2-enoyl]oxy}oxane-2-carboxylic acid	Galactosyl 4-hydroxyproline;4-Hydroxyproline galactoside;(3R)-3,4-Dihydroxy-3-(hydroxymethyl)butanenitrile 4-glucoside;N-Acetylmuramate;3,4,5-trihydroxy-6-[(3-methylbut-2-enoyl)oxy]oxane-2-carboxylic acid;3,4,5-trihydroxy-6-{[(2E)-2-methylbut-2-enoyl]oxy}oxane-2-carboxylic acid (MS1 HMDB0029353;HMDB0029354;HMDB0034085;HMDB0060493;HMDB0128920;HMDB0129102)
neg-M431T167	0.40878	-5.5556e-11	2.1243	0.037182	0.4104	-3.8258	430.982	2.78598	NA	Unknown	NA	NA	NA	NA	NA	NA	NA	NA	NA
pos-M933T182	0.40773	1.8519e-10	2.4885	0.015211	0.29374	-3.1014	932.518	3.02683	NA	Unknown	NA	NA	NA	PIP(16:0/18:2(9Z,12Z));PIP(16:1(9Z)/18:1(11Z));PIP(16:1(9Z)/18:1(9Z));PIP(16:2(9Z,12Z)/18:0);PIP(18:0/16:2(9Z,12Z));PIP(18:1(11Z)/16:1(9Z));PIP(18:1(9Z)/16:1(9Z));PIP(18:2(9Z,12Z)/16:0)	HMDB0009926;HMDB0009941;HMDB0009942;HMDB0009944;HMDB0009948;HMDB0009959;HMDB0009971;HMDB0009983	NA	NA	PIP(16:0/18:2(9Z,12Z));PIP(16:1(9Z)/18:1(11Z));PIP(16:1(9Z)/18:1(9Z));PIP(16:2(9Z,12Z)/18:0);PIP(18:0/16:2(9Z,12Z));PIP(18:1(11Z)/16:1(9Z));PIP(18:1(9Z)/16:1(9Z));PIP(18:2(9Z,12Z)/16:0)	PIP(16:0/18:2(9Z,12Z));PIP(16:1(9Z)/18:1(11Z));PIP(16:1(9Z)/18:1(9Z));PIP(16:2(9Z,12Z)/18:0);PIP(18:0/16:2(9Z,12Z));PIP(18:1(11Z)/16:1(9Z));PIP(18:1(9Z)/16:1(9Z));PIP(18:2(9Z,12Z)/16:0) (MS1 HMDB0009926;HMDB0009941;HMDB0009942;HMDB0009944;HMDB0009948;HMDB0009959;HMDB0009971;HMDB0009983)
neg-M610T201	0.40758	7.7902e-19	2.5317	0.013601	0.2831	-3.0092	610.33	3.34381	NA	Unknown	NA	NA	NA	NA	NA	NA	NA	NA	NA
neg-M302T199	0.40656	3.7037e-11	2.5574	0.012718	0.28261	-2.9538	302.204	3.31749	NA	Unknown	NA	NA	NA	NA	NA	NA	NA	NA	NA
pos-M276T92	0.40478	1.8519e-10	2.5941	0.011545	0.27228	-2.8737	276.108	1.53788	NA	Unknown	NA	NA	NA	Sarmentosin;Ethenodeoxyadenosine;Choline bitartrate;Penciclovir	HMDB0030697;HMDB0001786;HMDB0040269;HMDB0014444	Cardiospermin;Sarmentosin;1,6-Anhydro-N-acetyl-beta-muramate;Penciclovir	C08328;C08340;C19769;C07417	Sarmentosin;Ethenodeoxyadenosine;Choline bitartrate;Penciclovir	Sarmentosin;Ethenodeoxyadenosine;Choline bitartrate;Penciclovir (MS1 HMDB0030697;HMDB0001786;HMDB0040269;HMDB0014444)
pos-M374T187	0.40398	-5.5556e-11	2.6842	0.0090695	0.2478	-2.6733	374.131	3.11457	NA	Unknown	NA	NA	NA	Lomefloxacin;Almotriptan;Naratriptan;6-{[4,5-dihydroxy-2,5-bis(hydroxymethyl)oxolan-3-yl]oxy}-3,4,5-trihydroxyoxane-2-carboxylic acid;6-{[2,4-dihydroxy-2,5-bis(hydroxymethyl)oxolan-3-yl]oxy}-3,4,5-trihydroxyoxane-2-carboxylic acid;3,4,5-trihydroxy-6-{[2,3,4-trihydroxy-5-(hydroxymethyl)oxolan-2-yl]methoxy}oxane-2-carboxylic acid;3,4,5-trihydroxy-6-{[3,4,5-trihydroxy-5-(hydroxymethyl)oxolan-2-yl]me…	HMDB0015113;HMDB0015054;HMDB0015087;HMDB0125609;HMDB0125610;HMDB0125611;HMDB0125612;HMDB0029938;HMDB0039722;HMDB0039724;HMDB0039726	Lomefloxacin;Naratriptan;Bay-K-8644	C07078;C07792;C13758	Lomefloxacin;Almotriptan;Naratriptan;6-{[4,5-dihydroxy-2,5-bis(hydroxymethyl)oxolan-3-yl]oxy}-3,4,5-trihydroxyoxane-2-carboxylic acid;6-{[2,4-dihydroxy-2,5-bis(hydroxymethyl)oxolan-3-yl]oxy}-3,4,5-trihydroxyoxane-2-carboxylic acid;3,4,5-trihydroxy-6-{[2,3,4-trihydroxy-5-(hydroxymethyl)oxolan-2-yl]methoxy}oxane-2-carboxylic acid;3,4,5-trihydroxy-6-{[3,4,5-trihydroxy-5-(hydroxymethyl)oxolan-2-yl]me…	Lomefloxacin;Almotriptan;Naratriptan;6-{[4,5-dihydroxy-2,5-bis(hydroxymethyl)oxolan-3-yl]oxy}-3,4,5-trihydroxyoxane-2-carboxylic acid;6-{[2,4-dihydroxy-2,5-bis(hydroxymethyl)oxolan-3-yl]oxy}-3,4,5-trihydroxyoxane-2-carboxylic acid;3,4,5-trihydroxy-6-{[2,3,4-trihydroxy-5-(hydroxymethyl)oxolan-2-yl]methoxy}oxane-2-carboxylic acid;3,4,5-trihydroxy-6-{[3,4,5-trihydroxy-5-(hydroxymethyl)oxolan-2-yl]me…
pos-M415T465	0.40089	3.7037e-10	2.0286	0.046308	0.44873	-3.9998	415.355	7.7518	NA	Unknown	NA	NA	NA	(22Alpha)-hydroxy-campest-4-en-3-one;4alpha-Formyl-5alpha-cholesta-8-en-3beta-ol;4Alpha-hydroxymethyl-5alpha-cholesta-8,24-dien-3beta-ol;Ergostane-3,6-dione;Stenocereol;1-Phenyl-1,3-docosanedione;(3beta,5alpha,7alpha)-14-Methylcholesta-9(11),24-diene-3,7-diol;4ÃŽÂ±-hydroxymethyl-5ÃŽÂ±-cholesta-8,24-dien-3ÃŽÂ²-ol;trans-Hexadec-2-enoyl carnitine;9-Hexadecenoylcarnitine	HMDB0012113;HMDB0012169;HMDB0012172;HMDB0032004;HMDB0034329;HMDB0035586;HMDB0041111;HMDB0062392;HMDB0006317;HMDB0013207	5alpha-Ergosta-7,22-diene-3beta,5-diol;22alpha-Hydroxy-campest-4-en-3-one	C04416;C15796	(22Alpha)-hydroxy-campest-4-en-3-one;4alpha-Formyl-5alpha-cholesta-8-en-3beta-ol;4Alpha-hydroxymethyl-5alpha-cholesta-8,24-dien-3beta-ol;Ergostane-3,6-dione;Stenocereol;1-Phenyl-1,3-docosanedione;(3beta,5alpha,7alpha)-14-Methylcholesta-9(11),24-diene-3,7-diol;4ÃŽÂ±-hydroxymethyl-5ÃŽÂ±-cholesta-8,24-dien-3ÃŽÂ²-ol;trans-Hexadec-2-enoyl carnitine;9-Hexadecenoylcarnitine	(22Alpha)-hydroxy-campest-4-en-3-one;4alpha-Formyl-5alpha-cholesta-8-en-3beta-ol;4Alpha-hydroxymethyl-5alpha-cholesta-8,24-dien-3beta-ol;Ergostane-3,6-dione;Stenocereol;1-Phenyl-1,3-docosanedione;(3beta,5alpha,7alpha)-14-Methylcholesta-9(11),24-diene-3,7-diol;4ÃŽÂ±-hydroxymethyl-5ÃŽÂ±-cholesta-8,24-dien-3ÃŽÂ²-ol;trans-Hexadec-2-enoyl carnitine;9-Hexadecenoylcarnitine (MS1 HMDB0012113;HMDB0012169;…
pos-M410T349	0.39917	-3.7037e-10	2.4646	0.016178	0.30023	-3.152	410.348	5.82233	NA	Unknown	NA	NA	NA	NA	NA	NA	NA	NA	NA
pos-M932T182	0.39811	-1.8519e-10	2.3193	0.023302	0.3506	-3.4499	931.515	3.03035	NA	Unknown	NA	NA	NA	Angiotensin III	HMDB0001036	Angiotensin_III;Bacteriochlorophyll_b;7(1)-Hydroxychlorophyll_a	C15848;C11243;C18151	Angiotensin III	Angiotensin III (MS1 HMDB0001036)
pos-M567T404	0.39794	-3.7037e-11	2.3824	0.019921	0.32873	-3.3223	567.403	6.73695	NA	Unknown	NA	NA	NA	NA	NA	NA	NA	NA	NA
pos-M458T279	0.39659	-3.7037e-10	2.6434	0.010123	0.25809	-2.7647	458.333	4.64928	NA	Unknown	NA	NA	NA	NA	NA	NA	NA	NA	NA
neg-M459T167	0.39529	-1.8519e-11	2.102	0.03916	0.4208	-3.867	459.004	2.78897	NA	Unknown	NA	NA	NA	NA	NA	NA	NA	NA	NA
pos-M444T346	0.39522	3.7037e-11	2.8631	0.0055318	0.18968	-2.2595	444.354	5.76452	NA	Unknown	NA	NA	NA	NA	NA	NA	NA	NA	NA
neg-M92T86	0.39503	-3.7037e-11	2.4539	0.016626	0.30119	-3.1744	92.0257	1.43875	NA	Unknown	NA	NA	NA	NA	NA	NA	NA	NA	NA
neg-M271T185	0.39442	1.8519e-11	2.1092	0.038507	0.41678	-3.8537	271.191	3.08872	NA	Unknown	NA	NA	NA	7(14)-Bisabolene-2,3,10,11-tetrol;Tripelennamine	HMDB0035918;HMDB0014930	Tripelennamine	C07180	7(14)-Bisabolene-2,3,10,11-tetrol;Tripelennamine	7(14)-Bisabolene-2,3,10,11-tetrol;Tripelennamine (MS1 HMDB0035918;HMDB0014930)
pos-M461T451	0.39369	2.1202e-18	2.2497	0.027614	0.37213	-3.5873	461.36	7.51373	NA	Unknown	NA	NA	NA	13'-Carboxy-alpha-tocopherol;(3beta,5alpha,6beta,9alpha,22E,24R)-23-Methylergosta-7,22-diene-3,5,6,9-tetrol	HMDB0012555;HMDB0033634	NA	NA	13'-Carboxy-alpha-tocopherol;(3beta,5alpha,6beta,9alpha,22E,24R)-23-Methylergosta-7,22-diene-3,5,6,9-tetrol	13'-Carboxy-alpha-tocopherol;(3beta,5alpha,6beta,9alpha,22E,24R)-23-Methylergosta-7,22-diene-3,5,6,9-tetrol (MS1 HMDB0012555;HMDB0033634)
pos-M409T349	0.39347	-1.2336e-17	2.2486	0.027691	0.37213	-3.5895	409.345	5.82233	NA	Unknown	NA	NA	NA	Cholesterol;5alpha-Cholestanone;Lathosterol;5a-Cholest-8-en-3b-ol;5beta-Cholestanone;Doristerol;5-beta-Cholestan-3-one;Cholesterol-ester-pool;1,24-Tetracosanediol	HMDB0000067;HMDB0000871;HMDB0001170;HMDB0006841;HMDB0011182;HMDB0029815;HMDB0059604;HMDB0062453;HMDB0030885	Cholesterol;Lathosterol;5beta-Cholestan-3-one;5alpha-Cholestan-3-one;5alpha-Cholest-8-en-3beta-ol;5,6beta-Epoxy-5beta-cholestane;5,6alpha-Epoxy-5alpha-cholestane;Allocholesterol;Furostan	C00187;C01189;C03091;C03238;C03845;C05417;C05423;C15337;C19663	Cholesterol;5alpha-Cholestanone;Lathosterol;5a-Cholest-8-en-3b-ol;5beta-Cholestanone;Doristerol;5-beta-Cholestan-3-one;Cholesterol-ester-pool;1,24-Tetracosanediol	Cholesterol;5alpha-Cholestanone;Lathosterol;5a-Cholest-8-en-3b-ol;5beta-Cholestanone;Doristerol;5-beta-Cholestan-3-one;Cholesterol-ester-pool;1,24-Tetracosanediol (MS1 HMDB0000067;HMDB0000871;HMDB0001170;HMDB0006841;HMDB0011182;HMDB0029815;HMDB0059604;HMDB0062453;HMDB0030885)
neg-M219T150	0.39287	7.3886e-19	2.4794	0.015573	0.29615	-3.1207	219.107	2.49377	NA	Unknown	NA	NA	NA	NA	NA	NA	NA	NA	NA
pos-M186T176	0.39082	3.7037e-11	2.5175	0.014112	0.28331	-3.0397	186.112	2.93774	NA	Unknown	NA	NA	NA	2-(2,6-dihydroxy-3,4-dimethoxycyclohexylidene)acetonitrile	HMDB0125517	N-(3-Oxohexanoyl)homoserine_lactone;Kainic_acid;alpha-Allokainic_acid;N-(3-Oxohexanoyl)-L-homoserine_lactone	C11839;C12819;C17904;C21198	2-(2,6-dihydroxy-3,4-dimethoxycyclohexylidene)acetonitrile	2-(2,6-dihydroxy-3,4-dimethoxycyclohexylidene)acetonitrile (MS1 HMDB0125517)
pos-M548T214	0.39081	-5.5556e-10	2.3216	0.023172	0.3506	-3.4454	548.33	3.57132	NA	Unknown	NA	NA	NA	NA	NA	NA	NA	NA	NA
neg-M461T167_1	0.3904	3.7037e-11	2.1013	0.039218	0.4208	-3.8682	461.001	2.78598	NA	Unknown	NA	NA	NA	NA	NA	NA	NA	NA	NA
pos-M585T404	0.38996	-1.1485e-18	2.5446	0.01315	0.2831	-2.9814	585.415	6.73838	NA	Unknown	NA	NA	NA	NA	NA	5-O-beta-D-Mycaminosyltylactone	C12001	5-O-beta-D-Mycaminosyltylactone	5-O-beta-D-Mycaminosyltylactone (MS1 C12001)
pos-M447T360	0.38874	-1.8519e-10	2.5282	0.013725	0.2831	-3.0167	447.373	5.99502	NA	Unknown	NA	NA	NA	NA	NA	NA	NA	NA	NA
neg-M433T167	0.38795	-3.7037e-10	2.0303	0.04613	0.44873	-3.9967	432.979	2.78646	NA	Unknown	NA	NA	NA	NA	NA	NA	NA	NA	NA
pos-M240T139	0.38768	3.7037e-10	2.5006	0.014744	0.28796	-3.0757	240.087	2.31705	NA	Unknown	NA	NA	NA	2-{[(3,5-dimethoxyphenyl)(hydroxy)methylidene]amino}acetic acid;1-Isothiocyanato-8-(methylthio)octane;3-(6-hydroxy-7-methoxy-2H-1,3-benzodioxol-5-yl)prop-2-enal;3-(7-hydroxy-6-methoxy-2H-1,3-benzodioxol-5-yl)prop-2-enal;5-hydroxy-6,7-dimethoxy-2H-chromen-2-one;8-hydroxy-6,7-dimethoxy-2H-chromen-2-one;6-hydroxy-5,7-dimethoxy-2H-chromen-2-one	HMDB0131468;HMDB0038447;HMDB0128662;HMDB0128663;HMDB0132248;HMDB0132247;HMDB0136673	Pymetrozine;2-Succinylbenzoate;Leptodactylone;Sphagnum_acid;6-(2-Methoxyvinyl)benzo[1,3]dioxole-5-carboxylic_acid;2-Hydroxy-7-hydroxymethylchromene-2-carboxylate;2-Hydroxy-4-hydroxymethylbenzalpyruvate;Fraxidin;Isofraxidin	C18590;C02730;C09271;C10496;C12264;C14106;C14107;C17479;C17480	2-{[(3,5-dimethoxyphenyl)(hydroxy)methylidene]amino}acetic acid;1-Isothiocyanato-8-(methylthio)octane;3-(6-hydroxy-7-methoxy-2H-1,3-benzodioxol-5-yl)prop-2-enal;3-(7-hydroxy-6-methoxy-2H-1,3-benzodioxol-5-yl)prop-2-enal;5-hydroxy-6,7-dimethoxy-2H-chromen-2-one;8-hydroxy-6,7-dimethoxy-2H-chromen-2-one;6-hydroxy-5,7-dimethoxy-2H-chromen-2-one	2-{[(3,5-dimethoxyphenyl)(hydroxy)methylidene]amino}acetic acid;1-Isothiocyanato-8-(methylthio)octane;3-(6-hydroxy-7-methoxy-2H-1,3-benzodioxol-5-yl)prop-2-enal;3-(7-hydroxy-6-methoxy-2H-1,3-benzodioxol-5-yl)prop-2-enal;5-hydroxy-6,7-dimethoxy-2H-chromen-2-one;8-hydroxy-6,7-dimethoxy-2H-chromen-2-one;6-hydroxy-5,7-dimethoxy-2H-chromen-2-one (MS1 HMDB0131468;HMDB0038447;HMDB0128662;HMDB0128663;HMD…
neg-M202T145	0.38633	1.8519e-11	2.7033	0.0086124	0.23708	-2.6302	202.072	2.41533	NA	Unknown	NA	NA	NA	1-Isothiocyanato-7-(methylthio)heptane;Erinapyrone C;Carnocin U I49	HMDB0038440;HMDB0041026;HMDB0038223	N2-Acetyl-L-aminoadipate;(5-Phenyl-1,2,4-triazol-3-yl)urea	C12986;C15383	1-Isothiocyanato-7-(methylthio)heptane;Erinapyrone C;Carnocin U I49	1-Isothiocyanato-7-(methylthio)heptane;Erinapyrone C;Carnocin U I49 (MS1 HMDB0038440;HMDB0041026;HMDB0038223)
pos-M620T235	0.38561	3.7037e-11	2.34	0.022143	0.35041	-3.4085	620.348	3.92287	NA	Unknown	NA	NA	NA	NA	NA	NA	NA	NA	NA
pos-M434T378	0.3849	-9.2593e-11	2.1463	0.035318	0.40561	-3.7848	434.333	6.30798	NA	Unknown	NA	NA	NA	NA	NA	NA	NA	NA	NA
neg-M545T147	0.38396	-5.5556e-11	2.0521	0.043904	0.44379	-3.9577	545.128	2.4552	NA	Unknown	NA	NA	NA	6-{[3,5-dihydroxy-2-(3-hydroxy-2,2-dimethyl-3,4-dihydro-2H-1-benzopyran-6-yl)-4-oxo-4H-chromen-7-yl]oxy}-3,4,5-trihydroxyoxane-2-carboxylic acid;6-{[3,7-dihydroxy-2-(3-hydroxy-2,2-dimethyl-3,4-dihydro-2H-1-benzopyran-6-yl)-4-oxo-4H-chromen-5-yl]oxy}-3,4,5-trihydroxyoxane-2-carboxylic acid;6-{[5,7-dihydroxy-2-(3-hydroxy-2,2-dimethyl-3,4-dihydro-2H-1-benzopyran-6-yl)-4-oxo-4H-chromen-3-yl]oxy}-3,4,…	HMDB0126012;HMDB0126013;HMDB0126014;HMDB0030641;HMDB0039083	NA	NA	6-{[3,5-dihydroxy-2-(3-hydroxy-2,2-dimethyl-3,4-dihydro-2H-1-benzopyran-6-yl)-4-oxo-4H-chromen-7-yl]oxy}-3,4,5-trihydroxyoxane-2-carboxylic acid;6-{[3,7-dihydroxy-2-(3-hydroxy-2,2-dimethyl-3,4-dihydro-2H-1-benzopyran-6-yl)-4-oxo-4H-chromen-5-yl]oxy}-3,4,5-trihydroxyoxane-2-carboxylic acid;6-{[5,7-dihydroxy-2-(3-hydroxy-2,2-dimethyl-3,4-dihydro-2H-1-benzopyran-6-yl)-4-oxo-4H-chromen-3-yl]oxy}-3,4,…	6-{[3,5-dihydroxy-2-(3-hydroxy-2,2-dimethyl-3,4-dihydro-2H-1-benzopyran-6-yl)-4-oxo-4H-chromen-7-yl]oxy}-3,4,5-trihydroxyoxane-2-carboxylic acid;6-{[3,7-dihydroxy-2-(3-hydroxy-2,2-dimethyl-3,4-dihydro-2H-1-benzopyran-6-yl)-4-oxo-4H-chromen-5-yl]oxy}-3,4,5-trihydroxyoxane-2-carboxylic acid;6-{[5,7-dihydroxy-2-(3-hydroxy-2,2-dimethyl-3,4-dihydro-2H-1-benzopyran-6-yl)-4-oxo-4H-chromen-3-yl]oxy}-3,4,…
pos-M628T194	0.38241	4.7544e-18	2.1712	0.033312	0.39773	-3.738	628.341	3.23644	NA	Unknown	NA	NA	NA	Isoliensinine;Liensinine	HMDB0033749;HMDB0033920	20,21-Diprenylterpendole_I;BQ_123	C20532;C11587	Isoliensinine;Liensinine	Isoliensinine;Liensinine (MS1 HMDB0033749;HMDB0033920)
pos-M438T302	0.37923	-6.4249e-20	1.9994	0.049448	0.45616	-4.0514	438.297	5.03533	NA	Unknown	NA	NA	NA	PE(P-16:0e/0:0);L-Palmitoylcarnitine;CPA(18:0/0:0)	HMDB0011152;HMDB0000222;HMDB0007004	Terpendole_E;Myxalamid_A;L-Palmitoylcarnitine;Tingenone;Testosterone_phenylpropionate	C20536;C12158;C02990;C08638;C14667	PE(P-16:0e/0:0);L-Palmitoylcarnitine;CPA(18:0/0:0)	PE(P-16:0e/0:0);L-Palmitoylcarnitine;CPA(18:0/0:0) (MS1 HMDB0011152;HMDB0000222;HMDB0007004)
neg-M303T194	0.37695	-1.8519e-11	2.0305	0.046106	0.44873	-3.9963	303.171	3.23427	NA	Unknown	NA	NA	NA	Galantamine;Etodolac;Ritodrine;Piperanine;Feruperine;Nordihydrocodeine;Dihydromorphine;6alpha-Hydroxy-hydromorphone;6beta-Hydroxy-hydromorphone;Nordihydroisomorphine	HMDB0014812;HMDB0014887;HMDB0015005;HMDB0033874;HMDB0040699;HMDB0041956;HMDB0060548;HMDB0060796;HMDB0060798;HMDB0060854	Etodolac;Ritodrine;Galanthamine;Mesembrenone;Dihydromorphine;Zephyramine	C06991;C07239;C08526;C09223;C11782;C12195	Galantamine;Etodolac;Ritodrine;Piperanine;Feruperine;Nordihydrocodeine;Dihydromorphine;6alpha-Hydroxy-hydromorphone;6beta-Hydroxy-hydromorphone;Nordihydroisomorphine	Galantamine;Etodolac;Ritodrine;Piperanine;Feruperine;Nordihydrocodeine;Dihydromorphine;6alpha-Hydroxy-hydromorphone;6beta-Hydroxy-hydromorphone;Nordihydroisomorphine (MS1 HMDB0014812;HMDB0014887;HMDB0015005;HMDB0033874;HMDB0040699;HMDB0041956;HMDB0060548;HMDB0060796;HMDB0060798;HMDB0060854)
pos-M443T191_2	0.37663	8.0633e-18	2.3059	0.024084	0.35352	-3.4767	443.26	3.18365	NA	Unknown	NA	NA	NA	NA	NA	NA	NA	NA	NA
pos-M202T52	0.37624	3.7037e-11	2.1711	0.033322	0.39773	-3.7383	202.191	0.872192	NA	Unknown	NA	NA	NA	NA	NA	NA	NA	NA	NA
pos-M615T200	0.3753	-1.8519e-10	2.3154	0.023532	0.3506	-3.4579	615.364	3.33818	NA	Unknown	NA	NA	NA	Avenestergenin B2	HMDB0035266	C-Toxiferine_I;Santiaguine	C09246;C10170	Avenestergenin B2	Avenestergenin B2 (MS1 HMDB0035266)
pos-M425T278	0.37517	-7.228e-19	2.3453	0.021854	0.3498	-3.3978	425.285	4.63839	NA	Unknown	NA	NA	NA	Sorbitan palmitate;1-Phenyl-1,3-eicosanedione;Geranylgeranylcysteine	HMDB0029887;HMDB0032925;HMDB0011678	NA	NA	Sorbitan palmitate;1-Phenyl-1,3-eicosanedione;Geranylgeranylcysteine	Sorbitan palmitate;1-Phenyl-1,3-eicosanedione;Geranylgeranylcysteine (MS1 HMDB0029887;HMDB0032925;HMDB0011678)
pos-M480T405	0.37507	1.8519e-11	2.1574	0.034414	0.40162	-3.7641	480.367	6.74843	NA	Unknown	NA	NA	NA	Dolichosterone;Polyporusterone F	HMDB0034336;HMDB0038499	NA	NA	Dolichosterone;Polyporusterone F	Dolichosterone;Polyporusterone F (MS1 HMDB0034336;HMDB0038499)
neg-M460T452	0.37343	-7.3886e-19	2.3399	0.022146	0.35041	-3.4086	460.349	7.53293	NA	Unknown	NA	NA	NA	NA	NA	NA	NA	NA	NA
pos-M294T220	0.37171	1.8519e-11	2.1623	0.034014	0.40017	-3.7547	294.189	3.65945	NA	Unknown	NA	NA	NA	NA	NA	NA	NA	NA	NA
neg-M439T263	0.36948	1.8519e-10	2.2224	0.029495	0.37662	-3.6404	439.265	4.38204	NA	Unknown	NA	NA	NA	NA	NA	NA	NA	NA	NA
pos-M243T208	0.36904	1.8519e-11	2.2594	0.026975	0.36926	-3.5684	243.101	3.46513	NA	Unknown	NA	NA	NA	3-(4-hydroxyphenyl)-3,4-dihydro-2H-1-benzopyran-7-ol;3-phenyl-3,4-dihydro-2H-1-benzopyran-4,7-diol;1-(2,4-dihydroxyphenyl)-2-phenylpropan-1-one;1-(2,5-dihydroxyphenyl)-3-phenylpropan-1-one;1-(3,4-dihydroxyphenyl)-3-phenylpropan-1-one;3-(2-hydroxyphenyl)-1-(3-hydroxyphenyl)propan-1-one;1-(3,5-dihydroxyphenyl)-3-phenylpropan-1-one;3-hydroxy-1-(3-hydroxyphenyl)-3-phenylpropan-1-one;1,3-bis(3-hydroxy…	HMDB0130495;HMDB0130496;HMDB0130497;HMDB0135355;HMDB0135397;HMDB0135405;HMDB0135406;HMDB0135407;HMDB0135408;HMDB0135409;HMDB0135593;HMDB0135594;HMDB0135595;HMDB0135596;HMDB0135601;HMDB0002209;HMDB0014713;HMDB0029302;HMDB0035019;HMDB0036347;HMDB0037679;HMDB0039146;HMDB0132933;HMDB0132935;HMDB0132936;HMDB0132937;HMDB0132939;HMDB0132948;HMDB0032589;HMDB0037492;HMDB0040424;HMDB0061823;HMDB0061942	Fenoprofen;7,4'-Dihydroxyflavan;4,7-Dihydroxy-2-methoxy-9,10-dihydrophenanthrene;Hircinol;Dunnione;Lapachol;beta-Lapachone;4,5-Bisphenol-o-quinone;Equol;3-Methoxy-4',5-dihydroxy-trans-stilbene;(2R,3S,4S)-Leucoanthocyanidin	C06997;C09641;C10257;C10261;C10337;C10366;C10367;C13628;C14131;C20154;C21418	3-(4-hydroxyphenyl)-3,4-dihydro-2H-1-benzopyran-7-ol;3-phenyl-3,4-dihydro-2H-1-benzopyran-4,7-diol;1-(2,4-dihydroxyphenyl)-2-phenylpropan-1-one;1-(2,5-dihydroxyphenyl)-3-phenylpropan-1-one;1-(3,4-dihydroxyphenyl)-3-phenylpropan-1-one;3-(2-hydroxyphenyl)-1-(3-hydroxyphenyl)propan-1-one;1-(3,5-dihydroxyphenyl)-3-phenylpropan-1-one;3-hydroxy-1-(3-hydroxyphenyl)-3-phenylpropan-1-one;1,3-bis(3-hydroxy…	3-(4-hydroxyphenyl)-3,4-dihydro-2H-1-benzopyran-7-ol;3-phenyl-3,4-dihydro-2H-1-benzopyran-4,7-diol;1-(2,4-dihydroxyphenyl)-2-phenylpropan-1-one;1-(2,5-dihydroxyphenyl)-3-phenylpropan-1-one;1-(3,4-dihydroxyphenyl)-3-phenylpropan-1-one;3-(2-hydroxyphenyl)-1-(3-hydroxyphenyl)propan-1-one;1-(3,5-dihydroxyphenyl)-3-phenylpropan-1-one;3-hydroxy-1-(3-hydroxyphenyl)-3-phenylpropan-1-one;1,3-bis(3-hydroxy…
neg-M408T256	0.36808	-3.7037e-11	2.0609	0.043033	0.44063	-3.9418	408.25	4.25928	NA	Unknown	NA	NA	NA	CPA(16:0/0:0)	HMDB0007003	NA	NA	CPA(16:0/0:0)	CPA(16:0/0:0) (MS1 HMDB0007003)
pos-M259T167_2	0.36775	-9.2593e-11	2.2352	0.0286	0.37631	-3.6155	259.161	2.77513	NA	Unknown	NA	NA	NA	NA	NA	NA	NA	NA	NA
neg-M440T263	0.36532	3.7037e-11	2.392	0.019448	0.32522	-3.3027	440.266	4.38427	NA	Unknown	NA	NA	NA	Pravastatin	HMDB0005022	Pravastatin	C01844	Pravastatin	Pravastatin (MS1 HMDB0005022)
pos-M193T439	0.36389	-9.2593e-10	2.2089	0.030461	0.37781	-3.6663	193.157	7.31984	NA	Unknown	NA	NA	NA	2,6-Diisopropyl-3-methylphenol;2,5-Diisopropyl-4-methylphenol;2,5-Diisopropyl-3-methylphenol;2,4-Diisopropyl-5-methylphenol;2,4-Diisopropyl-3-methylphenol;2,3-Diisopropyl-5-methylphenol;4-(4-Methyl-3-pentenyl)-3-cyclohexene-1-carboxaldehyde;Pseudoionone;4-(2,6,6-Trimethylcyclohex-1-enyl)but-2-en-4-one;(2E,4Z,7Z)-2,4,7-Tridecatrienal;(E)-5,8-Megastigmadien-4-one;Edulan I;gamma-Ionone;delta-Damasco…	HMDB0029820;HMDB0029821;HMDB0029822;HMDB0029823;HMDB0029824;HMDB0029825;HMDB0031733;HMDB0032498;HMDB0032541;HMDB0033545;HMDB0034671;HMDB0034959;HMDB0034979;HMDB0035682;HMDB0035753;HMDB0036022;HMDB0036027;HMDB0036144;HMDB0036565;HMDB0036684;HMDB0037139;HMDB0059883;HMDB0036818;HMDB0041615;HMDB0030941;HMDB0030943;HMDB0031016;HMDB0031064;HMDB0031065;HMDB0032371;HMDB0032379;HMDB0033713;HMDB0034856	alpha-Ionone;beta-Ionone;4-n-Heptylphenol;2-Undecanone	C12286;C12287;C14698;C01875	2,6-Diisopropyl-3-methylphenol;2,5-Diisopropyl-4-methylphenol;2,5-Diisopropyl-3-methylphenol;2,4-Diisopropyl-5-methylphenol;2,4-Diisopropyl-3-methylphenol;2,3-Diisopropyl-5-methylphenol;4-(4-Methyl-3-pentenyl)-3-cyclohexene-1-carboxaldehyde;Pseudoionone;4-(2,6,6-Trimethylcyclohex-1-enyl)but-2-en-4-one;(2E,4Z,7Z)-2,4,7-Tridecatrienal;(E)-5,8-Megastigmadien-4-one;Edulan I;gamma-Ionone;delta-Damasco…	2,6-Diisopropyl-3-methylphenol;2,5-Diisopropyl-4-methylphenol;2,5-Diisopropyl-3-methylphenol;2,4-Diisopropyl-5-methylphenol;2,4-Diisopropyl-3-methylphenol;2,3-Diisopropyl-5-methylphenol;4-(4-Methyl-3-pentenyl)-3-cyclohexene-1-carboxaldehyde;Pseudoionone;4-(2,6,6-Trimethylcyclohex-1-enyl)but-2-en-4-one;(2E,4Z,7Z)-2,4,7-Tridecatrienal;(E)-5,8-Megastigmadien-4-one;Edulan I;gamma-Ionone;delta-Damasco…
pos-M411T326	0.36367	5.5556e-10	2.0075	0.048564	0.45287	-4.0372	411.36	5.42775	NA	Unknown	NA	NA	NA	4,4-Dimethylcholesta-8,14,24-trienol;5-Dehydroavenasterol;Delta 8,14 -Sterol;28-Norcyclomusalenone;(4alpha,5alpha)-4,14-Dimethyl-9,19-cyclocholest-20-en-3-one;Corbisterol;22-Dehydroclerosterol;(3beta,5alpha,22E,24S)-Stigmasta-7,22,25-trien-3-ol;(3beta,22E,24R)-23-Methylergosta-5,7,22-trien-3-ol;Stigmasta-4,6-dien-3-one;5beta-Coprostanol;5alpha-Cholestanol;Epi-coprostanol	HMDB0001023;HMDB0006852;HMDB0006928;HMDB0032882;HMDB0033810;HMDB0033825;HMDB0034078;HMDB0034196;HMDB0036312;HMDB0039196;HMDB0000577;HMDB0000908;HMDB0001569	4,4-Dimethyl-5alpha-cholesta-8,14,24-trien-3beta-ol;4alpha-Methyl-5alpha-ergosta-8,14,24(28)-trien-3beta-ol;5-Dehydroavenasterol;Epidihydrocholesterin	C11455;C11508;C15783;C12978	4,4-Dimethylcholesta-8,14,24-trienol;5-Dehydroavenasterol;Delta 8,14 -Sterol;28-Norcyclomusalenone;(4alpha,5alpha)-4,14-Dimethyl-9,19-cyclocholest-20-en-3-one;Corbisterol;22-Dehydroclerosterol;(3beta,5alpha,22E,24S)-Stigmasta-7,22,25-trien-3-ol;(3beta,22E,24R)-23-Methylergosta-5,7,22-trien-3-ol;Stigmasta-4,6-dien-3-one;5beta-Coprostanol;5alpha-Cholestanol;Epi-coprostanol	4,4-Dimethylcholesta-8,14,24-trienol;5-Dehydroavenasterol;Delta 8,14 -Sterol;28-Norcyclomusalenone;(4alpha,5alpha)-4,14-Dimethyl-9,19-cyclocholest-20-en-3-one;Corbisterol;22-Dehydroclerosterol;(3beta,5alpha,22E,24S)-Stigmasta-7,22,25-trien-3-ol;(3beta,22E,24R)-23-Methylergosta-5,7,22-trien-3-ol;Stigmasta-4,6-dien-3-one;5beta-Coprostanol;5alpha-Cholestanol;Epi-coprostanol (MS1 HMDB0001023;HMDB0006…
neg-M495T181_2	0.36358	-3.7037e-10	2.1373	0.036075	0.40782	-3.8017	495.257	3.0221	NA	Unknown	NA	NA	NA	Leukotriene D4;5S-hydroxy-6R-(S-cysteinylglycinyl)-7E,9E,11E,14Z-eicosatetraenoic acid;Fumitremorgin B	HMDB0003080;HMDB0062494;HMDB0030203	Leukotriene_D4;Fumitremorgin_B	C05951;C20630	Leukotriene D4;5S-hydroxy-6R-(S-cysteinylglycinyl)-7E,9E,11E,14Z-eicosatetraenoic acid;Fumitremorgin B	Leukotriene D4;5S-hydroxy-6R-(S-cysteinylglycinyl)-7E,9E,11E,14Z-eicosatetraenoic acid;Fumitremorgin B (MS1 HMDB0003080;HMDB0062494;HMDB0030203)
pos-M181T199	0.36317	3.7037e-11	2.3015	0.024348	0.35352	-3.4855	181.104	3.31272	NA	Unknown	NA	NA	NA	NA	NA	NA	NA	NA	NA
pos-M460T451	0.36006	1.8519e-11	2.1166	0.037856	0.41377	-3.8401	460.35	7.51241	NA	Unknown	NA	NA	NA	NA	NA	NA	NA	NA	NA
pos-M233T322	0.35779	7.4074e-11	2.2957	0.024693	0.35352	-3.4969	233.225	5.3652	NA	Unknown	NA	NA	NA	6-Phenylundecane;1-Pentadecene;(E)-7-Pentadecene	HMDB0061857;HMDB0031082;HMDB0031083	Aplotaxene;5alpha-Gonane;Gonane;5beta-Gonane	C17535;C19638;C19639;C19640	6-Phenylundecane;1-Pentadecene;(E)-7-Pentadecene	6-Phenylundecane;1-Pentadecene;(E)-7-Pentadecene (MS1 HMDB0061857;HMDB0031082;HMDB0031083)
pos-M597T171	0.35752	6.4249e-20	2.3207	0.023225	0.3506	-3.4472	597.326	2.8499	NA	Unknown	NA	NA	NA	NA	NA	Fumitremorgin_A	C20564	Fumitremorgin_A	Fumitremorgin_A (MS1 C20564)
pos-M425T373	0.35695	7.4074e-11	2.1421	0.035668	0.40624	-3.7926	425.34	6.21537	NA	Unknown	NA	NA	NA	Alpha-Tocotrienol;(22E,24R)-Stigmasta-4,22-diene-3,6-dione;24-Hydroxycholesterol;7a-Hydroxycholesterol;27-Hydroxycholesterol;Delta-Tocopherol;22b-Hydroxycholesterol;7b-Hydroxycholesterol;25-Hydroxycholesterol;20alpha-Hydroxycholesterol;7a-Hydroxy-5b-cholestan-3-one;(24R)-Cholest-5-ene-3-beta,24-diol ;4b-Hydroxycholesterol;(3beta,5alpha,6alpha)-Cholest-8-ene-3,6-diol;eta-Tocopherol;3-Hydroxy-1-phe…	HMDB0006327;HMDB0038656;HMDB0001419;HMDB0001496;HMDB0002103;HMDB0002902;HMDB0004035;HMDB0006119;HMDB0006247;HMDB0006283;HMDB0006892;HMDB0011643;HMDB0013643;HMDB0029320;HMDB0034254;HMDB0035681;HMDB0038959;HMDB0039868;HMDB0039869;HMDB0039870;HMDB0059592;HMDB0062328	alpha-Tocotrienol;4,4'-Methylenebis(2,6-di-tert-butylphenol);7alpha-Hydroxycholesterol;Cholesterol-5beta,6beta-epoxide;7alpha-Hydroxy-5beta-cholestan-3-one;20alpha-Hydroxycholesterol;22(R)-Hydroxycholesterol;Cerebrosterol;delta-Tocopherol;25-Hydroxycholesterol;Cholest-5-ene-3beta,26-diol;2-Methyl-6-phytylquinol;Cholesterol-5alpha,6alpha-epoxide;Cassaidine	C14153;C14287;C03594;C05418;C05451;C05500;C05502;C13550;C14151;C15519;C15610;C15882;C15992;C08669	Alpha-Tocotrienol;(22E,24R)-Stigmasta-4,22-diene-3,6-dione;24-Hydroxycholesterol;7a-Hydroxycholesterol;27-Hydroxycholesterol;Delta-Tocopherol;22b-Hydroxycholesterol;7b-Hydroxycholesterol;25-Hydroxycholesterol;20alpha-Hydroxycholesterol;7a-Hydroxy-5b-cholestan-3-one;(24R)-Cholest-5-ene-3-beta,24-diol ;4b-Hydroxycholesterol;(3beta,5alpha,6alpha)-Cholest-8-ene-3,6-diol;eta-Tocopherol;3-Hydroxy-1-phe…	Alpha-Tocotrienol;(22E,24R)-Stigmasta-4,22-diene-3,6-dione;24-Hydroxycholesterol;7a-Hydroxycholesterol;27-Hydroxycholesterol;Delta-Tocopherol;22b-Hydroxycholesterol;7b-Hydroxycholesterol;25-Hydroxycholesterol;20alpha-Hydroxycholesterol;7a-Hydroxy-5b-cholestan-3-one;(24R)-Cholest-5-ene-3-beta,24-diol ;4b-Hydroxycholesterol;(3beta,5alpha,6alpha)-Cholest-8-ene-3,6-diol;eta-Tocopherol;3-Hydroxy-1-phe…
pos-M817T276	0.35587	-1.8519e-11	2.0151	0.047737	0.45287	-4.0237	816.574	4.59863	NA	Unknown	NA	NA	NA	PS(14:1(9Z)/24:1(15Z));PS(16:0/22:2(13Z,16Z));PS(16:1(9Z)/22:1(13Z));PS(18:0/20:2(11Z,14Z));PS(18:1(11Z)/20:1(11Z));PS(18:1(9Z)/20:1(11Z));PS(18:2(9Z,12Z)/20:0);PS(20:0/18:2(9Z,12Z));PS(20:1(11Z)/18:1(11Z));PS(20:1(11Z)/18:1(9Z));PS(20:2(11Z,14Z)/18:0);PS(22:1(13Z)/16:1(9Z));PS(22:2(13Z,16Z)/16:0);PS(24:1(15Z)/14:1(9Z));PG(16:0/22:4(7Z,10Z,13Z,16Z));PG(18:0/20:4(5Z,8Z,11Z,14Z));PG(18:1(11Z)/20:3(…	HMDB0112292;HMDB0112351;HMDB0112365;HMDB0112376;HMDB0112393;HMDB0112412;HMDB0112429;HMDB0112519;HMDB0112546;HMDB0112547;HMDB0112572;HMDB0112740;HMDB0112764;HMDB0112911;HMDB0010581;HMDB0010610;HMDB0010623;HMDB0010624;HMDB0010638;HMDB0010639;HMDB0116577;HMDB0116607	NA	NA	PS(14:1(9Z)/24:1(15Z));PS(16:0/22:2(13Z,16Z));PS(16:1(9Z)/22:1(13Z));PS(18:0/20:2(11Z,14Z));PS(18:1(11Z)/20:1(11Z));PS(18:1(9Z)/20:1(11Z));PS(18:2(9Z,12Z)/20:0);PS(20:0/18:2(9Z,12Z));PS(20:1(11Z)/18:1(11Z));PS(20:1(11Z)/18:1(9Z));PS(20:2(11Z,14Z)/18:0);PS(22:1(13Z)/16:1(9Z));PS(22:2(13Z,16Z)/16:0);PS(24:1(15Z)/14:1(9Z));PG(16:0/22:4(7Z,10Z,13Z,16Z));PG(18:0/20:4(5Z,8Z,11Z,14Z));PG(18:1(11Z)/20:3(…	PS(14:1(9Z)/24:1(15Z));PS(16:0/22:2(13Z,16Z));PS(16:1(9Z)/22:1(13Z));PS(18:0/20:2(11Z,14Z));PS(18:1(11Z)/20:1(11Z));PS(18:1(9Z)/20:1(11Z));PS(18:2(9Z,12Z)/20:0);PS(20:0/18:2(9Z,12Z));PS(20:1(11Z)/18:1(11Z));PS(20:1(11Z)/18:1(9Z));PS(20:2(11Z,14Z)/18:0);PS(22:1(13Z)/16:1(9Z));PS(22:2(13Z,16Z)/16:0);PS(24:1(15Z)/14:1(9Z));PG(16:0/22:4(7Z,10Z,13Z,16Z));PG(18:0/20:4(5Z,8Z,11Z,14Z));PG(18:1(11Z)/20:3(…
pos-M457T279	0.35378	7.4074e-10	2.2057	0.030691	0.37781	-3.6723	457.33	4.64633	NA	Unknown	NA	NA	NA	3a,7a-Dihydroxycoprostanic acid;3a,7a,12a-Trihydroxy-5b-cholestan-26-al;3alpha,7alpha,24(S)-trihydroxy-5beta-cholestan-27-al	HMDB0000359;HMDB0003533;HMDB0062208	Callystatin_A;3alpha,7alpha,12alpha-Trihydroxy-5beta-cholestan-26-al;3alpha,7alpha-Dihydroxy-5beta-cholestanate	C16891;C01301;C04554	3a,7a-Dihydroxycoprostanic acid;3a,7a,12a-Trihydroxy-5b-cholestan-26-al;3alpha,7alpha,24(S)-trihydroxy-5beta-cholestan-27-al	3a,7a-Dihydroxycoprostanic acid;3a,7a,12a-Trihydroxy-5b-cholestan-26-al;3alpha,7alpha,24(S)-trihydroxy-5beta-cholestan-27-al (MS1 HMDB0000359;HMDB0003533;HMDB0062208)
neg-M235T58	0.35311	8.7189e-05	2.3386	0.022222	0.3505	-3.4113	235.046	0.966133	NA	Unknown	NA	NA	NA	6-(acetyloxy)-3,4,5-trihydroxyoxane-2-carboxylic acid;3,4,5-trihydroxy-6-(2-oxoethoxy)oxane-2-carboxylic acid	HMDB0124934;HMDB0142000	8-Dehydro-3-deoxy-D-manno-octulosonate	C21332	6-(acetyloxy)-3,4,5-trihydroxyoxane-2-carboxylic acid;3,4,5-trihydroxy-6-(2-oxoethoxy)oxane-2-carboxylic acid	6-(acetyloxy)-3,4,5-trihydroxyoxane-2-carboxylic acid;3,4,5-trihydroxy-6-(2-oxoethoxy)oxane-2-carboxylic acid (MS1 HMDB0124934;HMDB0142000)
neg-M625T190	0.35199	9.2593e-10	2.2866	0.025248	0.35561	-3.5149	625.321	3.16343	NA	Unknown	NA	NA	NA	Tubocurarine	HMDB0015330	Tubocurarine;Macoline	C07547;C09580	Tubocurarine	Tubocurarine (MS1 HMDB0015330)
pos-M645T186	0.35137	-2.57e-19	2.0989	0.039439	0.42136	-3.8727	645.346	3.09682	NA	Unknown	NA	NA	NA	Capsianoside IV;Goshonoside F3;Dabigatran etexilate	HMDB0030736;HMDB0038376;HMDB0015641	NAc-FnorLRF-amide	C11606	Capsianoside IV;Goshonoside F3;Dabigatran etexilate	Capsianoside IV;Goshonoside F3;Dabigatran etexilate (MS1 HMDB0030736;HMDB0038376;HMDB0015641)
pos-M138T86	0.34827	-1.8519e-11	2.3296	0.022717	0.3506	-3.4293	138.048	1.43807	NA	Unknown	NA	NA	NA	NA	NA	NA	NA	NA	NA
pos-M295T350	0.34784	-1.8519e-11	2.1783	0.032758	0.39467	-3.7246	295.287	5.82586	NA	Unknown	NA	NA	NA	NA	NA	NA	NA	NA	NA
pos-M410T258	0.34472	-1.8519e-10	2.0102	0.048271	0.45287	-4.0324	410.266	4.2975	NA	Unknown	NA	NA	NA	Tetradecanoylcarnitine;CPA(16:0/0:0);Methyl (9Z)-6'-oxo-6,5'-diapo-6-carotenoate	HMDB0005066;HMDB0007003;HMDB0031977	Myxalamid_C	C12160	Tetradecanoylcarnitine;CPA(16:0/0:0);Methyl (9Z)-6'-oxo-6,5'-diapo-6-carotenoate	Tetradecanoylcarnitine;CPA(16:0/0:0);Methyl (9Z)-6'-oxo-6,5'-diapo-6-carotenoate (MS1 HMDB0005066;HMDB0007003;HMDB0031977)
pos-M464T359	0.34373	-1.8519e-11	2.2827	0.025491	0.35702	-3.5227	464.38	5.9789	NA	Unknown	NA	NA	NA	NA	NA	NA	NA	NA	NA
pos-M662T191	0.34144	-3.1803e-18	1.9952	0.04992	0.45631	-4.0588	662.34	3.18772	NA	Unknown	NA	NA	NA	NA	NA	NA	NA	NA	NA
neg-M252T142	0.33578	5.5556e-11	2.2079	0.030534	0.37781	-3.6682	252.082	2.36048	NA	Unknown	NA	NA	NA	5-Hydroxyketamine;4-Hydroxyketamine;6-Hydroxyketamine;Zileuton	HMDB0014016;HMDB0014017;HMDB0060550;HMDB0014882	NA	NA	5-Hydroxyketamine;4-Hydroxyketamine;6-Hydroxyketamine;Zileuton	5-Hydroxyketamine;4-Hydroxyketamine;6-Hydroxyketamine;Zileuton (MS1 HMDB0014016;HMDB0014017;HMDB0060550;HMDB0014882)
neg-M435T219	0.33506	5.5556e-10	2.3118	0.023741	0.35224	-3.4651	435.274	3.64625	NA	Unknown	NA	NA	NA	Pangamic acid;simvastatin hydroxy acid;PA(15:0/18:4(6Z,9Z,12Z,15Z));PA(18:4(6Z,9Z,12Z,15Z)/15:0)	HMDB0029949;HMDB0061047;HMDB0114818;HMDB0115029	NA	NA	Pangamic acid;simvastatin hydroxy acid;PA(15:0/18:4(6Z,9Z,12Z,15Z));PA(18:4(6Z,9Z,12Z,15Z)/15:0)	Pangamic acid;simvastatin hydroxy acid;PA(15:0/18:4(6Z,9Z,12Z,15Z));PA(18:4(6Z,9Z,12Z,15Z)/15:0) (MS1 HMDB0029949;HMDB0061047;HMDB0114818;HMDB0115029)
pos-M362T198	0.33034	3.7037e-10	1.9957	0.049861	0.45631	-4.0579	362.287	3.30581	NA	Unknown	NA	NA	NA	DG(8:0/0:0/8:0);DG(8:0/8:0/0:0)	HMDB0092900;HMDB0116368	NA	NA	DG(8:0/0:0/8:0);DG(8:0/8:0/0:0)	DG(8:0/0:0/8:0);DG(8:0/8:0/0:0) (MS1 HMDB0092900;HMDB0116368)
pos-M309T185	0.33006	-1.8519e-11	2.4398	0.017232	0.30661	-3.2038	309.206	3.07824	NA	Unknown	NA	NA	NA	Methylgingerol;Diplodiatoxin;Corchorifatty acid A;Corchorifatty acid D;Dihydrocapsiate;5-O-Methylembelin;Hexadecanedioic acid;16-Hydroxy-10-oxohexadecanoic acid;2,2,4-Trimethyl-1,3-pentadienol diisobutyrate	HMDB0029852;HMDB0031471;HMDB0032664;HMDB0033243;HMDB0034781;HMDB0040867;HMDB0000672;HMDB0041287;HMDB0059777	5-O-Methylembelin;Soraphen_O;2,3-Dihydroxycyclopentaneundecanoic_acid;Hexadecanedioate	C10373;C15818;C14987;C19615	Methylgingerol;Diplodiatoxin;Corchorifatty acid A;Corchorifatty acid D;Dihydrocapsiate;5-O-Methylembelin;Hexadecanedioic acid;16-Hydroxy-10-oxohexadecanoic acid;2,2,4-Trimethyl-1,3-pentadienol diisobutyrate	Methylgingerol;Diplodiatoxin;Corchorifatty acid A;Corchorifatty acid D;Dihydrocapsiate;5-O-Methylembelin;Hexadecanedioic acid;16-Hydroxy-10-oxohexadecanoic acid;2,2,4-Trimethyl-1,3-pentadienol diisobutyrate (MS1 HMDB0029852;HMDB0031471;HMDB0032664;HMDB0033243;HMDB0034781;HMDB0040867;HMDB0000672;HMDB0041287;HMDB0059777)
neg-M216T87	0.32924	5.0757e-18	1.997	0.049714	0.45631	-4.0556	216.051	1.44432	NA	Unknown	NA	NA	NA	Venoterpine;2,3,6,7-Tetrahydrocyclopent[b]azepin-8(1H)-one;2-(2-Furanyl)-3,4,5,6-tetrahydropyridine;2,3-Dihydro-5-methyl-1H-pyrrolizine-7-carboxaldehyde;3-(2-Furanylmethylene)pyrrolidine;2,3-Dihydro-6-methyl-1H-pyrrolizine-5-carboxaldehyde;3,4-Dihydro-5-(5-methyl-2-furanyl)-2H-pyrrole;5-Acetyl-2,3-dihydro-1H-pyrrolizine	HMDB0030175;HMDB0039662;HMDB0040016;HMDB0040029;HMDB0040043;HMDB0040047;HMDB0040050;HMDB0040051	D-Cathinone;3-Phenylpropionaldoxim	C08301;C17236	Venoterpine;2,3,6,7-Tetrahydrocyclopent[b]azepin-8(1H)-one;2-(2-Furanyl)-3,4,5,6-tetrahydropyridine;2,3-Dihydro-5-methyl-1H-pyrrolizine-7-carboxaldehyde;3-(2-Furanylmethylene)pyrrolidine;2,3-Dihydro-6-methyl-1H-pyrrolizine-5-carboxaldehyde;3,4-Dihydro-5-(5-methyl-2-furanyl)-2H-pyrrole;5-Acetyl-2,3-dihydro-1H-pyrrolizine	Venoterpine;2,3,6,7-Tetrahydrocyclopent[b]azepin-8(1H)-one;2-(2-Furanyl)-3,4,5,6-tetrahydropyridine;2,3-Dihydro-5-methyl-1H-pyrrolizine-7-carboxaldehyde;3-(2-Furanylmethylene)pyrrolidine;2,3-Dihydro-6-methyl-1H-pyrrolizine-5-carboxaldehyde;3,4-Dihydro-5-(5-methyl-2-furanyl)-2H-pyrrole;5-Acetyl-2,3-dihydro-1H-pyrrolizine (MS1 HMDB0030175;HMDB0039662;HMDB0040016;HMDB0040029;HMDB0040043;HMDB0040047;…
pos-M481T405	0.32206	-5.5556e-11	2.0518	0.043935	0.44379	-3.9582	481.369	6.75073	NA	Unknown	NA	NA	NA	(20S,24E)-20,26-Dihydroxy-24-dammaren-3-one;22alpha-Hydroxyerythrodiol;Longispinogenin;Soyasapogenol B;(3xi,16xi,21xi)-12-Ursene-3,16,21-triol;Heliantriol B2;Lucidumol B;(3beta,24xi)-Cycloart-25-ene-3,24,27-triol;Heliantriol A1;Coriandrinonediol;Heterobetulin;Heliantriol B1;Heliantriol C;Heliantriol F;Soyasapogenol F;(3b,24x)-Cycloartane-3-oxo-24,25-diol;(2alpha,3beta)-20(29)-Lupene-2,3,28-triol;…	HMDB0033256;HMDB0034549;HMDB0034643;HMDB0034648;HMDB0034656;HMDB0035034;HMDB0035324;HMDB0036433;HMDB0036540;HMDB0038799;HMDB0038800;HMDB0038801;HMDB0038802;HMDB0038803;HMDB0039212;HMDB0040553;HMDB0041183;HMDB0041533;HMDB0011558;HMDB0011588;HMDB0072872;HMDB0072879	Soyasapogenol_B;Soyasapogenol_F	C08980;C17421	(20S,24E)-20,26-Dihydroxy-24-dammaren-3-one;22alpha-Hydroxyerythrodiol;Longispinogenin;Soyasapogenol B;(3xi,16xi,21xi)-12-Ursene-3,16,21-triol;Heliantriol B2;Lucidumol B;(3beta,24xi)-Cycloart-25-ene-3,24,27-triol;Heliantriol A1;Coriandrinonediol;Heterobetulin;Heliantriol B1;Heliantriol C;Heliantriol F;Soyasapogenol F;(3b,24x)-Cycloartane-3-oxo-24,25-diol;(2alpha,3beta)-20(29)-Lupene-2,3,28-triol;…	(20S,24E)-20,26-Dihydroxy-24-dammaren-3-one;22alpha-Hydroxyerythrodiol;Longispinogenin;Soyasapogenol B;(3xi,16xi,21xi)-12-Ursene-3,16,21-triol;Heliantriol B2;Lucidumol B;(3beta,24xi)-Cycloart-25-ene-3,24,27-triol;Heliantriol A1;Coriandrinonediol;Heterobetulin;Heliantriol B1;Heliantriol C;Heliantriol F;Soyasapogenol F;(3b,24x)-Cycloartane-3-oxo-24,25-diol;(2alpha,3beta)-20(29)-Lupene-2,3,28-triol;…
pos-M414T410	0.32163	-3.7037e-10	2.2135	0.03013	0.37663	-3.6575	414.342	6.8283	NA	Unknown	NA	NA	NA	NA	NA	NA	NA	NA	NA
pos-M437T156	0.32036	3.7037e-11	2.3313	0.022623	0.3506	-3.4259	437.201	2.59453	NA	Unknown	NA	NA	NA	N-Acetylserotonin;Mephenytoin;Primidone	HMDB0001238;HMDB0014673;HMDB0014932	N-Acetylserotonin;Abrine;Primidone;L-2-Methyltryptophan;(S)-Mephenytoin;Thiofanox	C00978;C02983;C07371;C16831;C20130;C18652	N-Acetylserotonin;Mephenytoin;Primidone	N-Acetylserotonin;Mephenytoin;Primidone (MS1 HMDB0001238;HMDB0014673;HMDB0014932)
pos-M426T169	0.31803	-3.7037e-10	2.1182	0.03771	0.41377	-3.837	426.204	2.82198	NA	Unknown	NA	NA	NA	3-[(1E)-1-{4-[2-(dimethylamino)ethoxy]phenyl}-1-(3-hydroxyphenyl)but-1-en-2-yl]phenol;3-(2-{4-[2-(dimethylamino)ethoxy]phenyl}-3-ethyl-3-phenyloxiran-2-yl)phenol;3,4-Dihydroxy-tamoxifen;Alclometasone;Tamsulosin	HMDB0142483;HMDB0142485;HMDB0061087;HMDB0014385;HMDB0014844	Bleekerine;Beclomethasone;Tamsulosin	C09046;C06842;C07124	3-[(1E)-1-{4-[2-(dimethylamino)ethoxy]phenyl}-1-(3-hydroxyphenyl)but-1-en-2-yl]phenol;3-(2-{4-[2-(dimethylamino)ethoxy]phenyl}-3-ethyl-3-phenyloxiran-2-yl)phenol;3,4-Dihydroxy-tamoxifen;Alclometasone;Tamsulosin	3-[(1E)-1-{4-[2-(dimethylamino)ethoxy]phenyl}-1-(3-hydroxyphenyl)but-1-en-2-yl]phenol;3-(2-{4-[2-(dimethylamino)ethoxy]phenyl}-3-ethyl-3-phenyloxiran-2-yl)phenol;3,4-Dihydroxy-tamoxifen;Alclometasone;Tamsulosin (MS1 HMDB0142483;HMDB0142485;HMDB0061087;HMDB0014385;HMDB0014844)
neg-M450T238	0.31763	1.8519e-10	2.1567	0.03447	0.40162	-3.7654	450.291	3.97045	NA	Unknown	NA	NA	NA	Cabergoline;Butyl oleate sulfate	HMDB0014393;HMDB0037511	Cabergoline	C08187	Cabergoline;Butyl oleate sulfate	Cabergoline;Butyl oleate sulfate (MS1 HMDB0014393;HMDB0037511)
pos-M463T359	0.3154	-1.8519e-11	2.0041	0.048929	0.45348	-4.0431	463.377	5.97875	NA	Unknown	NA	NA	NA	6-Deoxohomodolichosterone;(3beta,22R,23R,24S)-3,22,23-Trihydroxystigmastan-6-one;MG(0:0/24:1(15Z)/0:0);MG(24:1(15Z)/0:0/0:0)	HMDB0034430;HMDB0039713;HMDB0011559;HMDB0011589	NA	NA	6-Deoxohomodolichosterone;(3beta,22R,23R,24S)-3,22,23-Trihydroxystigmastan-6-one;MG(0:0/24:1(15Z)/0:0);MG(24:1(15Z)/0:0/0:0)	6-Deoxohomodolichosterone;(3beta,22R,23R,24S)-3,22,23-Trihydroxystigmastan-6-one;MG(0:0/24:1(15Z)/0:0);MG(24:1(15Z)/0:0/0:0) (MS1 HMDB0034430;HMDB0039713;HMDB0011559;HMDB0011589)
pos-M445T360	0.31391	3.7037e-10	2.0119	0.048084	0.45287	-4.0294	445.367	5.99352	NA	Unknown	NA	NA	NA	3-beta-Hydroxy-4-beta-methyl-5-alpha-cholest-7-ene-4-alpha-carboxylate;4alpha-Carboxy-4beta-methyl-5alpha-cholesta-8-en-3beta-ol;(3beta,5alpha,6beta,22E,24R)-23-Methylergosta-7,22-diene-3,5,6-triol;Schleicherastatin 5;4ÃŽÂ±-carboxy-4ÃŽÂ²-methyl-5ÃŽÂ±-cholesta-8-en-3ÃŽÂ²-ol	HMDB0011662;HMDB0012165;HMDB0033633;HMDB0035804;HMDB0062384	3beta-Hydroxy-4beta-methyl-5alpha-cholest-7-ene-4alpha-carboxylate;Messagenin	C04840;C08631	3-beta-Hydroxy-4-beta-methyl-5-alpha-cholest-7-ene-4-alpha-carboxylate;4alpha-Carboxy-4beta-methyl-5alpha-cholesta-8-en-3beta-ol;(3beta,5alpha,6beta,22E,24R)-23-Methylergosta-7,22-diene-3,5,6-triol;Schleicherastatin 5;4ÃŽÂ±-carboxy-4ÃŽÂ²-methyl-5ÃŽÂ±-cholesta-8-en-3ÃŽÂ²-ol	3-beta-Hydroxy-4-beta-methyl-5-alpha-cholest-7-ene-4-alpha-carboxylate;4alpha-Carboxy-4beta-methyl-5alpha-cholesta-8-en-3beta-ol;(3beta,5alpha,6beta,22E,24R)-23-Methylergosta-7,22-diene-3,5,6-triol;Schleicherastatin 5;4ÃŽÂ±-carboxy-4ÃŽÂ²-methyl-5ÃŽÂ±-cholesta-8-en-3ÃŽÂ²-ol (MS1 HMDB0011662;HMDB0012165;HMDB0033633;HMDB0035804;HMDB0062384)
pos-M659T190	0.3126	1.8519e-10	2.0328	0.045871	0.44873	-3.9923	659.327	3.16018	NA	Unknown	NA	NA	NA	S-(9-deoxy-delta9,12-PGD2)-glutathione;S-(PGA2)-glutathione;S-(PGJ2)-glutathione;12-Oxo-c-LTB3	HMDB0013058;HMDB0013062;HMDB0013063;HMDB0060154	Ansatrienin_A	C12098	S-(9-deoxy-delta9,12-PGD2)-glutathione;S-(PGA2)-glutathione;S-(PGJ2)-glutathione;12-Oxo-c-LTB3	S-(9-deoxy-delta9,12-PGD2)-glutathione;S-(PGA2)-glutathione;S-(PGJ2)-glutathione;12-Oxo-c-LTB3 (MS1 HMDB0013058;HMDB0013062;HMDB0013063;HMDB0060154)
pos-M446T360	0.31071	-1.8519e-10	2.0237	0.046823	0.44936	-4.0085	446.37	5.99258	NA	Unknown	NA	NA	NA	NA	NA	NA	NA	NA	NA
neg-M424T231	0.31014	3.0518e-18	2.0919	0.040081	0.42459	-3.8855	424.275	3.84602	NA	Unknown	NA	NA	NA	NA	NA	Dimethamine	C10767	Dimethamine	Dimethamine (MS1 C10767)
pos-M864T189	0.30544	3.7037e-11	2.1151	0.037985	0.41377	-3.8428	864.417	3.14388	NA	Unknown	NA	NA	NA	Sucrose acetate isobutyrate	HMDB0037136	NA	NA	Sucrose acetate isobutyrate	Sucrose acetate isobutyrate (MS1 HMDB0037136)
neg-M390T183	0.30341	1.8519e-11	2.057	0.043414	0.4421	-3.9488	390.126	3.0461	NA	Unknown	NA	NA	NA	NA	NA	NA	NA	NA	NA
pos-M476T366	0.30243	-1.028e-18	2.001	0.049277	0.45542	-4.0486	476.372	6.10555	NA	Unknown	NA	NA	NA	(3beta,5alpha,9alpha,22E,24R)-3,5,9-Trihydroxy-23-methylergosta-7,22-dien-6-one;(3beta,17alpha,23S)-17,23-Epoxy-3,29-dihydroxy-27-norlanost-8-en-24-one;2-(Methoxycarbonyl)-5-methyl-2,4-bis(3-methyl-2-butenyl)-6-(2-methyl-1-oxopropyl)-5-(4-methyl-3-pentenyl)cyclohexanone	HMDB0032669;HMDB0035142;HMDB0035995	NA	NA	(3beta,5alpha,9alpha,22E,24R)-3,5,9-Trihydroxy-23-methylergosta-7,22-dien-6-one;(3beta,17alpha,23S)-17,23-Epoxy-3,29-dihydroxy-27-norlanost-8-en-24-one;2-(Methoxycarbonyl)-5-methyl-2,4-bis(3-methyl-2-butenyl)-6-(2-methyl-1-oxopropyl)-5-(4-methyl-3-pentenyl)cyclohexanone	(3beta,5alpha,9alpha,22E,24R)-3,5,9-Trihydroxy-23-methylergosta-7,22-dien-6-one;(3beta,17alpha,23S)-17,23-Epoxy-3,29-dihydroxy-27-norlanost-8-en-24-one;2-(Methoxycarbonyl)-5-methyl-2,4-bis(3-methyl-2-butenyl)-6-(2-methyl-1-oxopropyl)-5-(4-methyl-3-pentenyl)cyclohexanone (MS1 HMDB0032669;HMDB0035142;HMDB0035995)
pos-M249T210	0.29408	-1.3492e-18	2.0503	0.044085	0.4438	-3.9609	249.185	3.49172	NA	Unknown	NA	NA	NA	Dimethylbenzyl carbinyl hexanoate;[2-(Dimethoxymethyl)-1-heptenyl]benzene;Furanofukinin;Octyl phenylacetate;2-Phenylethyl octanoate;5-Tetradecenoic acid;5Z-Tetradecenoic acid;Myristoleic acid;Tsuzuic acid;trans-Tetra-dec-2-enoic acid;(R)-14-Methyloxacyclotetradecan-2-one;Ethyl (E)-2-dodecenoate;12-Methyl-13-tridecanolide;Acetaldehyde di-cis-3-hexenyl acetal;2-Hexenyl octanoate;Houttuynin;Rhodinyl…	HMDB0032228;HMDB0036221;HMDB0036640;HMDB0037713;HMDB0037719;HMDB0000499;HMDB0000521;HMDB0002000;HMDB0005051;HMDB0010732;HMDB0030921;HMDB0031029;HMDB0031073;HMDB0032152;HMDB0032321;HMDB0034561;HMDB0037188;HMDB0037189;HMDB0037227;HMDB0037228;HMDB0037369;HMDB0037633;HMDB0038056;HMDB0040228;HMDB0062243;HMDB0062248;HMDB0094671	Myristoleic_acid	C08322	Dimethylbenzyl carbinyl hexanoate;[2-(Dimethoxymethyl)-1-heptenyl]benzene;Furanofukinin;Octyl phenylacetate;2-Phenylethyl octanoate;5-Tetradecenoic acid;5Z-Tetradecenoic acid;Myristoleic acid;Tsuzuic acid;trans-Tetra-dec-2-enoic acid;(R)-14-Methyloxacyclotetradecan-2-one;Ethyl (E)-2-dodecenoate;12-Methyl-13-tridecanolide;Acetaldehyde di-cis-3-hexenyl acetal;2-Hexenyl octanoate;Houttuynin;Rhodinyl…	Dimethylbenzyl carbinyl hexanoate;[2-(Dimethoxymethyl)-1-heptenyl]benzene;Furanofukinin;Octyl phenylacetate;2-Phenylethyl octanoate;5-Tetradecenoic acid;5Z-Tetradecenoic acid;Myristoleic acid;Tsuzuic acid;trans-Tetra-dec-2-enoic acid;(R)-14-Methyloxacyclotetradecan-2-one;Ethyl (E)-2-dodecenoate;12-Methyl-13-tridecanolide;Acetaldehyde di-cis-3-hexenyl acetal;2-Hexenyl octanoate;Houttuynin;Rhodinyl…
pos-M215T60	0.29303	-5.429e-18	2.0641	0.042721	0.44018	-3.9361	215.102	1.00229	NA	Unknown	NA	NA	NA	Delavirdine	HMDB0014843	Delavirdine	C06941	Delavirdine	Delavirdine (MS1 HMDB0014843)
pos-M202T151_1	0.2903	-7.7099e-19	2.1361	0.036171	0.40782	-3.8038	202.107	2.50983	NA	Unknown	NA	NA	NA	4-ethyl-6-methoxybenzene-1,2,3-triol;5-ethyl-3-methoxybenzene-1,2,4-triol;2-(hydroxymethyl)-5-methoxy-4-methylbenzene-1,3-diol;4-(hydroxymethyl)-5-methoxy-2-methylbenzene-1,3-diol;6-methoxy-3,5-dimethylbenzene-1,2,4-triol;2-(hydroxymethyl)-3,5-dimethoxyphenol;Vanylglycol;1-(3-Hydroxy-4-methoxyphenyl)-1,2-ethanediol;Genipic acid;4-Formyl-3-(formylmethyl)-4-hexenoic acid;(Ã‚Â±)-threo-1-(4-Hydroxyph…	HMDB0125593;HMDB0125597;HMDB0126618;HMDB0126619;HMDB0126620;HMDB0131233;HMDB0001490;HMDB0035056;HMDB0036072;HMDB0039650;HMDB0040603;HMDB0059730;HMDB0001565	L-Dihydroanticapsin;Hexamethylphosphoramide;7-Methyl-2-hydroxy-6-oxoocta-2,4-dienoate;3-Methoxy-4-hydroxyphenylethyleneglycol;2-Hydroxy-6-oxo-7-methylocta-2,4-dienoate;Antiarol;cis-3-(1-Carboxy-ethyl)-3,5-cyclo-hexadiene-1,2-diol;cis-3-(Carboxy-ethyl)-3,5-cyclo-hexadiene-1,2-diol;Choline_phosphate	C20940;C19250;C04535;C05594;C06582;C10765;C11456;C11588;C00588	4-ethyl-6-methoxybenzene-1,2,3-triol;5-ethyl-3-methoxybenzene-1,2,4-triol;2-(hydroxymethyl)-5-methoxy-4-methylbenzene-1,3-diol;4-(hydroxymethyl)-5-methoxy-2-methylbenzene-1,3-diol;6-methoxy-3,5-dimethylbenzene-1,2,4-triol;2-(hydroxymethyl)-3,5-dimethoxyphenol;Vanylglycol;1-(3-Hydroxy-4-methoxyphenyl)-1,2-ethanediol;Genipic acid;4-Formyl-3-(formylmethyl)-4-hexenoic acid;(Ã‚Â±)-threo-1-(4-Hydroxyph…	4-ethyl-6-methoxybenzene-1,2,3-triol;5-ethyl-3-methoxybenzene-1,2,4-triol;2-(hydroxymethyl)-5-methoxy-4-methylbenzene-1,3-diol;4-(hydroxymethyl)-5-methoxy-2-methylbenzene-1,3-diol;6-methoxy-3,5-dimethylbenzene-1,2,4-triol;2-(hydroxymethyl)-3,5-dimethoxyphenol;Vanylglycol;1-(3-Hydroxy-4-methoxyphenyl)-1,2-ethanediol;Genipic acid;4-Formyl-3-(formylmethyl)-4-hexenoic acid;(Ã‚Â±)-threo-1-(4-Hydroxyph…
pos-M221T151	0.28919	1.8519e-11	2.0115	0.048128	0.45287	-4.0301	221.121	2.51022	NA	Unknown	NA	NA	NA	NA	NA	NA	NA	NA	NA
pos-M295T225	0.275	1.8519e-10	2.0878	0.04046	0.42679	-3.893	295.227	3.75005	NA	Unknown	NA	NA	NA	13-OxoODE;9-OxoODE;A-12(13)-EpODE;13-HOTE;15(16)-EpODE;9(10)-EpODE;9-HOTE;17-Hydroxylinolenic acid;10-Oxo-11-octadecen-13-olide;Squamostanal A;15,16-Epoxy-9,12-octadecadienoic acid;(2'E,4'Z,8E)-Colneleic acid;12,13-Epoxy-9,15-octadecadienoic acid;2-Hydroxylinolenic acid;(9S,10E,12Z,15Z)-9-Hydroxy-10,12,15-octadecatrienoic acid;(9Z,12Z,14E)-16-Hydroxy-9,12,14-octadecatrienoic acid;Sterebin D;3,4-D…	HMDB0004668;HMDB0004669;HMDB0010200;HMDB0010203;HMDB0010206;HMDB0010220;HMDB0010224;HMDB0011108;HMDB0029786;HMDB0029969;HMDB0030950;HMDB0030995;HMDB0031088;HMDB0031103;HMDB0031934;HMDB0034586;HMDB0036832;HMDB0039603;HMDB0061644;HMDB0062288;HMDB0112093;HMDB0112099;HMDB0112102;HMDB0112103;HMDB0010734;HMDB0031057;HMDB0061658;HMDB0112184;HMDB0112185;HMDB0112186;HMDB0112187;HMDB0112188;HMDB0112189;HMD…	(9Z)-(13S)-12,13-Epoxyoctadeca-9,11-dienoic_acid;8-[(1R,2R)-3-Oxo-2-{(Z)-pent-2-enyl}cyclopentyl]octanoate;8-(5-Hexyl-furan-2-yl)-octanoic_acid;13-OxoODE;9-OxoODE;13(S)-HOT;9(S)-HOT;2(R)-HOT;17-Hydroxylinolenic_acid;Juvenile_hormone_I;Colneleate;16-Hydroxypalmitate	C04594;C04780;C13798;C14765;C14766;C16316;C16326;C16342;C16346;C19613;C19827;C18218	13-OxoODE;9-OxoODE;A-12(13)-EpODE;13-HOTE;15(16)-EpODE;9(10)-EpODE;9-HOTE;17-Hydroxylinolenic acid;10-Oxo-11-octadecen-13-olide;Squamostanal A;15,16-Epoxy-9,12-octadecadienoic acid;(2'E,4'Z,8E)-Colneleic acid;12,13-Epoxy-9,15-octadecadienoic acid;2-Hydroxylinolenic acid;(9S,10E,12Z,15Z)-9-Hydroxy-10,12,15-octadecatrienoic acid;(9Z,12Z,14E)-16-Hydroxy-9,12,14-octadecatrienoic acid;Sterebin D;3,4-D…	13-OxoODE;9-OxoODE;A-12(13)-EpODE;13-HOTE;15(16)-EpODE;9(10)-EpODE;9-HOTE;17-Hydroxylinolenic acid;10-Oxo-11-octadecen-13-olide;Squamostanal A;15,16-Epoxy-9,12-octadecadienoic acid;(2'E,4'Z,8E)-Colneleic acid;12,13-Epoxy-9,15-octadecadienoic acid;2-Hydroxylinolenic acid;(9S,10E,12Z,15Z)-9-Hydroxy-10,12,15-octadecatrienoic acid;(9Z,12Z,14E)-16-Hydroxy-9,12,14-octadecatrienoic acid;Sterebin D;3,4-D…
pos-M585T224	-0.28367	-6.4249e-20	-2.0312	0.046032	0.44873	-3.995	585.268	3.73215	NA	Unknown	NA	NA	NA	Bilirubin;4E,15Z-Bilirubin IXa	HMDB0000054;HMDB0000488	Bilirubin;(3Z)-Phytochromobilin;15,16-Dihydrobiliverdin;12-Ethyl-8-propyl-3-vinylbacteriochlorophyllide_d	C00486;C05913;C11630;C21428	Bilirubin;4E,15Z-Bilirubin IXa	Bilirubin;4E,15Z-Bilirubin IXa (MS1 HMDB0000054;HMDB0000488)
pos-M356T273	-0.28959	2.7306e-19	-2.0293	0.046235	0.44873	-3.9985	356.153	4.54249	NA	Unknown	NA	NA	NA	Amodiaquine;Terodiline hydrochloride	HMDB0014751;HMDB0042025	Amodiaquine	C07626	Amodiaquine;Terodiline hydrochloride	Amodiaquine;Terodiline hydrochloride (MS1 HMDB0014751;HMDB0042025)
pos-M158T60	-0.29283	1.6062e-18	-2.0545	0.043662	0.44372	-3.9533	158.08	0.998792	NA	Unknown	NA	NA	NA	NA	NA	NA	NA	NA	NA
pos-M448T147	-0.2943	-1.8519e-11	-2.0425	0.044873	0.44873	-3.9749	448.204	2.45158	NA	Unknown	NA	NA	NA	M2 di-hydroxylated metabolite	HMDB0061046	NA	NA	M2 di-hydroxylated metabolite	M2 di-hydroxylated metabolite (MS1 HMDB0061046)
neg-M531T204	-0.29788	-5.5556e-10	-2.1704	0.033371	0.39773	-3.7394	531.295	3.4045	NA	Unknown	NA	NA	NA	Ganoderic acid I;Ganoderic acid G;Ganoderic acid eta;5b-Cyprinol sulfate	HMDB0035310;HMDB0035985;HMDB0036309;HMDB0006888	Cucurbitacin_J;Simplexin;5beta-Cyprinolsulfate	C08801;C09185;C05468	Ganoderic acid I;Ganoderic acid G;Ganoderic acid eta;5b-Cyprinol sulfate	Ganoderic acid I;Ganoderic acid G;Ganoderic acid eta;5b-Cyprinol sulfate (MS1 HMDB0035310;HMDB0035985;HMDB0036309;HMDB0006888)
neg-M337T173	-0.30482	3.7037e-10	-2.0763	0.041545	0.43186	-3.914	337.136	2.89107	NA	Unknown	NA	NA	NA	NA	NA	NA	NA	NA	NA
neg-M439T271	-0.3053	-5.5556e-10	-2.3157	0.023512	0.3506	-3.4572	439.294	4.5177	NA	Unknown	NA	NA	NA	NA	NA	NA	NA	NA	NA
pos-M273T186	-0.30863	-5.5556e-10	-2.1855	0.032206	0.39022	-3.711	273.161	3.09947	NA	Unknown	NA	NA	NA	2,6-Di-tert-butyl-4-ethylphenol;N-Methylschinifoline	HMDB0040179;HMDB0040381	4-(3-Methylbut-2-enyl)-L-tryptophan;Dimethylallyltryptophan;7-(3-Methylbut-2-enyl)-L-tryptophan;6-(1,2,3,4-Tetrahydro-6-methoxy-2-naphthyl)-2(1H)-pyridone;1-Methyl-6-(1,2,3,4-tetrahydro-6-hydroxy-2-naphthyl)-2(1H)-pyridone	C04290;C06067;C19767;C14900;C14901	2,6-Di-tert-butyl-4-ethylphenol;N-Methylschinifoline	2,6-Di-tert-butyl-4-ethylphenol;N-Methylschinifoline (MS1 HMDB0040179;HMDB0040381)
pos-M507T343	-0.31122	-3.7037e-10	-2.3178	0.023393	0.3506	-3.4531	507.367	5.71837	NA	Unknown	NA	NA	NA	NA	NA	NA	NA	NA	NA
pos-M411T273	-0.31153	1.8519e-11	-2.0403	0.045096	0.44873	-3.9788	411.329	4.54483	NA	Unknown	NA	NA	NA	Gamma-Tocotrienol;epsilon-Tocopherol;(3beta,22E,24R)-3-Hydroxyergosta-5,8,22-trien-7-one;(6alpha,22E)-6-Hydroxy-4,7,22-ergostatrien-3-one	HMDB0012958;HMDB0030554;HMDB0032106;HMDB0037380	beta-Tocotrienol;gamma-Tocotrienol;6-Geranylgeranyl-2,3-dimethylbenzene-1,4-diol	C14154;C14155;C20738	Gamma-Tocotrienol;epsilon-Tocopherol;(3beta,22E,24R)-3-Hydroxyergosta-5,8,22-trien-7-one;(6alpha,22E)-6-Hydroxy-4,7,22-ergostatrien-3-one	Gamma-Tocotrienol;epsilon-Tocopherol;(3beta,22E,24R)-3-Hydroxyergosta-5,8,22-trien-7-one;(6alpha,22E)-6-Hydroxy-4,7,22-ergostatrien-3-one (MS1 HMDB0012958;HMDB0030554;HMDB0032106;HMDB0037380)
neg-M247T550_1	-0.31181	-7.4074e-11	-2.0337	0.045775	0.44873	-3.9906	246.576	9.1653	NA	Unknown	NA	NA	NA	NA	NA	Idanpramine	C17728	Idanpramine	Idanpramine (MS1 C17728)
neg-M113T47	-0.31539	1.1111e-10	-2.0056	0.048771	0.45326	-4.0405	112.986	0.784583	NA	Unknown	NA	NA	NA	Trifluoroacetic acid	HMDB0014118	NA	NA	Trifluoroacetic acid	Trifluoroacetic acid (MS1 HMDB0014118)
pos-M410T273	-0.31618	-3.7037e-11	-2.0096	0.048338	0.45287	-4.0335	410.326	4.54391	NA	Unknown	NA	NA	NA	3b,12a-Dihydroxy-5a-cholanoic acid;3b,7a-Dihydroxy-5b-cholanoic acid;3a,7a-Dihydroxycholanoic acid;3a,12b-Dihydroxy-5b-cholanoic acid;3b,12a-Dihydroxy-5b-cholanoic acid;Allodeoxycholic acid;Allochenodeoxycholic acid;Chenodeoxycholic acid;Deoxycholic acid;Isohyodeoxycholic acid;Isoursodeoxycholic acid;Hyodeoxycholic acid;Murocholic acid;Ursodeoxycholic acid;7b,12a-Dihydroxycholanoic acid;7a,12b-di…	HMDB0000348;HMDB0000361;HMDB0000384;HMDB0000411;HMDB0000438;HMDB0000478;HMDB0000514;HMDB0000518;HMDB0000626;HMDB0000664;HMDB0000686;HMDB0000733;HMDB0000811;HMDB0000946;HMDB0002451;HMDB0002488;HMDB0002536;HMDB0002585	Chenodeoxycholate;Deoxycholic_acid;Ursodiol;Murideoxycholic_acid;Hyodeoxycholate;12-Epideoxycholic_acid;Isochenodeoxycholate;Isodeoxycholate;Isoursodeoxycholate;Allochenodeoxycholate;Allodeoxycholate;3beta,12alpha-Dihydroxy-5beta-cholanoate;Avideoxycholate	C02528;C04483;C07880;C15515;C15517;C17646;C17660;C17661;C17662;C17664;C17687;C20865;C20867	3b,12a-Dihydroxy-5a-cholanoic acid;3b,7a-Dihydroxy-5b-cholanoic acid;3a,7a-Dihydroxycholanoic acid;3a,12b-Dihydroxy-5b-cholanoic acid;3b,12a-Dihydroxy-5b-cholanoic acid;Allodeoxycholic acid;Allochenodeoxycholic acid;Chenodeoxycholic acid;Deoxycholic acid;Isohyodeoxycholic acid;Isoursodeoxycholic acid;Hyodeoxycholic acid;Murocholic acid;Ursodeoxycholic acid;7b,12a-Dihydroxycholanoic acid;7a,12b-di…	3b,12a-Dihydroxy-5a-cholanoic acid;3b,7a-Dihydroxy-5b-cholanoic acid;3a,7a-Dihydroxycholanoic acid;3a,12b-Dihydroxy-5b-cholanoic acid;3b,12a-Dihydroxy-5b-cholanoic acid;Allodeoxycholic acid;Allochenodeoxycholic acid;Chenodeoxycholic acid;Deoxycholic acid;Isohyodeoxycholic acid;Isoursodeoxycholic acid;Hyodeoxycholic acid;Murocholic acid;Ursodeoxycholic acid;7b,12a-Dihydroxycholanoic acid;7a,12b-di…
neg-M438T272	-0.3168	-1.1111e-09	-2.2494	0.027638	0.37213	-3.588	438.292	4.53458	NA	Unknown	NA	NA	NA	NA	NA	NA	NA	NA	NA
pos-M880T191	-0.31902	1.8519e-11	-2.0947	0.039823	0.42365	-3.8804	880.467	3.18402	NA	Unknown	NA	NA	NA	Azaspiracid;31-Hydroxy rifabutin	HMDB0033805;HMDB0060754	Azaspiracid	C16907	Azaspiracid;31-Hydroxy rifabutin	Azaspiracid;31-Hydroxy rifabutin (MS1 HMDB0033805;HMDB0060754)
pos-M321T273	-0.31934	-3.7037e-11	-2.0956	0.039741	0.42365	-3.8787	321.257	4.5426	NA	Unknown	NA	NA	NA	Pristanal;2-Nonadecanone	HMDB0001958;HMDB0061862	3beta-Fluoro-5beta-pregnan-20-one	C14981	Pristanal;2-Nonadecanone	Pristanal;2-Nonadecanone (MS1 HMDB0001958;HMDB0061862)
pos-M243T273	-0.32162	3.9995e-18	-2.3276	0.022833	0.3506	-3.4334	243.21	4.54263	NA	Unknown	NA	NA	NA	NA	NA	NA	NA	NA	NA
pos-M468T190	-0.32231	-3.7037e-11	-2.0843	0.040791	0.42938	-3.8994	468.212	3.17328	NA	Unknown	NA	NA	NA	Arnamiol	HMDB0035062	AM-toxin_I;Bis(3-azidopyridinium)-1,10-decane_perchlorate	C16786;C13679	Arnamiol	Arnamiol (MS1 HMDB0035062)
pos-M432T245	-0.32301	-7.4074e-10	-2.2229	0.029458	0.37662	-3.6393	432.317	4.0759	NA	Unknown	NA	NA	NA	NA	NA	NA	NA	NA	NA
pos-M723T242	-0.3233	-1.8519e-11	-2.009	0.0484	0.45287	-4.0345	723.443	4.03484	NA	Unknown	NA	NA	NA	PA(15:0/20:3(5Z,8Z,11Z));PA(20:3(5Z,8Z,11Z)/15:0);PA(15:0/20:3(8Z,11Z,14Z));PA(20:3(8Z,11Z,14Z)/15:0)	HMDB0114820;HMDB0115120;HMDB0115509;HMDB0115563	NA	NA	PA(15:0/20:3(5Z,8Z,11Z));PA(20:3(5Z,8Z,11Z)/15:0);PA(15:0/20:3(8Z,11Z,14Z));PA(20:3(8Z,11Z,14Z)/15:0)	PA(15:0/20:3(5Z,8Z,11Z));PA(20:3(5Z,8Z,11Z)/15:0);PA(15:0/20:3(8Z,11Z,14Z));PA(20:3(8Z,11Z,14Z)/15:0) (MS1 HMDB0114820;HMDB0115120;HMDB0115509;HMDB0115563)
pos-M469T177	-0.32372	-1.8519e-11	-2.1299	0.036704	0.40782	-3.8155	469.252	2.94463	NA	Unknown	NA	NA	NA	4-Hydroxyvalsartan	HMDB0013848	Gentamicin_A;Formylmethionyl-leucyl-phenylalanine_methyl_ester	C01917;C11221	4-Hydroxyvalsartan	4-Hydroxyvalsartan (MS1 HMDB0013848)
neg-M526T321	-0.32813	1.8519e-10	-2.0603	0.043094	0.44063	-3.9429	526.349	5.35025	NA	Unknown	NA	NA	NA	Daphniphylline;Ganodermic acid TQ	HMDB0030291;HMDB0037893	NA	NA	Daphniphylline;Ganodermic acid TQ	Daphniphylline;Ganodermic acid TQ (MS1 HMDB0030291;HMDB0037893)
pos-M541T235	-0.33059	1.8519e-11	-2.0809	0.041104	0.43087	-3.9055	541.28	3.92117	NA	Unknown	NA	NA	NA	Corchoroside B	HMDB0030343	Sativanine_B	C10013	Corchoroside B	Corchoroside B (MS1 HMDB0030343)
pos-M330T393	-0.33066	-1.8519e-10	-2.0084	0.048461	0.45287	-4.0355	330.249	6.54997	NA	Unknown	NA	NA	NA	NA	NA	NA	NA	NA	NA
pos-M419T179	-0.33287	1.8519e-11	-2.2356	0.02857	0.37631	-3.6147	419.215	2.9893	NA	Unknown	NA	NA	NA	(9S,10S)-10-hydroxy-9-(phosphonooxy)octadecanoate;1-pentadecanoyl-glycero-3-phosphate	HMDB0059632;HMDB0062324	(9S,10S)-10-Hydroxy-9-(phosphonooxy)octadecanoate	C15989	(9S,10S)-10-hydroxy-9-(phosphonooxy)octadecanoate;1-pentadecanoyl-glycero-3-phosphate	(9S,10S)-10-hydroxy-9-(phosphonooxy)octadecanoate;1-pentadecanoyl-glycero-3-phosphate (MS1 HMDB0059632;HMDB0062324)
neg-M239T549	-0.33577	-1.8519e-10	-2.0393	0.0452	0.44873	-3.9806	238.579	9.15583	NA	Unknown	NA	NA	NA	NA	NA	NA	NA	NA	NA
neg-M238T549	-0.33766	-5.5556e-10	-2.038	0.045336	0.44873	-3.983	238.078	9.1432	NA	Unknown	NA	NA	NA	1-(1-Propenylthio)propyl propyl disulfide;(E)-1-Propenyl 1-(propylthio)propyl disulfide;2,2,4,4,6,6-Hexamethyl-1,3,5-trithiane;2,4,6-Triethyl-1,3,5-trithiane;Lincomycin;Kiwiionoside	HMDB0033041;HMDB0033072;HMDB0040243;HMDB0040262;HMDB0015564;HMDB0038691	2-(3'-Methylthio)propylmalic_acid;3-(3'-Methylthio)propylmalic_acid;Lincomycin;Flurogestone_acetate	C17214;C17215;C06812;C15432	1-(1-Propenylthio)propyl propyl disulfide;(E)-1-Propenyl 1-(propylthio)propyl disulfide;2,2,4,4,6,6-Hexamethyl-1,3,5-trithiane;2,4,6-Triethyl-1,3,5-trithiane;Lincomycin;Kiwiionoside	1-(1-Propenylthio)propyl propyl disulfide;(E)-1-Propenyl 1-(propylthio)propyl disulfide;2,2,4,4,6,6-Hexamethyl-1,3,5-trithiane;2,4,6-Triethyl-1,3,5-trithiane;Lincomycin;Kiwiionoside (MS1 HMDB0033041;HMDB0033072;HMDB0040243;HMDB0040262;HMDB0015564;HMDB0038691)
pos-M589T208	-0.33802	3.7037e-11	-2.0694	0.0422	0.43685	-3.9264	589.218	3.46334	NA	Unknown	NA	NA	NA	NA	NA	NA	NA	NA	NA
neg-M499T324	-0.34043	-1.8519e-11	-2.1512	0.034913	0.40315	-3.7756	499.295	5.39981	NA	Unknown	NA	NA	NA	Mupirocin;Tuftsin;Kentsin	HMDB0014554;HMDB0005770;HMDB0005776	Mupirocin	C11758	Mupirocin;Tuftsin;Kentsin	Mupirocin;Tuftsin;Kentsin (MS1 HMDB0014554;HMDB0005770;HMDB0005776)
pos-M466T203	-0.34366	3.7037e-11	-2.22	0.029664	0.37663	-3.6449	466.197	3.38583	NA	Unknown	NA	NA	NA	Biotripyrrin-b;Biotripyrrin-a;Dihydroxyacidissiminol;Armillaridin	HMDB0003324;HMDB0003323;HMDB0040792;HMDB0035134	Z-Tyr-Leu-NHOH	C02203	Biotripyrrin-b;Biotripyrrin-a;Dihydroxyacidissiminol;Armillaridin	Biotripyrrin-b;Biotripyrrin-a;Dihydroxyacidissiminol;Armillaridin (MS1 HMDB0003324;HMDB0003323;HMDB0040792;HMDB0035134)
neg-M1078T180	-0.34617	9.2593e-11	-2.2306	0.028914	0.37649	-3.6244	1077.54	2.99553	NA	Unknown	NA	NA	NA	NA	NA	NA	NA	NA	NA
pos-M416T245	-0.34617	1.8519e-11	-2.1263	0.037011	0.40942	-3.8221	416.317	4.08132	NA	Unknown	NA	NA	NA	NA	NA	Myxalamid_A;17beta-Hydroxyestr-4-en-3-one_cyclopentanepropionate	C12158;C14603	Myxalamid_A;17beta-Hydroxyestr-4-en-3-one_cyclopentanepropionate	Myxalamid_A;17beta-Hydroxyestr-4-en-3-one_cyclopentanepropionate (MS1 C12158;C14603)
neg-M310T180	-0.34715	-1.8519e-11	-2.3445	0.021897	0.3498	-3.3994	310.129	2.99985	NA	Unknown	NA	NA	NA	Domoic acid;Cyclocalopin F	HMDB0033939;HMDB0039825	Domoic_acid;Isodomoic_acid_A;Tutin	C13732;C20027;C09570	Domoic acid;Cyclocalopin F	Domoic acid;Cyclocalopin F (MS1 HMDB0033939;HMDB0039825)
pos-M587T219	-0.34823	1.8519e-11	-2.214	0.030088	0.37663	-3.6564	587.286	3.6561	NA	Unknown	NA	NA	NA	Irinotecan	HMDB0014900	(3Z)-Phycocyanobilin;(3Z)-Phycoerythrobilin;Irinotecan;Musaroside;Vernadigin	C05786;C05912;C16641;C08875;C08884	Irinotecan	Irinotecan (MS1 HMDB0014900)
pos-M844T277	-0.34957	-3.7023e-18	-2.0068	0.048639	0.45287	-4.0384	843.634	4.62358	NA	Unknown	NA	NA	NA	NA	NA	NA	NA	NA	NA
pos-M301T187	-0.35137	-1.8519e-11	-2.2994	0.02447	0.35352	-3.4896	301.154	3.11302	NA	Unknown	NA	NA	NA	keratan sulfate I;Leucyl-phenylalanine;Isoleucyl-Phenylalanine;Phenylalanyl-Isoleucine;Longistylin C;Santalyl acetate;Crithmumdiol;alpha-Santalyl acetate;Vetiveryl acetate;beta-Santalyl acetate;1-Heptadecene-4,6-diyne-3,9-diol;Ginsenoyne D;Ginsenoyne I;(2E)-N-[2-hydroxy-2-(4-hydroxyphenyl)ethyl]-3-phenylprop-2-enimidic acid;N-Phenylacetylphenylalanine;Morphinone;N-[2-Hydroxy-2-(4-hydroxyphenyl)et…	HMDB0062483;HMDB0013243;HMDB0028914;HMDB0028998;HMDB0038544;HMDB0032501;HMDB0033957;HMDB0037209;HMDB0037832;HMDB0038024;HMDB0038782;HMDB0039358;HMDB0040374;HMDB0139467;HMDB0002372;HMDB0003563;HMDB0030191;HMDB0032845;HMDB0034669;HMDB0039521	Bifenazate;Virol_B;Morphinone;Acrophylline	C18589;C19994;C01735;C10634	keratan sulfate I;Leucyl-phenylalanine;Isoleucyl-Phenylalanine;Phenylalanyl-Isoleucine;Longistylin C;Santalyl acetate;Crithmumdiol;alpha-Santalyl acetate;Vetiveryl acetate;beta-Santalyl acetate;1-Heptadecene-4,6-diyne-3,9-diol;Ginsenoyne D;Ginsenoyne I;(2E)-N-[2-hydroxy-2-(4-hydroxyphenyl)ethyl]-3-phenylprop-2-enimidic acid;N-Phenylacetylphenylalanine;Morphinone;N-[2-Hydroxy-2-(4-hydroxyphenyl)et…	keratan sulfate I;Leucyl-phenylalanine;Isoleucyl-Phenylalanine;Phenylalanyl-Isoleucine;Longistylin C;Santalyl acetate;Crithmumdiol;alpha-Santalyl acetate;Vetiveryl acetate;beta-Santalyl acetate;1-Heptadecene-4,6-diyne-3,9-diol;Ginsenoyne D;Ginsenoyne I;(2E)-N-[2-hydroxy-2-(4-hydroxyphenyl)ethyl]-3-phenylprop-2-enimidic acid;N-Phenylacetylphenylalanine;Morphinone;N-[2-Hydroxy-2-(4-hydroxyphenyl)et…
neg-M233T171_1	-0.35239	6.7461e-18	-2.2368	0.028491	0.37631	-3.6125	233.061	2.84398	NA	Unknown	NA	NA	NA	NA	NA	NA	NA	NA	NA
pos-M324T170	-0.35272	-6.4249e-19	-2.4652	0.016153	0.30023	-3.1507	324.163	2.83717	NA	Unknown	NA	NA	NA	Physapruin B	HMDB0040671	Avermectin_A2b_aglycone;Avermectin_B2a_aglycone	C11956;C11971	Physapruin B	Physapruin B (MS1 HMDB0040671)
pos-M619T213	-0.35301	-3.7037e-11	-2.5424	0.013227	0.2831	-2.9862	619.311	3.54998	NA	Unknown	NA	NA	NA	NA	NA	alpha,alpha'-Trehalose_6-palmitate	C04265	alpha,alpha'-Trehalose_6-palmitate	alpha,alpha'-Trehalose_6-palmitate (MS1 C04265)
neg-M809T246	-0.35668	-9.2593e-11	-2.1306	0.03664	0.40782	-3.8141	808.508	4.09219	NA	Unknown	NA	NA	NA	PS(18:1(9Z)/20:4(5Z,8Z,11Z,14Z));PS(18:2(9Z,12Z)/20:3(8Z,11Z,14Z));PS(20:3(8Z,11Z,14Z)/18:2(9Z,12Z));PS(20:4(5Z,8Z,11Z,14Z)/18:1(9Z));PE(DiMe(11,3)/MonoMe(11,3));PE(DiMe(11,3)/MonoMe(9,5));PE(DiMe(9,3)/MonoMe(11,5));PE(DiMe(9,5)/MonoMe(11,3));PE(DiMe(9,5)/MonoMe(9,5));PE(MonoMe(11,3)/DiMe(11,3));PE(MonoMe(11,3)/DiMe(9,5));PE(MonoMe(11,5)/DiMe(9,3));PE(MonoMe(9,5)/DiMe(11,3));PE(MonoMe(9,5)/DiMe(9…	HMDB0012394;HMDB0012404;HMDB0012424;HMDB0012434;HMDB0061476;HMDB0061479;HMDB0061504;HMDB0061512;HMDB0061515;HMDB0061516;HMDB0061520;HMDB0061528;HMDB0061543;HMDB0061547;HMDB0112353;HMDB0112354;HMDB0112367;HMDB0112378;HMDB0112397;HMDB0112398;HMDB0112415;HMDB0112432;HMDB0112473;HMDB0112576;HMDB0112601;HMDB0112637;HMDB0112660;HMDB0112661;HMDB0112684;HMDB0112792;HMDB0112817;HMDB0112842;HMDB0113762;HMD…	NA	NA	PS(18:1(9Z)/20:4(5Z,8Z,11Z,14Z));PS(18:2(9Z,12Z)/20:3(8Z,11Z,14Z));PS(20:3(8Z,11Z,14Z)/18:2(9Z,12Z));PS(20:4(5Z,8Z,11Z,14Z)/18:1(9Z));PE(DiMe(11,3)/MonoMe(11,3));PE(DiMe(11,3)/MonoMe(9,5));PE(DiMe(9,3)/MonoMe(11,5));PE(DiMe(9,5)/MonoMe(11,3));PE(DiMe(9,5)/MonoMe(9,5));PE(MonoMe(11,3)/DiMe(11,3));PE(MonoMe(11,3)/DiMe(9,5));PE(MonoMe(11,5)/DiMe(9,3));PE(MonoMe(9,5)/DiMe(11,3));PE(MonoMe(9,5)/DiMe(9…	PS(18:1(9Z)/20:4(5Z,8Z,11Z,14Z));PS(18:2(9Z,12Z)/20:3(8Z,11Z,14Z));PS(20:3(8Z,11Z,14Z)/18:2(9Z,12Z));PS(20:4(5Z,8Z,11Z,14Z)/18:1(9Z));PE(DiMe(11,3)/MonoMe(11,3));PE(DiMe(11,3)/MonoMe(9,5));PE(DiMe(9,3)/MonoMe(11,5));PE(DiMe(9,5)/MonoMe(11,3));PE(DiMe(9,5)/MonoMe(9,5));PE(MonoMe(11,3)/DiMe(11,3));PE(MonoMe(11,3)/DiMe(9,5));PE(MonoMe(11,5)/DiMe(9,3));PE(MonoMe(9,5)/DiMe(11,3));PE(MonoMe(9,5)/DiMe(9…
pos-M441T191_1	-0.35777	1.8519e-10	-2.2268	0.029179	0.37662	-3.6317	440.737	3.18558	NA	Unknown	NA	NA	NA	NA	NA	NA	NA	NA	NA
pos-M303T236	-0.3585	3.7037e-10	-2.0316	0.045991	0.44873	-3.9943	303.17	3.93713	NA	Unknown	NA	NA	NA	Cedryl acetate;Shyobunyl acetate;Guaiol acetate;alpha-Caryophyllene alcohol acetate;beta-Caryophyllene alcohol acetate;Nerolidyl acetate;Morphine;Hydromorphone;Piperine;Erysopine;Secodemethylclausenamide;(-)-Morphine;Norcodeine;Dihydroisomorphine;norhydrocodone	HMDB0035910;HMDB0036153;HMDB0037218;HMDB0037224;HMDB0037273;HMDB0039630;HMDB0014440;HMDB0014472;HMDB0029377;HMDB0030256;HMDB0032961;HMDB0040987;HMDB0060657;HMDB0060929;HMDB0061070	trans,trans-Farnesyl_phosphate;Heptadecatrienoic_acid;Morphine;Piperine;(S)-Coclaurine;(R,S)-Coclaurine;(R)-Coclaurine;Hydromorphone;Narwedine;Erysonine;Apohyoscine;Cherylline;Norcodeine	C20121;C16344;C01516;C03882;C06161;C06348;C06349;C07042;C08534;C09422;C10844;C12167;C16576	Cedryl acetate;Shyobunyl acetate;Guaiol acetate;alpha-Caryophyllene alcohol acetate;beta-Caryophyllene alcohol acetate;Nerolidyl acetate;Morphine;Hydromorphone;Piperine;Erysopine;Secodemethylclausenamide;(-)-Morphine;Norcodeine;Dihydroisomorphine;norhydrocodone	Cedryl acetate;Shyobunyl acetate;Guaiol acetate;alpha-Caryophyllene alcohol acetate;beta-Caryophyllene alcohol acetate;Nerolidyl acetate;Morphine;Hydromorphone;Piperine;Erysopine;Secodemethylclausenamide;(-)-Morphine;Norcodeine;Dihydroisomorphine;norhydrocodone (MS1 HMDB0035910;HMDB0036153;HMDB0037218;HMDB0037224;HMDB0037273;HMDB0039630;HMDB0014440;HMDB0014472;HMDB0029377;HMDB0030256;HMDB0032961;…
pos-M865T273	-0.36115	-7.4074e-11	-2.2219	0.029527	0.37662	-3.6412	864.562	4.55397	NA	Unknown	NA	NA	NA	PE-NMe2(22:6(4Z,7Z,10Z,13Z,16Z,19Z)/22:6(4Z,7Z,10Z,13Z,16Z,19Z))	HMDB0114601	NA	NA	PE-NMe2(22:6(4Z,7Z,10Z,13Z,16Z,19Z)/22:6(4Z,7Z,10Z,13Z,16Z,19Z))	PE-NMe2(22:6(4Z,7Z,10Z,13Z,16Z,19Z)/22:6(4Z,7Z,10Z,13Z,16Z,19Z)) (MS1 HMDB0114601)
pos-M338T190	-0.36536	5.5556e-10	-2.2226	0.029475	0.37662	-3.6398	338.16	3.1702	NA	Unknown	NA	NA	NA	Alizapride;5-hydroxy-8-(2-hydroxypropan-2-yl)-4-(1-hydroxypropyl)-2H,8H,9H-furo[2,3-h]chromen-2-one;5-hydroxy-8-(2-hydroxypropan-2-yl)-4-(2-hydroxypropyl)-2H,8H,9H-furo[2,3-h]chromen-2-one;8-(1,2-dihydroxypropan-2-yl)-5-hydroxy-4-propyl-2H,8H,9H-furo[2,3-h]chromen-2-one;5-hydroxy-8-(2-hydroxypropan-2-yl)-4-(3-hydroxypropyl)-2H,8H,9H-furo[2,3-h]chromen-2-one;Mycophenolic acid;Helipyrone;Oleacein;E…	HMDB0015494;HMDB0130121;HMDB0130122;HMDB0130123;HMDB0130124;HMDB0015159;HMDB0030742;HMDB0037321;HMDB0014610	PR-toxin;Arctolide;Conchosin_B;Mycophenolate;1-(4-Hydroxy-3-methoxyphenyl)-2-(2-methoxyphenoxy)propane-1,3-diol;Enoxacin	C06079;C09298;C09373;C20380;C21422;C06979	Alizapride;5-hydroxy-8-(2-hydroxypropan-2-yl)-4-(1-hydroxypropyl)-2H,8H,9H-furo[2,3-h]chromen-2-one;5-hydroxy-8-(2-hydroxypropan-2-yl)-4-(2-hydroxypropyl)-2H,8H,9H-furo[2,3-h]chromen-2-one;8-(1,2-dihydroxypropan-2-yl)-5-hydroxy-4-propyl-2H,8H,9H-furo[2,3-h]chromen-2-one;5-hydroxy-8-(2-hydroxypropan-2-yl)-4-(3-hydroxypropyl)-2H,8H,9H-furo[2,3-h]chromen-2-one;Mycophenolic acid;Helipyrone;Oleacein;E…	Alizapride;5-hydroxy-8-(2-hydroxypropan-2-yl)-4-(1-hydroxypropyl)-2H,8H,9H-furo[2,3-h]chromen-2-one;5-hydroxy-8-(2-hydroxypropan-2-yl)-4-(2-hydroxypropyl)-2H,8H,9H-furo[2,3-h]chromen-2-one;8-(1,2-dihydroxypropan-2-yl)-5-hydroxy-4-propyl-2H,8H,9H-furo[2,3-h]chromen-2-one;5-hydroxy-8-(2-hydroxypropan-2-yl)-4-(3-hydroxypropyl)-2H,8H,9H-furo[2,3-h]chromen-2-one;Mycophenolic acid;Helipyrone;Oleacein;E…
pos-M399T238	-0.36582	5.5556e-11	-2.7151	0.0083398	0.23636	-2.6034	399.325	3.96058	NA	Unknown	NA	NA	NA	5-Nonadecyl-1,3-benzenediol	HMDB0030956	(25S)-26-Oxocholest-4-en-3-one;(25R)-26-Oxocholest-4-en-3-one	C21304;C21305	5-Nonadecyl-1,3-benzenediol	5-Nonadecyl-1,3-benzenediol (MS1 HMDB0030956)
neg-M645T209	-0.36641	-5.5556e-11	-2.1582	0.034344	0.40162	-3.7624	645.363	3.48663	NA	Unknown	NA	NA	NA	Gypsogenin 3-O-b-D-glucuronide;Monoglucuronylglycyrrhetinic acid	HMDB0034520;HMDB0037827	Abrusoside_A	C08920	Gypsogenin 3-O-b-D-glucuronide;Monoglucuronylglycyrrhetinic acid	Gypsogenin 3-O-b-D-glucuronide;Monoglucuronylglycyrrhetinic acid (MS1 HMDB0034520;HMDB0037827)
pos-M845T277	-0.36738	7.4074e-11	-2.2308	0.028905	0.37649	-3.6241	844.637	4.62162	NA	Unknown	NA	NA	NA	NA	NA	NA	NA	NA	NA
neg-M621T204	-0.36744	2.6985e-18	-2.2184	0.029774	0.37663	-3.6479	621.29	3.39314	NA	Unknown	NA	NA	NA	NA	NA	NA	NA	NA	NA
neg-M285T381	-0.36877	1.8519e-10	-2.0526	0.043854	0.44379	-3.9568	285.243	6.35266	NA	Unknown	NA	NA	NA	Avocadene;12-hydroxyheptadecanoic acid	HMDB0031042;HMDB0061663	3-Hydroxy-palmitic_acid_methyl_ester;2-Methoxyhexadecanoic_acid	C11849;C13947	Avocadene;12-hydroxyheptadecanoic acid	Avocadene;12-hydroxyheptadecanoic acid (MS1 HMDB0031042;HMDB0061663)
pos-M591T206	-0.36891	3.7037e-10	-2.3217	0.023165	0.3506	-3.4451	591.233	3.43022	NA	Unknown	NA	NA	NA	Indacaterol-8-O-glucuronide;2-amino-4-{[2-({4-[5-(2-carboxy-2-hydroxyethyl)-2-hydroxyphenyl]-3-hydroxy-2-methylbutan-2-yl}sulfanyl)-1-[(carboxymethyl)-C-hydroxycarbonimidoyl]ethyl]-C-hydroxycarbonimidoyl}butanoic acid	HMDB0061152;HMDB0133280	Handelin;Canthiumine	C17613;C10000	Indacaterol-8-O-glucuronide;2-amino-4-{[2-({4-[5-(2-carboxy-2-hydroxyethyl)-2-hydroxyphenyl]-3-hydroxy-2-methylbutan-2-yl}sulfanyl)-1-[(carboxymethyl)-C-hydroxycarbonimidoyl]ethyl]-C-hydroxycarbonimidoyl}butanoic acid	Indacaterol-8-O-glucuronide;2-amino-4-{[2-({4-[5-(2-carboxy-2-hydroxyethyl)-2-hydroxyphenyl]-3-hydroxy-2-methylbutan-2-yl}sulfanyl)-1-[(carboxymethyl)-C-hydroxycarbonimidoyl]ethyl]-C-hydroxycarbonimidoyl}butanoic acid (MS1 HMDB0061152;HMDB0133280)
pos-M466T169	-0.3712	1.8519e-10	-1.9983	0.049568	0.45631	-4.0533	465.778	2.80992	NA	Unknown	NA	NA	NA	NA	NA	NA	NA	NA	NA
pos-M640T178	-0.3762	-3.7037e-10	-2.1647	0.033824	0.39886	-3.7502	640.305	2.9676	NA	Unknown	NA	NA	NA	O-Methylsomniferine	HMDB0038586	Lolitrem_K;Allosamidine	C20533;C05346	O-Methylsomniferine	O-Methylsomniferine (MS1 HMDB0038586)
pos-M588T219	-0.37802	5.5556e-10	-2.5612	0.012589	0.28227	-2.9454	588.289	3.65587	NA	Unknown	NA	NA	NA	NA	NA	NA	NA	NA	NA
pos-M423T161	-0.37949	-5.5556e-10	-2.0265	0.046525	0.44908	-4.0034	423.091	2.67916	NA	Unknown	NA	NA	NA	Trehalose 6-phosphate;Lactose 6-phosphate;Isomangiferin;Mangiferin;3,4,5-trihydroxy-6-[2-hydroxy-3,4-dimethoxy-5-(3-oxoprop-1-en-1-yl)phenoxy]oxane-2-carboxylic acid;3,4,5-trihydroxy-6-[6-hydroxy-2,3-dimethoxy-4-(3-oxoprop-1-en-1-yl)phenoxy]oxane-2-carboxylic acid;3,4,5-trihydroxy-6-{[4-methoxy-6-(3-oxopropyl)-2H-1,3-benzodioxol-5-yl]oxy}oxane-2-carboxylic acid;3,4,5-trihydroxy-6-{[5-methoxy-6-(3…	HMDB0001124;HMDB0006789;HMDB0029477;HMDB0034410;HMDB0128694;HMDB0128695;HMDB0128700;HMDB0128701;HMDB0128710;HMDB0128712;HMDB0059984;HMDB0059986;HMDB0060019	alpha,alpha'-Trehalose_6-phosphate;Sucrose_6'-phosphate;Maltose_6'-phosphate;6-Phospho-beta-D-glucosyl-(1,4)-D-glucose;Lactose_6'-phosphate;Sucrose_6-phosphate;beta-D-Fructofuranosyl-alpha-D-mannopyranoside_6F-phosphate;alpha-Maltose_1-phosphate;Mangiferin;Norswertianolin;Tripteroside;Isomangiferin;Acetyl-maltose	C00689;C02591;C02995;C04534;C05396;C16688;C18050;C20237;C10077;C10089;C10095;C16979;C02130	Trehalose 6-phosphate;Lactose 6-phosphate;Isomangiferin;Mangiferin;3,4,5-trihydroxy-6-[2-hydroxy-3,4-dimethoxy-5-(3-oxoprop-1-en-1-yl)phenoxy]oxane-2-carboxylic acid;3,4,5-trihydroxy-6-[6-hydroxy-2,3-dimethoxy-4-(3-oxoprop-1-en-1-yl)phenoxy]oxane-2-carboxylic acid;3,4,5-trihydroxy-6-{[4-methoxy-6-(3-oxopropyl)-2H-1,3-benzodioxol-5-yl]oxy}oxane-2-carboxylic acid;3,4,5-trihydroxy-6-{[5-methoxy-6-(3…	Trehalose 6-phosphate;Lactose 6-phosphate;Isomangiferin;Mangiferin;3,4,5-trihydroxy-6-[2-hydroxy-3,4-dimethoxy-5-(3-oxoprop-1-en-1-yl)phenoxy]oxane-2-carboxylic acid;3,4,5-trihydroxy-6-[6-hydroxy-2,3-dimethoxy-4-(3-oxoprop-1-en-1-yl)phenoxy]oxane-2-carboxylic acid;3,4,5-trihydroxy-6-{[4-methoxy-6-(3-oxopropyl)-2H-1,3-benzodioxol-5-yl]oxy}oxane-2-carboxylic acid;3,4,5-trihydroxy-6-{[5-methoxy-6-(3…
neg-M322T169	-0.38091	1.8519e-10	-2.5418	0.013248	0.2831	-2.9875	322.148	2.81335	NA	Unknown	NA	NA	NA	Koenigicine;Mukonicine;N-Monodemethylolopatadine;(1aalpha,2beta,3alpha,11calpha)-1a,2,3,11c-Tetrahydro-6,11-dimethylbenzo[6,7]phenanthro[3,4-b]oxirene-2,3-diol;3-(5-hydroxy-2,2-dimethyl-2H-chromen-6-yl)-1-phenylprop-2-en-1-one	HMDB0030208;HMDB0030212;HMDB0060846;HMDB0062223;HMDB0125855	Galipine;(1aalpha,2beta,3alpha,11calpha)-1a,2,3,11c-Tetrahydro-6,11-dimethylbenzo[6,7]phenanthro[3,4-b]oxirene-2,3-diol	C10683;C19559	Koenigicine;Mukonicine;N-Monodemethylolopatadine;(1aalpha,2beta,3alpha,11calpha)-1a,2,3,11c-Tetrahydro-6,11-dimethylbenzo[6,7]phenanthro[3,4-b]oxirene-2,3-diol;3-(5-hydroxy-2,2-dimethyl-2H-chromen-6-yl)-1-phenylprop-2-en-1-one	Koenigicine;Mukonicine;N-Monodemethylolopatadine;(1aalpha,2beta,3alpha,11calpha)-1a,2,3,11c-Tetrahydro-6,11-dimethylbenzo[6,7]phenanthro[3,4-b]oxirene-2,3-diol;3-(5-hydroxy-2,2-dimethyl-2H-chromen-6-yl)-1-phenylprop-2-en-1-one (MS1 HMDB0030208;HMDB0030212;HMDB0060846;HMDB0062223;HMDB0125855)
pos-M343T181	-0.38119	-1.8519e-10	-2.5971	0.011454	0.27142	-2.8672	343.164	3.00912	NA	Unknown	NA	NA	NA	Nornantenine;Palaudine;Cassythicine;Isodomesticine;Romucosine A;Junosine	HMDB0030245;HMDB0032143;HMDB0033354;HMDB0033360;HMDB0036987;HMDB0038145	Phenisopham;(S)-Cheilanthifoline;Amurensine;Amurine;Bulbocapnine;(+)-Cassythicine;Domesticine;(S)-Nandinine	C19061;C05174;C09333;C09334;C09367;C09389;C19980;C21370	Nornantenine;Palaudine;Cassythicine;Isodomesticine;Romucosine A;Junosine	Nornantenine;Palaudine;Cassythicine;Isodomesticine;Romucosine A;Junosine (MS1 HMDB0030245;HMDB0032143;HMDB0033354;HMDB0033360;HMDB0036987;HMDB0038145)
pos-M588T197	-0.38122	-1.8519e-10	-2.7051	0.0085685	0.23708	-2.6259	588.289	3.27955	NA	Unknown	NA	NA	NA	NA	NA	NA	NA	NA	NA
neg-M231T181	-0.38138	1.8519e-10	-2.0585	0.043272	0.44155	-3.9462	231.052	3.0214	NA	Unknown	NA	NA	NA	Calabaxanthone;Sparfloxacin	HMDB0030655;HMDB0015339	Sparfloxacin	C07662	Calabaxanthone;Sparfloxacin	Calabaxanthone;Sparfloxacin (MS1 HMDB0030655;HMDB0015339)
pos-M863T278	-0.38383	-5.5556e-10	-2.1435	0.035553	0.40586	-3.7901	862.665	4.62538	NA	Unknown	NA	NA	NA	NA	NA	NA	NA	NA	NA
pos-M862T277	-0.3853	5.5556e-11	-2.105	0.038885	0.41902	-3.8614	861.662	4.62483	NA	Unknown	NA	NA	NA	Isofucosterol 3-O-[6-O-(9-Octadecenoyl)-b-D-glucopyranoside]	HMDB0032813	NA	NA	Isofucosterol 3-O-[6-O-(9-Octadecenoyl)-b-D-glucopyranoside]	Isofucosterol 3-O-[6-O-(9-Octadecenoyl)-b-D-glucopyranoside] (MS1 HMDB0032813)
pos-M1186T274	-0.38644	3.7037e-10	-2.2324	0.02879	0.37649	-3.6209	1185.81	4.56647	NA	Unknown	NA	NA	NA	NA	NA	NA	NA	NA	NA
neg-M499T248_2	-0.38872	7.4074e-10	-2.2292	0.029012	0.37662	-3.6271	499.235	4.1383	NA	Unknown	NA	NA	NA	Travoprost	HMDB0014432	NA	NA	Travoprost	Travoprost (MS1 HMDB0014432)
pos-M911T297	-0.39132	1.8519e-10	-2.5889	0.011705	0.27353	-2.8851	910.614	4.94257	NA	Unknown	NA	NA	NA	NA	NA	NA	NA	NA	NA
pos-M271T214	-0.3921	7.4074e-11	-2.4016	0.018983	0.32066	-3.283	271.226	3.56593	NA	Unknown	NA	NA	NA	3-Oxohexadecanoic acid;8-Oxohexadecanoic acid;9-Oxohexadecanoic acid;11-Oxohexadecanoic acid	HMDB0010733;HMDB0030972;HMDB0030973;HMDB0030978	16-Oxo-palmitate	C19614	3-Oxohexadecanoic acid;8-Oxohexadecanoic acid;9-Oxohexadecanoic acid;11-Oxohexadecanoic acid	3-Oxohexadecanoic acid;8-Oxohexadecanoic acid;9-Oxohexadecanoic acid;11-Oxohexadecanoic acid (MS1 HMDB0010733;HMDB0030972;HMDB0030973;HMDB0030978)
neg-M620T177	-0.39235	-1.9275e-19	-2.4253	0.017881	0.31329	-3.2341	620.314	2.95667	NA	Unknown	NA	NA	NA	Ganglioside GA1 (d18:1/12:0);Tetrahexosylceramide (d18:1/12:0)	HMDB0004900;HMDB0004958	NA	NA	Ganglioside GA1 (d18:1/12:0);Tetrahexosylceramide (d18:1/12:0)	Ganglioside GA1 (d18:1/12:0);Tetrahexosylceramide (d18:1/12:0) (MS1 HMDB0004900;HMDB0004958)
pos-M590T174_2	-0.39301	-5.5556e-11	-2.145	0.035428	0.40561	-3.7873	590.346	2.8974	NA	Unknown	NA	NA	NA	NA	NA	NA	NA	NA	NA
neg-M247T164	-0.39336	-1.8519e-10	-2.2021	0.030961	0.37849	-3.6793	247.009	2.73261	NA	Unknown	NA	NA	NA	BL V;(8-{2-[(3-methylbut-2-enoyl)oxy]propan-2-yl}-2-oxo-2H,8H,9H-furo[2,3-h]chromen-9-yl)oxidanesulfonic acid	HMDB0039567;HMDB0128922	unsym-Bis(4'-chlorophenyl)ethylene;1-Chloro-2-[1-(4-chlorophenyl)ethenyl]benzene	C06642;C15083	BL V;(8-{2-[(3-methylbut-2-enoyl)oxy]propan-2-yl}-2-oxo-2H,8H,9H-furo[2,3-h]chromen-9-yl)oxidanesulfonic acid	BL V;(8-{2-[(3-methylbut-2-enoyl)oxy]propan-2-yl}-2-oxo-2H,8H,9H-furo[2,3-h]chromen-9-yl)oxidanesulfonic acid (MS1 HMDB0039567;HMDB0128922)
pos-M723T237	-0.39518	7.4074e-11	-2.0623	0.042899	0.44044	-3.9394	723.486	3.94447	NA	Unknown	NA	NA	NA	1,26-Dicaffeoylhexacosanediol;PS(14:1(9Z)/16:0);PS(14:0/16:1(9Z));PS(16:0/14:1(9Z));PS(16:1(9Z)/14:0)	HMDB0030750;HMDB0012343;HMDB0012333;HMDB0012353;HMDB0012363	Mycolactone_F	C21278	1,26-Dicaffeoylhexacosanediol;PS(14:1(9Z)/16:0);PS(14:0/16:1(9Z));PS(16:0/14:1(9Z));PS(16:1(9Z)/14:0)	1,26-Dicaffeoylhexacosanediol;PS(14:1(9Z)/16:0);PS(14:0/16:1(9Z));PS(16:0/14:1(9Z));PS(16:1(9Z)/14:0) (MS1 HMDB0030750;HMDB0012343;HMDB0012333;HMDB0012353;HMDB0012363)
pos-M497T297	-0.39795	-7.4074e-11	-2.2171	0.029868	0.37663	-3.6505	497.343	4.94618	NA	Unknown	NA	NA	NA	1-palmitoylglycerophosphocholine;2-Palmitoylglycerophosphocholine;(20S,24E)-20,26-Dihydroxy-24-dammaren-3-one;22alpha-Hydroxyerythrodiol;Longispinogenin;Soyasapogenol B;(3xi,16xi,21xi)-12-Ursene-3,16,21-triol;Heliantriol B2;Lucidumol B;(3beta,24xi)-Cycloart-25-ene-3,24,27-triol;Heliantriol A1;Coriandrinonediol;Heterobetulin;Heliantriol B1;Heliantriol C;Heliantriol F;Soyasapogenol F;(3b,24x)-Cyclo…	HMDB0062541;HMDB0061702;HMDB0033256;HMDB0034549;HMDB0034643;HMDB0034648;HMDB0034656;HMDB0035034;HMDB0035324;HMDB0036433;HMDB0036540;HMDB0038799;HMDB0038800;HMDB0038801;HMDB0038802;HMDB0038803;HMDB0039212;HMDB0040553;HMDB0041183;HMDB0041533	25-Hydroxy-24-epi-brassinolide;26-Hydroxy-24-epi-brassinolide;26-Hydroxybrassinolide;1-Palmitoylglycerophosphocholine;Soyasapogenol_B;Soyasapogenol_F	C11050;C11051;C19874;C04102;C08980;C17421	1-palmitoylglycerophosphocholine;2-Palmitoylglycerophosphocholine;(20S,24E)-20,26-Dihydroxy-24-dammaren-3-one;22alpha-Hydroxyerythrodiol;Longispinogenin;Soyasapogenol B;(3xi,16xi,21xi)-12-Ursene-3,16,21-triol;Heliantriol B2;Lucidumol B;(3beta,24xi)-Cycloart-25-ene-3,24,27-triol;Heliantriol A1;Coriandrinonediol;Heterobetulin;Heliantriol B1;Heliantriol C;Heliantriol F;Soyasapogenol F;(3b,24x)-Cyclo…	1-palmitoylglycerophosphocholine;2-Palmitoylglycerophosphocholine;(20S,24E)-20,26-Dihydroxy-24-dammaren-3-one;22alpha-Hydroxyerythrodiol;Longispinogenin;Soyasapogenol B;(3xi,16xi,21xi)-12-Ursene-3,16,21-triol;Heliantriol B2;Lucidumol B;(3beta,24xi)-Cycloart-25-ene-3,24,27-triol;Heliantriol A1;Coriandrinonediol;Heterobetulin;Heliantriol B1;Heliantriol C;Heliantriol F;Soyasapogenol F;(3b,24x)-Cyclo…
neg-M181T47	-0.39842	-1.8519e-11	-2.0355	0.045595	0.44873	-3.9875	180.973	0.77865	NA	Unknown	NA	NA	NA	NA	NA	NA	NA	NA	NA
pos-M373T231	-0.40152	1.8519e-10	-2.0271	0.046462	0.44908	-4.0024	373.274	3.84515	NA	Unknown	NA	NA	NA	Cervonoyl ethanolamide;Nabilone;(3R, 6'Z)-3,4-Dihydro-8-hydroxy-3-(6-pentadecenyl)-1H-2-benzopyran-1-one;3,4-Dimethyl-5-pentyl-2-furanundecanoic acid;3,Ã¢â‚¬â€¹4-Ã¢â‚¬â€¹Dimethyl-Ã¢â‚¬â€¹5-Ã¢â‚¬â€¹propyl-2-Ã¢â‚¬â€¹furantridecanoic acid	HMDB0013627;HMDB0014629;HMDB0041301;HMDB0031126;HMDB0112078	3-Ethoxyandrosta-3,5-dien-17beta-ol_propanoate	C15057	Cervonoyl ethanolamide;Nabilone;(3R, 6'Z)-3,4-Dihydro-8-hydroxy-3-(6-pentadecenyl)-1H-2-benzopyran-1-one;3,4-Dimethyl-5-pentyl-2-furanundecanoic acid;3,Ã¢â‚¬â€¹4-Ã¢â‚¬â€¹Dimethyl-Ã¢â‚¬â€¹5-Ã¢â‚¬â€¹propyl-2-Ã¢â‚¬â€¹furantridecanoic acid	Cervonoyl ethanolamide;Nabilone;(3R, 6'Z)-3,4-Dihydro-8-hydroxy-3-(6-pentadecenyl)-1H-2-benzopyran-1-one;3,4-Dimethyl-5-pentyl-2-furanundecanoic acid;3,Ã¢â‚¬â€¹4-Ã¢â‚¬â€¹Dimethyl-Ã¢â‚¬â€¹5-Ã¢â‚¬â€¹propyl-2-Ã¢â‚¬â€¹furantridecanoic acid (MS1 HMDB0013627;HMDB0014629;HMDB0041301;HMDB0031126;HMDB0112078)
pos-M714T273	-0.40284	3.7037e-09	-2.0247	0.046713	0.44917	-4.0066	713.548	4.54405	NA	Unknown	NA	NA	NA	DG(18:1(11Z)/22:2(13Z,16Z)/0:0);DG(18:1(9Z)/22:2(13Z,16Z)/0:0);DG(18:2(9Z,12Z)/22:1(13Z)/0:0);DG(18:3(6Z,9Z,12Z)/22:0/0:0);DG(18:3(9Z,12Z,15Z)/22:0/0:0);DG(20:0/20:3(5Z,8Z,11Z)/0:0);DG(20:0/20:3(8Z,11Z,14Z)/0:0);DG(20:1(11Z)/20:2(11Z,14Z)/0:0);DG(20:2(11Z,14Z)/20:1(11Z)/0:0);DG(20:3(5Z,8Z,11Z)/20:0/0:0);DG(20:3(8Z,11Z,14Z)/20:0/0:0);DG(22:0/18:3(6Z,9Z,12Z)/0:0);DG(22:0/18:3(9Z,12Z,15Z)/0:0);DG(22…	HMDB0007204;HMDB0007233;HMDB0007261;HMDB0007289;HMDB0007318;HMDB0007371;HMDB0007372;HMDB0007399;HMDB0007427;HMDB0007455;HMDB0007484;HMDB0007597;HMDB0007598;HMDB0007625;HMDB0007652;HMDB0007653;HMDB0056070;HMDB0056076;HMDB0056098;HMDB0056105;HMDB0056188;HMDB0056207;HMDB0056222	2-Octaprenyl-3-methyl-5-hydroxy-6-methoxy-1,4-benzoquinone	C05815	DG(18:1(11Z)/22:2(13Z,16Z)/0:0);DG(18:1(9Z)/22:2(13Z,16Z)/0:0);DG(18:2(9Z,12Z)/22:1(13Z)/0:0);DG(18:3(6Z,9Z,12Z)/22:0/0:0);DG(18:3(9Z,12Z,15Z)/22:0/0:0);DG(20:0/20:3(5Z,8Z,11Z)/0:0);DG(20:0/20:3(8Z,11Z,14Z)/0:0);DG(20:1(11Z)/20:2(11Z,14Z)/0:0);DG(20:2(11Z,14Z)/20:1(11Z)/0:0);DG(20:3(5Z,8Z,11Z)/20:0/0:0);DG(20:3(8Z,11Z,14Z)/20:0/0:0);DG(22:0/18:3(6Z,9Z,12Z)/0:0);DG(22:0/18:3(9Z,12Z,15Z)/0:0);DG(22…	DG(18:1(11Z)/22:2(13Z,16Z)/0:0);DG(18:1(9Z)/22:2(13Z,16Z)/0:0);DG(18:2(9Z,12Z)/22:1(13Z)/0:0);DG(18:3(6Z,9Z,12Z)/22:0/0:0);DG(18:3(9Z,12Z,15Z)/22:0/0:0);DG(20:0/20:3(5Z,8Z,11Z)/0:0);DG(20:0/20:3(8Z,11Z,14Z)/0:0);DG(20:1(11Z)/20:2(11Z,14Z)/0:0);DG(20:2(11Z,14Z)/20:1(11Z)/0:0);DG(20:3(5Z,8Z,11Z)/20:0/0:0);DG(20:3(8Z,11Z,14Z)/20:0/0:0);DG(22:0/18:3(6Z,9Z,12Z)/0:0);DG(22:0/18:3(9Z,12Z,15Z)/0:0);DG(22…
neg-M541T296	-0.40662	-5.5556e-11	-2.3498	0.021609	0.34854	-3.3886	541.332	4.93686	NA	Unknown	NA	NA	NA	NA	NA	NA	NA	NA	NA
pos-M356T230	-0.4073	5.5556e-11	-2.2531	0.027389	0.37113	-3.5807	356.266	3.82614	NA	Unknown	NA	NA	NA	NA	NA	NA	NA	NA	NA
pos-M339T170	-0.40769	-7.4074e-11	-2.2883	0.025144	0.35529	-3.5116	338.695	2.8274	NA	Unknown	NA	NA	NA	NA	NA	NA	NA	NA	NA
pos-M348T209	-0.40786	1.8519e-11	-2.4591	0.016404	0.30023	-3.1634	348.274	3.48787	NA	Unknown	NA	NA	NA	9,12,13-TriHOME;9,10,13-TriHOME;5,8,12-Trihydroxy-9-octadecenoic acid;(9S,10E,12S,13S)-9,12,13-Trihydroxy-10-octadecenoic acid	HMDB0004708;HMDB0004710;HMDB0030936;HMDB0038555	9,12,13-TriHOME;9,10,13-TriHOME;9,10-Dihydroxy-12,13-epoxyoctadecanoate	C14833;C14835;C14837	9,12,13-TriHOME;9,10,13-TriHOME;5,8,12-Trihydroxy-9-octadecenoic acid;(9S,10E,12S,13S)-9,12,13-Trihydroxy-10-octadecenoic acid	9,12,13-TriHOME;9,10,13-TriHOME;5,8,12-Trihydroxy-9-octadecenoic acid;(9S,10E,12S,13S)-9,12,13-Trihydroxy-10-octadecenoic acid (MS1 HMDB0004708;HMDB0004710;HMDB0030936;HMDB0038555)
neg-M655T233	-0.40835	5.5556e-10	-2.2579	0.027076	0.36926	-3.5714	655.315	3.8836	NA	Unknown	NA	NA	NA	NA	NA	N3'-Acetylneomycin	C02725	N3'-Acetylneomycin	N3'-Acetylneomycin (MS1 C02725)
neg-M905T179	-0.4098	5.5556e-10	-2.5168	0.014138	0.28331	-3.0412	905.432	2.98118	NA	Unknown	NA	NA	NA	NA	NA	NA	NA	NA	NA
neg-M880T227	-0.41448	-1.8519e-10	-2.0989	0.039434	0.42136	-3.8726	879.526	3.7778	NA	Unknown	NA	NA	NA	NA	NA	NA	NA	NA	NA
neg-M317T184	-0.41496	-1.8519e-11	-2.4616	0.016303	0.30023	-3.1583	317.15	3.05905	NA	Unknown	NA	NA	NA	Fluvoxamine;5-amino-2,5-dihydroxy-3,4-diphenylpentanoic acid;3-(3,4-dihydroxyphenyl)-N-[2-(4-hydroxyphenyl)ethyl]propanimidic acid;Oxymorphone;Genomorphine;Noroxycodone	HMDB0014322;HMDB0134816;HMDB0137011;HMDB0015323;HMDB0029382;HMDB0041960	Fluvoxamine;6-O-Methylnorlaudanosoline;(S)-6-O-Methylnorlaudanosoline;Oxymorphone;Crinamine;Haemanthamine;Furalaxyl;Fenoxycarb;Morphine_N-oxide;Powelline;9-O-Demethylhomolycorine;ent-6beta-Hydroxybuphanisine;ent-6alpha-Hydroxybuphanisine;Laudanosoline	C07571;C05203;C06517;C08019;C08525;C08527;C10941;C11078;C11786;C12163;C12190;C12191;C12192;C12327	Fluvoxamine;5-amino-2,5-dihydroxy-3,4-diphenylpentanoic acid;3-(3,4-dihydroxyphenyl)-N-[2-(4-hydroxyphenyl)ethyl]propanimidic acid;Oxymorphone;Genomorphine;Noroxycodone	Fluvoxamine;5-amino-2,5-dihydroxy-3,4-diphenylpentanoic acid;3-(3,4-dihydroxyphenyl)-N-[2-(4-hydroxyphenyl)ethyl]propanimidic acid;Oxymorphone;Genomorphine;Noroxycodone (MS1 HMDB0014322;HMDB0134816;HMDB0137011;HMDB0015323;HMDB0029382;HMDB0041960)
neg-M470T219	-0.41562	1.8519e-10	-2.0222	0.04698	0.44945	-4.0111	470.228	3.6543	NA	Unknown	NA	NA	NA	Butyl (S)-3-hydroxybutyrate [arabinosyl-(1->6)-glucoside]	HMDB0039214	beta-Funaltrexamine	C18127	Butyl (S)-3-hydroxybutyrate [arabinosyl-(1->6)-glucoside]	Butyl (S)-3-hydroxybutyrate [arabinosyl-(1->6)-glucoside] (MS1 HMDB0039214)
pos-M861T278	-0.41603	-1.8519e-10	-2.2577	0.027089	0.36926	-3.5718	860.659	4.62705	NA	Unknown	NA	NA	NA	NA	NA	NA	NA	NA	NA
pos-M639T178	-0.41635	3.1e-18	-2.1447	0.035451	0.40561	-3.7878	639.301	2.9588	NA	Unknown	NA	NA	NA	NA	NA	NA	NA	NA	NA
pos-M525T368	-0.41648	5.5556e-10	-2.4174	0.01824	0.3134	-3.2503	525.373	6.13662	NA	Unknown	NA	NA	NA	Gymnodimine	HMDB0041430	Gymnodimine	C20025	Gymnodimine	Gymnodimine (MS1 HMDB0041430)
pos-M291T236	-0.41823	3.7037e-10	-2.2102	0.030363	0.37781	-3.6637	291.17	3.93854	NA	Unknown	NA	NA	NA	Procaterol;7Z,10Z-Hexadecadienoic acid;Geranyl hexanoate;Linalyl hexanoate;(Z)-7-Hexadecen-1,16-olide;Isoambrettolide;D6-Ambrettolide;Geranyl 2-ethylbutyrate;Ethyl (Z,Z)-5,8-tetradecadienoate;(E,E)-Piperlonguminine;(2E)-Piperamide-C5:1	HMDB0015453;HMDB0000477;HMDB0029351;HMDB0030429;HMDB0031086;HMDB0032340;HMDB0037805;HMDB0038255;HMDB0039131;HMDB0030187;HMDB0038834	3-Methoxyestra-1,3,5(10),16-tetraene;4-[1-Ethyl-2-(4-methylphenyl)butyl]phenol;Hydnocarpic_acid;alpha-Erythroidine;beta-Erythroidine;Lunacrine;Norgalanthamine;(-)-8-Demethylmaritidine;Sanguinine;4'-O-Methylnorbelladine	C15107;C15217;C16795;C06531;C06532;C10711;C12173;C12180;C12232;C16702	Procaterol;7Z,10Z-Hexadecadienoic acid;Geranyl hexanoate;Linalyl hexanoate;(Z)-7-Hexadecen-1,16-olide;Isoambrettolide;D6-Ambrettolide;Geranyl 2-ethylbutyrate;Ethyl (Z,Z)-5,8-tetradecadienoate;(E,E)-Piperlonguminine;(2E)-Piperamide-C5:1	Procaterol;7Z,10Z-Hexadecadienoic acid;Geranyl hexanoate;Linalyl hexanoate;(Z)-7-Hexadecen-1,16-olide;Isoambrettolide;D6-Ambrettolide;Geranyl 2-ethylbutyrate;Ethyl (Z,Z)-5,8-tetradecadienoate;(E,E)-Piperlonguminine;(2E)-Piperamide-C5:1 (MS1 HMDB0015453;HMDB0000477;HMDB0029351;HMDB0030429;HMDB0031086;HMDB0032340;HMDB0037805;HMDB0038255;HMDB0039131;HMDB0030187;HMDB0038834)
neg-M587T191	-0.41851	5.5556e-11	-2.1521	0.034839	0.40315	-3.7739	587.286	3.17714	NA	Unknown	NA	NA	NA	D-Urobilin	HMDB0004161	D-Urobilin;Dinoflagellate_luciferin	C05795;C19704	D-Urobilin	D-Urobilin (MS1 HMDB0004161)
neg-M396T258	-0.42103	1.8519e-10	-2.0351	0.045637	0.44873	-3.9882	396.191	4.3048	NA	Unknown	NA	NA	NA	3-Methyl-3-butenyl apiosyl-(1->6)-glucoside;Prenyl apiosyl-(1->6)-glucoside;Prenyl arabinosyl-(1->6)-glucoside;Di-4-coumaroylputrescine	HMDB0031954;HMDB0031956;HMDB0041360;HMDB0033466	Tridihexethyl_bromide;Vomicine	C11761;C09255	3-Methyl-3-butenyl apiosyl-(1->6)-glucoside;Prenyl apiosyl-(1->6)-glucoside;Prenyl arabinosyl-(1->6)-glucoside;Di-4-coumaroylputrescine	3-Methyl-3-butenyl apiosyl-(1->6)-glucoside;Prenyl apiosyl-(1->6)-glucoside;Prenyl arabinosyl-(1->6)-glucoside;Di-4-coumaroylputrescine (MS1 HMDB0031954;HMDB0031956;HMDB0041360;HMDB0033466)
pos-M866T230	-0.4216	-1.8519e-10	-2.6464	0.010041	0.25809	-2.7579	865.656	3.82732	NA	Unknown	NA	NA	NA	PS(16:0/24:0);PS(18:0/22:0);PS(20:0/20:0);PS(22:0/18:0);PS(24:0/16:0)	HMDB0112355;HMDB0112379;HMDB0112523;HMDB0112712;HMDB0112884	NA	NA	PS(16:0/24:0);PS(18:0/22:0);PS(20:0/20:0);PS(22:0/18:0);PS(24:0/16:0)	PS(16:0/24:0);PS(18:0/22:0);PS(20:0/20:0);PS(22:0/18:0);PS(24:0/16:0) (MS1 HMDB0112355;HMDB0112379;HMDB0112523;HMDB0112712;HMDB0112884)
neg-M377T196	-0.426	3.8549e-18	-2.128	0.036866	0.40871	-3.819	377.069	3.27245	NA	Unknown	NA	NA	NA	NA	NA	Ritipenem_acoxil_hydrate;Glucoputranjivin	C14295;C08418	Ritipenem_acoxil_hydrate;Glucoputranjivin	Ritipenem_acoxil_hydrate;Glucoputranjivin (MS1 C14295;C08418)
neg-M923T250	-0.42626	-1.1111e-09	-2.7118	0.0084144	0.23636	-2.6108	922.576	4.1671	NA	Unknown	NA	NA	NA	NA	NA	NA	NA	NA	NA
pos-M587T516	-0.42735	-1.8519e-11	-2.2567	0.027156	0.36926	-3.5738	587.283	8.60705	NA	Unknown	NA	NA	NA	Irinotecan	HMDB0014900	(3Z)-Phycocyanobilin;(3Z)-Phycoerythrobilin;Irinotecan;Musaroside;Vernadigin	C05786;C05912;C16641;C08875;C08884	Irinotecan	Irinotecan (MS1 HMDB0014900)
pos-M1187T273	-0.43196	-7.4074e-10	-2.5342	0.013511	0.2831	-3.0037	1186.82	4.55611	NA	Unknown	NA	NA	NA	Trihexosylceramide (d18:1/26:1(17Z))	HMDB0004884	NA	NA	Trihexosylceramide (d18:1/26:1(17Z))	Trihexosylceramide (d18:1/26:1(17Z)) (MS1 HMDB0004884)
pos-M297T236	-0.43216	-1.8519e-11	-2.3547	0.021348	0.34543	-3.3787	297.17	3.93962	NA	Unknown	NA	NA	NA	Ovalicin;Methyl dihydrophaseate;3,8-Dihydroxy-6-methoxy-7(11)-eremophilen-12,8-olide	HMDB0038120;HMDB0039376;HMDB0041551	Graphinone	C09674	Ovalicin;Methyl dihydrophaseate;3,8-Dihydroxy-6-methoxy-7(11)-eremophilen-12,8-olide	Ovalicin;Methyl dihydrophaseate;3,8-Dihydroxy-6-methoxy-7(11)-eremophilen-12,8-olide (MS1 HMDB0038120;HMDB0039376;HMDB0041551)
pos-M383T304	-0.43273	-3.7037e-10	-2.5352	0.013475	0.2831	-3.0016	383.278	5.05949	NA	Unknown	NA	NA	NA	Misoprostol	HMDB0015064	NA	NA	Misoprostol	Misoprostol (MS1 HMDB0015064)
pos-M633T180	-0.43565	-1.8519e-10	-3.0198	0.0035291	0.16491	-1.8801	633.291	2.9965	NA	Unknown	NA	NA	NA	Isoliensinine;Liensinine	HMDB0033749;HMDB0033920	Phaeantharine	C09608	Isoliensinine;Liensinine	Isoliensinine;Liensinine (MS1 HMDB0033749;HMDB0033920)
neg-M879T227	-0.43936	-1.8519e-11	-2.3098	0.023854	0.35287	-3.4689	878.514	3.78227	NA	Unknown	NA	NA	NA	PS(DiMe(11,3)/MonoMe(11,5));PS(DiMe(11,5)/MonoMe(11,3));PS(DiMe(11,5)/MonoMe(9,5));PS(DiMe(9,3)/MonoMe(13,5));PS(DiMe(9,5)/MonoMe(11,5));PS(MonoMe(11,3)/DiMe(11,5));PS(MonoMe(11,5)/DiMe(11,3));PS(MonoMe(11,5)/DiMe(9,5));PS(MonoMe(13,5)/DiMe(9,3));PS(MonoMe(9,5)/DiMe(11,5))	HMDB0061558;HMDB0061566;HMDB0061569;HMDB0061586;HMDB0061594;HMDB0061598;HMDB0061606;HMDB0061610;HMDB0061618;HMDB0061625	NA	NA	PS(DiMe(11,3)/MonoMe(11,5));PS(DiMe(11,5)/MonoMe(11,3));PS(DiMe(11,5)/MonoMe(9,5));PS(DiMe(9,3)/MonoMe(13,5));PS(DiMe(9,5)/MonoMe(11,5));PS(MonoMe(11,3)/DiMe(11,5));PS(MonoMe(11,5)/DiMe(11,3));PS(MonoMe(11,5)/DiMe(9,5));PS(MonoMe(13,5)/DiMe(9,3));PS(MonoMe(9,5)/DiMe(11,5))	PS(DiMe(11,3)/MonoMe(11,5));PS(DiMe(11,5)/MonoMe(11,3));PS(DiMe(11,5)/MonoMe(9,5));PS(DiMe(9,3)/MonoMe(13,5));PS(DiMe(9,5)/MonoMe(11,5));PS(MonoMe(11,3)/DiMe(11,5));PS(MonoMe(11,5)/DiMe(11,3));PS(MonoMe(11,5)/DiMe(9,5));PS(MonoMe(13,5)/DiMe(9,3));PS(MonoMe(9,5)/DiMe(11,5)) (MS1 HMDB0061558;HMDB0061566;HMDB0061569;HMDB0061586;HMDB0061594;HMDB0061598;HMDB0061606;HMDB0061610;HMDB0061618;HMDB0061625)
pos-M879T236	-0.44075	3.7037e-10	-2.2384	0.028378	0.37631	-3.6093	878.672	3.92863	NA	Unknown	NA	NA	NA	PE(22:4(7Z,10Z,13Z,16Z)/24:1(15Z));PE(22:5(4Z,7Z,10Z,13Z,16Z)/24:0);PE(22:5(7Z,10Z,13Z,16Z,19Z)/24:0);PE(24:0/22:5(4Z,7Z,10Z,13Z,16Z));PE(24:0/22:5(7Z,10Z,13Z,16Z,19Z));PE(24:1(15Z)/22:4(7Z,10Z,13Z,16Z));PE-NMe2(20:4(5Z,8Z,11Z,14Z)/24:1(15Z));PE-NMe2(20:4(8Z,11Z,14Z,17Z)/24:1(15Z));PE-NMe2(20:5(5Z,8Z,11Z,14Z,17Z)/24:0);PE-NMe2(22:0/22:5(7Z,10Z,13Z,16Z,19Z));PE-NMe2(22:1(13Z)/22:4(7Z,10Z,13Z,16Z))…	HMDB0009607;HMDB0009640;HMDB0009673;HMDB0009736;HMDB0009737;HMDB0009768;HMDB0114351;HMDB0114380;HMDB0114408;HMDB0114434;HMDB0114460;HMDB0114516;HMDB0114568;HMDB0114623;HMDB0114648;HMDB0114649;HMDB0116714;HMDB0116719	NA	NA	PE(22:4(7Z,10Z,13Z,16Z)/24:1(15Z));PE(22:5(4Z,7Z,10Z,13Z,16Z)/24:0);PE(22:5(7Z,10Z,13Z,16Z,19Z)/24:0);PE(24:0/22:5(4Z,7Z,10Z,13Z,16Z));PE(24:0/22:5(7Z,10Z,13Z,16Z,19Z));PE(24:1(15Z)/22:4(7Z,10Z,13Z,16Z));PE-NMe2(20:4(5Z,8Z,11Z,14Z)/24:1(15Z));PE-NMe2(20:4(8Z,11Z,14Z,17Z)/24:1(15Z));PE-NMe2(20:5(5Z,8Z,11Z,14Z,17Z)/24:0);PE-NMe2(22:0/22:5(7Z,10Z,13Z,16Z,19Z));PE-NMe2(22:1(13Z)/22:4(7Z,10Z,13Z,16Z))…	PE(22:4(7Z,10Z,13Z,16Z)/24:1(15Z));PE(22:5(4Z,7Z,10Z,13Z,16Z)/24:0);PE(22:5(7Z,10Z,13Z,16Z,19Z)/24:0);PE(24:0/22:5(4Z,7Z,10Z,13Z,16Z));PE(24:0/22:5(7Z,10Z,13Z,16Z,19Z));PE(24:1(15Z)/22:4(7Z,10Z,13Z,16Z));PE-NMe2(20:4(5Z,8Z,11Z,14Z)/24:1(15Z));PE-NMe2(20:4(8Z,11Z,14Z,17Z)/24:1(15Z));PE-NMe2(20:5(5Z,8Z,11Z,14Z,17Z)/24:0);PE-NMe2(22:0/22:5(7Z,10Z,13Z,16Z,19Z));PE-NMe2(22:1(13Z)/22:4(7Z,10Z,13Z,16Z))…
neg-M160T143_2	-0.44149	-1.8519e-10	-2.2948	0.024746	0.35352	-3.4987	160.07	2.37876	NA	Unknown	NA	NA	NA	NA	NA	NA	NA	NA	NA
neg-M402T247	-0.44156	-3.7037e-10	-2.2137	0.03011	0.37663	-3.657	402.22	4.11917	NA	Unknown	NA	NA	NA	Sufentanil	HMDB0014846	Pleurostyline;Sufentanil	C10612;C08022	Sufentanil	Sufentanil (MS1 HMDB0014846)
pos-M336T189	-0.44276	1.8519e-11	-2.9385	0.0044639	0.17169	-2.0788	336.164	3.15319	NA	Unknown	NA	NA	NA	Asparaginyl-Tryptophan;Histidinyl-Tyrosine;Tryptophyl-Asparagine;Tyrosyl-Histidine	HMDB0028742;HMDB0028897;HMDB0029078;HMDB0029107	Validoxylamine_A;Isopentenyl_adenosine	C17700;C16427	Asparaginyl-Tryptophan;Histidinyl-Tyrosine;Tryptophyl-Asparagine;Tyrosyl-Histidine	Asparaginyl-Tryptophan;Histidinyl-Tyrosine;Tryptophyl-Asparagine;Tyrosyl-Histidine (MS1 HMDB0028742;HMDB0028897;HMDB0029078;HMDB0029107)
pos-M426T230	-0.44361	-3.7037e-10	-2.113	0.038168	0.41487	-3.8466	426.321	3.83841	NA	Unknown	NA	NA	NA	3a,7a,12b-Trihydroxy-5b-cholanoic acid;3a,4b,7a-Trihydroxy-5b-cholanoic acid;1b,3a,12a-Trihydroxy-5b-cholanoic acid;3a,4b,12a-Trihydroxy-5b-cholanoic acid;3a,6a,7b-Trihydroxy-5b-cholanoic acid;1,3,12-Trihydroxycholan-24-oic acid;3b,7a,12a-Trihydroxy-5a-Cholanoic acid;3a,7b,12b-Trihydroxy-5b-cholanoic acid;3b,7b,12a-Trihydroxy-5b-cholanoic acid;2b,3a,7a-Trihydroxy-5b-cholanoic acid;1b,3a,7a-Trihyd…	HMDB0000312;HMDB0000320;HMDB0000326;HMDB0000330;HMDB0000364;HMDB0000371;HMDB0000376;HMDB0000390;HMDB0000395;HMDB0000404;HMDB0000414;HMDB0000415;HMDB0000419;HMDB0000427;HMDB0000432;HMDB0000505;HMDB0000506;HMDB0000527;HMDB0000619;HMDB0000760;HMDB0000865;HMDB0000917	Cholic_acid;Bile_salt;3alpha,7alpha,12beta-Trihydroxy-5beta-cholanate;Ursocholate;alpha-Muricholate;Hyocholate;Vulpecholate;beta-Phocaecholate;Bitocholate;Avicholate;Haemulcholate;beta-Muricholate;omega-Muricholate;Allocholic_acid;Alloavicholate;Cygnocholate	C00695;C01558;C04661;C17644;C17647;C17649;C17650;C17654;C17657;C17667;C17668;C17726;C17727;C17737;C20866;C20868	3a,7a,12b-Trihydroxy-5b-cholanoic acid;3a,4b,7a-Trihydroxy-5b-cholanoic acid;1b,3a,12a-Trihydroxy-5b-cholanoic acid;3a,4b,12a-Trihydroxy-5b-cholanoic acid;3a,6a,7b-Trihydroxy-5b-cholanoic acid;1,3,12-Trihydroxycholan-24-oic acid;3b,7a,12a-Trihydroxy-5a-Cholanoic acid;3a,7b,12b-Trihydroxy-5b-cholanoic acid;3b,7b,12a-Trihydroxy-5b-cholanoic acid;2b,3a,7a-Trihydroxy-5b-cholanoic acid;1b,3a,7a-Trihyd…	3a,7a,12b-Trihydroxy-5b-cholanoic acid;3a,4b,7a-Trihydroxy-5b-cholanoic acid;1b,3a,12a-Trihydroxy-5b-cholanoic acid;3a,4b,12a-Trihydroxy-5b-cholanoic acid;3a,6a,7b-Trihydroxy-5b-cholanoic acid;1,3,12-Trihydroxycholan-24-oic acid;3b,7a,12a-Trihydroxy-5a-Cholanoic acid;3a,7b,12b-Trihydroxy-5b-cholanoic acid;3b,7b,12a-Trihydroxy-5b-cholanoic acid;2b,3a,7a-Trihydroxy-5b-cholanoic acid;1b,3a,7a-Trihyd…
pos-M468T237	-0.44441	-3.7037e-10	-2.502	0.014692	0.28796	-3.0728	468.248	3.94357	NA	Unknown	NA	NA	NA	NA	NA	D-Phe-Pro-Arg-CH2Cl	C02828	D-Phe-Pro-Arg-CH2Cl	D-Phe-Pro-Arg-CH2Cl (MS1 C02828)
neg-M887T295	-0.44566	-7.4074e-10	-2.4871	0.015268	0.29374	-3.1045	886.613	4.91987	NA	Unknown	NA	NA	NA	NA	NA	NA	NA	NA	NA
pos-M616T237	-0.44619	5.5556e-10	-2.4223	0.018018	0.3134	-3.2403	616.317	3.9485	NA	Unknown	NA	NA	NA	Hematoporphyrin IX	HMDB0000668	Hypaconitine;12-Ethyl-8-isobutyl-3-vinylbacteriochlorophyllide_d	C08688;C21429	Hematoporphyrin IX	Hematoporphyrin IX (MS1 HMDB0000668)
pos-M587T197_1	-0.44681	1.8519e-11	-3.0033	0.0037032	0.16532	-1.9209	587.286	3.28049	NA	Unknown	NA	NA	NA	Irinotecan	HMDB0014900	(3Z)-Phycocyanobilin;(3Z)-Phycoerythrobilin;Irinotecan;Musaroside;Vernadigin	C05786;C05912;C16641;C08875;C08884	Irinotecan	Irinotecan (MS1 HMDB0014900)
neg-M793T270	-0.44702	-1.8519e-11	-2.42	0.018124	0.3134	-3.2451	792.512	4.50341	NA	Unknown	NA	NA	NA	NA	NA	NA	NA	NA	NA
neg-M321T169	-0.4471	-8.9949e-19	-2.9653	0.0041335	0.16973	-2.0138	321.145	2.81718	NA	Unknown	NA	NA	NA	Mequitazine;Zanthodioline;Zaleplon	HMDB0015204;HMDB0031929;HMDB0015097	Mequitazine;Zaleplon	C12755;C07484	Mequitazine;Zanthodioline;Zaleplon	Mequitazine;Zanthodioline;Zaleplon (MS1 HMDB0015204;HMDB0031929;HMDB0015097)
pos-M608T176	-0.44739	3.7037e-10	-2.8939	0.0050703	0.18404	-2.1861	608.315	2.92745	NA	Unknown	NA	NA	NA	LysoPC(22:5(4Z,7Z,10Z,13Z,16Z));LysoPC(22:5(7Z,10Z,13Z,16Z,19Z));Janthitrem C	HMDB0010402;HMDB0010403;HMDB0040684	Chymostatin;Janthitrem_C	C11308;C20601	LysoPC(22:5(4Z,7Z,10Z,13Z,16Z));LysoPC(22:5(7Z,10Z,13Z,16Z,19Z));Janthitrem C	LysoPC(22:5(4Z,7Z,10Z,13Z,16Z));LysoPC(22:5(7Z,10Z,13Z,16Z,19Z));Janthitrem C (MS1 HMDB0010402;HMDB0010403;HMDB0040684)
neg-M756T180	-0.4474	3.7037e-11	-2.3038	0.024208	0.35352	-3.4808	756.368	3.00352	NA	Unknown	NA	NA	NA	NA	NA	NA	NA	NA	NA
neg-M232T180	-0.44834	-3.7037e-10	-2.1954	0.031454	0.38359	-3.692	231.553	3.00779	NA	Unknown	NA	NA	NA	Erlotinib;Epoxyfumitremorgin C	HMDB0014671;HMDB0038643	NA	NA	Erlotinib;Epoxyfumitremorgin C	Erlotinib;Epoxyfumitremorgin C (MS1 HMDB0014671;HMDB0038643)
pos-M833T230	-0.45014	5.5556e-10	-2.2791	0.025717	0.35918	-3.5298	832.593	3.83884	NA	Unknown	NA	NA	NA	NA	NA	NA	NA	NA	NA
neg-M569T366	-0.45049	1.8519e-10	-2.523	0.013912	0.2831	-3.0278	569.362	6.09867	NA	Unknown	NA	NA	NA	NA	NA	NA	NA	NA	NA
neg-M239T199	-0.45132	3.7037e-10	-2.0888	0.04037	0.42674	-3.8912	238.579	3.32361	NA	Unknown	NA	NA	NA	NA	NA	NA	NA	NA	NA
pos-M543T186	-0.45201	-1.8519e-10	-3.0422	0.0033058	0.16048	-1.8247	543.295	3.09212	NA	Unknown	NA	NA	NA	24,25-Diacetylvulgaroside;Digoxigenin monodigitoxoside	HMDB0041366;HMDB0060819	Cyasterone;Soraphen_A;N6'-Acetylkanamycin-B	C08816;C11300;C03154	24,25-Diacetylvulgaroside;Digoxigenin monodigitoxoside	24,25-Diacetylvulgaroside;Digoxigenin monodigitoxoside (MS1 HMDB0041366;HMDB0060819)
pos-M927T180	-0.45276	-7.8591e-05	-2.6361	0.010323	0.25809	-2.781	927.485	3.00557	NA	Unknown	NA	NA	NA	Alliosterol 1-(4''-galactosylrhamnoside) 16-galactoside;Torvoside A;Torvoside B	HMDB0038346;HMDB0041528;HMDB0041529	Geranylgeranyl_bacteriochlorophyllide_a	C21217	Alliosterol 1-(4''-galactosylrhamnoside) 16-galactoside;Torvoside A;Torvoside B	Alliosterol 1-(4''-galactosylrhamnoside) 16-galactoside;Torvoside A;Torvoside B (MS1 HMDB0038346;HMDB0041528;HMDB0041529)
neg-M453T294	-0.45463	-2.2487e-18	-2.0769	0.041489	0.43186	-3.9129	453.231	4.90035	NA	Unknown	NA	NA	NA	Methyl cellulose;Ethyl cellulose;Amitenone;Roxithromycin	HMDB0029925;HMDB0033370;HMDB0029550;HMDB0014916	Disopyramide_phosphate;Roxithromycin	C07740;C13173	Methyl cellulose;Ethyl cellulose;Amitenone;Roxithromycin	Methyl cellulose;Ethyl cellulose;Amitenone;Roxithromycin (MS1 HMDB0029925;HMDB0033370;HMDB0029550;HMDB0014916)
neg-M262T154	-0.45653	1.8519e-10	-2.5296	0.013677	0.2831	-3.0138	262.01	2.57072	NA	Unknown	NA	NA	NA	NA	NA	NA	NA	NA	NA
neg-M498T324	-0.45875	2.2808e-18	-2.3937	0.019363	0.32489	-3.2992	498.296	5.39996	NA	Unknown	NA	NA	NA	NA	NA	NA	NA	NA	NA
neg-M755T180	-0.45932	-3.7037e-11	-2.2629	0.026748	0.36926	-3.5615	755.364	2.9988	NA	Unknown	NA	NA	NA	NA	NA	NA	NA	NA	NA
neg-M295T156	-0.45957	1.8519e-10	-2.2674	0.02646	0.36648	-3.5528	295.128	2.60718	NA	Unknown	NA	NA	NA	Methdilazine;Niazirin;Cynaroside A;Mitoxantrone	HMDB0015038;HMDB0032807;HMDB0040532;HMDB0015335	Methdilazine;Mitoxantrone	C07175;C11195	Methdilazine;Niazirin;Cynaroside A;Mitoxantrone	Methdilazine;Niazirin;Cynaroside A;Mitoxantrone (MS1 HMDB0015038;HMDB0032807;HMDB0040532;HMDB0015335)
neg-M381T195_1	-0.46263	-3.7037e-10	-2.421	0.018077	0.3134	-3.243	380.99	3.25269	NA	Unknown	NA	NA	NA	8-Hydroxyluteolin 8-sulfate;Quercetin 3'-sulfate;[3-(3,5,6,7-tetrahydroxy-4-oxo-4H-chromen-2-yl)phenyl]oxidanesulfonic acid;[2-hydroxy-5-(5,6,7-trihydroxy-4-oxo-4H-chromen-2-yl)phenyl]oxidanesulfonic acid	HMDB0037597;HMDB0041770;HMDB0125318;HMDB0131947	Quercetin_3-sulfate	C00616	8-Hydroxyluteolin 8-sulfate;Quercetin 3'-sulfate;[3-(3,5,6,7-tetrahydroxy-4-oxo-4H-chromen-2-yl)phenyl]oxidanesulfonic acid;[2-hydroxy-5-(5,6,7-trihydroxy-4-oxo-4H-chromen-2-yl)phenyl]oxidanesulfonic acid	8-Hydroxyluteolin 8-sulfate;Quercetin 3'-sulfate;[3-(3,5,6,7-tetrahydroxy-4-oxo-4H-chromen-2-yl)phenyl]oxidanesulfonic acid;[2-hydroxy-5-(5,6,7-trihydroxy-4-oxo-4H-chromen-2-yl)phenyl]oxidanesulfonic acid (MS1 HMDB0037597;HMDB0041770;HMDB0125318;HMDB0131947)
neg-M1062T231	-0.46478	-7.4074e-11	-2.3149	0.02356	0.3506	-3.4589	1061.55	3.84673	NA	Unknown	NA	NA	NA	Yamogenintetroside B;Hoduloside IX;Angiotensin II	HMDB0033674;HMDB0040661;HMDB0001035	Methylprotodioscin;Angiotensin_II	C17468;C02135	Yamogenintetroside B;Hoduloside IX;Angiotensin II	Yamogenintetroside B;Hoduloside IX;Angiotensin II (MS1 HMDB0033674;HMDB0040661;HMDB0001035)
neg-M514T247	-0.46513	-7.9669e-18	-3.1584	0.0023429	0.13312	-1.5322	514.289	4.11955	NA	Unknown	NA	NA	NA	Taurocholic acid;Tauroursocholic acid;Taurallocholic acid;Tauro-b-muricholic acid;Taurohyocholate;LysoPC(18:4(6Z,9Z,12Z,15Z))	HMDB0000036;HMDB0000889;HMDB0000922;HMDB0000932;HMDB0011637;HMDB0010389	Taurocholate;Taurohyocholate;Ciliatocholate	C05122;C15516;C05683	Taurocholic acid;Tauroursocholic acid;Taurallocholic acid;Tauro-b-muricholic acid;Taurohyocholate;LysoPC(18:4(6Z,9Z,12Z,15Z))	Taurocholic acid;Tauroursocholic acid;Taurallocholic acid;Tauro-b-muricholic acid;Taurohyocholate;LysoPC(18:4(6Z,9Z,12Z,15Z)) (MS1 HMDB0000036;HMDB0000889;HMDB0000922;HMDB0000932;HMDB0011637;HMDB0010389)
pos-M329T43	-0.46651	7.4074e-09	-2.2923	0.0249	0.35469	-3.5037	328.951	0.71605	NA	Unknown	NA	NA	NA	NA	NA	NA	NA	NA	NA
neg-M383T167	-0.47	-4.1521e-18	-2.1699	0.03341	0.39773	-3.7404	383.043	2.78598	NA	Unknown	NA	NA	NA	5-(acetyloxy)-4,14-dihydroxy-9-oxo-8,17-dioxatetracyclo[8.7.0.0Ã‚Â²,Ã¢ÂÂ·.0Ã‚Â¹Ã‚Â¹,Ã‚Â¹Ã¢ÂÂ¶]heptadeca-1(10),2,4,6,11,13,15-heptaen-13-yl acetate;5-(acetyloxy)-14,15-dihydroxy-9-oxo-8,17-dioxatetracyclo[8.7.0.0Ã‚Â²,Ã¢ÂÂ·.0Ã‚Â¹Ã‚Â¹,Ã‚Â¹Ã¢ÂÂ¶]heptadeca-1(10),2(7),3,5,11,13,15-heptaen-13-yl acetate;5-(acetyloxy)-6,14-dihydroxy-9-oxo-8,17-dioxatetracyclo[8.7.0.0Ã‚Â²,Ã¢ÂÂ·.0Ã‚Â¹Ã‚Â¹,Ã‚Â¹Ã¢ÂÂ¶]h…	HMDB0128412;HMDB0128413;HMDB0128414;HMDB0128415;HMDB0128416;HMDB0128417;HMDB0128418;HMDB0128419;HMDB0128420;HMDB0128421;HMDB0128422;HMDB0128423;HMDB0128424;HMDB0128425;HMDB0128426;HMDB0128427;HMDB0128428;HMDB0128429;HMDB0128430;HMDB0128431;HMDB0128432;HMDB0126065;HMDB0126066;HMDB0127767;HMDB0127829;HMDB0128073;HMDB0129104;HMDB0133862	Anilofos;Fosmethilan	C18394;C18989	5-(acetyloxy)-4,14-dihydroxy-9-oxo-8,17-dioxatetracyclo[8.7.0.0Ã‚Â²,Ã¢ÂÂ·.0Ã‚Â¹Ã‚Â¹,Ã‚Â¹Ã¢ÂÂ¶]heptadeca-1(10),2,4,6,11,13,15-heptaen-13-yl acetate;5-(acetyloxy)-14,15-dihydroxy-9-oxo-8,17-dioxatetracyclo[8.7.0.0Ã‚Â²,Ã¢ÂÂ·.0Ã‚Â¹Ã‚Â¹,Ã‚Â¹Ã¢ÂÂ¶]heptadeca-1(10),2(7),3,5,11,13,15-heptaen-13-yl acetate;5-(acetyloxy)-6,14-dihydroxy-9-oxo-8,17-dioxatetracyclo[8.7.0.0Ã‚Â²,Ã¢ÂÂ·.0Ã‚Â¹Ã‚Â¹,Ã‚Â¹Ã¢ÂÂ¶]h…	5-(acetyloxy)-4,14-dihydroxy-9-oxo-8,17-dioxatetracyclo[8.7.0.0Ã‚Â²,Ã¢ÂÂ·.0Ã‚Â¹Ã‚Â¹,Ã‚Â¹Ã¢ÂÂ¶]heptadeca-1(10),2,4,6,11,13,15-heptaen-13-yl acetate;5-(acetyloxy)-14,15-dihydroxy-9-oxo-8,17-dioxatetracyclo[8.7.0.0Ã‚Â²,Ã¢ÂÂ·.0Ã‚Â¹Ã‚Â¹,Ã‚Â¹Ã¢ÂÂ¶]heptadeca-1(10),2(7),3,5,11,13,15-heptaen-13-yl acetate;5-(acetyloxy)-6,14-dihydroxy-9-oxo-8,17-dioxatetracyclo[8.7.0.0Ã‚Â²,Ã¢ÂÂ·.0Ã‚Â¹Ã‚Â¹,Ã‚Â¹Ã¢ÂÂ¶]h…
neg-M399T247_1	-0.47224	3.7037e-11	-2.2405	0.028233	0.3763	-3.6052	398.951	4.12391	NA	Unknown	NA	NA	NA	NA	NA	NA	NA	NA	NA
pos-M592T236	-0.47325	1.8519e-10	-2.6074	0.011143	0.26821	-2.8444	592.32	3.93971	NA	Unknown	NA	NA	NA	NA	NA	Fluphenazine_depot;Herbimycin	C07956;C11225	Fluphenazine_depot;Herbimycin	Fluphenazine_depot;Herbimycin (MS1 C07956;C11225)
neg-M398T246	-0.47508	5.5556e-11	-2.2137	0.030111	0.37663	-3.657	397.952	4.10382	NA	Unknown	NA	NA	NA	NA	NA	NA	NA	NA	NA
neg-M1065T231	-0.47641	1.8519e-10	-2.2476	0.027761	0.37213	-3.5915	1064.57	3.85505	NA	Unknown	NA	NA	NA	Parillin;Protodioscin;Tuberoside B (Allium tuberosum);Trigofoenoside E1	HMDB0033847;HMDB0034062;HMDB0035482;HMDB0038617	Parillin;Protodioscin;Trigonelloside_C	C08906;C08907;C08917	Parillin;Protodioscin;Tuberoside B (Allium tuberosum);Trigofoenoside E1	Parillin;Protodioscin;Tuberoside B (Allium tuberosum);Trigofoenoside E1 (MS1 HMDB0033847;HMDB0034062;HMDB0035482;HMDB0038617)
neg-M846T273	-0.49563	-5.5556e-10	-2.3282	0.022798	0.3506	-3.4322	845.521	4.54873	NA	Unknown	NA	NA	NA	NA	NA	NA	NA	NA	NA
pos-M323T171	-0.50162	-3.7037e-10	-3.4864	0.00085024	0.081753	-0.66427	323.16	2.84997	NA	Unknown	NA	NA	NA	Mequitazine;2-Methoxyestrone;19-Oxoandrost-4-ene-3,17-dione;Adrenosterone;2-Hydroxy-3-methoxyestrone;Testolactone;Sageone;Ginsenoyne F;4-Methoxyestrone;Zanthodioline;Zaleplon	HMDB0015204;HMDB0000010;HMDB0006768;HMDB0006772;HMDB0011195;HMDB0015031;HMDB0038684;HMDB0039569;HMDB0060088;HMDB0031929;HMDB0015097	Mequitazine;Testolactone;Adrenosterone;19-Oxoandrost-4-ene-3,17-dione;2-Methoxyestrone;11alpha-Hydroxyandrosta-1,4-diene-3,17-dione;9alpha-Hydroxyandrosta-1,4-diene-3,17-dione;14-Hydroxyandrosta-1,4-diene-3,17-dione;9beta,11beta-Epoxyandrost-4-ene-3,17-dione;17beta-Hydroxy-3-methoxyestra-1,3,5(10)-trien-16-one;D-Homo-17a-oxaandrosta-4,6-diene-3,17-dione;5alpha-Androst-1-ene-3,11,17-trione;Biondin…	C12755;C02197;C05285;C05297;C05299;C14587;C14909;C15150;C15200;C15295;C15386;C15406;C17850;C17851;C18510;C19944;C16505;C07484	Mequitazine;2-Methoxyestrone;19-Oxoandrost-4-ene-3,17-dione;Adrenosterone;2-Hydroxy-3-methoxyestrone;Testolactone;Sageone;Ginsenoyne F;4-Methoxyestrone;Zanthodioline;Zaleplon	Mequitazine;2-Methoxyestrone;19-Oxoandrost-4-ene-3,17-dione;Adrenosterone;2-Hydroxy-3-methoxyestrone;Testolactone;Sageone;Ginsenoyne F;4-Methoxyestrone;Zanthodioline;Zaleplon (MS1 HMDB0015204;HMDB0000010;HMDB0006768;HMDB0006772;HMDB0011195;HMDB0015031;HMDB0038684;HMDB0039569;HMDB0060088;HMDB0031929;HMDB0015097)
pos-M124T192	-0.50208	-1.8519e-11	-3.2465	0.0017948	0.11714	-1.3048	124.075	3.19869	NA	Unknown	NA	NA	NA	p-Anisidine;2-Propionylpyrrole;4-Hydroxybenzylamine;1-Ethyl-1H-pyrrole-2-carboxaldehyde;2-Acetyl-1-methylpyrrole	HMDB0029300;HMDB0032492;HMDB0032578;HMDB0036058;HMDB0040360	ortho-Anisidine;para-Anisidine	C19191;C19326	p-Anisidine;2-Propionylpyrrole;4-Hydroxybenzylamine;1-Ethyl-1H-pyrrole-2-carboxaldehyde;2-Acetyl-1-methylpyrrole	p-Anisidine;2-Propionylpyrrole;4-Hydroxybenzylamine;1-Ethyl-1H-pyrrole-2-carboxaldehyde;2-Acetyl-1-methylpyrrole (MS1 HMDB0029300;HMDB0032492;HMDB0032578;HMDB0036058;HMDB0040360)
pos-M543T325	-0.50913	1.8519e-11	-2.6386	0.010253	0.25809	-2.7753	543.294	5.4148	NA	Unknown	NA	NA	NA	24,25-Diacetylvulgaroside;Digoxigenin monodigitoxoside	HMDB0041366;HMDB0060819	Cyasterone;Soraphen_A;N6'-Acetylkanamycin-B	C08816;C11300;C03154	24,25-Diacetylvulgaroside;Digoxigenin monodigitoxoside	24,25-Diacetylvulgaroside;Digoxigenin monodigitoxoside (MS1 HMDB0041366;HMDB0060819)
neg-M369T157	-0.51043	3.7037e-10	-2.5229	0.013915	0.2831	-3.028	369.028	2.62116	NA	Unknown	NA	NA	NA	[2-hydroxy-5-(3,5,7-trihydroxy-3,4-dihydro-2H-1-benzopyran-2-yl)phenyl]oxidanesulfonic acid;{4-[1-oxo-1-(2,3,4,6-tetrahydroxyphenyl)propan-2-yl]phenyl}oxidanesulfonic acid;{4-[3-oxo-3-(2,3,4,6-tetrahydroxyphenyl)propyl]phenyl}oxidanesulfonic acid;{4-[(2,3,4,6-tetrahydroxy-2,3-dihydro-1-benzofuran-2-yl)methyl]phenyl}oxidanesulfonic acid;{2,4,6-trihydroxy-2-[(4-hydroxyphenyl)methyl]-2,3-dihydro-1-b…	HMDB0127729;HMDB0130010;HMDB0130254;HMDB0133576;HMDB0133577;HMDB0134831;HMDB0134832;HMDB0135523;HMDB0135524;HMDB0135525	NA	NA	[2-hydroxy-5-(3,5,7-trihydroxy-3,4-dihydro-2H-1-benzopyran-2-yl)phenyl]oxidanesulfonic acid;{4-[1-oxo-1-(2,3,4,6-tetrahydroxyphenyl)propan-2-yl]phenyl}oxidanesulfonic acid;{4-[3-oxo-3-(2,3,4,6-tetrahydroxyphenyl)propyl]phenyl}oxidanesulfonic acid;{4-[(2,3,4,6-tetrahydroxy-2,3-dihydro-1-benzofuran-2-yl)methyl]phenyl}oxidanesulfonic acid;{2,4,6-trihydroxy-2-[(4-hydroxyphenyl)methyl]-2,3-dihydro-1-b…	[2-hydroxy-5-(3,5,7-trihydroxy-3,4-dihydro-2H-1-benzopyran-2-yl)phenyl]oxidanesulfonic acid;{4-[1-oxo-1-(2,3,4,6-tetrahydroxyphenyl)propan-2-yl]phenyl}oxidanesulfonic acid;{4-[3-oxo-3-(2,3,4,6-tetrahydroxyphenyl)propyl]phenyl}oxidanesulfonic acid;{4-[(2,3,4,6-tetrahydroxy-2,3-dihydro-1-benzofuran-2-yl)methyl]phenyl}oxidanesulfonic acid;{2,4,6-trihydroxy-2-[(4-hydroxyphenyl)methyl]-2,3-dihydro-1-b…
neg-M400T247	-0.5139	-1.8519e-09	-2.2237	0.0294	0.37662	-3.6378	400.223	4.11713	NA	Unknown	NA	NA	NA	repaglinide aromatic amine	HMDB0061005	16-Methoxy-2,3-dihydro-3-hydroxytabersonine;Rhyncophylline;Isorhynchophylline	C04578;C09236;C16980	repaglinide aromatic amine	repaglinide aromatic amine (MS1 HMDB0061005)
pos-M588T373	-0.51393	5.5556e-11	-2.815	0.0063315	0.20037	-2.3729	588.292	6.20895	NA	Unknown	NA	NA	NA	NA	NA	NA	NA	NA	NA
pos-M591T360	-0.51912	-3.7037e-11	-2.356	0.021278	0.34542	-3.3761	591.317	6.00025	NA	Unknown	NA	NA	NA	D-Urobilinogen;I-Urobilin;(3a,5b,7a)-23-Carboxy-7-hydroxy-24-norcholan-3-yl-b-D-Glucopyranosiduronic acid;Deoxycholic acid 3-glucuronide	HMDB0004158;HMDB0004160;HMDB0002430;HMDB0002596	D-Urobilinogen;Urobilin;Z-Gly-Pro-Leu-Gly-Pro	C05791;C05794;C03183	D-Urobilinogen;I-Urobilin;(3a,5b,7a)-23-Carboxy-7-hydroxy-24-norcholan-3-yl-b-D-Glucopyranosiduronic acid;Deoxycholic acid 3-glucuronide	D-Urobilinogen;I-Urobilin;(3a,5b,7a)-23-Carboxy-7-hydroxy-24-norcholan-3-yl-b-D-Glucopyranosiduronic acid;Deoxycholic acid 3-glucuronide (MS1 HMDB0004158;HMDB0004160;HMDB0002430;HMDB0002596)
pos-M615T237	-0.52066	1.6865e-18	-2.6463	0.010044	0.25809	-2.7582	615.314	3.94401	NA	Unknown	NA	NA	NA	Harderoporphyrinogen;Neomycin;Mesobilirubinogen	HMDB0002160;HMDB0015129;HMDB0001898	Neomycin_B;Neomycin_C;Debromoaplysiatoxin;I-Urobilinogen	C01737;C15652;C05148;C05790	Harderoporphyrinogen;Neomycin;Mesobilirubinogen	Harderoporphyrinogen;Neomycin;Mesobilirubinogen (MS1 HMDB0002160;HMDB0015129;HMDB0001898)
neg-M255T220_1	-0.52538	-5.5556e-11	-2.5235	0.013895	0.2831	-3.0268	254.622	3.66697	NA	Unknown	NA	NA	NA	NA	NA	N-Arachidonyl_dopamine	C12271	N-Arachidonyl_dopamine	N-Arachidonyl_dopamine (MS1 C12271)
pos-M607T175	-0.52714	-1.8519e-11	-3.1814	0.0021864	0.12566	-1.4733	607.312	2.92037	NA	Unknown	NA	NA	NA	Cholic acid glucuronide	HMDB0002577	NA	NA	Cholic acid glucuronide	Cholic acid glucuronide (MS1 HMDB0002577)
neg-M792T272	-0.52881	3.7037e-11	-2.7515	0.0075474	0.22187	-2.52	791.508	4.54145	NA	Unknown	NA	NA	NA	NA	NA	NA	NA	NA	NA
pos-M285T208	-0.53143	-3.7037e-10	-3.0318	0.0034079	0.16075	-1.8505	285.29	3.47158	NA	Unknown	NA	NA	NA	NA	NA	NA	NA	NA	NA
neg-M472T211	-0.54361	5.5556e-10	-2.4029	0.01892	0.32066	-3.2802	472.245	3.52457	NA	Unknown	NA	NA	NA	LysoPE(0:0/18:4(6Z,9Z,12Z,15Z));LysoPE(18:4(6Z,9Z,12Z,15Z)/0:0);1-Lyso-2-arachidonoyl-phosphatidate;1-(5Z,8Z,11Z,14Z,17Z-eicosapentaenoyl)-glycero-3-phosphate;LysoPA(20:5(5Z,8Z,11Z,14Z,17Z)/0:0)	HMDB0011480;HMDB0011510;HMDB0012496;HMDB0062308;HMDB0114748	Vindoline	C01626	LysoPE(0:0/18:4(6Z,9Z,12Z,15Z));LysoPE(18:4(6Z,9Z,12Z,15Z)/0:0);1-Lyso-2-arachidonoyl-phosphatidate;1-(5Z,8Z,11Z,14Z,17Z-eicosapentaenoyl)-glycero-3-phosphate;LysoPA(20:5(5Z,8Z,11Z,14Z,17Z)/0:0)	LysoPE(0:0/18:4(6Z,9Z,12Z,15Z));LysoPE(18:4(6Z,9Z,12Z,15Z)/0:0);1-Lyso-2-arachidonoyl-phosphatidate;1-(5Z,8Z,11Z,14Z,17Z-eicosapentaenoyl)-glycero-3-phosphate;LysoPA(20:5(5Z,8Z,11Z,14Z,17Z)/0:0) (MS1 HMDB0011480;HMDB0011510;HMDB0012496;HMDB0062308;HMDB0114748)
pos-M312T184_1	-0.54702	3.5979e-18	-3.0673	0.0030709	0.15275	-1.7622	312.143	3.06882	NA	Unknown	NA	NA	NA	Domoic acid;3-Methylglutarylcarnitine;O-Adipoylcarnitine;Arginyl-Valine;Valyl-Arginine;Cyclocalopin F	HMDB0033939;HMDB0000552;HMDB0061677;HMDB0028722;HMDB0029121;HMDB0039825	Domoic_acid;Isodomoic_acid_A;Tutin	C13732;C20027;C09570	Domoic acid;3-Methylglutarylcarnitine;O-Adipoylcarnitine;Arginyl-Valine;Valyl-Arginine;Cyclocalopin F	Domoic acid;3-Methylglutarylcarnitine;O-Adipoylcarnitine;Arginyl-Valine;Valyl-Arginine;Cyclocalopin F (MS1 HMDB0033939;HMDB0000552;HMDB0061677;HMDB0028722;HMDB0029121;HMDB0039825)
pos-M296T181	-0.56047	-3.7037e-10	-2.6459	0.010055	0.25809	-2.7591	296.163	3.01114	NA	Unknown	NA	NA	NA	NA	NA	NA	NA	NA	NA
neg-M847T273	-0.5626	5.5556e-11	-2.448	0.016876	0.30445	-3.1867	846.525	4.54729	NA	Unknown	NA	NA	NA	PGP(16:0/18:0);PGP(18:0/16:0);PGP(a-13:0/a-21:0);PGP(a-13:0/i-21:0);PGP(i-12:0/i-22:0);PGP(i-13:0/a-21:0);PGP(i-13:0/i-21:0)	HMDB0013474;HMDB0013502;HMDB0116516;HMDB0116527;HMDB0116546;HMDB0116552;HMDB0116563	NA	NA	PGP(16:0/18:0);PGP(18:0/16:0);PGP(a-13:0/a-21:0);PGP(a-13:0/i-21:0);PGP(i-12:0/i-22:0);PGP(i-13:0/a-21:0);PGP(i-13:0/i-21:0)	PGP(16:0/18:0);PGP(18:0/16:0);PGP(a-13:0/a-21:0);PGP(a-13:0/i-21:0);PGP(i-12:0/i-22:0);PGP(i-13:0/a-21:0);PGP(i-13:0/i-21:0) (MS1 HMDB0013474;HMDB0013502;HMDB0116516;HMDB0116527;HMDB0116546;HMDB0116552;HMDB0116563)
pos-M591T236	-0.56869	1.8519e-10	-3.1112	0.0026969	0.14619	-1.6519	591.317	3.94156	NA	Unknown	NA	NA	NA	D-Urobilinogen;I-Urobilin;(3a,5b,7a)-23-Carboxy-7-hydroxy-24-norcholan-3-yl-b-D-Glucopyranosiduronic acid;Deoxycholic acid 3-glucuronide	HMDB0004158;HMDB0004160;HMDB0002430;HMDB0002596	D-Urobilinogen;Urobilin;Z-Gly-Pro-Leu-Gly-Pro	C05791;C05794;C03183	D-Urobilinogen;I-Urobilin;(3a,5b,7a)-23-Carboxy-7-hydroxy-24-norcholan-3-yl-b-D-Glucopyranosiduronic acid;Deoxycholic acid 3-glucuronide	D-Urobilinogen;I-Urobilin;(3a,5b,7a)-23-Carboxy-7-hydroxy-24-norcholan-3-yl-b-D-Glucopyranosiduronic acid;Deoxycholic acid 3-glucuronide (MS1 HMDB0004158;HMDB0004160;HMDB0002430;HMDB0002596)
neg-M592T231	-0.57309	1.8519e-10	-2.5635	0.012514	0.28227	-2.9404	592.32	3.84902	NA	Unknown	NA	NA	NA	NA	NA	NA	NA	NA	NA
pos-M594T236	-0.58388	-5.5556e-11	-2.4468	0.016927	0.30445	-3.1892	594.337	3.93724	NA	Unknown	NA	NA	NA	NA	NA	NA	NA	NA	NA
pos-M722T237	-0.5844	-1.8519e-09	-2.8264	0.0061323	0.1991	-2.346	722.484	3.94495	NA	Unknown	NA	NA	NA	NA	NA	NA	NA	NA	NA
pos-M588T519	-0.58569	1.8519e-10	-3.0034	0.0037015	0.16532	-1.9205	588.288	8.64463	NA	Unknown	NA	NA	NA	NA	NA	NA	NA	NA	NA
neg-M1183T179	-0.58617	-3.7037e-10	-2.948	0.0043441	0.16973	-2.0558	1182.62	2.98485	NA	Unknown	NA	NA	NA	NA	NA	NA	NA	NA	NA
neg-M365T193	-0.59117	5.5556e-10	-2.9235	0.0046601	0.1763	-2.115	364.995	3.21	NA	Unknown	NA	NA	NA	Luteolin 4'-sulfate;Luteolin 7-sulfate;[3-(3,5,7-trihydroxy-4-oxo-4H-chromen-2-yl)phenyl]oxidanesulfonic acid;{4-[(1E)-3-(2,4-dihydroxy-3,6-dioxocyclohexa-1,4-dien-1-yl)-3-oxoprop-1-en-1-yl]phenyl}oxidanesulfonic acid;[4-(5,6,7-trihydroxy-4-oxo-4H-chromen-3-yl)phenyl]oxidanesulfonic acid;[5-(6,7-dihydroxy-4-oxo-4H-chromen-2-yl)-2-hydroxyphenyl]oxidanesulfonic acid;[2,6-dihydroxy-3-(7-hydroxy-4-ox…	HMDB0038471;HMDB0038472;HMDB0125276;HMDB0126629;HMDB0129994;HMDB0133349;HMDB0133359;HMDB0133369;HMDB0140563	NA	NA	Luteolin 4'-sulfate;Luteolin 7-sulfate;[3-(3,5,7-trihydroxy-4-oxo-4H-chromen-2-yl)phenyl]oxidanesulfonic acid;{4-[(1E)-3-(2,4-dihydroxy-3,6-dioxocyclohexa-1,4-dien-1-yl)-3-oxoprop-1-en-1-yl]phenyl}oxidanesulfonic acid;[4-(5,6,7-trihydroxy-4-oxo-4H-chromen-3-yl)phenyl]oxidanesulfonic acid;[5-(6,7-dihydroxy-4-oxo-4H-chromen-2-yl)-2-hydroxyphenyl]oxidanesulfonic acid;[2,6-dihydroxy-3-(7-hydroxy-4-ox…	Luteolin 4'-sulfate;Luteolin 7-sulfate;[3-(3,5,7-trihydroxy-4-oxo-4H-chromen-2-yl)phenyl]oxidanesulfonic acid;{4-[(1E)-3-(2,4-dihydroxy-3,6-dioxocyclohexa-1,4-dien-1-yl)-3-oxoprop-1-en-1-yl]phenyl}oxidanesulfonic acid;[4-(5,6,7-trihydroxy-4-oxo-4H-chromen-3-yl)phenyl]oxidanesulfonic acid;[5-(6,7-dihydroxy-4-oxo-4H-chromen-2-yl)-2-hydroxyphenyl]oxidanesulfonic acid;[2,6-dihydroxy-3-(7-hydroxy-4-ox…
pos-M622T181	-0.59737	1.8519e-10	-3.3599	0.0012656	0.098878	-1.0059	622.331	3.01114	NA	Unknown	NA	NA	NA	NA	NA	NA	NA	NA	NA
neg-M654T233	-0.60083	-1.8519e-11	-2.8822	0.0052414	0.18719	-2.2141	654.311	3.8856	NA	Unknown	NA	NA	NA	NA	NA	NA	NA	NA	NA
neg-M1182T179	-0.62401	1.0922e-18	-2.9578	0.0042242	0.16973	-2.0322	1181.62	2.98092	NA	Unknown	NA	NA	NA	NA	NA	NA	NA	NA	NA
pos-M593T236	-0.62468	1.8519e-10	-2.5627	0.012542	0.28227	-2.9423	593.334	3.93516	NA	Unknown	NA	NA	NA	Mesobilirubinogen	HMDB0001898	Debromoaplysiatoxin;I-Urobilinogen	C05148;C05790	Mesobilirubinogen	Mesobilirubinogen (MS1 HMDB0001898)
pos-M1185T180	-0.63672	-1.8519e-10	-3.1251	0.0025878	0.14219	-1.6168	1184.65	3.00146	NA	Unknown	NA	NA	NA	Dynorphin A 9-17	HMDB0012934	NA	NA	Dynorphin A 9-17	Dynorphin A 9-17 (MS1 HMDB0012934)
pos-M590T197_2	-0.63734	3.7037e-10	-3.5075	0.00079488	0.079488	-0.60633	590.306	3.2782	NA	Unknown	NA	NA	NA	NA	NA	NA	NA	NA	NA
pos-M589T197	-0.64822	1.8519e-10	-3.4148	0.0010662	0.089175	-0.85879	589.303	3.27902	NA	Unknown	NA	NA	NA	D-Urobilin;17-Desacetyl-rocuronium	HMDB0004161;HMDB0060709	D-Urobilin;Dinoflagellate_luciferin	C05795;C19704	D-Urobilin;17-Desacetyl-rocuronium	D-Urobilin;17-Desacetyl-rocuronium (MS1 HMDB0004161;HMDB0060709)
pos-M235T237	-0.65773	-2.9555e-18	-2.7166	0.0083049	0.23636	-2.5999	234.628	3.94357	NA	Unknown	NA	NA	NA	NA	NA	NA	NA	NA	NA
pos-M468T177	-0.66515	5.5556e-10	-4.4221	3.5037e-05	0.046024	2.1048	468.25	2.94822	NA	Unknown	NA	NA	NA	NA	NA	D-Phe-Pro-Arg-CH2Cl	C02828	D-Phe-Pro-Arg-CH2Cl	D-Phe-Pro-Arg-CH2Cl (MS1 C02828)
neg-M303T157	-0.67582	7.7741e-18	-3.5304	0.00073863	0.078578	-0.54314	303.017	2.61642	NA	Unknown	NA	NA	NA	5-(3',4',5'-Trihydroxyphenyl)-gamma-valerolactone-3'-O-sulphate;5-(3',4',5'-Trihydroxyphenyl)-gamma-valerolactone-4'-O-sulphate;Sinapinic acid-O-sulphate;{[3-(6-hydroxy-7-methoxy-2H-1,3-benzodioxol-5-yl)prop-2-en-1-yl]oxy}sulfonic acid;{[3-(7-hydroxy-6-methoxy-2H-1,3-benzodioxol-5-yl)prop-2-en-1-yl]oxy}sulfonic acid;Sagecoumarin	HMDB0059985;HMDB0059987;HMDB0060020;HMDB0128711;HMDB0128713;HMDB0034035	[5-(Aminomethyl)furan-3-yl]methyl_diphosphate	C21069	5-(3',4',5'-Trihydroxyphenyl)-gamma-valerolactone-3'-O-sulphate;5-(3',4',5'-Trihydroxyphenyl)-gamma-valerolactone-4'-O-sulphate;Sinapinic acid-O-sulphate;{[3-(6-hydroxy-7-methoxy-2H-1,3-benzodioxol-5-yl)prop-2-en-1-yl]oxy}sulfonic acid;{[3-(7-hydroxy-6-methoxy-2H-1,3-benzodioxol-5-yl)prop-2-en-1-yl]oxy}sulfonic acid;Sagecoumarin	5-(3',4',5'-Trihydroxyphenyl)-gamma-valerolactone-3'-O-sulphate;5-(3',4',5'-Trihydroxyphenyl)-gamma-valerolactone-4'-O-sulphate;Sinapinic acid-O-sulphate;{[3-(6-hydroxy-7-methoxy-2H-1,3-benzodioxol-5-yl)prop-2-en-1-yl]oxy}sulfonic acid;{[3-(7-hydroxy-6-methoxy-2H-1,3-benzodioxol-5-yl)prop-2-en-1-yl]oxy}sulfonic acid;Sagecoumarin (MS1 HMDB0059985;HMDB0059987;HMDB0060020;HMDB0128711;HMDB0128713;HMD…
pos-M589T181	-0.71551	-7.4074e-10	-3.616	0.00056045	0.066962	-0.30512	589.446	3.0123	NA	Unknown	NA	NA	NA	NA	NA	NA	NA	NA	NA
pos-M297T180	-0.72008	1.8519e-10	-3.2759	0.0016406	0.11237	-1.2281	296.664	3.00522	NA	Unknown	NA	NA	NA	NA	NA	NA	NA	NA	NA
pos-M590T181	-0.72501	7.4074e-10	-4.1842	8.1832e-05	0.046024	1.3646	590.445	3.01068	NA	Unknown	NA	NA	NA	22-Angeloylbarringtogenol C;(3b,5a,22E,24S)-Stigmasta-7,22,25-trien-3-ol 3-glucoside	HMDB0032835;HMDB0033089	NA	NA	22-Angeloylbarringtogenol C;(3b,5a,22E,24S)-Stigmasta-7,22,25-trien-3-ol 3-glucoside	22-Angeloylbarringtogenol C;(3b,5a,22E,24S)-Stigmasta-7,22,25-trien-3-ol 3-glucoside (MS1 HMDB0032835;HMDB0033089)
pos-M621T181	-0.73045	-1.8519e-10	-3.816	0.0002898	0.055731	0.26535	621.328	3.01058	NA	Unknown	NA	NA	NA	Stearyl monoglyceridyl citrate;Neocasomorphin (1-5)	HMDB0032522;HMDB0060144	NA	NA	Stearyl monoglyceridyl citrate;Neocasomorphin (1-5)	Stearyl monoglyceridyl citrate;Neocasomorphin (1-5) (MS1 HMDB0032522;HMDB0060144)
pos-M1184T180	-0.73562	-5.5556e-10	-3.6568	0.00049062	0.066962	-0.19022	1183.64	3.00689	NA	Unknown	NA	NA	NA	NA	NA	NA	NA	NA	NA
pos-M229T105	-0.74129	-3.7037e-10	-3.6219	0.00054983	0.066962	-0.2886	229.154	1.7572	NA	Unknown	NA	NA	NA	Isoleucylproline;Leucylproline;4-(1,1,3,3-Tetramethylbutyl)-phenol;delta-Methylionone;3-Methyl-4-(2,6,6-trimethyl-2-cyclohexen-1-yl)-3-buten-2-one;Methyl-delta-ionone;alpha-(p-(1,1,3,3-Tetramethylbutyl)phenyl)-omega-hydroxypoly(oxyethylene);1-(2,6,6-Trimethyl-2-cyclohexen-1-yl)-1-penten-3-one;alpha-Irone;Etaspirene;10-Isopropyl-2,7-dimethyl-1-oxaspiro[4.5]deca-3,6-diene;1-(2,6,6-Trimethyl-1-cyclo…	HMDB0011174;HMDB0011175;HMDB0013825;HMDB0031737;HMDB0031738;HMDB0032397;HMDB0032528;HMDB0035245;HMDB0035631;HMDB0036023;HMDB0036024;HMDB0038130;HMDB0061831;HMDB0133179;HMDB0014861;HMDB0014954;HMDB0015197	alpha-Irone;(+)-trans-alpha-Irone;4-Octylphenol;4-tert-Octylphenol;Mescaline;Isoproterenol;Metaproterenol;Methoxamine;L-Isoprenaline	C09690;C11350;C14132;C14205;C06546;C07056;C07144;C07513;C11703	Isoleucylproline;Leucylproline;4-(1,1,3,3-Tetramethylbutyl)-phenol;delta-Methylionone;3-Methyl-4-(2,6,6-trimethyl-2-cyclohexen-1-yl)-3-buten-2-one;Methyl-delta-ionone;alpha-(p-(1,1,3,3-Tetramethylbutyl)phenyl)-omega-hydroxypoly(oxyethylene);1-(2,6,6-Trimethyl-2-cyclohexen-1-yl)-1-penten-3-one;alpha-Irone;Etaspirene;10-Isopropyl-2,7-dimethyl-1-oxaspiro[4.5]deca-3,6-diene;1-(2,6,6-Trimethyl-1-cyclo…	Isoleucylproline;Leucylproline;4-(1,1,3,3-Tetramethylbutyl)-phenol;delta-Methylionone;3-Methyl-4-(2,6,6-trimethyl-2-cyclohexen-1-yl)-3-buten-2-one;Methyl-delta-ionone;alpha-(p-(1,1,3,3-Tetramethylbutyl)phenyl)-omega-hydroxypoly(oxyethylene);1-(2,6,6-Trimethyl-2-cyclohexen-1-yl)-1-penten-3-one;alpha-Irone;Etaspirene;10-Isopropyl-2,7-dimethyl-1-oxaspiro[4.5]deca-3,6-diene;1-(2,6,6-Trimethyl-1-cyclo…
pos-M1183T181	-0.86292	0.00037612	-4.0567	0.00012766	0.046024	0.97735	1182.63	3.00938	NA	Unknown	NA	NA	NA	Mytilus Small cardioactive peptide	HMDB0040914	NA	NA	Mytilus Small cardioactive peptide	Mytilus Small cardioactive peptide (MS1 HMDB0040914)
neg-M1181T180	-0.87309	-3.7037e-09	-4.1057	0.0001077	0.046024	1.1253	1180.61	2.99365	NA	Unknown	NA	NA	NA	NA	NA	NA	NA	NA	NA
neg-M1180T180	-0.88917	3.7037e-11	-4.0634	0.00012474	0.046024	0.99746	1179.61	2.99942	NA	Unknown	NA	NA	NA	NA	NA	NA	NA	NA	NA
pos-M1182T181	-0.92069	1.8519e-10	-4.2026	7.6708e-05	0.046024	1.4209	1181.63	3.01091	NA	Unknown	NA	NA	NA	NA	NA	NA	NA	NA	NA

## Sheet: saliva
ID	logFC	AveExpr	t	p.BMI	adj.P.Val	B	MZ	RT	MS2Metabolite	MS2superclass	MS2class	MS2hmdb	MS2kegg	MS1hmdbName	MS1hmdbID	MS1keggName	MS1keggID	ident	identification
neg-M201T148	0.43922	3.7e-09	2.2098	0.030777	0.74474	-4.1368	201.125	2.46109	Ala-Leu	Organic acids and derivatives	Carboxylic acids and derivatives	HMDB0028691	NA	N-Acetylisoputreanine;Alanyl-Isoleucine;Alanyl-Leucine;Isoleucyl-Alanine;Leucyl-Alanine;2-Hepteneoylglycine;3-Hepteneoylglycine;4-Hepteneoylglycine;5-Hepteneoylglycine;Pseudoecgonine;Ecgonine	HMDB0094713;HMDB0028690;HMDB0028691;HMDB0028900;HMDB0028922;HMDB0094728;HMDB0094729;HMDB0094730;HMDB0094731;HMDB0006348;HMDB0006548	Otonecine;Ecgonine;Pseudoecgonine;N-Isovaleryl-L-homoserine_lactone	C10356;C10858;C12449;C20673	Ala-Leu	Ala-Leu (MS2 HMDB0028691)
pos-M408T163	0.39027	-1.85e-10	2.4736	0.016094	0.69763	-3.9943	408.247	2.72492	Leu-Leu-Tyr	Organic acids and derivatives	Carboximidic acids and derivatives	NA	NA	Neurotensin 11-13	HMDB0013024	Leu-leu-tyr;Actinonin;Ovatine	C11331;C12056;C08703	Leu-Leu-Tyr	Leu-Leu-Tyr (MS2 NA)
pos-M203T148	0.37565	-7.2e-18	2.062	0.043356	0.83043	-4.2114	203.139	2.45877	Ala-Ile	Organic acids and derivatives	Carboxylic acids and derivatives	HMDB0028690	NA	N-Acetylisoputreanine;Alanyl-Isoleucine;Alanyl-Leucine;Isoleucyl-Alanine;Leucyl-Alanine;Homodihydrojasmone;2-trans-6-cis-Dodecadienal;cis-Quinceoxepane;Tricycloekasantalol;(2E,4E)-2,4-Dodecadienal;2-Hepteneoylglycine;3-Hepteneoylglycine;4-Hepteneoylglycine;5-Hepteneoylglycine;Pseudoecgonine;Ecgonine	HMDB0094713;HMDB0028690;HMDB0028691;HMDB0028900;HMDB0028922;HMDB0031181;HMDB0032531;HMDB0038108;HMDB0039339;HMDB0039590;HMDB0094728;HMDB0094729;HMDB0094730;HMDB0094731;HMDB0006348;HMDB0006548	(3Z,6Z,9Z)-3,6,9-Dodecatrien-1-ol;Otonecine;Ecgonine;Pseudoecgonine;N-Isovaleryl-L-homoserine_lactone	C08375;C10356;C10858;C12449;C20673	Ala-Ile	Ala-Ile (MS2 HMDB0028690)
pos-M214T213	0.36852	-1.85e-10	2.2015	0.031384	0.74474	-4.1411	214.179	3.55072	Dodeca-2(E),4(E)-dienoic acid	Lipids and lipid-like molecules	Fatty Acyls	NA	NA	Dihydro-5-(2-octenyl)-2(3H)-furanone;Methyl 2-undecynoate;6-Heptyl-5,6-dihydro-2H-pyran-2-one;cis-3-Hexenyl trans-4-hexenoate;alpha-Terpineol acetate;alpha-Campholene acetate;(Z)-4-Hydroxy-6-dodecenoic acid lactone;Yuzu lactone;(3R,3aR,7aS)-3-Butylhexahydro-1(3H)-isobenzofuranone;Geranyl acetate;Artemisia alcohol acetate;Ethyl 2Z,4E-decadienoic acid;p-Menth-1-en-9-ol acetate;cis-3-Hexenyl cis-3-h…	HMDB0030867;HMDB0030945;HMDB0031030;HMDB0031692;HMDB0032051;HMDB0032193;HMDB0032331;HMDB0032901;HMDB0034903;HMDB0035157;HMDB0036048;HMDB0036599;HMDB0037301;HMDB0038270;HMDB0038280;HMDB0039522;HMDB0040206;HMDB0040227;HMDB0040397;HMDB0040725;HMDB0041469;HMDB0041494;HMDB0061816	Ethyl(E,Z)-decadienoate;(1S,2R,4S)-(-)-Bornyl_acetate;Geranyl_acetate;Linalyl_acetate;Bornyl_acetate;alpha-Terpinyl_acetate;beta-Terpinyl_acetate;gamma-Terpinyl_acetate;Allyl_cyclohexylpropionate	C08486;C09837;C09861;C09863;C11338;C12300;C12301;C12302;C12306	Dodeca-2(E),4(E)-dienoic acid	Dodeca-2(E),4(E)-dienoic acid (MS2 NA)
neg-M329T208	0.36592	7.41e-11	2.4841	0.01567	0.69763	-3.9884	329.235	3.46203	(9S,10E,12S,13S)-9,12,13-Trihydroxy-10-octadecenoic acid	Lipids and lipid-like molecules	Fatty Acyls	HMDB0038555	null	9,12,13-TriHOME;9,10,13-TriHOME;5,8,12-Trihydroxy-9-octadecenoic acid;(9S,10E,12S,13S)-9,12,13-Trihydroxy-10-octadecenoic acid	HMDB0004708;HMDB0004710;HMDB0030936;HMDB0038555	9,12,13-TriHOME;9,10,13-TriHOME;9,10-Dihydroxy-12,13-epoxyoctadecanoate	C14833;C14835;C14837	(9S,10E,12S,13S)-9,12,13-Trihydroxy-10-octadecenoic acid	(9S,10E,12S,13S)-9,12,13-Trihydroxy-10-octadecenoic acid (MS2 HMDB0038555)
pos-M352T172	0.3431	-3.79e-18	2.1232	0.037688	0.81359	-4.181	352.165	2.8627	Trp-Phe	Organic acids and derivatives	Carboxylic acids and derivatives	HMDB0029090	NA	9-(beta-D-Ribofuranosyl)zeatin;Phenylalanyl-Tryptophan;Tryptophyl-Phenylalanine	HMDB0030388;HMDB0029006;HMDB0029090	O-beta-D-Xylosylzeatin;trans-Zeatin_riboside;cis-Zeatin_riboside;Aniflorine;Trifenmorph	C03300;C16431;C16449;C10635;C19144	Trp-Phe	Trp-Phe (MS2 HMDB0029090)
pos-M313T169	0.32627	-1.85e-10	2.0501	0.044541	0.83043	-4.2172	313.155	2.81713	Phe-Phe	Organic acids and derivatives	Carboxylic acids and derivatives	HMDB0013302	NA	Phenylalanylphenylalanine;Chloropanaxydiol;Procaterol;Nandrolone;1-Phenyl-1,3-dodecanedione;(10Z,14E,16E)-10,14,16-Octadecatrien-12-ynoic acid;Rhodinyl phenylacetate;Citronellyl alpha-toluate;Norfluoxetine;3-hydroxy-1-methyl-4,5-diphenylpiperidine-2,6-dione;7-Hydroxyheptaphylline	HMDB0013302;HMDB0032676;HMDB0015453;HMDB0002725;HMDB0035579;HMDB0035963;HMDB0037191;HMDB0037230;HMDB0060551;HMDB0134789;HMDB0041245	Nandrolone;Cinmethylin;17beta-Hydroxyestr-5(10)-en-3-one;Empenthrin;Mecambrine;(+)-Mecambroline;Pukateine;Xylopine;Japonine	C07254;C10903;C15257;C18524;C09588;C09589;C09613;C09670;C10699	Phe-Phe	Phe-Phe (MS2 HMDB0013302)
neg-M228T197	0.30914	1.85e-11	2.6351	0.010583	0.69763	-3.9016	228.162	3.28033	N-Decanoylglycine	Organic acids and derivatives	Carboxylic acids and derivatives	HMDB0013267	null	N-Decanoylglycine;Cucurbic acid;Dihydrojasmonic acid;Vulgarole;Traumatin;3-Ethenyl-4-hydroxy-2,5-dimethylhex-5-en-2-yl acetate	HMDB0013267;HMDB0029388;HMDB0033601;HMDB0035085;HMDB0037326;HMDB0041572	Cucurbic_acid;Putaminoxin;Traumatin;12-Oxo-9(Z)-dodecenoic_acid	C08482;C08509;C16309;C16311	N-Decanoylglycine	N-Decanoylglycine (MS2 HMDB0013267)
pos-M193T225	0.28646	7.41e-10	2.3312	0.02297	0.69763	-4.0726	193.158	3.7443	Methyl nonyl ketone	Organic oxygen compounds	Organooxygen compounds	HMDB0033713	C01875	2,6-Diisopropyl-3-methylphenol;2,5-Diisopropyl-4-methylphenol;2,5-Diisopropyl-3-methylphenol;2,4-Diisopropyl-5-methylphenol;2,4-Diisopropyl-3-methylphenol;2,3-Diisopropyl-5-methylphenol;4-(4-Methyl-3-pentenyl)-3-cyclohexene-1-carboxaldehyde;Pseudoionone;4-(2,6,6-Trimethylcyclohex-1-enyl)but-2-en-4-one;(2E,4Z,7Z)-2,4,7-Tridecatrienal;(E)-5,8-Megastigmadien-4-one;Edulan I;gamma-Ionone;delta-Damasco…	HMDB0029820;HMDB0029821;HMDB0029822;HMDB0029823;HMDB0029824;HMDB0029825;HMDB0031733;HMDB0032498;HMDB0032541;HMDB0033545;HMDB0034671;HMDB0034959;HMDB0034979;HMDB0035682;HMDB0035753;HMDB0036022;HMDB0036027;HMDB0036144;HMDB0036565;HMDB0036684;HMDB0037139;HMDB0059883;HMDB0036818;HMDB0041615	alpha-Ionone;beta-Ionone;4-n-Heptylphenol	C12286;C12287;C14698	Methyl nonyl ketone	Methyl nonyl ketone (MS2 HMDB0033713)
pos-M228T225	0.28298	7.41e-11	2.3171	0.023777	0.69763	-4.0802	228.196	3.74343	Methyl (2E,6Z)-dodecadienoate	Lipids and lipid-like molecules	Fatty Acyls	HMDB0031014	null	Linalyl propionate;Methyl (2E,6Z)-dodecadienoate;alpha-Terpineol propanoate;Cepanone;Citral propylene glycol acetal;Propyl 2,4-decadienoate;Tsibulin 1;Isobornyl propionate;Neryl propionate;2-Propenyl cyclohexanebutanoate;Octahydro-2,5,5,8a-tetramethyl-7H-1-benzopyran-7-one;Artemisyl propionate	HMDB0030425;HMDB0031014;HMDB0032052;HMDB0032098;HMDB0037286;HMDB0037307;HMDB0037390;HMDB0038249;HMDB0038258;HMDB0038291;HMDB0040232;HMDB0041554	NA	NA	Methyl (2E,6Z)-dodecadienoate	Methyl (2E,6Z)-dodecadienoate (MS2 HMDB0031014)
pos-M250T225	0.27299	-1.85e-11	2.2367	0.028868	0.73788	-4.1228	250.178	3.74375	O-Desmethyl-cis-tramadol	Unknown	NA	NA	NA	Spermic acid 2;Isoleucyl-Threonine;Leucyl-Threonine;Threoninyl-Isoleucine;Threoninyl-Leucine	HMDB0013075;HMDB0028917;HMDB0028939;HMDB0029064;HMDB0029065	Piperazine_adipate	C13811	O-Desmethyl-cis-tramadol	O-Desmethyl-cis-tramadol (MS2 NA)
pos-M338T53_2	-0.33526	-5.56e-10	-2.1042	0.039379	0.82378	-4.1905	338.181	0.875833	Tyr-Arg	Organic acids and derivatives	Carboxylic acids and derivatives	HMDB0005768	C02993	NA	NA	NA	NA	Tyr-Arg	Tyr-Arg (MS2 HMDB0005768)
pos-M106T169	-0.36822	-3.7e-10	-2.3318	0.022935	0.69763	-4.0723	106.049	2.80985	L-Isoserine	Organic acids and derivatives	Carboxylic acids and derivatives	HMDB00187	NA	L-Serine;D-Serine;Protein serine;2-hydroxyacrylic Acid;Pyruvic acid;Malonic semialdehyde;Glucosereductone	HMDB0000187;HMDB0003406;HMDB0062263;HMDB0062676;HMDB0000243;HMDB0011111;HMDB0040261	L-Serine;Serine;D-Serine;Pyruvate;3-Oxopropanoate;3-Hydroxypropenoate;Ethylene_carbonate	C00065;C00716;C00740;C00022;C00222;C12069;C20363	L-Isoserine	L-Isoserine (MS2 HMDB00187)
pos-M252T53	-0.38495	1.85e-11	-2.3373	0.022627	0.69763	-4.0693	252.134	0.879417	[DAla2] .alpha.-Neo-Endorphin (1-2), amide	Organic acids and derivatives	Carboxylic acids and derivatives	NA	NA	NA	NA	NA	NA	[DAla2] .alpha.-Neo-Endorphin (1-2), amide	[DAla2] .alpha.-Neo-Endorphin (1-2), amide (MS2 NA)
pos-M765T53	-0.40446	1.54e-18	-2.2272	0.02953	0.73841	-4.1277	765.386	0.879833	[Ala5,.beta.-Ala8] Neurokinin A (4-10)	Organic acids and derivatives	Carboxylic acids and derivatives	NA	NA	Torvoside D	HMDB0029624	NA	NA	[Ala5,.beta.-Ala8] Neurokinin A (4-10)	[Ala5,.beta.-Ala8] Neurokinin A (4-10) (MS2 NA)
pos-M213T138	-0.41953	1.85e-10	-2.4851	0.015632	0.69763	-3.9878	213.123	2.30073	Pro-Pro	Unknown	NA	NA	NA	NA	NA	NA	NA	Pro-Pro	Pro-Pro (MS2 NA)
pos-M244T49	-0.43153	-1.85e-10	-2.2936	0.025176	0.72592	-4.0928	244.165	0.815033	Pro-Lys	Organic acids and derivatives	Carboxylic acids and derivatives	HMDB0029022	NA	Lysyl-Proline;Prolyl-Lysine;N-Isobutyl-2,4,8-decatrienamide;N-3,7-Dimethyl-2,6-octadienylcyclopropylcarboxamide;Sarmentine;Pentobarbital;Amobarbital	HMDB0028959;HMDB0029022;HMDB0030188;HMDB0032240;HMDB0038840;HMDB0014457;HMDB0015440	Pentobarbital;Amobarbital	C07422;C07536	Pro-Lys	Pro-Lys (MS2 HMDB0029022)
pos-M213T112	-0.46548	1.85e-10	-2.4455	0.017286	0.69763	-4.01	213.123	1.86725	Pro-Pro	Unknown	NA	NA	NA	L-prolyl-L-proline ;Butabarbital;Butethal;2-(3-Phenylpropyl)tetrahydrofuran;2,2,6,7-Tetramethylbicyclo[4.3.0]nona-1(9),4-dien-8-one;xi-3-(4-Isopropylphenyl)-2-methylpropanal;dehydro-beta-Ionone;Megastigmatrienone;beta-Damascenone;3,5,8-Megastigmatrien-7-one;Metyrosine;Tyrosine methylester;N-Acetyldopamine;N-methyl-4,6,7-trihydroxy-1,2,3,4-tetrahydroisoquinoline;2-Phenyl-1,3-propanediol monocarbam…	HMDB0011180;HMDB0014382;HMDB0015442;HMDB0036178;HMDB0036685;HMDB0037763;HMDB0059904;HMDB0059906;HMDB0013804;HMDB0036572;HMDB0014903;HMDB0029217;HMDB0041943;HMDB0060065;HMDB0060351	Butabarbital;L-Tyrosine_methyl_ester;Metyrosine;Damascenine;alpha-Methyl-m-tyrosine;2-Phenyl-1,3-propanediol_monocarbamate;L-Homotyrosine;3-Methyl-L-tyrosine	C07827;C03404;C07921;C10588;C11820;C16586;C18622;C20800	Pro-Pro	Pro-Pro (MS2 NA)
pos-M213T53	-0.46614	-3.7e-10	-2.5536	0.013104	0.69763	-3.9489	213.123	0.878283	Pro-Pro	Unknown	NA	NA	NA	L-prolyl-L-proline ;Butabarbital;Butethal;2-(3-Phenylpropyl)tetrahydrofuran;2,2,6,7-Tetramethylbicyclo[4.3.0]nona-1(9),4-dien-8-one;xi-3-(4-Isopropylphenyl)-2-methylpropanal;dehydro-beta-Ionone;Megastigmatrienone;beta-Damascenone;3,5,8-Megastigmatrien-7-one;Metyrosine;Tyrosine methylester;N-Acetyldopamine;N-methyl-4,6,7-trihydroxy-1,2,3,4-tetrahydroisoquinoline;2-Phenyl-1,3-propanediol monocarbam…	HMDB0011180;HMDB0014382;HMDB0015442;HMDB0036178;HMDB0036685;HMDB0037763;HMDB0059904;HMDB0059906;HMDB0013804;HMDB0036572;HMDB0014903;HMDB0029217;HMDB0041943;HMDB0060065;HMDB0060351	Butabarbital;L-Tyrosine_methyl_ester;Metyrosine;Damascenine;alpha-Methyl-m-tyrosine;2-Phenyl-1,3-propanediol_monocarbamate;L-Homotyrosine;3-Methyl-L-tyrosine	C07827;C03404;C07921;C10588;C11820;C16586;C18622;C20800	Pro-Pro	Pro-Pro (MS2 NA)
neg-M211T53	-0.48299	3.7e-11	-2.4795	0.015855	0.69763	-3.991	211.11	0.886608	Pyrocurzerenone	Lipids and lipid-like molecules	Prenol lipids	HMDB0036454	null	Cyclonormammein;Mammea B/BC cyclo E;8,9-Dihydro-5-hydroxy-8-(1-hydroxy-1-methylethyl)-6-(1-oxobutyl)-4-propyl-2H-furo[2,3-h]-1-benzopyran-2-one;Fragransin C1;Fragransol A;1-(4-Hydroxy-3,5-dimethoxyphenyl)-2-[2-methoxy-4-(1-propenyl)phenoxy]-1-propanol;2-(4-Allyl-2,6-dimethoxyphenoxy)-1-(4-hydroxy-3-methoxyphenyl)-1-propanol;Sonchifolin;Hydroxyzine	HMDB0030164;HMDB0030649;HMDB0030650;HMDB0033534;HMDB0033537;HMDB0036463;HMDB0039248;HMDB0041139;HMDB0014697	Phantomolin;Hexahydrocurcumin;Biondinin_A;Hydroxyzine	C09527;C17826;C17848;C07045	Pyrocurzerenone	Pyrocurzerenone (MS2 HMDB0036454)
pos-M272T226_2	-0.50526	1.85e-11	-2.7949	0.0068788	0.69763	-3.8062	272.258	3.77035	Myristoyl ethanolamide	Organic nitrogen compounds	Organonitrogen compounds	NA	NA	Hypogeic acid;Palmitoleic acid;Trans-Hexa-dec-2-enoic acid;Palmitelaidic acid;(E)-6-Hexadecenoic acid;5-Dodecyldihydro-2(3H)-furanone;15-Hexadecanolide;(Z)-5-Hexadecenoic acid;(E)-3-Hexadecenoic acid;(Z)-13-Hexadecenoic acid;(E)-11-Hexadecenoic acid;Citronellyl hexanoate;(Z)-14-Methyl-6-pentadecenoic acid	HMDB0002186;HMDB0003229;HMDB0010735;HMDB0012328;HMDB0031053;HMDB0031145;HMDB0031711;HMDB0032638;HMDB0033791;HMDB0035877;HMDB0037647;HMDB0038958;HMDB0041422	(9Z)-Hexadecenoic_acid	C08362	Myristoyl ethanolamide	Myristoyl ethanolamide (MS2 NA)
pos-M310T141	-0.51724	-3.7e-11	-3.2045	0.0021283	0.69763	-3.5468	310.176	2.34495	Lys-Tyr	Organic acids and derivatives	Carboxylic acids and derivatives	HMDB0028963	NA	NA	NA	NA	NA	Lys-Tyr	Lys-Tyr (MS2 HMDB0028963)
pos-M614T222	0.63228	1.85e-10	2.8979	0.005169	0.69763	-3.7429	614.18	3.70687	NA	Unknown	NA	NA	NA	NA	NA	NA	NA	NA	NA
pos-M616T223	0.6181	1.85e-11	2.7115	0.0086304	0.69763	-3.8564	616.175	3.71245	NA	Unknown	NA	NA	NA	Pelargonidin 3-sophoroside	HMDB0033679	NA	NA	Pelargonidin 3-sophoroside	Pelargonidin 3-sophoroside (MS1 HMDB0033679)
pos-M521T157_1	0.60548	-4.11e-18	2.6408	0.010425	0.69763	-3.8982	520.602	2.61752	NA	Unknown	NA	NA	NA	NA	NA	NA	NA	NA	NA
neg-M346T256	0.58897	1.85e-10	2.4666	0.016386	0.69763	-3.9982	346.203	4.26627	NA	Unknown	NA	NA	NA	Carnosol;Momilactone B;Yucalexin P15;Yucalexin P8;3,3',4,4'-Tetrahydroxy-5,5'-diisopropyl-2,2'-dimethylbiphenyl	HMDB0002121;HMDB0036749;HMDB0036753;HMDB0036755;HMDB0039613	Carnosol;Gibberellin_A15;Dicyclohexyl_phthalate;Methyl_gibberellin_A9	C09069;C14162;C14529;C20632	Carnosol;Momilactone B;Yucalexin P15;Yucalexin P8;3,3',4,4'-Tetrahydroxy-5,5'-diisopropyl-2,2'-dimethylbiphenyl	Carnosol;Momilactone B;Yucalexin P15;Yucalexin P8;3,3',4,4'-Tetrahydroxy-5,5'-diisopropyl-2,2'-dimethylbiphenyl (MS1 HMDB0002121;HMDB0036749;HMDB0036753;HMDB0036755;HMDB0039613)
pos-M617T223	0.57732	-1.54e-18	2.4189	0.018481	0.69763	-4.0248	617.179	3.71133	NA	Unknown	NA	NA	NA	Heme;Didymin;Poncirin	HMDB0003178;HMDB0029482;HMDB0037487	Heme;Poncirin	C00032;C09830	Heme;Didymin;Poncirin	Heme;Didymin;Poncirin (MS1 HMDB0003178;HMDB0029482;HMDB0037487)
neg-M660T224	0.55202	-5.56e-10	2.6465	0.010269	0.69763	-3.8949	660.172	3.7273	NA	Unknown	NA	NA	NA	6-(4,5-dihydroxy-2-{3,5,7-trihydroxy-6-[3,4,5-trihydroxy-6-(hydroxymethyl)oxan-2-yl]-3,4-dihydro-2H-1-benzopyran-2-yl}phenoxy)-3,4,5-trihydroxyoxane-2-carboxylic acid;6-(2,4-dihydroxy-5-{3,5,7-trihydroxy-6-[3,4,5-trihydroxy-6-(hydroxymethyl)oxan-2-yl]-3,4-dihydro-2H-1-benzopyran-2-yl}phenoxy)-3,4,5-trihydroxyoxane-2-carboxylic acid;6-({3,5-dihydroxy-6-[3,4,5-trihydroxy-6-(hydroxymethyl)oxan-2-yl]…	HMDB0126688;HMDB0126689;HMDB0126690;HMDB0126715;HMDB0126716;HMDB0126723;HMDB0126724;HMDB0126725	NA	NA	6-(4,5-dihydroxy-2-{3,5,7-trihydroxy-6-[3,4,5-trihydroxy-6-(hydroxymethyl)oxan-2-yl]-3,4-dihydro-2H-1-benzopyran-2-yl}phenoxy)-3,4,5-trihydroxyoxane-2-carboxylic acid;6-(2,4-dihydroxy-5-{3,5,7-trihydroxy-6-[3,4,5-trihydroxy-6-(hydroxymethyl)oxan-2-yl]-3,4-dihydro-2H-1-benzopyran-2-yl}phenoxy)-3,4,5-trihydroxyoxane-2-carboxylic acid;6-({3,5-dihydroxy-6-[3,4,5-trihydroxy-6-(hydroxymethyl)oxan-2-yl]…	6-(4,5-dihydroxy-2-{3,5,7-trihydroxy-6-[3,4,5-trihydroxy-6-(hydroxymethyl)oxan-2-yl]-3,4-dihydro-2H-1-benzopyran-2-yl}phenoxy)-3,4,5-trihydroxyoxane-2-carboxylic acid;6-(2,4-dihydroxy-5-{3,5,7-trihydroxy-6-[3,4,5-trihydroxy-6-(hydroxymethyl)oxan-2-yl]-3,4-dihydro-2H-1-benzopyran-2-yl}phenoxy)-3,4,5-trihydroxyoxane-2-carboxylic acid;6-({3,5-dihydroxy-6-[3,4,5-trihydroxy-6-(hydroxymethyl)oxan-2-yl]…
neg-M661T224	0.54795	3.7e-10	2.6791	0.0094156	0.69763	-3.8757	661.175	3.72635	NA	Unknown	NA	NA	NA	NA	NA	NA	NA	NA	NA
pos-M487T147	0.5436	1.85e-11	2.7005	0.0088908	0.69763	-3.863	486.513	2.44572	NA	Unknown	NA	NA	NA	NA	NA	NA	NA	NA	NA
pos-M544T151	0.49741	3.7e-10	3.0812	0.0030605	0.69763	-3.627	543.947	2.51825	NA	Unknown	NA	NA	NA	NA	NA	3'-Keto-3'-deoxy-ATP	C07024	3'-Keto-3'-deoxy-ATP	3'-Keto-3'-deoxy-ATP (MS1 C07024)
pos-M521T157_2	0.49045	-3.7e-10	2.3602	0.021389	0.69763	-4.057	520.936	2.61503	NA	Unknown	NA	NA	NA	NA	NA	NA	NA	NA	NA
pos-M499T153_1	0.48119	-5.14e-19	2.4052	0.019126	0.69763	-4.0323	498.943	2.55503	NA	Unknown	NA	NA	NA	NA	NA	NA	NA	NA	NA
pos-M305T154	0.46724	1.85e-10	2.8408	0.0060619	0.69763	-3.7782	305.158	2.56702	NA	Unknown	NA	NA	NA	NA	NA	NA	NA	NA	NA
pos-M546T156	0.45755	-6.08e-18	2.6785	0.0094299	0.69763	-3.876	545.633	2.60823	NA	Unknown	NA	NA	NA	NA	NA	NA	NA	NA	NA
pos-M785T171_2	0.45239	7.71e-19	2.8228	0.00637	0.69763	-3.7891	784.921	2.85233	NA	Unknown	NA	NA	NA	NA	NA	NA	NA	NA	NA
pos-M618T222	0.42914	3.7e-11	2.0254	0.04709	0.83043	-4.2292	618.182	3.70633	NA	Unknown	NA	NA	NA	NA	NA	NA	NA	NA	NA
pos-M398T154	0.42456	-2.63e-18	2.4981	0.015121	0.69763	-3.9805	397.727	2.57189	NA	Unknown	NA	NA	NA	NA	NA	NA	NA	NA	NA
pos-M173T146	0.41757	-1.41e-18	2.4724	0.016144	0.69763	-3.9949	173.128	2.42937	NA	Unknown	NA	NA	NA	Arecoline	HMDB0030353	Retronecine;Arecoline;Heliotridine;Scopoline	C06177;C10129;C10321;C10866	Arecoline	Arecoline (MS1 HMDB0030353)
pos-M529T162	0.41682	-1.77e-18	2.2351	0.028978	0.73788	-4.1236	529.23	2.7057	NA	Unknown	NA	NA	NA	16,17-Dihydro-16a,17-dihydroxygibberellin A4 17-glucoside;Dutasteride	HMDB0040647;HMDB0015258	NA	NA	16,17-Dihydro-16a,17-dihydroxygibberellin A4 17-glucoside;Dutasteride	16,17-Dihydro-16a,17-dihydroxygibberellin A4 17-glucoside;Dutasteride (MS1 HMDB0040647;HMDB0015258)
pos-M1018T171	0.40692	-9.88e-19	3.1196	0.0027355	0.69763	-3.6022	1017.54	2.84322	NA	Unknown	NA	NA	NA	CDP-DG(16:1(9Z)/20:4(5Z,8Z,11Z,14Z));CDP-DG(18:2(9Z,12Z)/18:3(6Z,9Z,12Z));CDP-DG(18:2(9Z,12Z)/18:3(9Z,12Z,15Z));CDP-DG(18:3(6Z,9Z,12Z)/18:2(9Z,12Z));CDP-DG(18:3(9Z,12Z,15Z)/18:2(9Z,12Z));CDP-DG(20:4(5Z,8Z,11Z,14Z)/16:1(9Z))	HMDB0115953;HMDB0115970;HMDB0115971;HMDB0115977;HMDB0115978;HMDB0115988	Microcystin_LR	C05371	CDP-DG(16:1(9Z)/20:4(5Z,8Z,11Z,14Z));CDP-DG(18:2(9Z,12Z)/18:3(6Z,9Z,12Z));CDP-DG(18:2(9Z,12Z)/18:3(9Z,12Z,15Z));CDP-DG(18:3(6Z,9Z,12Z)/18:2(9Z,12Z));CDP-DG(18:3(9Z,12Z,15Z)/18:2(9Z,12Z));CDP-DG(20:4(5Z,8Z,11Z,14Z)/16:1(9Z))	CDP-DG(16:1(9Z)/20:4(5Z,8Z,11Z,14Z));CDP-DG(18:2(9Z,12Z)/18:3(6Z,9Z,12Z));CDP-DG(18:2(9Z,12Z)/18:3(9Z,12Z,15Z));CDP-DG(18:3(6Z,9Z,12Z)/18:2(9Z,12Z));CDP-DG(18:3(9Z,12Z,15Z)/18:2(9Z,12Z));CDP-DG(20:4(5Z,8Z,11Z,14Z)/16:1(9Z)) (MS1 HMDB0115953;HMDB0115970;HMDB0115971;HMDB0115977;HMDB0115978;HMDB0115988)
pos-M1114T171_1	0.39941	1.85e-11	2.5382	0.013639	0.69763	-3.9577	1113.59	2.84261	NA	Unknown	NA	NA	NA	NA	NA	NA	NA	NA	NA
pos-M740T169	0.39916	9.26e-11	2.5419	0.013508	0.69763	-3.9556	740.395	2.82083	NA	Unknown	NA	NA	NA	NA	NA	NA	NA	NA	NA
pos-M392T144	0.39817	1.85e-11	2.1332	0.036829	0.81359	-4.1759	391.893	2.39811	NA	Unknown	NA	NA	NA	NA	NA	NA	NA	NA	NA
pos-M546T157	0.39396	-3.7e-10	2.4693	0.016272	0.69763	-3.9967	545.968	2.6105	NA	Unknown	NA	NA	NA	NA	NA	NA	NA	NA	NA
pos-M304T140	0.39095	7.61e-05	2.7154	0.0085411	0.69763	-3.8541	304.15	2.34145	NA	Unknown	NA	NA	NA	N5-Acetyl-N2-gamma-L-glutamyl-L-ornithine	HMDB0039423	Nicotianamine;Cycloheximide;UH-301	C05324;C06685;C11698	N5-Acetyl-N2-gamma-L-glutamyl-L-ornithine	N5-Acetyl-N2-gamma-L-glutamyl-L-ornithine (MS1 HMDB0039423)
pos-M942T171_1	0.38872	5.56e-10	2.4472	0.017211	0.69763	-4.0091	941.505	2.85384	NA	Unknown	NA	NA	NA	Pisumsaponin II;Dehydrosoyasaponin I;28-Glucosyloleanolic acid 3-[arabinosyl-(1->2)-6-methylglucuronide];Momordin IIa;PIP(16:0/18:0);PIP(18:0/16:0)	HMDB0038317;HMDB0039331;HMDB0039420;HMDB0041019;HMDB0009923;HMDB0009946	Colubrin;Olaxoside;Dehydrosoyasaponin_I	C08936;C08962;C13837	Pisumsaponin II;Dehydrosoyasaponin I;28-Glucosyloleanolic acid 3-[arabinosyl-(1->2)-6-methylglucuronide];Momordin IIa;PIP(16:0/18:0);PIP(18:0/16:0)	Pisumsaponin II;Dehydrosoyasaponin I;28-Glucosyloleanolic acid 3-[arabinosyl-(1->2)-6-methylglucuronide];Momordin IIa;PIP(16:0/18:0);PIP(18:0/16:0) (MS1 HMDB0038317;HMDB0039331;HMDB0039420;HMDB0041019;HMDB0009923;HMDB0009946)
pos-M392T177	0.38302	-1.85e-11	2.5867	0.012023	0.69763	-3.9298	392.254	2.95033	NA	Unknown	NA	NA	NA	NA	NA	NA	NA	NA	NA
pos-M839T164_3	0.37971	9.26e-11	2.5405	0.013557	0.69763	-3.9564	839.461	2.7309	NA	Unknown	NA	NA	NA	NA	NA	NA	NA	NA	NA
pos-M973T170_4	0.37866	5.56e-10	2.0453	0.045025	0.83043	-4.2195	973.009	2.8393	NA	Unknown	NA	NA	NA	NA	NA	NA	NA	NA	NA
pos-M234T148	0.37034	5.56e-10	2.2182	0.030167	0.74474	-4.1324	234.153	2.46823	NA	Unknown	NA	NA	NA	NA	NA	Hexahomomethionine	C17233	Hexahomomethionine	Hexahomomethionine (MS1 C17233)
pos-M870T172_2	0.36911	-3.7e-11	2.0793	0.041687	0.82664	-4.2029	870.128	2.86263	NA	Unknown	NA	NA	NA	NA	NA	3-(Methylthio)propanoyl-CoA	C20870	3-(Methylthio)propanoyl-CoA	3-(Methylthio)propanoyl-CoA (MS1 C20870)
pos-M891T170	0.36704	5.56e-11	2.2903	0.025379	0.72592	-4.0945	891.476	2.82777	NA	Unknown	NA	NA	NA	NA	NA	Dioscin;Desglucomusennin;Isoastragaloside_I;Astragaloside_I	C08897;C08940;C17793;C17797	Dioscin;Desglucomusennin;Isoastragaloside_I;Astragaloside_I	Dioscin;Desglucomusennin;Isoastragaloside_I;Astragaloside_I (MS1 C08897;C08940;C17793;C17797)
pos-M718T167	0.36683	-7.41e-11	2.1342	0.036739	0.81359	-4.1754	718.188	2.78515	NA	Unknown	NA	NA	NA	NA	NA	NA	NA	NA	NA
neg-M330T208	0.3662	7.41e-11	2.5453	0.013391	0.69763	-3.9536	330.238	3.47172	NA	Unknown	NA	NA	NA	NA	NA	NA	NA	NA	NA
pos-M847T171	0.35907	-7.41e-10	2.2821	0.025887	0.72592	-4.0989	846.944	2.84917	NA	Unknown	NA	NA	NA	NA	NA	NA	NA	NA	NA
pos-M921T165_1	0.35816	1.85e-10	2.0233	0.047304	0.83043	-4.2302	920.735	2.7516	NA	Unknown	NA	NA	NA	NA	NA	NA	NA	NA	NA
pos-M1045T172	0.35674	5.56e-10	2.4266	0.018127	0.69763	-4.0205	1044.55	2.87227	NA	Unknown	NA	NA	NA	NA	NA	CDP-2,3-bis-O-(geranylgeranyl)-sn-glycerol	C18059	CDP-2,3-bis-O-(geranylgeranyl)-sn-glycerol	CDP-2,3-bis-O-(geranylgeranyl)-sn-glycerol (MS1 C18059)
pos-M1037T173	0.35634	1.85e-10	2.0246	0.047173	0.83043	-4.2296	1036.55	2.88252	NA	Unknown	NA	NA	NA	NA	NA	NA	NA	NA	NA
pos-M740T159_1	0.35555	3.7e-11	2.0213	0.047522	0.83043	-4.2312	740.007	2.65575	NA	Unknown	NA	NA	NA	NA	NA	NA	NA	NA	NA
pos-M452T162_1	0.35006	-5.56e-11	2.1244	0.037586	0.81359	-4.1804	451.758	2.69275	NA	Unknown	NA	NA	NA	NA	NA	NA	NA	NA	NA
pos-M526T162	0.34777	3.7e-11	2.3409	0.022432	0.69763	-4.0674	526.223	2.69418	NA	Unknown	NA	NA	NA	NA	NA	NA	NA	NA	NA
pos-M304T150	0.34041	5.56e-10	2.0853	0.041116	0.82626	-4.1999	304.186	2.49237	NA	Unknown	NA	NA	NA	Colestipol;Abacavir	HMDB0014519;HMDB0015182	Abacavir	C07624	Colestipol;Abacavir	Colestipol;Abacavir (MS1 HMDB0014519;HMDB0015182)
pos-M439T148_1	0.33624	-4.49e-18	2.2742	0.026385	0.72592	-4.1031	438.712	2.47048	NA	Unknown	NA	NA	NA	NA	NA	NA	NA	NA	NA
pos-M1113T172	0.33527	-5.56e-10	2.0886	0.040805	0.82378	-4.1982	1112.58	2.87413	NA	Unknown	NA	NA	NA	NA	NA	NA	NA	NA	NA
pos-M881T169_4	0.33235	-3.7e-10	2.0144	0.048256	0.83043	-4.2345	881.468	2.81303	NA	Unknown	NA	NA	NA	NA	NA	NA	NA	NA	NA
pos-M447T158_1	0.33194	7.41e-10	2.1058	0.039227	0.82378	-4.1897	446.75	2.63918	NA	Unknown	NA	NA	NA	NA	NA	NA	NA	NA	NA
pos-M689T155	0.32139	-3.7e-11	2.0474	0.044812	0.83043	-4.2185	689.307	2.58263	NA	Unknown	NA	NA	NA	NA	NA	Barbinine	C08662	Barbinine	Barbinine (MS1 C08662)
pos-M814T167_3	0.31782	-5.56e-10	2.2006	0.031456	0.74474	-4.1415	814.433	2.79017	NA	Unknown	NA	NA	NA	NA	NA	NA	NA	NA	NA
pos-M975T170_1	0.31774	-3.7e-11	2.3909	0.019819	0.69763	-4.0402	974.52	2.83928	NA	Unknown	NA	NA	NA	Tragopogonsaponin C	HMDB0037912	NA	NA	Tragopogonsaponin C	Tragopogonsaponin C (MS1 HMDB0037912)
pos-M175T225	0.31542	-5.56e-11	2.4218	0.018347	0.69763	-4.0232	175.148	3.74404	NA	Unknown	NA	NA	NA	5,7alpha-Dihydro-1,4,4,7a-tetramethyl-4H-indene;1,2,3,4,Tetrahydro-1,5,7-trimethylnapthalene;alpha-Ionene;1-Methyl-4-(1-methyl-2-propenyl)-benzene	HMDB0036683;HMDB0059696;HMDB0059826;HMDB0061824	NA	NA	5,7alpha-Dihydro-1,4,4,7a-tetramethyl-4H-indene;1,2,3,4,Tetrahydro-1,5,7-trimethylnapthalene;alpha-Ionene;1-Methyl-4-(1-methyl-2-propenyl)-benzene	5,7alpha-Dihydro-1,4,4,7a-tetramethyl-4H-indene;1,2,3,4,Tetrahydro-1,5,7-trimethylnapthalene;alpha-Ionene;1-Methyl-4-(1-methyl-2-propenyl)-benzene (MS1 HMDB0036683;HMDB0059696;HMDB0059826;HMDB0061824)
pos-M872T164	0.31482	-1.85e-11	2.1674	0.03401	0.78779	-4.1586	872.465	2.74021	NA	Unknown	NA	NA	NA	NA	NA	NA	NA	NA	NA
pos-M866T174	0.31296	3.7e-10	2.0179	0.047883	0.83043	-4.2329	866.456	2.90361	NA	Unknown	NA	NA	NA	NA	NA	NA	NA	NA	NA
pos-M1010T171	0.30468	-1.85e-10	2.0163	0.04805	0.83043	-4.2336	1009.53	2.84355	NA	Unknown	NA	NA	NA	NA	NA	NA	NA	NA	NA
pos-M1166T166	0.29841	3.7e-10	2.0824	0.041392	0.82664	-4.2013	1165.61	2.774	NA	Unknown	NA	NA	NA	NA	NA	NA	NA	NA	NA
pos-M1165T166	0.29827	-3.7e-11	2.2024	0.031319	0.74474	-4.1406	1164.61	2.76527	NA	Unknown	NA	NA	NA	NA	NA	NA	NA	NA	NA
pos-M955T168_1	0.29723	5.56e-10	1.9991	0.049935	0.83231	-4.2419	954.512	2.79742	NA	Unknown	NA	NA	NA	CDP-DG(16:0/16:0);CDP-DG(a-13:0/i-19:0);CDP-DG(a-15:0/a-17:0);CDP-DG(a-15:0/i-17:0);CDP-DG(a-17:0/a-15:0);CDP-DG(a-17:0/i-15:0);CDP-DG(i-12:0/i-20:0);CDP-DG(i-13:0/i-19:0);CDP-DG(i-14:0/i-18:0);CDP-DG(i-15:0/a-17:0);CDP-DG(i-15:0/i-17:0);CDP-DG(i-16:0/i-16:0);CDP-DG(i-17:0/a-15:0);CDP-DG(i-17:0/i-15:0);CDP-DG(i-18:0/i-14:0);CDP-DG(i-19:0/a-13:0);CDP-DG(i-19:0/i-13:0);CDP-DG(i-20:0/i-12:0)	HMDB0006968;HMDB0116075;HMDB0116083;HMDB0116091;HMDB0116100;HMDB0116107;HMDB0116165;HMDB0116182;HMDB0116199;HMDB0116208;HMDB0116216;HMDB0116233;HMDB0116243;HMDB0116250;HMDB0116267;HMDB0116278;HMDB0116284;HMDB0116301	NA	NA	CDP-DG(16:0/16:0);CDP-DG(a-13:0/i-19:0);CDP-DG(a-15:0/a-17:0);CDP-DG(a-15:0/i-17:0);CDP-DG(a-17:0/a-15:0);CDP-DG(a-17:0/i-15:0);CDP-DG(i-12:0/i-20:0);CDP-DG(i-13:0/i-19:0);CDP-DG(i-14:0/i-18:0);CDP-DG(i-15:0/a-17:0);CDP-DG(i-15:0/i-17:0);CDP-DG(i-16:0/i-16:0);CDP-DG(i-17:0/a-15:0);CDP-DG(i-17:0/i-15:0);CDP-DG(i-18:0/i-14:0);CDP-DG(i-19:0/a-13:0);CDP-DG(i-19:0/i-13:0);CDP-DG(i-20:0/i-12:0)	CDP-DG(16:0/16:0);CDP-DG(a-13:0/i-19:0);CDP-DG(a-15:0/a-17:0);CDP-DG(a-15:0/i-17:0);CDP-DG(a-17:0/a-15:0);CDP-DG(a-17:0/i-15:0);CDP-DG(i-12:0/i-20:0);CDP-DG(i-13:0/i-19:0);CDP-DG(i-14:0/i-18:0);CDP-DG(i-15:0/a-17:0);CDP-DG(i-15:0/i-17:0);CDP-DG(i-16:0/i-16:0);CDP-DG(i-17:0/a-15:0);CDP-DG(i-17:0/i-15:0);CDP-DG(i-18:0/i-14:0);CDP-DG(i-19:0/a-13:0);CDP-DG(i-19:0/i-13:0);CDP-DG(i-20:0/i-12:0) (MS1 HM…
pos-M229T225	0.2882	2.51e-18	2.2782	0.026134	0.72592	-4.101	229.199	3.74432	NA	Unknown	NA	NA	NA	NA	NA	NA	NA	NA	NA
neg-M392T142	-0.31452	1.85e-10	-2.0586	0.043688	0.83043	-4.213	392.121	2.36253	NA	Unknown	NA	NA	NA	{4-[(E)-2-{3,5-dihydroxy-4-[(1E)-3-methylbut-1-en-1-yl]phenyl}ethenyl]phenyl}oxidanesulfonic acid;Furaneol 4-(6-malonylglucoside)	HMDB0128996;HMDB0029778	Tifluadom	C11797	{4-[(E)-2-{3,5-dihydroxy-4-[(1E)-3-methylbut-1-en-1-yl]phenyl}ethenyl]phenyl}oxidanesulfonic acid;Furaneol 4-(6-malonylglucoside)	{4-[(E)-2-{3,5-dihydroxy-4-[(1E)-3-methylbut-1-en-1-yl]phenyl}ethenyl]phenyl}oxidanesulfonic acid;Furaneol 4-(6-malonylglucoside) (MS1 HMDB0128996;HMDB0029778)
pos-M446T142	-0.32329	1.11e-10	-2.0588	0.043672	0.83043	-4.2129	446.239	2.36083	NA	Unknown	NA	NA	NA	NA	NA	NA	NA	NA	NA
pos-M526T141	-0.33086	-3.7e-11	-2.0522	0.044332	0.83043	-4.2162	526.298	2.34567	NA	Unknown	NA	NA	NA	LysoPE(0:0/22:6(4Z,7Z,10Z,13Z,16Z,19Z));LysoPE(22:6(4Z,7Z,10Z,13Z,16Z,19Z)/0:0)	HMDB0011496;HMDB0011526	Protoverine;Pederin	C10817;C15760	LysoPE(0:0/22:6(4Z,7Z,10Z,13Z,16Z,19Z));LysoPE(22:6(4Z,7Z,10Z,13Z,16Z,19Z)/0:0)	LysoPE(0:0/22:6(4Z,7Z,10Z,13Z,16Z,19Z));LysoPE(22:6(4Z,7Z,10Z,13Z,16Z,19Z)/0:0) (MS1 HMDB0011496;HMDB0011526)
neg-M401T161	-0.33286	-5.46e-18	-2.0088	0.048867	0.83043	-4.2372	401.242	2.6766	NA	Unknown	NA	NA	NA	Merodesmosine	HMDB0030407	NA	NA	Merodesmosine	Merodesmosine (MS1 HMDB0030407)
pos-M509T145	-0.34158	6.59e-19	-2.0436	0.045195	0.83043	-4.2204	508.763	2.41917	NA	Unknown	NA	NA	NA	NA	NA	NA	NA	NA	NA
pos-M560T53	-0.34499	-4.5e-18	-2.0937	0.040338	0.82378	-4.1957	560.283	0.875833	NA	Unknown	NA	NA	NA	NA	NA	NA	NA	NA	NA
pos-M496T138_2	-0.34518	-5.56e-10	-2.1256	0.037478	0.81359	-4.1797	496.26	2.29913	NA	Unknown	NA	NA	NA	NA	NA	NA	NA	NA	NA
pos-M697T144_3	-0.35113	2.25e-19	-2.1031	0.039476	0.82378	-4.191	697.349	2.4066	NA	Unknown	NA	NA	NA	NA	NA	NA	NA	NA	NA
pos-M325T140_2	-0.3555	-3.7e-10	-2.047	0.044853	0.83043	-4.2187	324.85	2.33507	NA	Unknown	NA	NA	NA	NA	NA	NA	NA	NA	NA
pos-M591T52	-0.35693	2.38e-18	-2.3525	0.021797	0.69763	-4.0611	590.791	0.873983	NA	Unknown	NA	NA	NA	NA	NA	NA	NA	NA	NA
pos-M1084T154_2	-0.35993	-3.7e-10	-2.1111	0.038759	0.82378	-4.1871	1084.01	2.5749	NA	Unknown	NA	NA	NA	NA	NA	NA	NA	NA	NA
pos-M312T53	-0.3601	-1.85e-11	-2.038	0.045777	0.83043	-4.2231	312.179	0.879417	NA	Unknown	NA	NA	NA	NA	NA	NA	NA	NA	NA
neg-M328T153_2	-0.36874	3.7e-11	-2.0902	0.040656	0.82378	-4.1974	328.189	2.54705	NA	Unknown	NA	NA	NA	Trilostane;Retrofractamide C;(8E)-Piperamide-C9:1;Pipertipine;N-desethyloxybutynin	HMDB0015240;HMDB0033448;HMDB0038646;HMDB0039808;HMDB0061042	Hetisine;Trilostane;Tralkoxydim	C08687;C12580;C18769	Trilostane;Retrofractamide C;(8E)-Piperamide-C9:1;Pipertipine;N-desethyloxybutynin	Trilostane;Retrofractamide C;(8E)-Piperamide-C9:1;Pipertipine;N-desethyloxybutynin (MS1 HMDB0015240;HMDB0033448;HMDB0038646;HMDB0039808;HMDB0061042)
pos-M339T138_2	-0.37052	-1.85e-10	-2.1015	0.039618	0.82378	-4.1918	338.848	2.29748	NA	Unknown	NA	NA	NA	NA	NA	NA	NA	NA	NA
pos-M911T52	-0.37173	3.7e-10	-2.0752	0.042074	0.82664	-4.2049	911.335	0.862617	NA	Unknown	NA	NA	NA	NA	NA	NA	NA	NA	NA
pos-M580T53_2	-0.37184	1.85e-10	-2.0753	0.042069	0.82664	-4.2048	580.302	0.880183	NA	Unknown	NA	NA	NA	NA	NA	Fumitremorgin_A	C20564	Fumitremorgin_A	Fumitremorgin_A (MS1 C20564)
pos-M1079T152_1	-0.3728	-1.85e-10	-2.0695	0.042621	0.83043	-4.2077	1078.92	2.53718	NA	Unknown	NA	NA	NA	NA	NA	NA	NA	NA	NA
pos-M464T55	-0.37616	-5.41e-18	-2.1562	0.034909	0.79957	-4.1643	464.25	0.9156	NA	Unknown	NA	NA	NA	NA	NA	NA	NA	NA	NA
pos-M563T137	-0.37686	1.54e-18	-2.0578	0.043771	0.83043	-4.2134	562.77	2.29083	NA	Unknown	NA	NA	NA	NA	NA	NA	NA	NA	NA
pos-M711T53	-0.37702	-2.06e-18	-2.128	0.037274	0.81359	-4.1786	711.381	0.878417	NA	Unknown	NA	NA	NA	NA	NA	NA	NA	NA	NA
neg-M1076T139	-0.37912	1.85e-10	-2.0959	0.04013	0.82378	-4.1946	1075.51	2.31171	NA	Unknown	NA	NA	NA	NA	NA	NA	NA	NA	NA
pos-M342T137	-0.37938	-1.85e-10	-2.0083	0.048926	0.83043	-4.2375	342.189	2.29008	NA	Unknown	NA	NA	NA	Galactosylhydroxylysine;Valaciclovir;AF Toxin II;3-Acetoxyscirpene-4,15-diol;Blumealactone C;4-Acetoxyscirpene-3,15-diol;Monoacetoxyscirpenol	HMDB0000600;HMDB0014716;HMDB0033504;HMDB0034576;HMDB0035357;HMDB0035847;HMDB0035848	Acetylintermedine;Acetyllycopsamine;Istamycin_FU-10;2'-Deamino-2'-hydroxyparomamine;Tetraneurin_E	C16750;C16751;C17981;C20353;C09560	Galactosylhydroxylysine;Valaciclovir;AF Toxin II;3-Acetoxyscirpene-4,15-diol;Blumealactone C;4-Acetoxyscirpene-3,15-diol;Monoacetoxyscirpenol	Galactosylhydroxylysine;Valaciclovir;AF Toxin II;3-Acetoxyscirpene-4,15-diol;Blumealactone C;4-Acetoxyscirpene-3,15-diol;Monoacetoxyscirpenol (MS1 HMDB0000600;HMDB0014716;HMDB0033504;HMDB0034576;HMDB0035357;HMDB0035847;HMDB0035848)
pos-M349T140	-0.38136	-1.85e-11	-2.0194	0.047719	0.83043	-4.2321	349.187	2.33633	NA	Unknown	NA	NA	NA	Foeniculoside VIII;Foeniculoside IX;(1S,2S,4R,5S,7S)-2,5,7-Fenchanetriol 2-O-b-D-glucoside;cis-10-Hydroxylinalyl oxide 7-glucoside;(1S,2S,4S,5S)-2,4,7-Thujanetriol 4-glucoside;(1S,2S,4S)-1,8-Epoxy-p-menthane-2,7-diol 2-O-b-D-glucoside;Foeniculoside V;Nepetariaside;(1S,2S,4R)-p-Menth-8-ene-1,2,10-triol 2-glucoside;Foeniculoside VII;Ajmaline	HMDB0033009;HMDB0033011;HMDB0033219;HMDB0033236;HMDB0033645;HMDB0034786;HMDB0034874;HMDB0039014;HMDB0039469;HMDB0041546;HMDB0015495	Schizonepetoside_E;Ajmaline;Isoajmaline;Hydroquinidine;(-)-Tortuosamine	C17638;C06542;C09217;C10696;C12260	Foeniculoside VIII;Foeniculoside IX;(1S,2S,4R,5S,7S)-2,5,7-Fenchanetriol 2-O-b-D-glucoside;cis-10-Hydroxylinalyl oxide 7-glucoside;(1S,2S,4S,5S)-2,4,7-Thujanetriol 4-glucoside;(1S,2S,4S)-1,8-Epoxy-p-menthane-2,7-diol 2-O-b-D-glucoside;Foeniculoside V;Nepetariaside;(1S,2S,4R)-p-Menth-8-ene-1,2,10-triol 2-glucoside;Foeniculoside VII;Ajmaline	Foeniculoside VIII;Foeniculoside IX;(1S,2S,4R,5S,7S)-2,5,7-Fenchanetriol 2-O-b-D-glucoside;cis-10-Hydroxylinalyl oxide 7-glucoside;(1S,2S,4S,5S)-2,4,7-Thujanetriol 4-glucoside;(1S,2S,4S)-1,8-Epoxy-p-menthane-2,7-diol 2-O-b-D-glucoside;Foeniculoside V;Nepetariaside;(1S,2S,4R)-p-Menth-8-ene-1,2,10-triol 2-glucoside;Foeniculoside VII;Ajmaline (MS1 HMDB0033009;HMDB0033011;HMDB0033219;HMDB0033236;HMDB…
pos-M408T143	-0.38165	1.85e-11	-2.4101	0.018892	0.69763	-4.0296	408.23	2.39102	NA	Unknown	NA	NA	NA	NA	NA	NA	NA	NA	NA
neg-M451T256	-0.38264	-1.85e-11	-2.1352	0.03666	0.81359	-4.1749	451.268	4.27278	NA	Unknown	NA	NA	NA	NA	NA	NA	NA	NA	NA
pos-M487T141	-0.38305	1.85e-11	-2.2557	0.027588	0.73029	-4.1128	486.77	2.34253	NA	Unknown	NA	NA	NA	Cer(d18:0/26:0)	HMDB0011771	NA	NA	Cer(d18:0/26:0)	Cer(d18:0/26:0) (MS1 HMDB0011771)
pos-M403T161	-0.38367	3.7e-10	-2.078	0.041809	0.82664	-4.2035	403.255	2.67632	NA	Unknown	NA	NA	NA	NA	NA	NA	NA	NA	NA
pos-M343T137	-0.38709	-3.7e-10	-2.0378	0.045788	0.83043	-4.2232	342.524	2.277	NA	Unknown	NA	NA	NA	NA	NA	NA	NA	NA	NA
pos-M345T53_2	-0.38816	-3.7e-10	-2.3854	0.020092	0.69763	-4.0432	345.187	0.884783	NA	Unknown	NA	NA	NA	NA	NA	NA	NA	NA	NA
pos-M508T138	-0.3882	-9.26e-10	-2.2685	0.026749	0.72592	-4.1061	507.757	2.29421	NA	Unknown	NA	NA	NA	NA	NA	NA	NA	NA	NA
pos-M940T146_2	-0.38909	9.26e-10	-2.007	0.04906	0.83043	-4.2381	940.145	2.42757	NA	Unknown	NA	NA	NA	NA	NA	NA	NA	NA	NA
pos-M1079T152_3	-0.38944	1.85e-11	-2.0352	0.046065	0.83043	-4.2245	1079.32	2.54007	NA	Unknown	NA	NA	NA	NA	NA	UDP-N-acetylmuramoyl-L-alanyl-D-glutamyl-L-lysyl-D-alanine	C06432	UDP-N-acetylmuramoyl-L-alanyl-D-glutamyl-L-lysyl-D-alanine	UDP-N-acetylmuramoyl-L-alanyl-D-glutamyl-L-lysyl-D-alanine (MS1 C06432)
pos-M511T150	-0.39071	-7.41e-11	-2.2488	0.028043	0.73029	-4.1164	510.743	2.49657	NA	Unknown	NA	NA	NA	NA	NA	NA	NA	NA	NA
pos-M697T144_1	-0.39122	1.85e-10	-2.0169	0.047986	0.83043	-4.2333	696.681	2.40278	NA	Unknown	NA	NA	NA	NA	NA	NA	NA	NA	NA
pos-M224T141	-0.39213	-5.56e-10	-2.0211	0.047541	0.83043	-4.2313	223.624	2.34337	NA	Unknown	NA	NA	NA	NA	NA	NA	NA	NA	NA
pos-M404T160	-0.39242	9.26e-10	-2.2323	0.029173	0.73788	-4.1251	404.258	2.67408	NA	Unknown	NA	NA	NA	N-Linoleoyl GABA	HMDB0062334	NA	NA	N-Linoleoyl GABA	N-Linoleoyl GABA (MS1 HMDB0062334)
neg-M566T153	-0.39375	-3.7e-10	-2.0238	0.047252	0.83043	-4.23	566.297	2.54908	NA	Unknown	NA	NA	NA	Desglucocheirotoxin	HMDB0034362	Adonitoxin;Aspecioside;Convallatoxin	C08843;C08850;C08858	Desglucocheirotoxin	Desglucocheirotoxin (MS1 HMDB0034362)
neg-M350T90	-0.39409	1.85e-11	-2.2501	0.027956	0.73029	-4.1157	350.11	1.5032	NA	Unknown	NA	NA	NA	N-Acetyl-7-O-acetylneuraminic acid;N-Acetyl-9-O-acetylneuraminic acid;N-Acetyl-4-O-acetylneuraminic acid;N-acetyl-O-acetylneuraminate;Progabide;Chlorpromazine-N-oxide;hydroxychlorpromazine	HMDB0000785;HMDB0000794;HMDB0000796;HMDB0060492;HMDB0014975;HMDB0060573;HMDB0060991	N-Acetyl-4-O-acetylneuraminate;N-Acetyl-7-O-acetylneuraminate;N-Acetyl-9-O-acetylneuraminate;N-Acetyldemethylphosphinothricin_tripeptide;Chlorpromazine_N-oxide	C04015;C04016;C04017;C17950;C10966	N-Acetyl-7-O-acetylneuraminic acid;N-Acetyl-9-O-acetylneuraminic acid;N-Acetyl-4-O-acetylneuraminic acid;N-acetyl-O-acetylneuraminate;Progabide;Chlorpromazine-N-oxide;hydroxychlorpromazine	N-Acetyl-7-O-acetylneuraminic acid;N-Acetyl-9-O-acetylneuraminic acid;N-Acetyl-4-O-acetylneuraminic acid;N-acetyl-O-acetylneuraminate;Progabide;Chlorpromazine-N-oxide;hydroxychlorpromazine (MS1 HMDB0000785;HMDB0000794;HMDB0000796;HMDB0060492;HMDB0014975;HMDB0060573;HMDB0060991)
pos-M263T151	-0.39548	5.56e-10	-2.0892	0.040753	0.82378	-4.1979	263.103	2.52435	NA	Unknown	NA	NA	NA	L-cis-Cyclo(aspartylphenylalanyl);1-(4-methoxyphenyl)-3-phenylpropan-1-one;(2E)-1-(4-methoxyphenyl)-3-phenylprop-2-en-1-ol;Obtustyrene;(E)-3,5-Dimethoxystilbene;1-Acetoxy-4,6-tetradecadiene-8,10,12-triyne;Phenethyl phenylacetate;3-Methyl-5-pentyl-2-furanpropanoic acid;Epoxyeremopetasinorol;Annuionone A;Annuionone C;13-Oxo-9,11-tridecadienoic acid;Methyl jasmonate;(8alpha,10beta,11beta)-3-Hydroxy-…	HMDB0031360;HMDB0135605;HMDB0135612;HMDB0030672;HMDB0030722;HMDB0030881;HMDB0035009;HMDB0112084;HMDB0029670;HMDB0032679;HMDB0032689;HMDB0034564;HMDB0036583;HMDB0037244;HMDB0037726;HMDB0037730;HMDB0037736	Lapachenole;Dimethylstilbestrol;2,5-Dimethoxystilbene;Navenone_C;Methoxyphenone;(6S,9R)-Vomifoliol;(+/-)-6-Hydroxy-3-oxo-alpha-ionol;Methyl_jasmonate;(+)-7-Isomethyljasmonate;Proglinazine;Haplopine	C09950;C14234;C15131;C17021;C19124;C01760;C04166;C11512;C16318;C19105;C10694	L-cis-Cyclo(aspartylphenylalanyl);1-(4-methoxyphenyl)-3-phenylpropan-1-one;(2E)-1-(4-methoxyphenyl)-3-phenylprop-2-en-1-ol;Obtustyrene;(E)-3,5-Dimethoxystilbene;1-Acetoxy-4,6-tetradecadiene-8,10,12-triyne;Phenethyl phenylacetate;3-Methyl-5-pentyl-2-furanpropanoic acid;Epoxyeremopetasinorol;Annuionone A;Annuionone C;13-Oxo-9,11-tridecadienoic acid;Methyl jasmonate;(8alpha,10beta,11beta)-3-Hydroxy-…	L-cis-Cyclo(aspartylphenylalanyl);1-(4-methoxyphenyl)-3-phenylpropan-1-one;(2E)-1-(4-methoxyphenyl)-3-phenylprop-2-en-1-ol;Obtustyrene;(E)-3,5-Dimethoxystilbene;1-Acetoxy-4,6-tetradecadiene-8,10,12-triyne;Phenethyl phenylacetate;3-Methyl-5-pentyl-2-furanpropanoic acid;Epoxyeremopetasinorol;Annuionone A;Annuionone C;13-Oxo-9,11-tridecadienoic acid;Methyl jasmonate;(8alpha,10beta,11beta)-3-Hydroxy-…
pos-M345T142	-0.39651	3.7e-11	-2.2642	0.027026	0.72592	-4.1083	345.185	2.36717	NA	Unknown	NA	NA	NA	NA	NA	NA	NA	NA	NA
neg-M970T53_2	-0.39726	-5.56e-11	-2.3277	0.02317	0.69763	-4.0745	970.446	0.879733	NA	Unknown	NA	NA	NA	NA	NA	NA	NA	NA	NA
pos-M365T53	-0.39799	-1.85e-10	-2.0267	0.046953	0.83043	-4.2286	364.689	0.875633	NA	Unknown	NA	NA	NA	NA	NA	NA	NA	NA	NA
pos-M252T139	-0.39819	3.7e-10	-2.325	0.023323	0.69763	-4.076	252.134	2.31295	NA	Unknown	NA	NA	NA	NA	NA	NA	NA	NA	NA
neg-M618T151	-0.39862	-5.56e-10	-2.021	0.047556	0.83043	-4.2314	618.218	2.51313	NA	Unknown	NA	NA	NA	2-amino-4-({1-[(carboxymethyl)-C-hydroxycarbonimidoyl]-2-[(2-{3,5-dihydroxy-4-[(1E)-3-methylbut-1-en-1-yl]phenyl}-2-hydroxy-1-(4-hydroxyphenyl)ethyl)sulfanyl]ethyl}-C-hydroxycarbonimidoyl)butanoic acid;2-amino-4-({1-[(carboxymethyl)-C-hydroxycarbonimidoyl]-2-[(1-{3,5-dihydroxy-4-[(1E)-3-methylbut-1-en-1-yl]phenyl}-2-hydroxy-2-(4-hydroxyphenyl)ethyl)sulfanyl]ethyl}-C-hydroxycarbonimidoyl)butanoic …	HMDB0129016;HMDB0129017;HMDB0129021;HMDB0129022;HMDB0014609;HMDB0043095;HMDB0043121;HMDB0043148;HMDB0043234;HMDB0043263;HMDB0043291;HMDB0043347;HMDB0043374;HMDB0043375;HMDB0043400;HMDB0043457;HMDB0043543;HMDB0045519;HMDB0046293;HMDB0047038;HMDB0049098;HMDB0049725;HMDB0050321	NA	NA	2-amino-4-({1-[(carboxymethyl)-C-hydroxycarbonimidoyl]-2-[(2-{3,5-dihydroxy-4-[(1E)-3-methylbut-1-en-1-yl]phenyl}-2-hydroxy-1-(4-hydroxyphenyl)ethyl)sulfanyl]ethyl}-C-hydroxycarbonimidoyl)butanoic acid;2-amino-4-({1-[(carboxymethyl)-C-hydroxycarbonimidoyl]-2-[(1-{3,5-dihydroxy-4-[(1E)-3-methylbut-1-en-1-yl]phenyl}-2-hydroxy-2-(4-hydroxyphenyl)ethyl)sulfanyl]ethyl}-C-hydroxycarbonimidoyl)butanoic …	2-amino-4-({1-[(carboxymethyl)-C-hydroxycarbonimidoyl]-2-[(2-{3,5-dihydroxy-4-[(1E)-3-methylbut-1-en-1-yl]phenyl}-2-hydroxy-1-(4-hydroxyphenyl)ethyl)sulfanyl]ethyl}-C-hydroxycarbonimidoyl)butanoic acid;2-amino-4-({1-[(carboxymethyl)-C-hydroxycarbonimidoyl]-2-[(1-{3,5-dihydroxy-4-[(1E)-3-methylbut-1-en-1-yl]phenyl}-2-hydroxy-2-(4-hydroxyphenyl)ethyl)sulfanyl]ethyl}-C-hydroxycarbonimidoyl)butanoic …
pos-M540T53_1	-0.39893	-3.7e-10	-2.1111	0.038753	0.82378	-4.187	539.777	0.877692	NA	Unknown	NA	NA	NA	NA	NA	NA	NA	NA	NA
pos-M486T141	-0.40021	-9.26e-11	-2.3392	0.022522	0.69763	-4.0683	486.27	2.34495	NA	Unknown	NA	NA	NA	NA	NA	NA	NA	NA	NA
neg-M440T39	-0.40271	3.7e-11	-2.0967	0.040054	0.82378	-4.1942	440.228	0.650333	NA	Unknown	NA	NA	NA	Dihydrovaltrate;8beta-Angeloyloxy-15-hydroxy-1alpha,10R-dimethoxy-3-oxo-11(13)-germacren-12,6alpha-olide	HMDB0034492;HMDB0039013	Didrovaltratum;Nigakilactone_H;HT-2_Toxin	C09776;C17032;C19952	Dihydrovaltrate;8beta-Angeloyloxy-15-hydroxy-1alpha,10R-dimethoxy-3-oxo-11(13)-germacren-12,6alpha-olide	Dihydrovaltrate;8beta-Angeloyloxy-15-hydroxy-1alpha,10R-dimethoxy-3-oxo-11(13)-germacren-12,6alpha-olide (MS1 HMDB0034492;HMDB0039013)
pos-M982T144	-0.40275	1.85e-11	-2.046	0.044951	0.83043	-4.2192	982.482	2.40057	NA	Unknown	NA	NA	NA	NA	NA	NA	NA	NA	NA
pos-M359T161_1	-0.40491	3.7e-11	-2.0104	0.048695	0.83043	-4.2365	358.696	2.68767	NA	Unknown	NA	NA	NA	NA	NA	NA	NA	NA	NA
pos-M506T53	-0.40645	1.85e-11	-2.5704	0.012544	0.69763	-3.9392	505.749	0.879033	NA	Unknown	NA	NA	NA	NA	NA	NA	NA	NA	NA
pos-M442T53_2	-0.40853	1.85e-10	-2.4291	0.018013	0.69763	-4.0191	442.222	0.879033	NA	Unknown	NA	NA	NA	NA	NA	NA	NA	NA	NA
pos-M992T146_3	-0.4093	-5.56e-11	-2.2111	0.030682	0.74474	-4.1361	992.489	2.43707	NA	Unknown	NA	NA	NA	NA	NA	NA	NA	NA	NA
neg-M366T140	-0.41108	1.85e-10	-2.1229	0.037712	0.81359	-4.1811	366.187	2.33512	NA	Unknown	NA	NA	NA	NA	NA	9-Chloro-17beta-hydroxy-17-methylandrost-4-ene-3,11-dione	C15407	9-Chloro-17beta-hydroxy-17-methylandrost-4-ene-3,11-dione	9-Chloro-17beta-hydroxy-17-methylandrost-4-ene-3,11-dione (MS1 C15407)
pos-M439T53_2	-0.41272	-5.56e-10	-2.2241	0.029749	0.73969	-4.1293	439.244	0.879317	NA	Unknown	NA	NA	NA	Licorisoflavan A;Alfentanil;Colupox a;Colupox b	HMDB0034184;HMDB0014940;HMDB0039596;HMDB0039598	16alpha,17-Dihydroxypregn-4-ene-3,20-dione_cyclic_acetal_with_2-furyl_methyl_ketone;Alfentanil;16alpha,17beta-Dihydroxyandrost-4-en-3-one_dipropionate;2alpha,17beta-Dihydroxyandrost-4-en-3-one_dipropionate;Manoalide	C14880;C08005;C15289;C15290;C17156	Licorisoflavan A;Alfentanil;Colupox a;Colupox b	Licorisoflavan A;Alfentanil;Colupox a;Colupox b (MS1 HMDB0034184;HMDB0014940;HMDB0039596;HMDB0039598)
neg-M1164T138	-0.41288	7.41e-11	-2.2276	0.029504	0.73841	-4.1275	1163.52	2.30322	NA	Unknown	NA	NA	NA	NA	NA	NA	NA	NA	NA
pos-M539T137_1	-0.41325	-1.85e-11	-2.198	0.031644	0.74474	-4.1429	538.772	2.2907	NA	Unknown	NA	NA	NA	NA	NA	NA	NA	NA	NA
pos-M465T143	-0.41628	-3.85e-18	-2.2359	0.028926	0.73788	-4.1232	465.252	2.37897	NA	Unknown	NA	NA	NA	Testosterone glucuronide;Dehydroisoandrosterone 3-glucuronide;Dehydroepiandrosterone 3-glucuronide;Erinacine G	HMDB0003193;HMDB0010327;HMDB0010348;HMDB0029655	Testosterone_glucuronide	C11134	Testosterone glucuronide;Dehydroisoandrosterone 3-glucuronide;Dehydroepiandrosterone 3-glucuronide;Erinacine G	Testosterone glucuronide;Dehydroisoandrosterone 3-glucuronide;Dehydroepiandrosterone 3-glucuronide;Erinacine G (MS1 HMDB0003193;HMDB0010327;HMDB0010348;HMDB0029655)
pos-M482T53_2	-0.41636	-1.85e-10	-2.3881	0.019957	0.69763	-4.0417	482.258	0.879033	NA	Unknown	NA	NA	NA	N-Acetyl-leukotriene E4;Dynorphin A (6-8);Dulciol B;Dulciol A;Garcinone E;Linalool oxide D 3-[apiosyl-(1->6)-glucoside];Linalool 3,6-oxide primeveroside;Linalool 3,7-oxide beta-primeveroside	HMDB0005084;HMDB0012932;HMDB0029989;HMDB0029990;HMDB0033316;HMDB0031367;HMDB0035489;HMDB0036571	N-Acetylleukotriene_E4	C11361	N-Acetyl-leukotriene E4;Dynorphin A (6-8);Dulciol B;Dulciol A;Garcinone E;Linalool oxide D 3-[apiosyl-(1->6)-glucoside];Linalool 3,6-oxide primeveroside;Linalool 3,7-oxide beta-primeveroside	N-Acetyl-leukotriene E4;Dynorphin A (6-8);Dulciol B;Dulciol A;Garcinone E;Linalool oxide D 3-[apiosyl-(1->6)-glucoside];Linalool 3,6-oxide primeveroside;Linalool 3,7-oxide beta-primeveroside (MS1 HMDB0005084;HMDB0012932;HMDB0029989;HMDB0029990;HMDB0033316;HMDB0031367;HMDB0035489;HMDB0036571)
pos-M505T145	-0.41749	1.93e-18	-2.4164	0.018596	0.69763	-4.0261	505.283	2.42146	NA	Unknown	NA	NA	NA	NA	NA	NA	NA	NA	NA
pos-M524T138	-0.41775	3.7e-10	-2.0073	0.049034	0.83043	-4.238	524.278	2.3046	NA	Unknown	NA	NA	NA	NA	NA	NA	NA	NA	NA
pos-M600T53	-0.41781	9.26e-10	-2.0231	0.047329	0.83043	-4.2303	600.274	0.878417	NA	Unknown	NA	NA	NA	NA	NA	NA	NA	NA	NA
neg-M971T140	-0.41798	5.46e-18	-2.2638	0.027051	0.72592	-4.1085	970.527	2.34135	NA	Unknown	NA	NA	NA	NA	NA	NA	NA	NA	NA
neg-M169T80	-0.42052	-5.56e-11	-2.1064	0.03918	0.82378	-4.1894	169.026	1.33922	NA	Unknown	NA	NA	NA	NA	NA	NA	NA	NA	NA
pos-M497T53_3	-0.42108	-1.85e-11	-2.4297	0.017986	0.69763	-4.0188	497.262	0.879317	NA	Unknown	NA	NA	NA	NA	NA	NA	NA	NA	NA
neg-M1076T53	-0.42208	-1.85e-11	-2.3505	0.021905	0.69763	-4.0622	1075.52	0.88505	NA	Unknown	NA	NA	NA	NA	NA	NA	NA	NA	NA
pos-M748T53_2	-0.42391	-1.85e-10	-2.1745	0.033445	0.77879	-4.1549	748.395	0.879517	NA	Unknown	NA	NA	NA	NA	NA	NA	NA	NA	NA
pos-M1165T145_5	-0.42427	5.56e-10	-2.2815	0.025924	0.72592	-4.0992	1165.33	2.42313	NA	Unknown	NA	NA	NA	NA	NA	NA	NA	NA	NA
neg-M873T139	-0.42484	-1.85e-11	-2.3197	0.023627	0.69763	-4.0788	873.474	2.31348	NA	Unknown	NA	NA	NA	PGP(16:0/22:6(4Z,7Z,10Z,13Z,16Z,19Z));PGP(16:1(9Z)/22:5(4Z,7Z,10Z,13Z,16Z));PGP(16:1(9Z)/22:5(7Z,10Z,13Z,16Z,19Z));PGP(18:2(9Z,12Z)/20:4(5Z,8Z,11Z,14Z));PGP(18:3(6Z,9Z,12Z)/20:3(5Z,8Z,11Z));PGP(18:3(6Z,9Z,12Z)/20:3(8Z,11Z,14Z));PGP(18:3(9Z,12Z,15Z)/20:3(5Z,8Z,11Z));PGP(18:3(9Z,12Z,15Z)/20:3(8Z,11Z,14Z));PGP(18:2(9Z,12Z)/20:4(8Z,11Z,14Z,17Z));PGP(20:4(5Z,8Z,11Z,14Z)/18:2(9Z,12Z));PGP(20:4(8Z,11Z,1…	HMDB0013486;HMDB0013499;HMDB0013500;HMDB0013557;HMDB0013570;HMDB0013571;HMDB0013585;HMDB0013586;HMDB0116450;HMDB0116459;HMDB0116466;HMDB0116490;HMDB0116498;HMDB0116505	NA	NA	PGP(16:0/22:6(4Z,7Z,10Z,13Z,16Z,19Z));PGP(16:1(9Z)/22:5(4Z,7Z,10Z,13Z,16Z));PGP(16:1(9Z)/22:5(7Z,10Z,13Z,16Z,19Z));PGP(18:2(9Z,12Z)/20:4(5Z,8Z,11Z,14Z));PGP(18:3(6Z,9Z,12Z)/20:3(5Z,8Z,11Z));PGP(18:3(6Z,9Z,12Z)/20:3(8Z,11Z,14Z));PGP(18:3(9Z,12Z,15Z)/20:3(5Z,8Z,11Z));PGP(18:3(9Z,12Z,15Z)/20:3(8Z,11Z,14Z));PGP(18:2(9Z,12Z)/20:4(8Z,11Z,14Z,17Z));PGP(20:4(5Z,8Z,11Z,14Z)/18:2(9Z,12Z));PGP(20:4(8Z,11Z,1…	PGP(16:0/22:6(4Z,7Z,10Z,13Z,16Z,19Z));PGP(16:1(9Z)/22:5(4Z,7Z,10Z,13Z,16Z));PGP(16:1(9Z)/22:5(7Z,10Z,13Z,16Z,19Z));PGP(18:2(9Z,12Z)/20:4(5Z,8Z,11Z,14Z));PGP(18:3(6Z,9Z,12Z)/20:3(5Z,8Z,11Z));PGP(18:3(6Z,9Z,12Z)/20:3(8Z,11Z,14Z));PGP(18:3(9Z,12Z,15Z)/20:3(5Z,8Z,11Z));PGP(18:3(9Z,12Z,15Z)/20:3(8Z,11Z,14Z));PGP(18:2(9Z,12Z)/20:4(8Z,11Z,14Z,17Z));PGP(20:4(5Z,8Z,11Z,14Z)/18:2(9Z,12Z));PGP(20:4(8Z,11Z,1…
neg-M968T166	-0.42512	6.42e-20	-2.1515	0.035297	0.79957	-4.1667	967.913	2.7585	NA	Unknown	NA	NA	NA	NA	NA	NA	NA	NA	NA
pos-M748T141_3	-0.42797	1.3e-10	-2.2674	0.026821	0.72592	-4.1067	748.396	2.35543	NA	Unknown	NA	NA	NA	NA	NA	NA	NA	NA	NA
neg-M1172T53	-0.43005	-5.56e-10	-2.3212	0.023538	0.69763	-4.078	1172.49	0.885583	NA	Unknown	NA	NA	NA	NA	NA	NA	NA	NA	NA
neg-M709T137	-0.43018	-3.7e-10	-2.3739	0.020674	0.69763	-4.0495	709.376	2.28278	NA	Unknown	NA	NA	NA	NA	NA	NA	NA	NA	NA
pos-M438T139_2	-0.43162	2.96e-18	-2.4706	0.016219	0.69763	-3.996	438.245	2.31295	NA	Unknown	NA	NA	NA	Armillane	HMDB0035779	NA	NA	Armillane	Armillane (MS1 HMDB0035779)
neg-M945T51	-0.43242	-7.41e-10	-2.2345	0.029019	0.73788	-4.1239	945.305	0.856825	NA	Unknown	NA	NA	NA	NA	NA	NA	NA	NA	NA
pos-M405T158_2	-0.43281	-8.99e-19	-2.1526	0.035207	0.79957	-4.1661	405.461	2.63618	NA	Unknown	NA	NA	NA	NA	NA	NA	NA	NA	NA
pos-M561T144	-0.43451	3.7e-11	-2.5118	0.014597	0.69763	-3.9727	561.302	2.40488	NA	Unknown	NA	NA	NA	Polysorbate 20	HMDB0037182	NA	NA	Polysorbate 20	Polysorbate 20 (MS1 HMDB0037182)
neg-M715T162	-0.43468	1.85e-10	-2.2137	0.03049	0.74474	-4.1347	715.376	2.69422	NA	Unknown	NA	NA	NA	NA	NA	Spinoside_A;Lasiodine_A	C08809;C10008	Spinoside_A;Lasiodine_A	Spinoside_A;Lasiodine_A (MS1 C08809;C10008)
neg-M550T138	-0.43659	-7.41e-10	-2.0996	0.039788	0.82378	-4.1927	550.266	2.30517	NA	Unknown	NA	NA	NA	NA	NA	NA	NA	NA	NA
pos-M698T144	-0.44034	-5.27e-18	-2.3919	0.019772	0.69763	-4.0397	697.683	2.4026	NA	Unknown	NA	NA	NA	NA	NA	NA	NA	NA	NA
neg-M873T53	-0.44296	-5.56e-10	-2.3684	0.020957	0.69763	-4.0525	873.473	0.880083	NA	Unknown	NA	NA	NA	PGP(16:0/22:6(4Z,7Z,10Z,13Z,16Z,19Z));PGP(16:1(9Z)/22:5(4Z,7Z,10Z,13Z,16Z));PGP(16:1(9Z)/22:5(7Z,10Z,13Z,16Z,19Z));PGP(18:2(9Z,12Z)/20:4(5Z,8Z,11Z,14Z));PGP(18:3(6Z,9Z,12Z)/20:3(5Z,8Z,11Z));PGP(18:3(6Z,9Z,12Z)/20:3(8Z,11Z,14Z));PGP(18:3(9Z,12Z,15Z)/20:3(5Z,8Z,11Z));PGP(18:3(9Z,12Z,15Z)/20:3(8Z,11Z,14Z));PGP(18:2(9Z,12Z)/20:4(8Z,11Z,14Z,17Z));PGP(20:4(5Z,8Z,11Z,14Z)/18:2(9Z,12Z));PGP(20:4(8Z,11Z,1…	HMDB0013486;HMDB0013499;HMDB0013500;HMDB0013557;HMDB0013570;HMDB0013571;HMDB0013585;HMDB0013586;HMDB0116450;HMDB0116459;HMDB0116466;HMDB0116490;HMDB0116498;HMDB0116505	NA	NA	PGP(16:0/22:6(4Z,7Z,10Z,13Z,16Z,19Z));PGP(16:1(9Z)/22:5(4Z,7Z,10Z,13Z,16Z));PGP(16:1(9Z)/22:5(7Z,10Z,13Z,16Z,19Z));PGP(18:2(9Z,12Z)/20:4(5Z,8Z,11Z,14Z));PGP(18:3(6Z,9Z,12Z)/20:3(5Z,8Z,11Z));PGP(18:3(6Z,9Z,12Z)/20:3(8Z,11Z,14Z));PGP(18:3(9Z,12Z,15Z)/20:3(5Z,8Z,11Z));PGP(18:3(9Z,12Z,15Z)/20:3(8Z,11Z,14Z));PGP(18:2(9Z,12Z)/20:4(8Z,11Z,14Z,17Z));PGP(20:4(5Z,8Z,11Z,14Z)/18:2(9Z,12Z));PGP(20:4(8Z,11Z,1…	PGP(16:0/22:6(4Z,7Z,10Z,13Z,16Z,19Z));PGP(16:1(9Z)/22:5(4Z,7Z,10Z,13Z,16Z));PGP(16:1(9Z)/22:5(7Z,10Z,13Z,16Z,19Z));PGP(18:2(9Z,12Z)/20:4(5Z,8Z,11Z,14Z));PGP(18:3(6Z,9Z,12Z)/20:3(5Z,8Z,11Z));PGP(18:3(6Z,9Z,12Z)/20:3(8Z,11Z,14Z));PGP(18:3(9Z,12Z,15Z)/20:3(5Z,8Z,11Z));PGP(18:3(9Z,12Z,15Z)/20:3(8Z,11Z,14Z));PGP(18:2(9Z,12Z)/20:4(8Z,11Z,14Z,17Z));PGP(20:4(5Z,8Z,11Z,14Z)/18:2(9Z,12Z));PGP(20:4(8Z,11Z,1…
pos-M580T140	-0.44418	-1.29e-19	-2.2039	0.03121	0.74474	-4.1398	580.304	2.33522	NA	Unknown	NA	NA	NA	NA	NA	NA	NA	NA	NA
neg-M872T139	-0.44542	3.7e-10	-2.4165	0.018591	0.69763	-4.0261	872.472	2.31219	NA	Unknown	NA	NA	NA	NA	NA	NA	NA	NA	NA
neg-M966T165	-0.44581	-1.86e-18	-2.251	0.0279	0.73029	-4.1153	966.409	2.75645	NA	Unknown	NA	NA	NA	NA	NA	NA	NA	NA	NA
pos-M679T53	-0.44805	3.7e-10	-2.3545	0.021694	0.69763	-4.0601	679.345	0.881358	NA	Unknown	NA	NA	NA	NA	NA	NA	NA	NA	NA
neg-M967T166	-0.45061	-1.85e-10	-2.1499	0.035428	0.79957	-4.1675	966.91	2.76082	NA	Unknown	NA	NA	NA	NA	NA	NA	NA	NA	NA
neg-M405T143	-0.45245	1.85e-11	-2.7669	0.007427	0.69763	-3.8231	405.215	2.38129	NA	Unknown	NA	NA	NA	Kiwiionoside	HMDB0038691	Cilazaprilat	C17309	Kiwiionoside	Kiwiionoside (MS1 HMDB0038691)
pos-M720T53	-0.45345	3.7e-10	-2.3994	0.019403	0.69763	-4.0355	720.402	0.878283	NA	Unknown	NA	NA	NA	PE(14:1(9Z)/18:4(6Z,9Z,12Z,15Z));PE(18:4(6Z,9Z,12Z,15Z)/14:1(9Z));7-Epizucchini factor A	HMDB0008865;HMDB0009185;HMDB0036405	NA	NA	PE(14:1(9Z)/18:4(6Z,9Z,12Z,15Z));PE(18:4(6Z,9Z,12Z,15Z)/14:1(9Z));7-Epizucchini factor A	PE(14:1(9Z)/18:4(6Z,9Z,12Z,15Z));PE(18:4(6Z,9Z,12Z,15Z)/14:1(9Z));7-Epizucchini factor A (MS1 HMDB0008865;HMDB0009185;HMDB0036405)
pos-M810T145_2	-0.45357	1.85e-10	-2.6027	0.011529	0.69763	-3.9205	809.89	2.4109	NA	Unknown	NA	NA	NA	NA	NA	NA	NA	NA	NA
neg-M971T53_1	-0.45447	-5.56e-11	-2.5943	0.011786	0.69763	-3.9254	970.526	0.881158	NA	Unknown	NA	NA	NA	NA	NA	NA	NA	NA	NA
neg-M598T90	-0.45537	3.7e-10	-2.0025	0.049558	0.83231	-4.2403	598.262	1.49478	NA	Unknown	NA	NA	NA	Biliverdin	HMDB0001008	Biliverdin	C00500	Biliverdin	Biliverdin (MS1 HMDB0001008)
pos-M438T139_1	-0.4555	1.85e-11	-2.5282	0.013996	0.69763	-3.9634	437.744	2.31375	NA	Unknown	NA	NA	NA	NA	NA	NA	NA	NA	NA
pos-M325T140_1	-0.45704	-1.85e-10	-2.2706	0.026613	0.72592	-4.105	324.516	2.33507	NA	Unknown	NA	NA	NA	NA	NA	NA	NA	NA	NA
neg-M1075T53	-0.45825	9.26e-10	-2.4428	0.0174	0.69763	-4.0115	1074.51	0.882217	NA	Unknown	NA	NA	NA	CDP-DG(20:4(5Z,8Z,11Z,14Z)/22:5(4Z,7Z,10Z,13Z,16Z));CDP-DG(20:4(5Z,8Z,11Z,14Z)/22:5(7Z,10Z,13Z,16Z,19Z));CDP-DG(22:5(4Z,7Z,10Z,13Z,16Z)/20:4(5Z,8Z,11Z,14Z));CDP-DG(22:5(7Z,10Z,13Z,16Z,19Z)/20:4(5Z,8Z,11Z,14Z));CDP-DG(22:6(4Z,7Z,10Z,13Z,16Z,19Z)/20:3(5Z,8Z,11Z));CDP-DG(22:6(4Z,7Z,10Z,13Z,16Z,19Z)/20:3(8Z,11Z,14Z))	HMDB0115999;HMDB0116000;HMDB0116016;HMDB0116026;HMDB0116037;HMDB0116038	NA	NA	CDP-DG(20:4(5Z,8Z,11Z,14Z)/22:5(4Z,7Z,10Z,13Z,16Z));CDP-DG(20:4(5Z,8Z,11Z,14Z)/22:5(7Z,10Z,13Z,16Z,19Z));CDP-DG(22:5(4Z,7Z,10Z,13Z,16Z)/20:4(5Z,8Z,11Z,14Z));CDP-DG(22:5(7Z,10Z,13Z,16Z,19Z)/20:4(5Z,8Z,11Z,14Z));CDP-DG(22:6(4Z,7Z,10Z,13Z,16Z,19Z)/20:3(5Z,8Z,11Z));CDP-DG(22:6(4Z,7Z,10Z,13Z,16Z,19Z)/20:3(8Z,11Z,14Z))	CDP-DG(20:4(5Z,8Z,11Z,14Z)/22:5(4Z,7Z,10Z,13Z,16Z));CDP-DG(20:4(5Z,8Z,11Z,14Z)/22:5(7Z,10Z,13Z,16Z,19Z));CDP-DG(22:5(4Z,7Z,10Z,13Z,16Z)/20:4(5Z,8Z,11Z,14Z));CDP-DG(22:5(7Z,10Z,13Z,16Z,19Z)/20:4(5Z,8Z,11Z,14Z));CDP-DG(22:6(4Z,7Z,10Z,13Z,16Z,19Z)/20:3(5Z,8Z,11Z));CDP-DG(22:6(4Z,7Z,10Z,13Z,16Z,19Z)/20:3(8Z,11Z,14Z)) (MS1 HMDB0115999;HMDB0116000;HMDB0116016;HMDB0116026;HMDB0116037;HMDB0116038)
pos-M992T146_1	-0.45964	-1.85e-10	-2.3831	0.02021	0.69763	-4.0445	991.989	2.43577	NA	Unknown	NA	NA	NA	NA	NA	NA	NA	NA	NA
pos-M438T53_2	-0.4599	1.85e-10	-2.5579	0.01296	0.69763	-3.9464	438.244	0.878033	NA	Unknown	NA	NA	NA	NA	NA	NA	NA	NA	NA
pos-M972T140	-0.46035	7.41e-10	-2.1264	0.037407	0.81359	-4.1793	971.531	2.33619	NA	Unknown	NA	NA	NA	NA	NA	NA	NA	NA	NA
pos-M367T53	-0.46167	3.7e-10	-2.6104	0.011297	0.69763	-3.916	367.197	0.886117	NA	Unknown	NA	NA	NA	(2R,6x)-7-Methyl-3-methylene-1,2,6,7-octanetetrol 2-glucoside;(1S,2S,4R,8S)-p-Menthane-1,2,8,9-tetrol 2-glucoside;(1R*,2R*,4R*,8S*)-p-Menthane-1,2,8,9-tetrol 9-glucoside;Oxyphencyclimine	HMDB0033216;HMDB0039975;HMDB0039976;HMDB0014527	Oxyphencyclimine	C07851	(2R,6x)-7-Methyl-3-methylene-1,2,6,7-octanetetrol 2-glucoside;(1S,2S,4R,8S)-p-Menthane-1,2,8,9-tetrol 2-glucoside;(1R*,2R*,4R*,8S*)-p-Menthane-1,2,8,9-tetrol 9-glucoside;Oxyphencyclimine	(2R,6x)-7-Methyl-3-methylene-1,2,6,7-octanetetrol 2-glucoside;(1S,2S,4R,8S)-p-Menthane-1,2,8,9-tetrol 2-glucoside;(1R*,2R*,4R*,8S*)-p-Menthane-1,2,8,9-tetrol 9-glucoside;Oxyphencyclimine (MS1 HMDB0033216;HMDB0039975;HMDB0039976;HMDB0014527)
pos-M973T140	-0.46248	-7.41e-11	-2.065	0.043061	0.83043	-4.2099	972.533	2.33303	NA	Unknown	NA	NA	NA	NA	NA	NA	NA	NA	NA
pos-M679T141	-0.46626	1.85e-10	-2.332	0.022924	0.69763	-4.0722	679.348	2.35115	NA	Unknown	NA	NA	NA	NA	NA	NA	NA	NA	NA
neg-M967T165	-0.4665	-1.85e-10	-2.4089	0.01895	0.69763	-4.0303	967.411	2.75721	NA	Unknown	NA	NA	NA	Basellasaponin B	HMDB0039400	NA	NA	Basellasaponin B	Basellasaponin B (MS1 HMDB0039400)
pos-M438T53_1	-0.46684	7.41e-11	-2.6228	0.010934	0.69763	-3.9088	437.743	0.878033	NA	Unknown	NA	NA	NA	NA	NA	NA	NA	NA	NA
neg-M365T54	-0.46696	-3.7e-10	-2.4136	0.018728	0.69763	-4.0277	365.184	0.897908	NA	Unknown	NA	NA	NA	(2R,6x)-7-Methyl-3-methylene-1,2,6,7-octanetetrol 2-glucoside;(1S,2S,4R,8S)-p-Menthane-1,2,8,9-tetrol 2-glucoside;(1R*,2R*,4R*,8S*)-p-Menthane-1,2,8,9-tetrol 9-glucoside;Tsugaric acid A 21-glucosyl ester	HMDB0033216;HMDB0039975;HMDB0039976;HMDB0033425	Aspidofractine;16-Methoxytabersonine;Hirsuteine;Corynantheine;12-O-Palmitoyl-16-hydroxyphorbol_13-acetate	C09040;C11675;C16971;C17872;C09153	(2R,6x)-7-Methyl-3-methylene-1,2,6,7-octanetetrol 2-glucoside;(1S,2S,4R,8S)-p-Menthane-1,2,8,9-tetrol 2-glucoside;(1R*,2R*,4R*,8S*)-p-Menthane-1,2,8,9-tetrol 9-glucoside;Tsugaric acid A 21-glucosyl ester	(2R,6x)-7-Methyl-3-methylene-1,2,6,7-octanetetrol 2-glucoside;(1S,2S,4R,8S)-p-Menthane-1,2,8,9-tetrol 2-glucoside;(1R*,2R*,4R*,8S*)-p-Menthane-1,2,8,9-tetrol 9-glucoside;Tsugaric acid A 21-glucosyl ester (MS1 HMDB0033216;HMDB0039975;HMDB0039976;HMDB0033425)
pos-M552T138	-0.46704	3.7e-10	-2.41	0.018898	0.69763	-4.0297	552.279	2.30253	NA	Unknown	NA	NA	NA	NA	NA	NA	NA	NA	NA
neg-M677T178	-0.46746	4.9e-18	-2.4608	0.016627	0.69763	-4.0015	677.392	2.96828	NA	Unknown	NA	NA	NA	NA	NA	NA	NA	NA	NA
pos-M508T53_1	-0.46765	5.56e-11	-2.7399	0.0079935	0.69763	-3.8394	507.756	0.878417	NA	Unknown	NA	NA	NA	NA	NA	NA	NA	NA	NA
pos-M487T53_1	-0.46821	7.41e-10	-2.5708	0.012533	0.69763	-3.939	486.77	0.879033	NA	Unknown	NA	NA	NA	NA	NA	NA	NA	NA	NA
neg-M298T53	-0.46835	-1.77e-18	-2.3442	0.02225	0.69763	-4.0656	298.142	0.890733	NA	Unknown	NA	NA	NA	Threoninyl-Tyrosine;Tyrosyl-Threonine;Hydroxy-lacosamide	HMDB0029073;HMDB0029115;HMDB0061146	(S)-N-Methylcoclaurine;(R)-N-Methylcoclaurine;Codeine;Hydrocodone;Neopine;Heterocodeine;Estrone_16-oxime	C05176;C05243;C06174;C08024;C09594;C11779;C15366	Threoninyl-Tyrosine;Tyrosyl-Threonine;Hydroxy-lacosamide	Threoninyl-Tyrosine;Tyrosyl-Threonine;Hydroxy-lacosamide (MS1 HMDB0029073;HMDB0029115;HMDB0061146)
pos-M992T146_2	-0.46918	1.85e-10	-2.5303	0.013918	0.69763	-3.9622	992.238	2.43361	NA	Unknown	NA	NA	NA	NA	NA	NA	NA	NA	NA
neg-M872T53	-0.47096	3.7e-11	-2.4978	0.015131	0.69763	-3.9806	872.471	0.879875	NA	Unknown	NA	NA	NA	NA	NA	NA	NA	NA	NA
pos-M348T137_2	-0.47107	-1.85e-11	-2.0257	0.047058	0.83043	-4.2291	347.698	2.28304	NA	Unknown	NA	NA	NA	NA	NA	NA	NA	NA	NA
neg-M970T53_1	-0.47132	-3.7e-10	-2.5518	0.013165	0.69763	-3.9499	969.525	0.885583	NA	Unknown	NA	NA	NA	CDP-DG(16:0/16:0);CDP-DG(a-13:0/i-19:0);CDP-DG(a-15:0/a-17:0);CDP-DG(a-15:0/i-17:0);CDP-DG(a-17:0/a-15:0);CDP-DG(a-17:0/i-15:0);CDP-DG(i-12:0/i-20:0);CDP-DG(i-13:0/i-19:0);CDP-DG(i-14:0/i-18:0);CDP-DG(i-15:0/a-17:0);CDP-DG(i-15:0/i-17:0);CDP-DG(i-16:0/i-16:0);CDP-DG(i-17:0/a-15:0);CDP-DG(i-17:0/i-15:0);CDP-DG(i-18:0/i-14:0);CDP-DG(i-19:0/a-13:0);CDP-DG(i-19:0/i-13:0);CDP-DG(i-20:0/i-12:0)	HMDB0006968;HMDB0116075;HMDB0116083;HMDB0116091;HMDB0116100;HMDB0116107;HMDB0116165;HMDB0116182;HMDB0116199;HMDB0116208;HMDB0116216;HMDB0116233;HMDB0116243;HMDB0116250;HMDB0116267;HMDB0116278;HMDB0116284;HMDB0116301	NA	NA	CDP-DG(16:0/16:0);CDP-DG(a-13:0/i-19:0);CDP-DG(a-15:0/a-17:0);CDP-DG(a-15:0/i-17:0);CDP-DG(a-17:0/a-15:0);CDP-DG(a-17:0/i-15:0);CDP-DG(i-12:0/i-20:0);CDP-DG(i-13:0/i-19:0);CDP-DG(i-14:0/i-18:0);CDP-DG(i-15:0/a-17:0);CDP-DG(i-15:0/i-17:0);CDP-DG(i-16:0/i-16:0);CDP-DG(i-17:0/a-15:0);CDP-DG(i-17:0/i-15:0);CDP-DG(i-18:0/i-14:0);CDP-DG(i-19:0/a-13:0);CDP-DG(i-19:0/i-13:0);CDP-DG(i-20:0/i-12:0)	CDP-DG(16:0/16:0);CDP-DG(a-13:0/i-19:0);CDP-DG(a-15:0/a-17:0);CDP-DG(a-15:0/i-17:0);CDP-DG(a-17:0/a-15:0);CDP-DG(a-17:0/i-15:0);CDP-DG(i-12:0/i-20:0);CDP-DG(i-13:0/i-19:0);CDP-DG(i-14:0/i-18:0);CDP-DG(i-15:0/a-17:0);CDP-DG(i-15:0/i-17:0);CDP-DG(i-16:0/i-16:0);CDP-DG(i-17:0/a-15:0);CDP-DG(i-17:0/i-15:0);CDP-DG(i-18:0/i-14:0);CDP-DG(i-19:0/a-13:0);CDP-DG(i-19:0/i-13:0);CDP-DG(i-20:0/i-12:0) (MS1 HM…
neg-M714T161	-0.47154	-1.85e-10	-2.3231	0.02343	0.69763	-4.077	714.374	2.68996	NA	Unknown	NA	NA	NA	Corchorusoside A;Corchorusoside D;(15a,20R)-Dihydroxypregn-4-en-3-one 20-[glucosyl-(1->4)-6-acetyl-glucoside]	HMDB0032823;HMDB0033085;HMDB0033168	NA	NA	Corchorusoside A;Corchorusoside D;(15a,20R)-Dihydroxypregn-4-en-3-one 20-[glucosyl-(1->4)-6-acetyl-glucoside]	Corchorusoside A;Corchorusoside D;(15a,20R)-Dihydroxypregn-4-en-3-one 20-[glucosyl-(1->4)-6-acetyl-glucoside] (MS1 HMDB0032823;HMDB0033085;HMDB0033168)
pos-M781T147_2	-0.4724	3.7e-11	-2.3317	0.022944	0.69763	-4.0724	781.058	2.45797	NA	Unknown	NA	NA	NA	Emblicanin B	HMDB0030436	NA	NA	Emblicanin B	Emblicanin B (MS1 HMDB0030436)
pos-M507T137	-0.47329	7.41e-11	-2.6389	0.010477	0.69763	-3.8994	507.255	2.28225	NA	Unknown	NA	NA	NA	NA	NA	NA	NA	NA	NA
neg-M807T176	-0.4734	5.46e-19	-2.3314	0.022961	0.69763	-4.0725	807.44	2.93921	NA	Unknown	NA	NA	NA	NA	NA	NA	NA	NA	NA
pos-M671T142	-0.47351	5.56e-10	-2.2003	0.031475	0.74474	-4.1417	671.331	2.3631	NA	Unknown	NA	NA	NA	NA	NA	NA	NA	NA	NA
pos-M539T137_2	-0.47518	-3.7e-10	-2.4339	0.017797	0.69763	-4.0165	539.273	2.2866	NA	Unknown	NA	NA	NA	NA	NA	NA	NA	NA	NA
pos-M1080T151	-0.47607	-1.85e-10	-2.6499	0.010177	0.69763	-3.8929	1079.52	2.524	NA	Unknown	NA	NA	NA	NA	NA	NA	NA	NA	NA
pos-M672T142	-0.47618	-1.85e-10	-2.3346	0.02278	0.69763	-4.0708	671.832	2.36087	NA	Unknown	NA	NA	NA	NA	NA	NA	NA	NA	NA
neg-M687T143	-0.47685	-1.85e-11	-2.8594	0.0057562	0.69763	-3.7667	687.351	2.37716	NA	Unknown	NA	NA	NA	NA	NA	Callichiline	C09088	Callichiline	Callichiline (MS1 C09088)
pos-M367T140	-0.47721	-1.85e-11	-2.5024	0.014956	0.69763	-3.9781	367.198	2.33323	NA	Unknown	NA	NA	NA	(2R,6x)-7-Methyl-3-methylene-1,2,6,7-octanetetrol 2-glucoside;(1S,2S,4R,8S)-p-Menthane-1,2,8,9-tetrol 2-glucoside;(1R*,2R*,4R*,8S*)-p-Menthane-1,2,8,9-tetrol 9-glucoside;Oxyphencyclimine	HMDB0033216;HMDB0039975;HMDB0039976;HMDB0014527	Oxyphencyclimine	C07851	(2R,6x)-7-Methyl-3-methylene-1,2,6,7-octanetetrol 2-glucoside;(1S,2S,4R,8S)-p-Menthane-1,2,8,9-tetrol 2-glucoside;(1R*,2R*,4R*,8S*)-p-Menthane-1,2,8,9-tetrol 9-glucoside;Oxyphencyclimine	(2R,6x)-7-Methyl-3-methylene-1,2,6,7-octanetetrol 2-glucoside;(1S,2S,4R,8S)-p-Menthane-1,2,8,9-tetrol 2-glucoside;(1R*,2R*,4R*,8S*)-p-Menthane-1,2,8,9-tetrol 9-glucoside;Oxyphencyclimine (MS1 HMDB0033216;HMDB0039975;HMDB0039976;HMDB0014527)
pos-M356T53_2	-0.47735	3.7e-11	-2.6764	0.0094826	0.69763	-3.8773	356.197	0.877617	NA	Unknown	NA	NA	NA	NA	NA	NA	NA	NA	NA
pos-M422T53	-0.47791	3.7e-10	-2.2527	0.027788	0.73029	-4.1144	422.238	0.881733	NA	Unknown	NA	NA	NA	NA	NA	NA	NA	NA	NA
pos-M356T137_2	-0.47821	1.85e-10	-2.49	0.015436	0.69763	-3.985	356.197	2.2842	NA	Unknown	NA	NA	NA	Mahanimbinol;Deptropine	HMDB0040992;HMDB0240246	17beta-Hydroxy-4,17-dimethyl-4-azaandrost-5-en-3-one;beta-Cyclopiazonate	C15175;C02899	Mahanimbinol;Deptropine	Mahanimbinol;Deptropine (MS1 HMDB0040992;HMDB0240246)
pos-M456T53_2	-0.4794	1.85e-10	-2.6345	0.010601	0.69763	-3.902	456.23	0.878417	NA	Unknown	NA	NA	NA	NA	NA	NA	NA	NA	NA
pos-M486T53	-0.47959	1.85e-10	-2.5986	0.011652	0.69763	-3.9229	486.269	0.878658	NA	Unknown	NA	NA	NA	NA	NA	NA	NA	NA	NA
pos-M539T53_1	-0.48042	-1.85e-10	-2.6053	0.01145	0.69763	-3.919	538.775	0.8778	NA	Unknown	NA	NA	NA	NA	NA	NA	NA	NA	NA
neg-M559T145	-0.48054	-6.3e-18	-2.5248	0.01412	0.69763	-3.9654	559.291	2.42412	NA	Unknown	NA	NA	NA	NA	NA	NA	NA	NA	NA
neg-M806T176	-0.48206	-5.56e-10	-2.2667	0.026868	0.72592	-4.107	806.437	2.93921	NA	Unknown	NA	NA	NA	NA	NA	NA	NA	NA	NA
pos-M983T144_1	-0.48333	5.56e-11	-2.2774	0.02618	0.72592	-4.1014	982.729	2.40252	NA	Unknown	NA	NA	NA	NA	NA	NA	NA	NA	NA
pos-M508T53_2	-0.48366	-3.88e-05	-2.5558	0.01303	0.69763	-3.9476	508.259	0.876233	NA	Unknown	NA	NA	NA	Glimepiride	HMDB0014367	Glimepiride	C07669	Glimepiride	Glimepiride (MS1 HMDB0014367)
pos-M311T141	-0.4849	2.51e-18	-3.0073	0.0037887	0.69763	-3.6741	311.179	2.34567	NA	Unknown	NA	NA	NA	NA	NA	NA	NA	NA	NA
pos-M874T53	-0.48596	-3.7e-10	-2.6606	0.009892	0.69763	-3.8866	874.477	0.875833	NA	Unknown	NA	NA	NA	PS(DiMe(11,3)/MonoMe(11,3));PS(DiMe(11,3)/MonoMe(9,5));PS(DiMe(9,3)/MonoMe(11,5));PS(DiMe(9,5)/MonoMe(11,3));PS(DiMe(9,5)/MonoMe(9,5));PS(MonoMe(11,3)/DiMe(11,3));PS(MonoMe(11,3)/DiMe(9,5));PS(MonoMe(11,5)/DiMe(9,3));PS(MonoMe(9,5)/DiMe(11,3));PS(MonoMe(9,5)/DiMe(9,5));PE(22:6(4Z,7Z,10Z,13Z,16Z,19Z)/22:6(4Z,7Z,10Z,13Z,16Z,19Z))	HMDB0061557;HMDB0061560;HMDB0061585;HMDB0061593;HMDB0061596;HMDB0061597;HMDB0061601;HMDB0061609;HMDB0061624;HMDB0061628;HMDB0009705	Chivosazole_B	C15729	PS(DiMe(11,3)/MonoMe(11,3));PS(DiMe(11,3)/MonoMe(9,5));PS(DiMe(9,3)/MonoMe(11,5));PS(DiMe(9,5)/MonoMe(11,3));PS(DiMe(9,5)/MonoMe(9,5));PS(MonoMe(11,3)/DiMe(11,3));PS(MonoMe(11,3)/DiMe(9,5));PS(MonoMe(11,5)/DiMe(9,3));PS(MonoMe(9,5)/DiMe(11,3));PS(MonoMe(9,5)/DiMe(9,5));PE(22:6(4Z,7Z,10Z,13Z,16Z,19Z)/22:6(4Z,7Z,10Z,13Z,16Z,19Z))	PS(DiMe(11,3)/MonoMe(11,3));PS(DiMe(11,3)/MonoMe(9,5));PS(DiMe(9,3)/MonoMe(11,5));PS(DiMe(9,5)/MonoMe(11,3));PS(DiMe(9,5)/MonoMe(9,5));PS(MonoMe(11,3)/DiMe(11,3));PS(MonoMe(11,3)/DiMe(9,5));PS(MonoMe(11,5)/DiMe(9,3));PS(MonoMe(9,5)/DiMe(11,3));PS(MonoMe(9,5)/DiMe(9,5));PE(22:6(4Z,7Z,10Z,13Z,16Z,19Z)/22:6(4Z,7Z,10Z,13Z,16Z,19Z)) (MS1 HMDB0061557;HMDB0061560;HMDB0061585;HMDB0061593;HMDB0061596;HMDB…
pos-M553T53_3	-0.48688	-1.85e-11	-2.3643	0.021172	0.69763	-4.0547	553.281	0.878417	NA	Unknown	NA	NA	NA	NA	NA	NA	NA	NA	NA
neg-M708T53	-0.48925	1.85e-11	-2.6542	0.01006	0.69763	-3.8904	708.373	0.881983	NA	Unknown	NA	NA	NA	NA	NA	NA	NA	NA	NA
pos-M342T53	-0.48954	-3.7e-10	-2.5927	0.011835	0.69763	-3.9263	342.19	0.875833	NA	Unknown	NA	NA	NA	NA	NA	NA	NA	NA	NA
pos-M407T143	-0.49138	-1.85e-10	-3.2179	0.002045	0.69763	-3.538	407.228	2.3766	NA	Unknown	NA	NA	NA	Kiwiionoside;(-)-Pyrifolidine	HMDB0038691;HMDB0033523	Cilazaprilat	C17309	Kiwiionoside;(-)-Pyrifolidine	Kiwiionoside;(-)-Pyrifolidine (MS1 HMDB0038691;HMDB0033523)
pos-M368T53	-0.49156	-5.56e-11	-2.7266	0.0082869	0.69763	-3.8474	368.2	0.887458	NA	Unknown	NA	NA	NA	NA	NA	6-Hydroxytryprostatin_B;4-Methyl-4-aza-5-pregnene-3,20-dione;17beta-Acetamidoandrost-4-en-3-one;Vomilenine;Polyneuridine_aldehyde;Cathenamine;19-epi-Cathenamine;Perakine;9-Chloro-17beta-hydroxy-17-methylandrost-4-ene-3,11-dione	C20513;C15133;C15149;C01761;C11632;C11680;C11681;C19932;C15407	6-Hydroxytryprostatin_B;4-Methyl-4-aza-5-pregnene-3,20-dione;17beta-Acetamidoandrost-4-en-3-one;Vomilenine;Polyneuridine_aldehyde;Cathenamine;19-epi-Cathenamine;Perakine;9-Chloro-17beta-hydroxy-17-methylandrost-4-ene-3,11-dione	6-Hydroxytryprostatin_B;4-Methyl-4-aza-5-pregnene-3,20-dione;17beta-Acetamidoandrost-4-en-3-one;Vomilenine;Polyneuridine_aldehyde;Cathenamine;19-epi-Cathenamine;Perakine;9-Chloro-17beta-hydroxy-17-methylandrost-4-ene-3,11-dione (MS1 C20513;C15133;C15149;C01761;C11632;C11680;C11681;C19932;C15407)
pos-M338T138_2	-0.49249	-4.37e-18	-2.1588	0.034699	0.79952	-4.163	338.18	2.30136	NA	Unknown	NA	NA	NA	CDP-DG(18:0/22:6(4Z,7Z,10Z,13Z,16Z,19Z));CDP-DG(18:1(11Z)/22:5(4Z,7Z,10Z,13Z,16Z));CDP-DG(18:1(11Z)/22:5(7Z,10Z,13Z,16Z,19Z));CDP-DG(18:1(9Z)/22:5(4Z,7Z,10Z,13Z,16Z));CDP-DG(18:1(9Z)/22:5(7Z,10Z,13Z,16Z,19Z));CDP-DG(20:3(5Z,8Z,11Z)/20:3(5Z,8Z,11Z));CDP-DG(20:3(5Z,8Z,11Z)/20:3(8Z,11Z,14Z));CDP-DG(20:3(8Z,11Z,14Z)/20:3(5Z,8Z,11Z));CDP-DG(20:3(8Z,11Z,14Z)/20:3(8Z,11Z,14Z));CDP-DG(20:4(5Z,8Z,11Z,14Z)…	HMDB0006985;HMDB0115960;HMDB0115961;HMDB0115962;HMDB0115963;HMDB0115982;HMDB0115983;HMDB0115985;HMDB0115986;HMDB0115994;HMDB0116004;HMDB0116013;HMDB0116014;HMDB0116023;HMDB0116024;HMDB0116032	NA	NA	CDP-DG(18:0/22:6(4Z,7Z,10Z,13Z,16Z,19Z));CDP-DG(18:1(11Z)/22:5(4Z,7Z,10Z,13Z,16Z));CDP-DG(18:1(11Z)/22:5(7Z,10Z,13Z,16Z,19Z));CDP-DG(18:1(9Z)/22:5(4Z,7Z,10Z,13Z,16Z));CDP-DG(18:1(9Z)/22:5(7Z,10Z,13Z,16Z,19Z));CDP-DG(20:3(5Z,8Z,11Z)/20:3(5Z,8Z,11Z));CDP-DG(20:3(5Z,8Z,11Z)/20:3(8Z,11Z,14Z));CDP-DG(20:3(8Z,11Z,14Z)/20:3(5Z,8Z,11Z));CDP-DG(20:3(8Z,11Z,14Z)/20:3(8Z,11Z,14Z));CDP-DG(20:4(5Z,8Z,11Z,14Z)…	CDP-DG(18:0/22:6(4Z,7Z,10Z,13Z,16Z,19Z));CDP-DG(18:1(11Z)/22:5(4Z,7Z,10Z,13Z,16Z));CDP-DG(18:1(11Z)/22:5(7Z,10Z,13Z,16Z,19Z));CDP-DG(18:1(9Z)/22:5(4Z,7Z,10Z,13Z,16Z));CDP-DG(18:1(9Z)/22:5(7Z,10Z,13Z,16Z,19Z));CDP-DG(20:3(5Z,8Z,11Z)/20:3(5Z,8Z,11Z));CDP-DG(20:3(5Z,8Z,11Z)/20:3(8Z,11Z,14Z));CDP-DG(20:3(8Z,11Z,14Z)/20:3(5Z,8Z,11Z));CDP-DG(20:3(8Z,11Z,14Z)/20:3(8Z,11Z,14Z));CDP-DG(20:4(5Z,8Z,11Z,14Z)…
pos-M563T53	-0.49843	5.56e-10	-2.7329	0.0081452	0.69763	-3.8436	562.771	0.877617	NA	Unknown	NA	NA	NA	NA	NA	NA	NA	NA	NA
pos-M375T53_1	-0.50004	1.85e-11	-2.7957	0.0068647	0.69763	-3.8057	374.709	0.878042	NA	Unknown	NA	NA	NA	NA	NA	NA	NA	NA	NA
pos-M311T53_2	-0.50007	-3.7e-11	-3.2736	0.0017301	0.69763	-3.5012	311.179	0.884867	NA	Unknown	NA	NA	NA	NA	NA	NA	NA	NA	NA
neg-M365T140	-0.5013	1.85e-10	-2.6036	0.011502	0.69763	-3.92	365.184	2.33967	NA	Unknown	NA	NA	NA	(2R,6x)-7-Methyl-3-methylene-1,2,6,7-octanetetrol 2-glucoside;(1S,2S,4R,8S)-p-Menthane-1,2,8,9-tetrol 2-glucoside;(1R*,2R*,4R*,8S*)-p-Menthane-1,2,8,9-tetrol 9-glucoside	HMDB0033216;HMDB0039975;HMDB0039976	Aspidofractine;16-Methoxytabersonine;Hirsuteine;Corynantheine;Fenpropathrin	C09040;C11675;C16971;C17872;C18411	(2R,6x)-7-Methyl-3-methylene-1,2,6,7-octanetetrol 2-glucoside;(1S,2S,4R,8S)-p-Menthane-1,2,8,9-tetrol 2-glucoside;(1R*,2R*,4R*,8S*)-p-Menthane-1,2,8,9-tetrol 9-glucoside	(2R,6x)-7-Methyl-3-methylene-1,2,6,7-octanetetrol 2-glucoside;(1S,2S,4R,8S)-p-Menthane-1,2,8,9-tetrol 2-glucoside;(1R*,2R*,4R*,8S*)-p-Menthane-1,2,8,9-tetrol 9-glucoside (MS1 HMDB0033216;HMDB0039975;HMDB0039976)
pos-M539T53_2	-0.50164	-5.56e-10	-2.7846	0.0070767	0.69763	-3.8124	539.275	0.878033	NA	Unknown	NA	NA	NA	Tuftsin;Kentsin;Ganoderic acid beta;Physalolactone B;Ganolucidic acid D;Ganolucidic acid A	HMDB0005770;HMDB0005776;HMDB0033234;HMDB0034200;HMDB0035299;HMDB0035302	11-Deoxocucurbitacin_I	C08807	Tuftsin;Kentsin;Ganoderic acid beta;Physalolactone B;Ganolucidic acid D;Ganolucidic acid A	Tuftsin;Kentsin;Ganoderic acid beta;Physalolactone B;Ganolucidic acid D;Ganolucidic acid A (MS1 HMDB0005770;HMDB0005776;HMDB0033234;HMDB0034200;HMDB0035299;HMDB0035302)
pos-M310T54_2	-0.50319	-5.56e-11	-3.2841	0.001676	0.69763	-3.4943	310.175	0.896933	NA	Unknown	NA	NA	NA	NA	NA	NA	NA	NA	NA
pos-M507T53	-0.50561	-1.01e-18	-2.9473	0.0044963	0.69763	-3.712	507.255	0.8778	NA	Unknown	NA	NA	NA	11-Hydroxyprogesterone 11-glucuronide;(17alpha,23S)-17,23-Epoxy-29-hydroxy-27-norlanosta-1,8-diene-3,15,24-trione	HMDB0010364;HMDB0035971	NA	NA	11-Hydroxyprogesterone 11-glucuronide;(17alpha,23S)-17,23-Epoxy-29-hydroxy-27-norlanosta-1,8-diene-3,15,24-trione	11-Hydroxyprogesterone 11-glucuronide;(17alpha,23S)-17,23-Epoxy-29-hydroxy-27-norlanosta-1,8-diene-3,15,24-trione (MS1 HMDB0010364;HMDB0035971)
pos-M407T54	-0.50657	1.85e-10	-3.1555	0.0024611	0.69763	-3.5789	407.228	0.904833	NA	Unknown	NA	NA	NA	Kiwiionoside;(-)-Pyrifolidine	HMDB0038691;HMDB0033523	Cilazaprilat	C17309	Kiwiionoside;(-)-Pyrifolidine	Kiwiionoside;(-)-Pyrifolidine (MS1 HMDB0038691;HMDB0033523)
pos-M325T52	-0.50685	2.25e-19	-2.458	0.016746	0.69763	-4.003	324.516	0.874133	NA	Unknown	NA	NA	NA	NA	NA	NA	NA	NA	NA
pos-M673T142	-0.5074	5.56e-11	-2.4422	0.017429	0.69763	-4.0119	673.014	2.37457	NA	Unknown	NA	NA	NA	NA	NA	NA	NA	NA	NA
pos-M339T138_1	-0.50917	5.56e-11	-2.1824	0.032829	0.7685	-4.1509	338.514	2.29738	NA	Unknown	NA	NA	NA	NA	NA	NA	NA	NA	NA
pos-M439T53_1	-0.51097	-3.7e-10	-2.6444	0.010326	0.69763	-3.8961	438.745	0.877933	NA	Unknown	NA	NA	NA	NA	NA	NA	NA	NA	NA
pos-M368T140	-0.51144	1.85e-10	-2.5737	0.012438	0.69763	-3.9373	368.201	2.33303	NA	Unknown	NA	NA	NA	NA	NA	4-Methyl-4-aza-5-pregnene-3,20-dione;17beta-Acetamidoandrost-4-en-3-one;9-Chloro-17beta-hydroxy-17-methylandrost-4-ene-3,11-dione	C15133;C15149;C15407	4-Methyl-4-aza-5-pregnene-3,20-dione;17beta-Acetamidoandrost-4-en-3-one;9-Chloro-17beta-hydroxy-17-methylandrost-4-ene-3,11-dione	4-Methyl-4-aza-5-pregnene-3,20-dione;17beta-Acetamidoandrost-4-en-3-one;9-Chloro-17beta-hydroxy-17-methylandrost-4-ene-3,11-dione (MS1 C15133;C15149;C15407)
pos-M552T53_2	-0.51238	4.21e-18	-2.8637	0.0056868	0.69763	-3.764	552.279	0.880175	NA	Unknown	NA	NA	NA	NA	NA	NA	NA	NA	NA
pos-M481T53	-0.5168	5.08e-18	-2.518	0.014366	0.69763	-3.9692	481.258	0.87975	NA	Unknown	NA	NA	NA	Lucidenic acid A;Ascorbyl stearate	HMDB0037611;HMDB0038242	Prednisolone_tebutate;L-Ascorbic_acid,_6-octadecanoate	C08182;C20340	Lucidenic acid A;Ascorbyl stearate	Lucidenic acid A;Ascorbyl stearate (MS1 HMDB0037611;HMDB0038242)
pos-M439T139	-0.51806	5.56e-11	-2.6402	0.010442	0.69763	-3.8986	438.745	2.31187	NA	Unknown	NA	NA	NA	NA	NA	NA	NA	NA	NA
neg-M1075T139	-0.51894	-4.63e-18	-2.8428	0.0060282	0.69763	-3.7769	1074.51	2.31142	NA	Unknown	NA	NA	NA	NA	NA	NA	NA	NA	NA
neg-M618T150	-0.5193	-7.41e-10	-2.6015	0.011565	0.69763	-3.9212	617.722	2.50353	NA	Unknown	NA	NA	NA	NA	NA	NA	NA	NA	NA
neg-M708T137	-0.51985	3.7e-11	-2.8658	0.0056543	0.69763	-3.7627	708.374	2.28198	NA	Unknown	NA	NA	NA	Bismahanine	HMDB0040773	NA	NA	Bismahanine	Bismahanine (MS1 HMDB0040773)
pos-M781T147_1	-0.52108	2.86e-18	-2.6014	0.011567	0.69763	-3.9213	780.724	2.45617	NA	Unknown	NA	NA	NA	NA	NA	NA	NA	NA	NA
pos-M487T140	-0.52172	3.7e-10	-2.4107	0.018863	0.69763	-4.0293	487.271	2.33808	NA	Unknown	NA	NA	NA	NA	NA	NA	NA	NA	NA
pos-M487T53_2	-0.52301	1.85e-10	-2.715	0.0085503	0.69763	-3.8543	487.27	0.879175	NA	Unknown	NA	NA	NA	NA	NA	NA	NA	NA	NA
pos-M481T141	-0.52348	3.7e-10	-2.2986	0.024874	0.72496	-4.0901	481.259	2.34773	NA	Unknown	NA	NA	NA	Lucidenic acid A;Ascorbyl stearate	HMDB0037611;HMDB0038242	Prednisolone_tebutate;L-Ascorbic_acid,_6-octadecanoate	C08182;C20340	Lucidenic acid A;Ascorbyl stearate	Lucidenic acid A;Ascorbyl stearate (MS1 HMDB0037611;HMDB0038242)
pos-M357T53_1	-0.52527	-1.85e-10	-2.7058	0.0087649	0.69763	-3.8598	356.697	0.876867	NA	Unknown	NA	NA	NA	NA	NA	NA	NA	NA	NA
pos-M356T137_1	-0.53031	3.7e-10	-3.0222	0.0036301	0.69763	-3.6647	355.696	2.2829	NA	Unknown	NA	NA	NA	NA	NA	NA	NA	NA	NA
pos-M360T137_1	-0.53084	-3.7e-10	-2.7569	0.0076318	0.69763	-3.8292	359.522	2.28123	NA	Unknown	NA	NA	NA	NA	NA	NA	NA	NA	NA
pos-M1077T138	-0.53222	3.7e-11	-2.3864	0.020041	0.69763	-4.0426	1076.52	2.30571	NA	Unknown	NA	NA	NA	CDP-DG(18:0/22:6(4Z,7Z,10Z,13Z,16Z,19Z));CDP-DG(18:1(11Z)/22:5(4Z,7Z,10Z,13Z,16Z));CDP-DG(18:1(11Z)/22:5(7Z,10Z,13Z,16Z,19Z));CDP-DG(18:1(9Z)/22:5(4Z,7Z,10Z,13Z,16Z));CDP-DG(18:1(9Z)/22:5(7Z,10Z,13Z,16Z,19Z));CDP-DG(20:3(5Z,8Z,11Z)/20:3(5Z,8Z,11Z));CDP-DG(20:3(5Z,8Z,11Z)/20:3(8Z,11Z,14Z));CDP-DG(20:3(8Z,11Z,14Z)/20:3(5Z,8Z,11Z));CDP-DG(20:3(8Z,11Z,14Z)/20:3(8Z,11Z,14Z));CDP-DG(20:4(5Z,8Z,11Z,14Z)…	HMDB0006985;HMDB0115960;HMDB0115961;HMDB0115962;HMDB0115963;HMDB0115982;HMDB0115983;HMDB0115985;HMDB0115986;HMDB0115994;HMDB0116004;HMDB0116013;HMDB0116014;HMDB0116023;HMDB0116024;HMDB0116032	NA	NA	CDP-DG(18:0/22:6(4Z,7Z,10Z,13Z,16Z,19Z));CDP-DG(18:1(11Z)/22:5(4Z,7Z,10Z,13Z,16Z));CDP-DG(18:1(11Z)/22:5(7Z,10Z,13Z,16Z,19Z));CDP-DG(18:1(9Z)/22:5(4Z,7Z,10Z,13Z,16Z));CDP-DG(18:1(9Z)/22:5(7Z,10Z,13Z,16Z,19Z));CDP-DG(20:3(5Z,8Z,11Z)/20:3(5Z,8Z,11Z));CDP-DG(20:3(5Z,8Z,11Z)/20:3(8Z,11Z,14Z));CDP-DG(20:3(8Z,11Z,14Z)/20:3(5Z,8Z,11Z));CDP-DG(20:3(8Z,11Z,14Z)/20:3(8Z,11Z,14Z));CDP-DG(20:4(5Z,8Z,11Z,14Z)…	CDP-DG(18:0/22:6(4Z,7Z,10Z,13Z,16Z,19Z));CDP-DG(18:1(11Z)/22:5(4Z,7Z,10Z,13Z,16Z));CDP-DG(18:1(11Z)/22:5(7Z,10Z,13Z,16Z,19Z));CDP-DG(18:1(9Z)/22:5(4Z,7Z,10Z,13Z,16Z));CDP-DG(18:1(9Z)/22:5(7Z,10Z,13Z,16Z,19Z));CDP-DG(20:3(5Z,8Z,11Z)/20:3(5Z,8Z,11Z));CDP-DG(20:3(5Z,8Z,11Z)/20:3(8Z,11Z,14Z));CDP-DG(20:3(8Z,11Z,14Z)/20:3(5Z,8Z,11Z));CDP-DG(20:3(8Z,11Z,14Z)/20:3(8Z,11Z,14Z));CDP-DG(20:4(5Z,8Z,11Z,14Z)…
pos-M499T53_1	-0.53452	-1.3e-09	-2.6541	0.010063	0.69763	-3.8904	498.741	0.879317	NA	Unknown	NA	NA	NA	NA	NA	NA	NA	NA	NA
pos-M356T53_1	-0.53535	7.41e-10	-3.0077	0.0037843	0.69763	-3.6739	355.696	0.876233	NA	Unknown	NA	NA	NA	NA	NA	NA	NA	NA	NA
pos-M671T53	-0.53728	-3.7e-10	-2.6119	0.011252	0.69763	-3.9151	671.33	0.886675	NA	Unknown	NA	NA	NA	NA	NA	NA	NA	NA	NA
pos-M482T138	-0.53812	-5.56e-10	-2.6488	0.010205	0.69763	-3.8935	482.259	2.3045	NA	Unknown	NA	NA	NA	N-Acetyl-leukotriene E4;Dynorphin A (6-8);Linalool oxide D 3-[apiosyl-(1->6)-glucoside];Linalool 3,6-oxide primeveroside;Linalool 3,7-oxide beta-primeveroside	HMDB0005084;HMDB0012932;HMDB0031367;HMDB0035489;HMDB0036571	N-Acetylleukotriene_E4	C11361	N-Acetyl-leukotriene E4;Dynorphin A (6-8);Linalool oxide D 3-[apiosyl-(1->6)-glucoside];Linalool 3,6-oxide primeveroside;Linalool 3,7-oxide beta-primeveroside	N-Acetyl-leukotriene E4;Dynorphin A (6-8);Linalool oxide D 3-[apiosyl-(1->6)-glucoside];Linalool 3,6-oxide primeveroside;Linalool 3,7-oxide beta-primeveroside (MS1 HMDB0005084;HMDB0012932;HMDB0031367;HMDB0035489;HMDB0036571)
pos-M339T53	-0.53959	7.39e-18	-2.3651	0.021132	0.69763	-4.0543	338.513	0.8778	NA	Unknown	NA	NA	NA	NA	NA	NA	NA	NA	NA
pos-M810T145_1	-0.54015	-5.3e-18	-2.7071	0.0087341	0.69763	-3.8591	809.639	2.41297	NA	Unknown	NA	NA	NA	NA	NA	NA	NA	NA	NA
pos-M991T138	-0.54081	-3.7e-10	-2.5012	0.015	0.69763	-3.9787	990.511	2.29245	NA	Unknown	NA	NA	NA	NA	NA	NA	NA	NA	NA
neg-M462T143	-0.5425	-3.7e-10	-2.9435	0.004545	0.69763	-3.7144	462.238	2.38192	NA	Unknown	NA	NA	NA	NA	NA	NA	NA	NA	NA
pos-M360T52_1	-0.5519	-3.7e-11	-2.8501	0.0059067	0.69763	-3.7724	359.522	0.874133	NA	Unknown	NA	NA	NA	NA	NA	NA	NA	NA	NA
pos-M482T53_1	-0.55817	-1.85e-10	-3.1673	0.0023769	0.69763	-3.5712	481.758	0.878283	NA	Unknown	NA	NA	NA	NA	NA	NA	NA	NA	NA
neg-M308T141_2	-0.559	-3.7e-11	-3.4146	0.0011246	0.69763	-3.4067	308.163	2.34891	NA	Unknown	NA	NA	NA	Lysyl-Tyrosine;Tyrosyl-Lysine;Atherosperminine;Zanthosimuline;Phenylbutyrylglutamine;Fusarochromanone	HMDB0028963;HMDB0029110;HMDB0030304;HMDB0040368;HMDB0011687;HMDB0033514	Isopropalin	C19063	Lysyl-Tyrosine;Tyrosyl-Lysine;Atherosperminine;Zanthosimuline;Phenylbutyrylglutamine;Fusarochromanone	Lysyl-Tyrosine;Tyrosyl-Lysine;Atherosperminine;Zanthosimuline;Phenylbutyrylglutamine;Fusarochromanone (MS1 HMDB0028963;HMDB0029110;HMDB0030304;HMDB0040368;HMDB0011687;HMDB0033514)
pos-M442T53_1	-0.56004	5.75e-18	-2.6955	0.0090107	0.69763	-3.866	441.719	0.8778	NA	Unknown	NA	NA	NA	NA	NA	NA	NA	NA	NA
pos-M710T53	-0.56054	-1.85e-10	-2.8134	0.0065379	0.69763	-3.7949	710.382	0.875633	NA	Unknown	NA	NA	NA	NA	NA	NA	NA	NA	NA
pos-M482T139	-0.57034	-4.41e-18	-3.1802	0.0022878	0.69763	-3.5628	481.759	2.31373	NA	Unknown	NA	NA	NA	NA	NA	NA	NA	NA	NA
neg-M598T53	-0.59214	1.85e-11	-2.6097	0.011319	0.69763	-3.9164	598.263	0.879683	NA	Unknown	NA	NA	NA	Biliverdin	HMDB0001008	Biliverdin	C00500	Biliverdin	Biliverdin (MS1 HMDB0001008)
pos-M375T140_1	-0.59483	-1.85e-10	-2.8739	0.0055282	0.69763	-3.7577	374.709	2.33045	NA	Unknown	NA	NA	NA	NA	NA	NA	NA	NA	NA
pos-M636T142_1	-0.60248	-1.85e-11	-3.1319	0.0026382	0.69763	-3.5942	635.812	2.35857	NA	Unknown	NA	NA	NA	NA	NA	NA	NA	NA	NA
neg-M256T53	-0.67597	7.2e-18	-2.5464	0.013352	0.69763	-3.953	256.095	0.886867	NA	Unknown	NA	NA	NA	5-Methylcytidine;Pyro-L-glutaminyl-L-glutamine;Glycerophosphocholine;(Ã‚Â±)-2-(1-Methylpropyl)-4,6-dinitrophenol	HMDB0000982;HMDB0039229;HMDB0000086;HMDB0032559	Dinoseb;Dinoterb	C14302;C18671	5-Methylcytidine;Pyro-L-glutaminyl-L-glutamine;Glycerophosphocholine;(Ã‚Â±)-2-(1-Methylpropyl)-4,6-dinitrophenol	5-Methylcytidine;Pyro-L-glutaminyl-L-glutamine;Glycerophosphocholine;(Ã‚Â±)-2-(1-Methylpropyl)-4,6-dinitrophenol (MS1 HMDB0000982;HMDB0039229;HMDB0000086;HMDB0032559)

## Sheet: serum
ID	logFC	AveExpr	t	p.BMI	adj.P.Val	B	MZ	RT	MS2Metabolite	MS2superclass	MS2class	MS2hmdb	MS2kegg	MS1hmdbName	MS1hmdbID	MS1keggName	MS1keggID	ident	identification
pos-M372T223	0.42279	1.25e-18	2.945	0.004671	0.89441	-2.8973	372.243	3.7176	Tamoxifen	Phenylpropanoids and polyketides	Stilbenes	HMDB0014813	C07108	NA	NA	NA	NA	Tamoxifen	Tamoxifen (MS2 HMDB0014813)
neg-M287T141	0.38345	9.64e-19	2.5048	0.015138	0.89441	-3.4258	287.137	2.34975	Indole-3-acetyl-L-isoleucine	Organic acids and derivatives	Carboxylic acids and derivatives	NA	NA	Melleolide B;Melleolide G	HMDB0038787;HMDB0038793	Inflexin;Grandisin;Magnosalicin;Schizandrin	C09111;C10622;C10657;C17064	Indole-3-acetyl-L-isoleucine	Indole-3-acetyl-L-isoleucine (MS2 NA)
neg-M173T113	0.33858	-2.6e-18	2.2206	0.030374	0.89441	-3.7351	173.094	1.8913	Val-Gly	Organic acids and derivatives	Carboxylic acids and derivatives	HMDB0029127	NA	Gly-Norvaline;N-Acetylornithine;Glycyl-Valine;Valyl-Glycine;L-Theanine;N(5)-ethyl-L-glutamine;3-Methylcrotonylglycine;Tiglylglycine;Paramethadione;N-Acetylproline;Phenindamine;desmethylcyclobenzaprine	HMDB0094702;HMDB0003357;HMDB0028854;HMDB0029127;HMDB0034365;HMDB0062764;HMDB0000459;HMDB0000959;HMDB0014755;HMDB0094701;HMDB0015556;HMDB0060948	N-Acetylornithine;N5-Ethyl-L-glutamine;Paramethadione;2-Hydroxyethylclavam;Ethadione;3-Methylcrotonylglycine;Phenindamine	C00437;C01047;C07411;C17361;C17724;C20828;C07790	Val-Gly	Val-Gly (MS2 HMDB0029127)
neg-M230T138	0.33096	-7.41e-11	2.0351	0.046505	0.89441	-3.9216	230.116	2.29277	1H-Indole-3-carboxylic acid, 1-pentyl-	Organoheterocyclic compounds	Indoles and derivatives	NA	NA	Asparaginyl-Valine;Valyl-Asparagine;Dexfenfluramine	HMDB0028744;HMDB0029122;HMDB0015322	Fenfluramine	C06996	1H-Indole-3-carboxylic acid, 1-pentyl-	1H-Indole-3-carboxylic acid, 1-pentyl- (MS2 NA)
neg-M150T358	0.32947	3.7e-10	2.8033	0.0069039	0.89441	-3.0733	150.002	5.95871	1,2-Benzisothiazol-3(2H)-one	Organoheterocyclic compounds	Benzothiazoles	HMDB0034413	null	1,2-Benzisothiazol-3(2H)-one;4-Thiocyanatophenol	HMDB0034413;HMDB0040578	Thiaburimamide	C11800	1,2-Benzisothiazol-3(2H)-one	1,2-Benzisothiazol-3(2H)-one (MS2 HMDB0034413)
neg-M263T167	0.3077	-9.26e-11	2.0141	0.048738	0.89441	-3.942	263.105	2.78623	Phenylacetyl-L-glutamine	Organic acids and derivatives	Carboxylic acids and derivatives	HMDB0006344	C04148	Acetyl-N-formyl-5-methoxykynurenamine;Alpha-N-Phenylacetyl-L-glutamine;di-Hydroxymelatonin;Cinnamyl cinnamate	HMDB0004259;HMDB0006344;HMDB0061136;HMDB0033832	Phenylacetylglutamine;Formyl-N-acetyl-5-methoxykynurenamine;N-(4-Coumaroyl)-L-homoserine_lactone	C04148;C05642;C20677	Phenylacetyl-L-glutamine	Phenylacetyl-L-glutamine (MS2 HMDB0006344)
pos-M223T154	0.29704	3.28e-18	2.069	0.0431	0.89441	-3.8885	223.107	2.57377	DL-Indole-3-lactic acid	Organoheterocyclic compounds	Indoles and derivatives	HMDB0000671	NA	Glycyl-Phenylalanine;Phenylalanyl-Glycine;Indolelactic acid;5-Methoxyindoleacetate;Cinnamoylglycine;Edulitine;Methyl 1-methoxy-1H-indole-3-carboxylate;3-Indolehydracrylic acid	HMDB0028848;HMDB0028995;HMDB0000671;HMDB0004096;HMDB0011621;HMDB0030179;HMDB0032755;HMDB0059765	N5-Phenyl-L-glutamine;Indolelactate;5-Methoxyindoleacetate;Gentianamine;Swietenidin_B	C20843;C02043;C05660;C09961;C10741	DL-Indole-3-lactic acid	DL-Indole-3-lactic acid (MS2 HMDB0000671)
neg-M339T402	0.26675	3.7e-10	2.6675	0.0099345	0.89441	-3.237	339.236	6.7016	2,2'-Methylene-bis(6-tert-butyl-4 methylphenol)	Benzenoids	Phenols	NA	NA	Plastoquinone 3;1,1'-[1,11-Undecanediylbis(oxy)]bisbenzene	HMDB0033786;HMDB0039762	Dimethisterone;5alpha,17alpha-Pregn-2-en-20-yn-17-ol_acetate;(3alpha,5beta,11beta,17beta)-9-Fluoro-17-methylandrostane-3,11,17-triol;(3beta,5alpha,11beta,17beta)-9-Fluoro-17-methylandrostane-3,11,17-triol	C07628;C15186;C14616;C14883	2,2'-Methylene-bis(6-tert-butyl-4 methylphenol)	2,2'-Methylene-bis(6-tert-butyl-4 methylphenol) (MS2 NA)
neg-M195T177	0.25449	5.56e-11	2.1855	0.032985	0.89441	-3.7714	195.066	2.95268	3-(3,4-Dihydroxyphenyl)-2-methylpropionic acid	Phenylpropanoids and polyketides	Phenylpropanoic acids	HMDB0060735	null	3-(3-hydroxy-5-methoxyphenyl)propanoic acid;2-(3-hydroxy-4-methoxyphenyl)propanoic acid;2-(4-hydroxy-3-methoxyphenyl)propanoic acid;3-(3-hydroxy-4-methoxyphenyl)propanoic acid;3-(2-hydroxy-4-methoxyphenyl)propanoic acid;2-(3,5-dimethoxyphenyl)acetic acid;3-hydroxy-3-(3-methoxyphenyl)propanoic acid;2-hydroxy-3-(3-methoxyphenyl)propanoic acid;2-(2-hydroxy-4-methoxyphenyl)propanoic acid;3-(2-hydroxy…	HMDB0125530;HMDB0129339;HMDB0130895;HMDB0131138;HMDB0131175;HMDB0131427;HMDB0133490;HMDB0133530;HMDB0133782;HMDB0134100;HMDB0135753;HMDB0140293;HMDB0140897;HMDB0000434;HMDB0029645;HMDB0029648;HMDB0030571;HMDB0032365;HMDB0035721;HMDB0037177;HMDB0039427;HMDB0040256;HMDB0040637;HMDB0060398;HMDB0060733;HMDB0060735;HMDB0062121;HMDB0039825	2,3-Dihydroxy-p-cumate;Phlorisobutyrophenone;Acetosyringone;2',6'-Dimethoxy-4'-hydroxyacetophenone;Xanthoxylin;5-Hydroxyconiferyl_alcohol;Cantharidin;Paeonilactone_B;Tutin	C06580;C07351;C10664;C10684;C10726;C12205;C16778;C17455;C09570	3-(3,4-Dihydroxyphenyl)-2-methylpropionic acid	3-(3,4-Dihydroxyphenyl)-2-methylpropionic acid (MS2 HMDB0060735)
pos-M546T344	0.25022	1.85e-10	2.884	0.0055338	0.89441	-2.9737	546.353	5.73462	LysoPC 20:3	Lipids and lipid-like molecules	Glycerophospholipids	NA	C04230	LysoPC(20:3(5Z,8Z,11Z));LysoPC(20:3(8Z,11Z,14Z));LysoPC(18:0);LysoPC(0:0/18:0);2-acetyl-1-alkyl-sn-glycero-3-phosphocholine	HMDB0010393;HMDB0010394;HMDB0010384;HMDB0011128;HMDB0062195	NA	NA	LysoPC 20:3	LysoPC 20:3 (MS2 NA)
neg-M271T357	0.2388	1.85e-11	2.7761	0.007434	0.89441	-3.1066	271.229	5.9485	DL-.beta.-Hydroxypalmitic acid	Unknown	NA	NA	NA	(R)-3-Hydroxy-hexadecanoic acid;(R)-2-Hydroxyhexadecanoic acid;3-hydroxyhexadecanoic acid;5-Hydroxyhexadecanoic acid;7-Hydroxyhexadecanoic acid;8-Hydroxyhexadecanoic acid;9-Hydroxyhexadecanoic acid;10-Hydroxyhexadecanoic acid;11-Hydroxyhexadecanoic acid;12-Hydroxyhexadecanoic acid;13-Hydroxyhexadecanoic acid;6-Hydroxyhexadecanoic acid	HMDB0010734;HMDB0031057;HMDB0061658;HMDB0112184;HMDB0112185;HMDB0112186;HMDB0112187;HMDB0112188;HMDB0112189;HMDB0112190;HMDB0112191;HMDB0112192	16-Hydroxypalmitate	C18218	DL-.beta.-Hydroxypalmitic acid	DL-.beta.-Hydroxypalmitic acid (MS2 NA)
pos-M177T46_2	0.22446	-5.56e-10	2.4519	0.017303	0.89441	-3.4854	177.061	0.761433	Allantoic acid	Organic acids and derivatives	Carboxylic acids and derivatives	HMDB0001209	C00499	Allantoic acid	HMDB0001209	Allantoate	C00499	Allantoic acid	Allantoic acid (MS2 HMDB0001209)
pos-M312T190	-0.22171	-6.1e-19	-2.257	0.027865	0.89441	-3.697	312.217	3.17467	Acylcarnitine 10:2	Lipids and lipid-like molecules	Fatty Acyls	NA	C02301	2-trans,4-cis-Decadienoylcarnitine;Gingerol;Nordihydrocapsiate;Tanacetol A;Phytuberin;Myrsinone	HMDB0013325;HMDB0005783;HMDB0034779;HMDB0035722;HMDB0035754;HMDB0040646	Phytuberin;Embelin;[6]-Gingerol	C09709;C10342;C10462	Acylcarnitine 10:2	Acylcarnitine 10:2 (MS2 NA)
pos-M356T215	-0.2358	-1.85e-11	-2.22	0.030415	0.89441	-3.7357	356.28	3.58393	Acylcarnitine 13:1	Lipids and lipid-like molecules	Fatty Acyls	NA	C02301	14,15-DiHETrE;8,9-DiHETrE;11,12-DiHETrE;5,6-DHET;12-Keto-tetrahydro-leukotriene B4;10,11-dihydro-leukotriene B4;6,7-dihydro-12-epi-LTB4;Sterebin E;15-Hydroperoxyeicosa-8Z,11Z,13E-trienoate	HMDB0002265;HMDB0002311;HMDB0002314;HMDB0002343;HMDB0002995;HMDB0012504;HMDB0012838;HMDB0035379;HMDB0060106	Aphidicolin;Zoapatanol;5,6-DHET;8,9-DHET;11,12-DHET;14,15-DHET	C06088;C09205;C14772;C14773;C14774;C14775	Acylcarnitine 13:1	Acylcarnitine 13:1 (MS2 NA)
pos-M358T220	-0.27436	-1.85e-11	-2.153	0.03557	0.89441	-3.8045	358.295	3.6704	Acylcarnitine 13:0	Lipids and lipid-like molecules	Fatty Acyls	NA	C02301	NA	NA	NA	NA	Acylcarnitine 13:0	Acylcarnitine 13:0 (MS2 NA)
neg-M301T371	-0.29768	-1.85e-10	-2.5607	0.013124	0.89441	-3.3619	301.218	6.179	Eicosapentaenoic acid	Lipids and lipid-like molecules	Fatty Acyls	HMDB0001999	C06428	Eicosapentaenoic acid;Retinyl ester;Methyltestosterone;8,15-Isopimaradien-18-oic acid;Siderone;Yucalexin B14;Yucalexin A16;8(17),12-Labdadiene-15,16-dial;Isopimaric acid;Cascarillone;8,13-Abietadien-18-oic acid;(ent-15beta,16beta)-15,16-Epoxy-3-kauranone;ent-8(17),13(16),14-Labdatrien-18-oic acid;Methenolone	HMDB0001999;HMDB0003598;HMDB0015655;HMDB0035692;HMDB0036703;HMDB0036709;HMDB0036775;HMDB0036805;HMDB0036811;HMDB0036826;HMDB0038172;HMDB0038687;HMDB0039486;HMDB0041928	Abietate;(5Z,8Z,11Z,14Z,17Z)-Icosapentaenoic_acid;Methyltestosterone;Isopimaric_acid;Oryzalexin_A;(+)-Pimaric_acid;Kaur-16-en-18-oic_acid;Levopimaric_acid;Neoabietic_acid;Palustric_acid;(5Z,7E,9E,14Z,17Z)-Eicosapentaenoic_acid;Mibolerone;Stenbolone;17beta-Hydroxy-7alpha-methylandrost-4-en-3-one;17beta-Hydroxy-6beta-methylandrost-4-en-3-one;17-Hydroxy-19-nor-17alpha-pregn-5(10)-en-3-one;1,2,3,4,4a…	C06087;C06428;C07198;C09118;C09148;C09159;C11874;C11888;C11889;C12077;C12083;C14255;C14490;C14588;C14890;C15003;C15008;C15017;C15036;C15070;C15184;C15188;C15259;C15318;C15412;C15460;C20149;C20208	Eicosapentaenoic acid	Eicosapentaenoic acid (MS2 HMDB0001999)
neg-M294T169	-0.30193	5.56e-10	-2.404	0.019493	0.89441	-3.5385	294.113	2.80915	Tyr-Asn	Organic acids and derivatives	Carboxylic acids and derivatives	HMDB0029100	NA	Corchoroside B	HMDB0030343	Sativanine_B	C10013	Tyr-Asn	Tyr-Asn (MS2 HMDB0029100)
pos-M230T57	-0.32111	-1.85e-10	-2.3594	0.021757	0.89441	-3.5874	230.096	0.945833	Ergothioneine	Organic acids and derivatives	Carboxylic acids and derivatives	HMDB0003045	C05570	Endalin;Ergothioneine;Phendimetrazine;N,N-Diethylbenzeneacetamide;N-Acetyl-2,6-diethylaniline	HMDB0041887;HMDB0003045;HMDB0015519;HMDB0032635;HMDB0032854	Benz[a]acridine;Benz[c]acridine;Phendimetrazine;N,N-Diethyl-m-toluamide;N,N-Diethylphenylacetamide	C19337;C19338;C07904;C10935;C10938	Ergothioneine	Ergothioneine (MS2 HMDB0003045)
pos-M181T214	-0.32465	3.7e-11	-2.1021	0.039982	0.89441	-3.8557	181.086	3.57432	Acetoveratrone	Unknown	NA	NA	NA	10-hydroxy-(2E,8E)-decadien-4-ynoic Acid;4-ethenyl-2,6-dimethoxyphenol;2-(4-methoxyphenyl)propanoic acid;4-(3,4-dihydroxyphenyl)butan-2-one;3-(2-hydroxy-3-methoxyphenyl)propanal;2-(3-hydroxyprop-1-en-1-yl)-6-methoxyphenol;3-methoxy-5-(prop-2-en-1-yl)benzene-1,2-diol;2-methoxy-4-[(oxiran-2-yl)methyl]phenol;2-methoxy-4-(prop-2-en-1-yl)benzene-1,3-diol;4-methoxy-6-(prop-2-en-1-yl)benzene-1,3-diol;2-…	HMDB0062773;HMDB0127492;HMDB0129958;HMDB0133505;HMDB0134065;HMDB0134076;HMDB0135240;HMDB0135241;HMDB0135242;HMDB0135243;HMDB0135645;HMDB0135646;HMDB0135739;HMDB0135740;HMDB0141019;HMDB0141020;HMDB0141021;HMDB0141022;HMDB0141023;HMDB0141118;HMDB0141138;HMDB0141179;HMDB0011751;HMDB0012915;HMDB0029685;HMDB0031240;HMDB0032128;HMDB0032174;HMDB0032574;HMDB0032640;HMDB0033761;HMDB0037602;HMDB0037733;HMD…	Coniferyl_alcohol;U_0521;Isopropylparaben	C00590;C15475;C20343	Acetoveratrone	Acetoveratrone (MS2 NA)
neg-M239T215	-0.32595	-3.7e-10	-2.4409	0.017785	0.89441	-3.4977	239.094	3.57638	3-Carboxy-4-methyl-5-propyl-2-furanpropionic acid	Lipids and lipid-like molecules	Fatty Acyls	HMDB0061112	null	7-methoxy-2,2-dimethyl-3,4-dihydro-2H-1-benzopyran-4,5,6-triol;2-(hydroxymethyl)-7-methoxy-2-methyl-3,4-dihydro-2H-1-benzopyran-4,5-diol;4-hydroxy-5-(4-hydroxy-3-methoxyphenyl)pentanoic acid;4-hydroxy-5-(3-hydroxy-4-methoxyphenyl)pentanoic acid;3-(6,7-dimethoxy-2H-1,3-benzodioxol-5-yl)propan-1-ol;3-(4-hydroxy-2,3,5-trimethoxyphenyl)propanal;4-(3-hydroxyprop-1-en-1-yl)-2,3,6-trimethoxyphenol;3-(2,…	HMDB0125802;HMDB0125804;HMDB0127748;HMDB0127826;HMDB0128672;HMDB0128705;HMDB0128721;HMDB0142074;HMDB0030254;HMDB0038627;HMDB0041756;HMDB0061112;HMDB0133408;HMDB0133409;HMDB0133410;HMDB0133411;HMDB0133412;HMDB0133413;HMDB0133414;HMDB0060549	2-Hydroxyamino-1-methyl-6-phenylimidazo[4,5-b]pyridine;Anthocyanidin_with_a_3-hydroxy_group	C20286;C21381	3-Carboxy-4-methyl-5-propyl-2-furanpropionic acid	3-Carboxy-4-methyl-5-propyl-2-furanpropionic acid (MS2 HMDB0061112)
neg-M195T215	-0.33644	-3.7e-11	-2.204	0.031581	0.89441	-3.7522	195.104	3.57634	4-Propylphenol	Benzenoids	Benzene and substituted derivatives	HMDB0032625	C14311	4-(3-hydroxybutyl)-2-methoxyphenol;2,6-Dimethoxy-4-propylphenol;Hexyl 2-furoate;Isobutyl 2-furanpropionate	HMDB0135672;HMDB0036226;HMDB0037725;HMDB0037734	NA	NA	4-Propylphenol	4-Propylphenol (MS2 HMDB0032625)
pos-M179T179	-0.33794	1.85e-11	-2.5735	0.012699	0.89441	-3.3471	179.07	2.97985	3-Methoxycinnamic acid	Unknown	NA	NA	NA	2,2-dimethyl-2H-chromene-5,7-diol;2,2-dimethyl-2H-chromene-5,6-diol;5,5-dimethyl-3,6-dioxatricyclo[5.4.0.0Ã‚Â²,Ã¢ÂÂ´]undeca-1(11),7,9-trien-11-ol;2-(hydroxymethyl)-2-methyl-2H-chromen-5-ol;1-(4-methoxy-1-benzofuran-5-yl)ethan-1-ol;4-(4-hydroxy-3-methoxyphenyl)but-3-en-2-one;(3Z)-3-hydroxy-4-(3-methoxyphenyl)but-3-en-2-one;1-(3-methoxyphenyl)butane-2,3-dione;4-(3-hydroxy-5-methoxyphenyl)but-3-en-…	HMDB0126380;HMDB0126381;HMDB0126382;HMDB0126383;HMDB0129370;HMDB0133439;HMDB0133477;HMDB0133482;HMDB0133510;HMDB0133534;HMDB0030580;HMDB0030752;HMDB0031610;HMDB0031623;HMDB0032591;HMDB0035275;HMDB0035873;HMDB0035894;HMDB0037277;HMDB0037877;HMDB0040268;HMDB0040446;HMDB0041007;HMDB0041481;HMDB0131282	Carpacin;Myristicin;Sarisan;Isoshinanolone;cis-1,2-Dihydroxy-1,2-dihydro-7-hydroxymethylnaphthalene;Nakitriol;Dehydrozingerone;Coumaryl_acetate	C10435;C10480;C10493;C12343;C14104;C16896;C17840;C20465	3-Methoxycinnamic acid	3-Methoxycinnamic acid (MS2 NA)
neg-M151T215	-0.38788	3.7e-10	-2.5232	0.014447	0.89441	-3.4048	151.113	3.5765	Anethofuran	Organoheterocyclic compounds	Isobenzofurans	HMDB0040766	null	(-)-trans-Carveol;Alpha-Pinene-oxide;p-Menth-3-en-9-al;Isocitral;3-Methyl-5-propyl-2-cyclohexen-1-one;2,6-Dimethyl-1,7-octadien-3-one;(E)-3,7-Dimethyl-1,5,7-octatrien-3-ol;2-(trans-2-Pentenyl)cyclopentanone;p-Mentha-1(6),8-dien-3-ol;cis-2-Thujen-4-ol;(R)-Campholenic aldehyde;(R)-Carvotanacetone;Piperitone;(+)-Fenchone;(1S,4R)-p-Mentha-2,8-dien-1-ol;(1R,4R)-p-Mentha-2,8-dien-1-ol;Dehydrolinalool;D…	HMDB0003450;HMDB0003667;HMDB0030892;HMDB0030893;HMDB0031854;HMDB0032120;HMDB0032242;HMDB0032536;HMDB0034715;HMDB0034916;HMDB0034973;HMDB0034974;HMDB0034975;HMDB0034985;HMDB0035054;HMDB0035077;HMDB0035120;HMDB0035125;HMDB0035158;HMDB0035203;HMDB0035241;HMDB0035277;HMDB0035280;HMDB0035600;HMDB0035604;HMDB0035622;HMDB0035656;HMDB0035706;HMDB0035737;HMDB0035738;HMDB0035741;HMDB0035743;HMDB0035744;HMD…	(+)-Camphor;(-)-Camphor;(-)-trans-Carveol;(-)-trans-Isopiperitenol;Geranial;(+)-cis-Sabinol;Perillyl_alcohol;alpha-Pinene-oxide;(Z)-2-Methyl-5-isopropylhexa-2,5-dienal;Limonene-1,2-epoxide;cis-Citral;Fenchone;(+)-Piperitone;Pulegone;Thujone;(1S,4R)-(+)-Fenchone;(4R,6R)-cis-Carveol;(1R,4R)-Dihydrocarvone;(1S,4R)-Iso-dihydrocarvone;(4S,6S)-cis-Carveol;(+)-trans-Carveol;(1R,4S)-Iso-dihydrocarvone;(1…	C00808;C00809;C00964;C01123;C01499;C02213;C02452;C02759;C04435;C07271;C09847;C09859;C09885;C09893;C09906;C11387;C11395;C11398;C11401;C11408;C11409;C11412;C11415;C11938;C11941;C11942;C11951;C17623;C18018;C18369;C19081;C20260;C20425;C20943	Anethofuran	Anethofuran (MS2 HMDB0040766)
pos-M239T179	-0.38862	1.85e-11	-2.7051	0.0089923	0.89441	-3.1922	239.092	2.97955	3,4,5-Trimethoxycinnamic acid	Phenylpropanoids and polyketides	Cinnamic acids and derivatives	HMDB0002511	null	3-(3,4,5-trimethoxyphenyl)prop-2-enoic acid;3-(6,7-dimethoxy-2H-1,3-benzodioxol-5-yl)propanal;3-(6,7-dimethoxy-2H-1,3-benzodioxol-5-yl)prop-2-en-1-ol;3-(4-hydroxy-2,3,5-trimethoxyphenyl)prop-2-enal;3,4,5-Trimethoxycinnamic acid;Trans-2, 3, 4-Trimethoxycinnamate;1-(2,4,5-Trimethoxyphenyl)-1,2-propanedione;Ecgoninium Methyl Ester(1+)	HMDB0124869;HMDB0128658;HMDB0128659;HMDB0128697;HMDB0002511;HMDB0011721;HMDB0031771;HMDB0062751	L-Histidinol_phosphate	C01100	3,4,5-Trimethoxycinnamic acid	3,4,5-Trimethoxycinnamic acid (MS2 HMDB0002511)
neg-M211T179	-0.40986	-3.7e-11	-2.9135	0.0051	0.89441	-2.9369	211.099	2.98285	2-Amino-3,4-dimethylimidazo[4,5-f]quinoline	Organoheterocyclic compounds	Quinolines and derivatives	HMDB0029707	C19254	3,4-Methyleneazelaic acid;2-Amino-3,4-dimethylimidazo[4,5-f]quinoline	HMDB0059744;HMDB0029707	7-Deoxyloganetin;Chrysoidine_free_base;MeIQ;Benalfocin	C20790;C14617;C19254;C10970	2-Amino-3,4-dimethylimidazo[4,5-f]quinoline	2-Amino-3,4-dimethylimidazo[4,5-f]quinoline (MS2 HMDB0029707)
pos-M284T141	-0.42194	-3.7e-10	-2.4733	0.016398	0.89441	-3.4614	284.099	2.34539	Guanosine	Nucleosides, nucleotides, and analogues	Purine nucleosides	HMDB0000133	C00387	Guanosine;8-Hydroxy-deoxyguanosine	HMDB0000133;HMDB0003333	Guanosine;Isoguanosine	C00387;C08432	Guanosine	Guanosine (MS2 HMDB0000133)
pos-M263T214	-0.42735	-1.85e-11	-2.7794	0.007366	0.89441	-3.1025	263.089	3.57485	Asp-Glu	Organic acids and derivatives	Carboxylic acids and derivatives	HMDB0028752	NA	Glutamylaspartic acid;L-beta-aspartyl-L-glutamic acid ;gamma-Glutamylaspartic acid;7-methoxy-2,2-dimethyl-3,4-dihydro-2H-1-benzopyran-4,5,6-triol;2-(hydroxymethyl)-7-methoxy-2-methyl-3,4-dihydro-2H-1-benzopyran-4,5-diol;4-hydroxy-5-(4-hydroxy-3-methoxyphenyl)pentanoic acid;4-hydroxy-5-(3-hydroxy-4-methoxyphenyl)pentanoic acid;3-(6,7-dimethoxy-2H-1,3-benzodioxol-5-yl)propan-1-ol;3-(4-hydroxy-2,3,5…	HMDB0028815;HMDB0011164;HMDB0030419;HMDB0125802;HMDB0125804;HMDB0127748;HMDB0127826;HMDB0128672;HMDB0128705;HMDB0128721;HMDB0142074;HMDB0030254;HMDB0038627;HMDB0041756;HMDB0061112	2-Hydroxyamino-1-methyl-6-phenylimidazo[4,5-b]pyridine	C20286	Asp-Glu	Asp-Glu (MS2 HMDB0028752)
pos-M279T179	-0.42759	-3.7e-10	-3.181	0.002377	0.89441	-2.5927	279.084	2.98165	Sulfamethazine	Benzenoids	Benzene and substituted derivatives	HMDB0015522	C19530	8-(1,2-dihydroxypropan-2-yl)-9-hydroxy-2H,8H,9H-furo[2,3-h]chromen-2-one;2-(1,2-dihydroxypropan-2-yl)-9-hydroxy-2H,3H,7H-furo[3,2-g]chromen-7-one;3,9-dihydroxy-2-(2-hydroxypropan-2-yl)-2H,3H,7H-furo[3,2-g]chromen-7-one;3-hydroxy-3-(3,4,5-trimethoxyphenyl)propanoic acid;2-hydroxy-3-(3,4,5-trimethoxyphenyl)propanoic acid;3-hydroxy-3-(2,3,4-trimethoxyphenyl)propanoic acid;2-hydroxy-3-(2,3,4-trimetho…	HMDB0128947;HMDB0132919;HMDB0132920;HMDB0141328;HMDB0141330;HMDB0142079;HMDB0142082;HMDB0000194;HMDB0000745;HMDB0005769	3-Hydroxy-6,7,8-trimethoxy-2-naphthoate;Phenylgalactoside;Aryl_beta-D-glucoside;Phenyl_beta-D-glucopyranoside;N-Acetoxy-IQ;Homocarnosine;beta-Alanyl-N(pi)-methyl-L-histidine;N(alpha)-gamma-L-Glutamylhistamine;Ancitabin_hydrochloride	C21322;C02578;C03097;C11611;C20290;C00884;C01262;C04138;C13112	Sulfamethazine	Sulfamethazine (MS2 HMDB0015522)
pos-M271T235	0.58667	1.85e-10	3.4287	0.0011342	0.89441	-2.2596	271.241	3.91875	NA	Unknown	NA	NA	NA	ar-Artemisene	HMDB0039155	Abieta-8,11,13-triene	C21425	ar-Artemisene	ar-Artemisene (MS1 HMDB0039155)
pos-M149T191	0.42456	1.85e-10	2.3378	0.022939	0.89441	-3.6109	149.044	3.18853	NA	Unknown	NA	NA	NA	Citramalic acid;3-Hydroxyglutaric acid;D-2-Hydroxyglutaric acid;L-2-Hydroxyglutaric acid;Ribonolactone;D-Xylono-1,5-lactone;2-Hydroxyglutarate;2,4-Diamino-6-hydroxypyrimidine;5-Aminoimidazole-4-carboxamide	HMDB0000426;HMDB0000428;HMDB0000606;HMDB0000694;HMDB0001900;HMDB0011676;HMDB0059655;HMDB0002128;HMDB0003192	D-Arabinono-1,4-lactone;2-Dehydro-3-deoxy-L-arabinonate;Citramalate;(R)-2-Hydroxyglutarate;L-Arabinono-1,4-lactone;D-Xylonolactone;(R)-2-Methylmalate;(S)-2-Methylmalate;2-Hydroxyglutarate;D-Xylono-1,4-lactone;L-Xylono-1,4-lactone;(S)-2-Hydroxyglutarate;2-Dehydro-3-deoxy-D-xylonate;L-Arabinono-1,5-lactone;L-threo-3-Methylmalate;D-threo-3-Methylmalate;D-erythro-3-Methylmalate;5-Amino-4-imidazolecar…	C00652;C00684;C00815;C01087;C01114;C02266;C02612;C02614;C02630;C02753;C02994;C03196;C03826;C05405;C06029;C06031;C06032;C04051	Citramalic acid;3-Hydroxyglutaric acid;D-2-Hydroxyglutaric acid;L-2-Hydroxyglutaric acid;Ribonolactone;D-Xylono-1,5-lactone;2-Hydroxyglutarate;2,4-Diamino-6-hydroxypyrimidine;5-Aminoimidazole-4-carboxamide	Citramalic acid;3-Hydroxyglutaric acid;D-2-Hydroxyglutaric acid;L-2-Hydroxyglutaric acid;Ribonolactone;D-Xylono-1,5-lactone;2-Hydroxyglutarate;2,4-Diamino-6-hydroxypyrimidine;5-Aminoimidazole-4-carboxamide (MS1 HMDB0000426;HMDB0000428;HMDB0000606;HMDB0000694;HMDB0001900;HMDB0011676;HMDB0059655;HMDB0002128;HMDB0003192)
neg-M227T62	0.39343	-3.05e-19	2.6609	0.010109	0.89441	-3.2448	226.997	1.03382	NA	Unknown	NA	NA	NA	Thiolutin	HMDB0034228	Thiarubrine_A;Thiarubrine_B;SC-58125	C08461;C08462;C11705	Thiolutin	Thiolutin (MS1 HMDB0034228)
neg-M606T506	0.38094	-5.56e-11	2.6693	0.009886	0.89441	-3.2348	606.413	8.43868	NA	Unknown	NA	NA	NA	PA(14:1(9Z)/14:0)	HMDB0114795	NA	NA	PA(14:1(9Z)/14:0)	PA(14:1(9Z)/14:0) (MS1 HMDB0114795)
pos-M289T141	0.37781	-7.41e-11	2.4072	0.019342	0.89441	-3.5351	289.151	2.35351	NA	Unknown	NA	NA	NA	N-(4-aminobutyl)-3-(4-hydroxy-3-methoxyphenyl)propanimidic acid;Atenolol;Practolol	HMDB0139570;HMDB0001924;HMDB0015411	Practolol	C11696	N-(4-aminobutyl)-3-(4-hydroxy-3-methoxyphenyl)propanimidic acid;Atenolol;Practolol	N-(4-aminobutyl)-3-(4-hydroxy-3-methoxyphenyl)propanimidic acid;Atenolol;Practolol (MS1 HMDB0139570;HMDB0001924;HMDB0015411)
neg-M605T506	0.37209	-3.7e-10	2.5896	0.01218	0.89441	-3.3284	605.41	8.44075	NA	Unknown	NA	NA	NA	NA	NA	NA	NA	NA	NA
neg-M533T231	0.3592	3.7e-11	2.7021	0.0090651	0.89441	-3.1959	533.288	3.85252	NA	Unknown	NA	NA	NA	LysoPC(15:0);LysoPE(0:0/18:0);LysoPE(18:0/0:0)	HMDB0010381;HMDB0011129;HMDB0011130	NA	NA	LysoPC(15:0);LysoPE(0:0/18:0);LysoPE(18:0/0:0)	LysoPC(15:0);LysoPE(0:0/18:0);LysoPE(18:0/0:0) (MS1 HMDB0010381;HMDB0011129;HMDB0011130)
pos-M232T139	0.35324	-1.85e-11	2.2545	0.028028	0.89441	-3.6996	232.129	2.31565	NA	Unknown	NA	NA	NA	Asparaginyl-Valine;Valyl-Asparagine;Dexfenfluramine	HMDB0028744;HMDB0029122;HMDB0015322	Fenfluramine	C06996	Asparaginyl-Valine;Valyl-Asparagine;Dexfenfluramine	Asparaginyl-Valine;Valyl-Asparagine;Dexfenfluramine (MS1 HMDB0028744;HMDB0029122;HMDB0015322)
neg-M531T425	0.35162	1.85e-11	2.9223	0.0049767	0.89441	-2.9259	531.181	7.08673	NA	Unknown	NA	NA	NA	2-amino-4-({1-[(carboxymethyl)-C-hydroxycarbonimidoyl]-2-{[1-hydroxy-1-(4-hydroxy-3-methoxyphenyl)-3-oxobutan-2-yl]sulfanyl}ethyl}-C-hydroxycarbonimidoyl)butanoic acid;2-amino-4-({1-[(carboxymethyl)-C-hydroxycarbonimidoyl]-2-{[2-hydroxy-1-(4-hydroxy-3-methoxyphenyl)-3-oxobutyl]sulfanyl}ethyl}-C-hydroxycarbonimidoyl)butanoic acid;Neoacrimarine G	HMDB0135691;HMDB0135692;HMDB0031135	NA	NA	2-amino-4-({1-[(carboxymethyl)-C-hydroxycarbonimidoyl]-2-{[1-hydroxy-1-(4-hydroxy-3-methoxyphenyl)-3-oxobutan-2-yl]sulfanyl}ethyl}-C-hydroxycarbonimidoyl)butanoic acid;2-amino-4-({1-[(carboxymethyl)-C-hydroxycarbonimidoyl]-2-{[2-hydroxy-1-(4-hydroxy-3-methoxyphenyl)-3-oxobutyl]sulfanyl}ethyl}-C-hydroxycarbonimidoyl)butanoic acid;Neoacrimarine G	2-amino-4-({1-[(carboxymethyl)-C-hydroxycarbonimidoyl]-2-{[1-hydroxy-1-(4-hydroxy-3-methoxyphenyl)-3-oxobutan-2-yl]sulfanyl}ethyl}-C-hydroxycarbonimidoyl)butanoic acid;2-amino-4-({1-[(carboxymethyl)-C-hydroxycarbonimidoyl]-2-{[2-hydroxy-1-(4-hydroxy-3-methoxyphenyl)-3-oxobutyl]sulfanyl}ethyl}-C-hydroxycarbonimidoyl)butanoic acid;Neoacrimarine G (MS1 HMDB0135691;HMDB0135692;HMDB0031135)
pos-M517T204	0.34007	1.85e-11	2.612	0.011489	0.89441	-3.3023	517.3	3.40181	NA	Unknown	NA	NA	NA	LysoPE(0:0/20:5(5Z,8Z,11Z,14Z,17Z));LysoPE(20:5(5Z,8Z,11Z,14Z,17Z)/0:0)	HMDB0011489;HMDB0011519	L-Olivosyl-oleandolide	C11991	LysoPE(0:0/20:5(5Z,8Z,11Z,14Z,17Z));LysoPE(20:5(5Z,8Z,11Z,14Z,17Z)/0:0)	LysoPE(0:0/20:5(5Z,8Z,11Z,14Z,17Z));LysoPE(20:5(5Z,8Z,11Z,14Z,17Z)/0:0) (MS1 HMDB0011489;HMDB0011519)
neg-M446T209	0.335	5.24e-18	2.4162	0.018916	0.89441	-3.5252	446.292	3.47735	NA	Unknown	NA	NA	NA	2-(2-Methylbutanoyl)-9-(3-methyl-2E-pentenoyl)-2b,9a-dihydroxy-4Z,10(14)-oplopadien-3-one;Piritramide	HMDB0040994;HMDB0041990	NA	NA	2-(2-Methylbutanoyl)-9-(3-methyl-2E-pentenoyl)-2b,9a-dihydroxy-4Z,10(14)-oplopadien-3-one;Piritramide	2-(2-Methylbutanoyl)-9-(3-methyl-2E-pentenoyl)-2b,9a-dihydroxy-4Z,10(14)-oplopadien-3-one;Piritramide (MS1 HMDB0040994;HMDB0041990)
neg-M136T86	0.32747	1.85e-11	2.1943	0.032312	0.89441	-3.7623	136.034	1.43057	NA	Unknown	NA	NA	NA	NA	NA	NA	NA	NA	NA
neg-M368T357	0.32008	-1.16e-18	2.706	0.0089704	0.89441	-3.1911	368.17	5.95756	NA	Unknown	NA	NA	NA	Trimetrexate;Coriandrone D;Lucyoside R;Sericoside;Quercilicoside A;Cyclopassifloside VI	HMDB0015288;HMDB0029972;HMDB0032836;HMDB0034504;HMDB0035691;HMDB0035949	Trimetrexate	C11154	Trimetrexate;Coriandrone D;Lucyoside R;Sericoside;Quercilicoside A;Cyclopassifloside VI	Trimetrexate;Coriandrone D;Lucyoside R;Sericoside;Quercilicoside A;Cyclopassifloside VI (MS1 HMDB0015288;HMDB0029972;HMDB0032836;HMDB0034504;HMDB0035691;HMDB0035949)
neg-M135T103	0.30484	-3.9e-18	2.1068	0.03955	0.89441	-3.851	135.031	1.7217	NA	Unknown	NA	NA	NA	1-Pentanesulfenothioic acid;Ethyl propyl disulfide;Ethyl isopropyl disulfide;Hypoxanthine;Allopurinol	HMDB0031160;HMDB0033053;HMDB0033054;HMDB0000157;HMDB0014581	Hypoxanthine	C00262	1-Pentanesulfenothioic acid;Ethyl propyl disulfide;Ethyl isopropyl disulfide;Hypoxanthine;Allopurinol	1-Pentanesulfenothioic acid;Ethyl propyl disulfide;Ethyl isopropyl disulfide;Hypoxanthine;Allopurinol (MS1 HMDB0031160;HMDB0033053;HMDB0033054;HMDB0000157;HMDB0014581)
pos-M97T196	0.2998	-1.85e-10	2.5919	0.012108	0.89441	-3.3258	97.1003	3.26708	NA	Unknown	NA	NA	NA	NA	NA	NA	NA	NA	NA
pos-M370T359	0.29934	-5.24e-18	2.441	0.017781	0.89441	-3.4976	370.183	5.98109	NA	Unknown	NA	NA	NA	Amisulpride;Coriandrone D	HMDB0015633;HMDB0029972	Mercaptoacetyl-Phe-Leu	C03292	Amisulpride;Coriandrone D	Amisulpride;Coriandrone D (MS1 HMDB0015633;HMDB0029972)
pos-M159T57	0.29196	3.7e-11	2.0957	0.040566	0.89441	-3.8621	159.027	0.956833	NA	Unknown	NA	NA	NA	benzene-1,2,3,4,5-pentol;Zymonic acid;2-Methylene-4-oxopentanedioic acid;2-Maleylacetate;Erythronic acid;Threonic acid;L-threonic Acid;1-Pentanesulfenothioic acid;Ethyl propyl disulfide;Ethyl isopropyl disulfide;Hypoxanthine;Allopurinol	HMDB0137818;HMDB0031210;HMDB0037759;HMDB0060348;HMDB0000613;HMDB0000943;HMDB0062620;HMDB0031160;HMDB0033053;HMDB0033054;HMDB0000157;HMDB0014581	2-Maleylacetate;2-Hydroxymuconate;gamma-Oxalocrotonate;3-Hydroxy-cis,cis-muconate;4-Methylene-2-oxoglutarate;5-(Dihydroxymethyl)furan-2-carboxylate;Threonate;Hypoxanthine	C02222;C02501;C03453;C03676;C06035;C20901;C01620;C00262	benzene-1,2,3,4,5-pentol;Zymonic acid;2-Methylene-4-oxopentanedioic acid;2-Maleylacetate;Erythronic acid;Threonic acid;L-threonic Acid;1-Pentanesulfenothioic acid;Ethyl propyl disulfide;Ethyl isopropyl disulfide;Hypoxanthine;Allopurinol	benzene-1,2,3,4,5-pentol;Zymonic acid;2-Methylene-4-oxopentanedioic acid;2-Maleylacetate;Erythronic acid;Threonic acid;L-threonic Acid;1-Pentanesulfenothioic acid;Ethyl propyl disulfide;Ethyl isopropyl disulfide;Hypoxanthine;Allopurinol (MS1 HMDB0137818;HMDB0031210;HMDB0037759;HMDB0060348;HMDB0000613;HMDB0000943;HMDB0062620;HMDB0031160;HMDB0033053;HMDB0033054;HMDB0000157;HMDB0014581)
neg-M236T571	0.28573	3.12e-18	3.0501	0.0034699	0.89441	-2.7632	235.928	9.52463	NA	Unknown	NA	NA	NA	NA	NA	NA	NA	NA	NA
neg-M115T61	0.27593	-6.42e-19	2.1502	0.035802	0.89441	-3.8074	115.004	1.02172	NA	Unknown	NA	NA	NA	Fumaric acid;Maleic acid;cis-Aconitic acid;trans-Aconitic acid;Dehydroascorbic acid;2,5-Dimethyl-3-(methyldithio)furan	HMDB0000134;HMDB0000176;HMDB0000072;HMDB0000958;HMDB0001264;HMDB0040200	Fumarate;Maleic_acid;Formylpyruvate;Phenylmethanesulfonyl_fluoride;cis-Aconitate;trans-Aconitate;Dehydroascorbate	C00122;C01384;C02150;C06747;C00417;C02341;C05422	Fumaric acid;Maleic acid;cis-Aconitic acid;trans-Aconitic acid;Dehydroascorbic acid;2,5-Dimethyl-3-(methyldithio)furan	Fumaric acid;Maleic acid;cis-Aconitic acid;trans-Aconitic acid;Dehydroascorbic acid;2,5-Dimethyl-3-(methyldithio)furan (MS1 HMDB0000134;HMDB0000176;HMDB0000072;HMDB0000958;HMDB0001264;HMDB0040200)
neg-M275T172	0.27174	-3.7e-11	2.0778	0.042254	0.89441	-3.8799	275.106	2.86748	NA	Unknown	NA	NA	NA	N-lactoyl-Tryptophan;5-hydroxy-2-(3-hydroxy-4,5-dimethoxyphenyl)-7-methoxy-6-(3-methylbut-2-en-1-yl)-3,4-dihydro-2H-1-benzopyran-4-one;5-hydroxy-2-(4-hydroxy-3,5-dimethoxyphenyl)-7-methoxy-6-(3-methylbut-2-en-1-yl)-3,4-dihydro-2H-1-benzopyran-4-one;Garcinone C;1-(2H-1,3-Benzodioxol-5-yl)-2-[2,6-dimethoxy-4-(prop-2-en-1-yl)phenoxy]propyl acetate;Heteroflavanone C	HMDB0062178;HMDB0132659;HMDB0132660;HMDB0029511;HMDB0030827;HMDB0041256	Kokusaginine;Maculosidine;Skimmianine;Neoisostegane	C10701;C10716;C10740;C10707	N-lactoyl-Tryptophan;5-hydroxy-2-(3-hydroxy-4,5-dimethoxyphenyl)-7-methoxy-6-(3-methylbut-2-en-1-yl)-3,4-dihydro-2H-1-benzopyran-4-one;5-hydroxy-2-(4-hydroxy-3,5-dimethoxyphenyl)-7-methoxy-6-(3-methylbut-2-en-1-yl)-3,4-dihydro-2H-1-benzopyran-4-one;Garcinone C;1-(2H-1,3-Benzodioxol-5-yl)-2-[2,6-dimethoxy-4-(prop-2-en-1-yl)phenoxy]propyl acetate;Heteroflavanone C	N-lactoyl-Tryptophan;5-hydroxy-2-(3-hydroxy-4,5-dimethoxyphenyl)-7-methoxy-6-(3-methylbut-2-en-1-yl)-3,4-dihydro-2H-1-benzopyran-4-one;5-hydroxy-2-(4-hydroxy-3,5-dimethoxyphenyl)-7-methoxy-6-(3-methylbut-2-en-1-yl)-3,4-dihydro-2H-1-benzopyran-4-one;Garcinone C;1-(2H-1,3-Benzodioxol-5-yl)-2-[2,6-dimethoxy-4-(prop-2-en-1-yl)phenoxy]propyl acetate;Heteroflavanone C (MS1 HMDB0062178;HMDB0132659;HMDB0…
pos-M417T251	0.26957	7.41e-11	2.3663	0.021394	0.89441	-3.5799	417.217	4.17673	NA	Unknown	NA	NA	NA	Thiethylperazine	HMDB0014516	Chromafenozide;Thiethylperazine	C18515;C07132	Thiethylperazine	Thiethylperazine (MS1 HMDB0014516)
[truncated: 110 more rows]
