# Supplementary material for: Integrative microbiome and metabolome profiles reveal the impacts of periodontitis via oral-gut axis in first-trimester pregnant women
Source: J Transl Med. 2024 Sep 3;22:819. doi: 10.1186/s12967-024-05579-9 (PMC11370083; doi:10.1186/s12967-024-05579-9)
Supplement: Supplementary file 14 — Supplementary Material 14 [file 12967_2024_5579_MOESM14_ESM.xlsx]

## Sheet: feces
ID	p	coef	p_BMI	coef_BMI	MZ	RT	MS2Metabolite	MS2superclass	MS2class	MS2hmdb	MS2kegg	MS1hmdbName	MS1hmdbID	MS1keggName	MS1keggID	ident	identification
pos-M146T46	0.00275817	2.46573	0.00375773	2.47322	146.164	0.771267	Spermidine	Organic nitrogen compounds	Organonitrogen compounds	HMDB0001257	C00315	Spermidine	HMDB0001257	Spermidine	C00315	Spermidine	Spermidine (MS2 HMDB0001257)
pos-M190T161	0.0019965	2.46355	0.00101693	3.01318	190.049	2.67913	Kynurenic acid	Organoheterocyclic compounds	Quinolines and derivatives	HMDB0000715	C01717	Kynurenic acid;1-Nitronaphthalene-5,6-oxide;1-Nitronaphthalene-7,8-oxide	HMDB0000715;HMDB0060331;HMDB0060332	4-Hydroxy-2-quinolinecarboxylic_acid;N-Acetylisatin;1-Nitronaphthalene-5,6-oxide;1-Nitronaphthalene-7,8-oxide;2-Oxo-1,2-dihydroquinoline-4-carboxylate;3-Hydroxyquinaldic_acid;N3-Metyladenine	C01717;C02172;C14800;C14802;C16715;C18621;C05026	Kynurenic acid	Kynurenic acid (MS2 HMDB0000715)
neg-M327T194_1	0.00610681	2.05298	0.00844284	1.99752	327.18	3.23853	7-hydroxygranisetron	Organoheterocyclic compounds	Benzopyrazoles	HMDB0061062	null	7-hydroxygranisetron;Cryptochrome;Cryptoxanthin diepoxide;Cryptoxanthin 5,6:5',8'-diepoxide;(3S,3'R,4xi)-beta,beta-Carotene-3,3',4-triol;Cucurbitaxanthin A;Antheraxanthin A;Capsanthin;Flavoxanthin;Triphasiaxanthin;Prenigroxanthin;Mutatoxanthin;Lutein 5,6-epoxide	HMDB0061062;HMDB0029857;HMDB0029896;HMDB0030537;HMDB0030586;HMDB0035319;HMDB0035831;HMDB0036590;HMDB0036868;HMDB0036914;HMDB0037121;HMDB0037564;HMDB0041590	Antheraxanthin;Capsanthin;Flavoxanthin;Lutein_5,6-epoxide;Myxol;Caloxanthin	C08579;C08584;C08594;C08602;C15919;C16282	7-hydroxygranisetron	7-hydroxygranisetron (MS2 HMDB0061062)
neg-M89T138	0.00634382	2.05252	0.00683347	2.10446	89.0247	2.30117	D-Lactic acid	Organic acids and derivatives	Hydroxy acids and derivatives	HMDB0001311	C00256	L-Lactic acid;Hydroxypropionic acid;Glyceraldehyde;D-Lactic acid;Dihydroxyacetone;Dimethyl carbonate;Monoethyl carbonate;Methoxyacetic acid;2-hydroxypropanoic acid	HMDB0000190;HMDB0000700;HMDB0001051;HMDB0001311;HMDB0001882;HMDB0029580;HMDB0031232;HMDB0041929;HMDB0144295	Glycerone;(S)-Lactate;(R)-Lactate;D-Glyceraldehyde;3-Hydroxypropanoate;Lactate;Glyceraldehyde;L-Glyceraldehyde	C00184;C00186;C00256;C00577;C01013;C01432;C02154;C02426	D-Lactic acid	D-Lactic acid (MS2 HMDB0001311)
neg-M188T159	0.00216304	1.98469	0.00122224	2.18379	188.035	2.65648	Kynurenic acid	Organoheterocyclic compounds	Quinolines and derivatives	HMDB0000715	C01717	Kynurenic acid;1-Nitronaphthalene-5,6-oxide;1-Nitronaphthalene-7,8-oxide	HMDB0000715;HMDB0060331;HMDB0060332	4-Hydroxy-2-quinolinecarboxylic_acid;N-Acetylisatin;1-Nitronaphthalene-5,6-oxide;1-Nitronaphthalene-7,8-oxide;2-Oxo-1,2-dihydroquinoline-4-carboxylate;3-Hydroxyquinaldic_acid	C01717;C02172;C14800;C14802;C16715;C18621	Kynurenic acid	Kynurenic acid (MS2 HMDB0000715)
pos-M189T61	0.0150526	1.95662	0.0265694	1.88109	189.123	1.01312	N.alpha.-Acetyl-L-lysine	Organic acids and derivatives	Carboxylic acids and derivatives	HMDB0000446	C12989	Alanyl-Valine;N6-Acetyl-L-lysine;N-Alpha-acetyllysine;Glycylleucine;Glycyl-Isoleucine;Isoleucyl-Glycine;Leucyl-Glycine;Valyl-Alanine	HMDB0028700;HMDB0000206;HMDB0000446;HMDB0000759;HMDB0028844;HMDB0028907;HMDB0028929;HMDB0029120	Glycyl-leucine;N6-Acetyl-L-lysine;6-Acetamido-3-aminohexanoate;N2-Acetyl-L-lysine;Crotanecine;N-Butyryl-L-homoserine_lactone	C02155;C02727;C03846;C12989;C10284;C11837	N.alpha.-Acetyl-L-lysine	N.alpha.-Acetyl-L-lysine (MS2 HMDB0000446)
neg-M151T101_2	0.00834265	1.90979	0.010685	1.88529	151.027	1.68502	Xanthine	Organoheterocyclic compounds	Imidazopyrimidines	HMDB0000292	C00385	Xanthine;Oxypurinol;6,8-Dihydroxypurine	HMDB0000292;HMDB0000786;HMDB0001182	Xanthine;Alloxanthine	C00385;C07599	Xanthine	Xanthine (MS2 HMDB0000292)
neg-M439T191	0.0171587	1.84795	0.0222438	1.83219	439.269	3.17942	Butaprost (free acid)	Unknown	NA	NA	NA	PA(20:3(5Z,8Z,11Z)/24:1(15Z));PA(20:4(5Z,8Z,11Z,14Z)/24:0);PA(20:4(8Z,11Z,14Z,17Z)/24:0);PA(22:0/22:4(7Z,10Z,13Z,16Z));PA(22:2(13Z,16Z)/22:2(13Z,16Z));PA(22:4(7Z,10Z,13Z,16Z)/22:0);PA(24:0/20:4(5Z,8Z,11Z,14Z));PA(24:0/20:4(8Z,11Z,14Z,17Z));PA(24:1(15Z)/20:3(5Z,8Z,11Z));PA(20:3(8Z,11Z,14Z)/24:1(15Z));PA(24:1(15Z)/20:3(8Z,11Z,14Z))	HMDB0115143;HMDB0115169;HMDB0115196;HMDB0115263;HMDB0115316;HMDB0115340;HMDB0115443;HMDB0115444;HMDB0115469;HMDB0115586;HMDB0115605	NA	NA	Butaprost (free acid)	Butaprost (free acid) (MS2 NA)
pos-M349T162	0.022933	1.82055	0.0208974	1.98941	349.139	2.70578	1H-Indole-1-acetic acid, 5-fluoro-2-methyl-3-(2-quinolinylmethyl)-	Organoheterocyclic compounds	Indoles and derivatives	NA	NA	Withanolide;Withanolide A;Methyl lucidenate F	HMDB0003218;HMDB0034415;HMDB0036437	Withaferin_A;Withanolide_D;Stigmatellin_X	C08841;C08842;C12149	1H-Indole-1-acetic acid, 5-fluoro-2-methyl-3-(2-quinolinylmethyl)-	1H-Indole-1-acetic acid, 5-fluoro-2-methyl-3-(2-quinolinylmethyl)- (MS2 NA)
neg-M274T147	0.0043561	1.78159	0.00475098	1.81092	274.093	2.44547	Ethenodeoxyadenosine	Organoheterocyclic compounds	Imidazopyrimidines	HMDB0001786	null	Sarmentosin;Ethenodeoxyadenosine	HMDB0030697;HMDB0001786	Cardiospermin;Sarmentosin;1,6-Anhydro-N-acetyl-beta-muramate	C08328;C08340;C19769	Ethenodeoxyadenosine	Ethenodeoxyadenosine (MS2 HMDB0001786)
neg-M389T182	0.0134068	1.72681	0.013867	1.78781	389.123	3.03215	Polydatin	Phenylpropanoids and polyketides	Stilbenes	HMDB0030564	C10275	trans-Piceid;3,4,5-trihydroxy-6-(2-hydroxy-1,2-diphenylethoxy)oxane-2-carboxylic acid;(Z)-Resveratrol 4'-glucoside;cis-Piceid;(E)-2-Glucosyl-3,4',5-trihydroxystilbene;DIMBOA-Glc;Deferasirox;Fosamprenavir	HMDB0030564;HMDB0135201;HMDB0030565;HMDB0031422;HMDB0036294;HMDB0029710;HMDB0015547;HMDB0015416	Piceid;Populin;DIMBOA-glucoside;(2R)-2-beta-D-Glucopyranosyloxy-4-hydroxy-7-methoxy-(2H)-1,4-benzoxazin-3(4H)-one;Violaceinic_acid	C10275;C10823;C04831;C15768;C21135	Polydatin	Polydatin (MS2 HMDB0030564)
pos-M180T188	0.00490824	1.72246	0.00375458	1.84645	180.101	3.13184	N-Phenylglycine ethyl ester	Unknown	NA	NA	NA	2(N)-Methyl-norsalsolinol;(R)-Salsolinol;alpha-Methylphenylalanine;N-methylphenylalanine;Maltoxazine;3,5-Dimethylphenyl methylcarbamate;Ethyl N-methylanthranilate;1,2,3,4,5,6-Hexahydro-5-(1-hydroxyethylidene)-7H-cyclopenta[b]pyridin-7-one;2,3-Dihydro-5-(3-hydroxypropanoyl)-1H-pyrrolizine;3,4-Methylenedioxyamphetamine;Salsolinol;4-(3-hydroxyphenyl)but-3-en-2-one;(2E)-2-methyl-3-phenylprop-2-enoic …	HMDB0001189;HMDB0005199;HMDB0029223;HMDB0029224;HMDB0030372;HMDB0031811;HMDB0033763;HMDB0039655;HMDB0040021;HMDB0041931;HMDB0042012;HMDB0133504;HMDB0133594;HMDB0133595;HMDB0133596;HMDB0133597;HMDB0133598;HMDB0133599;HMDB0133747;HMDB0133748;HMDB0133749;HMDB0133750;HMDB0133751;HMDB0133752;HMDB0133755;HMDB0135643;HMDB0141046;HMDB0141158;HMDB0029714;HMDB0032611;HMDB0033591;HMDB0033830;HMDB0033833;HMD…	Phenacetin;(-)-Salsolinol;Fusaric_acid;Xylylcarb;L-Homophenylalanine;XMC;Propham;(2S,3S)-3-Methylphenylalanine;cis-1,2-Dihydronaphthalene-1,2-diol;(1S,2S)-1,2-Dihydronaphthalene-1,2-diol;1,2-Dihydronaphthalene-1,2-diol;Methyl_cinnamate;Isosafrole;p-Methoxycinnamaldehyde;Safrole;4-Hydroxycinnamoylmethane;trans-2-Phenylcyclopropanecarboxylic_acid;Eugenol_quinone_methide	C07591;C09642;C10146;C14579;C17235;C18771;C18887;C20895;C04314;C04514;C06205;C06358;C10472;C10475;C10490;C12088;C15419;C20269	N-Phenylglycine ethyl ester	N-Phenylglycine ethyl ester (MS2 NA)
pos-M110T101	0.00893795	1.68707	0.0111579	1.67195	110.034	1.68977	Hypotaurine	Organic acids and derivatives	Sulfinic acids and derivatives	HMDB0000965	C00519	NA	NA	NA	NA	Hypotaurine	Hypotaurine (MS2 HMDB0000965)
neg-M198T123	0.026479	1.64031	0.0287979	1.67994	198.075	2.0542	Dopamine	Benzenoids	Phenols	HMDB0000073	C03758	(3b,6b,8a,12a)-8,12-Epoxy-7(11)-eremophilene-6,8,12-trimethoxy-3-ol	HMDB0031963	2,3-Dinor-8-iso_prostaglandin_F2alpha	C14794	Dopamine	Dopamine (MS2 HMDB0000073)
pos-M153T101_2	0.0100419	1.60854	0.0128148	1.59581	153.041	1.6896	Xanthine	Organoheterocyclic compounds	Imidazopyrimidines	HMDB0000292	C00385	Xanthine;Oxypurinol;6,8-Dihydroxypurine	HMDB0000292;HMDB0000786;HMDB0001182	Xanthine;Alloxanthine	C00385;C07599	Xanthine	Xanthine (MS2 HMDB0000292)
pos-M137T86	0.0121108	1.56946	0.0193151	1.49574	137.046	1.43785	Hypoxanthine	Organoheterocyclic compounds	Imidazopyrimidines	HMDB0000157	C00262	1-Pentanesulfenothioic acid;Ethyl propyl disulfide;Ethyl isopropyl disulfide;Hypoxanthine;Allopurinol	HMDB0031160;HMDB0033053;HMDB0033054;HMDB0000157;HMDB0014581	Hypoxanthine	C00262	Hypoxanthine	Hypoxanthine (MS2 HMDB0000157)
neg-M151T60	0.0117793	1.55574	0.0139337	1.5791	151.027	1.00028	Xanthine	Organoheterocyclic compounds	Imidazopyrimidines	HMDB0000292	C00385	Xanthine;Oxypurinol;6,8-Dihydroxypurine	HMDB0000292;HMDB0000786;HMDB0001182	Xanthine;Alloxanthine	C00385;C07599	Xanthine	Xanthine (MS2 HMDB0000292)
pos-M276T63	0.0237955	1.51743	0.0240845	1.56779	276.109	1.05417	Gln-Glu	Organic acids and derivatives	Carboxylic acids and derivatives	HMDB0028796	NA	Sarmentosin;Ethenodeoxyadenosine;Penciclovir	HMDB0030697;HMDB0001786;HMDB0014444	Cardiospermin;Sarmentosin;1,6-Anhydro-N-acetyl-beta-muramate;Penciclovir;Anantine	C08328;C08340;C19769;C07417;C10568	Gln-Glu	Gln-Glu (MS2 HMDB0028796)
neg-M128T106	0.0308825	1.48222	0.0330625	1.47888	128.035	1.76382	Pyroglutamic acid	Organic acids and derivatives	Carboxylic acids and derivatives	HMDB0000267	C01879	N-Propionylalanine;Isobutyrylglycine;N-Butyrylglycine;Allysine;4-Acetamidobutanoic acid;(S)-5-Amino-3-oxohexanoate;2-Keto-6-aminocaproate;Methyl aminolevulinate;L-cis-4-(Hydroxymethyl)-2-pyrrolidinecarboxylic acid;L-trans-5-Hydroxy-2-piperidinecarboxylic acid;(S)-2-amino-6-oxohexanoate;4-Acetamidobutanoate;N-(2-Carboxymethyl)-morpholine;Tetrahydrodipicolinate	HMDB0094698;HMDB0000730;HMDB0000808;HMDB0001263;HMDB0003681;HMDB0012131;HMDB0012151;HMDB0015127;HMDB0029425;HMDB0029426;HMDB0059595;HMDB0060265;HMDB0061156;HMDB0012289	4-Acetamidobutanoate;6-Amino-2-oxohexanoate;(S)-5-Amino-3-oxohexanoic_acid;L-2-Aminoadipate_6-semialdehyde;2-Amino-5-oxohexanoate;2,3,4,5-Tetrahydrodipicolinate;5-Amino-5-deoxy-3-dehydroshikimate;2-Formyloxymethylclavam;Cetoniacytone_B	C02946;C03239;C03656;C04076;C05825;C03972;C12108;C17356;C21249	Pyroglutamic acid	Pyroglutamic acid (MS2 HMDB0000267)
neg-M273T139	0.0125214	1.48001	0.0143898	1.49562	273.072	2.31591	Seselin	Phenylpropanoids and polyketides	Coumarins and derivatives	HMDB0034257	C09312	NA	NA	2-Methoxyestrone_3-glucuronide	C11132	Seselin	Seselin (MS2 HMDB0034257)
neg-M122T83	0.0285282	1.45479	0.0459803	1.35759	122.025	1.3815	Picolinic acid	Organoheterocyclic compounds	Pyridines and derivatives	HMDB0002243	C10164	Nicotinic acid;Picolinic acid;2-Hydroxy-4-imino-2,5-cyclohexadienone;Nitrobenzene;Isonicotinic acid	HMDB0001488;HMDB0002243;HMDB0031713;HMDB0041950;HMDB0060665	Nicotinate;Nitrobenzene;Isonicotinic_acid;Picolinic_acid	C00253;C06813;C07446;C10164	Picolinic acid	Picolinic acid (MS2 HMDB0002243)
neg-M135T86	0.0106596	1.44756	0.0169589	1.37662	135.032	1.43718	Allopurinol	Organoheterocyclic compounds	Pyrazolopyrimidines	HMDB0014581	null	1-Pentanesulfenothioic acid;Ethyl propyl disulfide;Ethyl isopropyl disulfide;Hypoxanthine;Allopurinol	HMDB0031160;HMDB0033053;HMDB0033054;HMDB0000157;HMDB0014581	Hypoxanthine	C00262	Allopurinol	Allopurinol (MS2 HMDB0014581)
neg-M387T174	0.0332342	1.43923	0.0438722	1.38228	387.237	2.89545	5,6-Dihydroxyprostaglandin F1a	Lipids and lipid-like molecules	Fatty Acyls	HMDB0012109	C06475	5,6-Dihydroxyprostaglandin F1a;PA(14:0/22:0);PA(16:0/20:0);PA(20:0/16:0);PA(21:0/15:0);PA(22:0/14:0);PA(20:0/i-16:0);PA(21:0/a-15:0);PA(21:0/i-15:0);PA(22:0/i-14:0);PA(a-21:0/15:0);PA(a-21:0/a-15:0);PA(a-21:0/i-15:0);PA(i-12:0/i-24:0);PA(i-20:0/16:0);PA(i-20:0/i-16:0);PA(i-21:0/15:0);PA(i-21:0/a-15:0);PA(i-21:0/i-15:0);PA(i-22:0/14:0);PA(i-22:0/i-14:0);PA(i-24:0/12:0);PA(i-24:0/i-12:0);Stearyl mo…	HMDB0012109;HMDB0114788;HMDB0114839;HMDB0115064;HMDB0115228;HMDB0115240;HMDB0115638;HMDB0115647;HMDB0115654;HMDB0115670;HMDB0115719;HMDB0115729;HMDB0115736;HMDB0115792;HMDB0115835;HMDB0115852;HMDB0115864;HMDB0115874;HMDB0115881;HMDB0115893;HMDB0115910;HMDB0115921;HMDB0115938;HMDB0032522	NA	NA	5,6-Dihydroxyprostaglandin F1a	5,6-Dihydroxyprostaglandin F1a (MS2 HMDB0012109)
pos-M137T61_1	0.0276238	1.43667	0.0420844	1.34731	137.045	1.01125	Hypoxanthine	Organoheterocyclic compounds	Imidazopyrimidines	HMDB0000157	C00262	NA	NA	NA	NA	Hypoxanthine	Hypoxanthine (MS2 HMDB0000157)
pos-M180T170	0.0169214	1.42125	0.0169024	1.39607	180.101	2.83465	DL-.beta.-Homophenylalanine	Organic acids and derivatives	Carboxylic acids and derivatives	HMDB0000159	NA	NA	NA	NA	NA	DL-.beta.-Homophenylalanine	DL-.beta.-Homophenylalanine (MS2 HMDB0000159)
neg-M187T183_2	0.0497226	1.41792	0.0468714	1.44858	187.098	3.05387	Azelaic acid	Lipids and lipid-like molecules	Fatty Acyls	HMDB0000784	C08261	Azelaic acid;Nonate;cis- and trans-Ethyl 2,4-dimethyl-1,3-dioxolane-2-acetate;(+/-)-Ethyl 3-acetoxy-2-methylbutyrate;(+/-)-Methyl 5-acetoxyhexanoate;Butyl ethyl malonate;2,4-Dimethylpimelic acid;3-Methylsuberic acid;Diethyl methylsuccinate;Diethyl glutarate	HMDB0000784;HMDB0011717;HMDB0032200;HMDB0032258;HMDB0032387;HMDB0036233;HMDB0059760;HMDB0059783;HMDB0059814;HMDB0059879	Azelaic_acid;Eucommiol	C08261;C17878	Azelaic acid	Azelaic acid (MS2 HMDB0000784)
neg-M218T150	0.0180696	1.41297	0.0231364	1.37708	218.104	2.49377	D-(+)-Pantothenic acid	Organic acids and derivatives	Carboxylic acids and derivatives	NA	NA	Pantothenic acid;(R)-pantothenic Acid;Cis-zeatin;4-Heptenal diethyl acetal;3-(1-Hydroxymethyl-1-propenyl)pentanedioic acid;2-Amino-1,6-dimethylfuro[3,2-e]imidazo[4,5-b]pyridine	HMDB0000210;HMDB0062717;HMDB0012204;HMDB0032306;HMDB0033092;HMDB0035175	Pantothenate;Zeatin;cis-Zeatin;Diethyl_2-methyl-3-oxosuccinate;Metamitron	C00864;C00371;C15545;C04067;C10930	D-(+)-Pantothenic acid	D-(+)-Pantothenic acid (MS2 NA)
pos-M113T82	0.0226643	1.40034	0.0329889	1.33328	113.034	1.36664	Uracil	Organoheterocyclic compounds	Diazines	HMDB0000300	C00106	Uracil;4-Carboxypyrazole	HMDB0000300;HMDB0060760	Uracil;Maleic_hydrazide	C00106;C18474	Uracil	Uracil (MS2 HMDB0000300)
pos-M104T61	0.0320498	1.3941	0.0498337	1.2999	104.052	1.02178	2,3-Dihydrothiophene	Organoheterocyclic compounds	Dihydrothiophenes	HMDB0033875	null	(Ã‚Â±)-2-Methylthiazolidine;2,3-Dihydrothiophene;Divinyl sulfide	HMDB0031682;HMDB0033875;HMDB0033922	NA	NA	2,3-Dihydrothiophene	2,3-Dihydrothiophene (MS2 HMDB0033875)
neg-M243T82	0.0255807	1.38704	0.0285002	1.36938	243.062	1.36088	Uridine	Nucleosides, nucleotides, and analogues	Pyrimidine nucleosides	HMDB0000296	C00299	Uridine;Pseudouridine	HMDB0000296;HMDB0000767	Uridine;Pseudouridine;Spongouridine	C00299;C02067;C16745	Uridine	Uridine (MS2 HMDB0000296)
neg-M215T201	0.0190096	1.38424	0.0221177	1.36407	215.129	3.35494	Undecanedioic acid	Lipids and lipid-like molecules	Fatty Acyls	HMDB0000888	null	Undecanedioic acid;Butyl butyryllactate;Pyrimethanil	HMDB0000888;HMDB0037137;HMDB0033135	Pyrimethanil	C11180	Undecanedioic acid	Undecanedioic acid (MS2 HMDB0000888)
neg-M188T105	0.0299968	1.3822	0.0332583	1.3903	188.057	1.75102	N-Acetyl-L-glutamic acid	Organic acids and derivatives	Carboxylic acids and derivatives	HMDB0001138	C00624	Glutarylglycine;N-Acetylglutamic acid;1-Isothiocyanato-6-(methylthio)hexane;Pyrrolidino-[1,2E]-4H-2,4-dimethyl-1,3,5-dithiazine	HMDB0000590;HMDB0001138;HMDB0031574;HMDB0032499	N-Acetyl-L-glutamate;L-2-Amino-6-oxoheptanedioate;AminoDHQ;3-Dehydroshikimate;5-Dehydroshikimate;2-Oxohept-3-enedioate;2-Hydroxyhepta-2,4-dienedioate;2-Hydroxy-5-methyl-cis,cis-muconate;2-Oxo-5-methyl-cis-muconate;5-Methylmaleylacetate;cis,cis-2,4-Dihydroxy-5-methyl-6-oxo-2,4-hexadienoate	C00624;C03871;C12109;C02637;C02652;C03063;C05600;C07478;C07479;C18306;C18318	N-Acetyl-L-glutamic acid	N-Acetyl-L-glutamic acid (MS2 HMDB0001138)
pos-M443T308	0.0222973	1.36665	0.0144788	1.64117	443.351	5.13772	Camellenodiol	Lipids and lipid-like molecules	Prenol lipids	HMDB0035735	null	4a-Carboxy-4b-methyl-5a-cholesta-8,24-dien-3b-ol;4a-Methylzymosterol-4-carboxylic acid;(3beta,22E,24R)-5,8-Epidioxy-23-methylergosta-6,22-dien-3-ol;Camellenodiol;4-Methylzymosterol intermediate 1;4ÃŽÂ±-carboxy-4ÃŽÂ²-methyl-5ÃŽÂ±-cholesta-8,24-dien-3ÃŽÂ²-ol;5-b-Cholestane-3a ,7a ,12a-triol;3b,5a,6b-Cholestanetriol;3 alpha,7 alpha,26-Trihydroxy-5beta-cholestane;(3alpha,5alpha,22R,23R)-Cholestane-3,…	HMDB0001181;HMDB0006927;HMDB0032668;HMDB0035735;HMDB0060146;HMDB0062383;HMDB0001457;HMDB0003990;HMDB0012455;HMDB0039463;HMDB0060138;HMDB0062418	Testosterone_decanoate;4alpha-Methylzymosterol-4-carboxylate;3beta,5alpha,6beta-Cholestanetriol;3alpha,7alpha,26-Trihydroxy-5beta-cholestane;3alpha,7alpha,12alpha-Trihydroxy-5beta-cholestane	C14607;C15808;C05425;C05444;C05454	Camellenodiol	Camellenodiol (MS2 HMDB0035735)
neg-M267T233	0.0275541	1.35567	0.0127857	1.65926	267.123	3.88091	3-carboxy-4-methyl-5-pentyl-2-furanpropanoic acid	Lipids and lipid-like molecules	Fatty Acyls	HMDB0061643	null	Kamahine C;3-carboxy-4-methyl-5-pentyl-2-furanpropanoic acid;Deoxyadenosine;5'-Deoxyadenosine;7-Aminonitrazepam	HMDB0038935;HMDB0061643;HMDB0000101;HMDB0001983;HMDB0041819	Ripazepam;Deoxyadenosine;5'-Deoxyadenosine;Cordycepin;3-Oxohexobarbital	C19518;C00559;C05198;C08431;C02517	3-carboxy-4-methyl-5-pentyl-2-furanpropanoic acid	3-carboxy-4-methyl-5-pentyl-2-furanpropanoic acid (MS2 HMDB0061643)
neg-M279T329	0.00491468	1.35035	0.0061978	1.30415	279.232	5.47826	Linoleic acid	Lipids and lipid-like molecules	Fatty Acyls	HMDB0000673	C01595	Linoleic acid;Bovinic acid;9E,11E-Octadecadienoic acid;10E,12Z-Octadecadienoic acid;Linoelaidic acid;Mangiferic acid;Linalyl caprylate;Ethyl 2E,4Z-hexadecadienoate;5-Octadecynoic acid;Octadecadienoate;6Z,9Z-octadecadienoic acid	HMDB0000673;HMDB0003797;HMDB0005047;HMDB0005048;HMDB0006270;HMDB0029800;HMDB0030430;HMDB0031051;HMDB0031097;HMDB0062784;HMDB0062238	Linoleate;9-cis,11-trans-Octadecadienoate;Chaulmoogric_acid;Malvalic_acid;Stearolic_acid	C01595;C04056;C08282;C08321;C08459	Linoleic acid	Linoleic acid (MS2 HMDB0000673)
pos-M153T62	0.0193484	1.34669	0.0262627	1.29681	153.04	1.03608	Xanthine	Organoheterocyclic compounds	Imidazopyrimidines	HMDB0000292	C00385	Xanthine;Oxypurinol;6,8-Dihydroxypurine	HMDB0000292;HMDB0000786;HMDB0001182	Xanthine;Alloxanthine	C00385;C07599	Xanthine	Xanthine (MS2 HMDB0000292)
neg-M135T105	0.0239847	1.33538	0.0352401	1.2417	135.032	1.7576	Hypoxanthine	Organoheterocyclic compounds	Imidazopyrimidines	HMDB0000157	C00262	1-Pentanesulfenothioic acid;Ethyl propyl disulfide;Ethyl isopropyl disulfide;Hypoxanthine;Allopurinol	HMDB0031160;HMDB0033053;HMDB0033054;HMDB0000157;HMDB0014581	Hypoxanthine	C00262	Hypoxanthine	Hypoxanthine (MS2 HMDB0000157)
neg-M147T84	0.0200198	1.3219	0.0283943	1.25731	147.03	1.39322	2-Hydroxyglutarate	Organic acids and derivatives	Hydroxy acids and derivatives	HMDB0059655	C02630	Citramalic acid;3-Hydroxyglutaric acid;D-2-Hydroxyglutaric acid;L-2-Hydroxyglutaric acid;Ribonolactone;D-Xylono-1,5-lactone;2-Hydroxyglutarate;2-Propenyl propyl disulfide;Methyl 3-methyl-1-butenyl disulfide;1-Propenyl propyl disulfide;2-(2-phenylcyclobutyl)phenol;3-(2-phenylcyclobutyl)phenol;4-(2-phenylcyclobutyl)phenol;1,2-diphenylcyclobutan-1-ol;1,3-diphenylbut-3-en-2-ol;2-(4-phenylbut-1-en-2-y…	HMDB0000426;HMDB0000428;HMDB0000606;HMDB0000694;HMDB0001900;HMDB0011676;HMDB0059655;HMDB0033912;HMDB0038890;HMDB0041392;HMDB0134565;HMDB0134566;HMDB0134567;HMDB0134568;HMDB0135554;HMDB0135555;HMDB0135556;HMDB0135557;HMDB0135558;HMDB0135559;HMDB0135560;HMDB0135561;HMDB0135562;HMDB0033041;HMDB0033072;HMDB0040243;HMDB0040262	D-Arabinono-1,4-lactone;2-Dehydro-3-deoxy-L-arabinonate;Citramalate;(R)-2-Hydroxyglutarate;L-Arabinono-1,4-lactone;D-Xylonolactone;(R)-2-Methylmalate;(S)-2-Methylmalate;2-Hydroxyglutarate;D-Xylono-1,4-lactone;L-Xylono-1,4-lactone;(S)-2-Hydroxyglutarate;2-Dehydro-3-deoxy-D-xylonate;L-Arabinono-1,5-lactone;L-threo-3-Methylmalate;D-threo-3-Methylmalate;D-erythro-3-Methylmalate;3,4-Diphenyltetrahydro…	C00652;C00684;C00815;C01087;C01114;C02266;C02612;C02614;C02630;C02753;C02994;C03196;C03826;C05405;C06029;C06031;C06032;C14277;C17020;C17214;C17215	2-Hydroxyglutarate	2-Hydroxyglutarate (MS2 HMDB0059655)
neg-M279T262	0.00571619	1.26375	0.00749101	1.2331	279.232	4.36669	Linoleic acid	Lipids and lipid-like molecules	Fatty Acyls	HMDB0000673	C01595	Linoleic acid;Bovinic acid;9E,11E-Octadecadienoic acid;10E,12Z-Octadecadienoic acid;Linoelaidic acid;Mangiferic acid;Linalyl caprylate;Ethyl 2E,4Z-hexadecadienoate;5-Octadecynoic acid;Octadecadienoate;6Z,9Z-octadecadienoic acid;5-b-Cholestane-3a ,7a ,12a-triol;3b,5a,6b-Cholestanetriol;3 alpha,7 alpha,26-Trihydroxy-5beta-cholestane;(3alpha,5alpha,22R,23R)-Cholestane-3,22,23-triol;5beta-Cholestane-…	HMDB0000673;HMDB0003797;HMDB0005047;HMDB0005048;HMDB0006270;HMDB0029800;HMDB0030430;HMDB0031051;HMDB0031097;HMDB0062784;HMDB0062238;HMDB0001457;HMDB0003990;HMDB0012455;HMDB0039463;HMDB0060138;HMDB0062418	Linoleate;9-cis,11-trans-Octadecadienoate;Chaulmoogric_acid;Malvalic_acid;Stearolic_acid;3beta,5alpha,6beta-Cholestanetriol;3alpha,7alpha,26-Trihydroxy-5beta-cholestane;3alpha,7alpha,12alpha-Trihydroxy-5beta-cholestane	C01595;C04056;C08282;C08321;C08459;C05425;C05444;C05454	Linoleic acid	Linoleic acid (MS2 HMDB0000673)
pos-M443T346	0.0446541	1.24037	0.0236303	1.60717	443.351	5.76187	Camellenodiol	Lipids and lipid-like molecules	Prenol lipids	HMDB0035735	null	4a-Carboxy-4b-methyl-5a-cholesta-8,24-dien-3b-ol;4a-Methylzymosterol-4-carboxylic acid;(3beta,22E,24R)-5,8-Epidioxy-23-methylergosta-6,22-dien-3-ol;Camellenodiol;4-Methylzymosterol intermediate 1;4ÃŽÂ±-carboxy-4ÃŽÂ²-methyl-5ÃŽÂ±-cholesta-8,24-dien-3ÃŽÂ²-ol;5-b-Cholestane-3a ,7a ,12a-triol;3b,5a,6b-Cholestanetriol;3 alpha,7 alpha,26-Trihydroxy-5beta-cholestane;(3alpha,5alpha,22R,23R)-Cholestane-3,…	HMDB0001181;HMDB0006927;HMDB0032668;HMDB0035735;HMDB0060146;HMDB0062383;HMDB0001457;HMDB0003990;HMDB0012455;HMDB0039463;HMDB0060138;HMDB0062418	Testosterone_decanoate;4alpha-Methylzymosterol-4-carboxylate;3beta,5alpha,6beta-Cholestanetriol;3alpha,7alpha,26-Trihydroxy-5beta-cholestane;3alpha,7alpha,12alpha-Trihydroxy-5beta-cholestane	C14607;C15808;C05425;C05444;C05454	Camellenodiol	Camellenodiol (MS2 HMDB0035735)
pos-M331T179	0.0351685	1.23216	0.0313786	1.31453	331.117	2.99055	8-Acetylegelolide	Organoheterocyclic compounds	Cycloheptafurans	HMDB0037772	null	5,6,14-trimethoxy-8,17-dioxatetracyclo[8.7.0.0Ã‚Â²,Ã¢ÂÂ·.0Ã‚Â¹Ã‚Â¹,Ã‚Â¹Ã¢ÂÂ¶]heptadeca-2,4,6,11(16),12,14-hexaen-4-ol;5,6,14-trimethoxy-8,17-dioxatetracyclo[8.7.0.0Ã‚Â²,Ã¢ÂÂ·.0Ã‚Â¹Ã‚Â¹,Ã‚Â¹Ã¢ÂÂ¶]heptadeca-2(7),3,5,11,13,15-hexaen-13-ol;5,6,14-trimethoxy-8,17-dioxatetracyclo[8.7.0.0Ã‚Â²,Ã¢ÂÂ·.0Ã‚Â¹Ã‚Â¹,Ã‚Â¹Ã¢ÂÂ¶]heptadeca-2(7),3,5,11(16),12,14-hexaen-15-ol;5,6,14-trimethoxy-8,17-dioxatetracy…	HMDB0128537;HMDB0128538;HMDB0128540;HMDB0128541;HMDB0129575;HMDB0130365;HMDB0130389;HMDB0130394;HMDB0131004;HMDB0135786;HMDB0140281;HMDB0011672;HMDB0032655;HMDB0033299;HMDB0033697;HMDB0033817;HMDB0037253;HMDB0037315;HMDB0037955;HMDB0038494;HMDB0039381;HMDB0039740;HMDB0037772;HMDB0094647;HMDB0033662;HMDB0015510	Samaderin_A;3',6'-Dihydroxy-2',4,4'-trimethoxy-chalcone;2,3-Dihydro-6-hydroxy-2-(4-methoxyphenyl)-5,7-dimethoxy-4H-1-benzopyran-4-one;2,3-Dihydro-2-(4-hydroxyphenyl)-5,6,7-trimethoxy-4H-1-benzopyran-4-one;Acetylshikonin;14-Dihydroxycornestin;Monocerin	C08781;C14894;C14997;C15019;C17413;C08483;C09953	8-Acetylegelolide	8-Acetylegelolide (MS2 HMDB0037772)
pos-M425T348	0.0083744	1.21927	0.00312115	1.62405	425.341	5.80415	(22E,24R)-Stigmasta-4,22-diene-3,6-dione	Lipids and lipid-like molecules	Sterol Lipids	HMDB0038656	null	Alpha-Tocotrienol;(22E,24R)-Stigmasta-4,22-diene-3,6-dione;24-Hydroxycholesterol;7a-Hydroxycholesterol;27-Hydroxycholesterol;Delta-Tocopherol;22b-Hydroxycholesterol;7b-Hydroxycholesterol;25-Hydroxycholesterol;20alpha-Hydroxycholesterol;7a-Hydroxy-5b-cholestan-3-one;(24R)-Cholest-5-ene-3-beta,24-diol ;4b-Hydroxycholesterol;(3beta,5alpha,6alpha)-Cholest-8-ene-3,6-diol;eta-Tocopherol;3-Hydroxy-1-phe…	HMDB0006327;HMDB0038656;HMDB0001419;HMDB0001496;HMDB0002103;HMDB0002902;HMDB0004035;HMDB0006119;HMDB0006247;HMDB0006283;HMDB0006892;HMDB0011643;HMDB0013643;HMDB0029320;HMDB0034254;HMDB0035681;HMDB0038959;HMDB0039868;HMDB0039869;HMDB0039870;HMDB0059592;HMDB0062328	alpha-Tocotrienol;4,4'-Methylenebis(2,6-di-tert-butylphenol);7alpha-Hydroxycholesterol;Cholesterol-5beta,6beta-epoxide;7alpha-Hydroxy-5beta-cholestan-3-one;20alpha-Hydroxycholesterol;22(R)-Hydroxycholesterol;Cerebrosterol;delta-Tocopherol;25-Hydroxycholesterol;Cholest-5-ene-3beta,26-diol;2-Methyl-6-phytylquinol;Cholesterol-5alpha,6alpha-epoxide;Cassaidine	C14153;C14287;C03594;C05418;C05451;C05500;C05502;C13550;C14151;C15519;C15610;C15882;C15992;C08669	(22E,24R)-Stigmasta-4,22-diene-3,6-dione	(22E,24R)-Stigmasta-4,22-diene-3,6-dione (MS2 HMDB0038656)
pos-M220T151	0.0372114	1.20689	0.0489729	1.16262	220.118	2.51042	alpha-Methoxy-1H-indole-3-propanoic acid	Organoheterocyclic compounds	Indoles and derivatives	HMDB0038339	null	Pantothenic acid;(R)-pantothenic Acid;Cis-zeatin;4-ethylamino-6-isopropylamino-1,3,5-triazin-2-ol;4-Heptenal diethyl acetal;3-(1-Hydroxymethyl-1-propenyl)pentanedioic acid;2-Amino-1,6-dimethylfuro[3,2-e]imidazo[4,5-b]pyridine	HMDB0000210;HMDB0062717;HMDB0012204;HMDB0062766;HMDB0032306;HMDB0033092;HMDB0035175	Pantothenate;Zeatin;cis-Zeatin;Hydroxyatrazine;Diethyl_2-methyl-3-oxosuccinate;Metamitron	C00864;C00371;C15545;C06552;C04067;C10930	alpha-Methoxy-1H-indole-3-propanoic acid	alpha-Methoxy-1H-indole-3-propanoic acid (MS2 HMDB0038339)
pos-M306T184	0.00871252	1.16826	0.00397004	1.40393	306.189	3.06276	Convolvamine	Unknown	NA	NA	C10854	Arginyl-Asparagine;Asparaginyl-Arginine	HMDB0028704;HMDB0028725	NA	NA	Convolvamine	Convolvamine (MS2 NA)
neg-M503T308	0.0399957	1.15497	0.0331094	1.25295	503.335	5.12719	(3beta,19alpha)-3,19,23,24-Tetrahydroxy-12-oleanen-28-oic acid	Lipids and lipid-like molecules	Prenol lipids	HMDB0040784	null	Protobassic acid;Tomentosic acid;Theasapogenol E;(1beta,2alpha,3alpha)-1,2,3,24-Tetrahydroxy-12-oleanen-28-oic acid;Myrianthic acid;Cyclopassifloic acid D;6beta-Hydroxyasiatic acid;Isothankunic acid;(3beta,19alpha)-3,19,23,24-Tetrahydroxy-12-oleanen-28-oic acid	HMDB0034500;HMDB0034501;HMDB0034518;HMDB0035487;HMDB0035875;HMDB0035948;HMDB0036670;HMDB0040772;HMDB0040784	NA	NA	(3beta,19alpha)-3,19,23,24-Tetrahydroxy-12-oleanen-28-oic acid	(3beta,19alpha)-3,19,23,24-Tetrahydroxy-12-oleanen-28-oic acid (MS2 HMDB0040784)
pos-M179T174	0.049721	1.1327	0.0232413	1.48302	179.106	2.90574	3-Phenylpropyl acetate	Benzenoids	Benzene and substituted derivatives	HMDB0033386	C17663	NA	NA	NA	NA	3-Phenylpropyl acetate	3-Phenylpropyl acetate (MS2 HMDB0033386)
neg-M319T184	0.00977852	1.09996	0.00552505	1.21299	319.165	3.07253	beta-Zearalenol	Phenylpropanoids and polyketides	Macrolides and analogues	HMDB0041838	C14751	N5-Acetyl-N2-gamma-L-glutamyl-L-ornithine;Scopolamine;Cocaine;Fenoterol;6-Hydroxyetodolac;7-Hydroxyetodolac;alpha-noroxycodol;beta-noroxycodol;beta-oxymorphol	HMDB0039423;HMDB0003573;HMDB0015043;HMDB0015405;HMDB0060543;HMDB0060544;HMDB0061074;HMDB0061075;HMDB0061076	Nicotianamine;Cocaine;Scopolamine;Carinatine;11alpha-Hydroxygalanthamine	C05324;C01416;C01851;C08523;C12172	beta-Zearalenol	beta-Zearalenol (MS2 HMDB0041838)
pos-M144T51	0.0316931	1.06044	0.0244612	1.18425	144.047	0.843533	4-Methyl-5-thiazoleethanol	Organoheterocyclic compounds	Azoles	HMDB0032985	C04294	2-Propionyl-2-thiazoline;5-(2-Hydroxyethyl)-4-methylthiazole;5-Acetyl-2,3-dihydro-1,4-thiazine;(-)-5-(2-Propenyl)-2-oxazolidinethione;Raphanusamide;5-Methyl-2-thiophenecarboxaldehyde;2-Acetylthiophene;3-Acetylthiophene	HMDB0032493;HMDB0032985;HMDB0034882;HMDB0038439;HMDB0041084;HMDB0032431;HMDB0033133;HMDB0033134	5-(2-Hydroxyethyl)-4-methylthiazole	C04294	4-Methyl-5-thiazoleethanol	4-Methyl-5-thiazoleethanol (MS2 HMDB0032985)
pos-M265T51_2	0.0311255	1.02446	0.0313157	1.08725	265.112	0.854692	Thiamine	Organoheterocyclic compounds	Diazines	HMDB0000235	C00378	Asparaginyl-Aspartate;Aspartyl-Asparagine	HMDB0028727;HMDB0028748	2-(6'-Methylthio)hexylmalic_acid;3-(6'-Methylthio)hexylmalic_acid;Bluensidine;6-Methylergoline;4,4'-Methylene_bis(2-methylaniline)	C17226;C17227;C17967;C07540;C19260	Thiamine	Thiamine (MS2 HMDB0000235)
neg-M593T177	0.00236056	1.02346	0.00127632	1.19788	593.332	2.94523	L-Urobilin	Organoheterocyclic compounds	Tetrapyrroles and derivatives	HMDB0004159	C05793	L-Urobilin	HMDB0004159	13-Deoxytedanolide;L-Urobilin	C16861;C05793	L-Urobilin	L-Urobilin (MS2 HMDB0004159)
pos-M433T379	0.0225365	1.00824	0.0252405	0.996897	433.33	6.3122	Rockogenin	Lipids and lipid-like molecules	Prenol lipids	HMDB0033769	null	24-Hydroxycalcitriol;Neochlorogenin;Rockogenin;23S,25,26-Trihydroxyvitamin D3;3beta,7alpha-Dihydroxy-5-cholestenoate;4-cholesten-7ÃŽÂ±,12ÃŽÂ±,24-triol-3-one;7alpha,12alpha,26-trihydroxycholest-4-en-3-one;1alpha,23(S),25-trihydroxyvitamin D3;3alpha,7beta-dihydroxy-5beta-cholest-24-en-26-oic Acid;MG(0:0/22:2(13Z,16Z)/0:0);MG(22:2(13Z,16Z)/0:0/0:0)	HMDB0006228;HMDB0030702;HMDB0033769;HMDB0060134;HMDB0012454;HMDB0062399;HMDB0062400;HMDB0062686;HMDB0062712;HMDB0011553;HMDB0011583	Gitogenin;3beta,5beta-Ketotriol;Neogitogenin;3beta,7alpha-Dihydroxy-5-cholestenoate;Calcitetrol	C08899;C16494;C17003;C17335;C18231	Rockogenin	Rockogenin (MS2 HMDB0033769)
neg-M329T224	0.0440565	1.00583	0.0327259	1.10178	329.232	3.7267	9,10,13-TriHOME	Lipids and lipid-like molecules	Fatty Acyls	HMDB0004710	C14835	9,12,13-TriHOME;9,10,13-TriHOME;5,8,12-Trihydroxy-9-octadecenoic acid;(9S,10E,12S,13S)-9,12,13-Trihydroxy-10-octadecenoic acid	HMDB0004708;HMDB0004710;HMDB0030936;HMDB0038555	9,12,13-TriHOME;9,10,13-TriHOME;9,10-Dihydroxy-12,13-epoxyoctadecanoate	C14833;C14835;C14837	9,10,13-TriHOME	9,10,13-TriHOME (MS2 HMDB0004710)
pos-M170T55	0.0269286	0.942726	0.0214477	1.00878	170.057	0.913525	DL-2-Fluorophenylglycine	Unknown	NA	NA	NA	L-Isoleucine;L-Alloisoleucine;L-Leucine;L-Norleucine;Aminocaproic acid;Beta-Leucine;D-Leucine;3-Aminocaproic acid;(Ã‚Â±)-erythro-Isoleucine;6-Deoxyfagomine;N-(2-Hydroxyethyl)-morpholine;N-methylvaline;3,3,5-triiodo-L-thyronine-beta-D-glucuronoside	HMDB0000172;HMDB0000557;HMDB0000687;HMDB0001645;HMDB0001901;HMDB0003640;HMDB0013773;HMDB0029168;HMDB0033923;HMDB0036382;HMDB0060650;HMDB0061716;HMDB0062203	L-Leucine;L-Isoleucine;D-Leucine;L-Norleucine;6-Aminohexanoate;(3R)-beta-Leucine;D-Isoleucine;beta-Alaninebetaine;Isoleucine;Leucine;N,N-Diethylglycine;D-allo-Isoleucine;L-allo-Isoleucine	C00123;C00407;C01570;C01933;C02378;C02486;C06418;C08263;C16434;C16439;C16647;C21092;C21096	DL-2-Fluorophenylglycine	DL-2-Fluorophenylglycine (MS2 NA)
pos-M315T439	0.0336253	0.930099	0.0260822	1.02908	315.267	7.31623	13-HDoHE	Lipids and lipid-like molecules	Fatty Acyls	HMDB0060043	null	13-HDoHE;Geranylcitronellol	HMDB0060043;HMDB0032147	NA	NA	13-HDoHE	13-HDoHE (MS2 HMDB0060043)
pos-M411T439	0.02926	0.727941	0.0216765	0.823765	411.361	7.31004	(3beta,5alpha,22E,24S)-Stigmasta-7,22,25-trien-3-ol	Lipids and lipid-like molecules	Sterol Lipids	HMDB0034196	null	4,4-Dimethylcholesta-8,14,24-trienol;5-Dehydroavenasterol;Delta 8,14 -Sterol;28-Norcyclomusalenone;(4alpha,5alpha)-4,14-Dimethyl-9,19-cyclocholest-20-en-3-one;Corbisterol;22-Dehydroclerosterol;(3beta,5alpha,22E,24S)-Stigmasta-7,22,25-trien-3-ol;(3beta,22E,24R)-23-Methylergosta-5,7,22-trien-3-ol;Stigmasta-4,6-dien-3-one;5beta-Coprostanol;5alpha-Cholestanol;Epi-coprostanol	HMDB0001023;HMDB0006852;HMDB0006928;HMDB0032882;HMDB0033810;HMDB0033825;HMDB0034078;HMDB0034196;HMDB0036312;HMDB0039196;HMDB0000577;HMDB0000908;HMDB0001569	4,4-Dimethyl-5alpha-cholesta-8,14,24-trien-3beta-ol;4alpha-Methyl-5alpha-ergosta-8,14,24(28)-trien-3beta-ol;5-Dehydroavenasterol;Epidihydrocholesterin	C11455;C11508;C15783;C12978	(3beta,5alpha,22E,24S)-Stigmasta-7,22,25-trien-3-ol	(3beta,5alpha,22E,24S)-Stigmasta-7,22,25-trien-3-ol (MS2 HMDB0034196)
neg-M305T198	0.0201208	0.725318	0.0155306	0.795343	305.187	3.302	.beta.-Alanine, N-[2-[(3-hexylphenyl)amino]-2-oxoethyl]-	Unknown	NA	NA	NA	Donepezil metabolite M4;Hyoscyamine;Atropine;Dihydroferuperine	HMDB0013960;HMDB0014568;HMDB0014712;HMDB0040700	9-Chloro-10-hydroxyhexadecanoic_acid;Atropine;L-Hyoscyamine;Mesembrine;Knightinol;Littorine;Lycoramine;cis-1,3,4,6,7,11b-Hexahydro-9-methoxy-2H-benzo[a]quinolizine-3-carboxylic_acid_ethyl_ester;3-Ethyl-1,3,4,6,7,11b-hexahydro-9,10-dimethoxy-2H-benzo[a]quinolizin-2-one;trans-1,3,4,6,7,11b-Hexahydro-9-methoxy-2H-benzo[a]quinolizine-3-carboxylic_acid_ethyl_ester	C13949;C01479;C02046;C09224;C10859;C10860;C12233;C14884;C14908;C15081	.beta.-Alanine, N-[2-[(3-hexylphenyl)amino]-2-oxoethyl]-	.beta.-Alanine, N-[2-[(3-hexylphenyl)amino]-2-oxoethyl]- (MS2 NA)
neg-M453T275	0.0439602	-0.613139	0.0362101	-0.667294	453.23	4.58015	LysoPG 14:1; LysoPG 14:1	Lipids and lipid-like molecules	Glycerophospholipids	NA	C05980	Glaucarubin	HMDB0035626	Glaucarubin	C08760	LysoPG 14:1; LysoPG 14:1	LysoPG 14:1; LysoPG 14:1 (MS2 NA)
neg-M591T232	0.0301898	-0.682629	0.0216521	-0.737677	591.317	3.86305	Mesobilirubinogen	Organoheterocyclic compounds	Tetrapyrroles and derivatives	HMDB0001898	C05790	Mesobilirubinogen	HMDB0001898	Debromoaplysiatoxin;I-Urobilinogen	C05148;C05790	Mesobilirubinogen	Mesobilirubinogen (MS2 HMDB0001898)
neg-M397T228	0.0395804	-0.741018	0.0260774	-0.836188	397.203	3.79483	(3.beta.)-Allopregnanolone sulfate	Unknown	NA	NA	NA	Galbanic acid;Armillaribin;Mammea C/AB cyclo D;Asacoumarin A;5-Hydroxy-8,8-dimethyl-6-(3-methyl-1-oxobutyl)-4-pentyl-2H,8H-benzo[1,2-b:3,4-b']dipyran-2-one;Kamolonol;Sunitinib	HMDB0030163;HMDB0031672;HMDB0033881;HMDB0033972;HMDB0034142;HMDB0039036;HMDB0015397	NA	NA	(3.beta.)-Allopregnanolone sulfate	(3.beta.)-Allopregnanolone sulfate (MS2 NA)
neg-M159T143	0.0402694	-0.788344	0.0494679	-0.770764	159.067	2.37933	4-Methyl-2-pentenoic acid	Lipids and lipid-like molecules	Fatty Acyls	HMDB0031561	null	Propyleneglycol diacetate;3-Methyladipic acid;Pimelic acid;3,3-Dimethylglutaric acid;2-Methyladipic acid;Diethyl malonate;Mono-methyl-adipate;2-Ethylglutaric acid;Ethyl methyl_succinate;2,2-Dimethylglutaric acid;Hydralazine	HMDB0041605;HMDB0000555;HMDB0000857;HMDB0002441;HMDB0029167;HMDB0029573;HMDB0059722;HMDB0059738;HMDB0059893;HMDB0061676;HMDB0015400	Pimelate;(1S,3R,4S)-3,4-Dihydroxycyclohexane-1-carboxylate;2-Propylsuccinic_acid;Hydralazine	C02656;C04687;C16657;C07040	4-Methyl-2-pentenoic acid	4-Methyl-2-pentenoic acid (MS2 HMDB0031561)
neg-M195T149	0.0385126	-0.837161	0.0440251	-0.8224	195.052	2.48793	1,3-Dimethyluric acid	Organoheterocyclic compounds	Imidazopyrimidines	HMDB0001857	NA	Galactonic acid;Gluconic acid;Gulonic acid;1,3-Dimethyluric acid;3,7-Dimethyluric acid;1,9-Dimethyluric acid;7,9-Dimethyluric acid;1,7-Dimethyluric acid;3,9-Dimethyluric acid;2-[2-(3,7-dimethylocta-2,6-dien-1-yl)-3,4-dihydroxyphenyl]-2-hydroxyacetic acid;Bis(2-methylpropanoyloxy)-9,10-epoxy-p-mentha-1,3,5-triene;alpha-Zearalenol;beta-Zearalenol;gamma-L-Glutamyl-L-methionine sulfoxide;7-Acetoxy-2-…	HMDB0000565;HMDB0000625;HMDB0003290;HMDB0001857;HMDB0001982;HMDB0002026;HMDB0004308;HMDB0011103;HMDB0059704;HMDB0134978;HMDB0032698;HMDB0041824;HMDB0041838;HMDB0038613;HMDB0029364;HMDB0029534;HMDB0031975	D-Gluconic_acid;D-Mannonate;L-Idonate;L-Gulonate;D-Altronate;D-Galactonate;2-Carboxy-D-arabinitol;L-Galactonate;1,7-Dimethyluric_acid;3,7-Dimethyluric_acid;alpha-Zearalenol;beta-Zearalenol;Zearalanone;Dehydrocycloguanandin	C00257;C00514;C00770;C00800;C00817;C00880;C03215;C15930;C16356;C16360;C14750;C14751;C14754;C10055	1,3-Dimethyluric acid	1,3-Dimethyluric acid (MS2 HMDB0001857)
neg-M285T195_1	0.0339812	-0.852832	0.0194434	-0.991976	285.04	3.24977	Luteolin	Phenylpropanoids and polyketides	Flavonoids	HMDB0005800	C01514	3,5,7-trihydroxy-2-(3-hydroxyphenyl)-4H-chromen-4-one;3,5,6,7-tetrahydroxy-2-phenyl-4H-chromen-4-one;5,6,7-trihydroxy-2-(3-hydroxyphenyl)-4H-chromen-4-one;2-(3,5-dihydroxyphenyl)-5,7-dihydroxy-4H-chromen-4-one;3,5-dihydroxy-2-[(2E)-3-(4-hydroxyphenyl)prop-2-enoyl]cyclohexa-2,5-diene-1,4-dione;5,6,7-trihydroxy-3-(3-hydroxyphenyl)-4H-chromen-4-one;5,6,7,8-tetrahydroxy-2-phenyl-4H-chromen-4-one;6,7,…	HMDB0125209;HMDB0125367;HMDB0126024;HMDB0126034;HMDB0126621;HMDB0129345;HMDB0130178;HMDB0132872;HMDB0133315;HMDB0133317;HMDB0133318;HMDB0134010;HMDB0134014;HMDB0134018;HMDB0140457;HMDB0140464;HMDB0140477;HMDB0005800;HMDB0005801;HMDB0029711;HMDB0030543;HMDB0034014;HMDB0034150;HMDB0034444;HMDB0041658;HMDB0041688;HMDB0041702;HMDB0128587;HMDB0130166;HMDB0133988;HMDB0134022	Luteolin;Kaempferol;Aureusidin;Maritimetin;Datiscetin;Fisetin;Isoscutellarein;Scutellarein;Orobol;2'-Hydroxygenistein;6-Demethoxycapillarisin;Citreorosein	C01514;C05903;C08576;C08720;C10036;C10041;C10097;C10184;C10510;C12134;C17786;C17810	Luteolin	Luteolin (MS2 HMDB0005800)
neg-M261T154	0.0399096	-0.855187	0.0412906	-0.876823	261.007	2.56882	Homovanillic acid sulfate	Organic acids and derivatives	Organic sulfuric acids and derivatives	HMDB0011719	NA	Homovanillic acid sulfate;2-Hydroxy-4-methoxyacetophenone 5-sulfate;Dihydrocaffeic acid 3-sulfate;3-hydroxy-3-(3-hydroxyphenyl)propanoic acid-O-sulphate;3-(3,5-dihydroxyphenyl)-1-propanoic acid sulphate;2-hydroxy-3-[4-(sulfooxy)phenyl]propanoic acid;3-(4-hydroxyphenyl)-2-(sulfooxy)propanoic acid;3-[2-hydroxy-3-(sulfooxy)phenyl]propanoic acid	HMDB0011719;HMDB0041648;HMDB0041721;HMDB0059967;HMDB0061117;HMDB0132291;HMDB0132292;HMDB0134099	NA	NA	Homovanillic acid sulfate	Homovanillic acid sulfate (MS2 HMDB0011719)
pos-M141T80	0.0303187	-0.860296	0.0415388	-0.817149	141.065	1.32807	Methylimidazoleacetic acid	Organoheterocyclic compounds	Azoles	HMDB0002820	C05828	1,3-Dimethyluracil;Imidazolepropionic acid;Methylimidazoleacetic acid;Pi-Methylimidazoleacetic acid	HMDB0002144;HMDB0002271;HMDB0002820;HMDB0004988	Methylimidazoleacetic_acid;4,5,6,7-Tetrahydroisoxazolo(5,4-c)pyridin-3-ol;Dihydrourocanate	C05828;C13693;C20522	Methylimidazoleacetic acid	Methylimidazoleacetic acid (MS2 HMDB0002820)
pos-M355T230	0.0310451	-0.863103	0.0339123	-0.874948	355.263	3.83395	1,1'-[1,12-Dodecanediylbis(oxy)]bisbenzene	Benzenoids	Phenol ethers	HMDB0039760	null	1,1'-[1,12-Dodecanediylbis(oxy)]bisbenzene;Adrenic acid;1-Hydroxy-1-phenyl-3-hexadecanone;3-Hydroxy-1-phenyl-1-hexadecanone;2-Methyl-5-(8-pentadecenyl)-1,3-benzenediol;Ethyl Arachidonate;1,2,4-Nonadecanetriol	HMDB0039760;HMDB0002226;HMDB0035676;HMDB0035677;HMDB0038910;HMDB0062725;HMDB0032112	Bufadienolide;5alpha-Androstan-17beta-ol_propionate;7,10,13,16-Docosatetraenoic_acid;1-O-Hexadecyl-sn-glycerol	C16921;C15373;C16527;C13859	1,1'-[1,12-Dodecanediylbis(oxy)]bisbenzene	1,1'-[1,12-Dodecanediylbis(oxy)]bisbenzene (MS2 HMDB0039760)
pos-M166T237	0.0185951	-0.872444	0.0142962	-0.937674	166.085	3.94467	L-Phenylalanine	Organic acids and derivatives	Carboxylic acids and derivatives	HMDB0000159	C00079	5-(3-Pyridyl)-2-hydroxytetrahydrofuran;L-Phenylalanine;3-Pyridinebutanoic acid;Benzocaine;Norsalsolinol;Gentiatibetine;Ethyl 2-aminobenzoate;Methyl N-methylanthranilate;Benzyl glycinate;4-Hydroxy-1-(3-pyridinyl)-1-butanone;3-phenylprop-2-enoic acid;3-(2-hydroxyphenyl)prop-2-enal;(2Z)-2-hydroxy-3-phenylprop-2-enal;(2E)-3-(3-hydroxyphenyl)prop-2-enal;3-phenyloxirane-2-carbaldehyde;3-(4-hydroxypheny…	HMDB0062407;HMDB0000159;HMDB0001007;HMDB0004992;HMDB0006044;HMDB0033485;HMDB0033589;HMDB0034169;HMDB0059934;HMDB0062402;HMDB0128078;HMDB0134039;HMDB0135273;HMDB0135274;HMDB0135275;HMDB0135648;HMDB0000567;HMDB0000930;HMDB0031725;HMDB0032947;HMDB0035243;HMDB0036626;HMDB0040986	L-Phenylalanine;Phenylalanine;D-Phenylalanine;Benzocaine;Tricaine;Metolcarb;4-Hydroxy-1-(3-pyridinyl)-1-butanone;5-(3-Pyridyl)-2-hydroxytetrahydrofuran;L-beta-Phenylalanine;D-beta-Phenylalanine;trans-Cinnamate;Dihydrocoumarin;4-Hydroxycinnamyl_aldehyde;3-Hydroxy-1-indanone;3-Isochromanone;Cinnamic_acid;Pyruvophenone	C00079;C02057;C02265;C07527;C18090;C18747;C19565;C19578;C20487;C20488;C00423;C02274;C05608;C07720;C07728;C10438;C17268	L-Phenylalanine	L-Phenylalanine (MS2 HMDB0000159)
pos-M496T297_2	0.0311008	-0.887264	0.0417601	-0.854131	496.34	4.94448	LysoPC 16:0	Lipids and lipid-like molecules	Glycerophospholipids	NA	C04230	LysoPC(16:0);Docosa-4,7,10,13,16-pentaenoyl carnitine;Clupanodonyl carnitine;23-Acetoxysoladulcidine	HMDB0010382;HMDB0006321;HMDB0006496;HMDB0031402	NA	NA	LysoPC 16:0	LysoPC 16:0 (MS2 NA)
neg-M191T85	0.0436884	-0.947878	0.0363076	-1.04355	191.02	1.41408	Citric acid	Organic acids and derivatives	NA	HMDB0000094	C00158	Citric acid;Isocitric acid;D-threo-Isocitric acid;Diketogulonic acid;2,3-Diketo-L-gulonate;(1R,2R)-Isocitric acid;D-Glucaro-1,4-lactone	HMDB0000094;HMDB0000193;HMDB0001874;HMDB0005971;HMDB0006511;HMDB0033717;HMDB0041862	Citrate;Isocitrate;(1R,2S)-1-Hydroxypropane-1,2,3-tricarboxylate;5-Dehydro-4-deoxy-D-glucarate;2,5-Didehydro-D-gluconate;Carboxymethyloxysuccinate;2-Dehydro-3-deoxy-D-glucarate;(4R,5S)-4,5,6-Trihydroxy-2,3-dioxohexanoate;(1S,2S)-1-Hydroxypropane-1,2,3-tricarboxylate;D-Galactaro-1,5-lactone;D-Glucaro-1,5-lactone;D-Galactaro-1,4-lactone;(2S,3R)-2,3-Dihydroxy-5-oxohexanedioate;D-Glucaro-1,4-lactone	C00158;C00311;C00451;C00679;C02780;C03600;C03921;C04575;C04617;C20889;C20890;C20896;C21091;C21095	Citric acid	Citric acid (MS2 HMDB0000094)
pos-M146T54	0.0325204	-0.965936	0.0305964	-0.972599	146.117	0.905483	3-Dehydroxycarnitine	Organic compounds	Lipids and lipid-like molecules	HMDB0006831	C05543	NA	NA	NA	NA	3-Dehydroxycarnitine	3-Dehydroxycarnitine (MS2 HMDB0006831)
pos-M623T208	0.023259	-0.968922	0.0124356	-1.13651	623.307	3.46985	(S,S)-(+)-Tetrandrine	Lignans, neolignans and related compounds	NA	NA	NA	Isotetrandrine	HMDB0030174	Thalmidine;Obaberine;Rodiasine;(+)-Tetrandrine;Isotetrandrine;Cycleanine	C09590;C09596;C09624;C09654;C17060;C17387	(S,S)-(+)-Tetrandrine	(S,S)-(+)-Tetrandrine (MS2 NA)
pos-M101T57	0.0435536	-1.0154	0.0400774	-1.06124	101.059	0.956467	3-Methyl-.gamma.-butyrolactone	Unknown	NA	NA	NA	3,3-dimethyloxirane-2-carbaldehyde;2-methylbut-3-enoic acid;2-methylbut-2-enoic acid;3-Methylbut-3-enoic acid;Senecioic acid;Tiglic acid;2-Ethylacrylic acid;3-Methylbutyrolactone;Glutaral;Angelic acid;Dihydro-2-methyl-3(2H)-furanone;2,3-Pentanedione;4-Pentenoic acid;2,4-Pentanedione;Isopropenyl acetate;Methyl methacrylate;2-Pentenoic acid;Dihydro-5-methyl-2(3H)-furanone;Ethyl acrylate;Dihydro-3-m…	HMDB0129418;HMDB0130837;HMDB0132474;HMDB0170858;HMDB0000509;HMDB0001470;HMDB0001862;HMDB0002167;HMDB0029599;HMDB0029608;HMDB0031178;HMDB0031598;HMDB0031602;HMDB0031648;HMDB0032351;HMDB0032385;HMDB0032459;HMDB0033840;HMDB0033978;HMDB0035143	5-Valerolactone;Tiglic_acid;Glutaral;Methyl_methacrylate;Pentane-2,4-dione;Ethyl_acrylate	C02240;C08279;C12518;C14527;C15499;C19238	3-Methyl-.gamma.-butyrolactone	3-Methyl-.gamma.-butyrolactone (MS2 NA)
neg-M568T366	0.0192732	-1.03884	0.0234823	-1.0294	568.359	6.10357	LysoPC 18:0	Lipids and lipid-like molecules	Glycerophospholipids	HMDB10384;HMDB11128	C04230	NA	NA	NA	NA	LysoPC 18:0	LysoPC 18:0 (MS2 HMDB10384;HMDB11128)
pos-M229T59	0.0117024	-1.08777	0.00726584	-1.20215	229.154	0.988583	Isoleucylproline	Organic acids and derivatives	Carboxylic acids and derivatives	HMDB0011174	null	Isoleucylproline;Leucylproline;Methoxamine;Orciprenaline;Isoproterenol	HMDB0011174;HMDB0011175;HMDB0014861;HMDB0014954;HMDB0015197	Mescaline;Isoproterenol;Metaproterenol;Methoxamine;L-Isoprenaline	C06546;C07056;C07144;C07513;C11703	Isoleucylproline	Isoleucylproline (MS2 HMDB0011174)
pos-M229T85	0.0117581	-1.0905	0.00707732	-1.23311	229.154	1.41566	Leucylproline	Organic acids and derivatives	Carboxylic acids and derivatives	HMDB0011175	null	Isoleucylproline;Leucylproline;4-(1,1,3,3-Tetramethylbutyl)-phenol;delta-Methylionone;3-Methyl-4-(2,6,6-trimethyl-2-cyclohexen-1-yl)-3-buten-2-one;Methyl-delta-ionone;alpha-(p-(1,1,3,3-Tetramethylbutyl)phenyl)-omega-hydroxypoly(oxyethylene);1-(2,6,6-Trimethyl-2-cyclohexen-1-yl)-1-penten-3-one;alpha-Irone;Etaspirene;10-Isopropyl-2,7-dimethyl-1-oxaspiro[4.5]deca-3,6-diene;1-(2,6,6-Trimethyl-1-cyclo…	HMDB0011174;HMDB0011175;HMDB0013825;HMDB0031737;HMDB0031738;HMDB0032397;HMDB0032528;HMDB0035245;HMDB0035631;HMDB0036023;HMDB0036024;HMDB0038130;HMDB0061831;HMDB0133179;HMDB0014861;HMDB0014954;HMDB0015197	alpha-Irone;(+)-trans-alpha-Irone;4-Octylphenol;4-tert-Octylphenol;Mescaline;Isoproterenol;Metaproterenol;Methoxamine;L-Isoprenaline	C09690;C11350;C14132;C14205;C06546;C07056;C07144;C07513;C11703	Leucylproline	Leucylproline (MS2 HMDB0011175)
neg-M427T214	0.030676	-1.11664	0.0390449	-1.05694	427.178	3.56652	3-Isomangostin hydrate	Organoheterocyclic compounds	Benzopyrans	HMDB0041522	null	1-Isomangostin hydrate;Artoflavanone;Garcinone D;3'-(1''-(3-Methylbutanoyl))-angeloyl vaginidiol;Heteroflavanone B;Edulisin V;3-Isomangostin hydrate;Fumonisin FP2;Fumonisin FP3;1alpha,3beta,22R-Trihydroxyergosta-5,24E-dien-26-oic acid 3-O-b-D-glucoside 26-O-b-D-glucosyl ester	HMDB0029984;HMDB0030850;HMDB0033332;HMDB0040691;HMDB0040836;HMDB0041198;HMDB0041522;HMDB0031827;HMDB0031828;HMDB0040398	Pseudorhodomyrtoxin;Oxidized_Oplophorus_luciferin;Ro_18-5364	C08951;C15038;C15665	3-Isomangostin hydrate	3-Isomangostin hydrate (MS2 HMDB0041522)
neg-M175T58	0.0466283	-1.12559	0.0496813	-1.12971	175.071	0.96145	2-Isopropylmalic acid	Lipids and lipid-like molecules	NA	HMDB0000402	C02504	Alanyl-Serine;Glycyl-Threonine;Serylalanine;Threoninyl-Glycine;L-2-Amino-4-methylenepentanedioic acid;L-trans-alpha-Amino-2-carboxycyclopropaneacetic acid;12S-HHT;Dihydropanaxacol;Fauronyl acetate;Valeracetate;3-Methyl-5-propyl-2-furannonanoic acid;5-Heptyl-3-methyl-2-furanpentanoic acid;3-Methyl-5-pentyl-2-furanheptanoic acid;5-Pentyl-2-furanoctanoic acid	HMDB0028696;HMDB0028851;HMDB0029032;HMDB0029061;HMDB0029433;HMDB0034442;HMDB0012535;HMDB0032675;HMDB0036422;HMDB0041388;HMDB0094642;HMDB0112087;HMDB0112095;HMDB0112098	D-Alanyl-D-serine;Ethylenediamine-N,N'-diacetic_acid;4-Methylene-L-glutamate;N-Methyl-2-oxoglutaramate;Juvenile_hormone_II;12(S)-HHT;Juvenile_hormone_I_acid	C19719;C21397;C00651;C03623;C04867;C20388;C20992	2-Isopropylmalic acid	2-Isopropylmalic acid (MS2 HMDB0000402)
neg-M165T53	0.0170753	-1.15792	0.0153551	-1.22192	165.041	0.8857	2,3,4,5-Tetrahydroxypentanoic acid	Organic oxygen compounds	Organooxygen compounds	HMDB0059750	null	Arabinonic acid;Ribonic acid;2,3,4,5-Tetrahydroxypentanoic acid;L-Lyxonate;L-Xylonate;S-Propyl 1-propanesulfinothioate;3-Methylxanthine;7-Methylxanthine;1-Methylxanthine;9-Methylxanthine;2-(hydroxymethyl)-2-(4-methylpent-3-en-1-yl)-2H-chromen-8-ol;2-methyl-2-(4-methylpent-3-en-1-yl)-2H-chromene-6,8-diol;2-methyl-2-(4-methylpent-3-en-1-yl)-2H-chromene-7,8-diol;2-[2-(3,3-dimethyloxiran-2-yl)ethyl]-…	HMDB0000539;HMDB0000867;HMDB0059750;HMDB0060255;HMDB0060256;HMDB0034394;HMDB0001886;HMDB0001991;HMDB0010738;HMDB0059716;HMDB0134719;HMDB0134722;HMDB0134724;HMDB0134726;HMDB0134728;HMDB0134730;HMDB0134736;HMDB0036456	D-Xylonate;L-Arabinonate;D-Arabinonate;D-Ribonate;L-Xylonate;L-Lyxonate;7-Methylxanthine;3-Methylxanthine;1-Methylxanthine;Lacinilene_C_7-methyl_ether;1-(4-Hydroxyphenyl)-1-decene-3,5-dione;Dihydroshikonofuran	C00502;C00545;C00878;C01685;C05411;C05412;C16353;C16357;C16358;C09695;C17744;C18135	2,3,4,5-Tetrahydroxypentanoic acid	2,3,4,5-Tetrahydroxypentanoic acid (MS2 HMDB0059750)
pos-M426T256	0.0138405	-1.17649	0.0125946	-1.22723	426.356	4.2713	Oleoyl-L-carnitine	Lipids and lipid-like molecules	Fatty Acyls	HMDB0005065	NA	Oleoylcarnitine;Vaccenyl carnitine;Elaidic carnitine;11Z-Octadecenylcarnitine;Octadecenoylcarnitine	HMDB0005065;HMDB0006351;HMDB0006464;HMDB0013338;HMDB0094687	NA	NA	Oleoyl-L-carnitine	Oleoyl-L-carnitine (MS2 HMDB0005065)
neg-M223T158	0.0299771	-1.32859	0.0326646	-1.32151	223.062	2.63343	Sinapic acid	Phenylpropanoids and polyketides	Cinnamic acids and derivatives	HMDB0032616	C00482	3-(4-hydroxy-3,5-dimethoxyphenyl)prop-2-enoic acid;5-[(2,4,5-trihydroxyphenyl)methyl]oxolan-2-one;3-(4,5-dihydroxy-2,3-dimethoxyphenyl)prop-2-enal;3-(6-hydroxy-7-methoxy-2H-1,3-benzodioxol-5-yl)propanal;3-(7-hydroxy-6-methoxy-2H-1,3-benzodioxol-5-yl)propanal;6-(3-hydroxyprop-1-en-1-yl)-4-methoxy-2H-1,3-benzodioxol-5-ol;6-(3-hydroxyprop-1-en-1-yl)-5-methoxy-2H-1,3-benzodioxol-4-ol;3-(3-hydroxy-2,4…	HMDB0127488;HMDB0128183;HMDB0128665;HMDB0128667;HMDB0128668;HMDB0128673;HMDB0128674;HMDB0140920;HMDB0141325;HMDB0142075;HMDB0142169;HMDB0142170;HMDB0142171;HMDB0142172;HMDB0142173;HMDB0142174;HMDB0030018;HMDB0032616;HMDB0034069;HMDB0041691;HMDB0000332;HMDB0031932;HMDB0039557;HMDB0061016	Sinapate;2-Benzylmalic_acid;3-Benzylmalic_acid;Rhipocephalin;Picrasin_B;Firocoxib	C00482;C20653;C20654;C09714;C17050;C18363	Sinapic acid	Sinapic acid (MS2 HMDB0032616)
pos-M518T297	0.0143103	-1.36469	0.0148283	-1.41263	518.32	4.94433	LysoPC 18:3	Lipids and lipid-like molecules	Glycerophospholipids	HMDB10388	C04230	LysoPC(16:0)	HMDB0010382	NA	NA	LysoPC 18:3	LysoPC 18:3 (MS2 HMDB10388)
pos-M281T181	0.0129849	-1.38036	0.00922799	-1.4995	281.117	3.01854	Asparenyol	Benzenoids	Phenol ethers	HMDB0041304	null	Levosimendan;Phenprocoumon;Ipriflavone;Asparenyol;Strobilurin A;2-Carboxy-4-dodecanolide;(3S,5R,6R,7E)-3,5,6-Trihydroxy-7-megastigmen-9-one;Dimethylthiambutene;Tulobuterol	HMDB0015058;HMDB0015081;HMDB0032987;HMDB0041304;HMDB0030420;HMDB0030987;HMDB0038736;HMDB0061719;HMDB0042056	2-(4-Methoxyphenethyl)chromone;(2-Isopropyl-1-benzofuran-3-yl)(4-hydroxyphenyl)methanone;Heritonin;3'-O-Methylbatatasin_III;Dihydroechinofuran;Tulobuterol_hydrochloride	C08485;C15191;C09936;C10271;C18134;C12798	Asparenyol	Asparenyol (MS2 HMDB0041304)
pos-M283T154	0.0237949	-1.38129	0.0381111	-1.30709	283.167	2.5599	(S)-Dibutyl 3-hydroxybutyl phosphate	Unknown	NA	NA	NA	NA	NA	NA	NA	(S)-Dibutyl 3-hydroxybutyl phosphate	(S)-Dibutyl 3-hydroxybutyl phosphate (MS2 NA)
neg-M191T60	0.0159323	-1.38577	0.0149102	-1.47874	191.02	1.0033	Citric acid	Organic acids and derivatives	NA	HMDB0000094	C00158	Citric acid;Isocitric acid;D-threo-Isocitric acid;Diketogulonic acid;2,3-Diketo-L-gulonate;(1R,2R)-Isocitric acid;D-Glucaro-1,4-lactone	HMDB0000094;HMDB0000193;HMDB0001874;HMDB0005971;HMDB0006511;HMDB0033717;HMDB0041862	Citrate;Isocitrate;(1R,2S)-1-Hydroxypropane-1,2,3-tricarboxylate;5-Dehydro-4-deoxy-D-glucarate;2,5-Didehydro-D-gluconate;Carboxymethyloxysuccinate;2-Dehydro-3-deoxy-D-glucarate;(4R,5S)-4,5,6-Trihydroxy-2,3-dioxohexanoate;(1S,2S)-1-Hydroxypropane-1,2,3-tricarboxylate;D-Galactaro-1,5-lactone;D-Glucaro-1,5-lactone;D-Galactaro-1,4-lactone;(2S,3R)-2,3-Dihydroxy-5-oxohexanedioate;D-Glucaro-1,4-lactone	C00158;C00311;C00451;C00679;C02780;C03600;C03921;C04575;C04617;C20889;C20890;C20896;C21091;C21095	Citric acid	Citric acid (MS2 HMDB0000094)
pos-M343T58_2	0.0130574	-1.52875	0.00562555	-1.93913	343.123	0.973892	Trehalose	Organic oxygen compounds	Organooxygen compounds	HMDB0000975	C01083	6-({[3,4,5-trihydroxy-6-(hydroxymethyl)oxan-2-yl]oxy}methyl)oxane-2,3,4,5-tetrol;Melibiose;Cellobiose;D-Maltose;Alpha-Lactose;Sucrose;Lactulose;Trehalose;Isomaltose;Galactinol;3-b-Galactopyranosyl glucose;Epimelibiose;Turanose;Kojibiose;Neotrehalose;Sakebiose;Inulobiose;Galabiose;Maltulose;Mannobiose;DEAE-cellulose;Allolactose;Glucinol;Trehalulose;Fagopyritol A1;beta-Lactose;Glucose-1,3-mannose o…	HMDB0133305;HMDB0000048;HMDB0000055;HMDB0000163;HMDB0000186;HMDB0000258;HMDB0000740;HMDB0000975;HMDB0002923;HMDB0005826;HMDB0006603;HMDB0006792;HMDB0011740;HMDB0011742;HMDB0029880;HMDB0029882;HMDB0029898;HMDB0029902;HMDB0029919;HMDB0029933;HMDB0033368;HMDB0038489;HMDB0039237;HMDB0039727;HMDB0039876;HMDB0041627;HMDB0060068;HMDB0125600	Sucrose;Cellobiose;Maltose;Lactose;Isomaltose;alpha-Maltose;alpha,alpha-Trehalose;alpha-D-Galactosyl-(1->3)-1D-myo-inositol;Nigerose;Inulobiose;Levanbiose;Mannobiose;Palatinose;beta-Lactose;beta-Maltose;Laminaribiose;4-O-beta-D-Glucopyranosyl-D-mannose;alpha-D-Glucosyl-(1,3)-D-mannose;alpha-D-Aldosyl_beta-D-fructoside;Epimelibiose;Melibiose;alpha-Cellobiose;beta-Cellobiose;Lactulose;Gentiobiose;S…	C00089;C00185;C00208;C00243;C00252;C00897;C01083;C01235;C01518;C01711;C01725;C01728;C01742;C01970;C01971;C02048;C02964;C04147;C04219;C05400;C05402;C06421;C06422;C07064;C08240;C08250;C15548;C18068;C19632;C19633;C19634;C19636;C19773;C20236;C20861;C21336	Trehalose	Trehalose (MS2 HMDB0000975)
neg-M197T151	0.0305143	-1.55262	0.0270586	-1.57095	197.046	2.51575	3-(3,4-Dihydroxyphenyl)lactic acid	Phenylpropanoids and polyketides	Phenylpropanoic acids	HMDB0003503	C01207	Syringic acid;Ethyl gallate;2-(2,4,5-trihydroxyphenyl)propanoic acid;3-(3,4,5-trihydroxyphenyl)propanoic acid;3-(2,4-dihydroxyphenyl)-3-hydroxypropanoic acid;3-(2,4,5-trihydroxyphenyl)propanoic acid;2-(2,5-dihydroxy-4-methoxyphenyl)acetic acid;2-(3,4-dihydroxy-5-methoxyphenyl)acetic acid;2-hydroxy-2-(2-hydroxy-4-methoxyphenyl)acetic acid;2-(2,3,4-trihydroxyphenyl)propanoic acid;3-hydroxy-2,4-dime…	HMDB0002085;HMDB0033836;HMDB0125024;HMDB0125529;HMDB0126478;HMDB0126489;HMDB0130476;HMDB0131426;HMDB0137136;HMDB0137823;HMDB0140947;HMDB0142084;HMDB0142087;HMDB0000291;HMDB0003503;HMDB0029170;HMDB0041662;HMDB0133489;HMDB0000600;HMDB0014716;HMDB0060561	3-(3,4-Dihydroxyphenyl)lactate;3-Methoxy-4-hydroxymandelate;Syringic_acid;(3E)-3-[(1R,5R,6S)-5-Hydroxy-7-oxabicyclo[4.1.0]heptan-2-ylidene]-2-oxopropanoate;Istamycin_FU-10;2'-Deamino-2'-hydroxyparomamine;Albendazole_sulfone;6-Nitrobenzo[a]pyrene;3-Nitroperylene	C01207;C05584;C10833;C21086;C17981;C20353;C16626;C19472;C19475	3-(3,4-Dihydroxyphenyl)lactic acid	3-(3,4-Dihydroxyphenyl)lactic acid (MS2 HMDB0003503)
neg-M287T190	0.00514384	-1.62928	0.00542781	-1.61548	287.055	3.16337	Eriodictyol	Phenylpropanoids and polyketides	Flavonoids	HMDB0005810	C05631	3,5,7-trihydroxy-2-(3-hydroxyphenyl)-3,4-dihydro-2H-1-benzopyran-4-one;3-(4-hydroxyphenyl)-1-(2,4,6-trihydroxyphenyl)propane-1,2-dione;3,5,6,7-tetrahydroxy-2-phenyl-3,4-dihydro-2H-1-benzopyran-4-one;3-phenyl-1-(2,3,4,6-tetrahydroxyphenyl)propane-1,2-dione;3-(3-hydroxyphenyl)-1-(2,4,6-trihydroxyphenyl)propane-1,2-dione;2-(3,4-dihydroxyphenyl)-5,7-dihydroxy-3,4-dihydro-2H-1-benzopyran-4-one;(2E)-3-…	HMDB0125212;HMDB0125363;HMDB0125369;HMDB0125370;HMDB0125374;HMDB0126018;HMDB0126020;HMDB0126026;HMDB0126027;HMDB0126036;HMDB0126037;HMDB0129347;HMDB0129962;HMDB0130169;HMDB0130172;HMDB0130181;HMDB0130325;HMDB0132879;HMDB0133540;HMDB0133546;HMDB0133547;HMDB0133548;HMDB0133989;HMDB0134011;HMDB0134015;HMDB0134019;HMDB0134023;HMDB0141183;HMDB0005810;HMDB0030847;HMDB0031911;HMDB0032707;HMDB0037314;HMD…	Dihydrokaempferol;Fustin;Eriodictyol;Okanin;Micromelin;3,5-Dimethoxy-1,6-dihydroxyxanthone;Gentiacaulein;2-O-Methylswertianin;Swerchirin;(+-)-Dalbergioidin;2-Hydroxy-2,3-dihydrogenistein;Eriodictyol_chalcone;2,6,7,4'-Tetrahydroxyisoflavanone;Carthamidin;Raffinose;Panose;Galactomannan;Maltotriose;Isomaltotriose;6-alpha-Maltosylglucose;1F-beta-D-Fructosylsucrose;6F-alpha-D-Galactosylsucrose;D-Gal_a…	C00974;C01378;C05631;C08724;C09277;C10060;C10064;C10083;C10091;C10415;C12631;C15525;C16233;C16940;C00492;C00713;C00883;C01835;C02160;C03367;C03661;C03848;C05404;C06219;C08239;C08243;C08251;C21454;C06569	Eriodictyol	Eriodictyol (MS2 HMDB0005810)
neg-M513T249	0.00843701	-1.70021	0.00606625	-1.90377	513.286	4.14243	Cucurbitacin I	Unknown	NA	NA	NA	Ganoderenic acid A;Ganoderic acid C1;Ganoderenic acid B;Ganoderic acid xi;Ganosporelactone B;Ganoderic acid J;Ganoderic acid V1	HMDB0035381;HMDB0035627;HMDB0035709;HMDB0036308;HMDB0036403;HMDB0039641;HMDB0039649	Cucurbitacin_I;Stigmatellin_A;Tylosin_B;Leucomycin_A5	C08800;C12148;C01687;C14058	Cucurbitacin I	Cucurbitacin I (MS2 NA)
neg-M205T61	0.00675987	-1.9248	0.00399186	-2.1691	205.035	1.01911	3-(Carboxymethyl)-3-hydroxypentanedioic acid	Organic acids and derivatives	Carboxylic acids and derivatives	HMDB0059932	null	2-Methylcitric acid;Homocitric acid;Methylisocitric acid;3-(Carboxymethyl)-3-hydroxypentanedioic acid;(R)-lipoic acid;(S)-lipoic acid;(S)-4',5,7-Trihydroxy-6-prenylflavanone;3-[2,4-dihydroxy-3-(3-methylbut-2-en-1-yl)phenyl]-1-(3,4-dihydroxyphenyl)prop-2-en-1-one;(2E)-3-phenyl-1-[2,4,6-trihydroxy-3-(4-hydroxy-3-methylbut-2-en-1-yl)phenyl]prop-2-en-1-one;(2E)-3-phenyl-1-{2,4,6-trihydroxy-3-[(2E)-4-…	HMDB0000379;HMDB0003518;HMDB0006471;HMDB0059932;HMDB0001451;HMDB0014312;HMDB0037247;HMDB0124802;HMDB0129258;HMDB0129260;HMDB0129262;HMDB0129264;HMDB0129266;HMDB0133497;HMDB0133502;HMDB0133503;HMDB0135875;HMDB0135876;HMDB0135877;HMDB0135878;HMDB0135879;HMDB0135880;HMDB0140711;HMDB0140712;HMDB0140713;HMDB0140715;HMDB0140716;HMDB0140717;HMDB0029468;HMDB0029866;HMDB0030610;HMDB0034026;HMDB0034214;HMD…	(R)-2-Hydroxybutane-1,2,4-tricarboxylate;2-Methylcitrate;(2S,3R)-3-Hydroxybutane-1,2,3-tricarboxylate;Homoisocitrate;Lipoate;(R)-Lipoate;Glepidotin_B;6-Prenylnaringenin;5-Deoxykievitone;(+)-Galbacin;Glyceocarpin;4-Glyceollidin;Desmethylxanthohumol;Sophoraflavanone_B;N-(6-Oxo-6H-dibenzo[b,d]pyran-3-yl)maleamic_acid	C01251;C02225;C04593;C05662;C00725;C16241;C09753;C09832;C10418;C10616;C15509;C15510;C16416;C18023;C15466	3-(Carboxymethyl)-3-hydroxypentanedioic acid	3-(Carboxymethyl)-3-hydroxypentanedioic acid (MS2 HMDB0059932)
pos-M291T162	0.00648872	-1.94598	0.008477	-1.88042	291.087	2.69753	(+)-Catechin	Phenylpropanoids and polyketides	Flavonoids	HMDB0002780	C06562	2-(3-hydroxyphenyl)-3,4-dihydro-2H-1-benzopyran-3,5,6,7-tetrol;2-(3,4-dihydroxyphenyl)-1-(2,4,6-trihydroxyphenyl)propan-1-one;2-(4-hydroxyphenyl)-1-(2,3,4,6-tetrahydroxyphenyl)propan-1-one;3-(4-hydroxyphenyl)-1-(2,3,4,6-tetrahydroxyphenyl)propan-1-one;2-[(4-hydroxyphenyl)methyl]-2,3-dihydro-1-benzofuran-2,3,4,6-tetrol;2-(2,4-dihydroxyphenyl)-1-(2,4,6-trihydroxyphenyl)propan-1-one;3-(3,4-dihydroxy…	HMDB0128180;HMDB0129340;HMDB0129964;HMDB0130183;HMDB0133544;HMDB0133841;HMDB0133991;HMDB0133992;HMDB0133998;HMDB0134012;HMDB0134013;HMDB0134016;HMDB0134017;HMDB0134020;HMDB0134021;HMDB0134024;HMDB0134025;HMDB0134819;HMDB0137172;HMDB0140335;HMDB0140336;HMDB0141544;HMDB0001871;HMDB0002780;HMDB0029253;HMDB0030131;HMDB0030144;HMDB0032322;HMDB0033783;HMDB0034124;HMDB0035399;HMDB0037953;HMDB0037954;HMD…	cis-3,4-Leucopelargonidin;Luteoforol;(+)-Catechin;alpha-Cotonefuran;2,8-Dihydroxy-3,4,7-trimethoxydibenzofuran;Ptaeroglycol;Mikanolide;(-)-Epicatechin;(+)-Epicatechin;Fisetinidol-4beta-ol;Isoplumericin;Plumericin;(-)-Catechin;Catechin;Chloroxuron;Disperse_Blue_1	C03648;C05907;C06562;C08739;C08742;C09030;C09511;C09727;C09728;C09736;C09787;C09796;C14079;C17590;C19075;C19236	(+)-Catechin	(+)-Catechin (MS2 HMDB0002780)
pos-M289T194	0.00811604	-1.97757	0.00499861	-2.17304	289.07	3.23312	Eriodictyol	Phenylpropanoids and polyketides	Flavonoids	HMDB0005810	C05631	3,5,7-trihydroxy-2-(3-hydroxyphenyl)-3,4-dihydro-2H-1-benzopyran-4-one;3-(4-hydroxyphenyl)-1-(2,4,6-trihydroxyphenyl)propane-1,2-dione;3,5,6,7-tetrahydroxy-2-phenyl-3,4-dihydro-2H-1-benzopyran-4-one;3-phenyl-1-(2,3,4,6-tetrahydroxyphenyl)propane-1,2-dione;3-(3-hydroxyphenyl)-1-(2,4,6-trihydroxyphenyl)propane-1,2-dione;2-(3,4-dihydroxyphenyl)-5,7-dihydroxy-3,4-dihydro-2H-1-benzopyran-4-one;(2E)-3-…	HMDB0125212;HMDB0125363;HMDB0125369;HMDB0125370;HMDB0125374;HMDB0126018;HMDB0126020;HMDB0126026;HMDB0126027;HMDB0126036;HMDB0126037;HMDB0129347;HMDB0129962;HMDB0130169;HMDB0130172;HMDB0130181;HMDB0130325;HMDB0132879;HMDB0133540;HMDB0133546;HMDB0133547;HMDB0133548;HMDB0133989;HMDB0134011;HMDB0134015;HMDB0134019;HMDB0134023;HMDB0141183;HMDB0005810;HMDB0030847;HMDB0031911;HMDB0032707;HMDB0037314;HMD…	Dihydrokaempferol;Fustin;Eriodictyol;Okanin;Micromelin;3,5-Dimethoxy-1,6-dihydroxyxanthone;Gentiacaulein;2-O-Methylswertianin;Swerchirin;(+-)-Dalbergioidin;2-Hydroxy-2,3-dihydrogenistein;Eriodictyol_chalcone;2,6,7,4'-Tetrahydroxyisoflavanone;Carthamidin;Ungeremine	C00974;C01378;C05631;C08724;C09277;C10060;C10064;C10083;C10091;C10415;C12631;C15525;C16233;C16940;C12189	Eriodictyol	Eriodictyol (MS2 HMDB0005810)
pos-M590T180	0.00128613	-2.48792	0.001046	-3.01843	590.304	3.00167	Norbuprenorphine glucuronide	Unknown	NA	NA	NA	Nelfinavir	HMDB0014365	Nelfinavir;6alpha-Glucuronosylhyodeoxycholate	C07257;C11246	Norbuprenorphine glucuronide	Norbuprenorphine glucuronide (MS2 NA)
neg-M289T160_1	0.00171835	-2.78377	0.00247996	-2.68354	289.072	2.66725	(+)-Epicatechin	Phenylpropanoids and polyketides	Flavonoids	HMDB0037954	C09728	2-(3-hydroxyphenyl)-3,4-dihydro-2H-1-benzopyran-3,5,6,7-tetrol;2-(3,4-dihydroxyphenyl)-1-(2,4,6-trihydroxyphenyl)propan-1-one;2-(4-hydroxyphenyl)-1-(2,3,4,6-tetrahydroxyphenyl)propan-1-one;3-(4-hydroxyphenyl)-1-(2,3,4,6-tetrahydroxyphenyl)propan-1-one;2-[(4-hydroxyphenyl)methyl]-2,3-dihydro-1-benzofuran-2,3,4,6-tetrol;2-(2,4-dihydroxyphenyl)-1-(2,4,6-trihydroxyphenyl)propan-1-one;3-(3,4-dihydroxy…	HMDB0128180;HMDB0129340;HMDB0129964;HMDB0130183;HMDB0133544;HMDB0133841;HMDB0133991;HMDB0133992;HMDB0133998;HMDB0134012;HMDB0134013;HMDB0134016;HMDB0134017;HMDB0134020;HMDB0134021;HMDB0134024;HMDB0134025;HMDB0134819;HMDB0137172;HMDB0140335;HMDB0140336;HMDB0141544;HMDB0001871;HMDB0002780;HMDB0029253;HMDB0030131;HMDB0030144;HMDB0032322;HMDB0033783;HMDB0034124;HMDB0035399;HMDB0037953;HMDB0037954;HMD…	cis-3,4-Leucopelargonidin;Luteoforol;(+)-Catechin;alpha-Cotonefuran;2,8-Dihydroxy-3,4,7-trimethoxydibenzofuran;Ptaeroglycol;Mikanolide;(-)-Epicatechin;(+)-Epicatechin;Fisetinidol-4beta-ol;Isoplumericin;Plumericin;(-)-Catechin;Catechin	C03648;C05907;C06562;C08739;C08742;C09030;C09511;C09727;C09728;C09736;C09787;C09796;C14079;C17590	(+)-Epicatechin	(+)-Epicatechin (MS2 HMDB0037954)
pos-M294T63	0.00262534	2.08569	0.00324794	2.05094	294.118	1.04508	NA	Unknown	NA	NA	NA	Galactosyl 4-hydroxyproline;4-Hydroxyproline galactoside;(3R)-3,4-Dihydroxy-3-(hydroxymethyl)butanenitrile 4-glucoside;N-Acetylmuramate;Phenylalanyl-Glutamate;3,4,5-trihydroxy-6-[(3-methylbut-2-enoyl)oxy]oxane-2-carboxylic acid;3,4,5-trihydroxy-6-{[(2E)-2-methylbut-2-enoyl]oxy}oxane-2-carboxylic acid	HMDB0029353;HMDB0029354;HMDB0034085;HMDB0060493;HMDB0028994;HMDB0128920;HMDB0129102	N-Acetylmuramate;Ranunculin	C02713;C08512	Galactosyl 4-hydroxyproline;4-Hydroxyproline galactoside;(3R)-3,4-Dihydroxy-3-(hydroxymethyl)butanenitrile 4-glucoside;N-Acetylmuramate;Phenylalanyl-Glutamate;3,4,5-trihydroxy-6-[(3-methylbut-2-enoyl)oxy]oxane-2-carboxylic acid;3,4,5-trihydroxy-6-{[(2E)-2-methylbut-2-enoyl]oxy}oxane-2-carboxylic acid	Galactosyl 4-hydroxyproline;4-Hydroxyproline galactoside;(3R)-3,4-Dihydroxy-3-(hydroxymethyl)butanenitrile 4-glucoside;N-Acetylmuramate;Phenylalanyl-Glutamate;3,4,5-trihydroxy-6-[(3-methylbut-2-enoyl)oxy]oxane-2-carboxylic acid;3,4,5-trihydroxy-6-{[(2E)-2-methylbut-2-enoyl]oxy}oxane-2-carboxylic acid (MS1 HMDB0029353;HMDB0029354;HMDB0034085;HMDB0060493;HMDB0028994;HMDB0128920;HMDB0129102)
neg-M152T101	0.00721899	2.05891	0.00937506	2.02235	152.029	1.68623	NA	Unknown	NA	NA	NA	NA	NA	NA	NA	NA	NA
neg-M108T101	0.00994076	1.96476	0.0129734	1.9161	108.021	1.68532	NA	Unknown	NA	NA	NA	NA	NA	NA	NA	NA	NA
neg-M617T232	0.00224686	1.95847	0.00136164	2.12726	617.328	3.87459	NA	Unknown	NA	NA	NA	Ganglioside GM3 (d18:1/9Z-18:1)	HMDB0004843	Minosaminomycin	C17969	Ganglioside GM3 (d18:1/9Z-18:1)	Ganglioside GM3 (d18:1/9Z-18:1) (MS1 HMDB0004843)
neg-M202T145	0.00993486	1.87317	0.0118187	1.83637	202.072	2.41533	NA	Unknown	NA	NA	NA	1-Isothiocyanato-7-(methylthio)heptane;Erinapyrone C;Carnocin U I49	HMDB0038440;HMDB0041026;HMDB0038223	N2-Acetyl-L-aminoadipate;(5-Phenyl-1,2,4-triazol-3-yl)urea	C12986;C15383	1-Isothiocyanato-7-(methylthio)heptane;Erinapyrone C;Carnocin U I49	1-Isothiocyanato-7-(methylthio)heptane;Erinapyrone C;Carnocin U I49 (MS1 HMDB0038440;HMDB0041026;HMDB0038223)
neg-M656T176	0.000863419	1.85295	0.000505574	2.06482	656.327	2.93755	NA	Unknown	NA	NA	NA	NA	NA	NA	NA	NA	NA
pos-M309T185	0.010909	1.84597	0.013782	1.79343	309.206	3.07824	NA	Unknown	NA	NA	NA	Methylgingerol;Diplodiatoxin;Corchorifatty acid A;Corchorifatty acid D;Dihydrocapsiate;5-O-Methylembelin;Hexadecanedioic acid;16-Hydroxy-10-oxohexadecanoic acid;2,2,4-Trimethyl-1,3-pentadienol diisobutyrate	HMDB0029852;HMDB0031471;HMDB0032664;HMDB0033243;HMDB0034781;HMDB0040867;HMDB0000672;HMDB0041287;HMDB0059777	5-O-Methylembelin;Soraphen_O;2,3-Dihydroxycyclopentaneundecanoic_acid;Hexadecanedioate	C10373;C15818;C14987;C19615	Methylgingerol;Diplodiatoxin;Corchorifatty acid A;Corchorifatty acid D;Dihydrocapsiate;5-O-Methylembelin;Hexadecanedioic acid;16-Hydroxy-10-oxohexadecanoic acid;2,2,4-Trimethyl-1,3-pentadienol diisobutyrate	Methylgingerol;Diplodiatoxin;Corchorifatty acid A;Corchorifatty acid D;Dihydrocapsiate;5-O-Methylembelin;Hexadecanedioic acid;16-Hydroxy-10-oxohexadecanoic acid;2,2,4-Trimethyl-1,3-pentadienol diisobutyrate (MS1 HMDB0029852;HMDB0031471;HMDB0032664;HMDB0033243;HMDB0034781;HMDB0040867;HMDB0000672;HMDB0041287;HMDB0059777)
neg-M292T62	0.00829358	1.81548	0.00777868	1.91945	292.103	1.03572	NA	Unknown	NA	NA	NA	Galactosyl 4-hydroxyproline;4-Hydroxyproline galactoside;(3R)-3,4-Dihydroxy-3-(hydroxymethyl)butanenitrile 4-glucoside;N-Acetylmuramate;3,4,5-trihydroxy-6-[(3-methylbut-2-enoyl)oxy]oxane-2-carboxylic acid;3,4,5-trihydroxy-6-{[(2E)-2-methylbut-2-enoyl]oxy}oxane-2-carboxylic acid	HMDB0029353;HMDB0029354;HMDB0034085;HMDB0060493;HMDB0128920;HMDB0129102	N-Acetylmuramate;Ranunculin	C02713;C08512	Galactosyl 4-hydroxyproline;4-Hydroxyproline galactoside;(3R)-3,4-Dihydroxy-3-(hydroxymethyl)butanenitrile 4-glucoside;N-Acetylmuramate;3,4,5-trihydroxy-6-[(3-methylbut-2-enoyl)oxy]oxane-2-carboxylic acid;3,4,5-trihydroxy-6-{[(2E)-2-methylbut-2-enoyl]oxy}oxane-2-carboxylic acid	Galactosyl 4-hydroxyproline;4-Hydroxyproline galactoside;(3R)-3,4-Dihydroxy-3-(hydroxymethyl)butanenitrile 4-glucoside;N-Acetylmuramate;3,4,5-trihydroxy-6-[(3-methylbut-2-enoyl)oxy]oxane-2-carboxylic acid;3,4,5-trihydroxy-6-{[(2E)-2-methylbut-2-enoyl]oxy}oxane-2-carboxylic acid (MS1 HMDB0029353;HMDB0029354;HMDB0034085;HMDB0060493;HMDB0128920;HMDB0129102)
pos-M154T101	0.0119382	1.80798	0.0148303	1.79464	154.043	1.68713	NA	Unknown	NA	NA	NA	NA	NA	NA	NA	NA	NA
neg-M292T137	0.00333627	1.78022	0.00386564	1.7719	292.103	2.28727	NA	Unknown	NA	NA	NA	Galactosyl 4-hydroxyproline;4-Hydroxyproline galactoside;(3R)-3,4-Dihydroxy-3-(hydroxymethyl)butanenitrile 4-glucoside;N-Acetylmuramate;3,4,5-trihydroxy-6-[(3-methylbut-2-enoyl)oxy]oxane-2-carboxylic acid;3,4,5-trihydroxy-6-{[(2E)-2-methylbut-2-enoyl]oxy}oxane-2-carboxylic acid	HMDB0029353;HMDB0029354;HMDB0034085;HMDB0060493;HMDB0128920;HMDB0129102	N-Acetylmuramate;Ranunculin	C02713;C08512	Galactosyl 4-hydroxyproline;4-Hydroxyproline galactoside;(3R)-3,4-Dihydroxy-3-(hydroxymethyl)butanenitrile 4-glucoside;N-Acetylmuramate;3,4,5-trihydroxy-6-[(3-methylbut-2-enoyl)oxy]oxane-2-carboxylic acid;3,4,5-trihydroxy-6-{[(2E)-2-methylbut-2-enoyl]oxy}oxane-2-carboxylic acid	Galactosyl 4-hydroxyproline;4-Hydroxyproline galactoside;(3R)-3,4-Dihydroxy-3-(hydroxymethyl)butanenitrile 4-glucoside;N-Acetylmuramate;3,4,5-trihydroxy-6-[(3-methylbut-2-enoyl)oxy]oxane-2-carboxylic acid;3,4,5-trihydroxy-6-{[(2E)-2-methylbut-2-enoyl]oxy}oxane-2-carboxylic acid (MS1 HMDB0029353;HMDB0029354;HMDB0034085;HMDB0060493;HMDB0128920;HMDB0129102)
pos-M444T346	0.014267	1.75078	0.00655487	2.31932	444.354	5.76452	NA	Unknown	NA	NA	NA	NA	NA	NA	NA	NA	NA
pos-M391T187	0.0124615	1.71447	0.0116559	1.76393	391.138	3.12199	NA	Unknown	NA	NA	NA	trans-Piceid;3,4,5-trihydroxy-6-(2-hydroxy-1,2-diphenylethoxy)oxane-2-carboxylic acid;(Z)-Resveratrol 4'-glucoside;cis-Piceid;(E)-2-Glucosyl-3,4',5-trihydroxystilbene;3,4,5-trihydroxy-6-[4-(4-methyl-3-oxopentyl)phenoxy]oxane-2-carboxylic acid;3,4,5-trihydroxy-6-{[(1E)-1-(4-methoxyphenyl)pent-1-en-3-yl]oxy}oxane-2-carboxylic acid;4-Hydroxy-3-prenylbenzoic acid glucoside;Methyl (R)-9-hydroxy-10-und…	HMDB0030564;HMDB0135201;HMDB0030565;HMDB0031422;HMDB0036294;HMDB0132962;HMDB0132997;HMDB0039891;HMDB0040895;HMDB0030389;HMDB0030390;HMDB0029710;HMDB0015547	Piceid;Populin;Chlorpheniramine_maleate;Dexchlorpheniramine_maleate;Geissoschizine;Ajmalicine;Akuammidine;Vobasine;19-Hydroxytabersonine;16-Hydroxytabersonine;Lochnericine;Tetrahydroalstonine;19-epi-Ajmalicine;1,2-Dihydrovomilenine;3-Allyloxyestra-1,3,5(10),7-tetraene-16,17-dione_dioxime;Raucaffrinoline;DIMBOA-glucoside;(2R)-2-beta-D-Glucopyranosyloxy-4-hydroxy-7-methoxy-(2H)-1,4-benzoxazin-3(4H)…	C10275;C10823;C07780;C07783;C02151;C09024;C09026;C09253;C11642;C11643;C11676;C11682;C11683;C11808;C15086;C19931;C04831;C15768;C21135	trans-Piceid;3,4,5-trihydroxy-6-(2-hydroxy-1,2-diphenylethoxy)oxane-2-carboxylic acid;(Z)-Resveratrol 4'-glucoside;cis-Piceid;(E)-2-Glucosyl-3,4',5-trihydroxystilbene;3,4,5-trihydroxy-6-[4-(4-methyl-3-oxopentyl)phenoxy]oxane-2-carboxylic acid;3,4,5-trihydroxy-6-{[(1E)-1-(4-methoxyphenyl)pent-1-en-3-yl]oxy}oxane-2-carboxylic acid;4-Hydroxy-3-prenylbenzoic acid glucoside;Methyl (R)-9-hydroxy-10-und…	trans-Piceid;3,4,5-trihydroxy-6-(2-hydroxy-1,2-diphenylethoxy)oxane-2-carboxylic acid;(Z)-Resveratrol 4'-glucoside;cis-Piceid;(E)-2-Glucosyl-3,4',5-trihydroxystilbene;3,4,5-trihydroxy-6-[4-(4-methyl-3-oxopentyl)phenoxy]oxane-2-carboxylic acid;3,4,5-trihydroxy-6-{[(1E)-1-(4-methoxyphenyl)pent-1-en-3-yl]oxy}oxane-2-carboxylic acid;4-Hydroxy-3-prenylbenzoic acid glucoside;Methyl (R)-9-hydroxy-10-und…
neg-M596T177	0.00202552	1.70373	0.00117141	1.88946	596.34	2.9449	NA	Unknown	NA	NA	NA	NA	NA	5-O-beta-D-Mycaminosyltylonolide;Zizyphine_F	C12002;C10016	5-O-beta-D-Mycaminosyltylonolide;Zizyphine_F	5-O-beta-D-Mycaminosyltylonolide;Zizyphine_F (MS1 C12002;C10016)
neg-M212T184	0.00185632	1.67549	0.00198997	1.70002	212.129	3.06478	NA	Unknown	NA	NA	NA	2-nonenoylglycine;3-nonenoylglycine;4-nonenoylglycine;5-nonenoylglycine;6-nonenoylglycine;7-nonenoylglycine;8-nonenoylglycine;4-(3-hydroxybutyl)-2-methoxyphenol;2,6-Dimethoxy-4-propylphenol;Hexyl 2-furoate;Isobutyl 2-furanpropionate	HMDB0094807;HMDB0094808;HMDB0094809;HMDB0094810;HMDB0094811;HMDB0094812;HMDB0094813;HMDB0135672;HMDB0036226;HMDB0037725;HMDB0037734	N-Heptanoylhomoserine_lactone	C11844	2-nonenoylglycine;3-nonenoylglycine;4-nonenoylglycine;5-nonenoylglycine;6-nonenoylglycine;7-nonenoylglycine;8-nonenoylglycine;4-(3-hydroxybutyl)-2-methoxyphenol;2,6-Dimethoxy-4-propylphenol;Hexyl 2-furoate;Isobutyl 2-furanpropionate	2-nonenoylglycine;3-nonenoylglycine;4-nonenoylglycine;5-nonenoylglycine;6-nonenoylglycine;7-nonenoylglycine;8-nonenoylglycine;4-(3-hydroxybutyl)-2-methoxyphenol;2,6-Dimethoxy-4-propylphenol;Hexyl 2-furoate;Isobutyl 2-furanpropionate (MS1 HMDB0094807;HMDB0094808;HMDB0094809;HMDB0094810;HMDB0094811;HMDB0094812;HMDB0094813;HMDB0135672;HMDB0036226;HMDB0037725;HMDB0037734)
pos-M373T187	0.0128791	1.66706	0.0113982	1.74999	373.128	3.11413	NA	Unknown	NA	NA	NA	2-[4,6-dihydroxy-2-methoxy-3-(3-methylbut-2-en-1-yl)phenyl]-5,6-dihydroxy-2,3-dihydro-1-benzofuran-3-one;2-[4,6-dihydroxy-3-(4-hydroxy-3-methylbut-2-en-1-yl)-2-methoxyphenyl]-6-hydroxy-2,3-dihydro-1-benzofuran-3-one;2-{3-[(3,3-dimethyloxiran-2-yl)methyl]-4,6-dihydroxy-2-methoxyphenyl}-6-hydroxy-2,3-dihydro-1-benzofuran-3-one;2-[4,6-dihydroxy-2-methoxy-3-(3-methylbut-2-en-1-yl)phenyl]-6,7-dihydrox…	HMDB0125959;HMDB0125960;HMDB0125961;HMDB0125962;HMDB0125963;HMDB0126470;HMDB0126474;HMDB0126477;HMDB0126484;HMDB0126488;HMDB0126494;HMDB0132519;HMDB0030539;HMDB0033270;HMDB0034278;HMDB0036633;HMDB0037456;HMDB0037508;HMDB0037599;HMDB0037750;HMDB0039775;HMDB0040323;HMDB0040461	Sinensetin;Tangeretin;Sesamolinol;(1'S)-Averantin;Fagaronine;Cafenstrole;Veprisinium;Strychnine;Vinorine	C10186;C10190;C10883;C20499;C09438;C18497;C10745;C06522;C11807	2-[4,6-dihydroxy-2-methoxy-3-(3-methylbut-2-en-1-yl)phenyl]-5,6-dihydroxy-2,3-dihydro-1-benzofuran-3-one;2-[4,6-dihydroxy-3-(4-hydroxy-3-methylbut-2-en-1-yl)-2-methoxyphenyl]-6-hydroxy-2,3-dihydro-1-benzofuran-3-one;2-{3-[(3,3-dimethyloxiran-2-yl)methyl]-4,6-dihydroxy-2-methoxyphenyl}-6-hydroxy-2,3-dihydro-1-benzofuran-3-one;2-[4,6-dihydroxy-2-methoxy-3-(3-methylbut-2-en-1-yl)phenyl]-6,7-dihydrox…	2-[4,6-dihydroxy-2-methoxy-3-(3-methylbut-2-en-1-yl)phenyl]-5,6-dihydroxy-2,3-dihydro-1-benzofuran-3-one;2-[4,6-dihydroxy-3-(4-hydroxy-3-methylbut-2-en-1-yl)-2-methoxyphenyl]-6-hydroxy-2,3-dihydro-1-benzofuran-3-one;2-{3-[(3,3-dimethyloxiran-2-yl)methyl]-4,6-dihydroxy-2-methoxyphenyl}-6-hydroxy-2,3-dihydro-1-benzofuran-3-one;2-[4,6-dihydroxy-2-methoxy-3-(3-methylbut-2-en-1-yl)phenyl]-6,7-dihydrox…
neg-M659T188	0.00212592	1.62837	0.0012971	1.88465	659.326	3.13077	NA	Unknown	NA	NA	NA	Capsianoside I	HMDB0002318	NA	NA	Capsianoside I	Capsianoside I (MS1 HMDB0002318)
pos-M136T101	0.0130482	1.62725	0.0154477	1.62403	136.014	1.68296	NA	Unknown	NA	NA	NA	NA	NA	2-Chloro-1,1,1-trifluoroethane	C19367	2-Chloro-1,1,1-trifluoroethane	2-Chloro-1,1,1-trifluoroethane (MS1 C19367)
pos-M249T52	0.00655235	1.61488	0.0109047	1.54596	249.044	0.868242	NA	Unknown	NA	NA	NA	4-Methoxyphenylethanol sulfate;(4-ethyl-2-hydroxy-6-methoxyphenyl)oxidanesulfonic acid	HMDB0029229;HMDB0128019	Thionazin;Pyocyanine;2-Aminoacridone	C19036;C01748;C12143	4-Methoxyphenylethanol sulfate;(4-ethyl-2-hydroxy-6-methoxyphenyl)oxidanesulfonic acid	4-Methoxyphenylethanol sulfate;(4-ethyl-2-hydroxy-6-methoxyphenyl)oxidanesulfonic acid (MS1 HMDB0029229;HMDB0128019)
pos-M374T187	0.0124113	1.60516	0.0128881	1.62314	374.131	3.11457	NA	Unknown	NA	NA	NA	Lomefloxacin;Almotriptan;Naratriptan;6-{[4,5-dihydroxy-2,5-bis(hydroxymethyl)oxolan-3-yl]oxy}-3,4,5-trihydroxyoxane-2-carboxylic acid;6-{[2,4-dihydroxy-2,5-bis(hydroxymethyl)oxolan-3-yl]oxy}-3,4,5-trihydroxyoxane-2-carboxylic acid;3,4,5-trihydroxy-6-{[2,3,4-trihydroxy-5-(hydroxymethyl)oxolan-2-yl]methoxy}oxane-2-carboxylic acid;3,4,5-trihydroxy-6-{[3,4,5-trihydroxy-5-(hydroxymethyl)oxolan-2-yl]me…	HMDB0015113;HMDB0015054;HMDB0015087;HMDB0125609;HMDB0125610;HMDB0125611;HMDB0125612;HMDB0029938;HMDB0039722;HMDB0039724;HMDB0039726	Lomefloxacin;Naratriptan;Bay-K-8644	C07078;C07792;C13758	Lomefloxacin;Almotriptan;Naratriptan;6-{[4,5-dihydroxy-2,5-bis(hydroxymethyl)oxolan-3-yl]oxy}-3,4,5-trihydroxyoxane-2-carboxylic acid;6-{[2,4-dihydroxy-2,5-bis(hydroxymethyl)oxolan-3-yl]oxy}-3,4,5-trihydroxyoxane-2-carboxylic acid;3,4,5-trihydroxy-6-{[2,3,4-trihydroxy-5-(hydroxymethyl)oxolan-2-yl]methoxy}oxane-2-carboxylic acid;3,4,5-trihydroxy-6-{[3,4,5-trihydroxy-5-(hydroxymethyl)oxolan-2-yl]me…	Lomefloxacin;Almotriptan;Naratriptan;6-{[4,5-dihydroxy-2,5-bis(hydroxymethyl)oxolan-3-yl]oxy}-3,4,5-trihydroxyoxane-2-carboxylic acid;6-{[2,4-dihydroxy-2,5-bis(hydroxymethyl)oxolan-3-yl]oxy}-3,4,5-trihydroxyoxane-2-carboxylic acid;3,4,5-trihydroxy-6-{[2,3,4-trihydroxy-5-(hydroxymethyl)oxolan-2-yl]methoxy}oxane-2-carboxylic acid;3,4,5-trihydroxy-6-{[3,4,5-trihydroxy-5-(hydroxymethyl)oxolan-2-yl]me…
neg-M312T182	0.00396431	1.60263	0.00361592	1.69574	312.145	3.0389	NA	Unknown	NA	NA	NA	Chavicol O-beta-glucopyranoside;Deoxynivalenol;Marasmal;Cyclocalopin A;Cyclocalopin C1;Cyclocalopin E;3-hydroxy-1-methyl-2,6-dioxo-4,5-diphenylpiperidin-1-ium;Notoginsenoside R10	HMDB0041617;HMDB0036156;HMDB0036867;HMDB0039810;HMDB0039812;HMDB0039814;HMDB0134799;HMDB0039051	2-Methylaminoadenosine;Vomitoxin;Trimethylolpropane_triacrylate	C03218;C09747;C14537	Chavicol O-beta-glucopyranoside;Deoxynivalenol;Marasmal;Cyclocalopin A;Cyclocalopin C1;Cyclocalopin E;3-hydroxy-1-methyl-2,6-dioxo-4,5-diphenylpiperidin-1-ium;Notoginsenoside R10	Chavicol O-beta-glucopyranoside;Deoxynivalenol;Marasmal;Cyclocalopin A;Cyclocalopin C1;Cyclocalopin E;3-hydroxy-1-methyl-2,6-dioxo-4,5-diphenylpiperidin-1-ium;Notoginsenoside R10 (MS1 HMDB0041617;HMDB0036156;HMDB0036867;HMDB0039810;HMDB0039812;HMDB0039814;HMDB0134799;HMDB0039051)
neg-M760T178	0.0120556	1.58598	0.0136296	1.58748	760.396	2.96683	NA	Unknown	NA	NA	NA	NA	NA	NA	NA	NA	NA
pos-M314T188	0.00292778	1.57377	0.00194379	1.66216	314.16	3.13628	NA	Unknown	NA	NA	NA	Chavicol O-beta-glucopyranoside;Deoxynivalenol;Marasmal;Cyclocalopin A;Cyclocalopin C1;Cyclocalopin E;3-hydroxy-1-methyl-2,6-dioxo-4,5-diphenylpiperidin-1-ium	HMDB0041617;HMDB0036156;HMDB0036867;HMDB0039810;HMDB0039812;HMDB0039814;HMDB0134799	2-Methylaminoadenosine;Vomitoxin;Trimethylolpropane_triacrylate	C03218;C09747;C14537	Chavicol O-beta-glucopyranoside;Deoxynivalenol;Marasmal;Cyclocalopin A;Cyclocalopin C1;Cyclocalopin E;3-hydroxy-1-methyl-2,6-dioxo-4,5-diphenylpiperidin-1-ium	Chavicol O-beta-glucopyranoside;Deoxynivalenol;Marasmal;Cyclocalopin A;Cyclocalopin C1;Cyclocalopin E;3-hydroxy-1-methyl-2,6-dioxo-4,5-diphenylpiperidin-1-ium (MS1 HMDB0041617;HMDB0036156;HMDB0036867;HMDB0039810;HMDB0039812;HMDB0039814;HMDB0134799)
neg-M325T101	0.00430018	1.56882	0.0058325	1.52846	325.04	1.67502	NA	Unknown	NA	NA	NA	{[4-(7-methoxy-2-oxo-2H-chromen-6-yl)but-3-en-2-yl]oxy}sulfonic acid;{[1-(7-hydroxy-2-oxo-2H-chromen-8-yl)-3-methylbut-3-en-2-yl]oxy}sulfonic acid;2-[(6-carboxy-3,4,5-trihydroxyoxan-2-yl)oxy]-3-hydroxybutanedioic acid;6-[(3-carboxy-2,3-dihydroxypropanoyl)oxy]-3,4,5-trihydroxyoxane-2-carboxylic acid;Lamivudine-monophosphate;2,8-bis-Trifluoromethyl-4-quinoline carboxylic acid;3-oxobrimonidine;Isoca…	HMDB0128974;HMDB0132710;HMDB0127956;HMDB0127957;HMDB0060641;HMDB0060726;HMDB0061102;HMDB0030721;HMDB0037408;HMDB0037430;HMDB0037533;HMDB0037928;HMDB0038469;HMDB0039507	Sciadopitysin;Carlinoside;Neocarlinoside	C10182;C10026;C10109	{[4-(7-methoxy-2-oxo-2H-chromen-6-yl)but-3-en-2-yl]oxy}sulfonic acid;{[1-(7-hydroxy-2-oxo-2H-chromen-8-yl)-3-methylbut-3-en-2-yl]oxy}sulfonic acid;2-[(6-carboxy-3,4,5-trihydroxyoxan-2-yl)oxy]-3-hydroxybutanedioic acid;6-[(3-carboxy-2,3-dihydroxypropanoyl)oxy]-3,4,5-trihydroxyoxane-2-carboxylic acid;Lamivudine-monophosphate;2,8-bis-Trifluoromethyl-4-quinoline carboxylic acid;3-oxobrimonidine;Isoca…	{[4-(7-methoxy-2-oxo-2H-chromen-6-yl)but-3-en-2-yl]oxy}sulfonic acid;{[1-(7-hydroxy-2-oxo-2H-chromen-8-yl)-3-methylbut-3-en-2-yl]oxy}sulfonic acid;2-[(6-carboxy-3,4,5-trihydroxyoxan-2-yl)oxy]-3-hydroxybutanedioic acid;6-[(3-carboxy-2,3-dihydroxypropanoyl)oxy]-3,4,5-trihydroxyoxane-2-carboxylic acid;Lamivudine-monophosphate;2,8-bis-Trifluoromethyl-4-quinoline carboxylic acid;3-oxobrimonidine;Isoca…
neg-M612T217	0.00399586	1.54328	0.0025974	1.74077	612.345	3.60925	NA	Unknown	NA	NA	NA	NA	NA	NA	NA	NA	NA
neg-M435T219	0.0187041	1.54301	0.0232393	1.49509	435.274	3.64625	NA	Unknown	NA	NA	NA	Pangamic acid;simvastatin hydroxy acid;PA(15:0/18:4(6Z,9Z,12Z,15Z));PA(18:4(6Z,9Z,12Z,15Z)/15:0)	HMDB0029949;HMDB0061047;HMDB0114818;HMDB0115029	NA	NA	Pangamic acid;simvastatin hydroxy acid;PA(15:0/18:4(6Z,9Z,12Z,15Z));PA(18:4(6Z,9Z,12Z,15Z)/15:0)	Pangamic acid;simvastatin hydroxy acid;PA(15:0/18:4(6Z,9Z,12Z,15Z));PA(18:4(6Z,9Z,12Z,15Z)/15:0) (MS1 HMDB0029949;HMDB0061047;HMDB0114818;HMDB0115029)
neg-M219T150	0.0188973	1.53082	0.0230795	1.51374	219.107	2.49377	NA	Unknown	NA	NA	NA	NA	NA	NA	NA	NA	NA
pos-M215T60	0.0333317	1.50631	0.0380416	1.47013	215.102	1.00229	NA	Unknown	NA	NA	NA	Delavirdine	HMDB0014843	Delavirdine	C06941	Delavirdine	Delavirdine (MS1 HMDB0014843)
pos-M276T92	0.0150262	1.50535	0.015725	1.56511	276.108	1.53788	NA	Unknown	NA	NA	NA	Sarmentosin;Ethenodeoxyadenosine;Choline bitartrate;Penciclovir	HMDB0030697;HMDB0001786;HMDB0040269;HMDB0014444	Cardiospermin;Sarmentosin;1,6-Anhydro-N-acetyl-beta-muramate;Penciclovir	C08328;C08340;C19769;C07417	Sarmentosin;Ethenodeoxyadenosine;Choline bitartrate;Penciclovir	Sarmentosin;Ethenodeoxyadenosine;Choline bitartrate;Penciclovir (MS1 HMDB0030697;HMDB0001786;HMDB0040269;HMDB0014444)
pos-M295T225	0.0464476	1.49775	0.0270515	1.79952	295.227	3.75005	NA	Unknown	NA	NA	NA	13-OxoODE;9-OxoODE;A-12(13)-EpODE;13-HOTE;15(16)-EpODE;9(10)-EpODE;9-HOTE;17-Hydroxylinolenic acid;10-Oxo-11-octadecen-13-olide;Squamostanal A;15,16-Epoxy-9,12-octadecadienoic acid;(2'E,4'Z,8E)-Colneleic acid;12,13-Epoxy-9,15-octadecadienoic acid;2-Hydroxylinolenic acid;(9S,10E,12Z,15Z)-9-Hydroxy-10,12,15-octadecatrienoic acid;(9Z,12Z,14E)-16-Hydroxy-9,12,14-octadecatrienoic acid;Sterebin D;3,4-D…	HMDB0004668;HMDB0004669;HMDB0010200;HMDB0010203;HMDB0010206;HMDB0010220;HMDB0010224;HMDB0011108;HMDB0029786;HMDB0029969;HMDB0030950;HMDB0030995;HMDB0031088;HMDB0031103;HMDB0031934;HMDB0034586;HMDB0036832;HMDB0039603;HMDB0061644;HMDB0062288;HMDB0112093;HMDB0112099;HMDB0112102;HMDB0112103;HMDB0010734;HMDB0031057;HMDB0061658;HMDB0112184;HMDB0112185;HMDB0112186;HMDB0112187;HMDB0112188;HMDB0112189;HMD…	(9Z)-(13S)-12,13-Epoxyoctadeca-9,11-dienoic_acid;8-[(1R,2R)-3-Oxo-2-{(Z)-pent-2-enyl}cyclopentyl]octanoate;8-(5-Hexyl-furan-2-yl)-octanoic_acid;13-OxoODE;9-OxoODE;13(S)-HOT;9(S)-HOT;2(R)-HOT;17-Hydroxylinolenic_acid;Juvenile_hormone_I;Colneleate;16-Hydroxypalmitate	C04594;C04780;C13798;C14765;C14766;C16316;C16326;C16342;C16346;C19613;C19827;C18218	13-OxoODE;9-OxoODE;A-12(13)-EpODE;13-HOTE;15(16)-EpODE;9(10)-EpODE;9-HOTE;17-Hydroxylinolenic acid;10-Oxo-11-octadecen-13-olide;Squamostanal A;15,16-Epoxy-9,12-octadecadienoic acid;(2'E,4'Z,8E)-Colneleic acid;12,13-Epoxy-9,15-octadecadienoic acid;2-Hydroxylinolenic acid;(9S,10E,12Z,15Z)-9-Hydroxy-10,12,15-octadecatrienoic acid;(9Z,12Z,14E)-16-Hydroxy-9,12,14-octadecatrienoic acid;Sterebin D;3,4-D…	13-OxoODE;9-OxoODE;A-12(13)-EpODE;13-HOTE;15(16)-EpODE;9(10)-EpODE;9-HOTE;17-Hydroxylinolenic acid;10-Oxo-11-octadecen-13-olide;Squamostanal A;15,16-Epoxy-9,12-octadecadienoic acid;(2'E,4'Z,8E)-Colneleic acid;12,13-Epoxy-9,15-octadecadienoic acid;2-Hydroxylinolenic acid;(9S,10E,12Z,15Z)-9-Hydroxy-10,12,15-octadecatrienoic acid;(9Z,12Z,14E)-16-Hydroxy-9,12,14-octadecatrienoic acid;Sterebin D;3,4-D…
pos-M138T86	0.0170392	1.48831	0.0270405	1.40779	138.048	1.43807	NA	Unknown	NA	NA	NA	NA	NA	NA	NA	NA	NA
pos-M294T138	0.00588808	1.48707	0.00780551	1.46405	294.119	2.30534	NA	Unknown	NA	NA	NA	Galactosyl 4-hydroxyproline;4-Hydroxyproline galactoside;(3R)-3,4-Dihydroxy-3-(hydroxymethyl)butanenitrile 4-glucoside;N-Acetylmuramate;Phenylalanyl-Glutamate;3,4,5-trihydroxy-6-[(3-methylbut-2-enoyl)oxy]oxane-2-carboxylic acid;3,4,5-trihydroxy-6-{[(2E)-2-methylbut-2-enoyl]oxy}oxane-2-carboxylic acid	HMDB0029353;HMDB0029354;HMDB0034085;HMDB0060493;HMDB0028994;HMDB0128920;HMDB0129102	N-Acetylmuramate;Ranunculin	C02713;C08512	Galactosyl 4-hydroxyproline;4-Hydroxyproline galactoside;(3R)-3,4-Dihydroxy-3-(hydroxymethyl)butanenitrile 4-glucoside;N-Acetylmuramate;Phenylalanyl-Glutamate;3,4,5-trihydroxy-6-[(3-methylbut-2-enoyl)oxy]oxane-2-carboxylic acid;3,4,5-trihydroxy-6-{[(2E)-2-methylbut-2-enoyl]oxy}oxane-2-carboxylic acid	Galactosyl 4-hydroxyproline;4-Hydroxyproline galactoside;(3R)-3,4-Dihydroxy-3-(hydroxymethyl)butanenitrile 4-glucoside;N-Acetylmuramate;Phenylalanyl-Glutamate;3,4,5-trihydroxy-6-[(3-methylbut-2-enoyl)oxy]oxane-2-carboxylic acid;3,4,5-trihydroxy-6-{[(2E)-2-methylbut-2-enoyl]oxy}oxane-2-carboxylic acid (MS1 HMDB0029353;HMDB0029354;HMDB0034085;HMDB0060493;HMDB0028994;HMDB0128920;HMDB0129102)
neg-M611T216	0.00174887	1.46783	0.00137072	1.5961	611.342	3.60753	NA	Unknown	NA	NA	NA	NA	NA	NA	NA	NA	NA
neg-M759T178	0.0173553	1.46399	0.0165866	1.57159	759.391	2.96658	NA	Unknown	NA	NA	NA	NA	NA	NA	NA	NA	NA
pos-M233T322	0.0287053	1.46277	0.0294047	1.4925	233.225	5.3652	NA	Unknown	NA	NA	NA	6-Phenylundecane;1-Pentadecene;(E)-7-Pentadecene	HMDB0061857;HMDB0031082;HMDB0031083	Aplotaxene;5alpha-Gonane;Gonane;5beta-Gonane	C17535;C19638;C19639;C19640	6-Phenylundecane;1-Pentadecene;(E)-7-Pentadecene	6-Phenylundecane;1-Pentadecene;(E)-7-Pentadecene (MS1 HMDB0061857;HMDB0031082;HMDB0031083)
neg-M265T314	0.00222534	1.44783	0.00327466	1.41254	265.216	5.23733	NA	Unknown	NA	NA	NA	Methyl 2E,4Z-hexadecadienoate;L-Palmitoylcarnitine	HMDB0031050;HMDB0000222	Hydroprene;L-Palmitoylcarnitine	C18862;C02990	Methyl 2E,4Z-hexadecadienoate;L-Palmitoylcarnitine	Methyl 2E,4Z-hexadecadienoate;L-Palmitoylcarnitine (MS1 HMDB0031050;HMDB0000222)
neg-M235T58	0.0165708	1.43791	0.0237502	1.36447	235.046	0.966133	NA	Unknown	NA	NA	NA	6-(acetyloxy)-3,4,5-trihydroxyoxane-2-carboxylic acid;3,4,5-trihydroxy-6-(2-oxoethoxy)oxane-2-carboxylic acid	HMDB0124934;HMDB0142000	8-Dehydro-3-deoxy-D-manno-octulosonate	C21332	6-(acetyloxy)-3,4,5-trihydroxyoxane-2-carboxylic acid;3,4,5-trihydroxy-6-(2-oxoethoxy)oxane-2-carboxylic acid	6-(acetyloxy)-3,4,5-trihydroxyoxane-2-carboxylic acid;3,4,5-trihydroxy-6-(2-oxoethoxy)oxane-2-carboxylic acid (MS1 HMDB0124934;HMDB0142000)
neg-M279T172	0.0050879	1.4312	0.00373817	1.53755	279.171	2.86631	NA	Unknown	NA	NA	NA	NA	NA	NA	NA	NA	NA
pos-M724T178	0.0106415	1.40656	0.00779585	1.47631	724.389	2.97067	NA	Unknown	NA	NA	NA	NA	NA	Leucomycin_V	C13103	Leucomycin_V	Leucomycin_V (MS1 C13103)
neg-M644T183	0.0137938	1.40522	0.0113065	1.54506	644.332	3.05065	NA	Unknown	NA	NA	NA	NA	NA	NA	NA	NA	NA
neg-M316T177	0.0177088	1.40496	0.0151412	1.51333	316.127	2.95423	NA	Unknown	NA	NA	NA	NA	NA	beta-Snyderol	C17179	beta-Snyderol	beta-Snyderol (MS1 C17179)
neg-M423T277	0.0226302	1.40242	0.0187532	1.51117	423.27	4.62097	NA	Unknown	NA	NA	NA	Geranylgeranylcysteine	HMDB0011678	NA	NA	Geranylgeranylcysteine	Geranylgeranylcysteine (MS1 HMDB0011678)
pos-M202T151_1	0.0428868	1.40201	0.0289114	1.5811	202.107	2.50983	NA	Unknown	NA	NA	NA	4-ethyl-6-methoxybenzene-1,2,3-triol;5-ethyl-3-methoxybenzene-1,2,4-triol;2-(hydroxymethyl)-5-methoxy-4-methylbenzene-1,3-diol;4-(hydroxymethyl)-5-methoxy-2-methylbenzene-1,3-diol;6-methoxy-3,5-dimethylbenzene-1,2,4-triol;2-(hydroxymethyl)-3,5-dimethoxyphenol;Vanylglycol;1-(3-Hydroxy-4-methoxyphenyl)-1,2-ethanediol;Genipic acid;4-Formyl-3-(formylmethyl)-4-hexenoic acid;(Ã‚Â±)-threo-1-(4-Hydroxyph…	HMDB0125593;HMDB0125597;HMDB0126618;HMDB0126619;HMDB0126620;HMDB0131233;HMDB0001490;HMDB0035056;HMDB0036072;HMDB0039650;HMDB0040603;HMDB0059730;HMDB0001565	L-Dihydroanticapsin;Hexamethylphosphoramide;7-Methyl-2-hydroxy-6-oxoocta-2,4-dienoate;3-Methoxy-4-hydroxyphenylethyleneglycol;2-Hydroxy-6-oxo-7-methylocta-2,4-dienoate;Antiarol;cis-3-(1-Carboxy-ethyl)-3,5-cyclo-hexadiene-1,2-diol;cis-3-(Carboxy-ethyl)-3,5-cyclo-hexadiene-1,2-diol;Choline_phosphate	C20940;C19250;C04535;C05594;C06582;C10765;C11456;C11588;C00588	4-ethyl-6-methoxybenzene-1,2,3-triol;5-ethyl-3-methoxybenzene-1,2,4-triol;2-(hydroxymethyl)-5-methoxy-4-methylbenzene-1,3-diol;4-(hydroxymethyl)-5-methoxy-2-methylbenzene-1,3-diol;6-methoxy-3,5-dimethylbenzene-1,2,4-triol;2-(hydroxymethyl)-3,5-dimethoxyphenol;Vanylglycol;1-(3-Hydroxy-4-methoxyphenyl)-1,2-ethanediol;Genipic acid;4-Formyl-3-(formylmethyl)-4-hexenoic acid;(Ã‚Â±)-threo-1-(4-Hydroxyph…	4-ethyl-6-methoxybenzene-1,2,3-triol;5-ethyl-3-methoxybenzene-1,2,4-triol;2-(hydroxymethyl)-5-methoxy-4-methylbenzene-1,3-diol;4-(hydroxymethyl)-5-methoxy-2-methylbenzene-1,3-diol;6-methoxy-3,5-dimethylbenzene-1,2,4-triol;2-(hydroxymethyl)-3,5-dimethoxyphenol;Vanylglycol;1-(3-Hydroxy-4-methoxyphenyl)-1,2-ethanediol;Genipic acid;4-Formyl-3-(formylmethyl)-4-hexenoic acid;(Ã‚Â±)-threo-1-(4-Hydroxyph…
pos-M599T180	0.0115698	1.3994	0.00600157	1.58445	599.359	3.00122	NA	Unknown	NA	NA	NA	Sucrose monopalmitate;Collettiside I	HMDB0039579;HMDB0029310	Avermectin_A1a_aglycone;Diosgenin_3-O-beta-D-glucopyranoside	C11980;C20709	Sucrose monopalmitate;Collettiside I	Sucrose monopalmitate;Collettiside I (MS1 HMDB0039579;HMDB0029310)
neg-M450T238	0.0281407	1.39553	0.0334223	1.33621	450.291	3.97045	NA	Unknown	NA	NA	NA	Cabergoline;Butyl oleate sulfate	HMDB0014393;HMDB0037511	Cabergoline	C08187	Cabergoline;Butyl oleate sulfate	Cabergoline;Butyl oleate sulfate (MS1 HMDB0014393;HMDB0037511)
neg-M440T263	0.020934	1.38225	0.023116	1.379	440.266	4.38427	NA	Unknown	NA	NA	NA	Pravastatin	HMDB0005022	Pravastatin	C01844	Pravastatin	Pravastatin (MS1 HMDB0005022)
pos-M306T200	0.00858565	1.37346	0.00867572	1.41291	306.189	3.33401	NA	Unknown	NA	NA	NA	Arginyl-Asparagine;Asparaginyl-Arginine	HMDB0028704;HMDB0028725	NA	NA	Arginyl-Asparagine;Asparaginyl-Arginine	Arginyl-Asparagine;Asparaginyl-Arginine (MS1 HMDB0028704;HMDB0028725)
neg-M643T183	0.00739761	1.3599	0.00540858	1.50157	643.331	3.04268	NA	Unknown	NA	NA	NA	Capsianoside IV;Goshonoside F3;Dabigatran etexilate	HMDB0030736;HMDB0038376;HMDB0015641	NA	NA	Capsianoside IV;Goshonoside F3;Dabigatran etexilate	Capsianoside IV;Goshonoside F3;Dabigatran etexilate (MS1 HMDB0030736;HMDB0038376;HMDB0015641)
pos-M585T404	0.0252109	1.3582	0.0188933	1.54221	585.415	6.73838	NA	Unknown	NA	NA	NA	NA	NA	5-O-beta-D-Mycaminosyltylactone	C12001	5-O-beta-D-Mycaminosyltylactone	5-O-beta-D-Mycaminosyltylactone (MS1 C12001)
pos-M425T472	0.0020371	1.35163	0.0014328	1.50517	425.34	7.86575	NA	Unknown	NA	NA	NA	Alpha-Tocotrienol;(22E,24R)-Stigmasta-4,22-diene-3,6-dione;24-Hydroxycholesterol;7a-Hydroxycholesterol;27-Hydroxycholesterol;Delta-Tocopherol;22b-Hydroxycholesterol;7b-Hydroxycholesterol;25-Hydroxycholesterol;20alpha-Hydroxycholesterol;7a-Hydroxy-5b-cholestan-3-one;(24R)-Cholest-5-ene-3-beta,24-diol ;4b-Hydroxycholesterol;(3beta,5alpha,6alpha)-Cholest-8-ene-3,6-diol;eta-Tocopherol;3-Hydroxy-1-phe…	HMDB0006327;HMDB0038656;HMDB0001419;HMDB0001496;HMDB0002103;HMDB0002902;HMDB0004035;HMDB0006119;HMDB0006247;HMDB0006283;HMDB0006892;HMDB0011643;HMDB0013643;HMDB0029320;HMDB0034254;HMDB0035681;HMDB0038959;HMDB0039868;HMDB0039869;HMDB0039870;HMDB0059592;HMDB0062328	alpha-Tocotrienol;4,4'-Methylenebis(2,6-di-tert-butylphenol);7alpha-Hydroxycholesterol;Cholesterol-5beta,6beta-epoxide;7alpha-Hydroxy-5beta-cholestan-3-one;20alpha-Hydroxycholesterol;22(R)-Hydroxycholesterol;Cerebrosterol;delta-Tocopherol;25-Hydroxycholesterol;Cholest-5-ene-3beta,26-diol;2-Methyl-6-phytylquinol;Cholesterol-5alpha,6alpha-epoxide;Cassaidine	C14153;C14287;C03594;C05418;C05451;C05500;C05502;C13550;C14151;C15519;C15610;C15882;C15992;C08669	Alpha-Tocotrienol;(22E,24R)-Stigmasta-4,22-diene-3,6-dione;24-Hydroxycholesterol;7a-Hydroxycholesterol;27-Hydroxycholesterol;Delta-Tocopherol;22b-Hydroxycholesterol;7b-Hydroxycholesterol;25-Hydroxycholesterol;20alpha-Hydroxycholesterol;7a-Hydroxy-5b-cholestan-3-one;(24R)-Cholest-5-ene-3-beta,24-diol ;4b-Hydroxycholesterol;(3beta,5alpha,6alpha)-Cholest-8-ene-3,6-diol;eta-Tocopherol;3-Hydroxy-1-phe…	Alpha-Tocotrienol;(22E,24R)-Stigmasta-4,22-diene-3,6-dione;24-Hydroxycholesterol;7a-Hydroxycholesterol;27-Hydroxycholesterol;Delta-Tocopherol;22b-Hydroxycholesterol;7b-Hydroxycholesterol;25-Hydroxycholesterol;20alpha-Hydroxycholesterol;7a-Hydroxy-5b-cholestan-3-one;(24R)-Cholest-5-ene-3-beta,24-diol ;4b-Hydroxycholesterol;(3beta,5alpha,6alpha)-Cholest-8-ene-3,6-diol;eta-Tocopherol;3-Hydroxy-1-phe…
pos-M569T370	0.00807178	1.35005	0.00440704	1.63064	569.382	6.17398	NA	Unknown	NA	NA	NA	33-Deoxy-33-hydroperoxyfurohyperforin;endo-1,4-beta-Xylanase	HMDB0038387;HMDB0040436	NA	NA	33-Deoxy-33-hydroperoxyfurohyperforin;endo-1,4-beta-Xylanase	33-Deoxy-33-hydroperoxyfurohyperforin;endo-1,4-beta-Xylanase (MS1 HMDB0038387;HMDB0040436)
pos-M414T410	0.0320343	1.34609	0.0281018	1.40252	414.342	6.8283	NA	Unknown	NA	NA	NA	NA	NA	NA	NA	NA	NA
neg-M227T138	0.008839	1.34601	0.0116536	1.32401	227.068	2.30577	NA	Unknown	NA	NA	NA	Deoxyuridine;Pemirolast;2-{[(3,4-dihydroxyphenyl)(hydroxy)methylidene]amino}acetic acid;2-{[(2,4-dihydroxyphenyl)(hydroxy)methylidene]amino}acetic acid;2-{[(3,5-dihydroxyphenyl)(hydroxy)methylidene]amino}acetic acid;2-{[(2,3-dihydroxyphenyl)(hydroxy)methylidene]amino}acetic acid;Topaquinone;Betalamic acid;2,4-Dihydroxy-7-methoxy-2H-1,4-benzoxazin-3(4H)-one;Gentisuric acid	HMDB0000012;HMDB0015023;HMDB0124989;HMDB0126443;HMDB0126654;HMDB0134101;HMDB0011639;HMDB0029842;HMDB0034864;HMDB0059999	Deoxyuridine;DIMBOA;5-(2'-Formylethyl)-4,6-dihydroxypicolinate;Betalamic_acid	C00526;C04720;C05654;C08538	Deoxyuridine;Pemirolast;2-{[(3,4-dihydroxyphenyl)(hydroxy)methylidene]amino}acetic acid;2-{[(2,4-dihydroxyphenyl)(hydroxy)methylidene]amino}acetic acid;2-{[(3,5-dihydroxyphenyl)(hydroxy)methylidene]amino}acetic acid;2-{[(2,3-dihydroxyphenyl)(hydroxy)methylidene]amino}acetic acid;Topaquinone;Betalamic acid;2,4-Dihydroxy-7-methoxy-2H-1,4-benzoxazin-3(4H)-one;Gentisuric acid	Deoxyuridine;Pemirolast;2-{[(3,4-dihydroxyphenyl)(hydroxy)methylidene]amino}acetic acid;2-{[(2,4-dihydroxyphenyl)(hydroxy)methylidene]amino}acetic acid;2-{[(3,5-dihydroxyphenyl)(hydroxy)methylidene]amino}acetic acid;2-{[(2,3-dihydroxyphenyl)(hydroxy)methylidene]amino}acetic acid;Topaquinone;Betalamic acid;2,4-Dihydroxy-7-methoxy-2H-1,4-benzoxazin-3(4H)-one;Gentisuric acid (MS1 HMDB0000012;HMDB001…
neg-M251T142	0.00895794	1.34418	0.0115406	1.30044	251.079	2.36143	NA	Unknown	NA	NA	NA	Deoxyinosine;Nebularine	HMDB0000071;HMDB0029956	Nebularine;Deoxyinosine;N-D-Ribosylpurine;5'-Deoxyinosine	C01736;C05512;C15586;C21102	Deoxyinosine;Nebularine	Deoxyinosine;Nebularine (MS1 HMDB0000071;HMDB0029956)
neg-M323T261	0.00654725	1.34139	0.00824217	1.30527	323.221	4.3525	NA	Unknown	NA	NA	NA	1-Acetoxy-2-hydroxy-16-heptadecyn-4-one	HMDB0031007	Decylubiquinol;Dihydromonacolin_L_acid	C15495;C20851	1-Acetoxy-2-hydroxy-16-heptadecyn-4-one	1-Acetoxy-2-hydroxy-16-heptadecyn-4-one (MS1 HMDB0031007)
neg-M324T170_2	0.0050036	1.34046	0.00319675	1.46889	324.162	2.84054	NA	Unknown	NA	NA	NA	Simulenoline;(2E,4E,8E)-Piperamide-C9:3;N-[2-Ethoxy-2-(4-methoxyphenyl)ethyl]cinnamide;Huajiaosimuline;3-(5-hydroxy-2,2-dimethyl-2H-chromen-6-yl)-1-phenylpropan-1-one	HMDB0031997;HMDB0038644;HMDB0039633;HMDB0040369;HMDB0125856	Benalaxyl;Cycloxydim	C10929;C10913	Simulenoline;(2E,4E,8E)-Piperamide-C9:3;N-[2-Ethoxy-2-(4-methoxyphenyl)ethyl]cinnamide;Huajiaosimuline;3-(5-hydroxy-2,2-dimethyl-2H-chromen-6-yl)-1-phenylpropan-1-one	Simulenoline;(2E,4E,8E)-Piperamide-C9:3;N-[2-Ethoxy-2-(4-methoxyphenyl)ethyl]cinnamide;Huajiaosimuline;3-(5-hydroxy-2,2-dimethyl-2H-chromen-6-yl)-1-phenylpropan-1-one (MS1 HMDB0031997;HMDB0038644;HMDB0039633;HMDB0040369;HMDB0125856)
pos-M458T279	0.0313189	1.336	0.0134999	1.80125	458.333	4.64928	NA	Unknown	NA	NA	NA	NA	NA	NA	NA	NA	NA
neg-M424T231	0.0321499	1.33427	0.0392087	1.29077	424.275	3.84602	NA	Unknown	NA	NA	NA	NA	NA	Dimethamine	C10767	Dimethamine	Dimethamine (MS1 C10767)
pos-M221T151	0.0321905	1.32771	0.0408408	1.27861	221.121	2.51022	NA	Unknown	NA	NA	NA	NA	NA	NA	NA	NA	NA
pos-M864T189	0.0378953	1.32519	0.0331324	1.38964	864.417	3.14388	NA	Unknown	NA	NA	NA	Sucrose acetate isobutyrate	HMDB0037136	NA	NA	Sucrose acetate isobutyrate	Sucrose acetate isobutyrate (MS1 HMDB0037136)
neg-M252T142	0.0289886	1.32499	0.0340349	1.28776	252.082	2.36048	NA	Unknown	NA	NA	NA	5-Hydroxyketamine;4-Hydroxyketamine;6-Hydroxyketamine;Zileuton	HMDB0014016;HMDB0014017;HMDB0060550;HMDB0014882	NA	NA	5-Hydroxyketamine;4-Hydroxyketamine;6-Hydroxyketamine;Zileuton	5-Hydroxyketamine;4-Hydroxyketamine;6-Hydroxyketamine;Zileuton (MS1 HMDB0014016;HMDB0014017;HMDB0060550;HMDB0014882)
pos-M457T309	0.020566	1.32484	0.0110448	1.63025	457.33	5.15507	NA	Unknown	NA	NA	NA	3a,7a-Dihydroxycoprostanic acid;3a,7a,12a-Trihydroxy-5b-cholestan-26-al;3alpha,7alpha,24(S)-trihydroxy-5beta-cholestan-27-al	HMDB0000359;HMDB0003533;HMDB0062208	Callystatin_A;3alpha,7alpha,12alpha-Trihydroxy-5beta-cholestan-26-al;3alpha,7alpha-Dihydroxy-5beta-cholestanate	C16891;C01301;C04554	3a,7a-Dihydroxycoprostanic acid;3a,7a,12a-Trihydroxy-5b-cholestan-26-al;3alpha,7alpha,24(S)-trihydroxy-5beta-cholestan-27-al	3a,7a-Dihydroxycoprostanic acid;3a,7a,12a-Trihydroxy-5b-cholestan-26-al;3alpha,7alpha,24(S)-trihydroxy-5beta-cholestan-27-al (MS1 HMDB0000359;HMDB0003533;HMDB0062208)
pos-M249T210	0.0399006	1.31469	0.0392904	1.35018	249.185	3.49172	NA	Unknown	NA	NA	NA	Dimethylbenzyl carbinyl hexanoate;[2-(Dimethoxymethyl)-1-heptenyl]benzene;Furanofukinin;Octyl phenylacetate;2-Phenylethyl octanoate;5-Tetradecenoic acid;5Z-Tetradecenoic acid;Myristoleic acid;Tsuzuic acid;trans-Tetra-dec-2-enoic acid;(R)-14-Methyloxacyclotetradecan-2-one;Ethyl (E)-2-dodecenoate;12-Methyl-13-tridecanolide;Acetaldehyde di-cis-3-hexenyl acetal;2-Hexenyl octanoate;Houttuynin;Rhodinyl…	HMDB0032228;HMDB0036221;HMDB0036640;HMDB0037713;HMDB0037719;HMDB0000499;HMDB0000521;HMDB0002000;HMDB0005051;HMDB0010732;HMDB0030921;HMDB0031029;HMDB0031073;HMDB0032152;HMDB0032321;HMDB0034561;HMDB0037188;HMDB0037189;HMDB0037227;HMDB0037228;HMDB0037369;HMDB0037633;HMDB0038056;HMDB0040228;HMDB0062243;HMDB0062248;HMDB0094671	Myristoleic_acid	C08322	Dimethylbenzyl carbinyl hexanoate;[2-(Dimethoxymethyl)-1-heptenyl]benzene;Furanofukinin;Octyl phenylacetate;2-Phenylethyl octanoate;5-Tetradecenoic acid;5Z-Tetradecenoic acid;Myristoleic acid;Tsuzuic acid;trans-Tetra-dec-2-enoic acid;(R)-14-Methyloxacyclotetradecan-2-one;Ethyl (E)-2-dodecenoate;12-Methyl-13-tridecanolide;Acetaldehyde di-cis-3-hexenyl acetal;2-Hexenyl octanoate;Houttuynin;Rhodinyl…	Dimethylbenzyl carbinyl hexanoate;[2-(Dimethoxymethyl)-1-heptenyl]benzene;Furanofukinin;Octyl phenylacetate;2-Phenylethyl octanoate;5-Tetradecenoic acid;5Z-Tetradecenoic acid;Myristoleic acid;Tsuzuic acid;trans-Tetra-dec-2-enoic acid;(R)-14-Methyloxacyclotetradecan-2-one;Ethyl (E)-2-dodecenoate;12-Methyl-13-tridecanolide;Acetaldehyde di-cis-3-hexenyl acetal;2-Hexenyl octanoate;Houttuynin;Rhodinyl…
pos-M410T469	0.0151309	1.29039	0.00995454	1.51837	410.348	7.80873	NA	Unknown	NA	NA	NA	NA	NA	NA	NA	NA	NA
neg-M92T86	0.0163424	1.2896	0.0229405	1.22653	92.0257	1.43875	NA	Unknown	NA	NA	NA	NA	NA	NA	NA	NA	NA
pos-M425T410	0.0145297	1.28785	0.00744045	1.68949	425.34	6.83032	NA	Unknown	NA	NA	NA	Alpha-Tocotrienol;(22E,24R)-Stigmasta-4,22-diene-3,6-dione;24-Hydroxycholesterol;7a-Hydroxycholesterol;27-Hydroxycholesterol;Delta-Tocopherol;22b-Hydroxycholesterol;7b-Hydroxycholesterol;25-Hydroxycholesterol;20alpha-Hydroxycholesterol;7a-Hydroxy-5b-cholestan-3-one;(24R)-Cholest-5-ene-3-beta,24-diol ;4b-Hydroxycholesterol;(3beta,5alpha,6alpha)-Cholest-8-ene-3,6-diol;eta-Tocopherol;3-Hydroxy-1-phe…	HMDB0006327;HMDB0038656;HMDB0001419;HMDB0001496;HMDB0002103;HMDB0002902;HMDB0004035;HMDB0006119;HMDB0006247;HMDB0006283;HMDB0006892;HMDB0011643;HMDB0013643;HMDB0029320;HMDB0034254;HMDB0035681;HMDB0038959;HMDB0039868;HMDB0039869;HMDB0039870;HMDB0059592;HMDB0062328	alpha-Tocotrienol;4,4'-Methylenebis(2,6-di-tert-butylphenol);7alpha-Hydroxycholesterol;Cholesterol-5beta,6beta-epoxide;7alpha-Hydroxy-5beta-cholestan-3-one;20alpha-Hydroxycholesterol;22(R)-Hydroxycholesterol;Cerebrosterol;delta-Tocopherol;25-Hydroxycholesterol;Cholest-5-ene-3beta,26-diol;2-Methyl-6-phytylquinol;Cholesterol-5alpha,6alpha-epoxide;Cassaidine	C14153;C14287;C03594;C05418;C05451;C05500;C05502;C13550;C14151;C15519;C15610;C15882;C15992;C08669	Alpha-Tocotrienol;(22E,24R)-Stigmasta-4,22-diene-3,6-dione;24-Hydroxycholesterol;7a-Hydroxycholesterol;27-Hydroxycholesterol;Delta-Tocopherol;22b-Hydroxycholesterol;7b-Hydroxycholesterol;25-Hydroxycholesterol;20alpha-Hydroxycholesterol;7a-Hydroxy-5b-cholestan-3-one;(24R)-Cholest-5-ene-3-beta,24-diol ;4b-Hydroxycholesterol;(3beta,5alpha,6alpha)-Cholest-8-ene-3,6-diol;eta-Tocopherol;3-Hydroxy-1-phe…	Alpha-Tocotrienol;(22E,24R)-Stigmasta-4,22-diene-3,6-dione;24-Hydroxycholesterol;7a-Hydroxycholesterol;27-Hydroxycholesterol;Delta-Tocopherol;22b-Hydroxycholesterol;7b-Hydroxycholesterol;25-Hydroxycholesterol;20alpha-Hydroxycholesterol;7a-Hydroxy-5b-cholestan-3-one;(24R)-Cholest-5-ene-3-beta,24-diol ;4b-Hydroxycholesterol;(3beta,5alpha,6alpha)-Cholest-8-ene-3,6-diol;eta-Tocopherol;3-Hydroxy-1-phe…
pos-M181T199	0.0247136	1.28381	0.0289005	1.2681	181.104	3.31272	NA	Unknown	NA	NA	NA	NA	NA	NA	NA	NA	NA
pos-M340T184	0.012349	1.28344	0.00358203	1.62004	340.194	3.06935	NA	Unknown	NA	NA	NA	Dehydropipernonaline;Butyl (S)-3-hydroxybutyrate glucoside	HMDB0040811;HMDB0031694	Nalmefene;3-(2-Propenyloxy)estra-1,3,5(10)-triene-16,17-dione_16-oxime	C08027;C15014	Dehydropipernonaline;Butyl (S)-3-hydroxybutyrate glucoside	Dehydropipernonaline;Butyl (S)-3-hydroxybutyrate glucoside (MS1 HMDB0040811;HMDB0031694)
pos-M425T278	0.0394508	1.28286	0.0320107	1.37283	425.285	4.63839	NA	Unknown	NA	NA	NA	Sorbitan palmitate;1-Phenyl-1,3-eicosanedione;Geranylgeranylcysteine	HMDB0029887;HMDB0032925;HMDB0011678	NA	NA	Sorbitan palmitate;1-Phenyl-1,3-eicosanedione;Geranylgeranylcysteine	Sorbitan palmitate;1-Phenyl-1,3-eicosanedione;Geranylgeranylcysteine (MS1 HMDB0029887;HMDB0032925;HMDB0011678)
pos-M186T176	0.0239592	1.27566	0.0160511	1.49601	186.112	2.93774	NA	Unknown	NA	NA	NA	2-(2,6-dihydroxy-3,4-dimethoxycyclohexylidene)acetonitrile	HMDB0125517	N-(3-Oxohexanoyl)homoserine_lactone;Kainic_acid;alpha-Allokainic_acid;N-(3-Oxohexanoyl)-L-homoserine_lactone	C11839;C12819;C17904;C21198	2-(2,6-dihydroxy-3,4-dimethoxycyclohexylidene)acetonitrile	2-(2,6-dihydroxy-3,4-dimethoxycyclohexylidene)acetonitrile (MS1 HMDB0125517)
neg-M390T183	0.0450326	1.27155	0.0413822	1.33843	390.126	3.0461	NA	Unknown	NA	NA	NA	NA	NA	NA	NA	NA	NA
neg-M338T180	0.00971633	1.26654	0.00394926	1.47865	338.178	2.99193	NA	Unknown	NA	NA	NA	Dehydropipernonaline	HMDB0040811	Nalmefene;3-(2-Propenyloxy)estra-1,3,5(10)-triene-16,17-dione_16-oxime	C08027;C15014	Dehydropipernonaline	Dehydropipernonaline (MS1 HMDB0040811)
pos-M595T352	0.0173175	1.25683	0.0121805	1.34536	595.338	5.86423	NA	Unknown	NA	NA	NA	3beta,15alpha-Diacetoxylanosta-8,24-dien-26-oic acid	HMDB0036442	NA	NA	3beta,15alpha-Diacetoxylanosta-8,24-dien-26-oic acid	3beta,15alpha-Diacetoxylanosta-8,24-dien-26-oic acid (MS1 HMDB0036442)
neg-M323T172	0.00408684	1.2552	0.00244707	1.4079	323.16	2.8655	NA	Unknown	NA	NA	NA	5-Amino-2,3-dihydro-6-(3-hydroxy-4-methoxy-1-oxobutyl)-2,2-dimethyl-4H-1-benzopyran-4-one	HMDB0038582	Convoline	C10855	5-Amino-2,3-dihydro-6-(3-hydroxy-4-methoxy-1-oxobutyl)-2,2-dimethyl-4H-1-benzopyran-4-one	5-Amino-2,3-dihydro-6-(3-hydroxy-4-methoxy-1-oxobutyl)-2,2-dimethyl-4H-1-benzopyran-4-one (MS1 HMDB0038582)
pos-M419T449	0.0294773	1.254	0.0287614	1.30332	419.35	7.48292	NA	Unknown	NA	NA	NA	7-a,25-Dihydroxycholesterol;7-a,27-Dihydroxycholesterol;20a,22b-Dihydroxycholesterol;17a,20a-Dihydroxycholesterol;7a,12a-Dihydroxy-5a-cholestan-3-one;7a,12a-Dihydroxy-5b-cholestan-3-one;3a,7a-Dihydroxy-5b-cholestan-26-al;(24R)-Cholest-5-ene-3-beta,7-alpha,24-triol ;(24S)-7alpha,24-Dihydroxycholesterol;7alpha,24-dihydroxy-5beta-cholestan-3-one;7alpha,26-dihydroxy-5beta-cholestan-3-one;(25R)-4beta,…	HMDB0006280;HMDB0006281;HMDB0006763;HMDB0006764;HMDB0006886;HMDB0006887;HMDB0006894;HMDB0011644;HMDB0060136;HMDB0062419;HMDB0062420;HMDB0062607;HMDB0062664;HMDB0062675;HMDB0061641	3alpha,7alpha-Dihydroxy-5beta-cholestan-26-al;7alpha,12alpha-Dihydroxy-5beta-cholestan-3-one;7alpha,12alpha-Dihydroxy-5alpha-cholestan-3-one;17alpha,20alpha-Dihydroxycholesterol;20alpha,22beta-Dihydroxycholesterol;7alpha,27-Dihydroxycholesterol;(24S)-Cholest-5-ene-3beta,7alpha,24-triol;Cholest-5-ene-3beta,7alpha,25-triol	C05445;C05453;C05458;C05499;C05501;C06341;C15518;C15520	7-a,25-Dihydroxycholesterol;7-a,27-Dihydroxycholesterol;20a,22b-Dihydroxycholesterol;17a,20a-Dihydroxycholesterol;7a,12a-Dihydroxy-5a-cholestan-3-one;7a,12a-Dihydroxy-5b-cholestan-3-one;3a,7a-Dihydroxy-5b-cholestan-26-al;(24R)-Cholest-5-ene-3-beta,7-alpha,24-triol ;(24S)-7alpha,24-Dihydroxycholesterol;7alpha,24-dihydroxy-5beta-cholestan-3-one;7alpha,26-dihydroxy-5beta-cholestan-3-one;(25R)-4beta,…	7-a,25-Dihydroxycholesterol;7-a,27-Dihydroxycholesterol;20a,22b-Dihydroxycholesterol;17a,20a-Dihydroxycholesterol;7a,12a-Dihydroxy-5a-cholestan-3-one;7a,12a-Dihydroxy-5b-cholestan-3-one;3a,7a-Dihydroxy-5b-cholestan-26-al;(24R)-Cholest-5-ene-3-beta,7-alpha,24-triol ;(24S)-7alpha,24-Dihydroxycholesterol;7alpha,24-dihydroxy-5beta-cholestan-3-one;7alpha,26-dihydroxy-5beta-cholestan-3-one;(25R)-4beta,…
neg-M611T195	0.00458914	1.2534	0.00358468	1.36098	611.342	3.25137	NA	Unknown	NA	NA	NA	PIP(16:0/18:0);PIP(18:0/16:0)	HMDB0009923;HMDB0009946	NA	NA	PIP(16:0/18:0);PIP(18:0/16:0)	PIP(16:0/18:0);PIP(18:0/16:0) (MS1 HMDB0009923;HMDB0009946)
neg-M595T177	0.00238258	1.25067	0.00123638	1.44262	595.338	2.95575	NA	Unknown	NA	NA	NA	NA	NA	NA	NA	NA	NA
neg-M658T232	0.00304986	1.2425	0.00206375	1.38826	658.343	3.86216	NA	Unknown	NA	NA	NA	Steviobioside	HMDB0036707	NA	NA	Steviobioside	Steviobioside (MS1 HMDB0036707)
pos-M410T449	0.00965319	1.23968	0.00746891	1.3614	410.348	7.48475	NA	Unknown	NA	NA	NA	NA	NA	NA	NA	NA	NA
pos-M315T214	0.00603795	1.23958	0.00739412	1.22904	315.253	3.57325	NA	Unknown	NA	NA	NA	Octadecanedioic acid;9,10-DHOME;12,13-DHOME;(9xi,10xi,12xi)-9,10-Dihydroxy-12-octadecenoic acid;Dibutyl decanedioate	HMDB0000782;HMDB0004704;HMDB0004705;HMDB0031679;HMDB0041220	(9Z)-(7S,8S)-Dihydroxyoctadecenoic_acid;9,10-DHOME;12,13-DHOME;9,10-Epoxy-18-hydroxystearate;(8E,10S)-10-Hydroperoxyoctadeca-8-enoate	C07355;C14828;C14829;C19620;C20702	Octadecanedioic acid;9,10-DHOME;12,13-DHOME;(9xi,10xi,12xi)-9,10-Dihydroxy-12-octadecenoic acid;Dibutyl decanedioate	Octadecanedioic acid;9,10-DHOME;12,13-DHOME;(9xi,10xi,12xi)-9,10-Dihydroxy-12-octadecenoic acid;Dibutyl decanedioate (MS1 HMDB0000782;HMDB0004704;HMDB0004705;HMDB0031679;HMDB0041220)
pos-M297T214	0.0168187	1.23838	0.0190607	1.23382	297.242	3.57033	NA	Unknown	NA	NA	NA	13S-hydroxyoctadecadienoic acid;Alpha-dimorphecolic acid;9,10-Epoxyoctadecenoic acid;12,13-EpOME;9-HODE;(Z)-13-Oxo-9-octadecenoic acid;Avenoleic acid;12-Hydroxy-8,10-octadecadienoic acid;13-HODE;(10E,12Z)-9-HODE;(9Z,Ã¢â‚¬â€¹11E)-13-HODE	HMDB0004667;HMDB0004670;HMDB0004701;HMDB0004702;HMDB0010223;HMDB0029796;HMDB0029978;HMDB0029998;HMDB0061708;HMDB0062652;HMDB0112194	(9Z,12Z)-(8R)-Hydroxyoctadeca-9,12-dienoic_acid;Vernolic_acid;13(S)-HODE;9(S)-HODE;9(10)-EpOME;12(13)-EpOME;18-Oxooleate	C08318;C08368;C14762;C14767;C14825;C14826;C19617	13S-hydroxyoctadecadienoic acid;Alpha-dimorphecolic acid;9,10-Epoxyoctadecenoic acid;12,13-EpOME;9-HODE;(Z)-13-Oxo-9-octadecenoic acid;Avenoleic acid;12-Hydroxy-8,10-octadecadienoic acid;13-HODE;(10E,12Z)-9-HODE;(9Z,Ã¢â‚¬â€¹11E)-13-HODE	13S-hydroxyoctadecadienoic acid;Alpha-dimorphecolic acid;9,10-Epoxyoctadecenoic acid;12,13-EpOME;9-HODE;(Z)-13-Oxo-9-octadecenoic acid;Avenoleic acid;12-Hydroxy-8,10-octadecadienoic acid;13-HODE;(10E,12Z)-9-HODE;(9Z,Ã¢â‚¬â€¹11E)-13-HODE (MS1 HMDB0004667;HMDB0004670;HMDB0004701;HMDB0004702;HMDB0010223;HMDB0029796;HMDB0029978;HMDB0029998;HMDB0061708;HMDB0062652;HMDB0112194)
pos-M933T182	0.0199955	1.22999	0.0203937	1.25847	932.518	3.02683	NA	Unknown	NA	NA	NA	PIP(16:0/18:2(9Z,12Z));PIP(16:1(9Z)/18:1(11Z));PIP(16:1(9Z)/18:1(9Z));PIP(16:2(9Z,12Z)/18:0);PIP(18:0/16:2(9Z,12Z));PIP(18:1(11Z)/16:1(9Z));PIP(18:1(9Z)/16:1(9Z));PIP(18:2(9Z,12Z)/16:0)	HMDB0009926;HMDB0009941;HMDB0009942;HMDB0009944;HMDB0009948;HMDB0009959;HMDB0009971;HMDB0009983	NA	NA	PIP(16:0/18:2(9Z,12Z));PIP(16:1(9Z)/18:1(11Z));PIP(16:1(9Z)/18:1(9Z));PIP(16:2(9Z,12Z)/18:0);PIP(18:0/16:2(9Z,12Z));PIP(18:1(11Z)/16:1(9Z));PIP(18:1(9Z)/16:1(9Z));PIP(18:2(9Z,12Z)/16:0)	PIP(16:0/18:2(9Z,12Z));PIP(16:1(9Z)/18:1(11Z));PIP(16:1(9Z)/18:1(9Z));PIP(16:2(9Z,12Z)/18:0);PIP(18:0/16:2(9Z,12Z));PIP(18:1(11Z)/16:1(9Z));PIP(18:1(9Z)/16:1(9Z));PIP(18:2(9Z,12Z)/16:0) (MS1 HMDB0009926;HMDB0009941;HMDB0009942;HMDB0009944;HMDB0009948;HMDB0009959;HMDB0009971;HMDB0009983)
pos-M447T360	0.0345948	1.22923	0.019365	1.49182	447.373	5.99502	NA	Unknown	NA	NA	NA	NA	NA	NA	NA	NA	NA
neg-M466T215	0.0129802	1.22775	0.0163466	1.20054	466.232	3.5761	NA	Unknown	NA	NA	NA	NA	NA	D-Phe-Pro-Arg-CH2Cl	C02828	D-Phe-Pro-Arg-CH2Cl	D-Phe-Pro-Arg-CH2Cl (MS1 C02828)
pos-M170T175	0.01709	1.22756	0.00778544	1.44823	170.117	2.92267	NA	Unknown	NA	NA	NA	Homoarecoline;3-ethyl-5-methoxyphenol;2-Isopropyl-1,4-benzenediol;3-(4-Hydroxyphenyl)-1-propanol;3-(5-Methyl-2-furanyl)butanal;2-Propenyl 2,4-hexadienoate;1-(2-Furanyl)-1-pentanone;4-(Ethoxymethyl)phenol;4-Ethyl-2-methoxyphenol;2,6,6-Trimethyl-2-cyclohexene-1,4-dione;2-(Ethoxymethyl)phenol;(Dimethoxymethyl)benzene;2-Isopropoxyphenol;3,5-Dimethoxytoluene	HMDB0038321;HMDB0125537;HMDB0032132;HMDB0032599;HMDB0036169;HMDB0036227;HMDB0039801;HMDB0039956;HMDB0040175;HMDB0040216;HMDB0040449;HMDB0041326;HMDB0041804;HMDB0059853	Piperidione;3-Isopropylcatechol	C17730;C01014	Homoarecoline;3-ethyl-5-methoxyphenol;2-Isopropyl-1,4-benzenediol;3-(4-Hydroxyphenyl)-1-propanol;3-(5-Methyl-2-furanyl)butanal;2-Propenyl 2,4-hexadienoate;1-(2-Furanyl)-1-pentanone;4-(Ethoxymethyl)phenol;4-Ethyl-2-methoxyphenol;2,6,6-Trimethyl-2-cyclohexene-1,4-dione;2-(Ethoxymethyl)phenol;(Dimethoxymethyl)benzene;2-Isopropoxyphenol;3,5-Dimethoxytoluene	Homoarecoline;3-ethyl-5-methoxyphenol;2-Isopropyl-1,4-benzenediol;3-(4-Hydroxyphenyl)-1-propanol;3-(5-Methyl-2-furanyl)butanal;2-Propenyl 2,4-hexadienoate;1-(2-Furanyl)-1-pentanone;4-(Ethoxymethyl)phenol;4-Ethyl-2-methoxyphenol;2,6,6-Trimethyl-2-cyclohexene-1,4-dione;2-(Ethoxymethyl)phenol;(Dimethoxymethyl)benzene;2-Isopropoxyphenol;3,5-Dimethoxytoluene (MS1 HMDB0038321;HMDB0125537;HMDB0032132;HM…
pos-M727T235	0.00780558	1.22624	0.00548489	1.37468	726.515	3.92148	NA	Unknown	NA	NA	NA	NA	NA	NA	NA	NA	NA
pos-M426T169	0.0369163	1.22006	0.0356337	1.26348	426.204	2.82198	NA	Unknown	NA	NA	NA	3-[(1E)-1-{4-[2-(dimethylamino)ethoxy]phenyl}-1-(3-hydroxyphenyl)but-1-en-2-yl]phenol;3-(2-{4-[2-(dimethylamino)ethoxy]phenyl}-3-ethyl-3-phenyloxiran-2-yl)phenol;3,4-Dihydroxy-tamoxifen;Alclometasone;Tamsulosin	HMDB0142483;HMDB0142485;HMDB0061087;HMDB0014385;HMDB0014844	Bleekerine;Beclomethasone;Tamsulosin	C09046;C06842;C07124	3-[(1E)-1-{4-[2-(dimethylamino)ethoxy]phenyl}-1-(3-hydroxyphenyl)but-1-en-2-yl]phenol;3-(2-{4-[2-(dimethylamino)ethoxy]phenyl}-3-ethyl-3-phenyloxiran-2-yl)phenol;3,4-Dihydroxy-tamoxifen;Alclometasone;Tamsulosin	3-[(1E)-1-{4-[2-(dimethylamino)ethoxy]phenyl}-1-(3-hydroxyphenyl)but-1-en-2-yl]phenol;3-(2-{4-[2-(dimethylamino)ethoxy]phenyl}-3-ethyl-3-phenyloxiran-2-yl)phenol;3,4-Dihydroxy-tamoxifen;Alclometasone;Tamsulosin (MS1 HMDB0142483;HMDB0142485;HMDB0061087;HMDB0014385;HMDB0014844)
pos-M627T194	0.00580856	1.21519	0.00299227	1.50372	627.337	3.2326	NA	Unknown	NA	NA	NA	NA	NA	NA	NA	NA	NA
neg-M437T150	0.0169428	1.21133	0.0199183	1.18419	437.212	2.49285	NA	Unknown	NA	NA	NA	Quinapril	HMDB0015019	Quinapril;Latrunculin_A	C07398;C16901	Quinapril	Quinapril (MS1 HMDB0015019)
pos-M293T235	0.0208671	1.20376	0.018177	1.2619	293.185	3.91564	NA	Unknown	NA	NA	NA	Carteolol;Hypogeic acid;Palmitoleic acid;Trans-Hexa-dec-2-enoic acid;Palmitelaidic acid;(E)-6-Hexadecenoic acid;5-Dodecyldihydro-2(3H)-furanone;15-Hexadecanolide;(Z)-5-Hexadecenoic acid;(E)-3-Hexadecenoic acid;(Z)-13-Hexadecenoic acid;(E)-11-Hexadecenoic acid;Citronellyl hexanoate;(Z)-14-Methyl-6-pentadecenoic acid;4,5-Dihydropiperlonguminine;4'-hydroxypropanolol	HMDB0014662;HMDB0002186;HMDB0003229;HMDB0010735;HMDB0012328;HMDB0031053;HMDB0031145;HMDB0031711;HMDB0032638;HMDB0033791;HMDB0035877;HMDB0037647;HMDB0038958;HMDB0041422;HMDB0041488;HMDB0060989	Carteolol;17beta-Methylestra-1,3,5(10)-trien-3-ol;17-Methyl-18-norandrosta-4,13(17)-dien-3-one;(9Z)-Hexadecenoic_acid;Homatropine;Annotine;Annotinine;Norhyoscyamine;Epinorlycoramine;Dihydro-beta-erythroidine	C06874;C15020;C15085;C08362;C07814;C09852;C09855;C10862;C12234;C13682	Carteolol;Hypogeic acid;Palmitoleic acid;Trans-Hexa-dec-2-enoic acid;Palmitelaidic acid;(E)-6-Hexadecenoic acid;5-Dodecyldihydro-2(3H)-furanone;15-Hexadecanolide;(Z)-5-Hexadecenoic acid;(E)-3-Hexadecenoic acid;(Z)-13-Hexadecenoic acid;(E)-11-Hexadecenoic acid;Citronellyl hexanoate;(Z)-14-Methyl-6-pentadecenoic acid;4,5-Dihydropiperlonguminine;4'-hydroxypropanolol	Carteolol;Hypogeic acid;Palmitoleic acid;Trans-Hexa-dec-2-enoic acid;Palmitelaidic acid;(E)-6-Hexadecenoic acid;5-Dodecyldihydro-2(3H)-furanone;15-Hexadecanolide;(Z)-5-Hexadecenoic acid;(E)-3-Hexadecenoic acid;(Z)-13-Hexadecenoic acid;(E)-11-Hexadecenoic acid;Citronellyl hexanoate;(Z)-14-Methyl-6-pentadecenoic acid;4,5-Dihydropiperlonguminine;4'-hydroxypropanolol (MS1 HMDB0014662;HMDB0002186;HMDB…
pos-M240T139	0.0327534	1.20051	0.0192816	1.39391	240.087	2.31705	NA	Unknown	NA	NA	NA	2-{[(3,5-dimethoxyphenyl)(hydroxy)methylidene]amino}acetic acid;1-Isothiocyanato-8-(methylthio)octane;3-(6-hydroxy-7-methoxy-2H-1,3-benzodioxol-5-yl)prop-2-enal;3-(7-hydroxy-6-methoxy-2H-1,3-benzodioxol-5-yl)prop-2-enal;5-hydroxy-6,7-dimethoxy-2H-chromen-2-one;8-hydroxy-6,7-dimethoxy-2H-chromen-2-one;6-hydroxy-5,7-dimethoxy-2H-chromen-2-one	HMDB0131468;HMDB0038447;HMDB0128662;HMDB0128663;HMDB0132248;HMDB0132247;HMDB0136673	Pymetrozine;2-Succinylbenzoate;Leptodactylone;Sphagnum_acid;6-(2-Methoxyvinyl)benzo[1,3]dioxole-5-carboxylic_acid;2-Hydroxy-7-hydroxymethylchromene-2-carboxylate;2-Hydroxy-4-hydroxymethylbenzalpyruvate;Fraxidin;Isofraxidin	C18590;C02730;C09271;C10496;C12264;C14106;C14107;C17479;C17480	2-{[(3,5-dimethoxyphenyl)(hydroxy)methylidene]amino}acetic acid;1-Isothiocyanato-8-(methylthio)octane;3-(6-hydroxy-7-methoxy-2H-1,3-benzodioxol-5-yl)prop-2-enal;3-(7-hydroxy-6-methoxy-2H-1,3-benzodioxol-5-yl)prop-2-enal;5-hydroxy-6,7-dimethoxy-2H-chromen-2-one;8-hydroxy-6,7-dimethoxy-2H-chromen-2-one;6-hydroxy-5,7-dimethoxy-2H-chromen-2-one	2-{[(3,5-dimethoxyphenyl)(hydroxy)methylidene]amino}acetic acid;1-Isothiocyanato-8-(methylthio)octane;3-(6-hydroxy-7-methoxy-2H-1,3-benzodioxol-5-yl)prop-2-enal;3-(7-hydroxy-6-methoxy-2H-1,3-benzodioxol-5-yl)prop-2-enal;5-hydroxy-6,7-dimethoxy-2H-chromen-2-one;8-hydroxy-6,7-dimethoxy-2H-chromen-2-one;6-hydroxy-5,7-dimethoxy-2H-chromen-2-one (MS1 HMDB0131468;HMDB0038447;HMDB0128662;HMDB0128663;HMD…
pos-M259T167_2	0.0455263	1.19446	0.0383548	1.26017	259.161	2.77513	NA	Unknown	NA	NA	NA	NA	NA	NA	NA	NA	NA
pos-M481T405	0.0324705	1.19383	0.0454815	1.11665	481.369	6.75073	NA	Unknown	NA	NA	NA	(20S,24E)-20,26-Dihydroxy-24-dammaren-3-one;22alpha-Hydroxyerythrodiol;Longispinogenin;Soyasapogenol B;(3xi,16xi,21xi)-12-Ursene-3,16,21-triol;Heliantriol B2;Lucidumol B;(3beta,24xi)-Cycloart-25-ene-3,24,27-triol;Heliantriol A1;Coriandrinonediol;Heterobetulin;Heliantriol B1;Heliantriol C;Heliantriol F;Soyasapogenol F;(3b,24x)-Cycloartane-3-oxo-24,25-diol;(2alpha,3beta)-20(29)-Lupene-2,3,28-triol;…	HMDB0033256;HMDB0034549;HMDB0034643;HMDB0034648;HMDB0034656;HMDB0035034;HMDB0035324;HMDB0036433;HMDB0036540;HMDB0038799;HMDB0038800;HMDB0038801;HMDB0038802;HMDB0038803;HMDB0039212;HMDB0040553;HMDB0041183;HMDB0041533;HMDB0011558;HMDB0011588;HMDB0072872;HMDB0072879	Soyasapogenol_B;Soyasapogenol_F	C08980;C17421	(20S,24E)-20,26-Dihydroxy-24-dammaren-3-one;22alpha-Hydroxyerythrodiol;Longispinogenin;Soyasapogenol B;(3xi,16xi,21xi)-12-Ursene-3,16,21-triol;Heliantriol B2;Lucidumol B;(3beta,24xi)-Cycloart-25-ene-3,24,27-triol;Heliantriol A1;Coriandrinonediol;Heterobetulin;Heliantriol B1;Heliantriol C;Heliantriol F;Soyasapogenol F;(3b,24x)-Cycloartane-3-oxo-24,25-diol;(2alpha,3beta)-20(29)-Lupene-2,3,28-triol;…	(20S,24E)-20,26-Dihydroxy-24-dammaren-3-one;22alpha-Hydroxyerythrodiol;Longispinogenin;Soyasapogenol B;(3xi,16xi,21xi)-12-Ursene-3,16,21-triol;Heliantriol B2;Lucidumol B;(3beta,24xi)-Cycloart-25-ene-3,24,27-triol;Heliantriol A1;Coriandrinonediol;Heterobetulin;Heliantriol B1;Heliantriol C;Heliantriol F;Soyasapogenol F;(3b,24x)-Cycloartane-3-oxo-24,25-diol;(2alpha,3beta)-20(29)-Lupene-2,3,28-triol;…
neg-M302T199	0.0251755	1.18783	0.0153511	1.38268	302.204	3.31749	NA	Unknown	NA	NA	NA	NA	NA	NA	NA	NA	NA
neg-M320T185	0.00966784	1.18453	0.00543259	1.343	320.168	3.08172	NA	Unknown	NA	NA	NA	Hericenone C;Hericenone F	HMDB0039138;HMDB0039593	NA	NA	Hericenone C;Hericenone F	Hericenone C;Hericenone F (MS1 HMDB0039138;HMDB0039593)
neg-M151T118	0.0346847	1.17983	0.0438274	1.11279	151.027	1.97372	NA	Unknown	NA	NA	NA	Xanthine;Oxypurinol;6,8-Dihydroxypurine;L-2-Aminoethyl seryl phosphate	HMDB0000292;HMDB0000786;HMDB0001182;HMDB0031950	Xanthine;Alloxanthine;2-Oxo-10-methylthiodecanoic_acid;Chloromethiuron;L-Serine-phosphoethanolamine	C00385;C07599;C17232;C19026;C03872	Xanthine;Oxypurinol;6,8-Dihydroxypurine;L-2-Aminoethyl seryl phosphate	Xanthine;Oxypurinol;6,8-Dihydroxypurine;L-2-Aminoethyl seryl phosphate (MS1 HMDB0000292;HMDB0000786;HMDB0001182;HMDB0031950)
pos-M464T359	0.0477769	1.17278	0.0292618	1.39831	464.38	5.9789	NA	Unknown	NA	NA	NA	NA	NA	NA	NA	NA	NA
pos-M471T177	0.0244847	1.17029	0.0164229	1.27815	471.267	2.94639	NA	Unknown	NA	NA	NA	beta-Citraurin;3-Hydroxy-8'-apo-epsilon-caroten-8'-al	HMDB0035091;HMDB0036885	4,4'-Diaponeurosporenic_acid;beta-Citraurin	C16146;C20894	beta-Citraurin;3-Hydroxy-8'-apo-epsilon-caroten-8'-al	beta-Citraurin;3-Hydroxy-8'-apo-epsilon-caroten-8'-al (MS1 HMDB0035091;HMDB0036885)
pos-M597T171	0.0460964	1.16773	0.0277065	1.34951	597.326	2.8499	NA	Unknown	NA	NA	NA	NA	NA	Fumitremorgin_A	C20564	Fumitremorgin_A	Fumitremorgin_A (MS1 C20564)
neg-M597T231	0.00755683	1.16261	0.00526969	1.26776	597.354	3.84473	NA	Unknown	NA	NA	NA	Sucrose monopalmitate	HMDB0039579	NA	NA	Sucrose monopalmitate	Sucrose monopalmitate (MS1 HMDB0039579)
pos-M298T181	0.00585202	1.16055	0.0029788	1.35704	298.177	3.0105	NA	Unknown	NA	NA	NA	L-Urobilin	HMDB0004159	13-Deoxytedanolide;L-Urobilin	C16861;C05793	L-Urobilin	L-Urobilin (MS1 HMDB0004159)
neg-M331T209	0.00963674	1.15856	0.0124298	1.13324	331.247	3.48165	NA	Unknown	NA	NA	NA	9,10,13-Trihydroxystearic acid;Floionolic acid	HMDB0030935;HMDB0034295	9,10,18-Trihydroxystearate	C19621	9,10,13-Trihydroxystearic acid;Floionolic acid	9,10,13-Trihydroxystearic acid;Floionolic acid (MS1 HMDB0030935;HMDB0034295)
neg-M623T176	0.0104687	1.15595	0.00241242	1.48391	623.342	2.94095	NA	Unknown	NA	NA	NA	NA	NA	Caribenolide_I	C20007	Caribenolide_I	Caribenolide_I (MS1 C20007)
pos-M409T469	0.0158218	1.15528	0.0105341	1.33306	409.345	7.81113	NA	Unknown	NA	NA	NA	Cholesterol;5alpha-Cholestanone;Lathosterol;5a-Cholest-8-en-3b-ol;5beta-Cholestanone;Doristerol;5-beta-Cholestan-3-one;Cholesterol-ester-pool;1,24-Tetracosanediol	HMDB0000067;HMDB0000871;HMDB0001170;HMDB0006841;HMDB0011182;HMDB0029815;HMDB0059604;HMDB0062453;HMDB0030885	Cholesterol;Lathosterol;5beta-Cholestan-3-one;5alpha-Cholestan-3-one;5alpha-Cholest-8-en-3beta-ol;5,6beta-Epoxy-5beta-cholestane;5,6alpha-Epoxy-5alpha-cholestane;Allocholesterol;Furostan	C00187;C01189;C03091;C03238;C03845;C05417;C05423;C15337;C19663	Cholesterol;5alpha-Cholestanone;Lathosterol;5a-Cholest-8-en-3b-ol;5beta-Cholestanone;Doristerol;5-beta-Cholestan-3-one;Cholesterol-ester-pool;1,24-Tetracosanediol	Cholesterol;5alpha-Cholestanone;Lathosterol;5a-Cholest-8-en-3b-ol;5beta-Cholestanone;Doristerol;5-beta-Cholestan-3-one;Cholesterol-ester-pool;1,24-Tetracosanediol (MS1 HMDB0000067;HMDB0000871;HMDB0001170;HMDB0006841;HMDB0011182;HMDB0029815;HMDB0059604;HMDB0062453;HMDB0030885)
pos-M629T197	0.023366	1.14583	0.0166757	1.21918	629.351	3.27514	NA	Unknown	NA	NA	NA	(3S,5R,6R,6'S)-6,7-Didehydro-5,6-dihydro-3,5,6'-trihydroxy-13,14,20-trinor-3'-oxo-beta,epsilon-caroten-19',11'-olide 3-acetate	HMDB0037793	NA	NA	(3S,5R,6R,6'S)-6,7-Didehydro-5,6-dihydro-3,5,6'-trihydroxy-13,14,20-trinor-3'-oxo-beta,epsilon-caroten-19',11'-olide 3-acetate	(3S,5R,6R,6'S)-6,7-Didehydro-5,6-dihydro-3,5,6'-trihydroxy-13,14,20-trinor-3'-oxo-beta,epsilon-caroten-19',11'-olide 3-acetate (MS1 HMDB0037793)
neg-M625T190	0.0484902	1.14542	0.0306223	1.32338	625.321	3.16343	NA	Unknown	NA	NA	NA	Tubocurarine	HMDB0015330	Tubocurarine;Macoline	C07547;C09580	Tubocurarine	Tubocurarine (MS1 HMDB0015330)
pos-M380T191	0.0284365	1.14388	0.0203482	1.25959	379.709	3.17755	NA	Unknown	NA	NA	NA	NA	NA	NA	NA	NA	NA
neg-M262T178	0.00759503	1.14137	0.0048647	1.2402	262.164	2.9692	NA	Unknown	NA	NA	NA	Hydroxyvalerylcarnitine;3-Hydroxydodecanedioic acid;Dibutyl malate;Nb-Arachidoyltryptamine	HMDB0013132;HMDB0000413;HMDB0031696;HMDB0040817	Axisothiocyanate_3;2-Deoxystreptidine	C17007;C02628	Hydroxyvalerylcarnitine;3-Hydroxydodecanedioic acid;Dibutyl malate;Nb-Arachidoyltryptamine	Hydroxyvalerylcarnitine;3-Hydroxydodecanedioic acid;Dibutyl malate;Nb-Arachidoyltryptamine (MS1 HMDB0013132;HMDB0000413;HMDB0031696;HMDB0040817)
pos-M426T188	0.0333832	1.14076	0.0156128	1.50237	426.274	3.1263	NA	Unknown	NA	NA	NA	3,5-Didecanoylpyridine	HMDB0035515	NA	NA	3,5-Didecanoylpyridine	3,5-Didecanoylpyridine (MS1 HMDB0035515)
pos-M325T175	0.00980913	1.14074	0.00693545	1.24774	325.176	2.91094	NA	Unknown	NA	NA	NA	2-Hydroxyestradiol-3-methyl ether;2-Methoxyestradiol;19-Hydroxyandrost-4-ene-3,17-dione;19-Oxotestosterone;7a-Hydroxyandrost-4-ene-3,17-dione;11b-Hydroxyandrost-4-ene-3,17-dione;16a-Hydroxyandrost-4-ene-3,17-dione;4-Methoxy-17beta-estradiol;(2Z,8S,9Z)-2,9-Heptadecadiene-8-hydroxy-4,6-diyne-1-yl acetate;[8]-Dehydroshogaol;2-(3,7-Dimethyl-2,6-octadienyl)-4-hydroxy-6-methoxyacetophenone;Falcarindiol…	HMDB0000380;HMDB0000405;HMDB0003955;HMDB0003959;HMDB0006771;HMDB0006773;HMDB0006774;HMDB0012782;HMDB0031038;HMDB0033125;HMDB0034028;HMDB0034167;HMDB0036696;HMDB0039568;HMDB0040927;HMDB0041204;HMDB0000672;HMDB0041287;HMDB0059777;HMDB0038582	Testololactone;16alpha-Hydroxyandrost-4-ene-3,17-dione;11beta-Hydroxyandrost-4-ene-3,17-dione;19-Hydroxyandrost-4-ene-3,17-dione;19-Oxotestosterone;7alpha-Hydroxyandrost-4-ene-3,17-dione;2-Methoxy-17beta-estradiol;11-Keto-testosterone;5alpha-Androstane-3,11,17-trione;Bioallethrin;Epimestrol;7alpha,17beta-Dihydroxyandrosta-1,4-dien-3-one;6beta,19-Epoxy-17beta-hydroxyandrost-4-en-3-one;11alpha,17be…	C04676;C05140;C05284;C05290;C05295;C05296;C05302;C14256;C14269;C14337;C14593;C14907;C15072;C15103;C15216;C20693;C14987;C19615;C10855	2-Hydroxyestradiol-3-methyl ether;2-Methoxyestradiol;19-Hydroxyandrost-4-ene-3,17-dione;19-Oxotestosterone;7a-Hydroxyandrost-4-ene-3,17-dione;11b-Hydroxyandrost-4-ene-3,17-dione;16a-Hydroxyandrost-4-ene-3,17-dione;4-Methoxy-17beta-estradiol;(2Z,8S,9Z)-2,9-Heptadecadiene-8-hydroxy-4,6-diyne-1-yl acetate;[8]-Dehydroshogaol;2-(3,7-Dimethyl-2,6-octadienyl)-4-hydroxy-6-methoxyacetophenone;Falcarindiol…	2-Hydroxyestradiol-3-methyl ether;2-Methoxyestradiol;19-Hydroxyandrost-4-ene-3,17-dione;19-Oxotestosterone;7a-Hydroxyandrost-4-ene-3,17-dione;11b-Hydroxyandrost-4-ene-3,17-dione;16a-Hydroxyandrost-4-ene-3,17-dione;4-Methoxy-17beta-estradiol;(2Z,8S,9Z)-2,9-Heptadecadiene-8-hydroxy-4,6-diyne-1-yl acetate;[8]-Dehydroshogaol;2-(3,7-Dimethyl-2,6-octadienyl)-4-hydroxy-6-methoxyacetophenone;Falcarindiol…
pos-M443T191_2	0.0340608	1.13999	0.0304147	1.21102	443.26	3.18365	NA	Unknown	NA	NA	NA	NA	NA	NA	NA	NA	NA
neg-M259T185	0.0107802	1.13422	0.00829806	1.27746	259.181	3.08403	NA	Unknown	NA	NA	NA	Ropinirole;Oxymetazoline;Chalciporone	HMDB0014413;HMDB0015070;HMDB0033526	Oxymetazoline;Ropinirole;Isobutylphendienamide;2-Heptyl-4(1H)-quinolone	C07363;C07564;C10944;C20643	Ropinirole;Oxymetazoline;Chalciporone	Ropinirole;Oxymetazoline;Chalciporone (MS1 HMDB0014413;HMDB0015070;HMDB0033526)
pos-M305T200	0.0161001	1.13362	0.0177628	1.14217	305.186	3.33708	NA	Unknown	NA	NA	NA	Vitamin A2 aldehyde;Juvocimene 1;Methyl 2E,4Z-hexadecadienoate;Galantamine;Etodolac;Ritodrine;Piperanine;Feruperine;Nordihydrocodeine;Dihydromorphine;6alpha-Hydroxy-hydromorphone;6beta-Hydroxy-hydromorphone;Nordihydroisomorphine	HMDB0035695;HMDB0040643;HMDB0031050;HMDB0014812;HMDB0014887;HMDB0015005;HMDB0033874;HMDB0040699;HMDB0041956;HMDB0060548;HMDB0060796;HMDB0060798;HMDB0060854	Cadiamine;all-trans-Dehydroretinal;11-cis-Dehydroretinal;Hydroprene;Etodolac;Ritodrine;Galanthamine;Mesembrenone;Dihydromorphine;Zephyramine	C10756;C05918;C05919;C18862;C06991;C07239;C08526;C09223;C11782;C12195	Vitamin A2 aldehyde;Juvocimene 1;Methyl 2E,4Z-hexadecadienoate;Galantamine;Etodolac;Ritodrine;Piperanine;Feruperine;Nordihydrocodeine;Dihydromorphine;6alpha-Hydroxy-hydromorphone;6beta-Hydroxy-hydromorphone;Nordihydroisomorphine	Vitamin A2 aldehyde;Juvocimene 1;Methyl 2E,4Z-hexadecadienoate;Galantamine;Etodolac;Ritodrine;Piperanine;Feruperine;Nordihydrocodeine;Dihydromorphine;6alpha-Hydroxy-hydromorphone;6beta-Hydroxy-hydromorphone;Nordihydroisomorphine (MS1 HMDB0035695;HMDB0040643;HMDB0031050;HMDB0014812;HMDB0014887;HMDB0015005;HMDB0033874;HMDB0040699;HMDB0041956;HMDB0060548;HMDB0060796;HMDB0060798;HMDB0060854)
pos-M614T200	0.0102077	1.12503	0.00486375	1.37186	614.363	3.33563	NA	Unknown	NA	NA	NA	LysoPC(22:2(13Z,16Z))	HMDB0010400	NA	NA	LysoPC(22:2(13Z,16Z))	LysoPC(22:2(13Z,16Z)) (MS1 HMDB0010400)
pos-M428T350	0.0192318	1.12393	0.0119371	1.38633	428.359	5.83761	NA	Unknown	NA	NA	NA	NA	NA	NA	NA	NA	NA
pos-M596T219	0.00828727	1.11158	0.00385263	1.34355	596.352	3.6495	NA	Unknown	NA	NA	NA	NA	NA	NA	NA	NA	NA
pos-M567T404	0.0312794	1.11088	0.029086	1.17091	567.403	6.73695	NA	Unknown	NA	NA	NA	NA	NA	NA	NA	NA	NA
neg-M596T231	0.00288735	1.10724	0.00156094	1.28899	596.351	3.84973	NA	Unknown	NA	NA	NA	NA	NA	Zizyphine_F	C10016	Zizyphine_F	Zizyphine_F (MS1 C10016)
pos-M122T51	0.0225524	1.1066	0.0223776	1.17634	122.07	0.8474	NA	Unknown	NA	NA	NA	NA	NA	2-Cyanopyridine;4-Cyanopyridine	C02221;C02234	2-Cyanopyridine;4-Cyanopyridine	2-Cyanopyridine;4-Cyanopyridine (MS1 C02221;C02234)
pos-M333T214	0.00817438	1.10104	0.00989406	1.09133	333.263	3.57097	NA	Unknown	NA	NA	NA	9,10,13-Trihydroxystearic acid;Floionolic acid	HMDB0030935;HMDB0034295	9,10,18-Trihydroxystearate	C19621	9,10,13-Trihydroxystearic acid;Floionolic acid	9,10,13-Trihydroxystearic acid;Floionolic acid (MS1 HMDB0030935;HMDB0034295)
pos-M620T235	0.0352826	1.0806	0.0275398	1.15857	620.348	3.92287	NA	Unknown	NA	NA	NA	NA	NA	NA	NA	NA	NA
pos-M677T193	0.0253058	1.07401	0.0308229	1.06082	677.338	3.21405	NA	Unknown	NA	NA	NA	NA	NA	9,10-Dihydroergocornine_methanesulfonate	C14053	9,10-Dihydroergocornine_methanesulfonate	9,10-Dihydroergocornine_methanesulfonate (MS1 C14053)
neg-M610T201	0.038535	1.07319	0.0169872	1.37105	610.33	3.34381	NA	Unknown	NA	NA	NA	NA	NA	NA	NA	NA	NA
pos-M615T200	0.0412367	1.07204	0.0270235	1.23818	615.364	3.33818	NA	Unknown	NA	NA	NA	Avenestergenin B2	HMDB0035266	C-Toxiferine_I;Santiaguine	C09246;C10170	Avenestergenin B2	Avenestergenin B2 (MS1 HMDB0035266)
pos-M202T52	0.0273789	1.07012	0.0450428	0.999918	202.191	0.872192	NA	Unknown	NA	NA	NA	NA	NA	NA	NA	NA	NA
pos-M613T200	0.00489909	1.06859	0.00248181	1.28378	613.358	3.33224	NA	Unknown	NA	NA	NA	NA	NA	NA	NA	NA	NA
neg-M439T263	0.0337032	1.06728	0.0348425	1.08379	439.265	4.38204	NA	Unknown	NA	NA	NA	NA	NA	NA	NA	NA	NA
pos-M619T235	0.0140223	1.0606	0.00955172	1.16913	619.344	3.92373	NA	Unknown	NA	NA	NA	L-Urobilinogen	HMDB0004157	Minosaminomycin;C-Curarine;L-Urobilinogen	C17969;C09144;C05789	L-Urobilinogen	L-Urobilinogen (MS1 HMDB0004157)
pos-M934T183	0.0141358	1.05887	0.00945781	1.13492	933.531	3.05533	NA	Unknown	NA	NA	NA	NA	NA	Cephalostatin_1;Bacteriochlorophyll_a	C20060;C11242	Cephalostatin_1;Bacteriochlorophyll_a	Cephalostatin_1;Bacteriochlorophyll_a (MS1 C20060;C11242)
neg-M612T195	0.0198993	1.0582	0.0152655	1.17763	612.346	3.24758	NA	Unknown	NA	NA	NA	NA	NA	NA	NA	NA	NA
pos-M422T220	0.0113699	1.05534	0.0104677	1.08302	422.243	3.66014	NA	Unknown	NA	NA	NA	Flunarizine	HMDB0015589	Acetylleucyl-leucyl-norleucinal	C11306	Flunarizine	Flunarizine (MS1 HMDB0015589)
pos-M595T219	0.00639417	1.05373	0.0021466	1.31718	595.349	3.64578	NA	Unknown	NA	NA	NA	L-Urobilin	HMDB0004159	13-Deoxytedanolide;L-Urobilin	C16861;C05793	L-Urobilin	L-Urobilin (MS1 HMDB0004159)
neg-M422T277	0.0219065	1.05281	0.0180883	1.12651	422.265	4.60863	NA	Unknown	NA	NA	NA	NA	NA	NA	NA	NA	NA
pos-M480T405	0.0300535	1.05141	0.0437387	0.979076	480.367	6.74843	NA	Unknown	NA	NA	NA	Dolichosterone;Polyporusterone F	HMDB0034336;HMDB0038499	NA	NA	Dolichosterone;Polyporusterone F	Dolichosterone;Polyporusterone F (MS1 HMDB0034336;HMDB0038499)
neg-M307T176	0.0157613	1.04951	0.00954412	1.16443	307.165	2.93595	NA	Unknown	NA	NA	NA	8-Hydroxycarteolol;(S)-Edulinine	HMDB0060990;HMDB0030178	Ubenimex;C20915;Convolvine;Phyllalbine	C00732;C20915;C10856;C10863	8-Hydroxycarteolol;(S)-Edulinine	8-Hydroxycarteolol;(S)-Edulinine (MS1 HMDB0060990;HMDB0030178)
pos-M932T182	0.0332065	1.04839	0.031945	1.09548	931.515	3.03035	NA	Unknown	NA	NA	NA	Angiotensin III	HMDB0001036	Angiotensin_III;Bacteriochlorophyll_b;7(1)-Hydroxychlorophyll_a	C15848;C11243;C18151	Angiotensin III	Angiotensin III (MS1 HMDB0001036)
pos-M412T326	0.0272384	1.04663	0.0229934	1.11904	412.364	5.42583	NA	Unknown	NA	NA	NA	NA	NA	NA	NA	NA	NA
neg-M308T174	0.0225657	1.0359	0.0126908	1.1695	308.168	2.90759	NA	Unknown	NA	NA	NA	Atherosperminine;Zanthosimuline	HMDB0030304;HMDB0040368	NA	NA	Atherosperminine;Zanthosimuline	Atherosperminine;Zanthosimuline (MS1 HMDB0030304;HMDB0040368)
pos-M424T278	0.0180461	1.03311	0.0175111	1.04727	424.281	4.63137	NA	Unknown	NA	NA	NA	Pentadecanoylcarnitine;Nandrolone phenpropionate	HMDB0062517;HMDB0015119	Myxalamid_B;Nandrolone_phenpropionate	C12159;C08155	Pentadecanoylcarnitine;Nandrolone phenpropionate	Pentadecanoylcarnitine;Nandrolone phenpropionate (MS1 HMDB0062517;HMDB0015119)
pos-M547T215	0.0321049	1.03237	0.0109587	1.34132	547.327	3.58299	NA	Unknown	NA	NA	NA	NA	NA	Westiellamide	C15739	Westiellamide	Westiellamide (MS1 C15739)
pos-M299T180_1	0.00364439	1.0313	0.00145744	1.24621	298.679	3.007	NA	Unknown	NA	NA	NA	NA	NA	NA	NA	NA	NA
neg-M594T177	0.00259715	1.02974	0.00124068	1.21713	594.336	2.94523	NA	Unknown	NA	NA	NA	NA	NA	NA	NA	NA	NA
pos-M887T192	0.0246923	1.02904	0.0199162	1.08371	886.515	3.19405	NA	Unknown	NA	NA	NA	Lc3Cer	HMDB0062485	Dioscin;Desglucomusennin;Isoastragaloside_I;Astragaloside_I	C08897;C08940;C17793;C17797	Lc3Cer	Lc3Cer (MS1 HMDB0062485)
pos-M410T349	0.0375748	1.02114	0.0188829	1.27654	410.348	5.82233	NA	Unknown	NA	NA	NA	NA	NA	NA	NA	NA	NA
neg-M283T123	0.0250657	1.01434	0.0307108	0.995339	283.163	2.05135	NA	Unknown	NA	NA	NA	NA	NA	NA	NA	NA	NA
pos-M902T180	0.0352346	0.998917	0.0261346	1.08515	901.502	2.9993	NA	Unknown	NA	NA	NA	PGP(18:1(11Z)/22:6(4Z,7Z,10Z,13Z,16Z,19Z));PGP(18:1(9Z)/22:6(4Z,7Z,10Z,13Z,16Z,19Z));PGP(18:2(9Z,12Z)/22:5(4Z,7Z,10Z,13Z,16Z));PGP(18:2(9Z,12Z)/22:5(7Z,10Z,13Z,16Z,19Z));PGP(18:3(6Z,9Z,12Z)/22:4(7Z,10Z,13Z,16Z));PGP(18:3(9Z,12Z,15Z)/22:4(7Z,10Z,13Z,16Z));PGP(20:4(5Z,8Z,11Z,14Z)/20:3(5Z,8Z,11Z));PGP(20:4(5Z,8Z,11Z,14Z)/20:3(8Z,11Z,14Z));PGP(20:4(8Z,11Z,14Z,17Z)/20:3(5Z,8Z,11Z));PGP(20:4(8Z,11Z,14Z…	HMDB0013531;HMDB0013546;HMDB0013559;HMDB0013560;HMDB0013573;HMDB0013588;HMDB0116462;HMDB0116463;HMDB0116469;HMDB0116470;HMDB0116473;HMDB0116474;HMDB0116508;HMDB0116509;HMDB0013483;HMDB0013512;HMDB0013525;HMDB0013526;HMDB0013540;HMDB0013541;HMDB0116452;HMDB0116482	NA	NA	PGP(18:1(11Z)/22:6(4Z,7Z,10Z,13Z,16Z,19Z));PGP(18:1(9Z)/22:6(4Z,7Z,10Z,13Z,16Z,19Z));PGP(18:2(9Z,12Z)/22:5(4Z,7Z,10Z,13Z,16Z));PGP(18:2(9Z,12Z)/22:5(7Z,10Z,13Z,16Z,19Z));PGP(18:3(6Z,9Z,12Z)/22:4(7Z,10Z,13Z,16Z));PGP(18:3(9Z,12Z,15Z)/22:4(7Z,10Z,13Z,16Z));PGP(20:4(5Z,8Z,11Z,14Z)/20:3(5Z,8Z,11Z));PGP(20:4(5Z,8Z,11Z,14Z)/20:3(8Z,11Z,14Z));PGP(20:4(8Z,11Z,14Z,17Z)/20:3(5Z,8Z,11Z));PGP(20:4(8Z,11Z,14Z…	PGP(18:1(11Z)/22:6(4Z,7Z,10Z,13Z,16Z,19Z));PGP(18:1(9Z)/22:6(4Z,7Z,10Z,13Z,16Z,19Z));PGP(18:2(9Z,12Z)/22:5(4Z,7Z,10Z,13Z,16Z));PGP(18:2(9Z,12Z)/22:5(7Z,10Z,13Z,16Z,19Z));PGP(18:3(6Z,9Z,12Z)/22:4(7Z,10Z,13Z,16Z));PGP(18:3(9Z,12Z,15Z)/22:4(7Z,10Z,13Z,16Z));PGP(20:4(5Z,8Z,11Z,14Z)/20:3(5Z,8Z,11Z));PGP(20:4(5Z,8Z,11Z,14Z)/20:3(8Z,11Z,14Z));PGP(20:4(8Z,11Z,14Z,17Z)/20:3(5Z,8Z,11Z));PGP(20:4(8Z,11Z,14Z…
pos-M193T439	0.0455306	0.992898	0.0344958	1.09695	193.157	7.31984	NA	Unknown	NA	NA	NA	2,6-Diisopropyl-3-methylphenol;2,5-Diisopropyl-4-methylphenol;2,5-Diisopropyl-3-methylphenol;2,4-Diisopropyl-5-methylphenol;2,4-Diisopropyl-3-methylphenol;2,3-Diisopropyl-5-methylphenol;4-(4-Methyl-3-pentenyl)-3-cyclohexene-1-carboxaldehyde;Pseudoionone;4-(2,6,6-Trimethylcyclohex-1-enyl)but-2-en-4-one;(2E,4Z,7Z)-2,4,7-Tridecatrienal;(E)-5,8-Megastigmadien-4-one;Edulan I;gamma-Ionone;delta-Damasco…	HMDB0029820;HMDB0029821;HMDB0029822;HMDB0029823;HMDB0029824;HMDB0029825;HMDB0031733;HMDB0032498;HMDB0032541;HMDB0033545;HMDB0034671;HMDB0034959;HMDB0034979;HMDB0035682;HMDB0035753;HMDB0036022;HMDB0036027;HMDB0036144;HMDB0036565;HMDB0036684;HMDB0037139;HMDB0059883;HMDB0036818;HMDB0041615;HMDB0030941;HMDB0030943;HMDB0031016;HMDB0031064;HMDB0031065;HMDB0032371;HMDB0032379;HMDB0033713;HMDB0034856	alpha-Ionone;beta-Ionone;4-n-Heptylphenol;2-Undecanone	C12286;C12287;C14698;C01875	2,6-Diisopropyl-3-methylphenol;2,5-Diisopropyl-4-methylphenol;2,5-Diisopropyl-3-methylphenol;2,4-Diisopropyl-5-methylphenol;2,4-Diisopropyl-3-methylphenol;2,3-Diisopropyl-5-methylphenol;4-(4-Methyl-3-pentenyl)-3-cyclohexene-1-carboxaldehyde;Pseudoionone;4-(2,6,6-Trimethylcyclohex-1-enyl)but-2-en-4-one;(2E,4Z,7Z)-2,4,7-Tridecatrienal;(E)-5,8-Megastigmadien-4-one;Edulan I;gamma-Ionone;delta-Damasco…	2,6-Diisopropyl-3-methylphenol;2,5-Diisopropyl-4-methylphenol;2,5-Diisopropyl-3-methylphenol;2,4-Diisopropyl-5-methylphenol;2,4-Diisopropyl-3-methylphenol;2,3-Diisopropyl-5-methylphenol;4-(4-Methyl-3-pentenyl)-3-cyclohexene-1-carboxaldehyde;Pseudoionone;4-(2,6,6-Trimethylcyclohex-1-enyl)but-2-en-4-one;(2E,4Z,7Z)-2,4,7-Tridecatrienal;(E)-5,8-Megastigmadien-4-one;Edulan I;gamma-Ionone;delta-Damasco…
neg-M988T235	0.0333815	0.992028	0.022113	1.11519	987.639	3.91675	NA	Unknown	NA	NA	NA	NA	NA	NA	NA	NA	NA
pos-M599T235	0.00653682	0.989838	0.00394147	1.11592	599.37	3.92267	NA	Unknown	NA	NA	NA	NA	NA	NA	NA	NA	NA
pos-M423T220	0.0241449	0.980961	0.0178833	1.06664	423.246	3.65842	NA	Unknown	NA	NA	NA	NA	NA	Icacine	C08690	Icacine	Icacine (MS1 C08690)
pos-M293T220	0.0312496	0.97226	0.0226093	1.07656	293.186	3.66077	NA	Unknown	NA	NA	NA	Carteolol;Hypogeic acid;Palmitoleic acid;Trans-Hexa-dec-2-enoic acid;Palmitelaidic acid;(E)-6-Hexadecenoic acid;5-Dodecyldihydro-2(3H)-furanone;15-Hexadecanolide;(Z)-5-Hexadecenoic acid;(E)-3-Hexadecenoic acid;(Z)-13-Hexadecenoic acid;(E)-11-Hexadecenoic acid;Citronellyl hexanoate;(Z)-14-Methyl-6-pentadecenoic acid;4,5-Dihydropiperlonguminine;4'-hydroxypropanolol	HMDB0014662;HMDB0002186;HMDB0003229;HMDB0010735;HMDB0012328;HMDB0031053;HMDB0031145;HMDB0031711;HMDB0032638;HMDB0033791;HMDB0035877;HMDB0037647;HMDB0038958;HMDB0041422;HMDB0041488;HMDB0060989	Carteolol;17beta-Methylestra-1,3,5(10)-trien-3-ol;17-Methyl-18-norandrosta-4,13(17)-dien-3-one;(9Z)-Hexadecenoic_acid;Homatropine;Annotine;Annotinine;Norhyoscyamine;Epinorlycoramine;Dihydro-beta-erythroidine	C06874;C15020;C15085;C08362;C07814;C09852;C09855;C10862;C12234;C13682	Carteolol;Hypogeic acid;Palmitoleic acid;Trans-Hexa-dec-2-enoic acid;Palmitelaidic acid;(E)-6-Hexadecenoic acid;5-Dodecyldihydro-2(3H)-furanone;15-Hexadecanolide;(Z)-5-Hexadecenoic acid;(E)-3-Hexadecenoic acid;(Z)-13-Hexadecenoic acid;(E)-11-Hexadecenoic acid;Citronellyl hexanoate;(Z)-14-Methyl-6-pentadecenoic acid;4,5-Dihydropiperlonguminine;4'-hydroxypropanolol	Carteolol;Hypogeic acid;Palmitoleic acid;Trans-Hexa-dec-2-enoic acid;Palmitelaidic acid;(E)-6-Hexadecenoic acid;5-Dodecyldihydro-2(3H)-furanone;15-Hexadecanolide;(Z)-5-Hexadecenoic acid;(E)-3-Hexadecenoic acid;(Z)-13-Hexadecenoic acid;(E)-11-Hexadecenoic acid;Citronellyl hexanoate;(Z)-14-Methyl-6-pentadecenoic acid;4,5-Dihydropiperlonguminine;4'-hydroxypropanolol (MS1 HMDB0014662;HMDB0002186;HMDB…
pos-M760T192	0.0340705	0.971597	0.024795	1.08239	760.426	3.1946	NA	Unknown	NA	NA	NA	PE-NMe(14:1(9Z)/20:5(5Z,8Z,11Z,14Z,17Z));PE-NMe(20:5(5Z,8Z,11Z,14Z,17Z)/14:1(9Z))	HMDB0113009;HMDB0113480	NA	NA	PE-NMe(14:1(9Z)/20:5(5Z,8Z,11Z,14Z,17Z));PE-NMe(20:5(5Z,8Z,11Z,14Z,17Z)/14:1(9Z))	PE-NMe(14:1(9Z)/20:5(5Z,8Z,11Z,14Z,17Z));PE-NMe(20:5(5Z,8Z,11Z,14Z,17Z)/14:1(9Z)) (MS1 HMDB0113009;HMDB0113480)
neg-M125T138	0.0250975	0.960852	0.0293868	0.941963	125.036	2.30551	NA	Unknown	NA	NA	NA	Thymine;Imidazoleacetic acid;1H-Imidazole-1-acetic acid	HMDB0000262;HMDB0002024;HMDB0029736	Thymine;Imidazole-4-acetate	C00178;C02835	Thymine;Imidazoleacetic acid;1H-Imidazole-1-acetic acid	Thymine;Imidazoleacetic acid;1H-Imidazole-1-acetic acid (MS1 HMDB0000262;HMDB0002024;HMDB0029736)
pos-M609T187	0.02146	0.954881	0.0161379	1.01143	609.363	3.11248	NA	Unknown	NA	NA	NA	NA	NA	NA	NA	NA	NA
pos-M427T308	0.0214857	0.954578	0.00972224	1.24177	427.356	5.14083	NA	Unknown	NA	NA	NA	4alpha-Formyl-4beta-methyl-5alpha-cholesta-8,24-dien-3beta-ol;7-Oxostigmasterol;Momordenol;Stigmast-22-ene-3,6-dione;29-Norcycloartane-3,24-dione;(3beta,23E)-3-Hydroxy-27-norcycloart-23-en-25-one;Stigmast-4-ene-3,6-dione;(6beta,22E)-6-Hydroxystigmasta-4,22-dien-3-one;4ÃŽÂ±-formyl-4ÃŽÂ²-methyl-5ÃŽÂ±-cholesta-8,24-dien-3ÃŽÂ²-ol;3a,7a-Dihydroxy-5b-cholestane;5-Heneicosyl-1,3-benzenediol;Lepidiumterp…	HMDB0012167;HMDB0030015;HMDB0031080;HMDB0031931;HMDB0032084;HMDB0037382;HMDB0038063;HMDB0039425;HMDB0062387;HMDB0006893;HMDB0031035;HMDB0036844	5alpha-Cholestan-5alpha,6beta-diol;3alpha,7alpha-Dihydroxy-5beta-cholestane	C05424;C05452	4alpha-Formyl-4beta-methyl-5alpha-cholesta-8,24-dien-3beta-ol;7-Oxostigmasterol;Momordenol;Stigmast-22-ene-3,6-dione;29-Norcycloartane-3,24-dione;(3beta,23E)-3-Hydroxy-27-norcycloart-23-en-25-one;Stigmast-4-ene-3,6-dione;(6beta,22E)-6-Hydroxystigmasta-4,22-dien-3-one;4ÃŽÂ±-formyl-4ÃŽÂ²-methyl-5ÃŽÂ±-cholesta-8,24-dien-3ÃŽÂ²-ol;3a,7a-Dihydroxy-5b-cholestane;5-Heneicosyl-1,3-benzenediol;Lepidiumterp…	4alpha-Formyl-4beta-methyl-5alpha-cholesta-8,24-dien-3beta-ol;7-Oxostigmasterol;Momordenol;Stigmast-22-ene-3,6-dione;29-Norcycloartane-3,24-dione;(3beta,23E)-3-Hydroxy-27-norcycloart-23-en-25-one;Stigmast-4-ene-3,6-dione;(6beta,22E)-6-Hydroxystigmasta-4,22-dien-3-one;4ÃŽÂ±-formyl-4ÃŽÂ²-methyl-5ÃŽÂ±-cholesta-8,24-dien-3ÃŽÂ²-ol;3a,7a-Dihydroxy-5b-cholestane;5-Heneicosyl-1,3-benzenediol;Lepidiumterp…
pos-M409T449	0.0188537	0.953567	0.0147882	1.04936	409.345	7.48058	NA	Unknown	NA	NA	NA	Cholesterol;5alpha-Cholestanone;Lathosterol;5a-Cholest-8-en-3b-ol;5beta-Cholestanone;Doristerol;5-beta-Cholestan-3-one;Cholesterol-ester-pool;1,24-Tetracosanediol	HMDB0000067;HMDB0000871;HMDB0001170;HMDB0006841;HMDB0011182;HMDB0029815;HMDB0059604;HMDB0062453;HMDB0030885	Cholesterol;Lathosterol;5beta-Cholestan-3-one;5alpha-Cholestan-3-one;5alpha-Cholest-8-en-3beta-ol;5,6beta-Epoxy-5beta-cholestane;5,6alpha-Epoxy-5alpha-cholestane;Allocholesterol;Furostan	C00187;C01189;C03091;C03238;C03845;C05417;C05423;C15337;C19663	Cholesterol;5alpha-Cholestanone;Lathosterol;5a-Cholest-8-en-3b-ol;5beta-Cholestanone;Doristerol;5-beta-Cholestan-3-one;Cholesterol-ester-pool;1,24-Tetracosanediol	Cholesterol;5alpha-Cholestanone;Lathosterol;5a-Cholest-8-en-3b-ol;5beta-Cholestanone;Doristerol;5-beta-Cholestan-3-one;Cholesterol-ester-pool;1,24-Tetracosanediol (MS1 HMDB0000067;HMDB0000871;HMDB0001170;HMDB0006841;HMDB0011182;HMDB0029815;HMDB0059604;HMDB0062453;HMDB0030885)
pos-M434T378	0.039971	0.949164	0.0473025	0.92364	434.333	6.30798	NA	Unknown	NA	NA	NA	NA	NA	NA	NA	NA	NA
pos-M470T177	0.0453374	0.942118	0.0250354	1.11435	470.264	2.9454	NA	Unknown	NA	NA	NA	NA	NA	Hoechst_33342	C11189	Hoechst_33342	Hoechst_33342 (MS1 C11189)
neg-M337T181	0.0236022	0.942091	0.015093	1.04287	337.175	3.00973	NA	Unknown	NA	NA	NA	PA(15:0/14:1(9Z))	HMDB0114813	6'-Dehydro-6'-oxoparomamine	C17583	PA(15:0/14:1(9Z))	PA(15:0/14:1(9Z)) (MS1 HMDB0114813)
pos-M305T183	0.0145878	0.940912	0.00917149	1.055	305.186	3.04493	NA	Unknown	NA	NA	NA	Vitamin A2 aldehyde;Juvocimene 1;Methyl 2E,4Z-hexadecadienoate;Galantamine;Etodolac;Ritodrine;Piperanine;Feruperine;Nordihydrocodeine;Dihydromorphine;6alpha-Hydroxy-hydromorphone;6beta-Hydroxy-hydromorphone;Nordihydroisomorphine	HMDB0035695;HMDB0040643;HMDB0031050;HMDB0014812;HMDB0014887;HMDB0015005;HMDB0033874;HMDB0040699;HMDB0041956;HMDB0060548;HMDB0060796;HMDB0060798;HMDB0060854	Cadiamine;all-trans-Dehydroretinal;11-cis-Dehydroretinal;Hydroprene;Etodolac;Ritodrine;Galanthamine;Mesembrenone;Dihydromorphine;Zephyramine	C10756;C05918;C05919;C18862;C06991;C07239;C08526;C09223;C11782;C12195	Vitamin A2 aldehyde;Juvocimene 1;Methyl 2E,4Z-hexadecadienoate;Galantamine;Etodolac;Ritodrine;Piperanine;Feruperine;Nordihydrocodeine;Dihydromorphine;6alpha-Hydroxy-hydromorphone;6beta-Hydroxy-hydromorphone;Nordihydroisomorphine	Vitamin A2 aldehyde;Juvocimene 1;Methyl 2E,4Z-hexadecadienoate;Galantamine;Etodolac;Ritodrine;Piperanine;Feruperine;Nordihydrocodeine;Dihydromorphine;6alpha-Hydroxy-hydromorphone;6beta-Hydroxy-hydromorphone;Nordihydroisomorphine (MS1 HMDB0035695;HMDB0040643;HMDB0031050;HMDB0014812;HMDB0014887;HMDB0015005;HMDB0033874;HMDB0040699;HMDB0041956;HMDB0060548;HMDB0060796;HMDB0060798;HMDB0060854)
pos-M323T184	0.0209367	0.940017	0.011583	1.10467	323.196	3.06237	NA	Unknown	NA	NA	NA	All-trans-retinoic acid;9-cis-Retinoic acid;13-cis-Retinoic acid;4-Oxoretinol;4-OH-Retinal;9,13-cis-Retinoate;Sugiol;ent-6,16-Kauradien-19-oic acid;Yucalexin B16;Yucalexin B7;Trilobinol;Metandienone;Dehydroabietic acid;Avocadyne;Muricatacin	HMDB0001852;HMDB0002369;HMDB0006219;HMDB0012329;HMDB0012788;HMDB0012874;HMDB0036564;HMDB0036697;HMDB0036710;HMDB0036711;HMDB0038702;HMDB0041925;HMDB0061925;HMDB0035473;HMDB0038685	Retinoate;13-cis-Retinoic_acid;Spruceanol;Dehydroabietic_acid;19-Norprogesterone;19-Nor-17alpha-pregn-5(10)-en-20-yne-3alpha,17beta-diol;17beta-Hydroxy-17-methylandrosta-4,9(11)-dien-3-one;17beta-Hydroxy-2-methylandrost-1,4-dien-3-one;A-Norpregn-3(5)-ene-2,20-dione;17beta-Hydroxy-7alpha-methylandrost-1,4-diene-3-one;17alpha-Methyl-17beta-hydroxyandrosta-4,6-dien-3-one;9-cis-Retinoic_acid;4-Oxoret…	C00777;C07058;C09188;C12078;C14489;C14652;C14684;C14925;C15263;C15307;C15353;C15493;C16683;C18195;C18196;C20428;C20429;C13792;C13946;C14996;C01564;C03325;C10613;C10710;C10842;C10854	All-trans-retinoic acid;9-cis-Retinoic acid;13-cis-Retinoic acid;4-Oxoretinol;4-OH-Retinal;9,13-cis-Retinoate;Sugiol;ent-6,16-Kauradien-19-oic acid;Yucalexin B16;Yucalexin B7;Trilobinol;Metandienone;Dehydroabietic acid;Avocadyne;Muricatacin	All-trans-retinoic acid;9-cis-Retinoic acid;13-cis-Retinoic acid;4-Oxoretinol;4-OH-Retinal;9,13-cis-Retinoate;Sugiol;ent-6,16-Kauradien-19-oic acid;Yucalexin B16;Yucalexin B7;Trilobinol;Metandienone;Dehydroabietic acid;Avocadyne;Muricatacin (MS1 HMDB0001852;HMDB0002369;HMDB0006219;HMDB0012329;HMDB0012788;HMDB0012874;HMDB0036564;HMDB0036697;HMDB0036710;HMDB0036711;HMDB0038702;HMDB0041925;HMDB00619…
pos-M430T327	0.0322843	0.936459	0.0180608	1.12946	430.374	5.44425	NA	Unknown	NA	NA	NA	NA	NA	NA	NA	NA	NA
pos-M420T180	0.0328351	0.935847	0.0292471	0.958268	420.227	3.00101	NA	Unknown	NA	NA	NA	Sphinganine 1-phosphate	HMDB0001383	Sphinganine_1-phosphate	C01120	Sphinganine 1-phosphate	Sphinganine 1-phosphate (MS1 HMDB0001383)
pos-M883T191	0.0408774	0.934396	0.0257876	1.08797	883.495	3.18432	NA	Unknown	NA	NA	NA	PG(22:6(4Z,7Z,10Z,13Z,16Z,19Z)/20:3(5Z,8Z,11Z));PG(22:6(4Z,7Z,10Z,13Z,16Z,19Z)/20:3(8Z,11Z,14Z));PG(20:4(5Z,8Z,11Z,14Z)/22:5(4Z,7Z,10Z,13Z,16Z));PG(20:4(5Z,8Z,11Z,14Z)/22:5(7Z,10Z,13Z,16Z,19Z));PG(22:5(7Z,10Z,13Z,16Z,19Z)/20:4(5Z,8Z,11Z,14Z));PG(22:5(4Z,7Z,10Z,13Z,16Z)/20:4(5Z,8Z,11Z,14Z))	HMDB0116602;HMDB0116603;HMDB0116611;HMDB0116612;HMDB0116626;HMDB0116744	Halstoctacosanolide_A	C15766	PG(22:6(4Z,7Z,10Z,13Z,16Z,19Z)/20:3(5Z,8Z,11Z));PG(22:6(4Z,7Z,10Z,13Z,16Z,19Z)/20:3(8Z,11Z,14Z));PG(20:4(5Z,8Z,11Z,14Z)/22:5(4Z,7Z,10Z,13Z,16Z));PG(20:4(5Z,8Z,11Z,14Z)/22:5(7Z,10Z,13Z,16Z,19Z));PG(22:5(7Z,10Z,13Z,16Z,19Z)/20:4(5Z,8Z,11Z,14Z));PG(22:5(4Z,7Z,10Z,13Z,16Z)/20:4(5Z,8Z,11Z,14Z))	PG(22:6(4Z,7Z,10Z,13Z,16Z,19Z)/20:3(5Z,8Z,11Z));PG(22:6(4Z,7Z,10Z,13Z,16Z,19Z)/20:3(8Z,11Z,14Z));PG(20:4(5Z,8Z,11Z,14Z)/22:5(4Z,7Z,10Z,13Z,16Z));PG(20:4(5Z,8Z,11Z,14Z)/22:5(7Z,10Z,13Z,16Z,19Z));PG(22:5(7Z,10Z,13Z,16Z,19Z)/20:4(5Z,8Z,11Z,14Z));PG(22:5(4Z,7Z,10Z,13Z,16Z)/20:4(5Z,8Z,11Z,14Z)) (MS1 HMDB0116602;HMDB0116603;HMDB0116611;HMDB0116612;HMDB0116626;HMDB0116744)
pos-M600T235	0.0316551	0.930535	0.0238897	1.01209	600.372	3.91913	NA	Unknown	NA	NA	NA	NA	NA	NA	NA	NA	NA
pos-M1188T180	0.0118221	0.917311	0.00996522	0.984993	1187.67	3.00147	NA	Unknown	NA	NA	NA	NA	NA	NA	NA	NA	NA
pos-M443T191_1	0.0324215	0.915663	0.0204055	1.03838	442.752	3.18368	NA	Unknown	NA	NA	NA	NA	NA	NA	NA	NA	NA
pos-M628T194	0.0499203	0.90779	0.0404416	0.977641	628.341	3.23644	NA	Unknown	NA	NA	NA	Isoliensinine;Liensinine	HMDB0033749;HMDB0033920	20,21-Diprenylterpendole_I;BQ_123	C20532;C11587	Isoliensinine;Liensinine	Isoliensinine;Liensinine (MS1 HMDB0033749;HMDB0033920)
neg-M321T240	0.0422028	0.905485	0.0258727	1.05347	321.206	3.9991	NA	Unknown	NA	NA	NA	(S)-[8]-Gingerol	HMDB0033615	Rapanone;Decylubiquinone;[8]-Gingerol;Monacolin_L_acid	C10399;C15494;C17495;C20853	(S)-[8]-Gingerol	(S)-[8]-Gingerol (MS1 HMDB0033615)
pos-M595T180	0.00477377	0.904476	0.00252231	1.05296	595.349	3.00262	NA	Unknown	NA	NA	NA	L-Urobilin	HMDB0004159	13-Deoxytedanolide;L-Urobilin	C16861;C05793	L-Urobilin	L-Urobilin (MS1 HMDB0004159)
neg-M420T215	0.0315993	0.902914	0.029033	0.937669	420.227	3.57528	NA	Unknown	NA	NA	NA	Pisumionoside;Flunarizine;PG(16:0/20:4(5Z,8Z,11Z,14Z));PG(16:1(9Z)/20:3(5Z,8Z,11Z));PG(16:1(9Z)/20:3(8Z,11Z,14Z));PG(18:1(11Z)/18:3(6Z,9Z,12Z));PG(18:1(11Z)/18:3(9Z,12Z,15Z));PG(18:1(9Z)/18:3(6Z,9Z,12Z));PG(18:1(9Z)/18:3(9Z,12Z,15Z));PG(18:2(9Z,12Z)/18:2(9Z,12Z));PG(18:3(6Z,9Z,12Z)/18:1(11Z));PG(18:3(6Z,9Z,12Z)/18:1(9Z));PG(18:3(9Z,12Z,15Z)/18:1(11Z));PG(18:3(9Z,12Z,15Z)/18:1(9Z));PG(20:4(5Z,8Z,1…	HMDB0039947;HMDB0015589;HMDB0010580;HMDB0010593;HMDB0010594;HMDB0010621;HMDB0010622;HMDB0010636;HMDB0010637;HMDB0010650;HMDB0010663;HMDB0010664;HMDB0010678;HMDB0010679;HMDB0116606	NA	NA	Pisumionoside;Flunarizine;PG(16:0/20:4(5Z,8Z,11Z,14Z));PG(16:1(9Z)/20:3(5Z,8Z,11Z));PG(16:1(9Z)/20:3(8Z,11Z,14Z));PG(18:1(11Z)/18:3(6Z,9Z,12Z));PG(18:1(11Z)/18:3(9Z,12Z,15Z));PG(18:1(9Z)/18:3(6Z,9Z,12Z));PG(18:1(9Z)/18:3(9Z,12Z,15Z));PG(18:2(9Z,12Z)/18:2(9Z,12Z));PG(18:3(6Z,9Z,12Z)/18:1(11Z));PG(18:3(6Z,9Z,12Z)/18:1(9Z));PG(18:3(9Z,12Z,15Z)/18:1(11Z));PG(18:3(9Z,12Z,15Z)/18:1(9Z));PG(20:4(5Z,8Z,1…	Pisumionoside;Flunarizine;PG(16:0/20:4(5Z,8Z,11Z,14Z));PG(16:1(9Z)/20:3(5Z,8Z,11Z));PG(16:1(9Z)/20:3(8Z,11Z,14Z));PG(18:1(11Z)/18:3(6Z,9Z,12Z));PG(18:1(11Z)/18:3(9Z,12Z,15Z));PG(18:1(9Z)/18:3(6Z,9Z,12Z));PG(18:1(9Z)/18:3(9Z,12Z,15Z));PG(18:2(9Z,12Z)/18:2(9Z,12Z));PG(18:3(6Z,9Z,12Z)/18:1(11Z));PG(18:3(6Z,9Z,12Z)/18:1(9Z));PG(18:3(9Z,12Z,15Z)/18:1(11Z));PG(18:3(9Z,12Z,15Z)/18:1(9Z));PG(20:4(5Z,8Z,1…
pos-M626T180	0.00717793	0.896515	0.00252012	1.10478	626.362	3.00378	NA	Unknown	NA	NA	NA	NA	NA	NA	NA	NA	NA
pos-M612T175_2	0.0200208	0.887764	0.00855358	1.08814	612.348	2.91784	NA	Unknown	NA	NA	NA	NA	NA	NA	NA	NA	NA
pos-M598T235	0.00657853	0.883654	0.00364923	1.02846	598.367	3.91945	NA	Unknown	NA	NA	NA	Debenzoylzucchini factor B	HMDB0037102	NA	NA	Debenzoylzucchini factor B	Debenzoylzucchini factor B (MS1 HMDB0037102)
pos-M444T191	0.0150468	0.878357	0.00863739	1.00895	443.76	3.18458	NA	Unknown	NA	NA	NA	NA	NA	NA	NA	NA	NA
pos-M597T180	0.00563771	0.873437	0.00279018	1.02826	597.355	3.00583	NA	Unknown	NA	NA	NA	3-Benzoyloxy-6-oxo-12-ursen-28-oic acid;3-Benzoyloxy-11-oxo-12-ursen-28-oic acid	HMDB0032840;HMDB0032894	C-Curarine	C09144	3-Benzoyloxy-6-oxo-12-ursen-28-oic acid;3-Benzoyloxy-11-oxo-12-ursen-28-oic acid	3-Benzoyloxy-6-oxo-12-ursen-28-oic acid;3-Benzoyloxy-11-oxo-12-ursen-28-oic acid (MS1 HMDB0032840;HMDB0032894)
pos-M429T327	0.0477945	0.86792	0.0257236	1.05921	429.371	5.45304	NA	Unknown	NA	NA	NA	Cholesteryl acetate;4alpha-Formyl-4beta-methyl-5alpha-cholesta-8-en-3beta-ol;4alpha-Hydroxymethyl-4beta-methyl-5alpha-cholesta-8,24-dien-3beta-ol;3-Hydroxystigmast-5-en-7-one;Mangiferdesmethylursanone;(6beta,24R)-6-Hydroxystigmast-4-en-3-one;Stigmastane-3,6-dione;(3alpha,5alpha,7alpha)-14-Methylergosta-9(11),24(28)-dien-3,7-diol;3-beta-Hydroxy-4-beta-methyl-5-alpha-cholest-7-ene-4-alpha-carbaldeh…	HMDB0003822;HMDB0012168;HMDB0012170;HMDB0034422;HMDB0036018;HMDB0039498;HMDB0039822;HMDB0041112;HMDB0059643;HMDB0062388;HMDB0062390;HMDB0035950	(24R,24(1)R)-Fucosterol_epoxide;3beta-Hydroxy-4beta-methyl-5alpha-cholest-7-ene-4alpha-carbaldehyde	C03910;C11509	Cholesteryl acetate;4alpha-Formyl-4beta-methyl-5alpha-cholesta-8-en-3beta-ol;4alpha-Hydroxymethyl-4beta-methyl-5alpha-cholesta-8,24-dien-3beta-ol;3-Hydroxystigmast-5-en-7-one;Mangiferdesmethylursanone;(6beta,24R)-6-Hydroxystigmast-4-en-3-one;Stigmastane-3,6-dione;(3alpha,5alpha,7alpha)-14-Methylergosta-9(11),24(28)-dien-3,7-diol;3-beta-Hydroxy-4-beta-methyl-5-alpha-cholest-7-ene-4-alpha-carbaldeh…	Cholesteryl acetate;4alpha-Formyl-4beta-methyl-5alpha-cholesta-8-en-3beta-ol;4alpha-Hydroxymethyl-4beta-methyl-5alpha-cholesta-8,24-dien-3beta-ol;3-Hydroxystigmast-5-en-7-one;Mangiferdesmethylursanone;(6beta,24R)-6-Hydroxystigmast-4-en-3-one;Stigmastane-3,6-dione;(3alpha,5alpha,7alpha)-14-Methylergosta-9(11),24(28)-dien-3,7-diol;3-beta-Hydroxy-4-beta-methyl-5-alpha-cholest-7-ene-4-alpha-carbaldeh…
neg-M470T183	0.0453045	0.861438	0.022299	1.07897	470.228	3.05188	NA	Unknown	NA	NA	NA	Butyl (S)-3-hydroxybutyrate [arabinosyl-(1->6)-glucoside]	HMDB0039214	beta-Funaltrexamine	C18127	Butyl (S)-3-hydroxybutyrate [arabinosyl-(1->6)-glucoside]	Butyl (S)-3-hydroxybutyrate [arabinosyl-(1->6)-glucoside] (MS1 HMDB0039214)
pos-M308T204	0.0212552	0.844529	0.0172229	0.916381	308.205	3.39502	NA	Unknown	NA	NA	NA	1-Octen-3-yl glucoside	HMDB0032959	NA	NA	1-Octen-3-yl glucoside	1-Octen-3-yl glucoside (MS1 HMDB0032959)
pos-M1191T180	0.00481537	0.84107	0.00373267	0.889609	1190.69	2.9993	NA	Unknown	NA	NA	NA	NA	NA	NA	NA	NA	NA
pos-M598T180	0.0161511	0.824202	0.00828359	0.969795	598.357	2.99882	NA	Unknown	NA	NA	NA	NA	NA	5-O-beta-D-Mycaminosyltylonolide;Zizyphine_F	C12002;C10016	5-O-beta-D-Mycaminosyltylonolide;Zizyphine_F	5-O-beta-D-Mycaminosyltylonolide;Zizyphine_F (MS1 C12002;C10016)
pos-M168T184	0.0190779	0.821998	0.0118529	0.937928	168.101	3.06135	NA	Unknown	NA	NA	NA	1-(3-Pyridinyl)-1,4-butanediol;D-synephrine;3-Methoxytyramine;Phenylephrine;p-Synephrine;4-Methoxytyramine;Metaraminol;Ethinamate;4-(beta-Methylaminoethyl)catechol;Norpandamarilactonine A;2-(2-Furanyl)-3-piperidinol;Epinine;4-Hydroxynorephedrine;a-Methyldopamine;3'-carboxy-alpha-chromanol;3-ethenyl-5-methoxyphenol;3-(2-hydroxyphenyl)propanal;2-(3-hydroxyprop-1-en-1-yl)phenol;4-(prop-2-en-1-yl)ben…	HMDB0062266;HMDB0062811;HMDB0000022;HMDB0002182;HMDB0004826;HMDB0012162;HMDB0014748;HMDB0015165;HMDB0032020;HMDB0038869;HMDB0039837;HMDB0041888;HMDB0060592;HMDB0060807;HMDB0062349;HMDB0125532;HMDB0134026;HMDB0134027;HMDB0135239;HMDB0135276;HMDB0135277;HMDB0135278;HMDB0135279;HMDB0135280;HMDB0135281;HMDB0135644;HMDB0000764;HMDB0002097;HMDB0002222;HMDB0002237;HMDB0003654;HMDB0011743;HMDB0013744;HMD…	(-)-Sympatol;Synephrine;3-Methoxytyramine;Metaraminol;Phenylephrine;Epinine;Ethinamate;2,5-Dihydrophenylalanine;1-(3-Pyridinyl)-1,4-butanediol;Tolylacetate;4-Coumaryl_alcohol;Phenylpropanoate;p-Hydroxypropiophenone;Benzyl_acetate;4-Hydroxydihydrocinnamaldehyde;4-Vinylguaiacol;Phenyl_glycidyl_ether;(2E,4E,6E)-4-Methylocta-2,4,6-trienedial	C01869;C04548;C05587;C07146;C07441;C07453;C07832;C08273;C19582;C01963;C02646;C05629;C13342;C15513;C16706;C17883;C19291;C20697	1-(3-Pyridinyl)-1,4-butanediol;D-synephrine;3-Methoxytyramine;Phenylephrine;p-Synephrine;4-Methoxytyramine;Metaraminol;Ethinamate;4-(beta-Methylaminoethyl)catechol;Norpandamarilactonine A;2-(2-Furanyl)-3-piperidinol;Epinine;4-Hydroxynorephedrine;a-Methyldopamine;3'-carboxy-alpha-chromanol;3-ethenyl-5-methoxyphenol;3-(2-hydroxyphenyl)propanal;2-(3-hydroxyprop-1-en-1-yl)phenol;4-(prop-2-en-1-yl)ben…	1-(3-Pyridinyl)-1,4-butanediol;D-synephrine;3-Methoxytyramine;Phenylephrine;p-Synephrine;4-Methoxytyramine;Metaraminol;Ethinamate;4-(beta-Methylaminoethyl)catechol;Norpandamarilactonine A;2-(2-Furanyl)-3-piperidinol;Epinine;4-Hydroxynorephedrine;a-Methyldopamine;3'-carboxy-alpha-chromanol;3-ethenyl-5-methoxyphenol;3-(2-hydroxyphenyl)propanal;2-(3-hydroxyprop-1-en-1-yl)phenol;4-(prop-2-en-1-yl)ben…
neg-M322T180	0.0281803	0.820557	0.0184657	0.924715	322.184	2.99972	NA	Unknown	NA	NA	NA	NA	NA	NA	NA	NA	NA
pos-M597T235	0.00833604	0.813404	0.00460319	0.94295	597.364	3.91913	NA	Unknown	NA	NA	NA	L-Urobilinogen	HMDB0004157	C-Curarine;L-Urobilinogen	C09144;C05789	L-Urobilinogen	L-Urobilinogen (MS1 HMDB0004157)
neg-M306T198	0.0214035	0.808369	0.0183769	0.858904	306.189	3.29701	NA	Unknown	NA	NA	NA	Benzatropine;Hydroxyterbinafine;1-Octen-3-yl glucoside	HMDB0014390;HMDB0060890;HMDB0032959	Benztropine	C06846	Benzatropine;Hydroxyterbinafine;1-Octen-3-yl glucoside	Benzatropine;Hydroxyterbinafine;1-Octen-3-yl glucoside (MS1 HMDB0014390;HMDB0060890;HMDB0032959)
pos-M886T192	0.0458136	0.808184	0.0365582	0.862053	885.511	3.19525	NA	Unknown	NA	NA	NA	PG(22:6(4Z,7Z,10Z,13Z,16Z,19Z)/20:2(11Z,14Z))	HMDB0116601	Psychotridine	C09233	PG(22:6(4Z,7Z,10Z,13Z,16Z,19Z)/20:2(11Z,14Z))	PG(22:6(4Z,7Z,10Z,13Z,16Z,19Z)/20:2(11Z,14Z)) (MS1 HMDB0116601)
pos-M428T308	0.0469857	0.805911	0.0244016	1.01364	428.36	5.14057	NA	Unknown	NA	NA	NA	NA	NA	NA	NA	NA	NA
neg-M463T327	0.0112167	0.804442	0.00683839	0.960475	463.377	5.44801	NA	Unknown	NA	NA	NA	NA	NA	NA	NA	NA	NA
neg-M321T180	0.0212606	0.794261	0.0115442	0.934909	321.181	2.99972	NA	Unknown	NA	NA	NA	NA	NA	Cetraxate;(6S)-Hydroxyhyoscyamine;Porritoxin;Lunacridine;Anisodamine;Convolamine	C01564;C03325;C10613;C10710;C10842;C10854	Cetraxate;(6S)-Hydroxyhyoscyamine;Porritoxin;Lunacridine;Anisodamine;Convolamine	Cetraxate;(6S)-Hydroxyhyoscyamine;Porritoxin;Lunacridine;Anisodamine;Convolamine (MS1 C01564;C03325;C10613;C10710;C10842;C10854)
pos-M596T180	0.00915507	0.790569	0.00503677	0.921796	596.353	3.00188	NA	Unknown	NA	NA	NA	NA	NA	NA	NA	NA	NA
pos-M625T180	0.00872503	0.789656	0.00320258	0.957542	625.359	2.9998	NA	Unknown	NA	NA	NA	NA	NA	Caribenolide_I	C20007	Caribenolide_I	Caribenolide_I (MS1 C20007)
pos-M307T204	0.0299159	0.705454	0.0261565	0.743316	307.202	3.39898	NA	Unknown	NA	NA	NA	Retinal;11-cis-Retinaldehyde;9-cis-Retinal;13-cis-Retinal;Vitamin A2;delta6-Dehydroferruginol;Cyclohexaneundecanoic acid;(Z)-9-Heptadecenoic acid;2,4-Heptadecanedione;10Z-Heptadecenoic acid;7-Hexadecenoic acid, methyl ester;9Z-heptadecenoic acid;Donepezil metabolite M4;Hyoscyamine;Atropine;Dihydroferuperine	HMDB0001358;HMDB0002152;HMDB0006218;HMDB0006220;HMDB0013117;HMDB0035151;HMDB0030997;HMDB0031046;HMDB0040888;HMDB0060038;HMDB0061858;HMDB0062437;HMDB0013960;HMDB0014568;HMDB0014712;HMDB0040700	9-Chloro-10-hydroxyhexadecanoic_acid;Retinal;11-cis-Retinal;Lynestrenol;17,17-Dimethyl-18-norandrosta-4,13-dien-3-one;19-Norpregna-4,17(20)-dien-3-one;17-Methyl-18,19-dinor-17alpha-pregna-4,13-dien-3-one;3-Methoxyestra-1,3,5(10)-trien-16beta-ol;9-cis-Retinal;omega-Cyclohexylundecanoic_acid;9E-Heptadecenoic_acid;Atropine;L-Hyoscyamine;Mesembrine;Knightinol;Littorine;Lycoramine;cis-1,3,4,6,7,11b-He…	C13949;C00376;C02110;C13037;C14655;C15016;C15170;C15262;C16681;C12100;C16536;C01479;C02046;C09224;C10859;C10860;C12233;C14884;C14908;C15081	Retinal;11-cis-Retinaldehyde;9-cis-Retinal;13-cis-Retinal;Vitamin A2;delta6-Dehydroferruginol;Cyclohexaneundecanoic acid;(Z)-9-Heptadecenoic acid;2,4-Heptadecanedione;10Z-Heptadecenoic acid;7-Hexadecenoic acid, methyl ester;9Z-heptadecenoic acid;Donepezil metabolite M4;Hyoscyamine;Atropine;Dihydroferuperine	Retinal;11-cis-Retinaldehyde;9-cis-Retinal;13-cis-Retinal;Vitamin A2;delta6-Dehydroferruginol;Cyclohexaneundecanoic acid;(Z)-9-Heptadecenoic acid;2,4-Heptadecanedione;10Z-Heptadecenoic acid;7-Hexadecenoic acid, methyl ester;9Z-heptadecenoic acid;Donepezil metabolite M4;Hyoscyamine;Atropine;Dihydroferuperine (MS1 HMDB0001358;HMDB0002152;HMDB0006218;HMDB0006220;HMDB0013117;HMDB0035151;HMDB0030997;H…
pos-M611T175_2	0.0443267	0.686019	0.025261	0.819998	611.344	2.92165	NA	Unknown	NA	NA	NA	3'-N-Acetyl-4'-O-(14-methylpentadecanoyl)fusarochromanone	HMDB0038564	NA	NA	3'-N-Acetyl-4'-O-(14-methylpentadecanoyl)fusarochromanone	3'-N-Acetyl-4'-O-(14-methylpentadecanoyl)fusarochromanone (MS1 HMDB0038564)
neg-M464T327	0.0413987	0.678629	0.0274656	0.784203	464.379	5.44632	NA	Unknown	NA	NA	NA	NA	NA	NA	NA	NA	NA
pos-M412T439	0.0465533	0.641865	0.0335253	0.736869	412.364	7.3108	NA	Unknown	NA	NA	NA	NA	NA	NA	NA	NA	NA
pos-M594T236	0.0470091	-0.614987	0.0326982	-0.674982	594.337	3.93724	NA	Unknown	NA	NA	NA	NA	NA	NA	NA	NA	NA
pos-M593T236	0.039095	-0.622821	0.0266494	-0.685196	593.334	3.93516	NA	Unknown	NA	NA	NA	Mesobilirubinogen	HMDB0001898	Debromoaplysiatoxin;I-Urobilinogen	C05148;C05790	Mesobilirubinogen	Mesobilirubinogen (MS1 HMDB0001898)
pos-M296T181	0.045384	-0.710015	0.020787	-0.907233	296.163	3.01114	NA	Unknown	NA	NA	NA	NA	NA	NA	NA	NA	NA
pos-M235T237	0.0232491	-0.717133	0.0198446	-0.757741	234.628	3.94357	NA	Unknown	NA	NA	NA	NA	NA	NA	NA	NA	NA
neg-M592T231	0.0307726	-0.725531	0.024557	-0.770971	592.32	3.84902	NA	Unknown	NA	NA	NA	NA	NA	NA	NA	NA	NA
neg-M399T247_1	0.0486191	-0.731285	0.0436961	-0.764211	398.951	4.12391	NA	Unknown	NA	NA	NA	NA	NA	NA	NA	NA	NA
neg-M1062T231	0.0475578	-0.759528	0.037451	-0.846894	1061.55	3.84673	NA	Unknown	NA	NA	NA	Yamogenintetroside B;Hoduloside IX;Angiotensin II	HMDB0033674;HMDB0040661;HMDB0001035	Methylprotodioscin;Angiotensin_II	C17468;C02135	Yamogenintetroside B;Hoduloside IX;Angiotensin II	Yamogenintetroside B;Hoduloside IX;Angiotensin II (MS1 HMDB0033674;HMDB0040661;HMDB0001035)
neg-M1182T179	0.0282156	-0.77286	0.0114074	-0.992634	1181.62	2.98092	NA	Unknown	NA	NA	NA	NA	NA	NA	NA	NA	NA
pos-M879T236	0.0440818	-0.803917	0.0427115	-0.827198	878.672	3.92863	NA	Unknown	NA	NA	NA	PE(22:4(7Z,10Z,13Z,16Z)/24:1(15Z));PE(22:5(4Z,7Z,10Z,13Z,16Z)/24:0);PE(22:5(7Z,10Z,13Z,16Z,19Z)/24:0);PE(24:0/22:5(4Z,7Z,10Z,13Z,16Z));PE(24:0/22:5(7Z,10Z,13Z,16Z,19Z));PE(24:1(15Z)/22:4(7Z,10Z,13Z,16Z));PE-NMe2(20:4(5Z,8Z,11Z,14Z)/24:1(15Z));PE-NMe2(20:4(8Z,11Z,14Z,17Z)/24:1(15Z));PE-NMe2(20:5(5Z,8Z,11Z,14Z,17Z)/24:0);PE-NMe2(22:0/22:5(7Z,10Z,13Z,16Z,19Z));PE-NMe2(22:1(13Z)/22:4(7Z,10Z,13Z,16Z))…	HMDB0009607;HMDB0009640;HMDB0009673;HMDB0009736;HMDB0009737;HMDB0009768;HMDB0114351;HMDB0114380;HMDB0114408;HMDB0114434;HMDB0114460;HMDB0114516;HMDB0114568;HMDB0114623;HMDB0114648;HMDB0114649;HMDB0116714;HMDB0116719	NA	NA	PE(22:4(7Z,10Z,13Z,16Z)/24:1(15Z));PE(22:5(4Z,7Z,10Z,13Z,16Z)/24:0);PE(22:5(7Z,10Z,13Z,16Z,19Z)/24:0);PE(24:0/22:5(4Z,7Z,10Z,13Z,16Z));PE(24:0/22:5(7Z,10Z,13Z,16Z,19Z));PE(24:1(15Z)/22:4(7Z,10Z,13Z,16Z));PE-NMe2(20:4(5Z,8Z,11Z,14Z)/24:1(15Z));PE-NMe2(20:4(8Z,11Z,14Z,17Z)/24:1(15Z));PE-NMe2(20:5(5Z,8Z,11Z,14Z,17Z)/24:0);PE-NMe2(22:0/22:5(7Z,10Z,13Z,16Z,19Z));PE-NMe2(22:1(13Z)/22:4(7Z,10Z,13Z,16Z))…	PE(22:4(7Z,10Z,13Z,16Z)/24:1(15Z));PE(22:5(4Z,7Z,10Z,13Z,16Z)/24:0);PE(22:5(7Z,10Z,13Z,16Z,19Z)/24:0);PE(24:0/22:5(4Z,7Z,10Z,13Z,16Z));PE(24:0/22:5(7Z,10Z,13Z,16Z,19Z));PE(24:1(15Z)/22:4(7Z,10Z,13Z,16Z));PE-NMe2(20:4(5Z,8Z,11Z,14Z)/24:1(15Z));PE-NMe2(20:4(8Z,11Z,14Z,17Z)/24:1(15Z));PE-NMe2(20:5(5Z,8Z,11Z,14Z,17Z)/24:0);PE-NMe2(22:0/22:5(7Z,10Z,13Z,16Z,19Z));PE-NMe2(22:1(13Z)/22:4(7Z,10Z,13Z,16Z))…
pos-M329T43	0.0271926	-0.818915	0.0388289	-0.781828	328.951	0.71605	NA	Unknown	NA	NA	NA	NA	NA	NA	NA	NA	NA
pos-M833T230	0.0422259	-0.830805	0.0436849	-0.846405	832.593	3.83884	NA	Unknown	NA	NA	NA	NA	NA	NA	NA	NA	NA
neg-M498T324	0.0405685	-0.857046	0.0285823	-0.974497	498.296	5.39996	NA	Unknown	NA	NA	NA	NA	NA	NA	NA	NA	NA
neg-M792T272	0.0325376	-0.870465	0.015181	-1.05855	791.508	4.54145	NA	Unknown	NA	NA	NA	NA	NA	NA	NA	NA	NA
neg-M1183T179	0.0221866	-0.872396	0.0104453	-1.08932	1182.62	2.98485	NA	Unknown	NA	NA	NA	NA	NA	NA	NA	NA	NA
neg-M255T220_1	0.0245487	-0.876085	0.0276565	-0.880098	254.622	3.66697	NA	Unknown	NA	NA	NA	NA	NA	N-Arachidonyl_dopamine	C12271	N-Arachidonyl_dopamine	N-Arachidonyl_dopamine (MS1 C12271)
pos-M297T180	0.0147828	-0.880685	0.00714064	-1.0863	296.664	3.00522	NA	Unknown	NA	NA	NA	NA	NA	NA	NA	NA	NA
neg-M369T157	0.0293629	-0.884516	0.0293718	-0.910234	369.028	2.62116	NA	Unknown	NA	NA	NA	[2-hydroxy-5-(3,5,7-trihydroxy-3,4-dihydro-2H-1-benzopyran-2-yl)phenyl]oxidanesulfonic acid;{4-[1-oxo-1-(2,3,4,6-tetrahydroxyphenyl)propan-2-yl]phenyl}oxidanesulfonic acid;{4-[3-oxo-3-(2,3,4,6-tetrahydroxyphenyl)propyl]phenyl}oxidanesulfonic acid;{4-[(2,3,4,6-tetrahydroxy-2,3-dihydro-1-benzofuran-2-yl)methyl]phenyl}oxidanesulfonic acid;{2,4,6-trihydroxy-2-[(4-hydroxyphenyl)methyl]-2,3-dihydro-1-b…	HMDB0127729;HMDB0130010;HMDB0130254;HMDB0133576;HMDB0133577;HMDB0134831;HMDB0134832;HMDB0135523;HMDB0135524;HMDB0135525	NA	NA	[2-hydroxy-5-(3,5,7-trihydroxy-3,4-dihydro-2H-1-benzopyran-2-yl)phenyl]oxidanesulfonic acid;{4-[1-oxo-1-(2,3,4,6-tetrahydroxyphenyl)propan-2-yl]phenyl}oxidanesulfonic acid;{4-[3-oxo-3-(2,3,4,6-tetrahydroxyphenyl)propyl]phenyl}oxidanesulfonic acid;{4-[(2,3,4,6-tetrahydroxy-2,3-dihydro-1-benzofuran-2-yl)methyl]phenyl}oxidanesulfonic acid;{2,4,6-trihydroxy-2-[(4-hydroxyphenyl)methyl]-2,3-dihydro-1-b…	[2-hydroxy-5-(3,5,7-trihydroxy-3,4-dihydro-2H-1-benzopyran-2-yl)phenyl]oxidanesulfonic acid;{4-[1-oxo-1-(2,3,4,6-tetrahydroxyphenyl)propan-2-yl]phenyl}oxidanesulfonic acid;{4-[3-oxo-3-(2,3,4,6-tetrahydroxyphenyl)propyl]phenyl}oxidanesulfonic acid;{4-[(2,3,4,6-tetrahydroxy-2,3-dihydro-1-benzofuran-2-yl)methyl]phenyl}oxidanesulfonic acid;{2,4,6-trihydroxy-2-[(4-hydroxyphenyl)methyl]-2,3-dihydro-1-b…
pos-M297T236	0.0375408	-0.892402	0.0311513	-0.955336	297.17	3.93962	NA	Unknown	NA	NA	NA	Ovalicin;Methyl dihydrophaseate;3,8-Dihydroxy-6-methoxy-7(11)-eremophilen-12,8-olide	HMDB0038120;HMDB0039376;HMDB0041551	Graphinone	C09674	Ovalicin;Methyl dihydrophaseate;3,8-Dihydroxy-6-methoxy-7(11)-eremophilen-12,8-olide	Ovalicin;Methyl dihydrophaseate;3,8-Dihydroxy-6-methoxy-7(11)-eremophilen-12,8-olide (MS1 HMDB0038120;HMDB0039376;HMDB0041551)
neg-M381T195_1	0.0383196	-0.897066	0.0298666	-0.95051	380.99	3.25269	NA	Unknown	NA	NA	NA	8-Hydroxyluteolin 8-sulfate;Quercetin 3'-sulfate;[3-(3,5,6,7-tetrahydroxy-4-oxo-4H-chromen-2-yl)phenyl]oxidanesulfonic acid;[2-hydroxy-5-(5,6,7-trihydroxy-4-oxo-4H-chromen-2-yl)phenyl]oxidanesulfonic acid	HMDB0037597;HMDB0041770;HMDB0125318;HMDB0131947	Quercetin_3-sulfate	C00616	8-Hydroxyluteolin 8-sulfate;Quercetin 3'-sulfate;[3-(3,5,6,7-tetrahydroxy-4-oxo-4H-chromen-2-yl)phenyl]oxidanesulfonic acid;[2-hydroxy-5-(5,6,7-trihydroxy-4-oxo-4H-chromen-2-yl)phenyl]oxidanesulfonic acid	8-Hydroxyluteolin 8-sulfate;Quercetin 3'-sulfate;[3-(3,5,6,7-tetrahydroxy-4-oxo-4H-chromen-2-yl)phenyl]oxidanesulfonic acid;[2-hydroxy-5-(5,6,7-trihydroxy-4-oxo-4H-chromen-2-yl)phenyl]oxidanesulfonic acid (MS1 HMDB0037597;HMDB0041770;HMDB0125318;HMDB0131947)
pos-M722T237	0.0172181	-0.898356	0.015082	-0.955473	722.484	3.94495	NA	Unknown	NA	NA	NA	NA	NA	NA	NA	NA	NA
neg-M654T233	0.0134015	-0.905194	0.0123661	-0.93634	654.311	3.8856	NA	Unknown	NA	NA	NA	NA	NA	NA	NA	NA	NA
neg-M160T143_2	0.0338087	-0.906607	0.0399747	-0.894763	160.07	2.37876	NA	Unknown	NA	NA	NA	NA	NA	NA	NA	NA	NA
pos-M1185T180	0.0176536	-0.91742	0.00867928	-1.1518	1184.65	3.00146	NA	Unknown	NA	NA	NA	Dynorphin A 9-17	HMDB0012934	NA	NA	Dynorphin A 9-17	Dynorphin A 9-17 (MS1 HMDB0012934)
pos-M543T325	0.024144	-0.920118	0.0185008	-1.00206	543.294	5.4148	NA	Unknown	NA	NA	NA	24,25-Diacetylvulgaroside;Digoxigenin monodigitoxoside	HMDB0041366;HMDB0060819	Cyasterone;Soraphen_A;N6'-Acetylkanamycin-B	C08816;C11300;C03154	24,25-Diacetylvulgaroside;Digoxigenin monodigitoxoside	24,25-Diacetylvulgaroside;Digoxigenin monodigitoxoside (MS1 HMDB0041366;HMDB0060819)
pos-M590T174_2	0.0456229	-0.924152	0.0492942	-0.933418	590.346	2.8974	NA	Unknown	NA	NA	NA	NA	NA	NA	NA	NA	NA
pos-M356T230	0.0347409	-0.926309	0.0372629	-0.93044	356.266	3.82614	NA	Unknown	NA	NA	NA	NA	NA	NA	NA	NA	NA
neg-M499T248_2	0.0414895	-0.935684	0.0352074	-0.979849	499.235	4.1383	NA	Unknown	NA	NA	NA	Travoprost	HMDB0014432	NA	NA	Travoprost	Travoprost (MS1 HMDB0014432)
pos-M615T237	0.0176911	-0.936294	0.0186391	-0.936435	615.314	3.94401	NA	Unknown	NA	NA	NA	Harderoporphyrinogen;Neomycin;Mesobilirubinogen	HMDB0002160;HMDB0015129;HMDB0001898	Neomycin_B;Neomycin_C;Debromoaplysiatoxin;I-Urobilinogen	C01737;C15652;C05148;C05790	Harderoporphyrinogen;Neomycin;Mesobilirubinogen	Harderoporphyrinogen;Neomycin;Mesobilirubinogen (MS1 HMDB0002160;HMDB0015129;HMDB0001898)
neg-M365T193	0.0342238	-0.948768	0.0195427	-1.08534	364.995	3.21	NA	Unknown	NA	NA	NA	Luteolin 4'-sulfate;Luteolin 7-sulfate;[3-(3,5,7-trihydroxy-4-oxo-4H-chromen-2-yl)phenyl]oxidanesulfonic acid;{4-[(1E)-3-(2,4-dihydroxy-3,6-dioxocyclohexa-1,4-dien-1-yl)-3-oxoprop-1-en-1-yl]phenyl}oxidanesulfonic acid;[4-(5,6,7-trihydroxy-4-oxo-4H-chromen-3-yl)phenyl]oxidanesulfonic acid;[5-(6,7-dihydroxy-4-oxo-4H-chromen-2-yl)-2-hydroxyphenyl]oxidanesulfonic acid;[2,6-dihydroxy-3-(7-hydroxy-4-ox…	HMDB0038471;HMDB0038472;HMDB0125276;HMDB0126629;HMDB0129994;HMDB0133349;HMDB0133359;HMDB0133369;HMDB0140563	NA	NA	Luteolin 4'-sulfate;Luteolin 7-sulfate;[3-(3,5,7-trihydroxy-4-oxo-4H-chromen-2-yl)phenyl]oxidanesulfonic acid;{4-[(1E)-3-(2,4-dihydroxy-3,6-dioxocyclohexa-1,4-dien-1-yl)-3-oxoprop-1-en-1-yl]phenyl}oxidanesulfonic acid;[4-(5,6,7-trihydroxy-4-oxo-4H-chromen-3-yl)phenyl]oxidanesulfonic acid;[5-(6,7-dihydroxy-4-oxo-4H-chromen-2-yl)-2-hydroxyphenyl]oxidanesulfonic acid;[2,6-dihydroxy-3-(7-hydroxy-4-ox…	Luteolin 4'-sulfate;Luteolin 7-sulfate;[3-(3,5,7-trihydroxy-4-oxo-4H-chromen-2-yl)phenyl]oxidanesulfonic acid;{4-[(1E)-3-(2,4-dihydroxy-3,6-dioxocyclohexa-1,4-dien-1-yl)-3-oxoprop-1-en-1-yl]phenyl}oxidanesulfonic acid;[4-(5,6,7-trihydroxy-4-oxo-4H-chromen-3-yl)phenyl]oxidanesulfonic acid;[5-(6,7-dihydroxy-4-oxo-4H-chromen-2-yl)-2-hydroxyphenyl]oxidanesulfonic acid;[2,6-dihydroxy-3-(7-hydroxy-4-ox…
neg-M655T233	0.0297534	-0.951614	0.0358123	-0.934093	655.315	3.8836	NA	Unknown	NA	NA	NA	NA	NA	N3'-Acetylneomycin	C02725	N3'-Acetylneomycin	N3'-Acetylneomycin (MS1 C02725)
pos-M616T237	0.0235354	-0.970939	0.0265615	-0.958739	616.317	3.9485	NA	Unknown	NA	NA	NA	Hematoporphyrin IX	HMDB0000668	Hypaconitine;12-Ethyl-8-isobutyl-3-vinylbacteriochlorophyllide_d	C08688;C21429	Hematoporphyrin IX	Hematoporphyrin IX (MS1 HMDB0000668)
pos-M468T237	0.0278086	-0.979891	0.0223223	-1.057	468.248	3.94357	NA	Unknown	NA	NA	NA	NA	NA	D-Phe-Pro-Arg-CH2Cl	C02828	D-Phe-Pro-Arg-CH2Cl	D-Phe-Pro-Arg-CH2Cl (MS1 C02828)
pos-M497T297	0.0288263	-0.981545	0.038566	-0.944556	497.343	4.94618	NA	Unknown	NA	NA	NA	1-palmitoylglycerophosphocholine;2-Palmitoylglycerophosphocholine;(20S,24E)-20,26-Dihydroxy-24-dammaren-3-one;22alpha-Hydroxyerythrodiol;Longispinogenin;Soyasapogenol B;(3xi,16xi,21xi)-12-Ursene-3,16,21-triol;Heliantriol B2;Lucidumol B;(3beta,24xi)-Cycloart-25-ene-3,24,27-triol;Heliantriol A1;Coriandrinonediol;Heterobetulin;Heliantriol B1;Heliantriol C;Heliantriol F;Soyasapogenol F;(3b,24x)-Cyclo…	HMDB0062541;HMDB0061702;HMDB0033256;HMDB0034549;HMDB0034643;HMDB0034648;HMDB0034656;HMDB0035034;HMDB0035324;HMDB0036433;HMDB0036540;HMDB0038799;HMDB0038800;HMDB0038801;HMDB0038802;HMDB0038803;HMDB0039212;HMDB0040553;HMDB0041183;HMDB0041533	25-Hydroxy-24-epi-brassinolide;26-Hydroxy-24-epi-brassinolide;26-Hydroxybrassinolide;1-Palmitoylglycerophosphocholine;Soyasapogenol_B;Soyasapogenol_F	C11050;C11051;C19874;C04102;C08980;C17421	1-palmitoylglycerophosphocholine;2-Palmitoylglycerophosphocholine;(20S,24E)-20,26-Dihydroxy-24-dammaren-3-one;22alpha-Hydroxyerythrodiol;Longispinogenin;Soyasapogenol B;(3xi,16xi,21xi)-12-Ursene-3,16,21-triol;Heliantriol B2;Lucidumol B;(3beta,24xi)-Cycloart-25-ene-3,24,27-triol;Heliantriol A1;Coriandrinonediol;Heterobetulin;Heliantriol B1;Heliantriol C;Heliantriol F;Soyasapogenol F;(3b,24x)-Cyclo…	1-palmitoylglycerophosphocholine;2-Palmitoylglycerophosphocholine;(20S,24E)-20,26-Dihydroxy-24-dammaren-3-one;22alpha-Hydroxyerythrodiol;Longispinogenin;Soyasapogenol B;(3xi,16xi,21xi)-12-Ursene-3,16,21-triol;Heliantriol B2;Lucidumol B;(3beta,24xi)-Cycloart-25-ene-3,24,27-triol;Heliantriol A1;Coriandrinonediol;Heterobetulin;Heliantriol B1;Heliantriol C;Heliantriol F;Soyasapogenol F;(3b,24x)-Cyclo…
pos-M927T180	0.0301417	-1.00143	0.0163365	-1.16708	927.485	3.00557	NA	Unknown	NA	NA	NA	Alliosterol 1-(4''-galactosylrhamnoside) 16-galactoside;Torvoside A;Torvoside B	HMDB0038346;HMDB0041528;HMDB0041529	Geranylgeranyl_bacteriochlorophyllide_a	C21217	Alliosterol 1-(4''-galactosylrhamnoside) 16-galactoside;Torvoside A;Torvoside B	Alliosterol 1-(4''-galactosylrhamnoside) 16-galactoside;Torvoside A;Torvoside B (MS1 HMDB0038346;HMDB0041528;HMDB0041529)
pos-M1187T273	0.0323174	-1.011	0.0184968	-1.17938	1186.82	4.55611	NA	Unknown	NA	NA	NA	Trihexosylceramide (d18:1/26:1(17Z))	HMDB0004884	NA	NA	Trihexosylceramide (d18:1/26:1(17Z))	Trihexosylceramide (d18:1/26:1(17Z)) (MS1 HMDB0004884)
pos-M1184T180	0.00795565	-1.01636	0.00330414	-1.3182	1183.64	3.00689	NA	Unknown	NA	NA	NA	NA	NA	NA	NA	NA	NA
pos-M592T236	0.0215203	-1.02263	0.0193723	-1.07228	592.32	3.93971	NA	Unknown	NA	NA	NA	NA	NA	Fluphenazine_depot;Herbimycin	C07956;C11225	Fluphenazine_depot;Herbimycin	Fluphenazine_depot;Herbimycin (MS1 C07956;C11225)
neg-M317T184	0.0483499	-1.03928	0.0242265	-1.3193	317.15	3.05905	NA	Unknown	NA	NA	NA	Fluvoxamine;5-amino-2,5-dihydroxy-3,4-diphenylpentanoic acid;3-(3,4-dihydroxyphenyl)-N-[2-(4-hydroxyphenyl)ethyl]propanimidic acid;Oxymorphone;Genomorphine;Noroxycodone	HMDB0014322;HMDB0134816;HMDB0137011;HMDB0015323;HMDB0029382;HMDB0041960	Fluvoxamine;6-O-Methylnorlaudanosoline;(S)-6-O-Methylnorlaudanosoline;Oxymorphone;Crinamine;Haemanthamine;Furalaxyl;Fenoxycarb;Morphine_N-oxide;Powelline;9-O-Demethylhomolycorine;ent-6beta-Hydroxybuphanisine;ent-6alpha-Hydroxybuphanisine;Laudanosoline	C07571;C05203;C06517;C08019;C08525;C08527;C10941;C11078;C11786;C12163;C12190;C12191;C12192;C12327	Fluvoxamine;5-amino-2,5-dihydroxy-3,4-diphenylpentanoic acid;3-(3,4-dihydroxyphenyl)-N-[2-(4-hydroxyphenyl)ethyl]propanimidic acid;Oxymorphone;Genomorphine;Noroxycodone	Fluvoxamine;5-amino-2,5-dihydroxy-3,4-diphenylpentanoic acid;3-(3,4-dihydroxyphenyl)-N-[2-(4-hydroxyphenyl)ethyl]propanimidic acid;Oxymorphone;Genomorphine;Noroxycodone (MS1 HMDB0014322;HMDB0134816;HMDB0137011;HMDB0015323;HMDB0029382;HMDB0041960)
pos-M1183T181	0.00365048	-1.05723	0.00171697	-1.32653	1182.63	3.00938	NA	Unknown	NA	NA	NA	Mytilus Small cardioactive peptide	HMDB0040914	NA	NA	Mytilus Small cardioactive peptide	Mytilus Small cardioactive peptide (MS1 HMDB0040914)
neg-M1180T180	0.0024725	-1.05795	0.00151965	-1.2213	1179.61	2.99942	NA	Unknown	NA	NA	NA	NA	NA	NA	NA	NA	NA
pos-M383T304	0.0311903	-1.05907	0.0204996	-1.19589	383.278	5.05949	NA	Unknown	NA	NA	NA	Misoprostol	HMDB0015064	NA	NA	Misoprostol	Misoprostol (MS1 HMDB0015064)
pos-M588T373	0.018533	-1.06392	0.0137998	-1.20653	588.292	6.20895	NA	Unknown	NA	NA	NA	NA	NA	NA	NA	NA	NA
neg-M887T295	0.0209586	-1.06857	0.024075	-1.06633	886.613	4.91987	NA	Unknown	NA	NA	NA	NA	NA	NA	NA	NA	NA
pos-M588T519	0.0191649	-1.0715	0.0117898	-1.20326	588.288	8.64463	NA	Unknown	NA	NA	NA	NA	NA	NA	NA	NA	NA
pos-M312T184_1	0.0160431	-1.07939	0.00783596	-1.29415	312.143	3.06882	NA	Unknown	NA	NA	NA	Domoic acid;3-Methylglutarylcarnitine;O-Adipoylcarnitine;Arginyl-Valine;Valyl-Arginine;Cyclocalopin F	HMDB0033939;HMDB0000552;HMDB0061677;HMDB0028722;HMDB0029121;HMDB0039825	Domoic_acid;Isodomoic_acid_A;Tutin	C13732;C20027;C09570	Domoic acid;3-Methylglutarylcarnitine;O-Adipoylcarnitine;Arginyl-Valine;Valyl-Arginine;Cyclocalopin F	Domoic acid;3-Methylglutarylcarnitine;O-Adipoylcarnitine;Arginyl-Valine;Valyl-Arginine;Cyclocalopin F (MS1 HMDB0033939;HMDB0000552;HMDB0061677;HMDB0028722;HMDB0029121;HMDB0039825)
neg-M499T324	0.0454911	-1.07965	0.0365222	-1.17313	499.295	5.39981	NA	Unknown	NA	NA	NA	Mupirocin;Tuftsin;Kentsin	HMDB0014554;HMDB0005770;HMDB0005776	Mupirocin	C11758	Mupirocin;Tuftsin;Kentsin	Mupirocin;Tuftsin;Kentsin (MS1 HMDB0014554;HMDB0005770;HMDB0005776)
neg-M569T366	0.0191287	-1.07978	0.0218626	-1.07289	569.362	6.09867	NA	Unknown	NA	NA	NA	NA	NA	NA	NA	NA	NA
pos-M1182T181	0.00279227	-1.08377	0.00145964	-1.36267	1181.63	3.01091	NA	Unknown	NA	NA	NA	NA	NA	NA	NA	NA	NA
pos-M525T368	0.0234995	-1.0928	0.0259189	-1.09247	525.373	6.13662	NA	Unknown	NA	NA	NA	Gymnodimine	HMDB0041430	Gymnodimine	C20025	Gymnodimine	Gymnodimine (MS1 HMDB0041430)
neg-M1181T180	0.00252433	-1.09397	0.00139995	-1.28483	1180.61	2.99365	NA	Unknown	NA	NA	NA	NA	NA	NA	NA	NA	NA
pos-M589T181	0.00748781	-1.09532	0.00300308	-1.37751	589.446	3.0123	NA	Unknown	NA	NA	NA	NA	NA	NA	NA	NA	NA
pos-M441T191_1	0.0394344	-1.10405	0.0340223	-1.16893	440.737	3.18558	NA	Unknown	NA	NA	NA	NA	NA	NA	NA	NA	NA
neg-M541T296	0.0209482	-1.12467	0.028931	-1.08533	541.332	4.93686	NA	Unknown	NA	NA	NA	NA	NA	NA	NA	NA	NA
pos-M589T197	0.00934937	-1.12472	0.00458788	-1.41533	589.303	3.27902	NA	Unknown	NA	NA	NA	D-Urobilin;17-Desacetyl-rocuronium	HMDB0004161;HMDB0060709	D-Urobilin;Dinoflagellate_luciferin	C05795;C19704	D-Urobilin;17-Desacetyl-rocuronium	D-Urobilin;17-Desacetyl-rocuronium (MS1 HMDB0004161;HMDB0060709)
neg-M620T177	0.032539	-1.12953	0.0236411	-1.25213	620.314	2.95667	NA	Unknown	NA	NA	NA	Ganglioside GA1 (d18:1/12:0);Tetrahexosylceramide (d18:1/12:0)	HMDB0004900;HMDB0004958	NA	NA	Ganglioside GA1 (d18:1/12:0);Tetrahexosylceramide (d18:1/12:0)	Ganglioside GA1 (d18:1/12:0);Tetrahexosylceramide (d18:1/12:0) (MS1 HMDB0004900;HMDB0004958)
pos-M339T170	0.0309918	-1.1324	0.0403406	-1.1075	338.695	2.8274	NA	Unknown	NA	NA	NA	NA	NA	NA	NA	NA	NA
neg-M262T154	0.0207462	-1.13909	0.0261903	-1.11122	262.01	2.57072	NA	Unknown	NA	NA	NA	NA	NA	NA	NA	NA	NA
neg-M1078T180	0.0388973	-1.14486	0.0325004	-1.24836	1077.54	2.99553	NA	Unknown	NA	NA	NA	NA	NA	NA	NA	NA	NA
neg-M247T550_1	0.0475309	-1.14657	0.047808	-1.17091	246.576	9.1653	NA	Unknown	NA	NA	NA	NA	NA	Idanpramine	C17728	Idanpramine	Idanpramine (MS1 C17728)
neg-M113T47	0.0260422	-1.15625	0.0494793	-1.06364	112.986	0.784583	NA	Unknown	NA	NA	NA	Trifluoroacetic acid	HMDB0014118	NA	NA	Trifluoroacetic acid	Trifluoroacetic acid (MS1 HMDB0014118)
neg-M905T179	0.0279341	-1.16045	0.0189055	-1.30225	905.432	2.98118	NA	Unknown	NA	NA	NA	NA	NA	NA	NA	NA	NA
neg-M923T250	0.0259615	-1.17393	0.0121523	-1.46297	922.576	4.1671	NA	Unknown	NA	NA	NA	NA	NA	NA	NA	NA	NA
pos-M591T236	0.00860395	-1.1903	0.00738509	-1.25529	591.317	3.94156	NA	Unknown	NA	NA	NA	D-Urobilinogen;I-Urobilin;(3a,5b,7a)-23-Carboxy-7-hydroxy-24-norcholan-3-yl-b-D-Glucopyranosiduronic acid;Deoxycholic acid 3-glucuronide	HMDB0004158;HMDB0004160;HMDB0002430;HMDB0002596	D-Urobilinogen;Urobilin;Z-Gly-Pro-Leu-Gly-Pro	C05791;C05794;C03183	D-Urobilinogen;I-Urobilin;(3a,5b,7a)-23-Carboxy-7-hydroxy-24-norcholan-3-yl-b-D-Glucopyranosiduronic acid;Deoxycholic acid 3-glucuronide	D-Urobilinogen;I-Urobilin;(3a,5b,7a)-23-Carboxy-7-hydroxy-24-norcholan-3-yl-b-D-Glucopyranosiduronic acid;Deoxycholic acid 3-glucuronide (MS1 HMDB0004158;HMDB0004160;HMDB0002430;HMDB0002596)
neg-M322T169	0.0338165	-1.19512	0.0147688	-1.53178	322.148	2.81335	NA	Unknown	NA	NA	NA	Koenigicine;Mukonicine;N-Monodemethylolopatadine;(1aalpha,2beta,3alpha,11calpha)-1a,2,3,11c-Tetrahydro-6,11-dimethylbenzo[6,7]phenanthro[3,4-b]oxirene-2,3-diol;3-(5-hydroxy-2,2-dimethyl-2H-chromen-6-yl)-1-phenylprop-2-en-1-one	HMDB0030208;HMDB0030212;HMDB0060846;HMDB0062223;HMDB0125855	Galipine;(1aalpha,2beta,3alpha,11calpha)-1a,2,3,11c-Tetrahydro-6,11-dimethylbenzo[6,7]phenanthro[3,4-b]oxirene-2,3-diol	C10683;C19559	Koenigicine;Mukonicine;N-Monodemethylolopatadine;(1aalpha,2beta,3alpha,11calpha)-1a,2,3,11c-Tetrahydro-6,11-dimethylbenzo[6,7]phenanthro[3,4-b]oxirene-2,3-diol;3-(5-hydroxy-2,2-dimethyl-2H-chromen-6-yl)-1-phenylprop-2-en-1-one	Koenigicine;Mukonicine;N-Monodemethylolopatadine;(1aalpha,2beta,3alpha,11calpha)-1a,2,3,11c-Tetrahydro-6,11-dimethylbenzo[6,7]phenanthro[3,4-b]oxirene-2,3-diol;3-(5-hydroxy-2,2-dimethyl-2H-chromen-6-yl)-1-phenylprop-2-en-1-one (MS1 HMDB0030208;HMDB0030212;HMDB0060846;HMDB0062223;HMDB0125855)
pos-M591T206	0.0295601	-1.19899	0.0268138	-1.25919	591.233	3.43022	NA	Unknown	NA	NA	NA	Indacaterol-8-O-glucuronide;2-amino-4-{[2-({4-[5-(2-carboxy-2-hydroxyethyl)-2-hydroxyphenyl]-3-hydroxy-2-methylbutan-2-yl}sulfanyl)-1-[(carboxymethyl)-C-hydroxycarbonimidoyl]ethyl]-C-hydroxycarbonimidoyl}butanoic acid	HMDB0061152;HMDB0133280	Handelin;Canthiumine	C17613;C10000	Indacaterol-8-O-glucuronide;2-amino-4-{[2-({4-[5-(2-carboxy-2-hydroxyethyl)-2-hydroxyphenyl]-3-hydroxy-2-methylbutan-2-yl}sulfanyl)-1-[(carboxymethyl)-C-hydroxycarbonimidoyl]ethyl]-C-hydroxycarbonimidoyl}butanoic acid	Indacaterol-8-O-glucuronide;2-amino-4-{[2-({4-[5-(2-carboxy-2-hydroxyethyl)-2-hydroxyphenyl]-3-hydroxy-2-methylbutan-2-yl}sulfanyl)-1-[(carboxymethyl)-C-hydroxycarbonimidoyl]ethyl]-C-hydroxycarbonimidoyl}butanoic acid (MS1 HMDB0061152;HMDB0133280)
neg-M526T321	0.0306249	-1.20876	0.0492637	-1.10778	526.349	5.35025	NA	Unknown	NA	NA	NA	Daphniphylline;Ganodermic acid TQ	HMDB0030291;HMDB0037893	NA	NA	Daphniphylline;Ganodermic acid TQ	Daphniphylline;Ganodermic acid TQ (MS1 HMDB0030291;HMDB0037893)
pos-M324T170	0.0452283	-1.21747	0.0145303	-1.73107	324.163	2.83717	NA	Unknown	NA	NA	NA	Physapruin B	HMDB0040671	Avermectin_A2b_aglycone;Avermectin_B2a_aglycone	C11956;C11971	Physapruin B	Physapruin B (MS1 HMDB0040671)
pos-M590T197_2	0.00723164	-1.2287	0.00371517	-1.56166	590.306	3.2782	NA	Unknown	NA	NA	NA	NA	NA	NA	NA	NA	NA
pos-M229T105	0.00567833	-1.23365	0.00462592	-1.30087	229.154	1.7572	NA	Unknown	NA	NA	NA	Isoleucylproline;Leucylproline;4-(1,1,3,3-Tetramethylbutyl)-phenol;delta-Methylionone;3-Methyl-4-(2,6,6-trimethyl-2-cyclohexen-1-yl)-3-buten-2-one;Methyl-delta-ionone;alpha-(p-(1,1,3,3-Tetramethylbutyl)phenyl)-omega-hydroxypoly(oxyethylene);1-(2,6,6-Trimethyl-2-cyclohexen-1-yl)-1-penten-3-one;alpha-Irone;Etaspirene;10-Isopropyl-2,7-dimethyl-1-oxaspiro[4.5]deca-3,6-diene;1-(2,6,6-Trimethyl-1-cyclo…	HMDB0011174;HMDB0011175;HMDB0013825;HMDB0031737;HMDB0031738;HMDB0032397;HMDB0032528;HMDB0035245;HMDB0035631;HMDB0036023;HMDB0036024;HMDB0038130;HMDB0061831;HMDB0133179;HMDB0014861;HMDB0014954;HMDB0015197	alpha-Irone;(+)-trans-alpha-Irone;4-Octylphenol;4-tert-Octylphenol;Mescaline;Isoproterenol;Metaproterenol;Methoxamine;L-Isoprenaline	C09690;C11350;C14132;C14205;C06546;C07056;C07144;C07513;C11703	Isoleucylproline;Leucylproline;4-(1,1,3,3-Tetramethylbutyl)-phenol;delta-Methylionone;3-Methyl-4-(2,6,6-trimethyl-2-cyclohexen-1-yl)-3-buten-2-one;Methyl-delta-ionone;alpha-(p-(1,1,3,3-Tetramethylbutyl)phenyl)-omega-hydroxypoly(oxyethylene);1-(2,6,6-Trimethyl-2-cyclohexen-1-yl)-1-penten-3-one;alpha-Irone;Etaspirene;10-Isopropyl-2,7-dimethyl-1-oxaspiro[4.5]deca-3,6-diene;1-(2,6,6-Trimethyl-1-cyclo…	Isoleucylproline;Leucylproline;4-(1,1,3,3-Tetramethylbutyl)-phenol;delta-Methylionone;3-Methyl-4-(2,6,6-trimethyl-2-cyclohexen-1-yl)-3-buten-2-one;Methyl-delta-ionone;alpha-(p-(1,1,3,3-Tetramethylbutyl)phenyl)-omega-hydroxypoly(oxyethylene);1-(2,6,6-Trimethyl-2-cyclohexen-1-yl)-1-penten-3-one;alpha-Irone;Etaspirene;10-Isopropyl-2,7-dimethyl-1-oxaspiro[4.5]deca-3,6-diene;1-(2,6,6-Trimethyl-1-cyclo…
pos-M622T181	0.00785743	-1.24432	0.00453977	-1.43033	622.331	3.01114	NA	Unknown	NA	NA	NA	NA	NA	NA	NA	NA	NA
pos-M432T245	0.0427808	-1.25196	0.0295797	-1.47288	432.317	4.0759	NA	Unknown	NA	NA	NA	NA	NA	NA	NA	NA	NA
pos-M348T209	0.0156684	-1.25464	0.0217998	-1.19648	348.274	3.48787	NA	Unknown	NA	NA	NA	9,12,13-TriHOME;9,10,13-TriHOME;5,8,12-Trihydroxy-9-octadecenoic acid;(9S,10E,12S,13S)-9,12,13-Trihydroxy-10-octadecenoic acid	HMDB0004708;HMDB0004710;HMDB0030936;HMDB0038555	9,12,13-TriHOME;9,10,13-TriHOME;9,10-Dihydroxy-12,13-epoxyoctadecanoate	C14833;C14835;C14837	9,12,13-TriHOME;9,10,13-TriHOME;5,8,12-Trihydroxy-9-octadecenoic acid;(9S,10E,12S,13S)-9,12,13-Trihydroxy-10-octadecenoic acid	9,12,13-TriHOME;9,10,13-TriHOME;5,8,12-Trihydroxy-9-octadecenoic acid;(9S,10E,12S,13S)-9,12,13-Trihydroxy-10-octadecenoic acid (MS1 HMDB0004708;HMDB0004710;HMDB0030936;HMDB0038555)
pos-M271T214	0.0197682	-1.26262	0.0267228	-1.21282	271.226	3.56593	NA	Unknown	NA	NA	NA	3-Oxohexadecanoic acid;8-Oxohexadecanoic acid;9-Oxohexadecanoic acid;11-Oxohexadecanoic acid	HMDB0010733;HMDB0030972;HMDB0030973;HMDB0030978	16-Oxo-palmitate	C19614	3-Oxohexadecanoic acid;8-Oxohexadecanoic acid;9-Oxohexadecanoic acid;11-Oxohexadecanoic acid	3-Oxohexadecanoic acid;8-Oxohexadecanoic acid;9-Oxohexadecanoic acid;11-Oxohexadecanoic acid (MS1 HMDB0010733;HMDB0030972;HMDB0030973;HMDB0030978)
pos-M621T181	0.00432214	-1.26841	0.00215991	-1.52552	621.328	3.01058	NA	Unknown	NA	NA	NA	Stearyl monoglyceridyl citrate;Neocasomorphin (1-5)	HMDB0032522;HMDB0060144	NA	NA	Stearyl monoglyceridyl citrate;Neocasomorphin (1-5)	Stearyl monoglyceridyl citrate;Neocasomorphin (1-5) (MS1 HMDB0032522;HMDB0060144)
pos-M607T175	0.00970925	-1.27456	0.00508811	-1.51255	607.312	2.92037	NA	Unknown	NA	NA	NA	Cholic acid glucuronide	HMDB0002577	NA	NA	Cholic acid glucuronide	Cholic acid glucuronide (MS1 HMDB0002577)
neg-M321T169	0.0183967	-1.30266	0.0068008	-1.77276	321.145	2.81718	NA	Unknown	NA	NA	NA	Mequitazine;Zanthodioline;Zaleplon	HMDB0015204;HMDB0031929;HMDB0015097	Mequitazine;Zaleplon	C12755;C07484	Mequitazine;Zanthodioline;Zaleplon	Mequitazine;Zanthodioline;Zaleplon (MS1 HMDB0015204;HMDB0031929;HMDB0015097)
pos-M866T230	0.0151498	-1.30674	0.0142178	-1.38089	865.656	3.82732	NA	Unknown	NA	NA	NA	PS(16:0/24:0);PS(18:0/22:0);PS(20:0/20:0);PS(22:0/18:0);PS(24:0/16:0)	HMDB0112355;HMDB0112379;HMDB0112523;HMDB0112712;HMDB0112884	NA	NA	PS(16:0/24:0);PS(18:0/22:0);PS(20:0/20:0);PS(22:0/18:0);PS(24:0/16:0)	PS(16:0/24:0);PS(18:0/22:0);PS(20:0/20:0);PS(22:0/18:0);PS(24:0/16:0) (MS1 HMDB0112355;HMDB0112379;HMDB0112523;HMDB0112712;HMDB0112884)
pos-M619T213	0.0338695	-1.30882	0.0120092	-1.78373	619.311	3.54998	NA	Unknown	NA	NA	NA	NA	NA	alpha,alpha'-Trehalose_6-palmitate	C04265	alpha,alpha'-Trehalose_6-palmitate	alpha,alpha'-Trehalose_6-palmitate (MS1 C04265)
pos-M466T203	0.0455064	-1.31741	0.037472	-1.3845	466.197	3.38583	NA	Unknown	NA	NA	NA	Biotripyrrin-b;Biotripyrrin-a;Dihydroxyacidissiminol;Armillaridin	HMDB0003324;HMDB0003323;HMDB0040792;HMDB0035134	Z-Tyr-Leu-NHOH	C02203	Biotripyrrin-b;Biotripyrrin-a;Dihydroxyacidissiminol;Armillaridin	Biotripyrrin-b;Biotripyrrin-a;Dihydroxyacidissiminol;Armillaridin (MS1 HMDB0003324;HMDB0003323;HMDB0040792;HMDB0035134)
pos-M911T297	0.0220824	-1.32271	0.0151663	-1.5741	910.614	4.94257	NA	Unknown	NA	NA	NA	NA	NA	NA	NA	NA	NA
pos-M633T180	0.0208038	-1.33087	0.00509009	-1.88068	633.291	2.9965	NA	Unknown	NA	NA	NA	Isoliensinine;Liensinine	HMDB0033749;HMDB0033920	Phaeantharine	C09608	Isoliensinine;Liensinine	Isoliensinine;Liensinine (MS1 HMDB0033749;HMDB0033920)
pos-M543T186	0.0161986	-1.34929	0.00499748	-1.82142	543.295	3.09212	NA	Unknown	NA	NA	NA	24,25-Diacetylvulgaroside;Digoxigenin monodigitoxoside	HMDB0041366;HMDB0060819	Cyasterone;Soraphen_A;N6'-Acetylkanamycin-B	C08816;C11300;C03154	24,25-Diacetylvulgaroside;Digoxigenin monodigitoxoside	24,25-Diacetylvulgaroside;Digoxigenin monodigitoxoside (MS1 HMDB0041366;HMDB0060819)
pos-M588T219	0.0226944	-1.37068	0.0158289	-1.57852	588.289	3.65587	NA	Unknown	NA	NA	NA	NA	NA	NA	NA	NA	NA
pos-M608T176	0.0116409	-1.37645	0.00749152	-1.55926	608.315	2.92745	NA	Unknown	NA	NA	NA	LysoPC(22:5(4Z,7Z,10Z,13Z,16Z));LysoPC(22:5(7Z,10Z,13Z,16Z,19Z));Janthitrem C	HMDB0010402;HMDB0010403;HMDB0040684	Chymostatin;Janthitrem_C	C11308;C20601	LysoPC(22:5(4Z,7Z,10Z,13Z,16Z));LysoPC(22:5(7Z,10Z,13Z,16Z,19Z));Janthitrem C	LysoPC(22:5(4Z,7Z,10Z,13Z,16Z));LysoPC(22:5(7Z,10Z,13Z,16Z,19Z));Janthitrem C (MS1 HMDB0010402;HMDB0010403;HMDB0040684)
pos-M588T197	0.0273089	-1.41272	0.0114628	-1.96458	588.289	3.27955	NA	Unknown	NA	NA	NA	NA	NA	NA	NA	NA	NA
pos-M865T273	0.0339895	-1.41705	0.0397317	-1.38476	864.562	4.55397	NA	Unknown	NA	NA	NA	PE-NMe2(22:6(4Z,7Z,10Z,13Z,16Z,19Z)/22:6(4Z,7Z,10Z,13Z,16Z,19Z))	HMDB0114601	NA	NA	PE-NMe2(22:6(4Z,7Z,10Z,13Z,16Z,19Z)/22:6(4Z,7Z,10Z,13Z,16Z,19Z))	PE-NMe2(22:6(4Z,7Z,10Z,13Z,16Z,19Z)/22:6(4Z,7Z,10Z,13Z,16Z,19Z)) (MS1 HMDB0114601)
pos-M343T181	0.0277509	-1.44917	0.0147019	-1.80489	343.164	3.00912	NA	Unknown	NA	NA	NA	Nornantenine;Palaudine;Cassythicine;Isodomesticine;Romucosine A;Junosine	HMDB0030245;HMDB0032143;HMDB0033354;HMDB0033360;HMDB0036987;HMDB0038145	Phenisopham;(S)-Cheilanthifoline;Amurensine;Amurine;Bulbocapnine;(+)-Cassythicine;Domesticine;(S)-Nandinine	C19061;C05174;C09333;C09334;C09367;C09389;C19980;C21370	Nornantenine;Palaudine;Cassythicine;Isodomesticine;Romucosine A;Junosine	Nornantenine;Palaudine;Cassythicine;Isodomesticine;Romucosine A;Junosine (MS1 HMDB0030245;HMDB0032143;HMDB0033354;HMDB0033360;HMDB0036987;HMDB0038145)
pos-M587T197_1	0.0141238	-1.47101	0.00709569	-1.96032	587.286	3.28049	NA	Unknown	NA	NA	NA	Irinotecan	HMDB0014900	(3Z)-Phycocyanobilin;(3Z)-Phycoerythrobilin;Irinotecan;Musaroside;Vernadigin	C05786;C05912;C16641;C08875;C08884	Irinotecan	Irinotecan (MS1 HMDB0014900)
neg-M531T204	0.0411939	-1.50396	0.0330842	-1.73257	531.295	3.4045	NA	Unknown	NA	NA	NA	Ganoderic acid I;Ganoderic acid G;Ganoderic acid eta;5b-Cyprinol sulfate	HMDB0035310;HMDB0035985;HMDB0036309;HMDB0006888	Cucurbitacin_J;Simplexin;5beta-Cyprinolsulfate	C08801;C09185;C05468	Ganoderic acid I;Ganoderic acid G;Ganoderic acid eta;5b-Cyprinol sulfate	Ganoderic acid I;Ganoderic acid G;Ganoderic acid eta;5b-Cyprinol sulfate (MS1 HMDB0035310;HMDB0035985;HMDB0036309;HMDB0006888)
neg-M303T157	0.0101119	-1.51366	0.00792825	-1.58293	303.017	2.61642	NA	Unknown	NA	NA	NA	5-(3',4',5'-Trihydroxyphenyl)-gamma-valerolactone-3'-O-sulphate;5-(3',4',5'-Trihydroxyphenyl)-gamma-valerolactone-4'-O-sulphate;Sinapinic acid-O-sulphate;{[3-(6-hydroxy-7-methoxy-2H-1,3-benzodioxol-5-yl)prop-2-en-1-yl]oxy}sulfonic acid;{[3-(7-hydroxy-6-methoxy-2H-1,3-benzodioxol-5-yl)prop-2-en-1-yl]oxy}sulfonic acid;Sagecoumarin	HMDB0059985;HMDB0059987;HMDB0060020;HMDB0128711;HMDB0128713;HMDB0034035	[5-(Aminomethyl)furan-3-yl]methyl_diphosphate	C21069	5-(3',4',5'-Trihydroxyphenyl)-gamma-valerolactone-3'-O-sulphate;5-(3',4',5'-Trihydroxyphenyl)-gamma-valerolactone-4'-O-sulphate;Sinapinic acid-O-sulphate;{[3-(6-hydroxy-7-methoxy-2H-1,3-benzodioxol-5-yl)prop-2-en-1-yl]oxy}sulfonic acid;{[3-(7-hydroxy-6-methoxy-2H-1,3-benzodioxol-5-yl)prop-2-en-1-yl]oxy}sulfonic acid;Sagecoumarin	5-(3',4',5'-Trihydroxyphenyl)-gamma-valerolactone-3'-O-sulphate;5-(3',4',5'-Trihydroxyphenyl)-gamma-valerolactone-4'-O-sulphate;Sinapinic acid-O-sulphate;{[3-(6-hydroxy-7-methoxy-2H-1,3-benzodioxol-5-yl)prop-2-en-1-yl]oxy}sulfonic acid;{[3-(7-hydroxy-6-methoxy-2H-1,3-benzodioxol-5-yl)prop-2-en-1-yl]oxy}sulfonic acid;Sagecoumarin (MS1 HMDB0059985;HMDB0059987;HMDB0060020;HMDB0128711;HMDB0128713;HMD…
pos-M124T192	0.0078062	-1.57952	0.00419993	-1.83546	124.075	3.19869	NA	Unknown	NA	NA	NA	p-Anisidine;2-Propionylpyrrole;4-Hydroxybenzylamine;1-Ethyl-1H-pyrrole-2-carboxaldehyde;2-Acetyl-1-methylpyrrole	HMDB0029300;HMDB0032492;HMDB0032578;HMDB0036058;HMDB0040360	ortho-Anisidine;para-Anisidine	C19191;C19326	p-Anisidine;2-Propionylpyrrole;4-Hydroxybenzylamine;1-Ethyl-1H-pyrrole-2-carboxaldehyde;2-Acetyl-1-methylpyrrole	p-Anisidine;2-Propionylpyrrole;4-Hydroxybenzylamine;1-Ethyl-1H-pyrrole-2-carboxaldehyde;2-Acetyl-1-methylpyrrole (MS1 HMDB0029300;HMDB0032492;HMDB0032578;HMDB0036058;HMDB0040360)
pos-M243T273	0.0288851	-1.6384	0.0210423	-1.77183	243.21	4.54263	NA	Unknown	NA	NA	NA	NA	NA	NA	NA	NA	NA
pos-M323T171	0.00613634	-1.66693	0.00191745	-2.25931	323.16	2.84997	NA	Unknown	NA	NA	NA	Mequitazine;2-Methoxyestrone;19-Oxoandrost-4-ene-3,17-dione;Adrenosterone;2-Hydroxy-3-methoxyestrone;Testolactone;Sageone;Ginsenoyne F;4-Methoxyestrone;Zanthodioline;Zaleplon	HMDB0015204;HMDB0000010;HMDB0006768;HMDB0006772;HMDB0011195;HMDB0015031;HMDB0038684;HMDB0039569;HMDB0060088;HMDB0031929;HMDB0015097	Mequitazine;Testolactone;Adrenosterone;19-Oxoandrost-4-ene-3,17-dione;2-Methoxyestrone;11alpha-Hydroxyandrosta-1,4-diene-3,17-dione;9alpha-Hydroxyandrosta-1,4-diene-3,17-dione;14-Hydroxyandrosta-1,4-diene-3,17-dione;9beta,11beta-Epoxyandrost-4-ene-3,17-dione;17beta-Hydroxy-3-methoxyestra-1,3,5(10)-trien-16-one;D-Homo-17a-oxaandrosta-4,6-diene-3,17-dione;5alpha-Androst-1-ene-3,11,17-trione;Biondin…	C12755;C02197;C05285;C05297;C05299;C14587;C14909;C15150;C15200;C15295;C15386;C15406;C17850;C17851;C18510;C19944;C16505;C07484	Mequitazine;2-Methoxyestrone;19-Oxoandrost-4-ene-3,17-dione;Adrenosterone;2-Hydroxy-3-methoxyestrone;Testolactone;Sageone;Ginsenoyne F;4-Methoxyestrone;Zanthodioline;Zaleplon	Mequitazine;2-Methoxyestrone;19-Oxoandrost-4-ene-3,17-dione;Adrenosterone;2-Hydroxy-3-methoxyestrone;Testolactone;Sageone;Ginsenoyne F;4-Methoxyestrone;Zanthodioline;Zaleplon (MS1 HMDB0015204;HMDB0000010;HMDB0006768;HMDB0006772;HMDB0011195;HMDB0015031;HMDB0038684;HMDB0039569;HMDB0060088;HMDB0031929;HMDB0015097)
pos-M590T181	0.00157315	-1.6718	0.00104981	-1.91536	590.445	3.01068	NA	Unknown	NA	NA	NA	22-Angeloylbarringtogenol C;(3b,5a,22E,24S)-Stigmasta-7,22,25-trien-3-ol 3-glucoside	HMDB0032835;HMDB0033089	NA	NA	22-Angeloylbarringtogenol C;(3b,5a,22E,24S)-Stigmasta-7,22,25-trien-3-ol 3-glucoside	22-Angeloylbarringtogenol C;(3b,5a,22E,24S)-Stigmasta-7,22,25-trien-3-ol 3-glucoside (MS1 HMDB0032835;HMDB0033089)
neg-M439T271	0.025506	-1.75694	0.0178487	-1.96742	439.294	4.5177	NA	Unknown	NA	NA	NA	NA	NA	NA	NA	NA	NA
pos-M285T208	0.00696047	-1.82752	0.00568931	-1.85285	285.29	3.47158	NA	Unknown	NA	NA	NA	NA	NA	NA	NA	NA	NA
pos-M507T343	0.0199876	-1.86895	0.0246386	-1.78292	507.367	5.71837	NA	Unknown	NA	NA	NA	NA	NA	NA	NA	NA	NA
neg-M514T247	0.00566501	-1.94104	0.00471272	-2.07173	514.289	4.11955	NA	Unknown	NA	NA	NA	Taurocholic acid;Tauroursocholic acid;Taurallocholic acid;Tauro-b-muricholic acid;Taurohyocholate;LysoPC(18:4(6Z,9Z,12Z,15Z))	HMDB0000036;HMDB0000889;HMDB0000922;HMDB0000932;HMDB0011637;HMDB0010389	Taurocholate;Taurohyocholate;Ciliatocholate	C05122;C15516;C05683	Taurocholic acid;Tauroursocholic acid;Taurallocholic acid;Tauro-b-muricholic acid;Taurohyocholate;LysoPC(18:4(6Z,9Z,12Z,15Z))	Taurocholic acid;Tauroursocholic acid;Taurallocholic acid;Tauro-b-muricholic acid;Taurohyocholate;LysoPC(18:4(6Z,9Z,12Z,15Z)) (MS1 HMDB0000036;HMDB0000889;HMDB0000922;HMDB0000932;HMDB0011637;HMDB0010389)
pos-M336T189	0.0101281	-2.06476	0.0104185	-2.23023	336.164	3.15319	NA	Unknown	NA	NA	NA	Asparaginyl-Tryptophan;Histidinyl-Tyrosine;Tryptophyl-Asparagine;Tyrosyl-Histidine	HMDB0028742;HMDB0028897;HMDB0029078;HMDB0029107	Validoxylamine_A;Isopentenyl_adenosine	C17700;C16427	Asparaginyl-Tryptophan;Histidinyl-Tyrosine;Tryptophyl-Asparagine;Tyrosyl-Histidine	Asparaginyl-Tryptophan;Histidinyl-Tyrosine;Tryptophyl-Asparagine;Tyrosyl-Histidine (MS1 HMDB0028742;HMDB0028897;HMDB0029078;HMDB0029107)
pos-M399T238	0.00985723	-2.08328	0.00917675	-2.15755	399.325	3.96058	NA	Unknown	NA	NA	NA	5-Nonadecyl-1,3-benzenediol	HMDB0030956	(25S)-26-Oxocholest-4-en-3-one;(25R)-26-Oxocholest-4-en-3-one	C21304;C21305	5-Nonadecyl-1,3-benzenediol	5-Nonadecyl-1,3-benzenediol (MS1 HMDB0030956)
pos-M468T177	0.0012552	-2.2529	0.000751176	-2.85468	468.25	2.94822	NA	Unknown	NA	NA	NA	NA	NA	D-Phe-Pro-Arg-CH2Cl	C02828	D-Phe-Pro-Arg-CH2Cl	D-Phe-Pro-Arg-CH2Cl (MS1 C02828)

## Sheet: saliva
ID	p	coef	p_BMI	coef_BMI	MZ	RT	MS2Metabolite	MS2superclass	MS2class	MS2hmdb	MS2kegg	MS1hmdbName	MS1hmdbID	MS1keggName	MS1keggID	ident	identification
neg-M228T197	0.00860882	2.44389	0.00863456	2.48791	228.162	3.28033	N-Decanoylglycine	Organic acids and derivatives	Carboxylic acids and derivatives	HMDB0013267	null	N-Decanoylglycine;Cucurbic acid;Dihydrojasmonic acid;Vulgarole;Traumatin;3-Ethenyl-4-hydroxy-2,5-dimethylhex-5-en-2-yl acetate	HMDB0013267;HMDB0029388;HMDB0033601;HMDB0035085;HMDB0037326;HMDB0041572	Cucurbic_acid;Putaminoxin;Traumatin;12-Oxo-9(Z)-dodecenoic_acid	C08482;C08509;C16309;C16311	N-Decanoylglycine	N-Decanoylglycine (MS2 HMDB0013267)
pos-M193T225	0.0190217	1.77336	0.015952	1.8611	193.158	3.7443	Methyl nonyl ketone	Organic oxygen compounds	Organooxygen compounds	HMDB0033713	C01875	2,6-Diisopropyl-3-methylphenol;2,5-Diisopropyl-4-methylphenol;2,5-Diisopropyl-3-methylphenol;2,4-Diisopropyl-5-methylphenol;2,4-Diisopropyl-3-methylphenol;2,3-Diisopropyl-5-methylphenol;4-(4-Methyl-3-pentenyl)-3-cyclohexene-1-carboxaldehyde;Pseudoionone;4-(2,6,6-Trimethylcyclohex-1-enyl)but-2-en-4-one;(2E,4Z,7Z)-2,4,7-Tridecatrienal;(E)-5,8-Megastigmadien-4-one;Edulan I;gamma-Ionone;delta-Damasco…	HMDB0029820;HMDB0029821;HMDB0029822;HMDB0029823;HMDB0029824;HMDB0029825;HMDB0031733;HMDB0032498;HMDB0032541;HMDB0033545;HMDB0034671;HMDB0034959;HMDB0034979;HMDB0035682;HMDB0035753;HMDB0036022;HMDB0036027;HMDB0036144;HMDB0036565;HMDB0036684;HMDB0037139;HMDB0059883;HMDB0036818;HMDB0041615	alpha-Ionone;beta-Ionone;4-n-Heptylphenol	C12286;C12287;C14698	Methyl nonyl ketone	Methyl nonyl ketone (MS2 HMDB0033713)
pos-M228T225	0.0221426	1.73884	0.0161037	1.91081	228.196	3.74343	Methyl (2E,6Z)-dodecadienoate	Lipids and lipid-like molecules	Fatty Acyls	HMDB0031014	null	Linalyl propionate;Methyl (2E,6Z)-dodecadienoate;alpha-Terpineol propanoate;Cepanone;Citral propylene glycol acetal;Propyl 2,4-decadienoate;Tsibulin 1;Isobornyl propionate;Neryl propionate;2-Propenyl cyclohexanebutanoate;Octahydro-2,5,5,8a-tetramethyl-7H-1-benzopyran-7-one;Artemisyl propionate	HMDB0030425;HMDB0031014;HMDB0032052;HMDB0032098;HMDB0037286;HMDB0037307;HMDB0037390;HMDB0038249;HMDB0038258;HMDB0038291;HMDB0040232;HMDB0041554	NA	NA	Methyl (2E,6Z)-dodecadienoate	Methyl (2E,6Z)-dodecadienoate (MS2 HMDB0031014)
pos-M250T225	0.0242796	1.71754	0.0200277	1.84069	250.178	3.74375	O-Desmethyl-cis-tramadol	Unknown	NA	NA	NA	Spermic acid 2;Isoleucyl-Threonine;Leucyl-Threonine;Threoninyl-Isoleucine;Threoninyl-Leucine	HMDB0013075;HMDB0028917;HMDB0028939;HMDB0029064;HMDB0029065	Piperazine_adipate	C13811	O-Desmethyl-cis-tramadol	O-Desmethyl-cis-tramadol (MS2 NA)
pos-M408T163	0.0383619	1.12473	0.0217452	1.42083	408.247	2.72492	Leu-Leu-Tyr	Organic acids and derivatives	Carboximidic acids and derivatives	NA	NA	Neurotensin 11-13	HMDB0013024	Leu-leu-tyr;Actinonin;Ovatine	C11331;C12056;C08703	Leu-Leu-Tyr	Leu-Leu-Tyr (MS2 NA)
pos-M214T213	0.0454535	1.08205	0.0410227	1.16033	214.179	3.55072	Dodeca-2(E),4(E)-dienoic acid	Lipids and lipid-like molecules	Fatty Acyls	NA	NA	Dihydro-5-(2-octenyl)-2(3H)-furanone;Methyl 2-undecynoate;6-Heptyl-5,6-dihydro-2H-pyran-2-one;cis-3-Hexenyl trans-4-hexenoate;alpha-Terpineol acetate;alpha-Campholene acetate;(Z)-4-Hydroxy-6-dodecenoic acid lactone;Yuzu lactone;(3R,3aR,7aS)-3-Butylhexahydro-1(3H)-isobenzofuranone;Geranyl acetate;Artemisia alcohol acetate;Ethyl 2Z,4E-decadienoic acid;p-Menth-1-en-9-ol acetate;cis-3-Hexenyl cis-3-h…	HMDB0030867;HMDB0030945;HMDB0031030;HMDB0031692;HMDB0032051;HMDB0032193;HMDB0032331;HMDB0032901;HMDB0034903;HMDB0035157;HMDB0036048;HMDB0036599;HMDB0037301;HMDB0038270;HMDB0038280;HMDB0039522;HMDB0040206;HMDB0040227;HMDB0040397;HMDB0040725;HMDB0041469;HMDB0041494;HMDB0061816	Ethyl(E,Z)-decadienoate;(1S,2R,4S)-(-)-Bornyl_acetate;Geranyl_acetate;Linalyl_acetate;Bornyl_acetate;alpha-Terpinyl_acetate;beta-Terpinyl_acetate;gamma-Terpinyl_acetate;Allyl_cyclohexylpropionate	C08486;C09837;C09861;C09863;C11338;C12300;C12301;C12302;C12306	Dodeca-2(E),4(E)-dienoic acid	Dodeca-2(E),4(E)-dienoic acid (MS2 NA)
neg-M211T53	0.0270247	-0.93816	0.0260382	-0.948133	211.11	0.886608	Pyrocurzerenone	Lipids and lipid-like molecules	Prenol lipids	HMDB0036454	null	Cyclonormammein;Mammea B/BC cyclo E;8,9-Dihydro-5-hydroxy-8-(1-hydroxy-1-methylethyl)-6-(1-oxobutyl)-4-propyl-2H-furo[2,3-h]-1-benzopyran-2-one;Fragransin C1;Fragransol A;1-(4-Hydroxy-3,5-dimethoxyphenyl)-2-[2-methoxy-4-(1-propenyl)phenoxy]-1-propanol;2-(4-Allyl-2,6-dimethoxyphenoxy)-1-(4-hydroxy-3-methoxyphenyl)-1-propanol;Sonchifolin;Hydroxyzine	HMDB0030164;HMDB0030649;HMDB0030650;HMDB0033534;HMDB0033537;HMDB0036463;HMDB0039248;HMDB0041139;HMDB0014697	Phantomolin;Hexahydrocurcumin;Biondinin_A;Hydroxyzine	C09527;C17826;C17848;C07045	Pyrocurzerenone	Pyrocurzerenone (MS2 HMDB0036454)
pos-M244T49	0.0315939	-0.973137	0.0386999	-0.946318	244.165	0.815033	Pro-Lys	Organic acids and derivatives	Carboxylic acids and derivatives	HMDB0029022	NA	Lysyl-Proline;Prolyl-Lysine;N-Isobutyl-2,4,8-decatrienamide;N-3,7-Dimethyl-2,6-octadienylcyclopropylcarboxamide;Sarmentine;Pentobarbital;Amobarbital	HMDB0028959;HMDB0029022;HMDB0030188;HMDB0032240;HMDB0038840;HMDB0014457;HMDB0015440	Pentobarbital;Amobarbital	C07422;C07536	Pro-Lys	Pro-Lys (MS2 HMDB0029022)
pos-M213T112	0.0233759	-1.03422	0.029907	-0.994008	213.123	1.86725	Pro-Pro	Unknown	NA	NA	NA	L-prolyl-L-proline ;Butabarbital;Butethal;2-(3-Phenylpropyl)tetrahydrofuran;2,2,6,7-Tetramethylbicyclo[4.3.0]nona-1(9),4-dien-8-one;xi-3-(4-Isopropylphenyl)-2-methylpropanal;dehydro-beta-Ionone;Megastigmatrienone;beta-Damascenone;3,5,8-Megastigmatrien-7-one;Metyrosine;Tyrosine methylester;N-Acetyldopamine;N-methyl-4,6,7-trihydroxy-1,2,3,4-tetrahydroisoquinoline;2-Phenyl-1,3-propanediol monocarbam…	HMDB0011180;HMDB0014382;HMDB0015442;HMDB0036178;HMDB0036685;HMDB0037763;HMDB0059904;HMDB0059906;HMDB0013804;HMDB0036572;HMDB0014903;HMDB0029217;HMDB0041943;HMDB0060065;HMDB0060351	Butabarbital;L-Tyrosine_methyl_ester;Metyrosine;Damascenine;alpha-Methyl-m-tyrosine;2-Phenyl-1,3-propanediol_monocarbamate;L-Homotyrosine;3-Methyl-L-tyrosine	C07827;C03404;C07921;C10588;C11820;C16586;C18622;C20800	Pro-Pro	Pro-Pro (MS2 NA)
pos-M765T53	0.036092	-1.07953	0.0382001	-1.11843	765.386	0.879833	[Ala5,.beta.-Ala8] Neurokinin A (4-10)	Organic acids and derivatives	Carboxylic acids and derivatives	NA	NA	Torvoside D	HMDB0029624	NA	NA	[Ala5,.beta.-Ala8] Neurokinin A (4-10)	[Ala5,.beta.-Ala8] Neurokinin A (4-10) (MS2 NA)
pos-M213T53	0.0162644	-1.14688	0.0227468	-1.09827	213.123	0.878283	Pro-Pro	Unknown	NA	NA	NA	L-prolyl-L-proline ;Butabarbital;Butethal;2-(3-Phenylpropyl)tetrahydrofuran;2,2,6,7-Tetramethylbicyclo[4.3.0]nona-1(9),4-dien-8-one;xi-3-(4-Isopropylphenyl)-2-methylpropanal;dehydro-beta-Ionone;Megastigmatrienone;beta-Damascenone;3,5,8-Megastigmatrien-7-one;Metyrosine;Tyrosine methylester;N-Acetyldopamine;N-methyl-4,6,7-trihydroxy-1,2,3,4-tetrahydroisoquinoline;2-Phenyl-1,3-propanediol monocarbam…	HMDB0011180;HMDB0014382;HMDB0015442;HMDB0036178;HMDB0036685;HMDB0037763;HMDB0059904;HMDB0059906;HMDB0013804;HMDB0036572;HMDB0014903;HMDB0029217;HMDB0041943;HMDB0060065;HMDB0060351	Butabarbital;L-Tyrosine_methyl_ester;Metyrosine;Damascenine;alpha-Methyl-m-tyrosine;2-Phenyl-1,3-propanediol_monocarbamate;L-Homotyrosine;3-Methyl-L-tyrosine	C07827;C03404;C07921;C10588;C11820;C16586;C18622;C20800	Pro-Pro	Pro-Pro (MS2 NA)
pos-M338T53_2	0.0332564	-1.15332	0.0461013	-1.09113	338.181	0.875833	Tyr-Arg	Organic acids and derivatives	Carboxylic acids and derivatives	HMDB0005768	C02993	NA	NA	NA	NA	Tyr-Arg	Tyr-Arg (MS2 HMDB0005768)
pos-M252T53	0.0240129	-1.162	0.0294356	-1.14175	252.134	0.879417	[DAla2] .alpha.-Neo-Endorphin (1-2), amide	Organic acids and derivatives	Carboxylic acids and derivatives	NA	NA	NA	NA	NA	NA	[DAla2] .alpha.-Neo-Endorphin (1-2), amide	[DAla2] .alpha.-Neo-Endorphin (1-2), amide (MS2 NA)
pos-M213T138	0.0158631	-1.22343	0.023742	-1.16043	213.123	2.30073	Pro-Pro	Unknown	NA	NA	NA	NA	NA	NA	NA	Pro-Pro	Pro-Pro (MS2 NA)
pos-M272T226_2	0.0145164	-1.56795	0.0199978	-1.50203	272.258	3.77035	Myristoyl ethanolamide	Organic nitrogen compounds	Organonitrogen compounds	NA	NA	Hypogeic acid;Palmitoleic acid;Trans-Hexa-dec-2-enoic acid;Palmitelaidic acid;(E)-6-Hexadecenoic acid;5-Dodecyldihydro-2(3H)-furanone;15-Hexadecanolide;(Z)-5-Hexadecenoic acid;(E)-3-Hexadecenoic acid;(Z)-13-Hexadecenoic acid;(E)-11-Hexadecenoic acid;Citronellyl hexanoate;(Z)-14-Methyl-6-pentadecenoic acid	HMDB0002186;HMDB0003229;HMDB0010735;HMDB0012328;HMDB0031053;HMDB0031145;HMDB0031711;HMDB0032638;HMDB0033791;HMDB0035877;HMDB0037647;HMDB0038958;HMDB0041422	(9Z)-Hexadecenoic_acid	C08362	Myristoyl ethanolamide	Myristoyl ethanolamide (MS2 NA)
pos-M310T141	0.00709905	-1.70688	0.00772963	-1.79437	310.176	2.34495	Lys-Tyr	Organic acids and derivatives	Carboxylic acids and derivatives	HMDB0028963	NA	NA	NA	NA	NA	Lys-Tyr	Lys-Tyr (MS2 HMDB0028963)
pos-M1018T171	0.002361	2.32268	0.00385669	2.27838	1017.54	2.84322	NA	Unknown	NA	NA	NA	CDP-DG(16:1(9Z)/20:4(5Z,8Z,11Z,14Z));CDP-DG(18:2(9Z,12Z)/18:3(6Z,9Z,12Z));CDP-DG(18:2(9Z,12Z)/18:3(9Z,12Z,15Z));CDP-DG(18:3(6Z,9Z,12Z)/18:2(9Z,12Z));CDP-DG(18:3(9Z,12Z,15Z)/18:2(9Z,12Z));CDP-DG(20:4(5Z,8Z,11Z,14Z)/16:1(9Z))	HMDB0115953;HMDB0115970;HMDB0115971;HMDB0115977;HMDB0115978;HMDB0115988	Microcystin_LR	C05371	CDP-DG(16:1(9Z)/20:4(5Z,8Z,11Z,14Z));CDP-DG(18:2(9Z,12Z)/18:3(6Z,9Z,12Z));CDP-DG(18:2(9Z,12Z)/18:3(9Z,12Z,15Z));CDP-DG(18:3(6Z,9Z,12Z)/18:2(9Z,12Z));CDP-DG(18:3(9Z,12Z,15Z)/18:2(9Z,12Z));CDP-DG(20:4(5Z,8Z,11Z,14Z)/16:1(9Z))	CDP-DG(16:1(9Z)/20:4(5Z,8Z,11Z,14Z));CDP-DG(18:2(9Z,12Z)/18:3(6Z,9Z,12Z));CDP-DG(18:2(9Z,12Z)/18:3(9Z,12Z,15Z));CDP-DG(18:3(6Z,9Z,12Z)/18:2(9Z,12Z));CDP-DG(18:3(9Z,12Z,15Z)/18:2(9Z,12Z));CDP-DG(20:4(5Z,8Z,11Z,14Z)/16:1(9Z)) (MS1 HMDB0115953;HMDB0115970;HMDB0115971;HMDB0115977;HMDB0115978;HMDB0115988)
pos-M544T151	0.00479939	1.81098	0.00735826	1.73958	543.947	2.51825	NA	Unknown	NA	NA	NA	NA	NA	3'-Keto-3'-deoxy-ATP	C07024	3'-Keto-3'-deoxy-ATP	3'-Keto-3'-deoxy-ATP (MS1 C07024)
pos-M175T225	0.0154216	1.78261	0.0172149	1.79056	175.148	3.74404	NA	Unknown	NA	NA	NA	5,7alpha-Dihydro-1,4,4,7a-tetramethyl-4H-indene;1,2,3,4,Tetrahydro-1,5,7-trimethylnapthalene;alpha-Ionene;1-Methyl-4-(1-methyl-2-propenyl)-benzene	HMDB0036683;HMDB0059696;HMDB0059826;HMDB0061824	NA	NA	5,7alpha-Dihydro-1,4,4,7a-tetramethyl-4H-indene;1,2,3,4,Tetrahydro-1,5,7-trimethylnapthalene;alpha-Ionene;1-Methyl-4-(1-methyl-2-propenyl)-benzene	5,7alpha-Dihydro-1,4,4,7a-tetramethyl-4H-indene;1,2,3,4,Tetrahydro-1,5,7-trimethylnapthalene;alpha-Ionene;1-Methyl-4-(1-methyl-2-propenyl)-benzene (MS1 HMDB0036683;HMDB0059696;HMDB0059826;HMDB0061824)
pos-M975T170_1	0.0134815	1.75464	0.020382	1.66788	974.52	2.83928	NA	Unknown	NA	NA	NA	Tragopogonsaponin C	HMDB0037912	NA	NA	Tragopogonsaponin C	Tragopogonsaponin C (MS1 HMDB0037912)
pos-M305T154	0.0168334	1.74374	0.016032	1.79529	305.158	2.56702	NA	Unknown	NA	NA	NA	NA	NA	NA	NA	NA	NA
pos-M1165T166	0.0272394	1.60711	0.0341205	1.55567	1164.61	2.76527	NA	Unknown	NA	NA	NA	NA	NA	NA	NA	NA	NA
pos-M304T140	0.0137149	1.60281	0.0123191	1.69389	304.15	2.34145	NA	Unknown	NA	NA	NA	N5-Acetyl-N2-gamma-L-glutamyl-L-ornithine	HMDB0039423	Nicotianamine;Cycloheximide;UH-301	C05324;C06685;C11698	N5-Acetyl-N2-gamma-L-glutamyl-L-ornithine	N5-Acetyl-N2-gamma-L-glutamyl-L-ornithine (MS1 HMDB0039423)
pos-M229T225	0.0267726	1.58988	0.0195114	1.73173	229.199	3.74432	NA	Unknown	NA	NA	NA	NA	NA	NA	NA	NA	NA
pos-M1045T172	0.013815	1.48778	0.0228072	1.39781	1044.55	2.87227	NA	Unknown	NA	NA	NA	NA	NA	CDP-2,3-bis-O-(geranylgeranyl)-sn-glycerol	C18059	CDP-2,3-bis-O-(geranylgeranyl)-sn-glycerol	CDP-2,3-bis-O-(geranylgeranyl)-sn-glycerol (MS1 C18059)
pos-M839T164_3	0.0219631	1.48446	0.0210688	1.52767	839.461	2.7309	NA	Unknown	NA	NA	NA	NA	NA	NA	NA	NA	NA
pos-M785T171_2	0.00789521	1.44785	0.0106188	1.39125	784.921	2.85233	NA	Unknown	NA	NA	NA	NA	NA	NA	NA	NA	NA
pos-M546T156	0.00912245	1.41649	0.0171119	1.34779	545.633	2.60823	NA	Unknown	NA	NA	NA	NA	NA	NA	NA	NA	NA
pos-M439T148_1	0.0148521	1.41415	0.02764	1.41682	438.712	2.47048	NA	Unknown	NA	NA	NA	NA	NA	NA	NA	NA	NA
pos-M1114T171_1	0.0139656	1.40556	0.0201582	1.34744	1113.59	2.84261	NA	Unknown	NA	NA	NA	NA	NA	NA	NA	NA	NA
pos-M814T167_3	0.0231304	1.40102	0.0337653	1.32772	814.433	2.79017	NA	Unknown	NA	NA	NA	NA	NA	NA	NA	NA	NA
pos-M1166T166	0.0310106	1.36796	0.0411957	1.30114	1165.61	2.774	NA	Unknown	NA	NA	NA	NA	NA	NA	NA	NA	NA
pos-M546T157	0.011394	1.36673	0.0214213	1.30899	545.968	2.6105	NA	Unknown	NA	NA	NA	NA	NA	NA	NA	NA	NA
pos-M740T169	0.0131711	1.35462	0.0162933	1.33769	740.395	2.82083	NA	Unknown	NA	NA	NA	NA	NA	NA	NA	NA	NA
pos-M872T164	0.029666	1.33802	0.0358382	1.29878	872.465	2.74021	NA	Unknown	NA	NA	NA	NA	NA	NA	NA	NA	NA
pos-M847T171	0.0296259	1.31912	0.0308597	1.33265	846.944	2.84917	NA	Unknown	NA	NA	NA	NA	NA	NA	NA	NA	NA
pos-M526T162	0.0123487	1.30856	0.0248256	1.33666	526.223	2.69418	NA	Unknown	NA	NA	NA	NA	NA	NA	NA	NA	NA
pos-M942T171_1	0.0159231	1.28452	0.0221603	1.21998	941.505	2.85384	NA	Unknown	NA	NA	NA	Pisumsaponin II;Dehydrosoyasaponin I;28-Glucosyloleanolic acid 3-[arabinosyl-(1->2)-6-methylglucuronide];Momordin IIa;PIP(16:0/18:0);PIP(18:0/16:0)	HMDB0038317;HMDB0039331;HMDB0039420;HMDB0041019;HMDB0009923;HMDB0009946	Colubrin;Olaxoside;Dehydrosoyasaponin_I	C08936;C08962;C13837	Pisumsaponin II;Dehydrosoyasaponin I;28-Glucosyloleanolic acid 3-[arabinosyl-(1->2)-6-methylglucuronide];Momordin IIa;PIP(16:0/18:0);PIP(18:0/16:0)	Pisumsaponin II;Dehydrosoyasaponin I;28-Glucosyloleanolic acid 3-[arabinosyl-(1->2)-6-methylglucuronide];Momordin IIa;PIP(16:0/18:0);PIP(18:0/16:0) (MS1 HMDB0038317;HMDB0039331;HMDB0039420;HMDB0041019;HMDB0009923;HMDB0009946)
pos-M392T177	0.0267802	1.26348	0.0141412	1.47364	392.254	2.95033	NA	Unknown	NA	NA	NA	NA	NA	NA	NA	NA	NA
pos-M398T154	0.0163816	1.21718	0.0207883	1.20253	397.727	2.57189	NA	Unknown	NA	NA	NA	NA	NA	NA	NA	NA	NA
pos-M891T170	0.0252836	1.19521	0.0281768	1.20274	891.476	2.82777	NA	Unknown	NA	NA	NA	NA	NA	Dioscin;Desglucomusennin;Isoastragaloside_I;Astragaloside_I	C08897;C08940;C17793;C17797	Dioscin;Desglucomusennin;Isoastragaloside_I;Astragaloside_I	Dioscin;Desglucomusennin;Isoastragaloside_I;Astragaloside_I (MS1 C08897;C08940;C17793;C17797)
pos-M955T168_1	0.0399316	1.17702	0.0482367	1.1428	954.512	2.79742	NA	Unknown	NA	NA	NA	CDP-DG(16:0/16:0);CDP-DG(a-13:0/i-19:0);CDP-DG(a-15:0/a-17:0);CDP-DG(a-15:0/i-17:0);CDP-DG(a-17:0/a-15:0);CDP-DG(a-17:0/i-15:0);CDP-DG(i-12:0/i-20:0);CDP-DG(i-13:0/i-19:0);CDP-DG(i-14:0/i-18:0);CDP-DG(i-15:0/a-17:0);CDP-DG(i-15:0/i-17:0);CDP-DG(i-16:0/i-16:0);CDP-DG(i-17:0/a-15:0);CDP-DG(i-17:0/i-15:0);CDP-DG(i-18:0/i-14:0);CDP-DG(i-19:0/a-13:0);CDP-DG(i-19:0/i-13:0);CDP-DG(i-20:0/i-12:0)	HMDB0006968;HMDB0116075;HMDB0116083;HMDB0116091;HMDB0116100;HMDB0116107;HMDB0116165;HMDB0116182;HMDB0116199;HMDB0116208;HMDB0116216;HMDB0116233;HMDB0116243;HMDB0116250;HMDB0116267;HMDB0116278;HMDB0116284;HMDB0116301	NA	NA	CDP-DG(16:0/16:0);CDP-DG(a-13:0/i-19:0);CDP-DG(a-15:0/a-17:0);CDP-DG(a-15:0/i-17:0);CDP-DG(a-17:0/a-15:0);CDP-DG(a-17:0/i-15:0);CDP-DG(i-12:0/i-20:0);CDP-DG(i-13:0/i-19:0);CDP-DG(i-14:0/i-18:0);CDP-DG(i-15:0/a-17:0);CDP-DG(i-15:0/i-17:0);CDP-DG(i-16:0/i-16:0);CDP-DG(i-17:0/a-15:0);CDP-DG(i-17:0/i-15:0);CDP-DG(i-18:0/i-14:0);CDP-DG(i-19:0/a-13:0);CDP-DG(i-19:0/i-13:0);CDP-DG(i-20:0/i-12:0)	CDP-DG(16:0/16:0);CDP-DG(a-13:0/i-19:0);CDP-DG(a-15:0/a-17:0);CDP-DG(a-15:0/i-17:0);CDP-DG(a-17:0/a-15:0);CDP-DG(a-17:0/i-15:0);CDP-DG(i-12:0/i-20:0);CDP-DG(i-13:0/i-19:0);CDP-DG(i-14:0/i-18:0);CDP-DG(i-15:0/a-17:0);CDP-DG(i-15:0/i-17:0);CDP-DG(i-16:0/i-16:0);CDP-DG(i-17:0/a-15:0);CDP-DG(i-17:0/i-15:0);CDP-DG(i-18:0/i-14:0);CDP-DG(i-19:0/a-13:0);CDP-DG(i-19:0/i-13:0);CDP-DG(i-20:0/i-12:0) (MS1 HM…
pos-M452T162_1	0.0301233	1.17542	0.0466902	1.09765	451.758	2.69275	NA	Unknown	NA	NA	NA	NA	NA	NA	NA	NA	NA
pos-M499T153_1	0.0273225	1.12469	0.0353035	1.08972	498.943	2.55503	NA	Unknown	NA	NA	NA	NA	NA	NA	NA	NA	NA
pos-M529T162	0.0289246	1.09615	0.0407576	1.04479	529.23	2.7057	NA	Unknown	NA	NA	NA	16,17-Dihydro-16a,17-dihydroxygibberellin A4 17-glucoside;Dutasteride	HMDB0040647;HMDB0015258	NA	NA	16,17-Dihydro-16a,17-dihydroxygibberellin A4 17-glucoside;Dutasteride	16,17-Dihydro-16a,17-dihydroxygibberellin A4 17-glucoside;Dutasteride (MS1 HMDB0040647;HMDB0015258)
pos-M173T146	0.0278634	1.06832	0.0209005	1.15409	173.128	2.42937	NA	Unknown	NA	NA	NA	Arecoline	HMDB0030353	Retronecine;Arecoline;Heliotridine;Scopoline	C06177;C10129;C10321;C10866	Arecoline	Arecoline (MS1 HMDB0030353)
neg-M661T224	0.015967	1.06157	0.01701	1.09825	661.175	3.72635	NA	Unknown	NA	NA	NA	NA	NA	NA	NA	NA	NA
pos-M866T174	0.0499829	1.05791	0.0480834	1.09986	866.456	2.90361	NA	Unknown	NA	NA	NA	NA	NA	NA	NA	NA	NA
pos-M521T157_2	0.0331176	1.03583	0.0384086	1.05706	520.936	2.61503	NA	Unknown	NA	NA	NA	NA	NA	NA	NA	NA	NA
neg-M660T224	0.0170626	1.03439	0.0185864	1.06365	660.172	3.7273	NA	Unknown	NA	NA	NA	6-(4,5-dihydroxy-2-{3,5,7-trihydroxy-6-[3,4,5-trihydroxy-6-(hydroxymethyl)oxan-2-yl]-3,4-dihydro-2H-1-benzopyran-2-yl}phenoxy)-3,4,5-trihydroxyoxane-2-carboxylic acid;6-(2,4-dihydroxy-5-{3,5,7-trihydroxy-6-[3,4,5-trihydroxy-6-(hydroxymethyl)oxan-2-yl]-3,4-dihydro-2H-1-benzopyran-2-yl}phenoxy)-3,4,5-trihydroxyoxane-2-carboxylic acid;6-({3,5-dihydroxy-6-[3,4,5-trihydroxy-6-(hydroxymethyl)oxan-2-yl]…	HMDB0126688;HMDB0126689;HMDB0126690;HMDB0126715;HMDB0126716;HMDB0126723;HMDB0126724;HMDB0126725	NA	NA	6-(4,5-dihydroxy-2-{3,5,7-trihydroxy-6-[3,4,5-trihydroxy-6-(hydroxymethyl)oxan-2-yl]-3,4-dihydro-2H-1-benzopyran-2-yl}phenoxy)-3,4,5-trihydroxyoxane-2-carboxylic acid;6-(2,4-dihydroxy-5-{3,5,7-trihydroxy-6-[3,4,5-trihydroxy-6-(hydroxymethyl)oxan-2-yl]-3,4-dihydro-2H-1-benzopyran-2-yl}phenoxy)-3,4,5-trihydroxyoxane-2-carboxylic acid;6-({3,5-dihydroxy-6-[3,4,5-trihydroxy-6-(hydroxymethyl)oxan-2-yl]…	6-(4,5-dihydroxy-2-{3,5,7-trihydroxy-6-[3,4,5-trihydroxy-6-(hydroxymethyl)oxan-2-yl]-3,4-dihydro-2H-1-benzopyran-2-yl}phenoxy)-3,4,5-trihydroxyoxane-2-carboxylic acid;6-(2,4-dihydroxy-5-{3,5,7-trihydroxy-6-[3,4,5-trihydroxy-6-(hydroxymethyl)oxan-2-yl]-3,4-dihydro-2H-1-benzopyran-2-yl}phenoxy)-3,4,5-trihydroxyoxane-2-carboxylic acid;6-({3,5-dihydroxy-6-[3,4,5-trihydroxy-6-(hydroxymethyl)oxan-2-yl]…
pos-M487T147	0.0131461	1.01565	0.0166453	0.984427	486.513	2.44572	NA	Unknown	NA	NA	NA	NA	NA	NA	NA	NA	NA
pos-M718T167	0.0331817	1.01015	0.0428637	0.970945	718.188	2.78515	NA	Unknown	NA	NA	NA	NA	NA	NA	NA	NA	NA
pos-M614T222	0.0131972	0.986434	0.0110614	1.08379	614.18	3.70687	NA	Unknown	NA	NA	NA	NA	NA	NA	NA	NA	NA
pos-M521T157_1	0.0219366	0.958842	0.0235295	1.01182	520.602	2.61752	NA	Unknown	NA	NA	NA	NA	NA	NA	NA	NA	NA
pos-M616T223	0.0197478	0.900547	0.017095	0.99068	616.175	3.71245	NA	Unknown	NA	NA	NA	Pelargonidin 3-sophoroside	HMDB0033679	NA	NA	Pelargonidin 3-sophoroside	Pelargonidin 3-sophoroside (MS1 HMDB0033679)
pos-M617T223	0.0396831	0.691546	0.0285608	0.790031	617.179	3.71133	NA	Unknown	NA	NA	NA	Heme;Didymin;Poncirin	HMDB0003178;HMDB0029482;HMDB0037487	Heme;Poncirin	C00032;C09830	Heme;Didymin;Poncirin	Heme;Didymin;Poncirin (MS1 HMDB0003178;HMDB0029482;HMDB0037487)
neg-M346T256	0.035187	0.684201	0.0267748	0.759786	346.203	4.26627	NA	Unknown	NA	NA	NA	Carnosol;Momilactone B;Yucalexin P15;Yucalexin P8;3,3',4,4'-Tetrahydroxy-5,5'-diisopropyl-2,2'-dimethylbiphenyl	HMDB0002121;HMDB0036749;HMDB0036753;HMDB0036755;HMDB0039613	Carnosol;Gibberellin_A15;Dicyclohexyl_phthalate;Methyl_gibberellin_A9	C09069;C14162;C14529;C20632	Carnosol;Momilactone B;Yucalexin P15;Yucalexin P8;3,3',4,4'-Tetrahydroxy-5,5'-diisopropyl-2,2'-dimethylbiphenyl	Carnosol;Momilactone B;Yucalexin P15;Yucalexin P8;3,3',4,4'-Tetrahydroxy-5,5'-diisopropyl-2,2'-dimethylbiphenyl (MS1 HMDB0002121;HMDB0036749;HMDB0036753;HMDB0036755;HMDB0039613)
neg-M256T53	0.0317158	-0.697719	0.0298068	-0.728031	256.095	0.886867	NA	Unknown	NA	NA	NA	5-Methylcytidine;Pyro-L-glutaminyl-L-glutamine;Glycerophosphocholine;(Ã‚Â±)-2-(1-Methylpropyl)-4,6-dinitrophenol	HMDB0000982;HMDB0039229;HMDB0000086;HMDB0032559	Dinoseb;Dinoterb	C14302;C18671	5-Methylcytidine;Pyro-L-glutaminyl-L-glutamine;Glycerophosphocholine;(Ã‚Â±)-2-(1-Methylpropyl)-4,6-dinitrophenol	5-Methylcytidine;Pyro-L-glutaminyl-L-glutamine;Glycerophosphocholine;(Ã‚Â±)-2-(1-Methylpropyl)-4,6-dinitrophenol (MS1 HMDB0000982;HMDB0039229;HMDB0000086;HMDB0032559)
pos-M1077T138	0.0446543	-0.783447	0.0351223	-0.88358	1076.52	2.30571	NA	Unknown	NA	NA	NA	CDP-DG(18:0/22:6(4Z,7Z,10Z,13Z,16Z,19Z));CDP-DG(18:1(11Z)/22:5(4Z,7Z,10Z,13Z,16Z));CDP-DG(18:1(11Z)/22:5(7Z,10Z,13Z,16Z,19Z));CDP-DG(18:1(9Z)/22:5(4Z,7Z,10Z,13Z,16Z));CDP-DG(18:1(9Z)/22:5(7Z,10Z,13Z,16Z,19Z));CDP-DG(20:3(5Z,8Z,11Z)/20:3(5Z,8Z,11Z));CDP-DG(20:3(5Z,8Z,11Z)/20:3(8Z,11Z,14Z));CDP-DG(20:3(8Z,11Z,14Z)/20:3(5Z,8Z,11Z));CDP-DG(20:3(8Z,11Z,14Z)/20:3(8Z,11Z,14Z));CDP-DG(20:4(5Z,8Z,11Z,14Z)…	HMDB0006985;HMDB0115960;HMDB0115961;HMDB0115962;HMDB0115963;HMDB0115982;HMDB0115983;HMDB0115985;HMDB0115986;HMDB0115994;HMDB0116004;HMDB0116013;HMDB0116014;HMDB0116023;HMDB0116024;HMDB0116032	NA	NA	CDP-DG(18:0/22:6(4Z,7Z,10Z,13Z,16Z,19Z));CDP-DG(18:1(11Z)/22:5(4Z,7Z,10Z,13Z,16Z));CDP-DG(18:1(11Z)/22:5(7Z,10Z,13Z,16Z,19Z));CDP-DG(18:1(9Z)/22:5(4Z,7Z,10Z,13Z,16Z));CDP-DG(18:1(9Z)/22:5(7Z,10Z,13Z,16Z,19Z));CDP-DG(20:3(5Z,8Z,11Z)/20:3(5Z,8Z,11Z));CDP-DG(20:3(5Z,8Z,11Z)/20:3(8Z,11Z,14Z));CDP-DG(20:3(8Z,11Z,14Z)/20:3(5Z,8Z,11Z));CDP-DG(20:3(8Z,11Z,14Z)/20:3(8Z,11Z,14Z));CDP-DG(20:4(5Z,8Z,11Z,14Z)…	CDP-DG(18:0/22:6(4Z,7Z,10Z,13Z,16Z,19Z));CDP-DG(18:1(11Z)/22:5(4Z,7Z,10Z,13Z,16Z));CDP-DG(18:1(11Z)/22:5(7Z,10Z,13Z,16Z,19Z));CDP-DG(18:1(9Z)/22:5(4Z,7Z,10Z,13Z,16Z));CDP-DG(18:1(9Z)/22:5(7Z,10Z,13Z,16Z,19Z));CDP-DG(20:3(5Z,8Z,11Z)/20:3(5Z,8Z,11Z));CDP-DG(20:3(5Z,8Z,11Z)/20:3(8Z,11Z,14Z));CDP-DG(20:3(8Z,11Z,14Z)/20:3(5Z,8Z,11Z));CDP-DG(20:3(8Z,11Z,14Z)/20:3(8Z,11Z,14Z));CDP-DG(20:4(5Z,8Z,11Z,14Z)…
pos-M673T142	0.0409913	-0.833681	0.0301297	-0.895157	673.014	2.37457	NA	Unknown	NA	NA	NA	NA	NA	NA	NA	NA	NA
pos-M405T158_2	0.0407038	-0.844145	0.0490258	-0.820442	405.461	2.63618	NA	Unknown	NA	NA	NA	NA	NA	NA	NA	NA	NA
pos-M339T53	0.0270084	-0.848696	0.0378818	-0.799344	338.513	0.8778	NA	Unknown	NA	NA	NA	NA	NA	NA	NA	NA	NA
pos-M810T145_1	0.0466143	-0.875106	0.0215673	-1.06293	809.639	2.41297	NA	Unknown	NA	NA	NA	NA	NA	NA	NA	NA	NA
pos-M422T53	0.0306161	-0.890791	0.0453597	-0.826971	422.238	0.881733	NA	Unknown	NA	NA	NA	NA	NA	NA	NA	NA	NA
neg-M618T150	0.0277392	-0.893897	0.0201204	-1.01935	617.722	2.50353	NA	Unknown	NA	NA	NA	NA	NA	NA	NA	NA	NA
pos-M481T141	0.0352134	-0.901687	0.0454992	-0.863936	481.259	2.34773	NA	Unknown	NA	NA	NA	Lucidenic acid A;Ascorbyl stearate	HMDB0037611;HMDB0038242	Prednisolone_tebutate;L-Ascorbic_acid,_6-octadecanoate	C08182;C20340	Lucidenic acid A;Ascorbyl stearate	Lucidenic acid A;Ascorbyl stearate (MS1 HMDB0037611;HMDB0038242)
pos-M553T53_3	0.0366208	-0.914576	0.0349243	-0.959666	553.281	0.878417	NA	Unknown	NA	NA	NA	NA	NA	NA	NA	NA	NA
pos-M992T146_2	0.0434746	-0.935467	0.0243372	-1.10336	992.238	2.43361	NA	Unknown	NA	NA	NA	NA	NA	NA	NA	NA	NA
pos-M672T142	0.0346462	-0.942004	0.0374848	-0.923291	671.832	2.36087	NA	Unknown	NA	NA	NA	NA	NA	NA	NA	NA	NA
neg-M1075T53	0.0455946	-0.955648	0.0293058	-1.0686	1074.51	0.882217	NA	Unknown	NA	NA	NA	CDP-DG(20:4(5Z,8Z,11Z,14Z)/22:5(4Z,7Z,10Z,13Z,16Z));CDP-DG(20:4(5Z,8Z,11Z,14Z)/22:5(7Z,10Z,13Z,16Z,19Z));CDP-DG(22:5(4Z,7Z,10Z,13Z,16Z)/20:4(5Z,8Z,11Z,14Z));CDP-DG(22:5(7Z,10Z,13Z,16Z,19Z)/20:4(5Z,8Z,11Z,14Z));CDP-DG(22:6(4Z,7Z,10Z,13Z,16Z,19Z)/20:3(5Z,8Z,11Z));CDP-DG(22:6(4Z,7Z,10Z,13Z,16Z,19Z)/20:3(8Z,11Z,14Z))	HMDB0115999;HMDB0116000;HMDB0116016;HMDB0116026;HMDB0116037;HMDB0116038	NA	NA	CDP-DG(20:4(5Z,8Z,11Z,14Z)/22:5(4Z,7Z,10Z,13Z,16Z));CDP-DG(20:4(5Z,8Z,11Z,14Z)/22:5(7Z,10Z,13Z,16Z,19Z));CDP-DG(22:5(4Z,7Z,10Z,13Z,16Z)/20:4(5Z,8Z,11Z,14Z));CDP-DG(22:5(7Z,10Z,13Z,16Z,19Z)/20:4(5Z,8Z,11Z,14Z));CDP-DG(22:6(4Z,7Z,10Z,13Z,16Z,19Z)/20:3(5Z,8Z,11Z));CDP-DG(22:6(4Z,7Z,10Z,13Z,16Z,19Z)/20:3(8Z,11Z,14Z))	CDP-DG(20:4(5Z,8Z,11Z,14Z)/22:5(4Z,7Z,10Z,13Z,16Z));CDP-DG(20:4(5Z,8Z,11Z,14Z)/22:5(7Z,10Z,13Z,16Z,19Z));CDP-DG(22:5(4Z,7Z,10Z,13Z,16Z)/20:4(5Z,8Z,11Z,14Z));CDP-DG(22:5(7Z,10Z,13Z,16Z,19Z)/20:4(5Z,8Z,11Z,14Z));CDP-DG(22:6(4Z,7Z,10Z,13Z,16Z,19Z)/20:3(5Z,8Z,11Z));CDP-DG(22:6(4Z,7Z,10Z,13Z,16Z,19Z)/20:3(8Z,11Z,14Z)) (MS1 HMDB0115999;HMDB0116000;HMDB0116016;HMDB0116026;HMDB0116037;HMDB0116038)
neg-M598T53	0.0216088	-0.972767	0.0264483	-0.937141	598.263	0.879683	NA	Unknown	NA	NA	NA	Biliverdin	HMDB0001008	Biliverdin	C00500	Biliverdin	Biliverdin (MS1 HMDB0001008)
neg-M1164T138	0.0449962	-0.974048	0.0408369	-1.02207	1163.52	2.30322	NA	Unknown	NA	NA	NA	NA	NA	NA	NA	NA	NA
neg-M451T256	0.0248717	-0.987182	0.0465145	-0.911044	451.268	4.27278	NA	Unknown	NA	NA	NA	NA	NA	NA	NA	NA	NA
pos-M679T53	0.026239	-0.987366	0.0311808	-0.956172	679.345	0.881358	NA	Unknown	NA	NA	NA	NA	NA	NA	NA	NA	NA
pos-M339T138_2	0.0369555	-0.989149	0.0498194	-0.942213	338.848	2.29748	NA	Unknown	NA	NA	NA	NA	NA	NA	NA	NA	NA
neg-M1076T53	0.048036	-0.993013	0.0325791	-1.1126	1075.52	0.88505	NA	Unknown	NA	NA	NA	NA	NA	NA	NA	NA	NA
pos-M481T53	0.0195101	-0.993926	0.0246789	-0.972185	481.258	0.87975	NA	Unknown	NA	NA	NA	Lucidenic acid A;Ascorbyl stearate	HMDB0037611;HMDB0038242	Prednisolone_tebutate;L-Ascorbic_acid,_6-octadecanoate	C08182;C20340	Lucidenic acid A;Ascorbyl stearate	Lucidenic acid A;Ascorbyl stearate (MS1 HMDB0037611;HMDB0038242)
pos-M439T53_2	0.0423254	-0.994947	0.0432512	-0.985645	439.244	0.879317	NA	Unknown	NA	NA	NA	Licorisoflavan A;Alfentanil;Colupox a;Colupox b	HMDB0034184;HMDB0014940;HMDB0039596;HMDB0039598	16alpha,17-Dihydroxypregn-4-ene-3,20-dione_cyclic_acetal_with_2-furyl_methyl_ketone;Alfentanil;16alpha,17beta-Dihydroxyandrost-4-en-3-one_dipropionate;2alpha,17beta-Dihydroxyandrost-4-en-3-one_dipropionate;Manoalide	C14880;C08005;C15289;C15290;C17156	Licorisoflavan A;Alfentanil;Colupox a;Colupox b	Licorisoflavan A;Alfentanil;Colupox a;Colupox b (MS1 HMDB0034184;HMDB0014940;HMDB0039596;HMDB0039598)
pos-M465T143	0.0344344	-0.996462	0.0426146	-0.962461	465.252	2.37897	NA	Unknown	NA	NA	NA	Testosterone glucuronide;Dehydroisoandrosterone 3-glucuronide;Dehydroepiandrosterone 3-glucuronide;Erinacine G	HMDB0003193;HMDB0010327;HMDB0010348;HMDB0029655	Testosterone_glucuronide	C11134	Testosterone glucuronide;Dehydroisoandrosterone 3-glucuronide;Dehydroepiandrosterone 3-glucuronide;Erinacine G	Testosterone glucuronide;Dehydroisoandrosterone 3-glucuronide;Dehydroepiandrosterone 3-glucuronide;Erinacine G (MS1 HMDB0003193;HMDB0010327;HMDB0010348;HMDB0029655)
neg-M971T140	0.0389284	-1.0016	0.0368217	-1.03856	970.527	2.34135	NA	Unknown	NA	NA	NA	NA	NA	NA	NA	NA	NA
pos-M781T147_2	0.0331596	-1.00219	0.0404478	-0.943129	781.058	2.45797	NA	Unknown	NA	NA	NA	Emblicanin B	HMDB0030436	NA	NA	Emblicanin B	Emblicanin B (MS1 HMDB0030436)
pos-M511T150	0.0428247	-1.00262	0.0347125	-1.092	510.743	2.49657	NA	Unknown	NA	NA	NA	NA	NA	NA	NA	NA	NA
neg-M298T53	0.0348586	-1.0084	0.0387541	-0.999568	298.142	0.890733	NA	Unknown	NA	NA	NA	Threoninyl-Tyrosine;Tyrosyl-Threonine;Hydroxy-lacosamide	HMDB0029073;HMDB0029115;HMDB0061146	(S)-N-Methylcoclaurine;(R)-N-Methylcoclaurine;Codeine;Hydrocodone;Neopine;Heterocodeine;Estrone_16-oxime	C05176;C05243;C06174;C08024;C09594;C11779;C15366	Threoninyl-Tyrosine;Tyrosyl-Threonine;Hydroxy-lacosamide	Threoninyl-Tyrosine;Tyrosyl-Threonine;Hydroxy-lacosamide (MS1 HMDB0029073;HMDB0029115;HMDB0061146)
pos-M505T145	0.0371465	-1.01047	0.0269359	-1.10991	505.283	2.42146	NA	Unknown	NA	NA	NA	NA	NA	NA	NA	NA	NA
pos-M679T141	0.0363636	-1.02947	0.038791	-1.01615	679.348	2.35115	NA	Unknown	NA	NA	NA	NA	NA	NA	NA	NA	NA
pos-M552T138	0.03519	-1.02976	0.0339918	-1.03532	552.279	2.30253	NA	Unknown	NA	NA	NA	NA	NA	NA	NA	NA	NA
neg-M709T137	0.0431547	-1.03295	0.0317768	-1.17949	709.376	2.28278	NA	Unknown	NA	NA	NA	NA	NA	NA	NA	NA	NA
pos-M325T52	0.0323299	-1.03609	0.0317203	-1.06715	324.516	0.874133	NA	Unknown	NA	NA	NA	NA	NA	NA	NA	NA	NA
pos-M539T137_2	0.0415113	-1.04045	0.0342598	-1.11076	539.273	2.2866	NA	Unknown	NA	NA	NA	NA	NA	NA	NA	NA	NA
pos-M325T140_1	0.044532	-1.04618	0.0459919	-1.04235	324.516	2.33507	NA	Unknown	NA	NA	NA	NA	NA	NA	NA	NA	NA
neg-M873T139	0.0366686	-1.04921	0.0330904	-1.10055	873.474	2.31348	NA	Unknown	NA	NA	NA	PGP(16:0/22:6(4Z,7Z,10Z,13Z,16Z,19Z));PGP(16:1(9Z)/22:5(4Z,7Z,10Z,13Z,16Z));PGP(16:1(9Z)/22:5(7Z,10Z,13Z,16Z,19Z));PGP(18:2(9Z,12Z)/20:4(5Z,8Z,11Z,14Z));PGP(18:3(6Z,9Z,12Z)/20:3(5Z,8Z,11Z));PGP(18:3(6Z,9Z,12Z)/20:3(8Z,11Z,14Z));PGP(18:3(9Z,12Z,15Z)/20:3(5Z,8Z,11Z));PGP(18:3(9Z,12Z,15Z)/20:3(8Z,11Z,14Z));PGP(18:2(9Z,12Z)/20:4(8Z,11Z,14Z,17Z));PGP(20:4(5Z,8Z,11Z,14Z)/18:2(9Z,12Z));PGP(20:4(8Z,11Z,1…	HMDB0013486;HMDB0013499;HMDB0013500;HMDB0013557;HMDB0013570;HMDB0013571;HMDB0013585;HMDB0013586;HMDB0116450;HMDB0116459;HMDB0116466;HMDB0116490;HMDB0116498;HMDB0116505	NA	NA	PGP(16:0/22:6(4Z,7Z,10Z,13Z,16Z,19Z));PGP(16:1(9Z)/22:5(4Z,7Z,10Z,13Z,16Z));PGP(16:1(9Z)/22:5(7Z,10Z,13Z,16Z,19Z));PGP(18:2(9Z,12Z)/20:4(5Z,8Z,11Z,14Z));PGP(18:3(6Z,9Z,12Z)/20:3(5Z,8Z,11Z));PGP(18:3(6Z,9Z,12Z)/20:3(8Z,11Z,14Z));PGP(18:3(9Z,12Z,15Z)/20:3(5Z,8Z,11Z));PGP(18:3(9Z,12Z,15Z)/20:3(8Z,11Z,14Z));PGP(18:2(9Z,12Z)/20:4(8Z,11Z,14Z,17Z));PGP(20:4(5Z,8Z,11Z,14Z)/18:2(9Z,12Z));PGP(20:4(8Z,11Z,1…	PGP(16:0/22:6(4Z,7Z,10Z,13Z,16Z,19Z));PGP(16:1(9Z)/22:5(4Z,7Z,10Z,13Z,16Z));PGP(16:1(9Z)/22:5(7Z,10Z,13Z,16Z,19Z));PGP(18:2(9Z,12Z)/20:4(5Z,8Z,11Z,14Z));PGP(18:3(6Z,9Z,12Z)/20:3(5Z,8Z,11Z));PGP(18:3(6Z,9Z,12Z)/20:3(8Z,11Z,14Z));PGP(18:3(9Z,12Z,15Z)/20:3(5Z,8Z,11Z));PGP(18:3(9Z,12Z,15Z)/20:3(8Z,11Z,14Z));PGP(18:2(9Z,12Z)/20:4(8Z,11Z,14Z,17Z));PGP(20:4(5Z,8Z,11Z,14Z)/18:2(9Z,12Z));PGP(20:4(8Z,11Z,1…
pos-M499T53_1	0.0161605	-1.05168	0.0191192	-1.04602	498.741	0.879317	NA	Unknown	NA	NA	NA	NA	NA	NA	NA	NA	NA
neg-M872T139	0.0327901	-1.05724	0.0277389	-1.12442	872.472	2.31219	NA	Unknown	NA	NA	NA	NA	NA	NA	NA	NA	NA
neg-M365T54	0.0254344	-1.0598	0.0325458	-1.02224	365.184	0.897908	NA	Unknown	NA	NA	NA	(2R,6x)-7-Methyl-3-methylene-1,2,6,7-octanetetrol 2-glucoside;(1S,2S,4R,8S)-p-Menthane-1,2,8,9-tetrol 2-glucoside;(1R*,2R*,4R*,8S*)-p-Menthane-1,2,8,9-tetrol 9-glucoside;Tsugaric acid A 21-glucosyl ester	HMDB0033216;HMDB0039975;HMDB0039976;HMDB0033425	Aspidofractine;16-Methoxytabersonine;Hirsuteine;Corynantheine;12-O-Palmitoyl-16-hydroxyphorbol_13-acetate	C09040;C11675;C16971;C17872;C09153	(2R,6x)-7-Methyl-3-methylene-1,2,6,7-octanetetrol 2-glucoside;(1S,2S,4R,8S)-p-Menthane-1,2,8,9-tetrol 2-glucoside;(1R*,2R*,4R*,8S*)-p-Menthane-1,2,8,9-tetrol 9-glucoside;Tsugaric acid A 21-glucosyl ester	(2R,6x)-7-Methyl-3-methylene-1,2,6,7-octanetetrol 2-glucoside;(1S,2S,4R,8S)-p-Menthane-1,2,8,9-tetrol 2-glucoside;(1R*,2R*,4R*,8S*)-p-Menthane-1,2,8,9-tetrol 9-glucoside;Tsugaric acid A 21-glucosyl ester (MS1 HMDB0033216;HMDB0039975;HMDB0039976;HMDB0033425)
pos-M345T142	0.0311681	-1.06381	0.0351723	-1.04996	345.185	2.36717	NA	Unknown	NA	NA	NA	NA	NA	NA	NA	NA	NA
pos-M367T140	0.0195831	-1.06463	0.0273365	-1.01202	367.198	2.33323	NA	Unknown	NA	NA	NA	(2R,6x)-7-Methyl-3-methylene-1,2,6,7-octanetetrol 2-glucoside;(1S,2S,4R,8S)-p-Menthane-1,2,8,9-tetrol 2-glucoside;(1R*,2R*,4R*,8S*)-p-Menthane-1,2,8,9-tetrol 9-glucoside;Oxyphencyclimine	HMDB0033216;HMDB0039975;HMDB0039976;HMDB0014527	Oxyphencyclimine	C07851	(2R,6x)-7-Methyl-3-methylene-1,2,6,7-octanetetrol 2-glucoside;(1S,2S,4R,8S)-p-Menthane-1,2,8,9-tetrol 2-glucoside;(1R*,2R*,4R*,8S*)-p-Menthane-1,2,8,9-tetrol 9-glucoside;Oxyphencyclimine	(2R,6x)-7-Methyl-3-methylene-1,2,6,7-octanetetrol 2-glucoside;(1S,2S,4R,8S)-p-Menthane-1,2,8,9-tetrol 2-glucoside;(1R*,2R*,4R*,8S*)-p-Menthane-1,2,8,9-tetrol 9-glucoside;Oxyphencyclimine (MS1 HMDB0033216;HMDB0039975;HMDB0039976;HMDB0014527)
pos-M368T140	0.0206806	-1.06874	0.0257901	-1.02288	368.201	2.33303	NA	Unknown	NA	NA	NA	NA	NA	4-Methyl-4-aza-5-pregnene-3,20-dione;17beta-Acetamidoandrost-4-en-3-one;9-Chloro-17beta-hydroxy-17-methylandrost-4-ene-3,11-dione	C15133;C15149;C15407	4-Methyl-4-aza-5-pregnene-3,20-dione;17beta-Acetamidoandrost-4-en-3-one;9-Chloro-17beta-hydroxy-17-methylandrost-4-ene-3,11-dione	4-Methyl-4-aza-5-pregnene-3,20-dione;17beta-Acetamidoandrost-4-en-3-one;9-Chloro-17beta-hydroxy-17-methylandrost-4-ene-3,11-dione (MS1 C15133;C15149;C15407)
neg-M365T140	0.0171211	-1.07096	0.0216671	-1.03448	365.184	2.33967	NA	Unknown	NA	NA	NA	(2R,6x)-7-Methyl-3-methylene-1,2,6,7-octanetetrol 2-glucoside;(1S,2S,4R,8S)-p-Menthane-1,2,8,9-tetrol 2-glucoside;(1R*,2R*,4R*,8S*)-p-Menthane-1,2,8,9-tetrol 9-glucoside	HMDB0033216;HMDB0039975;HMDB0039976	Aspidofractine;16-Methoxytabersonine;Hirsuteine;Corynantheine;Fenpropathrin	C09040;C11675;C16971;C17872;C18411	(2R,6x)-7-Methyl-3-methylene-1,2,6,7-octanetetrol 2-glucoside;(1S,2S,4R,8S)-p-Menthane-1,2,8,9-tetrol 2-glucoside;(1R*,2R*,4R*,8S*)-p-Menthane-1,2,8,9-tetrol 9-glucoside	(2R,6x)-7-Methyl-3-methylene-1,2,6,7-octanetetrol 2-glucoside;(1S,2S,4R,8S)-p-Menthane-1,2,8,9-tetrol 2-glucoside;(1R*,2R*,4R*,8S*)-p-Menthane-1,2,8,9-tetrol 9-glucoside (MS1 HMDB0033216;HMDB0039975;HMDB0039976)
neg-M559T145	0.0255517	-1.07157	0.027013	-1.08503	559.291	2.42412	NA	Unknown	NA	NA	NA	NA	NA	NA	NA	NA	NA
pos-M671T53	0.0281506	-1.08444	0.0265212	-1.10937	671.33	0.886675	NA	Unknown	NA	NA	NA	NA	NA	NA	NA	NA	NA
neg-M873T53	0.0413901	-1.09591	0.0356602	-1.16363	873.473	0.880083	NA	Unknown	NA	NA	NA	PGP(16:0/22:6(4Z,7Z,10Z,13Z,16Z,19Z));PGP(16:1(9Z)/22:5(4Z,7Z,10Z,13Z,16Z));PGP(16:1(9Z)/22:5(7Z,10Z,13Z,16Z,19Z));PGP(18:2(9Z,12Z)/20:4(5Z,8Z,11Z,14Z));PGP(18:3(6Z,9Z,12Z)/20:3(5Z,8Z,11Z));PGP(18:3(6Z,9Z,12Z)/20:3(8Z,11Z,14Z));PGP(18:3(9Z,12Z,15Z)/20:3(5Z,8Z,11Z));PGP(18:3(9Z,12Z,15Z)/20:3(8Z,11Z,14Z));PGP(18:2(9Z,12Z)/20:4(8Z,11Z,14Z,17Z));PGP(20:4(5Z,8Z,11Z,14Z)/18:2(9Z,12Z));PGP(20:4(8Z,11Z,1…	HMDB0013486;HMDB0013499;HMDB0013500;HMDB0013557;HMDB0013570;HMDB0013571;HMDB0013585;HMDB0013586;HMDB0116450;HMDB0116459;HMDB0116466;HMDB0116490;HMDB0116498;HMDB0116505	NA	NA	PGP(16:0/22:6(4Z,7Z,10Z,13Z,16Z,19Z));PGP(16:1(9Z)/22:5(4Z,7Z,10Z,13Z,16Z));PGP(16:1(9Z)/22:5(7Z,10Z,13Z,16Z,19Z));PGP(18:2(9Z,12Z)/20:4(5Z,8Z,11Z,14Z));PGP(18:3(6Z,9Z,12Z)/20:3(5Z,8Z,11Z));PGP(18:3(6Z,9Z,12Z)/20:3(8Z,11Z,14Z));PGP(18:3(9Z,12Z,15Z)/20:3(5Z,8Z,11Z));PGP(18:3(9Z,12Z,15Z)/20:3(8Z,11Z,14Z));PGP(18:2(9Z,12Z)/20:4(8Z,11Z,14Z,17Z));PGP(20:4(5Z,8Z,11Z,14Z)/18:2(9Z,12Z));PGP(20:4(8Z,11Z,1…	PGP(16:0/22:6(4Z,7Z,10Z,13Z,16Z,19Z));PGP(16:1(9Z)/22:5(4Z,7Z,10Z,13Z,16Z));PGP(16:1(9Z)/22:5(7Z,10Z,13Z,16Z,19Z));PGP(18:2(9Z,12Z)/20:4(5Z,8Z,11Z,14Z));PGP(18:3(6Z,9Z,12Z)/20:3(5Z,8Z,11Z));PGP(18:3(6Z,9Z,12Z)/20:3(8Z,11Z,14Z));PGP(18:3(9Z,12Z,15Z)/20:3(5Z,8Z,11Z));PGP(18:3(9Z,12Z,15Z)/20:3(8Z,11Z,14Z));PGP(18:2(9Z,12Z)/20:4(8Z,11Z,14Z,17Z));PGP(20:4(5Z,8Z,11Z,14Z)/18:2(9Z,12Z));PGP(20:4(8Z,11Z,1…
pos-M487T141	0.031439	-1.09635	0.0337861	-1.10387	486.77	2.34253	NA	Unknown	NA	NA	NA	Cer(d18:0/26:0)	HMDB0011771	NA	NA	Cer(d18:0/26:0)	Cer(d18:0/26:0) (MS1 HMDB0011771)
pos-M252T139	0.0249144	-1.10264	0.0312821	-1.06813	252.134	2.31295	NA	Unknown	NA	NA	NA	NA	NA	NA	NA	NA	NA
pos-M874T53	0.0249594	-1.10736	0.0189367	-1.18518	874.477	0.875833	NA	Unknown	NA	NA	NA	PS(DiMe(11,3)/MonoMe(11,3));PS(DiMe(11,3)/MonoMe(9,5));PS(DiMe(9,3)/MonoMe(11,5));PS(DiMe(9,5)/MonoMe(11,3));PS(DiMe(9,5)/MonoMe(9,5));PS(MonoMe(11,3)/DiMe(11,3));PS(MonoMe(11,3)/DiMe(9,5));PS(MonoMe(11,5)/DiMe(9,3));PS(MonoMe(9,5)/DiMe(11,3));PS(MonoMe(9,5)/DiMe(9,5));PE(22:6(4Z,7Z,10Z,13Z,16Z,19Z)/22:6(4Z,7Z,10Z,13Z,16Z,19Z))	HMDB0061557;HMDB0061560;HMDB0061585;HMDB0061593;HMDB0061596;HMDB0061597;HMDB0061601;HMDB0061609;HMDB0061624;HMDB0061628;HMDB0009705	Chivosazole_B	C15729	PS(DiMe(11,3)/MonoMe(11,3));PS(DiMe(11,3)/MonoMe(9,5));PS(DiMe(9,3)/MonoMe(11,5));PS(DiMe(9,5)/MonoMe(11,3));PS(DiMe(9,5)/MonoMe(9,5));PS(MonoMe(11,3)/DiMe(11,3));PS(MonoMe(11,3)/DiMe(9,5));PS(MonoMe(11,5)/DiMe(9,3));PS(MonoMe(9,5)/DiMe(11,3));PS(MonoMe(9,5)/DiMe(9,5));PE(22:6(4Z,7Z,10Z,13Z,16Z,19Z)/22:6(4Z,7Z,10Z,13Z,16Z,19Z))	PS(DiMe(11,3)/MonoMe(11,3));PS(DiMe(11,3)/MonoMe(9,5));PS(DiMe(9,3)/MonoMe(11,5));PS(DiMe(9,5)/MonoMe(11,3));PS(DiMe(9,5)/MonoMe(9,5));PS(MonoMe(11,3)/DiMe(11,3));PS(MonoMe(11,3)/DiMe(9,5));PS(MonoMe(11,5)/DiMe(9,3));PS(MonoMe(9,5)/DiMe(11,3));PS(MonoMe(9,5)/DiMe(9,5));PE(22:6(4Z,7Z,10Z,13Z,16Z,19Z)/22:6(4Z,7Z,10Z,13Z,16Z,19Z)) (MS1 HMDB0061557;HMDB0061560;HMDB0061585;HMDB0061593;HMDB0061596;HMDB…
pos-M486T141	0.0266968	-1.11297	0.028449	-1.1239	486.27	2.34495	NA	Unknown	NA	NA	NA	NA	NA	NA	NA	NA	NA
neg-M392T142	0.0473331	-1.11907	0.0428636	-1.17682	392.121	2.36253	NA	Unknown	NA	NA	NA	{4-[(E)-2-{3,5-dihydroxy-4-[(1E)-3-methylbut-1-en-1-yl]phenyl}ethenyl]phenyl}oxidanesulfonic acid;Furaneol 4-(6-malonylglucoside)	HMDB0128996;HMDB0029778	Tifluadom	C11797	{4-[(E)-2-{3,5-dihydroxy-4-[(1E)-3-methylbut-1-en-1-yl]phenyl}ethenyl]phenyl}oxidanesulfonic acid;Furaneol 4-(6-malonylglucoside)	{4-[(E)-2-{3,5-dihydroxy-4-[(1E)-3-methylbut-1-en-1-yl]phenyl}ethenyl]phenyl}oxidanesulfonic acid;Furaneol 4-(6-malonylglucoside) (MS1 HMDB0128996;HMDB0029778)
neg-M970T53_2	0.0449543	-1.12664	0.035448	-1.21463	970.446	0.879733	NA	Unknown	NA	NA	NA	NA	NA	NA	NA	NA	NA
pos-M496T138_2	0.0483185	-1.13085	0.0436919	-1.18877	496.26	2.29913	NA	Unknown	NA	NA	NA	NA	NA	NA	NA	NA	NA
pos-M442T53_1	0.0165164	-1.14119	0.0204807	-1.10708	441.719	0.8778	NA	Unknown	NA	NA	NA	NA	NA	NA	NA	NA	NA
pos-M781T147_1	0.017484	-1.14444	0.0247612	-1.06714	780.724	2.45617	NA	Unknown	NA	NA	NA	NA	NA	NA	NA	NA	NA
pos-M539T53_1	0.0224237	-1.15347	0.0185415	-1.21583	538.775	0.8778	NA	Unknown	NA	NA	NA	NA	NA	NA	NA	NA	NA
neg-M350T90	0.032051	-1.15709	0.0380798	-1.11922	350.11	1.5032	NA	Unknown	NA	NA	NA	N-Acetyl-7-O-acetylneuraminic acid;N-Acetyl-9-O-acetylneuraminic acid;N-Acetyl-4-O-acetylneuraminic acid;N-acetyl-O-acetylneuraminate;Progabide;Chlorpromazine-N-oxide;hydroxychlorpromazine	HMDB0000785;HMDB0000794;HMDB0000796;HMDB0060492;HMDB0014975;HMDB0060573;HMDB0060991	N-Acetyl-4-O-acetylneuraminate;N-Acetyl-7-O-acetylneuraminate;N-Acetyl-9-O-acetylneuraminate;N-Acetyldemethylphosphinothricin_tripeptide;Chlorpromazine_N-oxide	C04015;C04016;C04017;C17950;C10966	N-Acetyl-7-O-acetylneuraminic acid;N-Acetyl-9-O-acetylneuraminic acid;N-Acetyl-4-O-acetylneuraminic acid;N-acetyl-O-acetylneuraminate;Progabide;Chlorpromazine-N-oxide;hydroxychlorpromazine	N-Acetyl-7-O-acetylneuraminic acid;N-Acetyl-9-O-acetylneuraminic acid;N-Acetyl-4-O-acetylneuraminic acid;N-acetyl-O-acetylneuraminate;Progabide;Chlorpromazine-N-oxide;hydroxychlorpromazine (MS1 HMDB0000785;HMDB0000794;HMDB0000796;HMDB0060492;HMDB0014975;HMDB0060573;HMDB0060991)
pos-M720T53	0.0302355	-1.16622	0.0324896	-1.18325	720.402	0.878283	NA	Unknown	NA	NA	NA	PE(14:1(9Z)/18:4(6Z,9Z,12Z,15Z));PE(18:4(6Z,9Z,12Z,15Z)/14:1(9Z));7-Epizucchini factor A	HMDB0008865;HMDB0009185;HMDB0036405	NA	NA	PE(14:1(9Z)/18:4(6Z,9Z,12Z,15Z));PE(18:4(6Z,9Z,12Z,15Z)/14:1(9Z));7-Epizucchini factor A	PE(14:1(9Z)/18:4(6Z,9Z,12Z,15Z));PE(18:4(6Z,9Z,12Z,15Z)/14:1(9Z));7-Epizucchini factor A (MS1 HMDB0008865;HMDB0009185;HMDB0036405)
pos-M342T53	0.0268543	-1.16725	0.023297	-1.28314	342.19	0.875833	NA	Unknown	NA	NA	NA	NA	NA	NA	NA	NA	NA
pos-M563T53	0.0134664	-1.16845	0.0147699	-1.16794	562.771	0.877617	NA	Unknown	NA	NA	NA	NA	NA	NA	NA	NA	NA
pos-M345T53_2	0.0281828	-1.17053	0.0261032	-1.23777	345.187	0.884783	NA	Unknown	NA	NA	NA	NA	NA	NA	NA	NA	NA
pos-M357T53_1	0.0245034	-1.17314	0.0201944	-1.26757	356.697	0.876867	NA	Unknown	NA	NA	NA	NA	NA	NA	NA	NA	NA
neg-M970T53_1	0.0274778	-1.18125	0.0249643	-1.21961	969.525	0.885583	NA	Unknown	NA	NA	NA	CDP-DG(16:0/16:0);CDP-DG(a-13:0/i-19:0);CDP-DG(a-15:0/a-17:0);CDP-DG(a-15:0/i-17:0);CDP-DG(a-17:0/a-15:0);CDP-DG(a-17:0/i-15:0);CDP-DG(i-12:0/i-20:0);CDP-DG(i-13:0/i-19:0);CDP-DG(i-14:0/i-18:0);CDP-DG(i-15:0/a-17:0);CDP-DG(i-15:0/i-17:0);CDP-DG(i-16:0/i-16:0);CDP-DG(i-17:0/a-15:0);CDP-DG(i-17:0/i-15:0);CDP-DG(i-18:0/i-14:0);CDP-DG(i-19:0/a-13:0);CDP-DG(i-19:0/i-13:0);CDP-DG(i-20:0/i-12:0)	HMDB0006968;HMDB0116075;HMDB0116083;HMDB0116091;HMDB0116100;HMDB0116107;HMDB0116165;HMDB0116182;HMDB0116199;HMDB0116208;HMDB0116216;HMDB0116233;HMDB0116243;HMDB0116250;HMDB0116267;HMDB0116278;HMDB0116284;HMDB0116301	NA	NA	CDP-DG(16:0/16:0);CDP-DG(a-13:0/i-19:0);CDP-DG(a-15:0/a-17:0);CDP-DG(a-15:0/i-17:0);CDP-DG(a-17:0/a-15:0);CDP-DG(a-17:0/i-15:0);CDP-DG(i-12:0/i-20:0);CDP-DG(i-13:0/i-19:0);CDP-DG(i-14:0/i-18:0);CDP-DG(i-15:0/a-17:0);CDP-DG(i-15:0/i-17:0);CDP-DG(i-16:0/i-16:0);CDP-DG(i-17:0/a-15:0);CDP-DG(i-17:0/i-15:0);CDP-DG(i-18:0/i-14:0);CDP-DG(i-19:0/a-13:0);CDP-DG(i-19:0/i-13:0);CDP-DG(i-20:0/i-12:0)	CDP-DG(16:0/16:0);CDP-DG(a-13:0/i-19:0);CDP-DG(a-15:0/a-17:0);CDP-DG(a-15:0/i-17:0);CDP-DG(a-17:0/a-15:0);CDP-DG(a-17:0/i-15:0);CDP-DG(i-12:0/i-20:0);CDP-DG(i-13:0/i-19:0);CDP-DG(i-14:0/i-18:0);CDP-DG(i-15:0/a-17:0);CDP-DG(i-15:0/i-17:0);CDP-DG(i-16:0/i-16:0);CDP-DG(i-17:0/a-15:0);CDP-DG(i-17:0/i-15:0);CDP-DG(i-18:0/i-14:0);CDP-DG(i-19:0/a-13:0);CDP-DG(i-19:0/i-13:0);CDP-DG(i-20:0/i-12:0) (MS1 HM…
pos-M360T52_1	0.0160743	-1.18244	0.0141979	-1.21419	359.522	0.874133	NA	Unknown	NA	NA	NA	NA	NA	NA	NA	NA	NA
neg-M1075T139	0.0153283	-1.18901	0.0114449	-1.31532	1074.51	2.31142	NA	Unknown	NA	NA	NA	NA	NA	NA	NA	NA	NA
pos-M508T138	0.0349737	-1.19008	0.0378366	-1.17131	507.757	2.29421	NA	Unknown	NA	NA	NA	NA	NA	NA	NA	NA	NA
pos-M438T139_1	0.022161	-1.1946	0.0220873	-1.20998	437.744	2.31375	NA	Unknown	NA	NA	NA	NA	NA	NA	NA	NA	NA
pos-M1080T151	0.024583	-1.1976	0.0200304	-1.27226	1079.52	2.524	NA	Unknown	NA	NA	NA	NA	NA	NA	NA	NA	NA
pos-M482T53_2	0.0266072	-1.20442	0.0275889	-1.24314	482.258	0.879033	NA	Unknown	NA	NA	NA	N-Acetyl-leukotriene E4;Dynorphin A (6-8);Dulciol B;Dulciol A;Garcinone E;Linalool oxide D 3-[apiosyl-(1->6)-glucoside];Linalool 3,6-oxide primeveroside;Linalool 3,7-oxide beta-primeveroside	HMDB0005084;HMDB0012932;HMDB0029989;HMDB0029990;HMDB0033316;HMDB0031367;HMDB0035489;HMDB0036571	N-Acetylleukotriene_E4	C11361	N-Acetyl-leukotriene E4;Dynorphin A (6-8);Dulciol B;Dulciol A;Garcinone E;Linalool oxide D 3-[apiosyl-(1->6)-glucoside];Linalool 3,6-oxide primeveroside;Linalool 3,7-oxide beta-primeveroside	N-Acetyl-leukotriene E4;Dynorphin A (6-8);Dulciol B;Dulciol A;Garcinone E;Linalool oxide D 3-[apiosyl-(1->6)-glucoside];Linalool 3,6-oxide primeveroside;Linalool 3,7-oxide beta-primeveroside (MS1 HMDB0005084;HMDB0012932;HMDB0029989;HMDB0029990;HMDB0033316;HMDB0031367;HMDB0035489;HMDB0036571)
pos-M486T53	0.0201323	-1.2147	0.020219	-1.22506	486.269	0.878658	NA	Unknown	NA	NA	NA	NA	NA	NA	NA	NA	NA
pos-M487T53_1	0.0200888	-1.21555	0.0209205	-1.22296	486.77	0.879033	NA	Unknown	NA	NA	NA	NA	NA	NA	NA	NA	NA
pos-M487T140	0.047334	-1.21944	0.0495451	-1.18597	487.271	2.33808	NA	Unknown	NA	NA	NA	NA	NA	NA	NA	NA	NA
pos-M438T139_2	0.0248135	-1.21951	0.0247713	-1.2321	438.245	2.31295	NA	Unknown	NA	NA	NA	Armillane	HMDB0035779	NA	NA	Armillane	Armillane (MS1 HMDB0035779)
neg-M971T53_1	0.0244025	-1.22092	0.0207036	-1.27572	970.526	0.881158	NA	Unknown	NA	NA	NA	NA	NA	NA	NA	NA	NA
pos-M367T53	0.015323	-1.22798	0.0216387	-1.17287	367.197	0.886117	NA	Unknown	NA	NA	NA	(2R,6x)-7-Methyl-3-methylene-1,2,6,7-octanetetrol 2-glucoside;(1S,2S,4R,8S)-p-Menthane-1,2,8,9-tetrol 2-glucoside;(1R*,2R*,4R*,8S*)-p-Menthane-1,2,8,9-tetrol 9-glucoside;Oxyphencyclimine	HMDB0033216;HMDB0039975;HMDB0039976;HMDB0014527	Oxyphencyclimine	C07851	(2R,6x)-7-Methyl-3-methylene-1,2,6,7-octanetetrol 2-glucoside;(1S,2S,4R,8S)-p-Menthane-1,2,8,9-tetrol 2-glucoside;(1R*,2R*,4R*,8S*)-p-Menthane-1,2,8,9-tetrol 9-glucoside;Oxyphencyclimine	(2R,6x)-7-Methyl-3-methylene-1,2,6,7-octanetetrol 2-glucoside;(1S,2S,4R,8S)-p-Menthane-1,2,8,9-tetrol 2-glucoside;(1R*,2R*,4R*,8S*)-p-Menthane-1,2,8,9-tetrol 9-glucoside;Oxyphencyclimine (MS1 HMDB0033216;HMDB0039975;HMDB0039976;HMDB0014527)
neg-M872T53	0.0383168	-1.23296	0.0332809	-1.30304	872.471	0.879875	NA	Unknown	NA	NA	NA	NA	NA	NA	NA	NA	NA
pos-M442T53_2	0.0198367	-1.23865	0.0255502	-1.1887	442.222	0.879033	NA	Unknown	NA	NA	NA	NA	NA	NA	NA	NA	NA
pos-M438T53_1	0.0192083	-1.23893	0.0183989	-1.26238	437.743	0.878033	NA	Unknown	NA	NA	NA	NA	NA	NA	NA	NA	NA
pos-M368T53	0.012627	-1.24403	0.0173307	-1.19151	368.2	0.887458	NA	Unknown	NA	NA	NA	NA	NA	6-Hydroxytryprostatin_B;4-Methyl-4-aza-5-pregnene-3,20-dione;17beta-Acetamidoandrost-4-en-3-one;Vomilenine;Polyneuridine_aldehyde;Cathenamine;19-epi-Cathenamine;Perakine;9-Chloro-17beta-hydroxy-17-methylandrost-4-ene-3,11-dione	C20513;C15133;C15149;C01761;C11632;C11680;C11681;C19932;C15407	6-Hydroxytryprostatin_B;4-Methyl-4-aza-5-pregnene-3,20-dione;17beta-Acetamidoandrost-4-en-3-one;Vomilenine;Polyneuridine_aldehyde;Cathenamine;19-epi-Cathenamine;Perakine;9-Chloro-17beta-hydroxy-17-methylandrost-4-ene-3,11-dione	6-Hydroxytryprostatin_B;4-Methyl-4-aza-5-pregnene-3,20-dione;17beta-Acetamidoandrost-4-en-3-one;Vomilenine;Polyneuridine_aldehyde;Cathenamine;19-epi-Cathenamine;Perakine;9-Chloro-17beta-hydroxy-17-methylandrost-4-ene-3,11-dione (MS1 C20513;C15133;C15149;C01761;C11632;C11680;C11681;C19932;C15407)
pos-M561T144	0.0266094	-1.24453	0.0264174	-1.27849	561.302	2.40488	NA	Unknown	NA	NA	NA	Polysorbate 20	HMDB0037182	NA	NA	Polysorbate 20	Polysorbate 20 (MS1 HMDB0037182)
pos-M356T137_2	0.0435976	-1.24658	0.0391886	-1.33994	356.197	2.2842	NA	Unknown	NA	NA	NA	Mahanimbinol;Deptropine	HMDB0040992;HMDB0240246	17beta-Hydroxy-4,17-dimethyl-4-azaandrost-5-en-3-one;beta-Cyclopiazonate	C15175;C02899	Mahanimbinol;Deptropine	Mahanimbinol;Deptropine (MS1 HMDB0040992;HMDB0240246)
neg-M462T143	0.0108789	-1.2571	0.0116429	-1.26832	462.238	2.38192	NA	Unknown	NA	NA	NA	NA	NA	NA	NA	NA	NA
pos-M408T143	0.0222422	-1.26812	0.0254651	-1.24398	408.23	2.39102	NA	Unknown	NA	NA	NA	NA	NA	NA	NA	NA	NA
pos-M446T142	0.035873	-1.27058	0.0454369	-1.23854	446.239	2.36083	NA	Unknown	NA	NA	NA	NA	NA	NA	NA	NA	NA
pos-M360T137_1	0.0174721	-1.27464	0.0134472	-1.3575	359.522	2.28123	NA	Unknown	NA	NA	NA	NA	NA	NA	NA	NA	NA
pos-M482T138	0.0289167	-1.27505	0.0313532	-1.26386	482.259	2.3045	NA	Unknown	NA	NA	NA	N-Acetyl-leukotriene E4;Dynorphin A (6-8);Linalool oxide D 3-[apiosyl-(1->6)-glucoside];Linalool 3,6-oxide primeveroside;Linalool 3,7-oxide beta-primeveroside	HMDB0005084;HMDB0012932;HMDB0031367;HMDB0035489;HMDB0036571	N-Acetylleukotriene_E4	C11361	N-Acetyl-leukotriene E4;Dynorphin A (6-8);Linalool oxide D 3-[apiosyl-(1->6)-glucoside];Linalool 3,6-oxide primeveroside;Linalool 3,7-oxide beta-primeveroside	N-Acetyl-leukotriene E4;Dynorphin A (6-8);Linalool oxide D 3-[apiosyl-(1->6)-glucoside];Linalool 3,6-oxide primeveroside;Linalool 3,7-oxide beta-primeveroside (MS1 HMDB0005084;HMDB0012932;HMDB0031367;HMDB0035489;HMDB0036571)
pos-M487T53_2	0.0203429	-1.2803	0.0205176	-1.28722	487.27	0.879175	NA	Unknown	NA	NA	NA	NA	NA	NA	NA	NA	NA
pos-M539T53_2	0.0157937	-1.28216	0.0131735	-1.34859	539.275	0.878033	NA	Unknown	NA	NA	NA	Tuftsin;Kentsin;Ganoderic acid beta;Physalolactone B;Ganolucidic acid D;Ganolucidic acid A	HMDB0005770;HMDB0005776;HMDB0033234;HMDB0034200;HMDB0035299;HMDB0035302	11-Deoxocucurbitacin_I	C08807	Tuftsin;Kentsin;Ganoderic acid beta;Physalolactone B;Ganolucidic acid D;Ganolucidic acid A	Tuftsin;Kentsin;Ganoderic acid beta;Physalolactone B;Ganolucidic acid D;Ganolucidic acid A (MS1 HMDB0005770;HMDB0005776;HMDB0033234;HMDB0034200;HMDB0035299;HMDB0035302)
pos-M439T53_1	0.0222839	-1.28417	0.0223273	-1.29999	438.745	0.877933	NA	Unknown	NA	NA	NA	NA	NA	NA	NA	NA	NA
pos-M375T53_1	0.0162584	-1.28569	0.0132593	-1.36761	374.709	0.878042	NA	Unknown	NA	NA	NA	NA	NA	NA	NA	NA	NA
pos-M497T53_3	0.0218883	-1.28577	0.0226231	-1.29052	497.262	0.879317	NA	Unknown	NA	NA	NA	NA	NA	NA	NA	NA	NA
neg-M405T143	0.0153549	-1.29291	0.0131311	-1.39835	405.215	2.38129	NA	Unknown	NA	NA	NA	Kiwiionoside	HMDB0038691	Cilazaprilat	C17309	Kiwiionoside	Kiwiionoside (MS1 HMDB0038691)
pos-M438T53_2	0.0217936	-1.29602	0.0214202	-1.31686	438.244	0.878033	NA	Unknown	NA	NA	NA	NA	NA	NA	NA	NA	NA
pos-M356T53_2	0.0221826	-1.31085	0.0181888	-1.41731	356.197	0.877617	NA	Unknown	NA	NA	NA	NA	NA	NA	NA	NA	NA
neg-M708T137	0.0162924	-1.31568	0.0125725	-1.45349	708.374	2.28198	NA	Unknown	NA	NA	NA	Bismahanine	HMDB0040773	NA	NA	Bismahanine	Bismahanine (MS1 HMDB0040773)
pos-M552T53_2	0.0114598	-1.32277	0.0120609	-1.32985	552.279	0.880175	NA	Unknown	NA	NA	NA	NA	NA	NA	NA	NA	NA
pos-M710T53	0.0178548	-1.34767	0.0168708	-1.39417	710.382	0.875633	NA	Unknown	NA	NA	NA	NA	NA	NA	NA	NA	NA
pos-M456T53_2	0.0146128	-1.34972	0.0183323	-1.3164	456.23	0.878417	NA	Unknown	NA	NA	NA	NA	NA	NA	NA	NA	NA
pos-M810T145_2	0.023398	-1.35899	0.0226515	-1.38753	809.89	2.4109	NA	Unknown	NA	NA	NA	NA	NA	NA	NA	NA	NA
pos-M506T53	0.0122894	-1.37092	0.0161656	-1.32829	505.749	0.879033	NA	Unknown	NA	NA	NA	NA	NA	NA	NA	NA	NA
pos-M508T53_1	0.0147395	-1.3868	0.0141181	-1.42884	507.756	0.878417	NA	Unknown	NA	NA	NA	NA	NA	NA	NA	NA	NA
neg-M687T143	0.014704	-1.3914	0.0114634	-1.51023	687.351	2.37716	NA	Unknown	NA	NA	NA	NA	NA	Callichiline	C09088	Callichiline	Callichiline (MS1 C09088)
pos-M591T52	0.0199176	-1.40093	0.0271432	-1.35336	590.791	0.873983	NA	Unknown	NA	NA	NA	NA	NA	NA	NA	NA	NA
pos-M439T139	0.0269345	-1.40845	0.0275449	-1.41221	438.745	2.31187	NA	Unknown	NA	NA	NA	NA	NA	NA	NA	NA	NA
pos-M636T142_1	0.00888997	-1.41323	0.0107494	-1.3719	635.812	2.35857	NA	Unknown	NA	NA	NA	NA	NA	NA	NA	NA	NA
pos-M507T137	0.0247415	-1.41624	0.0229275	-1.47932	507.255	2.28225	NA	Unknown	NA	NA	NA	NA	NA	NA	NA	NA	NA
neg-M708T53	0.0192125	-1.42881	0.0131707	-1.61974	708.373	0.881983	NA	Unknown	NA	NA	NA	NA	NA	NA	NA	NA	NA
pos-M356T137_1	0.0107903	-1.4833	0.00868914	-1.61339	355.696	2.2829	NA	Unknown	NA	NA	NA	NA	NA	NA	NA	NA	NA
pos-M507T53	0.0105215	-1.50658	0.00865755	-1.63603	507.255	0.8778	NA	Unknown	NA	NA	NA	11-Hydroxyprogesterone 11-glucuronide;(17alpha,23S)-17,23-Epoxy-29-hydroxy-27-norlanosta-1,8-diene-3,15,24-trione	HMDB0010364;HMDB0035971	NA	NA	11-Hydroxyprogesterone 11-glucuronide;(17alpha,23S)-17,23-Epoxy-29-hydroxy-27-norlanosta-1,8-diene-3,15,24-trione	11-Hydroxyprogesterone 11-glucuronide;(17alpha,23S)-17,23-Epoxy-29-hydroxy-27-norlanosta-1,8-diene-3,15,24-trione (MS1 HMDB0010364;HMDB0035971)
pos-M508T53_2	0.0318727	-1.50895	0.0362107	-1.46756	508.259	0.876233	NA	Unknown	NA	NA	NA	Glimepiride	HMDB0014367	Glimepiride	C07669	Glimepiride	Glimepiride (MS1 HMDB0014367)
pos-M375T140_1	0.024251	-1.50902	0.0233357	-1.57121	374.709	2.33045	NA	Unknown	NA	NA	NA	NA	NA	NA	NA	NA	NA
pos-M311T141	0.00937575	-1.58016	0.00994886	-1.64264	311.179	2.34567	NA	Unknown	NA	NA	NA	NA	NA	NA	NA	NA	NA
pos-M407T54	0.00738313	-1.58593	0.00720481	-1.65245	407.228	0.904833	NA	Unknown	NA	NA	NA	Kiwiionoside;(-)-Pyrifolidine	HMDB0038691;HMDB0033523	Cilazaprilat	C17309	Kiwiionoside;(-)-Pyrifolidine	Kiwiionoside;(-)-Pyrifolidine (MS1 HMDB0038691;HMDB0033523)
neg-M308T141_2	0.00538127	-1.63918	0.00424684	-1.82566	308.163	2.34891	NA	Unknown	NA	NA	NA	Lysyl-Tyrosine;Tyrosyl-Lysine;Atherosperminine;Zanthosimuline;Phenylbutyrylglutamine;Fusarochromanone	HMDB0028963;HMDB0029110;HMDB0030304;HMDB0040368;HMDB0011687;HMDB0033514	Isopropalin	C19063	Lysyl-Tyrosine;Tyrosyl-Lysine;Atherosperminine;Zanthosimuline;Phenylbutyrylglutamine;Fusarochromanone	Lysyl-Tyrosine;Tyrosyl-Lysine;Atherosperminine;Zanthosimuline;Phenylbutyrylglutamine;Fusarochromanone (MS1 HMDB0028963;HMDB0029110;HMDB0030304;HMDB0040368;HMDB0011687;HMDB0033514)
pos-M356T53_1	0.0105685	-1.63985	0.00883979	-1.75997	355.696	0.876233	NA	Unknown	NA	NA	NA	NA	NA	NA	NA	NA	NA
pos-M482T53_1	0.00812823	-1.64826	0.00784802	-1.72477	481.758	0.878283	NA	Unknown	NA	NA	NA	NA	NA	NA	NA	NA	NA
pos-M482T139	0.00839619	-1.73329	0.00955618	-1.76723	481.759	2.31373	NA	Unknown	NA	NA	NA	NA	NA	NA	NA	NA	NA
pos-M407T143	0.00620251	-1.7807	0.00647266	-1.85532	407.228	2.3766	NA	Unknown	NA	NA	NA	Kiwiionoside;(-)-Pyrifolidine	HMDB0038691;HMDB0033523	Cilazaprilat	C17309	Kiwiionoside;(-)-Pyrifolidine	Kiwiionoside;(-)-Pyrifolidine (MS1 HMDB0038691;HMDB0033523)
pos-M310T54_2	0.00586327	-1.85882	0.00598646	-1.93839	310.175	0.896933	NA	Unknown	NA	NA	NA	NA	NA	NA	NA	NA	NA
pos-M311T53_2	0.00519079	-1.88121	0.00558785	-1.92545	311.179	0.884867	NA	Unknown	NA	NA	NA	NA	NA	NA	NA	NA	NA

## Sheet: serum
ID	p	coef	p_BMI	coef_BMI	MZ	RT	MS2Metabolite	MS2superclass	MS2class	MS2hmdb	MS2kegg	MS1hmdbName	MS1hmdbID	MS1keggName	MS1keggID	ident	identification
pos-M546T344	0.00911452	3.10459	0.0101938	3.06854	546.353	5.73462	LysoPC 20:3	Lipids and lipid-like molecules	Glycerophospholipids	NA	C04230	LysoPC(20:3(5Z,8Z,11Z));LysoPC(20:3(8Z,11Z,14Z));LysoPC(18:0);LysoPC(0:0/18:0);2-acetyl-1-alkyl-sn-glycero-3-phosphocholine	HMDB0010393;HMDB0010394;HMDB0010384;HMDB0011128;HMDB0062195	NA	NA	LysoPC 20:3	LysoPC 20:3 (MS2 NA)
neg-M339T402	0.0295436	2.76939	0.026506	2.91711	339.236	6.7016	2,2'-Methylene-bis(6-tert-butyl-4 methylphenol)	Benzenoids	Phenols	NA	NA	Plastoquinone 3;1,1'-[1,11-Undecanediylbis(oxy)]bisbenzene	HMDB0033786;HMDB0039762	Dimethisterone;5alpha,17alpha-Pregn-2-en-20-yn-17-ol_acetate;(3alpha,5beta,11beta,17beta)-9-Fluoro-17-methylandrostane-3,11,17-triol;(3beta,5alpha,11beta,17beta)-9-Fluoro-17-methylandrostane-3,11,17-triol	C07628;C15186;C14616;C14883	2,2'-Methylene-bis(6-tert-butyl-4 methylphenol)	2,2'-Methylene-bis(6-tert-butyl-4 methylphenol) (MS2 NA)
neg-M271T357	0.0150507	2.48423	0.0128946	2.66406	271.229	5.9485	DL-.beta.-Hydroxypalmitic acid	Unknown	NA	NA	NA	(R)-3-Hydroxy-hexadecanoic acid;(R)-2-Hydroxyhexadecanoic acid;3-hydroxyhexadecanoic acid;5-Hydroxyhexadecanoic acid;7-Hydroxyhexadecanoic acid;8-Hydroxyhexadecanoic acid;9-Hydroxyhexadecanoic acid;10-Hydroxyhexadecanoic acid;11-Hydroxyhexadecanoic acid;12-Hydroxyhexadecanoic acid;13-Hydroxyhexadecanoic acid;6-Hydroxyhexadecanoic acid	HMDB0010734;HMDB0031057;HMDB0061658;HMDB0112184;HMDB0112185;HMDB0112186;HMDB0112187;HMDB0112188;HMDB0112189;HMDB0112190;HMDB0112191;HMDB0112192	16-Hydroxypalmitate	C18218	DL-.beta.-Hydroxypalmitic acid	DL-.beta.-Hydroxypalmitic acid (MS2 NA)
pos-M177T46_2	0.0230676	2.22896	0.0236615	2.20983	177.061	0.761433	Allantoic acid	Organic acids and derivatives	Carboxylic acids and derivatives	HMDB0001209	C00499	Allantoic acid	HMDB0001209	Allantoate	C00499	Allantoic acid	Allantoic acid (MS2 HMDB0001209)
neg-M150T358	0.0246267	1.82096	0.0177882	1.9931	150.002	5.95871	1,2-Benzisothiazol-3(2H)-one	Organoheterocyclic compounds	Benzothiazoles	HMDB0034413	null	1,2-Benzisothiazol-3(2H)-one;4-Thiocyanatophenol	HMDB0034413;HMDB0040578	Thiaburimamide	C11800	1,2-Benzisothiazol-3(2H)-one	1,2-Benzisothiazol-3(2H)-one (MS2 HMDB0034413)
neg-M195T177	0.0411455	1.74906	0.0366772	1.89077	195.066	2.95268	3-(3,4-Dihydroxyphenyl)-2-methylpropionic acid	Phenylpropanoids and polyketides	Phenylpropanoic acids	HMDB0060735	null	3-(3-hydroxy-5-methoxyphenyl)propanoic acid;2-(3-hydroxy-4-methoxyphenyl)propanoic acid;2-(4-hydroxy-3-methoxyphenyl)propanoic acid;3-(3-hydroxy-4-methoxyphenyl)propanoic acid;3-(2-hydroxy-4-methoxyphenyl)propanoic acid;2-(3,5-dimethoxyphenyl)acetic acid;3-hydroxy-3-(3-methoxyphenyl)propanoic acid;2-hydroxy-3-(3-methoxyphenyl)propanoic acid;2-(2-hydroxy-4-methoxyphenyl)propanoic acid;3-(2-hydroxy…	HMDB0125530;HMDB0129339;HMDB0130895;HMDB0131138;HMDB0131175;HMDB0131427;HMDB0133490;HMDB0133530;HMDB0133782;HMDB0134100;HMDB0135753;HMDB0140293;HMDB0140897;HMDB0000434;HMDB0029645;HMDB0029648;HMDB0030571;HMDB0032365;HMDB0035721;HMDB0037177;HMDB0039427;HMDB0040256;HMDB0040637;HMDB0060398;HMDB0060733;HMDB0060735;HMDB0062121;HMDB0039825	2,3-Dihydroxy-p-cumate;Phlorisobutyrophenone;Acetosyringone;2',6'-Dimethoxy-4'-hydroxyacetophenone;Xanthoxylin;5-Hydroxyconiferyl_alcohol;Cantharidin;Paeonilactone_B;Tutin	C06580;C07351;C10664;C10684;C10726;C12205;C16778;C17455;C09570	3-(3,4-Dihydroxyphenyl)-2-methylpropionic acid	3-(3,4-Dihydroxyphenyl)-2-methylpropionic acid (MS2 HMDB0060735)
pos-M372T223	0.00873882	1.71292	0.0102932	1.69072	372.243	3.7176	Tamoxifen	Phenylpropanoids and polyketides	Stilbenes	HMDB0014813	C07108	NA	NA	NA	NA	Tamoxifen	Tamoxifen (MS2 HMDB0014813)
neg-M287T141	0.0315362	1.11514	0.0234009	1.22185	287.137	2.34975	Indole-3-acetyl-L-isoleucine	Organic acids and derivatives	Carboxylic acids and derivatives	NA	NA	Melleolide B;Melleolide G	HMDB0038787;HMDB0038793	Inflexin;Grandisin;Magnosalicin;Schizandrin	C09111;C10622;C10657;C17064	Indole-3-acetyl-L-isoleucine	Indole-3-acetyl-L-isoleucine (MS2 NA)
neg-M195T215	0.0329992	-1.16291	0.0441269	-1.10271	195.104	3.57634	4-Propylphenol	Benzenoids	Benzene and substituted derivatives	HMDB0032625	C14311	4-(3-hydroxybutyl)-2-methoxyphenol;2,6-Dimethoxy-4-propylphenol;Hexyl 2-furoate;Isobutyl 2-furanpropionate	HMDB0135672;HMDB0036226;HMDB0037725;HMDB0037734	NA	NA	4-Propylphenol	4-Propylphenol (MS2 HMDB0032625)
pos-M358T220	0.0418611	-1.29201	0.0452003	-1.29835	358.295	3.6704	Acylcarnitine 13:0	Lipids and lipid-like molecules	Fatty Acyls	NA	C02301	NA	NA	NA	NA	Acylcarnitine 13:0	Acylcarnitine 13:0 (MS2 NA)
neg-M151T215	0.0180779	-1.29892	0.0239916	-1.24957	151.113	3.5765	Anethofuran	Organoheterocyclic compounds	Isobenzofurans	HMDB0040766	null	(-)-trans-Carveol;Alpha-Pinene-oxide;p-Menth-3-en-9-al;Isocitral;3-Methyl-5-propyl-2-cyclohexen-1-one;2,6-Dimethyl-1,7-octadien-3-one;(E)-3,7-Dimethyl-1,5,7-octatrien-3-ol;2-(trans-2-Pentenyl)cyclopentanone;p-Mentha-1(6),8-dien-3-ol;cis-2-Thujen-4-ol;(R)-Campholenic aldehyde;(R)-Carvotanacetone;Piperitone;(+)-Fenchone;(1S,4R)-p-Mentha-2,8-dien-1-ol;(1R,4R)-p-Mentha-2,8-dien-1-ol;Dehydrolinalool;D…	HMDB0003450;HMDB0003667;HMDB0030892;HMDB0030893;HMDB0031854;HMDB0032120;HMDB0032242;HMDB0032536;HMDB0034715;HMDB0034916;HMDB0034973;HMDB0034974;HMDB0034975;HMDB0034985;HMDB0035054;HMDB0035077;HMDB0035120;HMDB0035125;HMDB0035158;HMDB0035203;HMDB0035241;HMDB0035277;HMDB0035280;HMDB0035600;HMDB0035604;HMDB0035622;HMDB0035656;HMDB0035706;HMDB0035737;HMDB0035738;HMDB0035741;HMDB0035743;HMDB0035744;HMD…	(+)-Camphor;(-)-Camphor;(-)-trans-Carveol;(-)-trans-Isopiperitenol;Geranial;(+)-cis-Sabinol;Perillyl_alcohol;alpha-Pinene-oxide;(Z)-2-Methyl-5-isopropylhexa-2,5-dienal;Limonene-1,2-epoxide;cis-Citral;Fenchone;(+)-Piperitone;Pulegone;Thujone;(1S,4R)-(+)-Fenchone;(4R,6R)-cis-Carveol;(1R,4R)-Dihydrocarvone;(1S,4R)-Iso-dihydrocarvone;(4S,6S)-cis-Carveol;(+)-trans-Carveol;(1R,4S)-Iso-dihydrocarvone;(1…	C00808;C00809;C00964;C01123;C01499;C02213;C02452;C02759;C04435;C07271;C09847;C09859;C09885;C09893;C09906;C11387;C11395;C11398;C11401;C11408;C11409;C11412;C11415;C11938;C11941;C11942;C11951;C17623;C18018;C18369;C19081;C20260;C20425;C20943	Anethofuran	Anethofuran (MS2 HMDB0040766)
pos-M263T214	0.0129746	-1.36696	0.0141005	-1.35007	263.089	3.57485	Asp-Glu	Organic acids and derivatives	Carboxylic acids and derivatives	HMDB0028752	NA	Glutamylaspartic acid;L-beta-aspartyl-L-glutamic acid ;gamma-Glutamylaspartic acid;7-methoxy-2,2-dimethyl-3,4-dihydro-2H-1-benzopyran-4,5,6-triol;2-(hydroxymethyl)-7-methoxy-2-methyl-3,4-dihydro-2H-1-benzopyran-4,5-diol;4-hydroxy-5-(4-hydroxy-3-methoxyphenyl)pentanoic acid;4-hydroxy-5-(3-hydroxy-4-methoxyphenyl)pentanoic acid;3-(6,7-dimethoxy-2H-1,3-benzodioxol-5-yl)propan-1-ol;3-(4-hydroxy-2,3,5…	HMDB0028815;HMDB0011164;HMDB0030419;HMDB0125802;HMDB0125804;HMDB0127748;HMDB0127826;HMDB0128672;HMDB0128705;HMDB0128721;HMDB0142074;HMDB0030254;HMDB0038627;HMDB0041756;HMDB0061112	2-Hydroxyamino-1-methyl-6-phenylimidazo[4,5-b]pyridine	C20286	Asp-Glu	Asp-Glu (MS2 HMDB0028752)
pos-M239T179	0.0190723	-1.39203	0.0173159	-1.3994	239.092	2.97955	3,4,5-Trimethoxycinnamic acid	Phenylpropanoids and polyketides	Cinnamic acids and derivatives	HMDB0002511	null	3-(3,4,5-trimethoxyphenyl)prop-2-enoic acid;3-(6,7-dimethoxy-2H-1,3-benzodioxol-5-yl)propanal;3-(6,7-dimethoxy-2H-1,3-benzodioxol-5-yl)prop-2-en-1-ol;3-(4-hydroxy-2,3,5-trimethoxyphenyl)prop-2-enal;3,4,5-Trimethoxycinnamic acid;Trans-2, 3, 4-Trimethoxycinnamate;1-(2,4,5-Trimethoxyphenyl)-1,2-propanedione;Ecgoninium Methyl Ester(1+)	HMDB0124869;HMDB0128658;HMDB0128659;HMDB0128697;HMDB0002511;HMDB0011721;HMDB0031771;HMDB0062751	L-Histidinol_phosphate	C01100	3,4,5-Trimethoxycinnamic acid	3,4,5-Trimethoxycinnamic acid (MS2 HMDB0002511)
neg-M239T215	0.0163838	-1.47955	0.0263253	-1.39394	239.094	3.57638	3-Carboxy-4-methyl-5-propyl-2-furanpropionic acid	Lipids and lipid-like molecules	Fatty Acyls	HMDB0061112	null	7-methoxy-2,2-dimethyl-3,4-dihydro-2H-1-benzopyran-4,5,6-triol;2-(hydroxymethyl)-7-methoxy-2-methyl-3,4-dihydro-2H-1-benzopyran-4,5-diol;4-hydroxy-5-(4-hydroxy-3-methoxyphenyl)pentanoic acid;4-hydroxy-5-(3-hydroxy-4-methoxyphenyl)pentanoic acid;3-(6,7-dimethoxy-2H-1,3-benzodioxol-5-yl)propan-1-ol;3-(4-hydroxy-2,3,5-trimethoxyphenyl)propanal;4-(3-hydroxyprop-1-en-1-yl)-2,3,6-trimethoxyphenol;3-(2,…	HMDB0125802;HMDB0125804;HMDB0127748;HMDB0127826;HMDB0128672;HMDB0128705;HMDB0128721;HMDB0142074;HMDB0030254;HMDB0038627;HMDB0041756;HMDB0061112;HMDB0133408;HMDB0133409;HMDB0133410;HMDB0133411;HMDB0133412;HMDB0133413;HMDB0133414;HMDB0060549	2-Hydroxyamino-1-methyl-6-phenylimidazo[4,5-b]pyridine;Anthocyanidin_with_a_3-hydroxy_group	C20286;C21381	3-Carboxy-4-methyl-5-propyl-2-furanpropionic acid	3-Carboxy-4-methyl-5-propyl-2-furanpropionic acid (MS2 HMDB0061112)
pos-M179T179	0.0217391	-1.47961	0.0213806	-1.46851	179.07	2.97985	3-Methoxycinnamic acid	Unknown	NA	NA	NA	2,2-dimethyl-2H-chromene-5,7-diol;2,2-dimethyl-2H-chromene-5,6-diol;5,5-dimethyl-3,6-dioxatricyclo[5.4.0.0Ã‚Â²,Ã¢ÂÂ´]undeca-1(11),7,9-trien-11-ol;2-(hydroxymethyl)-2-methyl-2H-chromen-5-ol;1-(4-methoxy-1-benzofuran-5-yl)ethan-1-ol;4-(4-hydroxy-3-methoxyphenyl)but-3-en-2-one;(3Z)-3-hydroxy-4-(3-methoxyphenyl)but-3-en-2-one;1-(3-methoxyphenyl)butane-2,3-dione;4-(3-hydroxy-5-methoxyphenyl)but-3-en-…	HMDB0126380;HMDB0126381;HMDB0126382;HMDB0126383;HMDB0129370;HMDB0133439;HMDB0133477;HMDB0133482;HMDB0133510;HMDB0133534;HMDB0030580;HMDB0030752;HMDB0031610;HMDB0031623;HMDB0032591;HMDB0035275;HMDB0035873;HMDB0035894;HMDB0037277;HMDB0037877;HMDB0040268;HMDB0040446;HMDB0041007;HMDB0041481;HMDB0131282	Carpacin;Myristicin;Sarisan;Isoshinanolone;cis-1,2-Dihydroxy-1,2-dihydro-7-hydroxymethylnaphthalene;Nakitriol;Dehydrozingerone;Coumaryl_acetate	C10435;C10480;C10493;C12343;C14104;C16896;C17840;C20465	3-Methoxycinnamic acid	3-Methoxycinnamic acid (MS2 NA)
neg-M211T179	0.0118905	-1.54208	0.0116487	-1.52784	211.099	2.98285	2-Amino-3,4-dimethylimidazo[4,5-f]quinoline	Organoheterocyclic compounds	Quinolines and derivatives	HMDB0029707	C19254	3,4-Methyleneazelaic acid;2-Amino-3,4-dimethylimidazo[4,5-f]quinoline	HMDB0059744;HMDB0029707	7-Deoxyloganetin;Chrysoidine_free_base;MeIQ;Benalfocin	C20790;C14617;C19254;C10970	2-Amino-3,4-dimethylimidazo[4,5-f]quinoline	2-Amino-3,4-dimethylimidazo[4,5-f]quinoline (MS2 HMDB0029707)
pos-M356T215	0.0315037	-1.67243	0.0372236	-1.62841	356.28	3.58393	Acylcarnitine 13:1	Lipids and lipid-like molecules	Fatty Acyls	NA	C02301	14,15-DiHETrE;8,9-DiHETrE;11,12-DiHETrE;5,6-DHET;12-Keto-tetrahydro-leukotriene B4;10,11-dihydro-leukotriene B4;6,7-dihydro-12-epi-LTB4;Sterebin E;15-Hydroperoxyeicosa-8Z,11Z,13E-trienoate	HMDB0002265;HMDB0002311;HMDB0002314;HMDB0002343;HMDB0002995;HMDB0012504;HMDB0012838;HMDB0035379;HMDB0060106	Aphidicolin;Zoapatanol;5,6-DHET;8,9-DHET;11,12-DHET;14,15-DHET	C06088;C09205;C14772;C14773;C14774;C14775	Acylcarnitine 13:1	Acylcarnitine 13:1 (MS2 NA)
pos-M279T179	0.00821601	-1.70751	0.00671988	-1.75194	279.084	2.98165	Sulfamethazine	Benzenoids	Benzene and substituted derivatives	HMDB0015522	C19530	8-(1,2-dihydroxypropan-2-yl)-9-hydroxy-2H,8H,9H-furo[2,3-h]chromen-2-one;2-(1,2-dihydroxypropan-2-yl)-9-hydroxy-2H,3H,7H-furo[3,2-g]chromen-7-one;3,9-dihydroxy-2-(2-hydroxypropan-2-yl)-2H,3H,7H-furo[3,2-g]chromen-7-one;3-hydroxy-3-(3,4,5-trimethoxyphenyl)propanoic acid;2-hydroxy-3-(3,4,5-trimethoxyphenyl)propanoic acid;3-hydroxy-3-(2,3,4-trimethoxyphenyl)propanoic acid;2-hydroxy-3-(2,3,4-trimetho…	HMDB0128947;HMDB0132919;HMDB0132920;HMDB0141328;HMDB0141330;HMDB0142079;HMDB0142082;HMDB0000194;HMDB0000745;HMDB0005769	3-Hydroxy-6,7,8-trimethoxy-2-naphthoate;Phenylgalactoside;Aryl_beta-D-glucoside;Phenyl_beta-D-glucopyranoside;N-Acetoxy-IQ;Homocarnosine;beta-Alanyl-N(pi)-methyl-L-histidine;N(alpha)-gamma-L-Glutamylhistamine;Ancitabin_hydrochloride	C21322;C02578;C03097;C11611;C20290;C00884;C01262;C04138;C13112	Sulfamethazine	Sulfamethazine (MS2 HMDB0015522)
neg-M1025T215	0.0307219	-1.43477	0.0431498	-1.34841	1024.69	3.57653	NA	Unknown	NA	NA	NA	NA	NA	NA	NA	NA	NA
neg-M212T179	0.0127549	-1.52492	0.0124309	-1.52584	212.102	2.98328	NA	Unknown	NA	NA	NA	NA	NA	NA	NA	NA	NA
neg-M227T62	0.0252998	1.22437	0.0184303	1.31444	226.997	1.03382	NA	Unknown	NA	NA	NA	Thiolutin	HMDB0034228	Thiarubrine_A;Thiarubrine_B;SC-58125	C08461;C08462;C11705	Thiolutin	Thiolutin (MS1 HMDB0034228)
neg-M235T218	0.0460864	-0.735427	0.0415391	-0.77926	234.985	3.63525	NA	Unknown	NA	NA	NA	NA	NA	Fenpiclonil;1,3-Benzenedisulfonamide	C14268;C14182	Fenpiclonil;1,3-Benzenedisulfonamide	Fenpiclonil;1,3-Benzenedisulfonamide (MS1 C14268;C14182)
neg-M236T571	0.00753867	2.70925	0.00858395	2.69592	235.928	9.52463	NA	Unknown	NA	NA	NA	NA	NA	NA	NA	NA	NA
neg-M237T219	0.0263779	-0.813008	0.0234614	-0.868881	236.982	3.64268	NA	Unknown	NA	NA	NA	NA	NA	NA	NA	NA	NA
neg-M240T215	0.00558706	-1.71974	0.00878637	-1.64527	240.097	3.57655	NA	Unknown	NA	NA	NA	5-Methyldeoxycytidine;3'-Amino-3'-deoxythimidine	HMDB0002224;HMDB0060750	5-Methyl-2'-deoxycytidine	C03592	5-Methyldeoxycytidine;3'-Amino-3'-deoxythimidine	5-Methyldeoxycytidine;3'-Amino-3'-deoxythimidine (MS1 HMDB0002224;HMDB0060750)
neg-M244T106	0.0219128	2.34091	0.036188	2.18114	244.067	1.77302	NA	Unknown	NA	NA	NA	{[(2E)-2-methyl-3-phenylprop-2-en-1-yl]oxy}sulfonic acid;{[(3E)-4-phenylbut-3-en-2-yl]oxy}sulfonic acid	HMDB0133620;HMDB0133731	Chloromethiuron	C19026	{[(2E)-2-methyl-3-phenylprop-2-en-1-yl]oxy}sulfonic acid;{[(3E)-4-phenylbut-3-en-2-yl]oxy}sulfonic acid	{[(2E)-2-methyl-3-phenylprop-2-en-1-yl]oxy}sulfonic acid;{[(3E)-4-phenylbut-3-en-2-yl]oxy}sulfonic acid (MS1 HMDB0133620;HMDB0133731)
neg-M255T179	0.0113229	-1.45407	0.0111376	-1.44134	255.09	2.98025	NA	Unknown	NA	NA	NA	3-hydroxy-3-(3,4,5-trimethoxyphenyl)propanoic acid;2-hydroxy-3-(3,4,5-trimethoxyphenyl)propanoic acid;3-hydroxy-3-(2,3,4-trimethoxyphenyl)propanoic acid;2-hydroxy-3-(2,3,4-trimethoxyphenyl)propanoic acid	HMDB0141328;HMDB0141330;HMDB0142079;HMDB0142082	Phenylgalactoside;Aryl_beta-D-glucoside;Phenyl_beta-D-glucopyranoside;N-Acetoxy-IQ;Buthidazole;Clomazone	C02578;C03097;C11611;C20290;C19112;C11095	3-hydroxy-3-(3,4,5-trimethoxyphenyl)propanoic acid;2-hydroxy-3-(3,4,5-trimethoxyphenyl)propanoic acid;3-hydroxy-3-(2,3,4-trimethoxyphenyl)propanoic acid;2-hydroxy-3-(2,3,4-trimethoxyphenyl)propanoic acid	3-hydroxy-3-(3,4,5-trimethoxyphenyl)propanoic acid;2-hydroxy-3-(3,4,5-trimethoxyphenyl)propanoic acid;3-hydroxy-3-(2,3,4-trimethoxyphenyl)propanoic acid;2-hydroxy-3-(2,3,4-trimethoxyphenyl)propanoic acid (MS1 HMDB0141328;HMDB0141330;HMDB0142079;HMDB0142082)
neg-M256T179	0.0108795	-1.54624	0.010453	-1.53269	256.092	2.98237	NA	Unknown	NA	NA	NA	5-Methylcytidine;Pyro-L-glutaminyl-L-glutamine;(Ã‚Â±)-2-(1-Methylpropyl)-4,6-dinitrophenol	HMDB0000982;HMDB0039229;HMDB0032559	Dinoseb;Dinoterb	C14302;C18671	5-Methylcytidine;Pyro-L-glutaminyl-L-glutamine;(Ã‚Â±)-2-(1-Methylpropyl)-4,6-dinitrophenol	5-Methylcytidine;Pyro-L-glutaminyl-L-glutamine;(Ã‚Â±)-2-(1-Methylpropyl)-4,6-dinitrophenol (MS1 HMDB0000982;HMDB0039229;HMDB0032559)
neg-M257T179	0.0144433	-1.54437	0.0179418	-1.50342	257.094	2.98307	NA	Unknown	NA	NA	NA	Moxonidine;Mukonidine;Koeniginequinone A;N-Benzoylanthranilic acid;2-(Ethylsulfinylmethyl)phenyl methylcarbamate	HMDB0041938;HMDB0030214;HMDB0032085;HMDB0032175;HMDB0040289	C20819;Moxonidine;N-Benzoylanthranilate;1,3-Dihydroxy-N-methylacridone;7-Ethoxyresorufin;trans-2-(4-Nitrophenyl)-3-phenyloxirane	C20819;C07451;C03141;C12093;C13630;C15268	Moxonidine;Mukonidine;Koeniginequinone A;N-Benzoylanthranilic acid;2-(Ethylsulfinylmethyl)phenyl methylcarbamate	Moxonidine;Mukonidine;Koeniginequinone A;N-Benzoylanthranilic acid;2-(Ethylsulfinylmethyl)phenyl methylcarbamate (MS1 HMDB0041938;HMDB0030214;HMDB0032085;HMDB0032175;HMDB0040289)
neg-M261T215	0.0265008	-1.2109	0.0309935	-1.19052	261.075	3.58573	NA	Unknown	NA	NA	NA	Glutamylaspartic acid;L-beta-aspartyl-L-glutamic acid ;gamma-Glutamylaspartic acid;9-hydroxy-8-(2-hydroxypropan-2-yl)-2H,8H,9H-furo[2,3-h]chromen-2-one;6-(1-hydroxy-3-oxobutyl)-7-methoxy-2H-chromen-2-one;8-hydroxy-7-methoxy-6-(3-oxobutyl)-2H-chromen-2-one;5-hydroxy-7-methoxy-6-(3-oxobutyl)-2H-chromen-2-one;6-(4-hydroxy-3-oxobutyl)-7-methoxy-2H-chromen-2-one;6-(2-hydroxy-3-oxobutyl)-7-methoxy-2H-c…	HMDB0028815;HMDB0011164;HMDB0030419;HMDB0128944;HMDB0128958;HMDB0128960;HMDB0128961;HMDB0128962;HMDB0128963;HMDB0131630;HMDB0131691;HMDB0138052;HMDB0030882;HMDB0032838;HMDB0039027;HMDB0029394;HMDB0039424	Dihydrogeranylgeranyl_diphosphate;3''-Oxoribostamycin;Dihydromacarpine	C17439;C21176;C05316	Glutamylaspartic acid;L-beta-aspartyl-L-glutamic acid ;gamma-Glutamylaspartic acid;9-hydroxy-8-(2-hydroxypropan-2-yl)-2H,8H,9H-furo[2,3-h]chromen-2-one;6-(1-hydroxy-3-oxobutyl)-7-methoxy-2H-chromen-2-one;8-hydroxy-7-methoxy-6-(3-oxobutyl)-2H-chromen-2-one;5-hydroxy-7-methoxy-6-(3-oxobutyl)-2H-chromen-2-one;6-(4-hydroxy-3-oxobutyl)-7-methoxy-2H-chromen-2-one;6-(2-hydroxy-3-oxobutyl)-7-methoxy-2H-c…	Glutamylaspartic acid;L-beta-aspartyl-L-glutamic acid ;gamma-Glutamylaspartic acid;9-hydroxy-8-(2-hydroxypropan-2-yl)-2H,8H,9H-furo[2,3-h]chromen-2-one;6-(1-hydroxy-3-oxobutyl)-7-methoxy-2H-chromen-2-one;8-hydroxy-7-methoxy-6-(3-oxobutyl)-2H-chromen-2-one;5-hydroxy-7-methoxy-6-(3-oxobutyl)-2H-chromen-2-one;6-(4-hydroxy-3-oxobutyl)-7-methoxy-2H-chromen-2-one;6-(2-hydroxy-3-oxobutyl)-7-methoxy-2H-c…
neg-M277T179	0.0188893	-1.51361	0.0219093	-1.48643	277.07	2.9828	NA	Unknown	NA	NA	NA	8-(1,2-dihydroxypropan-2-yl)-9-hydroxy-2H,8H,9H-furo[2,3-h]chromen-2-one;2-(1,2-dihydroxypropan-2-yl)-9-hydroxy-2H,3H,7H-furo[3,2-g]chromen-7-one;3,9-dihydroxy-2-(2-hydroxypropan-2-yl)-2H,3H,7H-furo[3,2-g]chromen-7-one	HMDB0128947;HMDB0132919;HMDB0132920	3-Hydroxy-6,7,8-trimethoxy-2-naphthoate;Ancitabin_hydrochloride	C21322;C13112	8-(1,2-dihydroxypropan-2-yl)-9-hydroxy-2H,8H,9H-furo[2,3-h]chromen-2-one;2-(1,2-dihydroxypropan-2-yl)-9-hydroxy-2H,3H,7H-furo[3,2-g]chromen-7-one;3,9-dihydroxy-2-(2-hydroxypropan-2-yl)-2H,3H,7H-furo[3,2-g]chromen-7-one	8-(1,2-dihydroxypropan-2-yl)-9-hydroxy-2H,8H,9H-furo[2,3-h]chromen-2-one;2-(1,2-dihydroxypropan-2-yl)-9-hydroxy-2H,3H,7H-furo[3,2-g]chromen-7-one;3,9-dihydroxy-2-(2-hydroxypropan-2-yl)-2H,3H,7H-furo[3,2-g]chromen-7-one (MS1 HMDB0128947;HMDB0132919;HMDB0132920)
neg-M299T228	0.0341241	1.91549	0.0255762	2.08291	299.187	3.79593	NA	Unknown	NA	NA	NA	NA	NA	Chaksine	C09940	Chaksine	Chaksine (MS1 C09940)
neg-M306T107	0.0288385	2.20384	0.036669	2.1109	306.059	1.78372	NA	Unknown	NA	NA	NA	D-Sedoheptulose 7-phosphate;Sedoheptulose 1-phosphate	HMDB0001068;HMDB0060509	Narciclasine;Sedoheptulose_7-phosphate;Sedoheptulose_1-phosphate;D-glycero-beta-D-manno-Heptose_7-phosphate;D-glycero-beta-D-manno-Heptose_1-phosphate;D-glycero-alpha-D-manno-Heptose_7-phosphate;D-glycero-alpha-D-manno-Heptose_1-phosphate;D-glycero-D-manno-Heptose_7-phosphate;alpha-D-Sedoheptulopyranose_7-phosphate	C08533;C05382;C06222;C07836;C07838;C19878;C19880;C19882;C20956	D-Sedoheptulose 7-phosphate;Sedoheptulose 1-phosphate	D-Sedoheptulose 7-phosphate;Sedoheptulose 1-phosphate (MS1 HMDB0001068;HMDB0060509)
neg-M308T568	0.0122357	-5.17388	0.0100631	-5.59339	307.858	9.46442	NA	Unknown	NA	NA	NA	NA	NA	NA	NA	NA	NA
neg-M340T179	0.024312	-1.4272	0.0200232	-1.48209	340.065	2.98353	NA	Unknown	NA	NA	NA	Alpha-hydroxymidazolam;4-hydroxymidazolam;Hesperidin;Hesperetin 7-neohesperidoside;4'-Hydroxyacetophenone 4'-[4-hydroxy-3,5-dimethoxybenzoyl-(->5)-apiosyl-(1->2)-glucoside]	HMDB0061089;HMDB0061090;HMDB0003265;HMDB0030748;HMDB0036333	Propiconazole;Cyazofamid;Hesperidin;Neohesperidin;Atalanine	C11121;C18573;C09755;C09806;C10644	Alpha-hydroxymidazolam;4-hydroxymidazolam;Hesperidin;Hesperetin 7-neohesperidoside;4'-Hydroxyacetophenone 4'-[4-hydroxy-3,5-dimethoxybenzoyl-(->5)-apiosyl-(1->2)-glucoside]	Alpha-hydroxymidazolam;4-hydroxymidazolam;Hesperidin;Hesperetin 7-neohesperidoside;4'-Hydroxyacetophenone 4'-[4-hydroxy-3,5-dimethoxybenzoyl-(->5)-apiosyl-(1->2)-glucoside] (MS1 HMDB0061089;HMDB0061090;HMDB0003265;HMDB0030748;HMDB0036333)
neg-M340T402	0.0274434	2.73714	0.0249802	2.86918	340.239	6.7016	NA	Unknown	NA	NA	NA	NA	NA	NA	NA	NA	NA
neg-M341T402	0.0246278	2.82183	0.0225206	2.96666	341.241	6.70722	NA	Unknown	NA	NA	NA	NA	NA	NA	NA	NA	NA
neg-M368T357	0.0293457	1.82757	0.0227802	1.98616	368.17	5.95756	NA	Unknown	NA	NA	NA	Trimetrexate;Coriandrone D;Lucyoside R;Sericoside;Quercilicoside A;Cyclopassifloside VI	HMDB0015288;HMDB0029972;HMDB0032836;HMDB0034504;HMDB0035691;HMDB0035949	Trimetrexate	C11154	Trimetrexate;Coriandrone D;Lucyoside R;Sericoside;Quercilicoside A;Cyclopassifloside VI	Trimetrexate;Coriandrone D;Lucyoside R;Sericoside;Quercilicoside A;Cyclopassifloside VI (MS1 HMDB0015288;HMDB0029972;HMDB0032836;HMDB0034504;HMDB0035691;HMDB0035949)
neg-M407T179	0.0188082	-1.48636	0.0162203	-1.54958	407.134	2.9873	NA	Unknown	NA	NA	NA	Wybutoxine;Ginkgolide A;Torachrysone 8-glucoside;Marmesin galactoside	HMDB0039126;HMDB0036862;HMDB0038600;HMDB0041508	Ginkgolide_A;Nodakenin	C07601;C09279	Wybutoxine;Ginkgolide A;Torachrysone 8-glucoside;Marmesin galactoside	Wybutoxine;Ginkgolide A;Torachrysone 8-glucoside;Marmesin galactoside (MS1 HMDB0039126;HMDB0036862;HMDB0038600;HMDB0041508)
neg-M482T294	0.031466	3.01484	0.0244693	3.49187	482.317	4.90228	NA	Unknown	NA	NA	NA	NA	NA	NA	NA	NA	NA
neg-M501T215	0.0238924	-1.15265	0.0309444	-1.12849	501.175	3.57651	NA	Unknown	NA	NA	NA	7-methoxy-2,2-dimethyl-3,4-dihydro-2H-1-benzopyran-4,5,6-triol;2-(hydroxymethyl)-7-methoxy-2-methyl-3,4-dihydro-2H-1-benzopyran-4,5-diol;4-hydroxy-5-(4-hydroxy-3-methoxyphenyl)pentanoic acid;4-hydroxy-5-(3-hydroxy-4-methoxyphenyl)pentanoic acid;3-(6,7-dimethoxy-2H-1,3-benzodioxol-5-yl)propan-1-ol;3-(4-hydroxy-2,3,5-trimethoxyphenyl)propanal;4-(3-hydroxyprop-1-en-1-yl)-2,3,6-trimethoxyphenol;3-(2,…	HMDB0125802;HMDB0125804;HMDB0127748;HMDB0127826;HMDB0128672;HMDB0128705;HMDB0128721;HMDB0142074;HMDB0030254;HMDB0038627;HMDB0041756;HMDB0061112	2-Hydroxyamino-1-methyl-6-phenylimidazo[4,5-b]pyridine	C20286	7-methoxy-2,2-dimethyl-3,4-dihydro-2H-1-benzopyran-4,5,6-triol;2-(hydroxymethyl)-7-methoxy-2-methyl-3,4-dihydro-2H-1-benzopyran-4,5-diol;4-hydroxy-5-(4-hydroxy-3-methoxyphenyl)pentanoic acid;4-hydroxy-5-(3-hydroxy-4-methoxyphenyl)pentanoic acid;3-(6,7-dimethoxy-2H-1,3-benzodioxol-5-yl)propan-1-ol;3-(4-hydroxy-2,3,5-trimethoxyphenyl)propanal;4-(3-hydroxyprop-1-en-1-yl)-2,3,6-trimethoxyphenol;3-(2,…	7-methoxy-2,2-dimethyl-3,4-dihydro-2H-1-benzopyran-4,5,6-triol;2-(hydroxymethyl)-7-methoxy-2-methyl-3,4-dihydro-2H-1-benzopyran-4,5-diol;4-hydroxy-5-(4-hydroxy-3-methoxyphenyl)pentanoic acid;4-hydroxy-5-(3-hydroxy-4-methoxyphenyl)pentanoic acid;3-(6,7-dimethoxy-2H-1,3-benzodioxol-5-yl)propan-1-ol;3-(4-hydroxy-2,3,5-trimethoxyphenyl)propanal;4-(3-hydroxyprop-1-en-1-yl)-2,3,6-trimethoxyphenol;3-(2,…
neg-M531T425	0.0250229	1.95763	0.0160395	2.29507	531.181	7.08673	NA	Unknown	NA	NA	NA	2-amino-4-({1-[(carboxymethyl)-C-hydroxycarbonimidoyl]-2-{[1-hydroxy-1-(4-hydroxy-3-methoxyphenyl)-3-oxobutan-2-yl]sulfanyl}ethyl}-C-hydroxycarbonimidoyl)butanoic acid;2-amino-4-({1-[(carboxymethyl)-C-hydroxycarbonimidoyl]-2-{[2-hydroxy-1-(4-hydroxy-3-methoxyphenyl)-3-oxobutyl]sulfanyl}ethyl}-C-hydroxycarbonimidoyl)butanoic acid;Neoacrimarine G	HMDB0135691;HMDB0135692;HMDB0031135	NA	NA	2-amino-4-({1-[(carboxymethyl)-C-hydroxycarbonimidoyl]-2-{[1-hydroxy-1-(4-hydroxy-3-methoxyphenyl)-3-oxobutan-2-yl]sulfanyl}ethyl}-C-hydroxycarbonimidoyl)butanoic acid;2-amino-4-({1-[(carboxymethyl)-C-hydroxycarbonimidoyl]-2-{[2-hydroxy-1-(4-hydroxy-3-methoxyphenyl)-3-oxobutyl]sulfanyl}ethyl}-C-hydroxycarbonimidoyl)butanoic acid;Neoacrimarine G	2-amino-4-({1-[(carboxymethyl)-C-hydroxycarbonimidoyl]-2-{[1-hydroxy-1-(4-hydroxy-3-methoxyphenyl)-3-oxobutan-2-yl]sulfanyl}ethyl}-C-hydroxycarbonimidoyl)butanoic acid;2-amino-4-({1-[(carboxymethyl)-C-hydroxycarbonimidoyl]-2-{[2-hydroxy-1-(4-hydroxy-3-methoxyphenyl)-3-oxobutyl]sulfanyl}ethyl}-C-hydroxycarbonimidoyl)butanoic acid;Neoacrimarine G (MS1 HMDB0135691;HMDB0135692;HMDB0031135)
neg-M533T231	0.0180707	2.06787	0.0206387	2.06151	533.288	3.85252	NA	Unknown	NA	NA	NA	LysoPC(15:0);LysoPE(0:0/18:0);LysoPE(18:0/0:0)	HMDB0010381;HMDB0011129;HMDB0011130	NA	NA	LysoPC(15:0);LysoPE(0:0/18:0);LysoPE(18:0/0:0)	LysoPC(15:0);LysoPE(0:0/18:0);LysoPE(18:0/0:0) (MS1 HMDB0010381;HMDB0011129;HMDB0011130)
neg-M580T295	0.0223575	3.4447	0.0214874	3.5185	580.347	4.91149	NA	Unknown	NA	NA	NA	NA	NA	20-Oxo-5-O-beta-mycaminosyltylactone	C20760	20-Oxo-5-O-beta-mycaminosyltylactone	20-Oxo-5-O-beta-mycaminosyltylactone (MS1 C20760)
neg-M581T504	0.0400381	-1.89131	0.0478948	-1.8143	581.244	8.39345	NA	Unknown	NA	NA	NA	Biliverdin	HMDB0001008	Biliverdin	C00500	Biliverdin	Biliverdin (MS1 HMDB0001008)
neg-M585T503	0.0365045	-2.02127	0.0431058	-1.95128	585.266	8.3784	NA	Unknown	NA	NA	NA	NA	NA	NA	NA	NA	NA
neg-M605T506	0.0296863	1.26314	0.0221172	1.35137	605.41	8.44075	NA	Unknown	NA	NA	NA	NA	NA	NA	NA	NA	NA
neg-M606T506	0.025074	1.32422	0.0193787	1.39975	606.413	8.43868	NA	Unknown	NA	NA	NA	PA(14:1(9Z)/14:0)	HMDB0114795	NA	NA	PA(14:1(9Z)/14:0)	PA(14:1(9Z)/14:0) (MS1 HMDB0114795)
neg-M710T54	0.046117	1.5653	0.0359767	1.64973	710.485	0.905567	NA	Unknown	NA	NA	NA	PE(14:0/P-18:0);PE(16:0/P-16:0);PE(P-16:0e/16:0);PE(P-18:0/14:0)	HMDB0008851;HMDB0008949;HMDB0011158;HMDB0011368	NA	NA	PE(14:0/P-18:0);PE(16:0/P-16:0);PE(P-16:0e/16:0);PE(P-18:0/14:0)	PE(14:0/P-18:0);PE(16:0/P-16:0);PE(P-16:0e/16:0);PE(P-18:0/14:0) (MS1 HMDB0008851;HMDB0008949;HMDB0011158;HMDB0011368)
neg-M855T53_2	0.0405982	-3.42811	0.0434159	-3.29954	855.384	0.876042	NA	Unknown	NA	NA	NA	NA	NA	NA	NA	NA	NA
neg-M899T302	0.0270394	-2.79706	0.0341804	-2.73473	898.586	5.02575	NA	Unknown	NA	NA	NA	NA	NA	NA	NA	NA	NA
pos-M1016T188_7	0.0409412	2.44866	0.0311005	2.62345	1016	3.13735	NA	Unknown	NA	NA	NA	TG(15:0/24:0/24:1(15Z));TG(15:0/24:1(15Z)/24:0);TG(24:0/15:0/24:1(15Z))	HMDB0043147;HMDB0043371;HMDB0047037	NA	NA	TG(15:0/24:0/24:1(15Z));TG(15:0/24:1(15Z)/24:0);TG(24:0/15:0/24:1(15Z))	TG(15:0/24:0/24:1(15Z));TG(15:0/24:1(15Z)/24:0);TG(24:0/15:0/24:1(15Z)) (MS1 HMDB0043147;HMDB0043371;HMDB0047037)
pos-M1020T297	0.0375997	1.86987	0.0200903	2.25054	1019.69	4.95623	NA	Unknown	NA	NA	NA	NA	NA	NA	NA	NA	NA
pos-M1080T188_1	0.0422389	2.18509	0.0421522	2.22927	1079.56	3.13673	NA	Unknown	NA	NA	NA	NA	NA	NA	NA	NA	NA
pos-M1086T282	0.0130454	3.47279	0.0088307	3.8938	1085.76	4.69823	NA	Unknown	NA	NA	NA	NA	NA	NA	NA	NA	NA
pos-M202T53	0.0282818	-3.47152	0.0206128	-3.87386	202.418	0.877983	NA	Unknown	NA	NA	NA	NA	NA	NA	NA	NA	NA
pos-M223T214	0.0378381	-1.31151	0.0479339	-1.25418	223.096	3.57441	NA	Unknown	NA	NA	NA	5-[(3-hydroxy-4-methoxyphenyl)methyl]oxolan-2-one;ethyl (2E)-3-(2-hydroxy-4-methoxyphenyl)prop-2-enoate;ethyl 3-(4-methoxyphenyl)oxirane-2-carboxylate;2-hydroxyethyl (2E)-3-(4-methoxyphenyl)prop-2-enoate;4-(4-hydroxy-3,5-dimethoxyphenyl)but-3-en-2-one;4-hydroxy-3-(4-hydroxy-3-methylbut-2-en-1-yl)benzoic acid;3-[(3,3-dimethyloxiran-2-yl)methyl]-4-hydroxybenzoic acid;3,4-dihydroxy-5-(3-methylbut-2-…	HMDB0127824;HMDB0131283;HMDB0131284;HMDB0131285;HMDB0135689;HMDB0135900;HMDB0135904;HMDB0135906;HMDB0002056;HMDB0013247;HMDB0029226;HMDB0029470;HMDB0030725;HMDB0031668;HMDB0033776;HMDB0034056;HMDB0037130;HMDB0037681;HMDB0038563;HMDB0041379;HMDB0094660;HMDB0060606	Apiole;Dillapiole;Diethyl_phthalate;Diglycidyl_resorcinol_ether;Coniferyl_acetate	C10429;C10449;C14175;C19228;C20225	5-[(3-hydroxy-4-methoxyphenyl)methyl]oxolan-2-one;ethyl (2E)-3-(2-hydroxy-4-methoxyphenyl)prop-2-enoate;ethyl 3-(4-methoxyphenyl)oxirane-2-carboxylate;2-hydroxyethyl (2E)-3-(4-methoxyphenyl)prop-2-enoate;4-(4-hydroxy-3,5-dimethoxyphenyl)but-3-en-2-one;4-hydroxy-3-(4-hydroxy-3-methylbut-2-en-1-yl)benzoic acid;3-[(3,3-dimethyloxiran-2-yl)methyl]-4-hydroxybenzoic acid;3,4-dihydroxy-5-(3-methylbut-2-…	5-[(3-hydroxy-4-methoxyphenyl)methyl]oxolan-2-one;ethyl (2E)-3-(2-hydroxy-4-methoxyphenyl)prop-2-enoate;ethyl 3-(4-methoxyphenyl)oxirane-2-carboxylate;2-hydroxyethyl (2E)-3-(4-methoxyphenyl)prop-2-enoate;4-(4-hydroxy-3,5-dimethoxyphenyl)but-3-en-2-one;4-hydroxy-3-(4-hydroxy-3-methylbut-2-en-1-yl)benzoic acid;3-[(3,3-dimethyloxiran-2-yl)methyl]-4-hydroxybenzoic acid;3,4-dihydroxy-5-(3-methylbut-2-…
pos-M224T214	0.0150987	-1.46604	0.0213145	-1.38903	224.099	3.57452	NA	Unknown	NA	NA	NA	(alpha-keto-dimethyl-delta-N,N-Dimethylguanidynol) valeric acid	HMDB0240212	NA	NA	(alpha-keto-dimethyl-delta-N,N-Dimethylguanidynol) valeric acid	(alpha-keto-dimethyl-delta-N,N-Dimethylguanidynol) valeric acid (MS1 HMDB0240212)
pos-M240T179	0.0135947	-1.54583	0.012881	-1.54324	240.095	2.9809	NA	Unknown	NA	NA	NA	Glutaminylalanine;N-a-Acetylcitrulline;Alanyl-Glutamine;Alanyl-Gamma-glutamate;5-Hydroxysebacate	HMDB0028790;HMDB0000856;HMDB0028685;HMDB0028701;HMDB0029189	N-Acetyl-L-citrulline	C15532	Glutaminylalanine;N-a-Acetylcitrulline;Alanyl-Glutamine;Alanyl-Gamma-glutamate;5-Hydroxysebacate	Glutaminylalanine;N-a-Acetylcitrulline;Alanyl-Glutamine;Alanyl-Gamma-glutamate;5-Hydroxysebacate (MS1 HMDB0028790;HMDB0000856;HMDB0028685;HMDB0028701;HMDB0029189)
pos-M247T167	0.042027	-1.0692	0.0241604	-1.31386	247.108	2.78664	NA	Unknown	NA	NA	NA	N-acetyltryptophan;Methylphenobarbital;Nigellicine;cyclic 6-Hydroxymelatonin;Butalbital;2-(2-phenylcyclobutyl)phenol;3-(2-phenylcyclobutyl)phenol;4-(2-phenylcyclobutyl)phenol;1,2-diphenylcyclobutan-1-ol;1,3-diphenylbut-3-en-2-ol;2-(4-phenylbut-1-en-2-yl)phenol;2-(3-phenylbut-3-en-1-yl)phenol;1,3-diphenylbut-3-en-1-ol;4-(4-phenylbut-1-en-2-yl)phenol;3-(4-phenylbut-1-en-2-yl)phenol;3-(3-phenylbut-3…	HMDB0013713;HMDB0014987;HMDB0030269;HMDB0060810;HMDB0014386;HMDB0134565;HMDB0134566;HMDB0134567;HMDB0134568;HMDB0135554;HMDB0135555;HMDB0135556;HMDB0135557;HMDB0135558;HMDB0135559;HMDB0135560;HMDB0135561;HMDB0135562;HMDB0029668;HMDB0031869;HMDB0034672;HMDB0034984;HMDB0035228;HMDB0036686;HMDB0036821;HMDB0036824;HMDB0037776;HMDB0038047;HMDB0038529;HMDB0040233;HMDB0041636;HMDB0132947;HMDB0030195;HMD…	N-Acetyl-D-tryptophan;Mephobarbital;3,4-Diphenyltetrahydrofuran;Navenone_B;4-Heptyloxyphenol;gamma-Fagarine	C03137;C07829;C14277;C17020;C14236;C10676	N-acetyltryptophan;Methylphenobarbital;Nigellicine;cyclic 6-Hydroxymelatonin;Butalbital;2-(2-phenylcyclobutyl)phenol;3-(2-phenylcyclobutyl)phenol;4-(2-phenylcyclobutyl)phenol;1,2-diphenylcyclobutan-1-ol;1,3-diphenylbut-3-en-2-ol;2-(4-phenylbut-1-en-2-yl)phenol;2-(3-phenylbut-3-en-1-yl)phenol;1,3-diphenylbut-3-en-1-ol;4-(4-phenylbut-1-en-2-yl)phenol;3-(4-phenylbut-1-en-2-yl)phenol;3-(3-phenylbut-3…	N-acetyltryptophan;Methylphenobarbital;Nigellicine;cyclic 6-Hydroxymelatonin;Butalbital;2-(2-phenylcyclobutyl)phenol;3-(2-phenylcyclobutyl)phenol;4-(2-phenylcyclobutyl)phenol;1,2-diphenylcyclobutan-1-ol;1,3-diphenylbut-3-en-2-ol;2-(4-phenylbut-1-en-2-yl)phenol;2-(3-phenylbut-3-en-1-yl)phenol;1,3-diphenylbut-3-en-1-ol;4-(4-phenylbut-1-en-2-yl)phenol;3-(4-phenylbut-1-en-2-yl)phenol;3-(3-phenylbut-3…
pos-M271T235	0.00555372	1.49388	0.00518388	1.58966	271.241	3.91875	NA	Unknown	NA	NA	NA	ar-Artemisene	HMDB0039155	Abieta-8,11,13-triene	C21425	ar-Artemisene	ar-Artemisene (MS1 HMDB0039155)
pos-M289T141	0.03931	1.03995	0.0296835	1.15135	289.151	2.35351	NA	Unknown	NA	NA	NA	N-(4-aminobutyl)-3-(4-hydroxy-3-methoxyphenyl)propanimidic acid;Atenolol;Practolol	HMDB0139570;HMDB0001924;HMDB0015411	Practolol	C11696	N-(4-aminobutyl)-3-(4-hydroxy-3-methoxyphenyl)propanimidic acid;Atenolol;Practolol	N-(4-aminobutyl)-3-(4-hydroxy-3-methoxyphenyl)propanimidic acid;Atenolol;Practolol (MS1 HMDB0139570;HMDB0001924;HMDB0015411)
pos-M313T46_2	0.0343946	2.01043	0.0368267	1.98071	313.036	0.761433	NA	Unknown	NA	NA	NA	{[(3E)-4-(5-hydroxy-1-oxo-1H-isochromen-3-yl)but-3-en-2-yl]oxy}sulfonic acid;{[(3E)-4-(5-hydroxy-1-oxo-1H-isochromen-3-yl)but-3-en-1-yl]oxy}sulfonic acid;{[2-hydroxy-1-(1-oxo-1H-isochromen-3-yl)but-3-en-1-yl]oxy}sulfonic acid;{[1-hydroxy-1-(1-oxo-1H-isochromen-3-yl)but-3-en-2-yl]oxy}sulfonic acid;({6-[(E)-2-methoxyethenyl]-2-oxo-2H-chromen-7-yl}methoxy)sulfonic acid;4-Hydroxy-5-(3'-hydroxyphenyl)…	HMDB0130051;HMDB0130058;HMDB0130093;HMDB0130094;HMDB0135800;HMDB0059975;HMDB0059976;HMDB0125823;HMDB0127756;HMDB0127760;HMDB0135701;HMDB0135702;HMDB0135708;HMDB0135711;HMDB0135712;HMDB0135714;HMDB0135715	NA	NA	{[(3E)-4-(5-hydroxy-1-oxo-1H-isochromen-3-yl)but-3-en-2-yl]oxy}sulfonic acid;{[(3E)-4-(5-hydroxy-1-oxo-1H-isochromen-3-yl)but-3-en-1-yl]oxy}sulfonic acid;{[2-hydroxy-1-(1-oxo-1H-isochromen-3-yl)but-3-en-1-yl]oxy}sulfonic acid;{[1-hydroxy-1-(1-oxo-1H-isochromen-3-yl)but-3-en-2-yl]oxy}sulfonic acid;({6-[(E)-2-methoxyethenyl]-2-oxo-2H-chromen-7-yl}methoxy)sulfonic acid;4-Hydroxy-5-(3'-hydroxyphenyl)…	{[(3E)-4-(5-hydroxy-1-oxo-1H-isochromen-3-yl)but-3-en-2-yl]oxy}sulfonic acid;{[(3E)-4-(5-hydroxy-1-oxo-1H-isochromen-3-yl)but-3-en-1-yl]oxy}sulfonic acid;{[2-hydroxy-1-(1-oxo-1H-isochromen-3-yl)but-3-en-1-yl]oxy}sulfonic acid;{[1-hydroxy-1-(1-oxo-1H-isochromen-3-yl)but-3-en-2-yl]oxy}sulfonic acid;({6-[(E)-2-methoxyethenyl]-2-oxo-2H-chromen-7-yl}methoxy)sulfonic acid;4-Hydroxy-5-(3'-hydroxyphenyl)…
pos-M317T46	0.0405628	2.12641	0.0306448	2.33088	317.115	0.773233	NA	Unknown	NA	NA	NA	NA	NA	NA	NA	NA	NA
pos-M370T359	0.0354284	1.38853	0.02512	1.534	370.183	5.98109	NA	Unknown	NA	NA	NA	Amisulpride;Coriandrone D	HMDB0015633;HMDB0029972	Mercaptoacetyl-Phe-Leu	C03292	Amisulpride;Coriandrone D	Amisulpride;Coriandrone D (MS1 HMDB0015633;HMDB0029972)
pos-M394T377	0.0133631	-3.29918	0.0131143	-3.3616	394.352	6.28772	NA	Unknown	NA	NA	NA	NA	NA	NA	NA	NA	NA
pos-M424T346	0.0175543	-3.78634	0.0100846	-4.36996	424.363	5.76598	NA	Unknown	NA	NA	NA	NA	NA	NA	NA	NA	NA
pos-M437T254	0.0407037	-1.18896	0.0465007	-1.18983	437.372	4.23188	NA	Unknown	NA	NA	NA	NA	NA	NA	NA	NA	NA
pos-M484T352_1	0.0193535	-3.49612	0.0194237	-3.47555	483.85	5.86082	NA	Unknown	NA	NA	NA	NA	NA	NA	NA	NA	NA
pos-M487T375	0.0181762	-3.52113	0.0142986	-3.85571	487.359	6.24392	NA	Unknown	NA	NA	NA	NA	NA	NA	NA	NA	NA
pos-M517T204	0.0281119	2.10804	0.0173558	2.43633	517.3	3.40181	NA	Unknown	NA	NA	NA	LysoPE(0:0/20:5(5Z,8Z,11Z,14Z,17Z));LysoPE(20:5(5Z,8Z,11Z,14Z,17Z)/0:0)	HMDB0011489;HMDB0011519	L-Olivosyl-oleandolide	C11991	LysoPE(0:0/20:5(5Z,8Z,11Z,14Z,17Z));LysoPE(20:5(5Z,8Z,11Z,14Z,17Z)/0:0)	LysoPE(0:0/20:5(5Z,8Z,11Z,14Z,17Z));LysoPE(20:5(5Z,8Z,11Z,14Z,17Z)/0:0) (MS1 HMDB0011489;HMDB0011519)
pos-M517T46_2	0.0474183	1.86646	0.0479557	1.88247	516.998	0.761417	NA	Unknown	NA	NA	NA	NA	NA	NA	NA	NA	NA
pos-M561T52_1	0.0392091	1.58139	0.0263371	1.75435	560.59	0.8587	NA	Unknown	NA	NA	NA	NA	NA	NA	NA	NA	NA
pos-M581T505	0.0153377	-2.25442	0.0200583	-2.16966	581.238	8.41287	NA	Unknown	NA	NA	NA	Atorvastatin;Cortolone-3-glucuronide;Chaetoglobosin N;6-[1-(3,4-dimethoxyphenyl)-2-{[3-(3,4-dimethoxyphenyl)-1-hydroxyprop-2-en-1-ylidene]amino}ethoxy]-3,4,5-trihydroxyoxane-2-carboxylic acid;6-[6-(2-{[2-(3,4-dimethoxyphenyl)ethyl]-C-hydroxycarbonimidoyl}eth-1-en-1-yl)-2,3-dimethoxyphenoxy]-3,4,5-trihydroxyoxane-2-carboxylic acid;6-[2-(2-{[2-(3,4-dimethoxyphenyl)ethyl]-C-hydroxycarbonimidoyl}eth-…	HMDB0005006;HMDB0010320;HMDB0031919;HMDB0135487;HMDB0135491;HMDB0135492	Atorvastatin	C06834	Atorvastatin;Cortolone-3-glucuronide;Chaetoglobosin N;6-[1-(3,4-dimethoxyphenyl)-2-{[3-(3,4-dimethoxyphenyl)-1-hydroxyprop-2-en-1-ylidene]amino}ethoxy]-3,4,5-trihydroxyoxane-2-carboxylic acid;6-[6-(2-{[2-(3,4-dimethoxyphenyl)ethyl]-C-hydroxycarbonimidoyl}eth-1-en-1-yl)-2,3-dimethoxyphenoxy]-3,4,5-trihydroxyoxane-2-carboxylic acid;6-[2-(2-{[2-(3,4-dimethoxyphenyl)ethyl]-C-hydroxycarbonimidoyl}eth-…	Atorvastatin;Cortolone-3-glucuronide;Chaetoglobosin N;6-[1-(3,4-dimethoxyphenyl)-2-{[3-(3,4-dimethoxyphenyl)-1-hydroxyprop-2-en-1-ylidene]amino}ethoxy]-3,4,5-trihydroxyoxane-2-carboxylic acid;6-[6-(2-{[2-(3,4-dimethoxyphenyl)ethyl]-C-hydroxycarbonimidoyl}eth-1-en-1-yl)-2,3-dimethoxyphenoxy]-3,4,5-trihydroxyoxane-2-carboxylic acid;6-[2-(2-{[2-(3,4-dimethoxyphenyl)ethyl]-C-hydroxycarbonimidoyl}eth-…
pos-M591T181	0.00240013	-2.00657	0.00153467	-2.40187	591.317	3.00952	NA	Unknown	NA	NA	NA	D-Urobilinogen;I-Urobilin;(3a,5b,7a)-23-Carboxy-7-hydroxy-24-norcholan-3-yl-b-D-Glucopyranosiduronic acid;Deoxycholic acid 3-glucuronide	HMDB0004158;HMDB0004160;HMDB0002430;HMDB0002596	D-Urobilinogen;Urobilin;Z-Gly-Pro-Leu-Gly-Pro	C05791;C05794;C03183	D-Urobilinogen;I-Urobilin;(3a,5b,7a)-23-Carboxy-7-hydroxy-24-norcholan-3-yl-b-D-Glucopyranosiduronic acid;Deoxycholic acid 3-glucuronide	D-Urobilinogen;I-Urobilin;(3a,5b,7a)-23-Carboxy-7-hydroxy-24-norcholan-3-yl-b-D-Glucopyranosiduronic acid;Deoxycholic acid 3-glucuronide (MS1 HMDB0004158;HMDB0004160;HMDB0002430;HMDB0002596)
pos-M593T236	0.0434708	-1.05074	0.0224307	-1.34336	593.332	3.93792	NA	Unknown	NA	NA	NA	Mesobilirubinogen	HMDB0001898	Debromoaplysiatoxin;I-Urobilinogen	C05148;C05790	Mesobilirubinogen	Mesobilirubinogen (MS1 HMDB0001898)
pos-M600T340	0.0202831	-4.55777	0.0284181	-4.31203	600.468	5.66555	NA	Unknown	NA	NA	NA	NA	NA	Polidocanol	C13493	Polidocanol	Polidocanol (MS1 C13493)
pos-M707T365	0.0396612	2.39685	0.0421268	2.37342	707.491	6.08368	NA	Unknown	NA	NA	NA	NA	NA	NA	NA	NA	NA
pos-M790T546	0.0182642	-3.03195	0.0231173	-2.94654	789.614	9.09983	NA	Unknown	NA	NA	NA	NA	NA	NA	NA	NA	NA
pos-M794T51	0.0433541	1.9146	0.0377312	1.98486	794.423	0.857467	NA	Unknown	NA	NA	NA	beta-D-Glucosyloxydestruxin B	HMDB0040136	Tylosin_B;Leucomycin_A5	C01687;C14058	beta-D-Glucosyloxydestruxin B	beta-D-Glucosyloxydestruxin B (MS1 HMDB0040136)
pos-M870T300	0.0272629	2.8382	0.0279625	2.84093	869.578	5.00432	NA	Unknown	NA	NA	NA	PC(20:5(5Z,8Z,11Z,14Z,17Z)/22:6(4Z,7Z,10Z,13Z,16Z,19Z));PC(22:6(4Z,7Z,10Z,13Z,16Z,19Z)/20:5(5Z,8Z,11Z,14Z,17Z));PE-NMe(22:5(4Z,7Z,10Z,13Z,16Z)/22:6(4Z,7Z,10Z,13Z,16Z,19Z));PE-NMe(22:6(4Z,7Z,10Z,13Z,16Z,19Z)/22:5(4Z,7Z,10Z,13Z,16Z));PE-NMe(22:6(4Z,7Z,10Z,13Z,16Z,19Z)/22:5(7Z,10Z,13Z,16Z,19Z));PE-NMe(22:5(7Z,10Z,13Z,16Z,19Z)/22:6(4Z,7Z,10Z,13Z,16Z,19Z))	HMDB0008518;HMDB0008741;HMDB0113643;HMDB0113696;HMDB0113697;HMDB0116737	NA	NA	PC(20:5(5Z,8Z,11Z,14Z,17Z)/22:6(4Z,7Z,10Z,13Z,16Z,19Z));PC(22:6(4Z,7Z,10Z,13Z,16Z,19Z)/20:5(5Z,8Z,11Z,14Z,17Z));PE-NMe(22:5(4Z,7Z,10Z,13Z,16Z)/22:6(4Z,7Z,10Z,13Z,16Z,19Z));PE-NMe(22:6(4Z,7Z,10Z,13Z,16Z,19Z)/22:5(4Z,7Z,10Z,13Z,16Z));PE-NMe(22:6(4Z,7Z,10Z,13Z,16Z,19Z)/22:5(7Z,10Z,13Z,16Z,19Z));PE-NMe(22:5(7Z,10Z,13Z,16Z,19Z)/22:6(4Z,7Z,10Z,13Z,16Z,19Z))	PC(20:5(5Z,8Z,11Z,14Z,17Z)/22:6(4Z,7Z,10Z,13Z,16Z,19Z));PC(22:6(4Z,7Z,10Z,13Z,16Z,19Z)/20:5(5Z,8Z,11Z,14Z,17Z));PE-NMe(22:5(4Z,7Z,10Z,13Z,16Z)/22:6(4Z,7Z,10Z,13Z,16Z,19Z));PE-NMe(22:6(4Z,7Z,10Z,13Z,16Z,19Z)/22:5(4Z,7Z,10Z,13Z,16Z));PE-NMe(22:6(4Z,7Z,10Z,13Z,16Z,19Z)/22:5(7Z,10Z,13Z,16Z,19Z));PE-NMe(22:5(7Z,10Z,13Z,16Z,19Z)/22:6(4Z,7Z,10Z,13Z,16Z,19Z)) (MS1 HMDB0008518;HMDB0008741;HMDB0113643;HMDB…
pos-M923T320	0.0322917	-3.66319	0.0396636	-3.5308	922.667	5.33656	NA	Unknown	NA	NA	NA	PE(22:1(13Z)/24:1(15Z));PE(22:2(13Z,16Z)/24:0);PE(24:0/22:2(13Z,16Z));PE(24:1(15Z)/22:1(13Z));PE-NMe2(20:1(11Z)/24:1(15Z));PE-NMe2(20:2(11Z,14Z)/24:0);PE-NMe2(22:0/22:2(13Z,16Z));PE-NMe2(22:1(13Z)/22:1(13Z));PE-NMe2(22:2(13Z,16Z)/22:0);PE-NMe2(24:0/20:2(11Z,14Z));PE-NMe2(24:1(15Z)/20:1(11Z))	HMDB0009542;HMDB0009574;HMDB0009734;HMDB0009766;HMDB0114238;HMDB0114266;HMDB0114432;HMDB0114458;HMDB0114486;HMDB0114618;HMDB0114644	NA	NA	PE(22:1(13Z)/24:1(15Z));PE(22:2(13Z,16Z)/24:0);PE(24:0/22:2(13Z,16Z));PE(24:1(15Z)/22:1(13Z));PE-NMe2(20:1(11Z)/24:1(15Z));PE-NMe2(20:2(11Z,14Z)/24:0);PE-NMe2(22:0/22:2(13Z,16Z));PE-NMe2(22:1(13Z)/22:1(13Z));PE-NMe2(22:2(13Z,16Z)/22:0);PE-NMe2(24:0/20:2(11Z,14Z));PE-NMe2(24:1(15Z)/20:1(11Z))	PE(22:1(13Z)/24:1(15Z));PE(22:2(13Z,16Z)/24:0);PE(24:0/22:2(13Z,16Z));PE(24:1(15Z)/22:1(13Z));PE-NMe2(20:1(11Z)/24:1(15Z));PE-NMe2(20:2(11Z,14Z)/24:0);PE-NMe2(22:0/22:2(13Z,16Z));PE-NMe2(22:1(13Z)/22:1(13Z));PE-NMe2(22:2(13Z,16Z)/22:0);PE-NMe2(24:0/20:2(11Z,14Z));PE-NMe2(24:1(15Z)/20:1(11Z)) (MS1 HMDB0009542;HMDB0009574;HMDB0009734;HMDB0009766;HMDB0114238;HMDB0114266;HMDB0114432;HMDB0114458;HMDB0…
pos-M97T196	0.0232791	1.61287	0.0175054	1.77357	97.1003	3.26708	NA	Unknown	NA	NA	NA	NA	NA	NA	NA	NA	NA
pos-M97T50	0.0480034	2.4118	0.0256924	2.8959	96.9211	0.835625	NA	Unknown	NA	NA	NA	NA	NA	NA	NA	NA	NA
