# Supplementary material for: Integrative microbiome and metabolome profiles reveal the impacts of periodontitis via oral-gut axis in first-trimester pregnant women
Source: J Transl Med. 2024 Sep 3;22:819. doi: 10.1186/s12967-024-05579-9 (PMC11370083; doi:10.1186/s12967-024-05579-9)
Supplement: Supplementary file 15 — Supplementary Material 15 [file 12967_2024_5579_MOESM15_ESM.xlsx]

## Sheet: feces
ID	NPD	PD	Contrib.NPD	Contrib.PD	Contrib	GroupContrib	importance	MZ	RT	IsAnnotated	IsMS2ident	MS2Metabolite	MS2superclass	MS2class	MS2hmdb	MS2kegg	NumberMS1hmdb	MS1hmdbName	MS1hmdbID	NumberMS1kegg	MS1keggName	MS1keggID	ident	identification	identification_pld	identification_MS2
pos-M190T161	-0.322583	0.276047	FALSE	TRUE	FALSE	PD	0.146004	190.049	2.67913	1	1	Kynurenic acid	Organoheterocyclic compounds	Quinolines and derivatives	HMDB0000715	C01717	3	Kynurenic acid;1-Nitronaphthalene-5,6-oxide;1-Nitronaphthalene-7,8-oxide	HMDB0000715;HMDB0060331;HMDB0060332	7	4-Hydroxy-2-quinolinecarboxylic_acid;N-Acetylisatin;1-Nitronaphthalene-5,6-oxide;1-Nitronaphthalene-7,8-oxide;2-Oxo-1,2-dihydroquinoline-4-carboxylate;3-Hydroxyquinaldic_acid;N3-Metyladenine	C01717;C02172;C14800;C14802;C16715;C18621;C05026	Kynurenic acid	Kynurenic acid (MS2 HMDB0000715)	Kynurenic acid (MS2 HMDB0000715)	pos-M190T161: Kynurenic acid (MS2 HMDB0000715)
neg-M188T159	-0.674209	0.491524	FALSE	TRUE	FALSE	PD	0.121098	188.035	2.65648	1	1	Kynurenic acid	Organoheterocyclic compounds	Quinolines and derivatives	HMDB0000715	C01717	3	Kynurenic acid;1-Nitronaphthalene-5,6-oxide;1-Nitronaphthalene-7,8-oxide	HMDB0000715;HMDB0060331;HMDB0060332	6	4-Hydroxy-2-quinolinecarboxylic_acid;N-Acetylisatin;1-Nitronaphthalene-5,6-oxide;1-Nitronaphthalene-7,8-oxide;2-Oxo-1,2-dihydroquinoline-4-carboxylate;3-Hydroxyquinaldic_acid	C01717;C02172;C14800;C14802;C16715;C18621	Kynurenic acid	Kynurenic acid (MS2 HMDB0000715)	Kynurenic acid (MS2 HMDB0000715)	neg-M188T159: Kynurenic acid (MS2 HMDB0000715)
pos-M146T46	-0.355939	0.413994	FALSE	TRUE	FALSE	PD	0.113955	146.164	0.771267	1	1	Spermidine	Organic nitrogen compounds	Organonitrogen compounds	HMDB0001257	C00315	1	Spermidine	HMDB0001257	1	Spermidine	C00315	Spermidine	Spermidine (MS2 HMDB0001257)	Spermidine (MS2 HMDB0001257)	pos-M146T46: Spermidine (MS2 HMDB0001257)
neg-M593T177	-0.719955	0.787439	FALSE	TRUE	FALSE	PD	0.109555	593.332	2.94523	1	1	L-Urobilin	Organoheterocyclic compounds	Tetrapyrroles and derivatives	HMDB0004159	C05793	1	L-Urobilin	HMDB0004159	2	13-Deoxytedanolide;L-Urobilin	C16861;C05793	L-Urobilin	L-Urobilin (MS2 HMDB0004159)	L-Urobilin (MS2 HMDB0004159)	neg-M593T177: L-Urobilin (MS2 HMDB0004159)
neg-M151T101_2	0.0597676	0.365214	FALSE	TRUE	FALSE	PD	0.0979332	151.027	1.68502	1	1	Xanthine	Organoheterocyclic compounds	Imidazopyrimidines	HMDB0000292	C00385	3	Xanthine;Oxypurinol;6,8-Dihydroxypurine	HMDB0000292;HMDB0000786;HMDB0001182	2	Xanthine;Alloxanthine	C00385;C07599	Xanthine	Xanthine (MS2 HMDB0000292)	Xanthine (MS2 HMDB0000292)	neg-M151T101_2: Xanthine (MS2 HMDB0000292)
neg-M279T329	-0.700633	0.308204	FALSE	TRUE	FALSE	PD	0.0913175	279.232	5.47826	1	1	Linoleic acid	Lipids and lipid-like molecules	Fatty Acyls	HMDB0000673	C01595	11	Linoleic acid;Bovinic acid;9E,11E-Octadecadienoic acid;10E,12Z-Octadecadienoic acid;Linoelaidic acid;Mangiferic acid;Linalyl caprylate;Ethyl 2E,4Z-hexadecadienoate;5-Octadecynoic acid;Octadecadienoate;6Z,9Z-octadecadienoic acid	HMDB0000673;HMDB0003797;HMDB0005047;HMDB0005048;HMDB0006270;HMDB0029800;HMDB0030430;HMDB0031051;HMDB0031097;HMDB0062784;HMDB0062238	5	Linoleate;9-cis,11-trans-Octadecadienoate;Chaulmoogric_acid;Malvalic_acid;Stearolic_acid	C01595;C04056;C08282;C08321;C08459	Linoleic acid	Linoleic acid (MS2 HMDB0000673)	Linoleic acid (MS2 HMDB0000673)	neg-M279T329: Linoleic acid (MS2 HMDB0000673)
pos-M180T188	-0.502218	0.247288	FALSE	TRUE	FALSE	PD	0.0904682	180.101	3.13184	1	1	N-Phenylglycine ethyl ester	Unknown	NA	NA	NA	37	2(N)-Methyl-norsalsolinol;(R)-Salsolinol;alpha-Methylphenylalanine;N-methylphenylalanine;Maltoxazine;3,5-Dimethylphenyl methylcarbamate;Ethyl N-methylanthranilate;1,2,3,4,5,6-Hexahydro-5-(1-hydroxyethylidene)-7H-cyclopenta[b]pyridin-7-one;2,3-Dihydro-5-(3-hydroxypropanoyl)-1H-pyrrolizine;3,4-Methylenedioxyamphetamine;Salsolinol;4-(3-hydroxyphenyl)but-3-en-2-one;(2E)-2-methyl-3-phenylprop-2-enoic …	HMDB0001189;HMDB0005199;HMDB0029223;HMDB0029224;HMDB0030372;HMDB0031811;HMDB0033763;HMDB0039655;HMDB0040021;HMDB0041931;HMDB0042012;HMDB0133504;HMDB0133594;HMDB0133595;HMDB0133596;HMDB0133597;HMDB0133598;HMDB0133599;HMDB0133747;HMDB0133748;HMDB0133749;HMDB0133750;HMDB0133751;HMDB0133752;HMDB0133755;HMDB0135643;HMDB0141046;HMDB0141158;HMDB0029714;HMDB0032611;HMDB0033591;HMDB0033830;HMDB0033833;HMD…	18	Phenacetin;(-)-Salsolinol;Fusaric_acid;Xylylcarb;L-Homophenylalanine;XMC;Propham;(2S,3S)-3-Methylphenylalanine;cis-1,2-Dihydronaphthalene-1,2-diol;(1S,2S)-1,2-Dihydronaphthalene-1,2-diol;1,2-Dihydronaphthalene-1,2-diol;Methyl_cinnamate;Isosafrole;p-Methoxycinnamaldehyde;Safrole;4-Hydroxycinnamoylmethane;trans-2-Phenylcyclopropanecarboxylic_acid;Eugenol_quinone_methide	C07591;C09642;C10146;C14579;C17235;C18771;C18887;C20895;C04314;C04514;C06205;C06358;C10472;C10475;C10490;C12088;C15419;C20269	N-Phenylglycine ethyl ester	N-Phenylglycine ethyl ester (MS2 NA)	N-Phenylglycine ethyl ester (MS2 NA)	pos-M180T188: N-Phenylglycine ethyl ester (MS2)
neg-M274T147	-0.539943	0.571912	FALSE	TRUE	FALSE	PD	0.0877957	274.093	2.44547	1	1	Ethenodeoxyadenosine	Organoheterocyclic compounds	Imidazopyrimidines	HMDB0001786	null	2	Sarmentosin;Ethenodeoxyadenosine	HMDB0030697;HMDB0001786	3	Cardiospermin;Sarmentosin;1,6-Anhydro-N-acetyl-beta-muramate	C08328;C08340;C19769	Ethenodeoxyadenosine	Ethenodeoxyadenosine (MS2 HMDB0001786)	Ethenodeoxyadenosine (MS2 HMDB0001786)	neg-M274T147: Ethenodeoxyadenosine (MS2 HMDB0001786)
neg-M279T262	-0.469288	0.262652	FALSE	TRUE	FALSE	PD	0.0824412	279.232	4.36669	1	1	Linoleic acid	Lipids and lipid-like molecules	Fatty Acyls	HMDB0000673	C01595	17	Linoleic acid;Bovinic acid;9E,11E-Octadecadienoic acid;10E,12Z-Octadecadienoic acid;Linoelaidic acid;Mangiferic acid;Linalyl caprylate;Ethyl 2E,4Z-hexadecadienoate;5-Octadecynoic acid;Octadecadienoate;6Z,9Z-octadecadienoic acid;5-b-Cholestane-3a ,7a ,12a-triol;3b,5a,6b-Cholestanetriol;3 alpha,7 alpha,26-Trihydroxy-5beta-cholestane;(3alpha,5alpha,22R,23R)-Cholestane-3,22,23-triol;5beta-Cholestane-…	HMDB0000673;HMDB0003797;HMDB0005047;HMDB0005048;HMDB0006270;HMDB0029800;HMDB0030430;HMDB0031051;HMDB0031097;HMDB0062784;HMDB0062238;HMDB0001457;HMDB0003990;HMDB0012455;HMDB0039463;HMDB0060138;HMDB0062418	8	Linoleate;9-cis,11-trans-Octadecadienoate;Chaulmoogric_acid;Malvalic_acid;Stearolic_acid;3beta,5alpha,6beta-Cholestanetriol;3alpha,7alpha,26-Trihydroxy-5beta-cholestane;3alpha,7alpha,12alpha-Trihydroxy-5beta-cholestane	C01595;C04056;C08282;C08321;C08459;C05425;C05444;C05454	Linoleic acid	Linoleic acid (MS2 HMDB0000673)	Linoleic acid (MS2 HMDB0000673)	neg-M279T262: Linoleic acid (MS2 HMDB0000673)
neg-M327T194_1	-0.543874	0.107961	FALSE	TRUE	FALSE	PD	0.0823065	327.18	3.23853	1	1	7-hydroxygranisetron	Organoheterocyclic compounds	Benzopyrazoles	HMDB0061062	null	13	7-hydroxygranisetron;Cryptochrome;Cryptoxanthin diepoxide;Cryptoxanthin 5,6:5',8'-diepoxide;(3S,3'R,4xi)-beta,beta-Carotene-3,3',4-triol;Cucurbitaxanthin A;Antheraxanthin A;Capsanthin;Flavoxanthin;Triphasiaxanthin;Prenigroxanthin;Mutatoxanthin;Lutein 5,6-epoxide	HMDB0061062;HMDB0029857;HMDB0029896;HMDB0030537;HMDB0030586;HMDB0035319;HMDB0035831;HMDB0036590;HMDB0036868;HMDB0036914;HMDB0037121;HMDB0037564;HMDB0041590	6	Antheraxanthin;Capsanthin;Flavoxanthin;Lutein_5,6-epoxide;Myxol;Caloxanthin	C08579;C08584;C08594;C08602;C15919;C16282	7-hydroxygranisetron	7-hydroxygranisetron (MS2 HMDB0061062)	7-hydroxygranisetron (MS2 HMDB0061062)	neg-M327T194_1: 7-hydroxygranisetron (MS2 HMDB0061062)
neg-M89T138	-0.690795	0.216066	FALSE	TRUE	FALSE	PD	0.0777523	89.0247	2.30117	1	1	D-Lactic acid	Organic acids and derivatives	Hydroxy acids and derivatives	HMDB0001311	C00256	9	L-Lactic acid;Hydroxypropionic acid;Glyceraldehyde;D-Lactic acid;Dihydroxyacetone;Dimethyl carbonate;Monoethyl carbonate;Methoxyacetic acid;2-hydroxypropanoic acid	HMDB0000190;HMDB0000700;HMDB0001051;HMDB0001311;HMDB0001882;HMDB0029580;HMDB0031232;HMDB0041929;HMDB0144295	8	Glycerone;(S)-Lactate;(R)-Lactate;D-Glyceraldehyde;3-Hydroxypropanoate;Lactate;Glyceraldehyde;L-Glyceraldehyde	C00184;C00186;C00256;C00577;C01013;C01432;C02154;C02426	D-Lactic acid	D-Lactic acid (MS2 HMDB0001311)	D-Lactic acid (MS2 HMDB0001311)	neg-M89T138: D-Lactic acid (MS2 HMDB0001311)
pos-M110T101	-0.112404	0.491849	FALSE	TRUE	FALSE	PD	0.0723031	110.034	1.68977	1	1	Hypotaurine	Organic acids and derivatives	Sulfinic acids and derivatives	HMDB0000965	C00519	0	NA	NA	0	NA	NA	Hypotaurine	Hypotaurine (MS2 HMDB0000965)	Hypotaurine (MS2 HMDB0000965)	pos-M110T101: Hypotaurine (MS2 HMDB0000965)
pos-M153T101_2	-0.0774189	0.455327	FALSE	TRUE	FALSE	PD	0.0712251	153.041	1.6896	1	1	Xanthine	Organoheterocyclic compounds	Imidazopyrimidines	HMDB0000292	C00385	3	Xanthine;Oxypurinol;6,8-Dihydroxypurine	HMDB0000292;HMDB0000786;HMDB0001182	2	Xanthine;Alloxanthine	C00385;C07599	Xanthine	Xanthine (MS2 HMDB0000292)	Xanthine (MS2 HMDB0000292)	pos-M153T101_2: Xanthine (MS2 HMDB0000292)
neg-M319T184	-0.41795	0.520123	FALSE	TRUE	FALSE	PD	0.0612699	319.165	3.07253	1	1	beta-Zearalenol	Phenylpropanoids and polyketides	Macrolides and analogues	HMDB0041838	C14751	9	N5-Acetyl-N2-gamma-L-glutamyl-L-ornithine;Scopolamine;Cocaine;Fenoterol;6-Hydroxyetodolac;7-Hydroxyetodolac;alpha-noroxycodol;beta-noroxycodol;beta-oxymorphol	HMDB0039423;HMDB0003573;HMDB0015043;HMDB0015405;HMDB0060543;HMDB0060544;HMDB0061074;HMDB0061075;HMDB0061076	5	Nicotianamine;Cocaine;Scopolamine;Carinatine;11alpha-Hydroxygalanthamine	C05324;C01416;C01851;C08523;C12172	beta-Zearalenol	beta-Zearalenol (MS2 HMDB0041838)	beta-Zearalenol (MS2 HMDB0041838)	neg-M319T184: beta-Zearalenol (MS2 HMDB0041838)
pos-M425T348	0.0719249	0.595764	FALSE	TRUE	FALSE	PD	0.0612089	425.341	5.80415	1	1	(22E,24R)-Stigmasta-4,22-diene-3,6-dione	Lipids and lipid-like molecules	Sterol Lipids	HMDB0038656	null	22	Alpha-Tocotrienol;(22E,24R)-Stigmasta-4,22-diene-3,6-dione;24-Hydroxycholesterol;7a-Hydroxycholesterol;27-Hydroxycholesterol;Delta-Tocopherol;22b-Hydroxycholesterol;7b-Hydroxycholesterol;25-Hydroxycholesterol;20alpha-Hydroxycholesterol;7a-Hydroxy-5b-cholestan-3-one;(24R)-Cholest-5-ene-3-beta,24-diol ;4b-Hydroxycholesterol;(3beta,5alpha,6alpha)-Cholest-8-ene-3,6-diol;eta-Tocopherol;3-Hydroxy-1-phe…	HMDB0006327;HMDB0038656;HMDB0001419;HMDB0001496;HMDB0002103;HMDB0002902;HMDB0004035;HMDB0006119;HMDB0006247;HMDB0006283;HMDB0006892;HMDB0011643;HMDB0013643;HMDB0029320;HMDB0034254;HMDB0035681;HMDB0038959;HMDB0039868;HMDB0039869;HMDB0039870;HMDB0059592;HMDB0062328	14	alpha-Tocotrienol;4,4'-Methylenebis(2,6-di-tert-butylphenol);7alpha-Hydroxycholesterol;Cholesterol-5beta,6beta-epoxide;7alpha-Hydroxy-5beta-cholestan-3-one;20alpha-Hydroxycholesterol;22(R)-Hydroxycholesterol;Cerebrosterol;delta-Tocopherol;25-Hydroxycholesterol;Cholest-5-ene-3beta,26-diol;2-Methyl-6-phytylquinol;Cholesterol-5alpha,6alpha-epoxide;Cassaidine	C14153;C14287;C03594;C05418;C05451;C05500;C05502;C13550;C14151;C15519;C15610;C15882;C15992;C08669	(22E,24R)-Stigmasta-4,22-diene-3,6-dione	(22E,24R)-Stigmasta-4,22-diene-3,6-dione (MS2 HMDB0038656)	(22E,24R)-Stigmasta-4,22-diene-3,6-dione (MS2 HMDB0038656)	pos-M425T348: (22E,24R)-Stigmasta-4,22-diene-3,6-dione (MS2 HMDB0038656)
neg-M151T60	-0.0357237	0.354096	FALSE	TRUE	FALSE	PD	0.0609317	151.027	1.00028	1	1	Xanthine	Organoheterocyclic compounds	Imidazopyrimidines	HMDB0000292	C00385	3	Xanthine;Oxypurinol;6,8-Dihydroxypurine	HMDB0000292;HMDB0000786;HMDB0001182	2	Xanthine;Alloxanthine	C00385;C07599	Xanthine	Xanthine (MS2 HMDB0000292)	Xanthine (MS2 HMDB0000292)	neg-M151T60: Xanthine (MS2 HMDB0000292)
pos-M306T184	-0.641152	0.252908	FALSE	TRUE	FALSE	PD	0.0603789	306.189	3.06276	1	1	Convolvamine	Unknown	NA	NA	C10854	2	Arginyl-Asparagine;Asparaginyl-Arginine	HMDB0028704;HMDB0028725	0	NA	NA	Convolvamine	Convolvamine (MS2 NA)	Convolvamine (MS2 NA)	pos-M306T184: Convolvamine (MS2)
neg-M135T86	-0.181451	0.363575	FALSE	TRUE	FALSE	PD	0.05878	135.032	1.43718	1	1	Allopurinol	Organoheterocyclic compounds	Pyrazolopyrimidines	HMDB0014581	null	5	1-Pentanesulfenothioic acid;Ethyl propyl disulfide;Ethyl isopropyl disulfide;Hypoxanthine;Allopurinol	HMDB0031160;HMDB0033053;HMDB0033054;HMDB0000157;HMDB0014581	1	Hypoxanthine	C00262	Allopurinol	Allopurinol (MS2 HMDB0014581)	Allopurinol (MS2 HMDB0014581)	neg-M135T86: Allopurinol (MS2 HMDB0014581)
pos-M137T86	-0.368558	0.484023	FALSE	TRUE	FALSE	PD	0.0545052	137.046	1.43785	1	1	Hypoxanthine	Organoheterocyclic compounds	Imidazopyrimidines	HMDB0000157	C00262	5	1-Pentanesulfenothioic acid;Ethyl propyl disulfide;Ethyl isopropyl disulfide;Hypoxanthine;Allopurinol	HMDB0031160;HMDB0033053;HMDB0033054;HMDB0000157;HMDB0014581	1	Hypoxanthine	C00262	Hypoxanthine	Hypoxanthine (MS2 HMDB0000157)	Hypoxanthine (MS2 HMDB0000157)	pos-M137T86: Hypoxanthine (MS2 HMDB0000157)
neg-M389T182	-0.402809	0.329072	FALSE	TRUE	FALSE	PD	0.0507151	389.123	3.03215	1	1	Polydatin	Phenylpropanoids and polyketides	Stilbenes	HMDB0030564	C10275	8	trans-Piceid;3,4,5-trihydroxy-6-(2-hydroxy-1,2-diphenylethoxy)oxane-2-carboxylic acid;(Z)-Resveratrol 4'-glucoside;cis-Piceid;(E)-2-Glucosyl-3,4',5-trihydroxystilbene;DIMBOA-Glc;Deferasirox;Fosamprenavir	HMDB0030564;HMDB0135201;HMDB0030565;HMDB0031422;HMDB0036294;HMDB0029710;HMDB0015547;HMDB0015416	5	Piceid;Populin;DIMBOA-glucoside;(2R)-2-beta-D-Glucopyranosyloxy-4-hydroxy-7-methoxy-(2H)-1,4-benzoxazin-3(4H)-one;Violaceinic_acid	C10275;C10823;C04831;C15768;C21135	Polydatin	Polydatin (MS2 HMDB0030564)	Polydatin (MS2 HMDB0030564)	neg-M389T182: Polydatin (MS2 HMDB0030564)
neg-M273T139	-0.371106	0.188366	FALSE	TRUE	FALSE	PD	0.0485064	273.072	2.31591	1	1	Seselin	Phenylpropanoids and polyketides	Coumarins and derivatives	HMDB0034257	C09312	0	NA	NA	1	2-Methoxyestrone_3-glucuronide	C11132	Seselin	Seselin (MS2 HMDB0034257)	Seselin (MS2 HMDB0034257)	neg-M273T139: Seselin (MS2 HMDB0034257)
neg-M439T191	-0.281765	0.189166	FALSE	TRUE	FALSE	PD	0.0473937	439.269	3.17942	1	1	Butaprost (free acid)	Unknown	NA	NA	NA	11	PA(20:3(5Z,8Z,11Z)/24:1(15Z));PA(20:4(5Z,8Z,11Z,14Z)/24:0);PA(20:4(8Z,11Z,14Z,17Z)/24:0);PA(22:0/22:4(7Z,10Z,13Z,16Z));PA(22:2(13Z,16Z)/22:2(13Z,16Z));PA(22:4(7Z,10Z,13Z,16Z)/22:0);PA(24:0/20:4(5Z,8Z,11Z,14Z));PA(24:0/20:4(8Z,11Z,14Z,17Z));PA(24:1(15Z)/20:3(5Z,8Z,11Z));PA(20:3(8Z,11Z,14Z)/24:1(15Z));PA(24:1(15Z)/20:3(8Z,11Z,14Z))	HMDB0115143;HMDB0115169;HMDB0115196;HMDB0115263;HMDB0115316;HMDB0115340;HMDB0115443;HMDB0115444;HMDB0115469;HMDB0115586;HMDB0115605	0	NA	NA	Butaprost (free acid)	Butaprost (free acid) (MS2 NA)	Butaprost (free acid) (MS2 NA)	neg-M439T191: Butaprost (free acid) (MS2)
pos-M189T61	-0.548405	0.185842	FALSE	TRUE	FALSE	PD	0.0377704	189.123	1.01312	1	1	N.alpha.-Acetyl-L-lysine	Organic acids and derivatives	Carboxylic acids and derivatives	HMDB0000446	C12989	8	Alanyl-Valine;N6-Acetyl-L-lysine;N-Alpha-acetyllysine;Glycylleucine;Glycyl-Isoleucine;Isoleucyl-Glycine;Leucyl-Glycine;Valyl-Alanine	HMDB0028700;HMDB0000206;HMDB0000446;HMDB0000759;HMDB0028844;HMDB0028907;HMDB0028929;HMDB0029120	6	Glycyl-leucine;N6-Acetyl-L-lysine;6-Acetamido-3-aminohexanoate;N2-Acetyl-L-lysine;Crotanecine;N-Butyryl-L-homoserine_lactone	C02155;C02727;C03846;C12989;C10284;C11837	N.alpha.-Acetyl-L-lysine	N.alpha.-Acetyl-L-lysine (MS2 HMDB0000446)	N.alpha.-Acetyl-L-lysine (MS2 HMDB0000446)	pos-M189T61: N.alpha.-Acetyl-L-lysine (MS2 HMDB0000446)
neg-M135T105	-0.102939	0.3935	FALSE	TRUE	FALSE	PD	0.0365537	135.032	1.7576	1	1	Hypoxanthine	Organoheterocyclic compounds	Imidazopyrimidines	HMDB0000157	C00262	5	1-Pentanesulfenothioic acid;Ethyl propyl disulfide;Ethyl isopropyl disulfide;Hypoxanthine;Allopurinol	HMDB0031160;HMDB0033053;HMDB0033054;HMDB0000157;HMDB0014581	1	Hypoxanthine	C00262	Hypoxanthine	Hypoxanthine (MS2 HMDB0000157)	Hypoxanthine (MS2 HMDB0000157)	neg-M135T105: Hypoxanthine (MS2 HMDB0000157)
pos-M180T170	-0.326099	0.509	FALSE	TRUE	FALSE	PD	0.0359401	180.101	2.83465	1	1	DL-.beta.-Homophenylalanine	Organic acids and derivatives	Carboxylic acids and derivatives	HMDB0000159	NA	0	NA	NA	0	NA	NA	DL-.beta.-Homophenylalanine	DL-.beta.-Homophenylalanine (MS2 HMDB0000159)	DL-.beta.-Homophenylalanine (MS2 HMDB0000159)	pos-M180T170: DL-.beta.-Homophenylalanine (MS2 HMDB0000159)
neg-M218T150	-0.343069	0.378108	FALSE	TRUE	FALSE	PD	0.0341655	218.104	2.49377	1	1	D-(+)-Pantothenic acid	Organic acids and derivatives	Carboxylic acids and derivatives	NA	NA	6	Pantothenic acid;(R)-pantothenic Acid;Cis-zeatin;4-Heptenal diethyl acetal;3-(1-Hydroxymethyl-1-propenyl)pentanedioic acid;2-Amino-1,6-dimethylfuro[3,2-e]imidazo[4,5-b]pyridine	HMDB0000210;HMDB0062717;HMDB0012204;HMDB0032306;HMDB0033092;HMDB0035175	5	Pantothenate;Zeatin;cis-Zeatin;Diethyl_2-methyl-3-oxosuccinate;Metamitron	C00864;C00371;C15545;C04067;C10930	D-(+)-Pantothenic acid	D-(+)-Pantothenic acid (MS2 NA)	D-(+)-Pantothenic acid (MS2 NA)	neg-M218T150: D-(+)-Pantothenic acid (MS2)
neg-M198T123	-0.0818878	0.369486	FALSE	TRUE	FALSE	PD	0.0338597	198.075	2.0542	1	1	Dopamine	Benzenoids	Phenols	HMDB0000073	C03758	1	(3b,6b,8a,12a)-8,12-Epoxy-7(11)-eremophilene-6,8,12-trimethoxy-3-ol	HMDB0031963	1	2,3-Dinor-8-iso_prostaglandin_F2alpha	C14794	Dopamine	Dopamine (MS2 HMDB0000073)	Dopamine (MS2 HMDB0000073)	neg-M198T123: Dopamine (MS2 HMDB0000073)
pos-M153T62	-0.00977444	0.375557	FALSE	TRUE	FALSE	PD	0.0277793	153.04	1.03608	1	1	Xanthine	Organoheterocyclic compounds	Imidazopyrimidines	HMDB0000292	C00385	3	Xanthine;Oxypurinol;6,8-Dihydroxypurine	HMDB0000292;HMDB0000786;HMDB0001182	2	Xanthine;Alloxanthine	C00385;C07599	Xanthine	Xanthine (MS2 HMDB0000292)	Xanthine (MS2 HMDB0000292)	pos-M153T62: Xanthine (MS2 HMDB0000292)
pos-M349T162	-0.223923	0.271702	FALSE	TRUE	FALSE	PD	0.0259295	349.139	2.70578	1	1	1H-Indole-1-acetic acid, 5-fluoro-2-methyl-3-(2-quinolinylmethyl)-	Organoheterocyclic compounds	Indoles and derivatives	NA	NA	3	Withanolide;Withanolide A;Methyl lucidenate F	HMDB0003218;HMDB0034415;HMDB0036437	3	Withaferin_A;Withanolide_D;Stigmatellin_X	C08841;C08842;C12149	1H-Indole-1-acetic acid, 5-fluoro-2-methyl-3-(2-quinolinylmethyl)-	1H-Indole-1-acetic acid, 5-fluoro-2-methyl-3-(2-quinolinylmethyl)- (MS2 NA)	1H-Indole-1-acetic acid, 5-fluoro-2-methyl-3-(2-quinolinylmethyl)- (MS2 NA)	pos-M349T162: 1H-Indole-1-acetic acid, 5-fluoro-2-methyl-3-(2-quinolinylmethyl)- (MS2)
neg-M215T201	-0.440792	0.321025	FALSE	TRUE	FALSE	PD	0.0251121	215.129	3.35494	1	1	Undecanedioic acid	Lipids and lipid-like molecules	Fatty Acyls	HMDB0000888	null	3	Undecanedioic acid;Butyl butyryllactate;Pyrimethanil	HMDB0000888;HMDB0037137;HMDB0033135	1	Pyrimethanil	C11180	Undecanedioic acid	Undecanedioic acid (MS2 HMDB0000888)	Undecanedioic acid (MS2 HMDB0000888)	neg-M215T201: Undecanedioic acid (MS2 HMDB0000888)
pos-M276T63	-0.423817	0.147372	FALSE	TRUE	FALSE	PD	0.024675	276.109	1.05417	1	1	Gln-Glu	Organic acids and derivatives	Carboxylic acids and derivatives	HMDB0028796	NA	3	Sarmentosin;Ethenodeoxyadenosine;Penciclovir	HMDB0030697;HMDB0001786;HMDB0014444	5	Cardiospermin;Sarmentosin;1,6-Anhydro-N-acetyl-beta-muramate;Penciclovir;Anantine	C08328;C08340;C19769;C07417;C10568	Gln-Glu	Gln-Glu (MS2 HMDB0028796)	Gln-Glu (MS2 HMDB0028796)	pos-M276T63: Gln-Glu (MS2 HMDB0028796)
pos-M113T82	-0.215607	0.521732	FALSE	TRUE	FALSE	PD	0.0245893	113.034	1.36664	1	1	Uracil	Organoheterocyclic compounds	Diazines	HMDB0000300	C00106	2	Uracil;4-Carboxypyrazole	HMDB0000300;HMDB0060760	2	Uracil;Maleic_hydrazide	C00106;C18474	Uracil	Uracil (MS2 HMDB0000300)	Uracil (MS2 HMDB0000300)	pos-M113T82: Uracil (MS2 HMDB0000300)
neg-M122T83	0.0586474	0.2879	FALSE	TRUE	FALSE	PD	0.0231119	122.025	1.3815	1	1	Picolinic acid	Organoheterocyclic compounds	Pyridines and derivatives	HMDB0002243	C10164	5	Nicotinic acid;Picolinic acid;2-Hydroxy-4-imino-2,5-cyclohexadienone;Nitrobenzene;Isonicotinic acid	HMDB0001488;HMDB0002243;HMDB0031713;HMDB0041950;HMDB0060665	4	Nicotinate;Nitrobenzene;Isonicotinic_acid;Picolinic_acid	C00253;C06813;C07446;C10164	Picolinic acid	Picolinic acid (MS2 HMDB0002243)	Picolinic acid (MS2 HMDB0002243)	neg-M122T83: Picolinic acid (MS2 HMDB0002243)
neg-M147T84	-0.479498	0.354014	FALSE	TRUE	FALSE	PD	0.0230142	147.03	1.39322	1	1	2-Hydroxyglutarate	Organic acids and derivatives	Hydroxy acids and derivatives	HMDB0059655	C02630	27	Citramalic acid;3-Hydroxyglutaric acid;D-2-Hydroxyglutaric acid;L-2-Hydroxyglutaric acid;Ribonolactone;D-Xylono-1,5-lactone;2-Hydroxyglutarate;2-Propenyl propyl disulfide;Methyl 3-methyl-1-butenyl disulfide;1-Propenyl propyl disulfide;2-(2-phenylcyclobutyl)phenol;3-(2-phenylcyclobutyl)phenol;4-(2-phenylcyclobutyl)phenol;1,2-diphenylcyclobutan-1-ol;1,3-diphenylbut-3-en-2-ol;2-(4-phenylbut-1-en-2-y…	HMDB0000426;HMDB0000428;HMDB0000606;HMDB0000694;HMDB0001900;HMDB0011676;HMDB0059655;HMDB0033912;HMDB0038890;HMDB0041392;HMDB0134565;HMDB0134566;HMDB0134567;HMDB0134568;HMDB0135554;HMDB0135555;HMDB0135556;HMDB0135557;HMDB0135558;HMDB0135559;HMDB0135560;HMDB0135561;HMDB0135562;HMDB0033041;HMDB0033072;HMDB0040243;HMDB0040262	21	D-Arabinono-1,4-lactone;2-Dehydro-3-deoxy-L-arabinonate;Citramalate;(R)-2-Hydroxyglutarate;L-Arabinono-1,4-lactone;D-Xylonolactone;(R)-2-Methylmalate;(S)-2-Methylmalate;2-Hydroxyglutarate;D-Xylono-1,4-lactone;L-Xylono-1,4-lactone;(S)-2-Hydroxyglutarate;2-Dehydro-3-deoxy-D-xylonate;L-Arabinono-1,5-lactone;L-threo-3-Methylmalate;D-threo-3-Methylmalate;D-erythro-3-Methylmalate;3,4-Diphenyltetrahydro…	C00652;C00684;C00815;C01087;C01114;C02266;C02612;C02614;C02630;C02753;C02994;C03196;C03826;C05405;C06029;C06031;C06032;C14277;C17020;C17214;C17215	2-Hydroxyglutarate	2-Hydroxyglutarate (MS2 HMDB0059655)	2-Hydroxyglutarate (MS2 HMDB0059655)	neg-M147T84: 2-Hydroxyglutarate (MS2 HMDB0059655)
neg-M305T198	-0.764796	0.300191	FALSE	TRUE	FALSE	PD	0.0207608	305.187	3.302	1	1	.beta.-Alanine, N-[2-[(3-hexylphenyl)amino]-2-oxoethyl]-	Unknown	NA	NA	NA	4	Donepezil metabolite M4;Hyoscyamine;Atropine;Dihydroferuperine	HMDB0013960;HMDB0014568;HMDB0014712;HMDB0040700	10	9-Chloro-10-hydroxyhexadecanoic_acid;Atropine;L-Hyoscyamine;Mesembrine;Knightinol;Littorine;Lycoramine;cis-1,3,4,6,7,11b-Hexahydro-9-methoxy-2H-benzo[a]quinolizine-3-carboxylic_acid_ethyl_ester;3-Ethyl-1,3,4,6,7,11b-hexahydro-9,10-dimethoxy-2H-benzo[a]quinolizin-2-one;trans-1,3,4,6,7,11b-Hexahydro-9-methoxy-2H-benzo[a]quinolizine-3-carboxylic_acid_ethyl_ester	C13949;C01479;C02046;C09224;C10859;C10860;C12233;C14884;C14908;C15081	.beta.-Alanine, N-[2-[(3-hexylphenyl)amino]-2-oxoethyl]-	.beta.-Alanine, N-[2-[(3-hexylphenyl)amino]-2-oxoethyl]- (MS2 NA)	.beta.-Alanine, N-[2-[(3-hexylphenyl)amino]-2-oxoethyl]- (MS2 NA)	neg-M305T198: .beta.-Alanine, N-[2-[(3-hexylphenyl)amino]-2-oxoethyl]- (MS2)
pos-M443T308	-0.278907	0.268675	FALSE	TRUE	FALSE	PD	0.0180186	443.351	5.13772	1	1	Camellenodiol	Lipids and lipid-like molecules	Prenol lipids	HMDB0035735	null	12	4a-Carboxy-4b-methyl-5a-cholesta-8,24-dien-3b-ol;4a-Methylzymosterol-4-carboxylic acid;(3beta,22E,24R)-5,8-Epidioxy-23-methylergosta-6,22-dien-3-ol;Camellenodiol;4-Methylzymosterol intermediate 1;4ÃŽÂ±-carboxy-4ÃŽÂ²-methyl-5ÃŽÂ±-cholesta-8,24-dien-3ÃŽÂ²-ol;5-b-Cholestane-3a ,7a ,12a-triol;3b,5a,6b-Cholestanetriol;3 alpha,7 alpha,26-Trihydroxy-5beta-cholestane;(3alpha,5alpha,22R,23R)-Cholestane-3,…	HMDB0001181;HMDB0006927;HMDB0032668;HMDB0035735;HMDB0060146;HMDB0062383;HMDB0001457;HMDB0003990;HMDB0012455;HMDB0039463;HMDB0060138;HMDB0062418	5	Testosterone_decanoate;4alpha-Methylzymosterol-4-carboxylate;3beta,5alpha,6beta-Cholestanetriol;3alpha,7alpha,26-Trihydroxy-5beta-cholestane;3alpha,7alpha,12alpha-Trihydroxy-5beta-cholestane	C14607;C15808;C05425;C05444;C05454	Camellenodiol	Camellenodiol (MS2 HMDB0035735)	Camellenodiol (MS2 HMDB0035735)	pos-M443T308: Camellenodiol (MS2 HMDB0035735)
pos-M433T379	-0.437492	0.432741	FALSE	TRUE	FALSE	PD	0.0163143	433.33	6.3122	1	1	Rockogenin	Lipids and lipid-like molecules	Prenol lipids	HMDB0033769	null	11	24-Hydroxycalcitriol;Neochlorogenin;Rockogenin;23S,25,26-Trihydroxyvitamin D3;3beta,7alpha-Dihydroxy-5-cholestenoate;4-cholesten-7ÃŽÂ±,12ÃŽÂ±,24-triol-3-one;7alpha,12alpha,26-trihydroxycholest-4-en-3-one;1alpha,23(S),25-trihydroxyvitamin D3;3alpha,7beta-dihydroxy-5beta-cholest-24-en-26-oic Acid;MG(0:0/22:2(13Z,16Z)/0:0);MG(22:2(13Z,16Z)/0:0/0:0)	HMDB0006228;HMDB0030702;HMDB0033769;HMDB0060134;HMDB0012454;HMDB0062399;HMDB0062400;HMDB0062686;HMDB0062712;HMDB0011553;HMDB0011583	5	Gitogenin;3beta,5beta-Ketotriol;Neogitogenin;3beta,7alpha-Dihydroxy-5-cholestenoate;Calcitetrol	C08899;C16494;C17003;C17335;C18231	Rockogenin	Rockogenin (MS2 HMDB0033769)	Rockogenin (MS2 HMDB0033769)	pos-M433T379: Rockogenin (MS2 HMDB0033769)
neg-M243T82	-0.317513	0.419059	FALSE	TRUE	FALSE	PD	0.0147123	243.062	1.36088	1	1	Uridine	Nucleosides, nucleotides, and analogues	Pyrimidine nucleosides	HMDB0000296	C00299	2	Uridine;Pseudouridine	HMDB0000296;HMDB0000767	3	Uridine;Pseudouridine;Spongouridine	C00299;C02067;C16745	Uridine	Uridine (MS2 HMDB0000296)	Uridine (MS2 HMDB0000296)	neg-M243T82: Uridine (MS2 HMDB0000296)
pos-M137T61_1	-0.0977011	0.423775	FALSE	TRUE	FALSE	PD	0.0137835	137.045	1.01125	1	1	Hypoxanthine	Organoheterocyclic compounds	Imidazopyrimidines	HMDB0000157	C00262	0	NA	NA	0	NA	NA	Hypoxanthine	Hypoxanthine (MS2 HMDB0000157)	Hypoxanthine (MS2 HMDB0000157)	pos-M137T61_1: Hypoxanthine (MS2 HMDB0000157)
pos-M411T439	-0.11644	0.627309	FALSE	TRUE	FALSE	PD	0.0125591	411.361	7.31004	1	1	(3beta,5alpha,22E,24S)-Stigmasta-7,22,25-trien-3-ol	Lipids and lipid-like molecules	Sterol Lipids	HMDB0034196	null	13	4,4-Dimethylcholesta-8,14,24-trienol;5-Dehydroavenasterol;Delta 8,14 -Sterol;28-Norcyclomusalenone;(4alpha,5alpha)-4,14-Dimethyl-9,19-cyclocholest-20-en-3-one;Corbisterol;22-Dehydroclerosterol;(3beta,5alpha,22E,24S)-Stigmasta-7,22,25-trien-3-ol;(3beta,22E,24R)-23-Methylergosta-5,7,22-trien-3-ol;Stigmasta-4,6-dien-3-one;5beta-Coprostanol;5alpha-Cholestanol;Epi-coprostanol	HMDB0001023;HMDB0006852;HMDB0006928;HMDB0032882;HMDB0033810;HMDB0033825;HMDB0034078;HMDB0034196;HMDB0036312;HMDB0039196;HMDB0000577;HMDB0000908;HMDB0001569	4	4,4-Dimethyl-5alpha-cholesta-8,14,24-trien-3beta-ol;4alpha-Methyl-5alpha-ergosta-8,14,24(28)-trien-3beta-ol;5-Dehydroavenasterol;Epidihydrocholesterin	C11455;C11508;C15783;C12978	(3beta,5alpha,22E,24S)-Stigmasta-7,22,25-trien-3-ol	(3beta,5alpha,22E,24S)-Stigmasta-7,22,25-trien-3-ol (MS2 HMDB0034196)	(3beta,5alpha,22E,24S)-Stigmasta-7,22,25-trien-3-ol (MS2 HMDB0034196)	pos-M411T439: (3beta,5alpha,22E,24S)-Stigmasta-7,22,25-trien-3-ol (MS2 HMDB0034196)
neg-M128T106	-0.219191	0.0152749	FALSE	TRUE	FALSE	PD	0.0112624	128.035	1.76382	1	1	Pyroglutamic acid	Organic acids and derivatives	Carboxylic acids and derivatives	HMDB0000267	C01879	14	N-Propionylalanine;Isobutyrylglycine;N-Butyrylglycine;Allysine;4-Acetamidobutanoic acid;(S)-5-Amino-3-oxohexanoate;2-Keto-6-aminocaproate;Methyl aminolevulinate;L-cis-4-(Hydroxymethyl)-2-pyrrolidinecarboxylic acid;L-trans-5-Hydroxy-2-piperidinecarboxylic acid;(S)-2-amino-6-oxohexanoate;4-Acetamidobutanoate;N-(2-Carboxymethyl)-morpholine;Tetrahydrodipicolinate	HMDB0094698;HMDB0000730;HMDB0000808;HMDB0001263;HMDB0003681;HMDB0012131;HMDB0012151;HMDB0015127;HMDB0029425;HMDB0029426;HMDB0059595;HMDB0060265;HMDB0061156;HMDB0012289	9	4-Acetamidobutanoate;6-Amino-2-oxohexanoate;(S)-5-Amino-3-oxohexanoic_acid;L-2-Aminoadipate_6-semialdehyde;2-Amino-5-oxohexanoate;2,3,4,5-Tetrahydrodipicolinate;5-Amino-5-deoxy-3-dehydroshikimate;2-Formyloxymethylclavam;Cetoniacytone_B	C02946;C03239;C03656;C04076;C05825;C03972;C12108;C17356;C21249	Pyroglutamic acid	Pyroglutamic acid (MS2 HMDB0000267)	Pyroglutamic acid (MS2 HMDB0000267)	neg-M128T106: Pyroglutamic acid (MS2 HMDB0000267)
neg-M267T233	-0.247076	0.325863	FALSE	TRUE	FALSE	PD	0.0108978	267.123	3.88091	1	1	3-carboxy-4-methyl-5-pentyl-2-furanpropanoic acid	Lipids and lipid-like molecules	Fatty Acyls	HMDB0061643	null	5	Kamahine C;3-carboxy-4-methyl-5-pentyl-2-furanpropanoic acid;Deoxyadenosine;5'-Deoxyadenosine;7-Aminonitrazepam	HMDB0038935;HMDB0061643;HMDB0000101;HMDB0001983;HMDB0041819	5	Ripazepam;Deoxyadenosine;5'-Deoxyadenosine;Cordycepin;3-Oxohexobarbital	C19518;C00559;C05198;C08431;C02517	3-carboxy-4-methyl-5-pentyl-2-furanpropanoic acid	3-carboxy-4-methyl-5-pentyl-2-furanpropanoic acid (MS2 HMDB0061643)	3-carboxy-4-methyl-5-pentyl-2-furanpropanoic acid (MS2 HMDB0061643)	neg-M267T233: 3-carboxy-4-methyl-5-pentyl-2-furanpropanoic acid (MS2 HMDB0061643)
neg-M188T105	-0.198161	-0.0131712	FALSE	TRUE	FALSE	PD	0.00999447	188.057	1.75102	1	1	N-Acetyl-L-glutamic acid	Organic acids and derivatives	Carboxylic acids and derivatives	HMDB0001138	C00624	4	Glutarylglycine;N-Acetylglutamic acid;1-Isothiocyanato-6-(methylthio)hexane;Pyrrolidino-[1,2E]-4H-2,4-dimethyl-1,3,5-dithiazine	HMDB0000590;HMDB0001138;HMDB0031574;HMDB0032499	11	N-Acetyl-L-glutamate;L-2-Amino-6-oxoheptanedioate;AminoDHQ;3-Dehydroshikimate;5-Dehydroshikimate;2-Oxohept-3-enedioate;2-Hydroxyhepta-2,4-dienedioate;2-Hydroxy-5-methyl-cis,cis-muconate;2-Oxo-5-methyl-cis-muconate;5-Methylmaleylacetate;cis,cis-2,4-Dihydroxy-5-methyl-6-oxo-2,4-hexadienoate	C00624;C03871;C12109;C02637;C02652;C03063;C05600;C07478;C07479;C18306;C18318	N-Acetyl-L-glutamic acid	N-Acetyl-L-glutamic acid (MS2 HMDB0001138)	N-Acetyl-L-glutamic acid (MS2 HMDB0001138)	neg-M188T105: N-Acetyl-L-glutamic acid (MS2 HMDB0001138)
pos-M170T55	-0.442703	0.340537	FALSE	TRUE	FALSE	PD	0.00800344	170.057	0.913525	1	1	DL-2-Fluorophenylglycine	Unknown	NA	NA	NA	13	L-Isoleucine;L-Alloisoleucine;L-Leucine;L-Norleucine;Aminocaproic acid;Beta-Leucine;D-Leucine;3-Aminocaproic acid;(Ã‚Â±)-erythro-Isoleucine;6-Deoxyfagomine;N-(2-Hydroxyethyl)-morpholine;N-methylvaline;3,3,5-triiodo-L-thyronine-beta-D-glucuronoside	HMDB0000172;HMDB0000557;HMDB0000687;HMDB0001645;HMDB0001901;HMDB0003640;HMDB0013773;HMDB0029168;HMDB0033923;HMDB0036382;HMDB0060650;HMDB0061716;HMDB0062203	13	L-Leucine;L-Isoleucine;D-Leucine;L-Norleucine;6-Aminohexanoate;(3R)-beta-Leucine;D-Isoleucine;beta-Alaninebetaine;Isoleucine;Leucine;N,N-Diethylglycine;D-allo-Isoleucine;L-allo-Isoleucine	C00123;C00407;C01570;C01933;C02378;C02486;C06418;C08263;C16434;C16439;C16647;C21092;C21096	DL-2-Fluorophenylglycine	DL-2-Fluorophenylglycine (MS2 NA)	DL-2-Fluorophenylglycine (MS2 NA)	pos-M170T55: DL-2-Fluorophenylglycine (MS2)
pos-M265T51_2	-0.257966	0.406426	FALSE	TRUE	FALSE	PD	0.00691825	265.112	0.854692	1	1	Thiamine	Organoheterocyclic compounds	Diazines	HMDB0000235	C00378	2	Asparaginyl-Aspartate;Aspartyl-Asparagine	HMDB0028727;HMDB0028748	5	2-(6'-Methylthio)hexylmalic_acid;3-(6'-Methylthio)hexylmalic_acid;Bluensidine;6-Methylergoline;4,4'-Methylene_bis(2-methylaniline)	C17226;C17227;C17967;C07540;C19260	Thiamine	Thiamine (MS2 HMDB0000235)	Thiamine (MS2 HMDB0000235)	pos-M265T51_2: Thiamine (MS2 HMDB0000235)
pos-M104T61	-0.0492687	0.24709	FALSE	TRUE	FALSE	PD	0.00463701	104.052	1.02178	1	1	2,3-Dihydrothiophene	Organoheterocyclic compounds	Dihydrothiophenes	HMDB0033875	null	3	(±)-2-Methylthiazolidine;2,3-Dihydrothiophene;Divinyl sulfide	HMDB0031682;HMDB0033875;HMDB0033922	0	NA	NA	2,3-Dihydrothiophene	2,3-Dihydrothiophene (MS2 HMDB0033875)	2,3-Dihydrothiophene (MS2 HMDB0033875)	pos-M104T61: 2,3-Dihydrothiophene (MS2 HMDB0033875)
pos-M315T439	-0.285788	0.624494	FALSE	TRUE	FALSE	PD	0.00100945	315.267	7.31623	1	1	13-HDoHE	Lipids and lipid-like molecules	Fatty Acyls	HMDB0060043	null	2	13-HDoHE;Geranylcitronellol	HMDB0060043;HMDB0032147	0	NA	NA	13-HDoHE	13-HDoHE (MS2 HMDB0060043)	13-HDoHE (MS2 HMDB0060043)	pos-M315T439: 13-HDoHE (MS2 HMDB0060043)
neg-M289T160_1	0.440988	-0.463735	TRUE	FALSE	FALSE	NPD	-0.16146	289.072	2.66725	1	1	(+)-Epicatechin	Phenylpropanoids and polyketides	Flavonoids	HMDB0037954	C09728	36	2-(3-hydroxyphenyl)-3,4-dihydro-2H-1-benzopyran-3,5,6,7-tetrol;2-(3,4-dihydroxyphenyl)-1-(2,4,6-trihydroxyphenyl)propan-1-one;2-(4-hydroxyphenyl)-1-(2,3,4,6-tetrahydroxyphenyl)propan-1-one;3-(4-hydroxyphenyl)-1-(2,3,4,6-tetrahydroxyphenyl)propan-1-one;2-[(4-hydroxyphenyl)methyl]-2,3-dihydro-1-benzofuran-2,3,4,6-tetrol;2-(2,4-dihydroxyphenyl)-1-(2,4,6-trihydroxyphenyl)propan-1-one;3-(3,4-dihydroxy…	HMDB0128180;HMDB0129340;HMDB0129964;HMDB0130183;HMDB0133544;HMDB0133841;HMDB0133991;HMDB0133992;HMDB0133998;HMDB0134012;HMDB0134013;HMDB0134016;HMDB0134017;HMDB0134020;HMDB0134021;HMDB0134024;HMDB0134025;HMDB0134819;HMDB0137172;HMDB0140335;HMDB0140336;HMDB0141544;HMDB0001871;HMDB0002780;HMDB0029253;HMDB0030131;HMDB0030144;HMDB0032322;HMDB0033783;HMDB0034124;HMDB0035399;HMDB0037953;HMDB0037954;HMD…	14	cis-3,4-Leucopelargonidin;Luteoforol;(+)-Catechin;alpha-Cotonefuran;2,8-Dihydroxy-3,4,7-trimethoxydibenzofuran;Ptaeroglycol;Mikanolide;(-)-Epicatechin;(+)-Epicatechin;Fisetinidol-4beta-ol;Isoplumericin;Plumericin;(-)-Catechin;Catechin	C03648;C05907;C06562;C08739;C08742;C09030;C09511;C09727;C09728;C09736;C09787;C09796;C14079;C17590	(+)-Epicatechin	(+)-Epicatechin (MS2 HMDB0037954)	(+)-Epicatechin (MS2 HMDB0037954)	neg-M289T160_1: (+)-Epicatechin (MS2 HMDB0037954)
pos-M590T180	0.585651	-0.611658	TRUE	FALSE	FALSE	NPD	-0.156244	590.304	3.00167	1	1	Norbuprenorphine glucuronide	Unknown	NA	NA	NA	1	Nelfinavir	HMDB0014365	2	Nelfinavir;6alpha-Glucuronosylhyodeoxycholate	C07257;C11246	Norbuprenorphine glucuronide	Norbuprenorphine glucuronide (MS2 NA)	Norbuprenorphine glucuronide (MS2 NA)	pos-M590T180: Norbuprenorphine glucuronide (MS2)
neg-M287T190	0.287909	-0.30031	TRUE	FALSE	FALSE	NPD	-0.102686	287.055	3.16337	1	1	Eriodictyol	Phenylpropanoids and polyketides	Flavonoids	HMDB0005810	C05631	66	3,5,7-trihydroxy-2-(3-hydroxyphenyl)-3,4-dihydro-2H-1-benzopyran-4-one;3-(4-hydroxyphenyl)-1-(2,4,6-trihydroxyphenyl)propane-1,2-dione;3,5,6,7-tetrahydroxy-2-phenyl-3,4-dihydro-2H-1-benzopyran-4-one;3-phenyl-1-(2,3,4,6-tetrahydroxyphenyl)propane-1,2-dione;3-(3-hydroxyphenyl)-1-(2,4,6-trihydroxyphenyl)propane-1,2-dione;2-(3,4-dihydroxyphenyl)-5,7-dihydroxy-3,4-dihydro-2H-1-benzopyran-4-one;(2E)-3-…	HMDB0125212;HMDB0125363;HMDB0125369;HMDB0125370;HMDB0125374;HMDB0126018;HMDB0126020;HMDB0126026;HMDB0126027;HMDB0126036;HMDB0126037;HMDB0129347;HMDB0129962;HMDB0130169;HMDB0130172;HMDB0130181;HMDB0130325;HMDB0132879;HMDB0133540;HMDB0133546;HMDB0133547;HMDB0133548;HMDB0133989;HMDB0134011;HMDB0134015;HMDB0134019;HMDB0134023;HMDB0141183;HMDB0005810;HMDB0030847;HMDB0031911;HMDB0032707;HMDB0037314;HMD…	29	Dihydrokaempferol;Fustin;Eriodictyol;Okanin;Micromelin;3,5-Dimethoxy-1,6-dihydroxyxanthone;Gentiacaulein;2-O-Methylswertianin;Swerchirin;(+-)-Dalbergioidin;2-Hydroxy-2,3-dihydrogenistein;Eriodictyol_chalcone;2,6,7,4'-Tetrahydroxyisoflavanone;Carthamidin;Raffinose;Panose;Galactomannan;Maltotriose;Isomaltotriose;6-alpha-Maltosylglucose;1F-beta-D-Fructosylsucrose;6F-alpha-D-Galactosylsucrose;D-Gal_a…	C00974;C01378;C05631;C08724;C09277;C10060;C10064;C10083;C10091;C10415;C12631;C15525;C16233;C16940;C00492;C00713;C00883;C01835;C02160;C03367;C03661;C03848;C05404;C06219;C08239;C08243;C08251;C21454;C06569	Eriodictyol	Eriodictyol (MS2 HMDB0005810)	Eriodictyol (MS2 HMDB0005810)	neg-M287T190: Eriodictyol (MS2 HMDB0005810)
pos-M289T194	0.120819	-0.333963	TRUE	FALSE	FALSE	NPD	-0.0976208	289.07	3.23312	1	1	Eriodictyol	Phenylpropanoids and polyketides	Flavonoids	HMDB0005810	C05631	37	3,5,7-trihydroxy-2-(3-hydroxyphenyl)-3,4-dihydro-2H-1-benzopyran-4-one;3-(4-hydroxyphenyl)-1-(2,4,6-trihydroxyphenyl)propane-1,2-dione;3,5,6,7-tetrahydroxy-2-phenyl-3,4-dihydro-2H-1-benzopyran-4-one;3-phenyl-1-(2,3,4,6-tetrahydroxyphenyl)propane-1,2-dione;3-(3-hydroxyphenyl)-1-(2,4,6-trihydroxyphenyl)propane-1,2-dione;2-(3,4-dihydroxyphenyl)-5,7-dihydroxy-3,4-dihydro-2H-1-benzopyran-4-one;(2E)-3-…	HMDB0125212;HMDB0125363;HMDB0125369;HMDB0125370;HMDB0125374;HMDB0126018;HMDB0126020;HMDB0126026;HMDB0126027;HMDB0126036;HMDB0126037;HMDB0129347;HMDB0129962;HMDB0130169;HMDB0130172;HMDB0130181;HMDB0130325;HMDB0132879;HMDB0133540;HMDB0133546;HMDB0133547;HMDB0133548;HMDB0133989;HMDB0134011;HMDB0134015;HMDB0134019;HMDB0134023;HMDB0141183;HMDB0005810;HMDB0030847;HMDB0031911;HMDB0032707;HMDB0037314;HMD…	15	Dihydrokaempferol;Fustin;Eriodictyol;Okanin;Micromelin;3,5-Dimethoxy-1,6-dihydroxyxanthone;Gentiacaulein;2-O-Methylswertianin;Swerchirin;(+-)-Dalbergioidin;2-Hydroxy-2,3-dihydrogenistein;Eriodictyol_chalcone;2,6,7,4'-Tetrahydroxyisoflavanone;Carthamidin;Ungeremine	C00974;C01378;C05631;C08724;C09277;C10060;C10064;C10083;C10091;C10415;C12631;C15525;C16233;C16940;C12189	Eriodictyol	Eriodictyol (MS2 HMDB0005810)	Eriodictyol (MS2 HMDB0005810)	pos-M289T194: Eriodictyol (MS2 HMDB0005810)
pos-M291T162	0.327772	-0.149072	TRUE	FALSE	FALSE	NPD	-0.0935081	291.087	2.69753	1	1	(+)-Catechin	Phenylpropanoids and polyketides	Flavonoids	HMDB0002780	C06562	39	2-(3-hydroxyphenyl)-3,4-dihydro-2H-1-benzopyran-3,5,6,7-tetrol;2-(3,4-dihydroxyphenyl)-1-(2,4,6-trihydroxyphenyl)propan-1-one;2-(4-hydroxyphenyl)-1-(2,3,4,6-tetrahydroxyphenyl)propan-1-one;3-(4-hydroxyphenyl)-1-(2,3,4,6-tetrahydroxyphenyl)propan-1-one;2-[(4-hydroxyphenyl)methyl]-2,3-dihydro-1-benzofuran-2,3,4,6-tetrol;2-(2,4-dihydroxyphenyl)-1-(2,4,6-trihydroxyphenyl)propan-1-one;3-(3,4-dihydroxy…	HMDB0128180;HMDB0129340;HMDB0129964;HMDB0130183;HMDB0133544;HMDB0133841;HMDB0133991;HMDB0133992;HMDB0133998;HMDB0134012;HMDB0134013;HMDB0134016;HMDB0134017;HMDB0134020;HMDB0134021;HMDB0134024;HMDB0134025;HMDB0134819;HMDB0137172;HMDB0140335;HMDB0140336;HMDB0141544;HMDB0001871;HMDB0002780;HMDB0029253;HMDB0030131;HMDB0030144;HMDB0032322;HMDB0033783;HMDB0034124;HMDB0035399;HMDB0037953;HMDB0037954;HMD…	16	cis-3,4-Leucopelargonidin;Luteoforol;(+)-Catechin;alpha-Cotonefuran;2,8-Dihydroxy-3,4,7-trimethoxydibenzofuran;Ptaeroglycol;Mikanolide;(-)-Epicatechin;(+)-Epicatechin;Fisetinidol-4beta-ol;Isoplumericin;Plumericin;(-)-Catechin;Catechin;Chloroxuron;Disperse_Blue_1	C03648;C05907;C06562;C08739;C08742;C09030;C09511;C09727;C09728;C09736;C09787;C09796;C14079;C17590;C19075;C19236	(+)-Catechin	(+)-Catechin (MS2 HMDB0002780)	(+)-Catechin (MS2 HMDB0002780)	pos-M291T162: (+)-Catechin (MS2 HMDB0002780)
neg-M205T61	0.241726	-0.426863	TRUE	FALSE	FALSE	NPD	-0.0807941	205.035	1.01911	1	1	3-(Carboxymethyl)-3-hydroxypentanedioic acid	Organic acids and derivatives	Carboxylic acids and derivatives	HMDB0059932	null	38	2-Methylcitric acid;Homocitric acid;Methylisocitric acid;3-(Carboxymethyl)-3-hydroxypentanedioic acid;(R)-lipoic acid;(S)-lipoic acid;(S)-4',5,7-Trihydroxy-6-prenylflavanone;3-[2,4-dihydroxy-3-(3-methylbut-2-en-1-yl)phenyl]-1-(3,4-dihydroxyphenyl)prop-2-en-1-one;(2E)-3-phenyl-1-[2,4,6-trihydroxy-3-(4-hydroxy-3-methylbut-2-en-1-yl)phenyl]prop-2-en-1-one;(2E)-3-phenyl-1-{2,4,6-trihydroxy-3-[(2E)-4-…	HMDB0000379;HMDB0003518;HMDB0006471;HMDB0059932;HMDB0001451;HMDB0014312;HMDB0037247;HMDB0124802;HMDB0129258;HMDB0129260;HMDB0129262;HMDB0129264;HMDB0129266;HMDB0133497;HMDB0133502;HMDB0133503;HMDB0135875;HMDB0135876;HMDB0135877;HMDB0135878;HMDB0135879;HMDB0135880;HMDB0140711;HMDB0140712;HMDB0140713;HMDB0140715;HMDB0140716;HMDB0140717;HMDB0029468;HMDB0029866;HMDB0030610;HMDB0034026;HMDB0034214;HMD…	15	(R)-2-Hydroxybutane-1,2,4-tricarboxylate;2-Methylcitrate;(2S,3R)-3-Hydroxybutane-1,2,3-tricarboxylate;Homoisocitrate;Lipoate;(R)-Lipoate;Glepidotin_B;6-Prenylnaringenin;5-Deoxykievitone;(+)-Galbacin;Glyceocarpin;4-Glyceollidin;Desmethylxanthohumol;Sophoraflavanone_B;N-(6-Oxo-6H-dibenzo[b,d]pyran-3-yl)maleamic_acid	C01251;C02225;C04593;C05662;C00725;C16241;C09753;C09832;C10418;C10616;C15509;C15510;C16416;C18023;C15466	3-(Carboxymethyl)-3-hydroxypentanedioic acid	3-(Carboxymethyl)-3-hydroxypentanedioic acid (MS2 HMDB0059932)	3-(Carboxymethyl)-3-hydroxypentanedioic acid (MS2 HMDB0059932)	neg-M205T61: 3-(Carboxymethyl)-3-hydroxypentanedioic acid (MS2 HMDB0059932)
neg-M513T249	0.689039	-0.133683	TRUE	FALSE	FALSE	NPD	-0.0692556	513.286	4.14243	1	1	Cucurbitacin I	Unknown	NA	NA	NA	7	Ganoderenic acid A;Ganoderic acid C1;Ganoderenic acid B;Ganoderic acid xi;Ganosporelactone B;Ganoderic acid J;Ganoderic acid V1	HMDB0035381;HMDB0035627;HMDB0035709;HMDB0036308;HMDB0036403;HMDB0039641;HMDB0039649	4	Cucurbitacin_I;Stigmatellin_A;Tylosin_B;Leucomycin_A5	C08800;C12148;C01687;C14058	Cucurbitacin I	Cucurbitacin I (MS2 NA)	Cucurbitacin I (MS2 NA)	neg-M513T249: Cucurbitacin I (MS2)
pos-M229T59	0.164825	-0.48164	TRUE	FALSE	FALSE	NPD	-0.0574634	229.154	0.988583	1	1	Isoleucylproline	Organic acids and derivatives	Carboxylic acids and derivatives	HMDB0011174	null	5	Isoleucylproline;Leucylproline;Methoxamine;Orciprenaline;Isoproterenol	HMDB0011174;HMDB0011175;HMDB0014861;HMDB0014954;HMDB0015197	5	Mescaline;Isoproterenol;Metaproterenol;Methoxamine;L-Isoprenaline	C06546;C07056;C07144;C07513;C11703	Isoleucylproline	Isoleucylproline (MS2 HMDB0011174)	Isoleucylproline (MS2 HMDB0011174)	pos-M229T59: Isoleucylproline (MS2 HMDB0011174)
pos-M229T85	0.153921	-0.588093	TRUE	FALSE	FALSE	NPD	-0.0554757	229.154	1.41566	1	1	Leucylproline	Organic acids and derivatives	Carboxylic acids and derivatives	HMDB0011175	null	17	Isoleucylproline;Leucylproline;4-(1,1,3,3-Tetramethylbutyl)-phenol;delta-Methylionone;3-Methyl-4-(2,6,6-trimethyl-2-cyclohexen-1-yl)-3-buten-2-one;Methyl-delta-ionone;alpha-(p-(1,1,3,3-Tetramethylbutyl)phenyl)-omega-hydroxypoly(oxyethylene);1-(2,6,6-Trimethyl-2-cyclohexen-1-yl)-1-penten-3-one;alpha-Irone;Etaspirene;10-Isopropyl-2,7-dimethyl-1-oxaspiro[4.5]deca-3,6-diene;1-(2,6,6-Trimethyl-1-cyclo…	HMDB0011174;HMDB0011175;HMDB0013825;HMDB0031737;HMDB0031738;HMDB0032397;HMDB0032528;HMDB0035245;HMDB0035631;HMDB0036023;HMDB0036024;HMDB0038130;HMDB0061831;HMDB0133179;HMDB0014861;HMDB0014954;HMDB0015197	9	alpha-Irone;(+)-trans-alpha-Irone;4-Octylphenol;4-tert-Octylphenol;Mescaline;Isoproterenol;Metaproterenol;Methoxamine;L-Isoprenaline	C09690;C11350;C14132;C14205;C06546;C07056;C07144;C07513;C11703	Leucylproline	Leucylproline (MS2 HMDB0011175)	Leucylproline (MS2 HMDB0011175)	pos-M229T85: Leucylproline (MS2 HMDB0011175)
pos-M281T181	0.464871	-0.00329876	TRUE	FALSE	FALSE	NPD	-0.0451957	281.117	3.01854	1	1	Asparenyol	Benzenoids	Phenol ethers	HMDB0041304	null	9	Levosimendan;Phenprocoumon;Ipriflavone;Asparenyol;Strobilurin A;2-Carboxy-4-dodecanolide;(3S,5R,6R,7E)-3,5,6-Trihydroxy-7-megastigmen-9-one;Dimethylthiambutene;Tulobuterol	HMDB0015058;HMDB0015081;HMDB0032987;HMDB0041304;HMDB0030420;HMDB0030987;HMDB0038736;HMDB0061719;HMDB0042056	6	2-(4-Methoxyphenethyl)chromone;(2-Isopropyl-1-benzofuran-3-yl)(4-hydroxyphenyl)methanone;Heritonin;3'-O-Methylbatatasin_III;Dihydroechinofuran;Tulobuterol_hydrochloride	C08485;C15191;C09936;C10271;C18134;C12798	Asparenyol	Asparenyol (MS2 HMDB0041304)	Asparenyol (MS2 HMDB0041304)	pos-M281T181: Asparenyol (MS2 HMDB0041304)
pos-M518T297	0.212256	-0.263351	TRUE	FALSE	FALSE	NPD	-0.043805	518.32	4.94433	1	1	LysoPC 18:3	Lipids and lipid-like molecules	Glycerophospholipids	HMDB10388	C04230	1	LysoPC(16:0)	HMDB0010382	0	NA	NA	LysoPC 18:3	LysoPC 18:3 (MS2 HMDB10388)	LysoPC 18:3 (MS2 HMDB10388)	pos-M518T297: LysoPC 18:3 (MS2 HMDB10388)
neg-M165T53	-0.0957855	-0.432876	TRUE	FALSE	FALSE	NPD	-0.0415457	165.041	0.8857	1	1	2,3,4,5-Tetrahydroxypentanoic acid	Organic oxygen compounds	Organooxygen compounds	HMDB0059750	null	18	Arabinonic acid;Ribonic acid;2,3,4,5-Tetrahydroxypentanoic acid;L-Lyxonate;L-Xylonate;S-Propyl 1-propanesulfinothioate;3-Methylxanthine;7-Methylxanthine;1-Methylxanthine;9-Methylxanthine;2-(hydroxymethyl)-2-(4-methylpent-3-en-1-yl)-2H-chromen-8-ol;2-methyl-2-(4-methylpent-3-en-1-yl)-2H-chromene-6,8-diol;2-methyl-2-(4-methylpent-3-en-1-yl)-2H-chromene-7,8-diol;2-[2-(3,3-dimethyloxiran-2-yl)ethyl]-…	HMDB0000539;HMDB0000867;HMDB0059750;HMDB0060255;HMDB0060256;HMDB0034394;HMDB0001886;HMDB0001991;HMDB0010738;HMDB0059716;HMDB0134719;HMDB0134722;HMDB0134724;HMDB0134726;HMDB0134728;HMDB0134730;HMDB0134736;HMDB0036456	12	D-Xylonate;L-Arabinonate;D-Arabinonate;D-Ribonate;L-Xylonate;L-Lyxonate;7-Methylxanthine;3-Methylxanthine;1-Methylxanthine;Lacinilene_C_7-methyl_ether;1-(4-Hydroxyphenyl)-1-decene-3,5-dione;Dihydroshikonofuran	C00502;C00545;C00878;C01685;C05411;C05412;C16353;C16357;C16358;C09695;C17744;C18135	2,3,4,5-Tetrahydroxypentanoic acid	2,3,4,5-Tetrahydroxypentanoic acid (MS2 HMDB0059750)	2,3,4,5-Tetrahydroxypentanoic acid (MS2 HMDB0059750)	neg-M165T53: 2,3,4,5-Tetrahydroxypentanoic acid (MS2 HMDB0059750)
pos-M343T58_2	0.45145	-0.298923	TRUE	FALSE	FALSE	NPD	-0.0415281	343.123	0.973892	1	1	Trehalose	Organic oxygen compounds	Organooxygen compounds	HMDB0000975	C01083	28	6-({[3,4,5-trihydroxy-6-(hydroxymethyl)oxan-2-yl]oxy}methyl)oxane-2,3,4,5-tetrol;Melibiose;Cellobiose;D-Maltose;Alpha-Lactose;Sucrose;Lactulose;Trehalose;Isomaltose;Galactinol;3-b-Galactopyranosyl glucose;Epimelibiose;Turanose;Kojibiose;Neotrehalose;Sakebiose;Inulobiose;Galabiose;Maltulose;Mannobiose;DEAE-cellulose;Allolactose;Glucinol;Trehalulose;Fagopyritol A1;beta-Lactose;Glucose-1,3-mannose o…	HMDB0133305;HMDB0000048;HMDB0000055;HMDB0000163;HMDB0000186;HMDB0000258;HMDB0000740;HMDB0000975;HMDB0002923;HMDB0005826;HMDB0006603;HMDB0006792;HMDB0011740;HMDB0011742;HMDB0029880;HMDB0029882;HMDB0029898;HMDB0029902;HMDB0029919;HMDB0029933;HMDB0033368;HMDB0038489;HMDB0039237;HMDB0039727;HMDB0039876;HMDB0041627;HMDB0060068;HMDB0125600	36	Sucrose;Cellobiose;Maltose;Lactose;Isomaltose;alpha-Maltose;alpha,alpha-Trehalose;alpha-D-Galactosyl-(1->3)-1D-myo-inositol;Nigerose;Inulobiose;Levanbiose;Mannobiose;Palatinose;beta-Lactose;beta-Maltose;Laminaribiose;4-O-beta-D-Glucopyranosyl-D-mannose;alpha-D-Glucosyl-(1,3)-D-mannose;alpha-D-Aldosyl_beta-D-fructoside;Epimelibiose;Melibiose;alpha-Cellobiose;beta-Cellobiose;Lactulose;Gentiobiose;S…	C00089;C00185;C00208;C00243;C00252;C00897;C01083;C01235;C01518;C01711;C01725;C01728;C01742;C01970;C01971;C02048;C02964;C04147;C04219;C05400;C05402;C06421;C06422;C07064;C08240;C08250;C15548;C18068;C19632;C19633;C19634;C19636;C19773;C20236;C20861;C21336	Trehalose	Trehalose (MS2 HMDB0000975)	Trehalose (MS2 HMDB0000975)	pos-M343T58_2: Trehalose (MS2 HMDB0000975)
neg-M191T60	0.414467	-0.349983	TRUE	FALSE	FALSE	NPD	-0.0396628	191.02	1.0033	1	1	Citric acid	Organic acids and derivatives	NA	HMDB0000094	C00158	7	Citric acid;Isocitric acid;D-threo-Isocitric acid;Diketogulonic acid;2,3-Diketo-L-gulonate;(1R,2R)-Isocitric acid;D-Glucaro-1,4-lactone	HMDB0000094;HMDB0000193;HMDB0001874;HMDB0005971;HMDB0006511;HMDB0033717;HMDB0041862	14	Citrate;Isocitrate;(1R,2S)-1-Hydroxypropane-1,2,3-tricarboxylate;5-Dehydro-4-deoxy-D-glucarate;2,5-Didehydro-D-gluconate;Carboxymethyloxysuccinate;2-Dehydro-3-deoxy-D-glucarate;(4R,5S)-4,5,6-Trihydroxy-2,3-dioxohexanoate;(1S,2S)-1-Hydroxypropane-1,2,3-tricarboxylate;D-Galactaro-1,5-lactone;D-Glucaro-1,5-lactone;D-Galactaro-1,4-lactone;(2S,3R)-2,3-Dihydroxy-5-oxohexanedioate;D-Glucaro-1,4-lactone	C00158;C00311;C00451;C00679;C02780;C03600;C03921;C04575;C04617;C20889;C20890;C20896;C21091;C21095	Citric acid	Citric acid (MS2 HMDB0000094)	Citric acid (MS2 HMDB0000094)	neg-M191T60: Citric acid (MS2 HMDB0000094)
pos-M426T256	0.447881	-0.25212	TRUE	FALSE	FALSE	NPD	-0.0394112	426.356	4.2713	1	1	Oleoyl-L-carnitine	Lipids and lipid-like molecules	Fatty Acyls	HMDB0005065	NA	5	Oleoylcarnitine;Vaccenyl carnitine;Elaidic carnitine;11Z-Octadecenylcarnitine;Octadecenoylcarnitine	HMDB0005065;HMDB0006351;HMDB0006464;HMDB0013338;HMDB0094687	0	NA	NA	Oleoyl-L-carnitine	Oleoyl-L-carnitine (MS2 HMDB0005065)	Oleoyl-L-carnitine (MS2 HMDB0005065)	pos-M426T256: Oleoyl-L-carnitine (MS2 HMDB0005065)
neg-M223T158	0.0313379	-0.259681	TRUE	FALSE	FALSE	NPD	-0.0321571	223.062	2.63343	1	1	Sinapic acid	Phenylpropanoids and polyketides	Cinnamic acids and derivatives	HMDB0032616	C00482	24	3-(4-hydroxy-3,5-dimethoxyphenyl)prop-2-enoic acid;5-[(2,4,5-trihydroxyphenyl)methyl]oxolan-2-one;3-(4,5-dihydroxy-2,3-dimethoxyphenyl)prop-2-enal;3-(6-hydroxy-7-methoxy-2H-1,3-benzodioxol-5-yl)propanal;3-(7-hydroxy-6-methoxy-2H-1,3-benzodioxol-5-yl)propanal;6-(3-hydroxyprop-1-en-1-yl)-4-methoxy-2H-1,3-benzodioxol-5-ol;6-(3-hydroxyprop-1-en-1-yl)-5-methoxy-2H-1,3-benzodioxol-4-ol;3-(3-hydroxy-2,4…	HMDB0127488;HMDB0128183;HMDB0128665;HMDB0128667;HMDB0128668;HMDB0128673;HMDB0128674;HMDB0140920;HMDB0141325;HMDB0142075;HMDB0142169;HMDB0142170;HMDB0142171;HMDB0142172;HMDB0142173;HMDB0142174;HMDB0030018;HMDB0032616;HMDB0034069;HMDB0041691;HMDB0000332;HMDB0031932;HMDB0039557;HMDB0061016	6	Sinapate;2-Benzylmalic_acid;3-Benzylmalic_acid;Rhipocephalin;Picrasin_B;Firocoxib	C00482;C20653;C20654;C09714;C17050;C18363	Sinapic acid	Sinapic acid (MS2 HMDB0032616)	Sinapic acid (MS2 HMDB0032616)	neg-M223T158: Sinapic acid (MS2 HMDB0032616)
neg-M568T366	0.272678	-0.38279	TRUE	FALSE	FALSE	NPD	-0.0240601	568.359	6.10357	1	1	LysoPC 18:0	Lipids and lipid-like molecules	Glycerophospholipids	HMDB10384;HMDB11128	C04230	0	NA	NA	0	NA	NA	LysoPC 18:0	LysoPC 18:0 (MS2 HMDB10384;HMDB11128)	LysoPC 18:0 (MS2 HMDB10384;HMDB11128)	neg-M568T366: LysoPC 18:0 (MS2 HMDB10384;HMDB11128)
pos-M166T237	0.724114	-0.783472	TRUE	FALSE	FALSE	NPD	-0.021153	166.085	3.94467	1	1	L-Phenylalanine	Organic acids and derivatives	Carboxylic acids and derivatives	HMDB0000159	C00079	23	5-(3-Pyridyl)-2-hydroxytetrahydrofuran;L-Phenylalanine;3-Pyridinebutanoic acid;Benzocaine;Norsalsolinol;Gentiatibetine;Ethyl 2-aminobenzoate;Methyl N-methylanthranilate;Benzyl glycinate;4-Hydroxy-1-(3-pyridinyl)-1-butanone;3-phenylprop-2-enoic acid;3-(2-hydroxyphenyl)prop-2-enal;(2Z)-2-hydroxy-3-phenylprop-2-enal;(2E)-3-(3-hydroxyphenyl)prop-2-enal;3-phenyloxirane-2-carbaldehyde;3-(4-hydroxypheny…	HMDB0062407;HMDB0000159;HMDB0001007;HMDB0004992;HMDB0006044;HMDB0033485;HMDB0033589;HMDB0034169;HMDB0059934;HMDB0062402;HMDB0128078;HMDB0134039;HMDB0135273;HMDB0135274;HMDB0135275;HMDB0135648;HMDB0000567;HMDB0000930;HMDB0031725;HMDB0032947;HMDB0035243;HMDB0036626;HMDB0040986	17	L-Phenylalanine;Phenylalanine;D-Phenylalanine;Benzocaine;Tricaine;Metolcarb;4-Hydroxy-1-(3-pyridinyl)-1-butanone;5-(3-Pyridyl)-2-hydroxytetrahydrofuran;L-beta-Phenylalanine;D-beta-Phenylalanine;trans-Cinnamate;Dihydrocoumarin;4-Hydroxycinnamyl_aldehyde;3-Hydroxy-1-indanone;3-Isochromanone;Cinnamic_acid;Pyruvophenone	C00079;C02057;C02265;C07527;C18090;C18747;C19565;C19578;C20487;C20488;C00423;C02274;C05608;C07720;C07728;C10438;C17268	L-Phenylalanine	L-Phenylalanine (MS2 HMDB0000159)	L-Phenylalanine (MS2 HMDB0000159)	pos-M166T237: L-Phenylalanine (MS2 HMDB0000159)
pos-M283T154	0.0929447	-0.378479	TRUE	FALSE	FALSE	NPD	-0.0206655	283.167	2.5599	1	1	(S)-Dibutyl 3-hydroxybutyl phosphate	Unknown	NA	NA	NA	0	NA	NA	0	NA	NA	(S)-Dibutyl 3-hydroxybutyl phosphate	(S)-Dibutyl 3-hydroxybutyl phosphate (MS2 NA)	(S)-Dibutyl 3-hydroxybutyl phosphate (MS2 NA)	pos-M283T154: (S)-Dibutyl 3-hydroxybutyl phosphate (MS2)
pos-M623T208	0.438621	-0.562026	TRUE	FALSE	FALSE	NPD	-0.0116779	623.307	3.46985	1	1	(S,S)-(+)-Tetrandrine	Lignans, neolignans and related compounds	NA	NA	NA	1	Isotetrandrine	HMDB0030174	6	Thalmidine;Obaberine;Rodiasine;(+)-Tetrandrine;Isotetrandrine;Cycleanine	C09590;C09596;C09624;C09654;C17060;C17387	(S,S)-(+)-Tetrandrine	(S,S)-(+)-Tetrandrine (MS2 NA)	(S,S)-(+)-Tetrandrine (MS2 NA)	pos-M623T208: (S,S)-(+)-Tetrandrine (MS2)
neg-M197T151	0.461973	-0.32088	TRUE	FALSE	FALSE	NPD	-0.00745719	197.046	2.51575	1	1	3-(3,4-Dihydroxyphenyl)lactic acid	Phenylpropanoids and polyketides	Phenylpropanoic acids	HMDB0003503	C01207	21	Syringic acid;Ethyl gallate;2-(2,4,5-trihydroxyphenyl)propanoic acid;3-(3,4,5-trihydroxyphenyl)propanoic acid;3-(2,4-dihydroxyphenyl)-3-hydroxypropanoic acid;3-(2,4,5-trihydroxyphenyl)propanoic acid;2-(2,5-dihydroxy-4-methoxyphenyl)acetic acid;2-(3,4-dihydroxy-5-methoxyphenyl)acetic acid;2-hydroxy-2-(2-hydroxy-4-methoxyphenyl)acetic acid;2-(2,3,4-trihydroxyphenyl)propanoic acid;3-hydroxy-2,4-dime…	HMDB0002085;HMDB0033836;HMDB0125024;HMDB0125529;HMDB0126478;HMDB0126489;HMDB0130476;HMDB0131426;HMDB0137136;HMDB0137823;HMDB0140947;HMDB0142084;HMDB0142087;HMDB0000291;HMDB0003503;HMDB0029170;HMDB0041662;HMDB0133489;HMDB0000600;HMDB0014716;HMDB0060561	9	3-(3,4-Dihydroxyphenyl)lactate;3-Methoxy-4-hydroxymandelate;Syringic_acid;(3E)-3-[(1R,5R,6S)-5-Hydroxy-7-oxabicyclo[4.1.0]heptan-2-ylidene]-2-oxopropanoate;Istamycin_FU-10;2'-Deamino-2'-hydroxyparomamine;Albendazole_sulfone;6-Nitrobenzo[a]pyrene;3-Nitroperylene	C01207;C05584;C10833;C21086;C17981;C20353;C16626;C19472;C19475	3-(3,4-Dihydroxyphenyl)lactic acid	3-(3,4-Dihydroxyphenyl)lactic acid (MS2 HMDB0003503)	3-(3,4-Dihydroxyphenyl)lactic acid (MS2 HMDB0003503)	neg-M197T151: 3-(3,4-Dihydroxyphenyl)lactic acid (MS2 HMDB0003503)
neg-M89T83	-0.208487	-0.312448	TRUE	FALSE	FALSE	NPD	-0.00614997	89.0248	1.37902	1	1	D-Lactic acid	Organic acids and derivatives	Hydroxy acids and derivatives	HMDB0001311	C00256	9	L-Lactic acid;Hydroxypropionic acid;Glyceraldehyde;D-Lactic acid;Dihydroxyacetone;Dimethyl carbonate;Monoethyl carbonate;Methoxyacetic acid;2-hydroxypropanoic acid	HMDB0000190;HMDB0000700;HMDB0001051;HMDB0001311;HMDB0001882;HMDB0029580;HMDB0031232;HMDB0041929;HMDB0144295	8	Glycerone;(S)-Lactate;(R)-Lactate;D-Glyceraldehyde;3-Hydroxypropanoate;Lactate;Glyceraldehyde;L-Glyceraldehyde	C00184;C00186;C00256;C00577;C01013;C01432;C02154;C02426	D-Lactic acid	D-Lactic acid (MS2 HMDB0001311)	D-Lactic acid (MS2 HMDB0001311)	neg-M89T83: D-Lactic acid (MS2 HMDB0001311)
neg-M427T214	0.248476	-0.307152	TRUE	FALSE	FALSE	NPD	-0.00470841	427.178	3.56652	1	1	3-Isomangostin hydrate	Organoheterocyclic compounds	Benzopyrans	HMDB0041522	null	10	1-Isomangostin hydrate;Artoflavanone;Garcinone D;3'-(1''-(3-Methylbutanoyl))-angeloyl vaginidiol;Heteroflavanone B;Edulisin V;3-Isomangostin hydrate;Fumonisin FP2;Fumonisin FP3;1alpha,3beta,22R-Trihydroxyergosta-5,24E-dien-26-oic acid 3-O-b-D-glucoside 26-O-b-D-glucosyl ester	HMDB0029984;HMDB0030850;HMDB0033332;HMDB0040691;HMDB0040836;HMDB0041198;HMDB0041522;HMDB0031827;HMDB0031828;HMDB0040398	3	Pseudorhodomyrtoxin;Oxidized_Oplophorus_luciferin;Ro_18-5364	C08951;C15038;C15665	3-Isomangostin hydrate	3-Isomangostin hydrate (MS2 HMDB0041522)	3-Isomangostin hydrate (MS2 HMDB0041522)	neg-M427T214: 3-Isomangostin hydrate (MS2 HMDB0041522)
neg-M175T58	0.0349533	-0.303565	TRUE	FALSE	FALSE	NPD	-0.00244745	175.071	0.96145	1	1	2-Isopropylmalic acid	Lipids and lipid-like molecules	NA	HMDB0000402	C02504	14	Alanyl-Serine;Glycyl-Threonine;Serylalanine;Threoninyl-Glycine;L-2-Amino-4-methylenepentanedioic acid;L-trans-alpha-Amino-2-carboxycyclopropaneacetic acid;12S-HHT;Dihydropanaxacol;Fauronyl acetate;Valeracetate;3-Methyl-5-propyl-2-furannonanoic acid;5-Heptyl-3-methyl-2-furanpentanoic acid;3-Methyl-5-pentyl-2-furanheptanoic acid;5-Pentyl-2-furanoctanoic acid	HMDB0028696;HMDB0028851;HMDB0029032;HMDB0029061;HMDB0029433;HMDB0034442;HMDB0012535;HMDB0032675;HMDB0036422;HMDB0041388;HMDB0094642;HMDB0112087;HMDB0112095;HMDB0112098	7	D-Alanyl-D-serine;Ethylenediamine-N,N'-diacetic_acid;4-Methylene-L-glutamate;N-Methyl-2-oxoglutaramate;Juvenile_hormone_II;12(S)-HHT;Juvenile_hormone_I_acid	C19719;C21397;C00651;C03623;C04867;C20388;C20992	2-Isopropylmalic acid	2-Isopropylmalic acid (MS2 HMDB0000402)	2-Isopropylmalic acid (MS2 HMDB0000402)	neg-M175T58: 2-Isopropylmalic acid (MS2 HMDB0000402)
pos-M141T80	0.32974	-0.517698	TRUE	FALSE	FALSE	NPD	-0.000449005	141.065	1.32807	1	1	Methylimidazoleacetic acid	Organoheterocyclic compounds	Azoles	HMDB0002820	C05828	4	1,3-Dimethyluracil;Imidazolepropionic acid;Methylimidazoleacetic acid;Pi-Methylimidazoleacetic acid	HMDB0002144;HMDB0002271;HMDB0002820;HMDB0004988	3	Methylimidazoleacetic_acid;4,5,6,7-Tetrahydroisoxazolo(5,4-c)pyridin-3-ol;Dihydrourocanate	C05828;C13693;C20522	Methylimidazoleacetic acid	Methylimidazoleacetic acid (MS2 HMDB0002820)	Methylimidazoleacetic acid (MS2 HMDB0002820)	pos-M141T80: Methylimidazoleacetic acid (MS2 HMDB0002820)
pos-M496T297_2	0.279769	-0.367956	TRUE	FALSE	FALSE	NPD	-0.000250907	496.34	4.94448	1	1	LysoPC 16:0	Lipids and lipid-like molecules	Glycerophospholipids	HMDB0010382	C04230	4	LysoPC(16:0);Docosa-4,7,10,13,16-pentaenoyl carnitine;Clupanodonyl carnitine;23-Acetoxysoladulcidine	HMDB0010382;HMDB0006321;HMDB0006496;HMDB0031402	0	NA	NA	LysoPC 16:0	LysoPC 16:0 (MS2 NA)	LysoPC 16:0 (MS2 NA)	pos-M496T297_2: LysoPC 16:0 (MS2)

## Sheet: saliva
ID	NPD	PD	Contrib.NPD	Contrib.PD	Contrib	GroupContrib	importance	MZ	RT	IsAnnotated	IsMS2ident	MS2Metabolite	MS2superclass	MS2class	MS2hmdb	MS2kegg	NumberMS1hmdb	MS1hmdbName	MS1hmdbID	NumberMS1kegg	MS1keggName	MS1keggID	ident	identification	identification_pld	identification_MS2
neg-M228T197	-0.767717	0.163409	FALSE	TRUE	FALSE	PD	0.114164	228.162	3.28033	1	1	N-Decanoylglycine	Organic acids and derivatives	Carboxylic acids and derivatives	HMDB0013267	null	6	N-Decanoylglycine;Cucurbic acid;Dihydrojasmonic acid;Vulgarole;Traumatin;3-Ethenyl-4-hydroxy-2,5-dimethylhex-5-en-2-yl acetate	HMDB0013267;HMDB0029388;HMDB0033601;HMDB0035085;HMDB0037326;HMDB0041572	4	Cucurbic_acid;Putaminoxin;Traumatin;12-Oxo-9(Z)-dodecenoic_acid	C08482;C08509;C16309;C16311	N-Decanoylglycine	N-Decanoylglycine (MS2 HMDB0013267)	N-Decanoylglycine (MS2 HMDB0013267)	neg-M228T197: N-Decanoylglycine (MS2 HMDB0013267)
pos-M193T225	-0.370582	0.44835	FALSE	TRUE	FALSE	PD	0.0679412	193.158	3.7443	1	1	Methyl nonyl ketone	Organic oxygen compounds	Organooxygen compounds	HMDB0033713	C01875	24	2,6-Diisopropyl-3-methylphenol;2,5-Diisopropyl-4-methylphenol;2,5-Diisopropyl-3-methylphenol;2,4-Diisopropyl-5-methylphenol;2,4-Diisopropyl-3-methylphenol;2,3-Diisopropyl-5-methylphenol;4-(4-Methyl-3-pentenyl)-3-cyclohexene-1-carboxaldehyde;Pseudoionone;4-(2,6,6-Trimethylcyclohex-1-enyl)but-2-en-4-one;(2E,4Z,7Z)-2,4,7-Tridecatrienal;(E)-5,8-Megastigmadien-4-one;Edulan I;gamma-Ionone;delta-Damasco…	HMDB0029820;HMDB0029821;HMDB0029822;HMDB0029823;HMDB0029824;HMDB0029825;HMDB0031733;HMDB0032498;HMDB0032541;HMDB0033545;HMDB0034671;HMDB0034959;HMDB0034979;HMDB0035682;HMDB0035753;HMDB0036022;HMDB0036027;HMDB0036144;HMDB0036565;HMDB0036684;HMDB0037139;HMDB0059883;HMDB0036818;HMDB0041615	3	alpha-Ionone;beta-Ionone;4-n-Heptylphenol	C12286;C12287;C14698	Methyl nonyl ketone	Methyl nonyl ketone (MS2 HMDB0033713)	Methyl nonyl ketone (MS2 HMDB0033713)	pos-M193T225: Methyl nonyl ketone (MS2 HMDB0033713)
pos-M228T225	-0.318701	0.47982	FALSE	TRUE	FALSE	PD	0.0601574	228.196	3.74343	1	1	Methyl (2E,6Z)-dodecadienoate	Lipids and lipid-like molecules	Fatty Acyls	HMDB0031014	null	12	Linalyl propionate;Methyl (2E,6Z)-dodecadienoate;alpha-Terpineol propanoate;Cepanone;Citral propylene glycol acetal;Propyl 2,4-decadienoate;Tsibulin 1;Isobornyl propionate;Neryl propionate;2-Propenyl cyclohexanebutanoate;Octahydro-2,5,5,8a-tetramethyl-7H-1-benzopyran-7-one;Artemisyl propionate	HMDB0030425;HMDB0031014;HMDB0032052;HMDB0032098;HMDB0037286;HMDB0037307;HMDB0037390;HMDB0038249;HMDB0038258;HMDB0038291;HMDB0040232;HMDB0041554	0	NA	NA	Methyl (2E,6Z)-dodecadienoate	Methyl (2E,6Z)-dodecadienoate (MS2 HMDB0031014)	Methyl (2E,6Z)-dodecadienoate (MS2 HMDB0031014)	pos-M228T225: Methyl (2E,6Z)-dodecadienoate (MS2 HMDB0031014)
pos-M250T225	-0.279816	0.495656	FALSE	TRUE	FALSE	PD	0.0556502	250.178	3.74375	1	1	O-Desmethyl-cis-tramadol	Unknown	NA	NA	NA	5	Spermic acid 2;Isoleucyl-Threonine;Leucyl-Threonine;Threoninyl-Isoleucine;Threoninyl-Leucine	HMDB0013075;HMDB0028917;HMDB0028939;HMDB0029064;HMDB0029065	1	Piperazine_adipate	C13811	O-Desmethyl-cis-tramadol	O-Desmethyl-cis-tramadol (MS2 NA)	O-Desmethyl-cis-tramadol (MS2 NA)	pos-M250T225: O-Desmethyl-cis-tramadol (MS2)
pos-M408T163	-0.354339	0.198907	FALSE	TRUE	FALSE	PD	0.0308751	408.247	2.72492	1	1	Leu-Leu-Tyr	Organic acids and derivatives	Carboximidic acids and derivatives	NA	NA	1	Neurotensin 11-13	HMDB0013024	3	Leu-leu-tyr;Actinonin;Ovatine	C11331;C12056;C08703	Leu-Leu-Tyr	Leu-Leu-Tyr (MS2 NA)	Leu-Leu-Tyr (MS2 NA)	pos-M408T163: Leu-Leu-Tyr (MS2)
pos-M214T213	-0.274897	0.137586	FALSE	TRUE	FALSE	PD	0.0280062	214.179	3.55072	1	1	Dodeca-2(E),4(E)-dienoic acid	Lipids and lipid-like molecules	Fatty Acyls	NA	NA	23	Dihydro-5-(2-octenyl)-2(3H)-furanone;Methyl 2-undecynoate;6-Heptyl-5,6-dihydro-2H-pyran-2-one;cis-3-Hexenyl trans-4-hexenoate;alpha-Terpineol acetate;alpha-Campholene acetate;(Z)-4-Hydroxy-6-dodecenoic acid lactone;Yuzu lactone;(3R,3aR,7aS)-3-Butylhexahydro-1(3H)-isobenzofuranone;Geranyl acetate;Artemisia alcohol acetate;Ethyl 2Z,4E-decadienoic acid;p-Menth-1-en-9-ol acetate;cis-3-Hexenyl cis-3-h…	HMDB0030867;HMDB0030945;HMDB0031030;HMDB0031692;HMDB0032051;HMDB0032193;HMDB0032331;HMDB0032901;HMDB0034903;HMDB0035157;HMDB0036048;HMDB0036599;HMDB0037301;HMDB0038270;HMDB0038280;HMDB0039522;HMDB0040206;HMDB0040227;HMDB0040397;HMDB0040725;HMDB0041469;HMDB0041494;HMDB0061816	9	Ethyl(E,Z)-decadienoate;(1S,2R,4S)-(-)-Bornyl_acetate;Geranyl_acetate;Linalyl_acetate;Bornyl_acetate;alpha-Terpinyl_acetate;beta-Terpinyl_acetate;gamma-Terpinyl_acetate;Allyl_cyclohexylpropionate	C08486;C09837;C09861;C09863;C11338;C12300;C12301;C12302;C12306	Dodeca-2(E),4(E)-dienoic acid	Dodeca-2(E),4(E)-dienoic acid (MS2 NA)	Dodeca-2(E),4(E)-dienoic acid (MS2 NA)	pos-M214T213: Dodeca-2(E),4(E)-dienoic acid (MS2)
pos-M294T54	-0.0681146	0.241717	FALSE	TRUE	FALSE	PD	0.0201567	294.181	0.8933	1	1	Lys-Phe	Organic acids and derivatives	Carboxylic acids and derivatives	HMDB0028958	NA	4	Lysyl-Phenylalanine;Phenylalanyl-Lysine;N-Acetyl-3-hydroxyprocainamide;Dextromethorphan	HMDB0028958;HMDB0029000;HMDB0060996;HMDB0001920	2	Dextromethorphan;Anacyclin	C06947;C08396	Lys-Phe	Lys-Phe (MS2 HMDB0028958)	Lys-Phe (MS2 HMDB0028958)	pos-M294T54: Lys-Phe (MS2 HMDB0028958)
pos-M256T253	-0.0642447	0.242889	FALSE	TRUE	FALSE	PD	0.0179352	256.227	4.22195	1	1	(2E,6E,9xi)-Farnesol	Lipids and lipid-like molecules	Prenol lipids	HMDB0039745	null	30	Geranyl 3-methylbutanoate;Linalyl isovalerate;(3S,4S,6R,7S)-1,10-Bisaboladiene-3,4-diol;beta-Kessyl alcohol;alpha-Terpinyl pentanoate;Citronellyl trans-2-methyl-2-butenoate;Geranyl 2-methylbutyrate;Isobornyl 2-methylbutyrate;Guaidiol;Calamendiol;Daucol;Germacrenone;3beta-7-Drimene-3,11-diol;Tricyclohumuladiol;1,6,9-Farnesatriene-3,11-diol;2-Propenyl cyclohexanehexanoate;2,10-Bisaboladiene-1,4-dio…	HMDB0029350;HMDB0030428;HMDB0031383;HMDB0031384;HMDB0032054;HMDB0032209;HMDB0032291;HMDB0032343;HMDB0033228;HMDB0034673;HMDB0035287;HMDB0035887;HMDB0036032;HMDB0036730;HMDB0036880;HMDB0037195;HMDB0037279;HMDB0037284;HMDB0038136;HMDB0038138;HMDB0038196;HMDB0038197;HMDB0038247;HMDB0038248;HMDB0038250;HMDB0039130;HMDB0039745;HMDB0040273;HMDB0040281;HMDB0041589	8	Centarol;Daucol;Debneyol;Seiricardine_A;Bisabolol_oxide_A;Bisabolol_oxide_B;Bornyl_isovalerate;Kanokonol	C09632;C09652;C09653;C09722;C16773;C16774;C16920;C17427	(2E,6E,9xi)-Farnesol	(2E,6E,9xi)-Farnesol (MS2 HMDB0039745)	(2E,6E,9xi)-Farnesol (MS2 HMDB0039745)	pos-M256T253: (2E,6E,9xi)-Farnesol (MS2 HMDB0039745)
pos-M294T141	-0.193713	-0.00520152	FALSE	TRUE	FALSE	PD	0.012188	294.181	2.3444	1	1	Lys-Phe	Organic acids and derivatives	Carboxylic acids and derivatives	HMDB0028958	NA	4	Lysyl-Phenylalanine;Phenylalanyl-Lysine;N-Acetyl-3-hydroxyprocainamide;Dextromethorphan	HMDB0028958;HMDB0029000;HMDB0060996;HMDB0001920	2	Dextromethorphan;Anacyclin	C06947;C08396	Lys-Phe	Lys-Phe (MS2 HMDB0028958)	Lys-Phe (MS2 HMDB0028958)	pos-M294T141: Lys-Phe (MS2 HMDB0028958)
neg-M201T148	-0.438359	-0.192461	FALSE	TRUE	FALSE	PD	0.0107617	201.125	2.46109	1	1	Ala-Leu	Organic acids and derivatives	Carboxylic acids and derivatives	HMDB0028691	NA	11	N-Acetylisoputreanine;Alanyl-Isoleucine;Alanyl-Leucine;Isoleucyl-Alanine;Leucyl-Alanine;2-Hepteneoylglycine;3-Hepteneoylglycine;4-Hepteneoylglycine;5-Hepteneoylglycine;Pseudoecgonine;Ecgonine	HMDB0094713;HMDB0028690;HMDB0028691;HMDB0028900;HMDB0028922;HMDB0094728;HMDB0094729;HMDB0094730;HMDB0094731;HMDB0006348;HMDB0006548	4	Otonecine;Ecgonine;Pseudoecgonine;N-Isovaleryl-L-homoserine_lactone	C10356;C10858;C12449;C20673	Ala-Leu	Ala-Leu (MS2 HMDB0028691)	Ala-Leu (MS2 HMDB0028691)	neg-M201T148: Ala-Leu (MS2 HMDB0028691)
neg-M292T141	-0.0746085	0.171764	FALSE	TRUE	FALSE	PD	0.00991933	292.168	2.34765	1	1	Lysyl-Phenylalanine	Organic acids and derivatives	Carboxylic acids and derivatives	HMDB0028958	null	3	Lysyl-Phenylalanine;Phenylalanyl-Lysine;N-Acetyl-3-hydroxyprocainamide	HMDB0028958;HMDB0029000;HMDB0060996	0	NA	NA	Lysyl-Phenylalanine	Lysyl-Phenylalanine (MS2 HMDB0028958)	Lysyl-Phenylalanine (MS2 HMDB0028958)	neg-M292T141: Lysyl-Phenylalanine (MS2 HMDB0028958)
neg-M329T208	-0.471249	-0.0757966	FALSE	TRUE	FALSE	PD	0.00462253	329.235	3.46203	1	1	(9S,10E,12S,13S)-9,12,13-Trihydroxy-10-octadecenoic acid	Lipids and lipid-like molecules	Fatty Acyls	HMDB0038555	null	4	9,12,13-TriHOME;9,10,13-TriHOME;5,8,12-Trihydroxy-9-octadecenoic acid;(9S,10E,12S,13S)-9,12,13-Trihydroxy-10-octadecenoic acid	HMDB0004708;HMDB0004710;HMDB0030936;HMDB0038555	3	9,12,13-TriHOME;9,10,13-TriHOME;9,10-Dihydroxy-12,13-epoxyoctadecanoate	C14833;C14835;C14837	(9S,10E,12S,13S)-9,12,13-Trihydroxy-10-octadecenoic acid	(9S,10E,12S,13S)-9,12,13-Trihydroxy-10-octadecenoic acid (MS2 HMDB0038555)	(9S,10E,12S,13S)-9,12,13-Trihydroxy-10-octadecenoic acid (MS2 HMDB0038555)	neg-M329T208: (9S,10E,12S,13S)-9,12,13-Trihydroxy-10-octadecenoic acid (MS2 HMDB0038555)
pos-M313T169	-0.243849	0.41258	FALSE	TRUE	FALSE	PD	0.00176294	313.155	2.81713	1	1	Phe-Phe	Organic acids and derivatives	Carboxylic acids and derivatives	HMDB0013302	NA	11	Phenylalanylphenylalanine;Chloropanaxydiol;Procaterol;Nandrolone;1-Phenyl-1,3-dodecanedione;(10Z,14E,16E)-10,14,16-Octadecatrien-12-ynoic acid;Rhodinyl phenylacetate;Citronellyl alpha-toluate;Norfluoxetine;3-hydroxy-1-methyl-4,5-diphenylpiperidine-2,6-dione;7-Hydroxyheptaphylline	HMDB0013302;HMDB0032676;HMDB0015453;HMDB0002725;HMDB0035579;HMDB0035963;HMDB0037191;HMDB0037230;HMDB0060551;HMDB0134789;HMDB0041245	9	Nandrolone;Cinmethylin;17beta-Hydroxyestr-5(10)-en-3-one;Empenthrin;Mecambrine;(+)-Mecambroline;Pukateine;Xylopine;Japonine	C07254;C10903;C15257;C18524;C09588;C09589;C09613;C09670;C10699	Phe-Phe	Phe-Phe (MS2 HMDB0013302)	Phe-Phe (MS2 HMDB0013302)	pos-M313T169: Phe-Phe (MS2 HMDB0013302)
pos-M310T141	0.330215	-0.233503	TRUE	FALSE	FALSE	NPD	-0.140009	310.176	2.34495	1	1	Lys-Tyr	Organic acids and derivatives	Carboxylic acids and derivatives	HMDB0028963	NA	0	NA	NA	0	NA	NA	Lys-Tyr	Lys-Tyr (MS2 HMDB0028963)	Lys-Tyr (MS2 HMDB0028963)	pos-M310T141: Lys-Tyr (MS2 HMDB0028963)
pos-M272T226_2	-0.0484476	-0.38991	TRUE	FALSE	FALSE	NPD	-0.113345	272.258	3.77035	1	1	Myristoyl ethanolamide	Organic nitrogen compounds	Organonitrogen compounds	NA	NA	13	Hypogeic acid;Palmitoleic acid;Trans-Hexa-dec-2-enoic acid;Palmitelaidic acid;(E)-6-Hexadecenoic acid;5-Dodecyldihydro-2(3H)-furanone;15-Hexadecanolide;(Z)-5-Hexadecenoic acid;(E)-3-Hexadecenoic acid;(Z)-13-Hexadecenoic acid;(E)-11-Hexadecenoic acid;Citronellyl hexanoate;(Z)-14-Methyl-6-pentadecenoic acid	HMDB0002186;HMDB0003229;HMDB0010735;HMDB0012328;HMDB0031053;HMDB0031145;HMDB0031711;HMDB0032638;HMDB0033791;HMDB0035877;HMDB0037647;HMDB0038958;HMDB0041422	1	(9Z)-Hexadecenoic_acid	C08362	Myristoyl ethanolamide	Myristoyl ethanolamide (MS2 NA)	Myristoyl ethanolamide (MS2 NA)	pos-M272T226_2: Myristoyl ethanolamide (MS2)
pos-M213T53	0.344408	-0.220859	TRUE	FALSE	FALSE	NPD	-0.0822821	213.123	0.878283	1	1	Pro-Pro	Unknown	NA	NA	NA	15	L-prolyl-L-proline ;Butabarbital;Butethal;2-(3-Phenylpropyl)tetrahydrofuran;2,2,6,7-Tetramethylbicyclo[4.3.0]nona-1(9),4-dien-8-one;xi-3-(4-Isopropylphenyl)-2-methylpropanal;dehydro-beta-Ionone;Megastigmatrienone;beta-Damascenone;3,5,8-Megastigmatrien-7-one;Metyrosine;Tyrosine methylester;N-Acetyldopamine;N-methyl-4,6,7-trihydroxy-1,2,3,4-tetrahydroisoquinoline;2-Phenyl-1,3-propanediol monocarbam…	HMDB0011180;HMDB0014382;HMDB0015442;HMDB0036178;HMDB0036685;HMDB0037763;HMDB0059904;HMDB0059906;HMDB0013804;HMDB0036572;HMDB0014903;HMDB0029217;HMDB0041943;HMDB0060065;HMDB0060351	8	Butabarbital;L-Tyrosine_methyl_ester;Metyrosine;Damascenine;alpha-Methyl-m-tyrosine;2-Phenyl-1,3-propanediol_monocarbamate;L-Homotyrosine;3-Methyl-L-tyrosine	C07827;C03404;C07921;C10588;C11820;C16586;C18622;C20800	Pro-Pro	Pro-Pro (MS2 NA)	Pro-Pro (MS2 NA)	pos-M213T53: Pro-Pro (MS2)
pos-M213T138	0.198163	-0.457984	TRUE	FALSE	FALSE	NPD	-0.0816421	213.123	2.30073	1	1	Pro-Pro	Unknown	NA	NA	NA	0	NA	NA	0	NA	NA	Pro-Pro	Pro-Pro (MS2 NA)	Pro-Pro (MS2 NA)	pos-M213T138: Pro-Pro (MS2)
pos-M213T112	0.299559	-0.25493	TRUE	FALSE	FALSE	NPD	-0.0621853	213.123	1.86725	1	1	Pro-Pro	Unknown	NA	NA	NA	15	L-prolyl-L-proline ;Butabarbital;Butethal;2-(3-Phenylpropyl)tetrahydrofuran;2,2,6,7-Tetramethylbicyclo[4.3.0]nona-1(9),4-dien-8-one;xi-3-(4-Isopropylphenyl)-2-methylpropanal;dehydro-beta-Ionone;Megastigmatrienone;beta-Damascenone;3,5,8-Megastigmatrien-7-one;Metyrosine;Tyrosine methylester;N-Acetyldopamine;N-methyl-4,6,7-trihydroxy-1,2,3,4-tetrahydroisoquinoline;2-Phenyl-1,3-propanediol monocarbam…	HMDB0011180;HMDB0014382;HMDB0015442;HMDB0036178;HMDB0036685;HMDB0037763;HMDB0059904;HMDB0059906;HMDB0013804;HMDB0036572;HMDB0014903;HMDB0029217;HMDB0041943;HMDB0060065;HMDB0060351	8	Butabarbital;L-Tyrosine_methyl_ester;Metyrosine;Damascenine;alpha-Methyl-m-tyrosine;2-Phenyl-1,3-propanediol_monocarbamate;L-Homotyrosine;3-Methyl-L-tyrosine	C07827;C03404;C07921;C10588;C11820;C16586;C18622;C20800	Pro-Pro	Pro-Pro (MS2 NA)	Pro-Pro (MS2 NA)	pos-M213T112: Pro-Pro (MS2)
pos-M252T53	0.301262	-0.46547	TRUE	FALSE	FALSE	NPD	-0.0567815	252.134	0.879417	1	1	[DAla2] .alpha.-Neo-Endorphin (1-2), amide	Organic acids and derivatives	Carboxylic acids and derivatives	NA	NA	0	NA	NA	0	NA	NA	[DAla2] .alpha.-Neo-Endorphin (1-2), amide	[DAla2] .alpha.-Neo-Endorphin (1-2), amide (MS2 NA)	[DAla2] .alpha.-Neo-Endorphin (1-2), amide (MS2 NA)	pos-M252T53: [DAla2] .alpha.-Neo-Endorphin (1-2), amide (MS2)
neg-M211T53	0.495143	-0.0707952	TRUE	FALSE	FALSE	NPD	-0.0503929	211.11	0.886608	1	1	Pyrocurzerenone	Lipids and lipid-like molecules	Prenol lipids	HMDB0036454	null	9	Cyclonormammein;Mammea B/BC cyclo E;8,9-Dihydro-5-hydroxy-8-(1-hydroxy-1-methylethyl)-6-(1-oxobutyl)-4-propyl-2H-furo[2,3-h]-1-benzopyran-2-one;Fragransin C1;Fragransol A;1-(4-Hydroxy-3,5-dimethoxyphenyl)-2-[2-methoxy-4-(1-propenyl)phenoxy]-1-propanol;2-(4-Allyl-2,6-dimethoxyphenoxy)-1-(4-hydroxy-3-methoxyphenyl)-1-propanol;Sonchifolin;Hydroxyzine	HMDB0030164;HMDB0030649;HMDB0030650;HMDB0033534;HMDB0033537;HMDB0036463;HMDB0039248;HMDB0041139;HMDB0014697	4	Phantomolin;Hexahydrocurcumin;Biondinin_A;Hydroxyzine	C09527;C17826;C17848;C07045	Pyrocurzerenone	Pyrocurzerenone (MS2 HMDB0036454)	Pyrocurzerenone (MS2 HMDB0036454)	neg-M211T53: Pyrocurzerenone (MS2 HMDB0036454)
pos-M244T49	0.286584	-0.063608	TRUE	FALSE	FALSE	NPD	-0.0453652	244.165	0.815033	1	1	Pro-Lys	Organic acids and derivatives	Carboxylic acids and derivatives	HMDB0029022	NA	7	Lysyl-Proline;Prolyl-Lysine;N-Isobutyl-2,4,8-decatrienamide;N-3,7-Dimethyl-2,6-octadienylcyclopropylcarboxamide;Sarmentine;Pentobarbital;Amobarbital	HMDB0028959;HMDB0029022;HMDB0030188;HMDB0032240;HMDB0038840;HMDB0014457;HMDB0015440	2	Pentobarbital;Amobarbital	C07422;C07536	Pro-Lys	Pro-Lys (MS2 HMDB0029022)	Pro-Lys (MS2 HMDB0029022)	pos-M244T49: Pro-Lys (MS2 HMDB0029022)
pos-M338T53_2	0.516338	-0.265683	TRUE	FALSE	FALSE	NPD	-0.0417645	338.181	0.875833	1	1	Tyr-Arg	Organic acids and derivatives	Carboxylic acids and derivatives	HMDB0005768	C02993	0	NA	NA	0	NA	NA	Tyr-Arg	Tyr-Arg (MS2 HMDB0005768)	Tyr-Arg (MS2 HMDB0005768)	pos-M338T53_2: Tyr-Arg (MS2 HMDB0005768)
pos-M765T53	0.476262	-0.0710352	TRUE	FALSE	FALSE	NPD	-0.0401185	765.386	0.879833	1	1	[Ala5,.beta.-Ala8] Neurokinin A (4-10)	Organic acids and derivatives	Carboxylic acids and derivatives	NA	NA	1	Torvoside D	HMDB0029624	0	NA	NA	[Ala5,.beta.-Ala8] Neurokinin A (4-10)	[Ala5,.beta.-Ala8] Neurokinin A (4-10) (MS2 NA)	[Ala5,.beta.-Ala8] Neurokinin A (4-10) (MS2 NA)	pos-M765T53: [Ala5,.beta.-Ala8] Neurokinin A (4-10) (MS2)
neg-M450T256	0.582291	-0.499257	TRUE	FALSE	FALSE	NPD	-0.0164292	450.264	4.27269	1	1	LysoPE 16:1	Lipids and lipid-like molecules	Glycerophospholipids	HMDB11474	C04438	5	LysoPE(0:0/16:1(9Z));LysoPE(16:1(9Z)/0:0);Cytochalasin Opho;LysoPA(0:0/18:2(9Z,12Z));LysoPA(18:2(9Z,12Z)/0:0)	HMDB0011474;HMDB0011504;HMDB0035366;HMDB0007852;HMDB0007856	2	Terpendole_G;Oleoylglycerone_phosphate	C20586;C03630	LysoPE 16:1	LysoPE 16:1 (MS2 HMDB11474)	LysoPE 16:1 (MS2 HMDB11474)	neg-M450T256: LysoPE 16:1 (MS2 HMDB11474)
pos-M203T52	0.14196	-0.148092	TRUE	FALSE	FALSE	NPD	-0.00696508	203.102	0.87055	1	1	Ser-Pro	Organic acids and derivatives	Carboxylic acids and derivatives	HMDB0029047	NA	1	Levocabastine	HMDB0015238	0	NA	NA	Ser-Pro	Ser-Pro (MS2 HMDB0029047)	Ser-Pro (MS2 HMDB0029047)	pos-M203T52: Ser-Pro (MS2 HMDB0029047)
pos-M106T169	0.412133	-0.300718	TRUE	FALSE	FALSE	NPD	-0.00402205	106.049	2.80985	1	1	L-Isoserine	Organic acids and derivatives	Carboxylic acids and derivatives	HMDB00187	NA	7	L-Serine;D-Serine;Protein serine;2-hydroxyacrylic Acid;Pyruvic acid;Malonic semialdehyde;Glucosereductone	HMDB0000187;HMDB0003406;HMDB0062263;HMDB0062676;HMDB0000243;HMDB0011111;HMDB0040261	7	L-Serine;Serine;D-Serine;Pyruvate;3-Oxopropanoate;3-Hydroxypropenoate;Ethylene_carbonate	C00065;C00716;C00740;C00022;C00222;C12069;C20363	L-Isoserine	L-Isoserine (MS2 HMDB00187)	L-Isoserine (MS2 HMDB00187)	pos-M106T169: L-Isoserine (MS2 HMDB00187)
neg-M493T138	0.387881	-0.126017	TRUE	FALSE	FALSE	NPD	-0.00178828	493.244	2.30571	1	1	Flumethasone Pivalate	Lipids and lipid-like molecules	Sterol Lipids	HMDB0014801	null	2	Flumethasone Pivalate;7,11-Bisdeacetylvaltrate 7-(3-methylpentanoate) 11-(3-hydroxy-3-methylbutanoate)	HMDB0014801;HMDB0033655	1	UCL_1684	C13783	Flumethasone Pivalate	Flumethasone Pivalate (MS2 HMDB0014801)	Flumethasone Pivalate (MS2 HMDB0014801)	neg-M493T138: Flumethasone Pivalate (MS2 HMDB0014801)

## Sheet: serum
ID	NPD	PD	Contrib.NPD	Contrib.PD	Contrib	GroupContrib	importance	MZ	RT	IsAnnotated	IsMS2ident	MS2Metabolite	MS2superclass	MS2class	MS2hmdb	MS2kegg	NumberMS1hmdb	MS1hmdbName	MS1hmdbID	NumberMS1kegg	MS1keggName	MS1keggID	ident	identification	identification_pld	identification_MS2
pos-M372T223	-0.423605	0.273148	FALSE	TRUE	FALSE	PD	0.191852	372.243	3.7176	1	1	Tamoxifen	Phenylpropanoids and polyketides	Stilbenes	HMDB0014813	C07108	0	NA	NA	0	NA	NA	Tamoxifen	Tamoxifen (MS2 HMDB0014813)	Tamoxifen (MS2 HMDB0014813)	pos-M372T223: Tamoxifen (MS2 HMDB0014813)
pos-M546T344	-0.318384	0.252342	FALSE	TRUE	FALSE	PD	0.187548	546.353	5.73462	1	1	LysoPC 20:3	Lipids and lipid-like molecules	Glycerophospholipids	HMDB0010393;HMDB0010394	C04230	5	LysoPC(20:3(5Z,8Z,11Z));LysoPC(20:3(8Z,11Z,14Z));LysoPC(18:0);LysoPC(0:0/18:0);2-acetyl-1-alkyl-sn-glycero-3-phosphocholine	HMDB0010393;HMDB0010394;HMDB0010384;HMDB0011128;HMDB0062195	0	NA	NA	LysoPC 20:3	LysoPC 20:3 (MS2 NA)	LysoPC 20:3 (MS2 NA)	pos-M546T344: LysoPC 20:3 (MS2)
neg-M271T357	-0.265141	0.235289	FALSE	TRUE	FALSE	PD	0.13375	271.229	5.9485	1	1	DL-.beta.-Hydroxypalmitic acid	Unknown	NA	NA	NA	12	(R)-3-Hydroxy-hexadecanoic acid;(R)-2-Hydroxyhexadecanoic acid;3-hydroxyhexadecanoic acid;5-Hydroxyhexadecanoic acid;7-Hydroxyhexadecanoic acid;8-Hydroxyhexadecanoic acid;9-Hydroxyhexadecanoic acid;10-Hydroxyhexadecanoic acid;11-Hydroxyhexadecanoic acid;12-Hydroxyhexadecanoic acid;13-Hydroxyhexadecanoic acid;6-Hydroxyhexadecanoic acid	HMDB0010734;HMDB0031057;HMDB0061658;HMDB0112184;HMDB0112185;HMDB0112186;HMDB0112187;HMDB0112188;HMDB0112189;HMDB0112190;HMDB0112191;HMDB0112192	1	16-Hydroxypalmitate	C18218	DL-.beta.-Hydroxypalmitic acid	DL-.beta.-Hydroxypalmitic acid (MS2 NA)	DL-.beta.-Hydroxypalmitic acid (MS2 NA)	neg-M271T357: DL-.beta.-Hydroxypalmitic acid (MS2)
neg-M150T358	-0.431113	0.503919	FALSE	TRUE	FALSE	PD	0.0990876	150.002	5.95871	1	1	1,2-Benzisothiazol-3(2H)-one	Organoheterocyclic compounds	Benzothiazoles	HMDB0034413	null	2	1,2-Benzisothiazol-3(2H)-one;4-Thiocyanatophenol	HMDB0034413;HMDB0040578	1	Thiaburimamide	C11800	1,2-Benzisothiazol-3(2H)-one	1,2-Benzisothiazol-3(2H)-one (MS2 HMDB0034413)	1,2-Benzisothiazol-3(2H)-one (MS2 HMDB0034413)	neg-M150T358: 1,2-Benzisothiazol-3(2H)-one (MS2 HMDB0034413)
pos-M177T46_2	-0.582128	0.260081	FALSE	TRUE	FALSE	PD	0.0878144	177.061	0.761433	1	1	Allantoic acid	Organic acids and derivatives	Carboxylic acids and derivatives	HMDB0001209	C00499	1	Allantoic acid	HMDB0001209	1	Allantoate	C00499	Allantoic acid	Allantoic acid (MS2 HMDB0001209)	Allantoic acid (MS2 HMDB0001209)	pos-M177T46_2: Allantoic acid (MS2 HMDB0001209)
neg-M339T402	-0.349243	0.43945	FALSE	TRUE	FALSE	PD	0.0810229	339.236	6.7016	1	1	2,2'-Methylene-bis(6-tert-butyl-4 methylphenol)	Benzenoids	Phenols	NA	NA	2	Plastoquinone 3;1,1'-[1,11-Undecanediylbis(oxy)]bisbenzene	HMDB0033786;HMDB0039762	4	Dimethisterone;5alpha,17alpha-Pregn-2-en-20-yn-17-ol_acetate;(3alpha,5beta,11beta,17beta)-9-Fluoro-17-methylandrostane-3,11,17-triol;(3beta,5alpha,11beta,17beta)-9-Fluoro-17-methylandrostane-3,11,17-triol	C07628;C15186;C14616;C14883	2,2'-Methylene-bis(6-tert-butyl-4 methylphenol)	2,2'-Methylene-bis(6-tert-butyl-4 methylphenol) (MS2 NA)	2,2'-Methylene-bis(6-tert-butyl-4 methylphenol) (MS2 NA)	neg-M339T402: 2,2'-Methylene-bis(6-tert-butyl-4 methylphenol) (MS2)
neg-M287T141	-0.700317	0.311601	FALSE	TRUE	FALSE	PD	0.0426364	287.137	2.34975	1	1	Indole-3-acetyl-L-isoleucine	Organic acids and derivatives	Carboxylic acids and derivatives	NA	NA	2	Melleolide B;Melleolide G	HMDB0038787;HMDB0038793	4	Inflexin;Grandisin;Magnosalicin;Schizandrin	C09111;C10622;C10657;C17064	Indole-3-acetyl-L-isoleucine	Indole-3-acetyl-L-isoleucine (MS2 NA)	Indole-3-acetyl-L-isoleucine (MS2 NA)	neg-M287T141: Indole-3-acetyl-L-isoleucine (MS2)
pos-M223T154	-0.175112	0.105033	FALSE	TRUE	FALSE	PD	0.0402541	223.107	2.57377	1	1	DL-Indole-3-lactic acid	Organoheterocyclic compounds	Indoles and derivatives	HMDB0000671	NA	8	Glycyl-Phenylalanine;Phenylalanyl-Glycine;Indolelactic acid;5-Methoxyindoleacetate;Cinnamoylglycine;Edulitine;Methyl 1-methoxy-1H-indole-3-carboxylate;3-Indolehydracrylic acid	HMDB0028848;HMDB0028995;HMDB0000671;HMDB0004096;HMDB0011621;HMDB0030179;HMDB0032755;HMDB0059765	5	N5-Phenyl-L-glutamine;Indolelactate;5-Methoxyindoleacetate;Gentianamine;Swietenidin_B	C20843;C02043;C05660;C09961;C10741	DL-Indole-3-lactic acid	DL-Indole-3-lactic acid (MS2 HMDB0000671)	DL-Indole-3-lactic acid (MS2 HMDB0000671)	pos-M223T154: DL-Indole-3-lactic acid (MS2 HMDB0000671)
neg-M195T177	-0.469413	0.232248	FALSE	TRUE	FALSE	PD	0.0315842	195.066	2.95268	1	1	3-(3,4-Dihydroxyphenyl)-2-methylpropionic acid	Phenylpropanoids and polyketides	Phenylpropanoic acids	HMDB0060735	null	28	3-(3-hydroxy-5-methoxyphenyl)propanoic acid;2-(3-hydroxy-4-methoxyphenyl)propanoic acid;2-(4-hydroxy-3-methoxyphenyl)propanoic acid;3-(3-hydroxy-4-methoxyphenyl)propanoic acid;3-(2-hydroxy-4-methoxyphenyl)propanoic acid;2-(3,5-dimethoxyphenyl)acetic acid;3-hydroxy-3-(3-methoxyphenyl)propanoic acid;2-hydroxy-3-(3-methoxyphenyl)propanoic acid;2-(2-hydroxy-4-methoxyphenyl)propanoic acid;3-(2-hydroxy…	HMDB0125530;HMDB0129339;HMDB0130895;HMDB0131138;HMDB0131175;HMDB0131427;HMDB0133490;HMDB0133530;HMDB0133782;HMDB0134100;HMDB0135753;HMDB0140293;HMDB0140897;HMDB0000434;HMDB0029645;HMDB0029648;HMDB0030571;HMDB0032365;HMDB0035721;HMDB0037177;HMDB0039427;HMDB0040256;HMDB0040637;HMDB0060398;HMDB0060733;HMDB0060735;HMDB0062121;HMDB0039825	9	2,3-Dihydroxy-p-cumate;Phlorisobutyrophenone;Acetosyringone;2',6'-Dimethoxy-4'-hydroxyacetophenone;Xanthoxylin;5-Hydroxyconiferyl_alcohol;Cantharidin;Paeonilactone_B;Tutin	C06580;C07351;C10664;C10684;C10726;C12205;C16778;C17455;C09570	3-(3,4-Dihydroxyphenyl)-2-methylpropionic acid	3-(3,4-Dihydroxyphenyl)-2-methylpropionic acid (MS2 HMDB0060735)	3-(3,4-Dihydroxyphenyl)-2-methylpropionic acid (MS2 HMDB0060735)	neg-M195T177: 3-(3,4-Dihydroxyphenyl)-2-methylpropionic acid (MS2 HMDB0060735)
neg-M173T113	-0.596999	-0.189715	FALSE	TRUE	FALSE	PD	0.0106777	173.094	1.8913	1	1	Val-Gly	Organic acids and derivatives	Carboxylic acids and derivatives	HMDB0029127	NA	12	Gly-Norvaline;N-Acetylornithine;Glycyl-Valine;Valyl-Glycine;L-Theanine;N(5)-ethyl-L-glutamine;3-Methylcrotonylglycine;Tiglylglycine;Paramethadione;N-Acetylproline;Phenindamine;desmethylcyclobenzaprine	HMDB0094702;HMDB0003357;HMDB0028854;HMDB0029127;HMDB0034365;HMDB0062764;HMDB0000459;HMDB0000959;HMDB0014755;HMDB0094701;HMDB0015556;HMDB0060948	7	N-Acetylornithine;N5-Ethyl-L-glutamine;Paramethadione;2-Hydroxyethylclavam;Ethadione;3-Methylcrotonylglycine;Phenindamine	C00437;C01047;C07411;C17361;C17724;C20828;C07790	Val-Gly	Val-Gly (MS2 HMDB0029127)	Val-Gly (MS2 HMDB0029127)	neg-M173T113: Val-Gly (MS2 HMDB0029127)
pos-M279T179	0.504471	-0.388931	TRUE	FALSE	FALSE	NPD	-0.19124	279.084	2.98165	1	1	Sulfamethazine	Benzenoids	Benzene and substituted derivatives	HMDB0015522	C19530	10	8-(1,2-dihydroxypropan-2-yl)-9-hydroxy-2H,8H,9H-furo[2,3-h]chromen-2-one;2-(1,2-dihydroxypropan-2-yl)-9-hydroxy-2H,3H,7H-furo[3,2-g]chromen-7-one;3,9-dihydroxy-2-(2-hydroxypropan-2-yl)-2H,3H,7H-furo[3,2-g]chromen-7-one;3-hydroxy-3-(3,4,5-trimethoxyphenyl)propanoic acid;2-hydroxy-3-(3,4,5-trimethoxyphenyl)propanoic acid;3-hydroxy-3-(2,3,4-trimethoxyphenyl)propanoic acid;2-hydroxy-3-(2,3,4-trimetho…	HMDB0128947;HMDB0132919;HMDB0132920;HMDB0141328;HMDB0141330;HMDB0142079;HMDB0142082;HMDB0000194;HMDB0000745;HMDB0005769	9	3-Hydroxy-6,7,8-trimethoxy-2-naphthoate;Phenylgalactoside;Aryl_beta-D-glucoside;Phenyl_beta-D-glucopyranoside;N-Acetoxy-IQ;Homocarnosine;beta-Alanyl-N(pi)-methyl-L-histidine;N(alpha)-gamma-L-Glutamylhistamine;Ancitabin_hydrochloride	C21322;C02578;C03097;C11611;C20290;C00884;C01262;C04138;C13112	Sulfamethazine	Sulfamethazine (MS2 HMDB0015522)	Sulfamethazine (MS2 HMDB0015522)	pos-M279T179: Sulfamethazine (MS2 HMDB0015522)
neg-M211T179	0.52255	-0.430384	TRUE	FALSE	FALSE	NPD	-0.154782	211.099	2.98285	1	1	2-Amino-3,4-dimethylimidazo[4,5-f]quinoline	Organoheterocyclic compounds	Quinolines and derivatives	HMDB0029707	C19254	2	3,4-Methyleneazelaic acid;2-Amino-3,4-dimethylimidazo[4,5-f]quinoline	HMDB0059744;HMDB0029707	4	7-Deoxyloganetin;Chrysoidine_free_base;MeIQ;Benalfocin	C20790;C14617;C19254;C10970	2-Amino-3,4-dimethylimidazo[4,5-f]quinoline	2-Amino-3,4-dimethylimidazo[4,5-f]quinoline (MS2 HMDB0029707)	2-Amino-3,4-dimethylimidazo[4,5-f]quinoline (MS2 HMDB0029707)	neg-M211T179: 2-Amino-3,4-dimethylimidazo[4,5-f]quinoline (MS2 HMDB0029707)
pos-M263T214	0.633468	-0.426024	TRUE	FALSE	FALSE	NPD	-0.139784	263.089	3.57485	1	1	Asp-Glu	Organic acids and derivatives	Carboxylic acids and derivatives	HMDB0028752	NA	15	Glutamylaspartic acid;L-beta-aspartyl-L-glutamic acid ;gamma-Glutamylaspartic acid;7-methoxy-2,2-dimethyl-3,4-dihydro-2H-1-benzopyran-4,5,6-triol;2-(hydroxymethyl)-7-methoxy-2-methyl-3,4-dihydro-2H-1-benzopyran-4,5-diol;4-hydroxy-5-(4-hydroxy-3-methoxyphenyl)pentanoic acid;4-hydroxy-5-(3-hydroxy-4-methoxyphenyl)pentanoic acid;3-(6,7-dimethoxy-2H-1,3-benzodioxol-5-yl)propan-1-ol;3-(4-hydroxy-2,3,5…	HMDB0028815;HMDB0011164;HMDB0030419;HMDB0125802;HMDB0125804;HMDB0127748;HMDB0127826;HMDB0128672;HMDB0128705;HMDB0128721;HMDB0142074;HMDB0030254;HMDB0038627;HMDB0041756;HMDB0061112	1	2-Hydroxyamino-1-methyl-6-phenylimidazo[4,5-b]pyridine	C20286	Asp-Glu	Asp-Glu (MS2 HMDB0028752)	Asp-Glu (MS2 HMDB0028752)	pos-M263T214: Asp-Glu (MS2 HMDB0028752)
neg-M239T215	0.65323	-0.0651374	TRUE	FALSE	FALSE	NPD	-0.118394	239.094	3.57638	1	1	3-Carboxy-4-methyl-5-propyl-2-furanpropionic acid	Lipids and lipid-like molecules	Fatty Acyls	HMDB0061112	null	20	7-methoxy-2,2-dimethyl-3,4-dihydro-2H-1-benzopyran-4,5,6-triol;2-(hydroxymethyl)-7-methoxy-2-methyl-3,4-dihydro-2H-1-benzopyran-4,5-diol;4-hydroxy-5-(4-hydroxy-3-methoxyphenyl)pentanoic acid;4-hydroxy-5-(3-hydroxy-4-methoxyphenyl)pentanoic acid;3-(6,7-dimethoxy-2H-1,3-benzodioxol-5-yl)propan-1-ol;3-(4-hydroxy-2,3,5-trimethoxyphenyl)propanal;4-(3-hydroxyprop-1-en-1-yl)-2,3,6-trimethoxyphenol;3-(2,…	HMDB0125802;HMDB0125804;HMDB0127748;HMDB0127826;HMDB0128672;HMDB0128705;HMDB0128721;HMDB0142074;HMDB0030254;HMDB0038627;HMDB0041756;HMDB0061112;HMDB0133408;HMDB0133409;HMDB0133410;HMDB0133411;HMDB0133412;HMDB0133413;HMDB0133414;HMDB0060549	2	2-Hydroxyamino-1-methyl-6-phenylimidazo[4,5-b]pyridine;Anthocyanidin_with_a_3-hydroxy_group	C20286;C21381	3-Carboxy-4-methyl-5-propyl-2-furanpropionic acid	3-Carboxy-4-methyl-5-propyl-2-furanpropionic acid (MS2 HMDB0061112)	3-Carboxy-4-methyl-5-propyl-2-furanpropionic acid (MS2 HMDB0061112)	neg-M239T215: 3-Carboxy-4-methyl-5-propyl-2-furanpropionic acid (MS2 HMDB0061112)
neg-M151T215	0.529994	-0.316793	TRUE	FALSE	FALSE	NPD	-0.108145	151.113	3.5765	1	1	Anethofuran	Organoheterocyclic compounds	Isobenzofurans	HMDB0040766	null	79	(-)-trans-Carveol;Alpha-Pinene-oxide;p-Menth-3-en-9-al;Isocitral;3-Methyl-5-propyl-2-cyclohexen-1-one;2,6-Dimethyl-1,7-octadien-3-one;(E)-3,7-Dimethyl-1,5,7-octatrien-3-ol;2-(trans-2-Pentenyl)cyclopentanone;p-Mentha-1(6),8-dien-3-ol;cis-2-Thujen-4-ol;(R)-Campholenic aldehyde;(R)-Carvotanacetone;Piperitone;(+)-Fenchone;(1S,4R)-p-Mentha-2,8-dien-1-ol;(1R,4R)-p-Mentha-2,8-dien-1-ol;Dehydrolinalool;D…	HMDB0003450;HMDB0003667;HMDB0030892;HMDB0030893;HMDB0031854;HMDB0032120;HMDB0032242;HMDB0032536;HMDB0034715;HMDB0034916;HMDB0034973;HMDB0034974;HMDB0034975;HMDB0034985;HMDB0035054;HMDB0035077;HMDB0035120;HMDB0035125;HMDB0035158;HMDB0035203;HMDB0035241;HMDB0035277;HMDB0035280;HMDB0035600;HMDB0035604;HMDB0035622;HMDB0035656;HMDB0035706;HMDB0035737;HMDB0035738;HMDB0035741;HMDB0035743;HMDB0035744;HMD…	34	(+)-Camphor;(-)-Camphor;(-)-trans-Carveol;(-)-trans-Isopiperitenol;Geranial;(+)-cis-Sabinol;Perillyl_alcohol;alpha-Pinene-oxide;(Z)-2-Methyl-5-isopropylhexa-2,5-dienal;Limonene-1,2-epoxide;cis-Citral;Fenchone;(+)-Piperitone;Pulegone;Thujone;(1S,4R)-(+)-Fenchone;(4R,6R)-cis-Carveol;(1R,4R)-Dihydrocarvone;(1S,4R)-Iso-dihydrocarvone;(4S,6S)-cis-Carveol;(+)-trans-Carveol;(1R,4S)-Iso-dihydrocarvone;(1…	C00808;C00809;C00964;C01123;C01499;C02213;C02452;C02759;C04435;C07271;C09847;C09859;C09885;C09893;C09906;C11387;C11395;C11398;C11401;C11408;C11409;C11412;C11415;C11938;C11941;C11942;C11951;C17623;C18018;C18369;C19081;C20260;C20425;C20943	Anethofuran	Anethofuran (MS2 HMDB0040766)	Anethofuran (MS2 HMDB0040766)	neg-M151T215: Anethofuran (MS2 HMDB0040766)
pos-M239T179	0.450563	-0.260842	TRUE	FALSE	FALSE	NPD	-0.105476	239.092	2.97955	1	1	3,4,5-Trimethoxycinnamic acid	Phenylpropanoids and polyketides	Cinnamic acids and derivatives	HMDB0002511	null	8	3-(3,4,5-trimethoxyphenyl)prop-2-enoic acid;3-(6,7-dimethoxy-2H-1,3-benzodioxol-5-yl)propanal;3-(6,7-dimethoxy-2H-1,3-benzodioxol-5-yl)prop-2-en-1-ol;3-(4-hydroxy-2,3,5-trimethoxyphenyl)prop-2-enal;3,4,5-Trimethoxycinnamic acid;Trans-2, 3, 4-Trimethoxycinnamate;1-(2,4,5-Trimethoxyphenyl)-1,2-propanedione;Ecgoninium Methyl Ester(1+)	HMDB0124869;HMDB0128658;HMDB0128659;HMDB0128697;HMDB0002511;HMDB0011721;HMDB0031771;HMDB0062751	1	L-Histidinol_phosphate	C01100	3,4,5-Trimethoxycinnamic acid	3,4,5-Trimethoxycinnamic acid (MS2 HMDB0002511)	3,4,5-Trimethoxycinnamic acid (MS2 HMDB0002511)	pos-M239T179: 3,4,5-Trimethoxycinnamic acid (MS2 HMDB0002511)
pos-M179T179	0.445022	-0.381632	TRUE	FALSE	FALSE	NPD	-0.0906181	179.07	2.97985	1	1	3-Methoxycinnamic acid	Unknown	NA	NA	NA	25	2,2-dimethyl-2H-chromene-5,7-diol;2,2-dimethyl-2H-chromene-5,6-diol;5,5-dimethyl-3,6-dioxatricyclo[5.4.0.0Ã‚Â²,Ã¢ÂÂ´]undeca-1(11),7,9-trien-11-ol;2-(hydroxymethyl)-2-methyl-2H-chromen-5-ol;1-(4-methoxy-1-benzofuran-5-yl)ethan-1-ol;4-(4-hydroxy-3-methoxyphenyl)but-3-en-2-one;(3Z)-3-hydroxy-4-(3-methoxyphenyl)but-3-en-2-one;1-(3-methoxyphenyl)butane-2,3-dione;4-(3-hydroxy-5-methoxyphenyl)but-3-en-…	HMDB0126380;HMDB0126381;HMDB0126382;HMDB0126383;HMDB0129370;HMDB0133439;HMDB0133477;HMDB0133482;HMDB0133510;HMDB0133534;HMDB0030580;HMDB0030752;HMDB0031610;HMDB0031623;HMDB0032591;HMDB0035275;HMDB0035873;HMDB0035894;HMDB0037277;HMDB0037877;HMDB0040268;HMDB0040446;HMDB0041007;HMDB0041481;HMDB0131282	8	Carpacin;Myristicin;Sarisan;Isoshinanolone;cis-1,2-Dihydroxy-1,2-dihydro-7-hydroxymethylnaphthalene;Nakitriol;Dehydrozingerone;Coumaryl_acetate	C10435;C10480;C10493;C12343;C14104;C16896;C17840;C20465	3-Methoxycinnamic acid	3-Methoxycinnamic acid (MS2 NA)	3-Methoxycinnamic acid (MS2 NA)	pos-M179T179: 3-Methoxycinnamic acid (MS2)
pos-M356T215	0.485348	-0.277389	TRUE	FALSE	FALSE	NPD	-0.0451678	356.28	3.58393	1	1	Acylcarnitine 13:1	Lipids and lipid-like molecules	Fatty Acyls	NA	C02301	9	14,15-DiHETrE;8,9-DiHETrE;11,12-DiHETrE;5,6-DHET;12-Keto-tetrahydro-leukotriene B4;10,11-dihydro-leukotriene B4;6,7-dihydro-12-epi-LTB4;Sterebin E;15-Hydroperoxyeicosa-8Z,11Z,13E-trienoate	HMDB0002265;HMDB0002311;HMDB0002314;HMDB0002343;HMDB0002995;HMDB0012504;HMDB0012838;HMDB0035379;HMDB0060106	6	Aphidicolin;Zoapatanol;5,6-DHET;8,9-DHET;11,12-DHET;14,15-DHET	C06088;C09205;C14772;C14773;C14774;C14775	Acylcarnitine 13:1	Acylcarnitine 13:1 (MS2 NA)	Acylcarnitine 13:1 (MS2 NA)	pos-M356T215: Acylcarnitine 13:1 (MS2)
neg-M195T215	0.658466	-0.424992	TRUE	FALSE	FALSE	NPD	-0.0427304	195.104	3.57634	1	1	4-Propylphenol	Benzenoids	Benzene and substituted derivatives	HMDB0032625	C14311	4	4-(3-hydroxybutyl)-2-methoxyphenol;2,6-Dimethoxy-4-propylphenol;Hexyl 2-furoate;Isobutyl 2-furanpropionate	HMDB0135672;HMDB0036226;HMDB0037725;HMDB0037734	0	NA	NA	4-Propylphenol	4-Propylphenol (MS2 HMDB0032625)	4-Propylphenol (MS2 HMDB0032625)	neg-M195T215: 4-Propylphenol (MS2 HMDB0032625)
pos-M358T220	0.16431	-0.608354	TRUE	FALSE	FALSE	NPD	-0.016585	358.295	3.6704	1	1	Acylcarnitine 13:0	Lipids and lipid-like molecules	Fatty Acyls	NA	C02301	0	NA	NA	0	NA	NA	Acylcarnitine 13:0	Acylcarnitine 13:0 (MS2 NA)	Acylcarnitine 13:0 (MS2 NA)	pos-M358T220: Acylcarnitine 13:0 (MS2)
pos-M181T214	0.730349	-0.406877	TRUE	FALSE	FALSE	NPD	-0.016265	181.086	3.57432	1	1	Acetoveratrone	Unknown	NA	NA	NA	35	10-hydroxy-(2E,8E)-decadien-4-ynoic Acid;4-ethenyl-2,6-dimethoxyphenol;2-(4-methoxyphenyl)propanoic acid;4-(3,4-dihydroxyphenyl)butan-2-one;3-(2-hydroxy-3-methoxyphenyl)propanal;2-(3-hydroxyprop-1-en-1-yl)-6-methoxyphenol;3-methoxy-5-(prop-2-en-1-yl)benzene-1,2-diol;2-methoxy-4-[(oxiran-2-yl)methyl]phenol;2-methoxy-4-(prop-2-en-1-yl)benzene-1,3-diol;4-methoxy-6-(prop-2-en-1-yl)benzene-1,3-diol;2-…	HMDB0062773;HMDB0127492;HMDB0129958;HMDB0133505;HMDB0134065;HMDB0134076;HMDB0135240;HMDB0135241;HMDB0135242;HMDB0135243;HMDB0135645;HMDB0135646;HMDB0135739;HMDB0135740;HMDB0141019;HMDB0141020;HMDB0141021;HMDB0141022;HMDB0141023;HMDB0141118;HMDB0141138;HMDB0141179;HMDB0011751;HMDB0012915;HMDB0029685;HMDB0031240;HMDB0032128;HMDB0032174;HMDB0032574;HMDB0032640;HMDB0033761;HMDB0037602;HMDB0037733;HMD…	3	Coniferyl_alcohol;U_0521;Isopropylparaben	C00590;C15475;C20343	Acetoveratrone	Acetoveratrone (MS2 NA)	Acetoveratrone (MS2 NA)	pos-M181T214: Acetoveratrone (MS2)

## Sheet: feces.all
ID	NPD	PD	Contrib.NPD	Contrib.PD	Contrib	GroupContrib	color	importance	MZ	RT	IsAnnotated	IsMS2ident	MS2Metabolite	MS2superclass	MS2class	MS2hmdb	MS2kegg	NumberMS1hmdb	MS1hmdbName	MS1hmdbID	NumberMS1kegg	MS1keggName	MS1keggID	ident	identification
pos-M190T161	-0.322583	0.276047	FALSE	TRUE	FALSE	PD	#F68B33	0.146004	190.049	2.67913	1	1	Kynurenic acid	Organoheterocyclic compounds	Quinolines and derivatives	HMDB0000715	C01717	3	Kynurenic acid;1-Nitronaphthalene-5,6-oxide;1-Nitronaphthalene-7,8-oxide	HMDB0000715;HMDB0060331;HMDB0060332	7	4-Hydroxy-2-quinolinecarboxylic_acid;N-Acetylisatin;1-Nitronaphthalene-5,6-oxide;1-Nitronaphthalene-7,8-oxide;2-Oxo-1,2-dihydroquinoline-4-carboxylate;3-Hydroxyquinaldic_acid;N3-Metyladenine	C01717;C02172;C14800;C14802;C16715;C18621;C05026	Kynurenic acid	Kynurenic acid (MS2 HMDB0000715)
neg-M188T159	-0.674209	0.491524	FALSE	TRUE	FALSE	PD	#F68B33	0.121098	188.035	2.65648	1	1	Kynurenic acid	Organoheterocyclic compounds	Quinolines and derivatives	HMDB0000715	C01717	3	Kynurenic acid;1-Nitronaphthalene-5,6-oxide;1-Nitronaphthalene-7,8-oxide	HMDB0000715;HMDB0060331;HMDB0060332	6	4-Hydroxy-2-quinolinecarboxylic_acid;N-Acetylisatin;1-Nitronaphthalene-5,6-oxide;1-Nitronaphthalene-7,8-oxide;2-Oxo-1,2-dihydroquinoline-4-carboxylate;3-Hydroxyquinaldic_acid	C01717;C02172;C14800;C14802;C16715;C18621	Kynurenic acid	Kynurenic acid (MS2 HMDB0000715)
pos-M146T46	-0.355939	0.413994	FALSE	TRUE	FALSE	PD	#F68B33	0.113955	146.164	0.771267	1	1	Spermidine	Organic nitrogen compounds	Organonitrogen compounds	HMDB0001257	C00315	1	Spermidine	HMDB0001257	1	Spermidine	C00315	Spermidine	Spermidine (MS2 HMDB0001257)
neg-M593T177	-0.719955	0.787439	FALSE	TRUE	FALSE	PD	#F68B33	0.109555	593.332	2.94523	1	1	L-Urobilin	Organoheterocyclic compounds	Tetrapyrroles and derivatives	HMDB0004159	C05793	1	L-Urobilin	HMDB0004159	2	13-Deoxytedanolide;L-Urobilin	C16861;C05793	L-Urobilin	L-Urobilin (MS2 HMDB0004159)
neg-M151T101_2	0.0597676	0.365214	FALSE	TRUE	FALSE	PD	#F68B33	0.0979332	151.027	1.68502	1	1	Xanthine	Organoheterocyclic compounds	Imidazopyrimidines	HMDB0000292	C00385	3	Xanthine;Oxypurinol;6,8-Dihydroxypurine	HMDB0000292;HMDB0000786;HMDB0001182	2	Xanthine;Alloxanthine	C00385;C07599	Xanthine	Xanthine (MS2 HMDB0000292)
neg-M279T329	-0.700633	0.308204	FALSE	TRUE	FALSE	PD	#F68B33	0.0913175	279.232	5.47826	1	1	Linoleic acid	Lipids and lipid-like molecules	Fatty Acyls	HMDB0000673	C01595	11	Linoleic acid;Bovinic acid;9E,11E-Octadecadienoic acid;10E,12Z-Octadecadienoic acid;Linoelaidic acid;Mangiferic acid;Linalyl caprylate;Ethyl 2E,4Z-hexadecadienoate;5-Octadecynoic acid;Octadecadienoate;6Z,9Z-octadecadienoic acid	HMDB0000673;HMDB0003797;HMDB0005047;HMDB0005048;HMDB0006270;HMDB0029800;HMDB0030430;HMDB0031051;HMDB0031097;HMDB0062784;HMDB0062238	5	Linoleate;9-cis,11-trans-Octadecadienoate;Chaulmoogric_acid;Malvalic_acid;Stearolic_acid	C01595;C04056;C08282;C08321;C08459	Linoleic acid	Linoleic acid (MS2 HMDB0000673)
pos-M180T188	-0.502218	0.247288	FALSE	TRUE	FALSE	PD	#F68B33	0.0904682	180.101	3.13184	1	1	N-Phenylglycine ethyl ester	Unknown	NA	NA	NA	37	2(N)-Methyl-norsalsolinol;(R)-Salsolinol;alpha-Methylphenylalanine;N-methylphenylalanine;Maltoxazine;3,5-Dimethylphenyl methylcarbamate;Ethyl N-methylanthranilate;1,2,3,4,5,6-Hexahydro-5-(1-hydroxyethylidene)-7H-cyclopenta[b]pyridin-7-one;2,3-Dihydro-5-(3-hydroxypropanoyl)-1H-pyrrolizine;3,4-Methylenedioxyamphetamine;Salsolinol;4-(3-hydroxyphenyl)but-3-en-2-one;(2E)-2-methyl-3-phenylprop-2-enoic …	HMDB0001189;HMDB0005199;HMDB0029223;HMDB0029224;HMDB0030372;HMDB0031811;HMDB0033763;HMDB0039655;HMDB0040021;HMDB0041931;HMDB0042012;HMDB0133504;HMDB0133594;HMDB0133595;HMDB0133596;HMDB0133597;HMDB0133598;HMDB0133599;HMDB0133747;HMDB0133748;HMDB0133749;HMDB0133750;HMDB0133751;HMDB0133752;HMDB0133755;HMDB0135643;HMDB0141046;HMDB0141158;HMDB0029714;HMDB0032611;HMDB0033591;HMDB0033830;HMDB0033833;HMD…	18	Phenacetin;(-)-Salsolinol;Fusaric_acid;Xylylcarb;L-Homophenylalanine;XMC;Propham;(2S,3S)-3-Methylphenylalanine;cis-1,2-Dihydronaphthalene-1,2-diol;(1S,2S)-1,2-Dihydronaphthalene-1,2-diol;1,2-Dihydronaphthalene-1,2-diol;Methyl_cinnamate;Isosafrole;p-Methoxycinnamaldehyde;Safrole;4-Hydroxycinnamoylmethane;trans-2-Phenylcyclopropanecarboxylic_acid;Eugenol_quinone_methide	C07591;C09642;C10146;C14579;C17235;C18771;C18887;C20895;C04314;C04514;C06205;C06358;C10472;C10475;C10490;C12088;C15419;C20269	N-Phenylglycine ethyl ester	N-Phenylglycine ethyl ester (MS2 NA)
neg-M274T147	-0.539943	0.571912	FALSE	TRUE	FALSE	PD	#F68B33	0.0877957	274.093	2.44547	1	1	Ethenodeoxyadenosine	Organoheterocyclic compounds	Imidazopyrimidines	HMDB0001786	null	2	Sarmentosin;Ethenodeoxyadenosine	HMDB0030697;HMDB0001786	3	Cardiospermin;Sarmentosin;1,6-Anhydro-N-acetyl-beta-muramate	C08328;C08340;C19769	Ethenodeoxyadenosine	Ethenodeoxyadenosine (MS2 HMDB0001786)
neg-M279T262	-0.469288	0.262652	FALSE	TRUE	FALSE	PD	#F68B33	0.0824412	279.232	4.36669	1	1	Linoleic acid	Lipids and lipid-like molecules	Fatty Acyls	HMDB0000673	C01595	17	Linoleic acid;Bovinic acid;9E,11E-Octadecadienoic acid;10E,12Z-Octadecadienoic acid;Linoelaidic acid;Mangiferic acid;Linalyl caprylate;Ethyl 2E,4Z-hexadecadienoate;5-Octadecynoic acid;Octadecadienoate;6Z,9Z-octadecadienoic acid;5-b-Cholestane-3a ,7a ,12a-triol;3b,5a,6b-Cholestanetriol;3 alpha,7 alpha,26-Trihydroxy-5beta-cholestane;(3alpha,5alpha,22R,23R)-Cholestane-3,22,23-triol;5beta-Cholestane-…	HMDB0000673;HMDB0003797;HMDB0005047;HMDB0005048;HMDB0006270;HMDB0029800;HMDB0030430;HMDB0031051;HMDB0031097;HMDB0062784;HMDB0062238;HMDB0001457;HMDB0003990;HMDB0012455;HMDB0039463;HMDB0060138;HMDB0062418	8	Linoleate;9-cis,11-trans-Octadecadienoate;Chaulmoogric_acid;Malvalic_acid;Stearolic_acid;3beta,5alpha,6beta-Cholestanetriol;3alpha,7alpha,26-Trihydroxy-5beta-cholestane;3alpha,7alpha,12alpha-Trihydroxy-5beta-cholestane	C01595;C04056;C08282;C08321;C08459;C05425;C05444;C05454	Linoleic acid	Linoleic acid (MS2 HMDB0000673)
neg-M327T194_1	-0.543874	0.107961	FALSE	TRUE	FALSE	PD	#F68B33	0.0823065	327.18	3.23853	1	1	7-hydroxygranisetron	Organoheterocyclic compounds	Benzopyrazoles	HMDB0061062	null	13	7-hydroxygranisetron;Cryptochrome;Cryptoxanthin diepoxide;Cryptoxanthin 5,6:5',8'-diepoxide;(3S,3'R,4xi)-beta,beta-Carotene-3,3',4-triol;Cucurbitaxanthin A;Antheraxanthin A;Capsanthin;Flavoxanthin;Triphasiaxanthin;Prenigroxanthin;Mutatoxanthin;Lutein 5,6-epoxide	HMDB0061062;HMDB0029857;HMDB0029896;HMDB0030537;HMDB0030586;HMDB0035319;HMDB0035831;HMDB0036590;HMDB0036868;HMDB0036914;HMDB0037121;HMDB0037564;HMDB0041590	6	Antheraxanthin;Capsanthin;Flavoxanthin;Lutein_5,6-epoxide;Myxol;Caloxanthin	C08579;C08584;C08594;C08602;C15919;C16282	7-hydroxygranisetron	7-hydroxygranisetron (MS2 HMDB0061062)
neg-M89T138	-0.690795	0.216066	FALSE	TRUE	FALSE	PD	#F68B33	0.0777523	89.0247	2.30117	1	1	D-Lactic acid	Organic acids and derivatives	Hydroxy acids and derivatives	HMDB0001311	C00256	9	L-Lactic acid;Hydroxypropionic acid;Glyceraldehyde;D-Lactic acid;Dihydroxyacetone;Dimethyl carbonate;Monoethyl carbonate;Methoxyacetic acid;2-hydroxypropanoic acid	HMDB0000190;HMDB0000700;HMDB0001051;HMDB0001311;HMDB0001882;HMDB0029580;HMDB0031232;HMDB0041929;HMDB0144295	8	Glycerone;(S)-Lactate;(R)-Lactate;D-Glyceraldehyde;3-Hydroxypropanoate;Lactate;Glyceraldehyde;L-Glyceraldehyde	C00184;C00186;C00256;C00577;C01013;C01432;C02154;C02426	D-Lactic acid	D-Lactic acid (MS2 HMDB0001311)
pos-M110T101	-0.112404	0.491849	FALSE	TRUE	FALSE	PD	#F68B33	0.0723031	110.034	1.68977	1	1	Hypotaurine	Organic acids and derivatives	Sulfinic acids and derivatives	HMDB0000965	C00519	0	NA	NA	0	NA	NA	Hypotaurine	Hypotaurine (MS2 HMDB0000965)
pos-M153T101_2	-0.0774189	0.455327	FALSE	TRUE	FALSE	PD	#F68B33	0.0712251	153.041	1.6896	1	1	Xanthine	Organoheterocyclic compounds	Imidazopyrimidines	HMDB0000292	C00385	3	Xanthine;Oxypurinol;6,8-Dihydroxypurine	HMDB0000292;HMDB0000786;HMDB0001182	2	Xanthine;Alloxanthine	C00385;C07599	Xanthine	Xanthine (MS2 HMDB0000292)
neg-M319T184	-0.41795	0.520123	FALSE	TRUE	FALSE	PD	#F68B33	0.0612699	319.165	3.07253	1	1	beta-Zearalenol	Phenylpropanoids and polyketides	Macrolides and analogues	HMDB0041838	C14751	9	N5-Acetyl-N2-gamma-L-glutamyl-L-ornithine;Scopolamine;Cocaine;Fenoterol;6-Hydroxyetodolac;7-Hydroxyetodolac;alpha-noroxycodol;beta-noroxycodol;beta-oxymorphol	HMDB0039423;HMDB0003573;HMDB0015043;HMDB0015405;HMDB0060543;HMDB0060544;HMDB0061074;HMDB0061075;HMDB0061076	5	Nicotianamine;Cocaine;Scopolamine;Carinatine;11alpha-Hydroxygalanthamine	C05324;C01416;C01851;C08523;C12172	beta-Zearalenol	beta-Zearalenol (MS2 HMDB0041838)
pos-M425T348	0.0719249	0.595764	FALSE	TRUE	FALSE	PD	#F68B33	0.0612089	425.341	5.80415	1	1	(22E,24R)-Stigmasta-4,22-diene-3,6-dione	Lipids and lipid-like molecules	Sterol Lipids	HMDB0038656	null	22	Alpha-Tocotrienol;(22E,24R)-Stigmasta-4,22-diene-3,6-dione;24-Hydroxycholesterol;7a-Hydroxycholesterol;27-Hydroxycholesterol;Delta-Tocopherol;22b-Hydroxycholesterol;7b-Hydroxycholesterol;25-Hydroxycholesterol;20alpha-Hydroxycholesterol;7a-Hydroxy-5b-cholestan-3-one;(24R)-Cholest-5-ene-3-beta,24-diol ;4b-Hydroxycholesterol;(3beta,5alpha,6alpha)-Cholest-8-ene-3,6-diol;eta-Tocopherol;3-Hydroxy-1-phe…	HMDB0006327;HMDB0038656;HMDB0001419;HMDB0001496;HMDB0002103;HMDB0002902;HMDB0004035;HMDB0006119;HMDB0006247;HMDB0006283;HMDB0006892;HMDB0011643;HMDB0013643;HMDB0029320;HMDB0034254;HMDB0035681;HMDB0038959;HMDB0039868;HMDB0039869;HMDB0039870;HMDB0059592;HMDB0062328	14	alpha-Tocotrienol;4,4'-Methylenebis(2,6-di-tert-butylphenol);7alpha-Hydroxycholesterol;Cholesterol-5beta,6beta-epoxide;7alpha-Hydroxy-5beta-cholestan-3-one;20alpha-Hydroxycholesterol;22(R)-Hydroxycholesterol;Cerebrosterol;delta-Tocopherol;25-Hydroxycholesterol;Cholest-5-ene-3beta,26-diol;2-Methyl-6-phytylquinol;Cholesterol-5alpha,6alpha-epoxide;Cassaidine	C14153;C14287;C03594;C05418;C05451;C05500;C05502;C13550;C14151;C15519;C15610;C15882;C15992;C08669	(22E,24R)-Stigmasta-4,22-diene-3,6-dione	(22E,24R)-Stigmasta-4,22-diene-3,6-dione (MS2 HMDB0038656)
neg-M151T60	-0.0357237	0.354096	FALSE	TRUE	FALSE	PD	#F68B33	0.0609317	151.027	1.00028	1	1	Xanthine	Organoheterocyclic compounds	Imidazopyrimidines	HMDB0000292	C00385	3	Xanthine;Oxypurinol;6,8-Dihydroxypurine	HMDB0000292;HMDB0000786;HMDB0001182	2	Xanthine;Alloxanthine	C00385;C07599	Xanthine	Xanthine (MS2 HMDB0000292)
pos-M306T184	-0.641152	0.252908	FALSE	TRUE	FALSE	PD	#F68B33	0.0603789	306.189	3.06276	1	1	Convolvamine	Unknown	NA	NA	C10854	2	Arginyl-Asparagine;Asparaginyl-Arginine	HMDB0028704;HMDB0028725	0	NA	NA	Convolvamine	Convolvamine (MS2 NA)
neg-M135T86	-0.181451	0.363575	FALSE	TRUE	FALSE	PD	#F68B33	0.05878	135.032	1.43718	1	1	Allopurinol	Organoheterocyclic compounds	Pyrazolopyrimidines	HMDB0014581	null	5	1-Pentanesulfenothioic acid;Ethyl propyl disulfide;Ethyl isopropyl disulfide;Hypoxanthine;Allopurinol	HMDB0031160;HMDB0033053;HMDB0033054;HMDB0000157;HMDB0014581	1	Hypoxanthine	C00262	Allopurinol	Allopurinol (MS2 HMDB0014581)
pos-M137T86	-0.368558	0.484023	FALSE	TRUE	FALSE	PD	#F68B33	0.0545052	137.046	1.43785	1	1	Hypoxanthine	Organoheterocyclic compounds	Imidazopyrimidines	HMDB0000157	C00262	5	1-Pentanesulfenothioic acid;Ethyl propyl disulfide;Ethyl isopropyl disulfide;Hypoxanthine;Allopurinol	HMDB0031160;HMDB0033053;HMDB0033054;HMDB0000157;HMDB0014581	1	Hypoxanthine	C00262	Hypoxanthine	Hypoxanthine (MS2 HMDB0000157)
neg-M389T182	-0.402809	0.329072	FALSE	TRUE	FALSE	PD	#F68B33	0.0507151	389.123	3.03215	1	1	Polydatin	Phenylpropanoids and polyketides	Stilbenes	HMDB0030564	C10275	8	trans-Piceid;3,4,5-trihydroxy-6-(2-hydroxy-1,2-diphenylethoxy)oxane-2-carboxylic acid;(Z)-Resveratrol 4'-glucoside;cis-Piceid;(E)-2-Glucosyl-3,4',5-trihydroxystilbene;DIMBOA-Glc;Deferasirox;Fosamprenavir	HMDB0030564;HMDB0135201;HMDB0030565;HMDB0031422;HMDB0036294;HMDB0029710;HMDB0015547;HMDB0015416	5	Piceid;Populin;DIMBOA-glucoside;(2R)-2-beta-D-Glucopyranosyloxy-4-hydroxy-7-methoxy-(2H)-1,4-benzoxazin-3(4H)-one;Violaceinic_acid	C10275;C10823;C04831;C15768;C21135	Polydatin	Polydatin (MS2 HMDB0030564)
neg-M273T139	-0.371106	0.188366	FALSE	TRUE	FALSE	PD	#F68B33	0.0485064	273.072	2.31591	1	1	Seselin	Phenylpropanoids and polyketides	Coumarins and derivatives	HMDB0034257	C09312	0	NA	NA	1	2-Methoxyestrone_3-glucuronide	C11132	Seselin	Seselin (MS2 HMDB0034257)
neg-M439T191	-0.281765	0.189166	FALSE	TRUE	FALSE	PD	#F68B33	0.0473937	439.269	3.17942	1	1	Butaprost (free acid)	Unknown	NA	NA	NA	11	PA(20:3(5Z,8Z,11Z)/24:1(15Z));PA(20:4(5Z,8Z,11Z,14Z)/24:0);PA(20:4(8Z,11Z,14Z,17Z)/24:0);PA(22:0/22:4(7Z,10Z,13Z,16Z));PA(22:2(13Z,16Z)/22:2(13Z,16Z));PA(22:4(7Z,10Z,13Z,16Z)/22:0);PA(24:0/20:4(5Z,8Z,11Z,14Z));PA(24:0/20:4(8Z,11Z,14Z,17Z));PA(24:1(15Z)/20:3(5Z,8Z,11Z));PA(20:3(8Z,11Z,14Z)/24:1(15Z));PA(24:1(15Z)/20:3(8Z,11Z,14Z))	HMDB0115143;HMDB0115169;HMDB0115196;HMDB0115263;HMDB0115316;HMDB0115340;HMDB0115443;HMDB0115444;HMDB0115469;HMDB0115586;HMDB0115605	0	NA	NA	Butaprost (free acid)	Butaprost (free acid) (MS2 NA)
pos-M189T61	-0.548405	0.185842	FALSE	TRUE	FALSE	PD	#F68B33	0.0377704	189.123	1.01312	1	1	N.alpha.-Acetyl-L-lysine	Organic acids and derivatives	Carboxylic acids and derivatives	HMDB0000446	C12989	8	Alanyl-Valine;N6-Acetyl-L-lysine;N-Alpha-acetyllysine;Glycylleucine;Glycyl-Isoleucine;Isoleucyl-Glycine;Leucyl-Glycine;Valyl-Alanine	HMDB0028700;HMDB0000206;HMDB0000446;HMDB0000759;HMDB0028844;HMDB0028907;HMDB0028929;HMDB0029120	6	Glycyl-leucine;N6-Acetyl-L-lysine;6-Acetamido-3-aminohexanoate;N2-Acetyl-L-lysine;Crotanecine;N-Butyryl-L-homoserine_lactone	C02155;C02727;C03846;C12989;C10284;C11837	N.alpha.-Acetyl-L-lysine	N.alpha.-Acetyl-L-lysine (MS2 HMDB0000446)
neg-M135T105	-0.102939	0.3935	FALSE	TRUE	FALSE	PD	#F68B33	0.0365537	135.032	1.7576	1	1	Hypoxanthine	Organoheterocyclic compounds	Imidazopyrimidines	HMDB0000157	C00262	5	1-Pentanesulfenothioic acid;Ethyl propyl disulfide;Ethyl isopropyl disulfide;Hypoxanthine;Allopurinol	HMDB0031160;HMDB0033053;HMDB0033054;HMDB0000157;HMDB0014581	1	Hypoxanthine	C00262	Hypoxanthine	Hypoxanthine (MS2 HMDB0000157)
pos-M180T170	-0.326099	0.509	FALSE	TRUE	FALSE	PD	#F68B33	0.0359401	180.101	2.83465	1	1	DL-.beta.-Homophenylalanine	Organic acids and derivatives	Carboxylic acids and derivatives	HMDB0000159	NA	0	NA	NA	0	NA	NA	DL-.beta.-Homophenylalanine	DL-.beta.-Homophenylalanine (MS2 HMDB0000159)
neg-M218T150	-0.343069	0.378108	FALSE	TRUE	FALSE	PD	#F68B33	0.0341655	218.104	2.49377	1	1	D-(+)-Pantothenic acid	Organic acids and derivatives	Carboxylic acids and derivatives	NA	NA	6	Pantothenic acid;(R)-pantothenic Acid;Cis-zeatin;4-Heptenal diethyl acetal;3-(1-Hydroxymethyl-1-propenyl)pentanedioic acid;2-Amino-1,6-dimethylfuro[3,2-e]imidazo[4,5-b]pyridine	HMDB0000210;HMDB0062717;HMDB0012204;HMDB0032306;HMDB0033092;HMDB0035175	5	Pantothenate;Zeatin;cis-Zeatin;Diethyl_2-methyl-3-oxosuccinate;Metamitron	C00864;C00371;C15545;C04067;C10930	D-(+)-Pantothenic acid	D-(+)-Pantothenic acid (MS2 NA)
neg-M198T123	-0.0818878	0.369486	FALSE	TRUE	FALSE	PD	#F68B33	0.0338597	198.075	2.0542	1	1	Dopamine	Benzenoids	Phenols	HMDB0000073	C03758	1	(3b,6b,8a,12a)-8,12-Epoxy-7(11)-eremophilene-6,8,12-trimethoxy-3-ol	HMDB0031963	1	2,3-Dinor-8-iso_prostaglandin_F2alpha	C14794	Dopamine	Dopamine (MS2 HMDB0000073)
pos-M153T62	-0.00977444	0.375557	FALSE	TRUE	FALSE	PD	#F68B33	0.0277793	153.04	1.03608	1	1	Xanthine	Organoheterocyclic compounds	Imidazopyrimidines	HMDB0000292	C00385	3	Xanthine;Oxypurinol;6,8-Dihydroxypurine	HMDB0000292;HMDB0000786;HMDB0001182	2	Xanthine;Alloxanthine	C00385;C07599	Xanthine	Xanthine (MS2 HMDB0000292)
pos-M349T162	-0.223923	0.271702	FALSE	TRUE	FALSE	PD	#F68B33	0.0259295	349.139	2.70578	1	1	1H-Indole-1-acetic acid, 5-fluoro-2-methyl-3-(2-quinolinylmethyl)-	Organoheterocyclic compounds	Indoles and derivatives	NA	NA	3	Withanolide;Withanolide A;Methyl lucidenate F	HMDB0003218;HMDB0034415;HMDB0036437	3	Withaferin_A;Withanolide_D;Stigmatellin_X	C08841;C08842;C12149	1H-Indole-1-acetic acid, 5-fluoro-2-methyl-3-(2-quinolinylmethyl)-	1H-Indole-1-acetic acid, 5-fluoro-2-methyl-3-(2-quinolinylmethyl)- (MS2 NA)
neg-M215T201	-0.440792	0.321025	FALSE	TRUE	FALSE	PD	#F68B33	0.0251121	215.129	3.35494	1	1	Undecanedioic acid	Lipids and lipid-like molecules	Fatty Acyls	HMDB0000888	null	3	Undecanedioic acid;Butyl butyryllactate;Pyrimethanil	HMDB0000888;HMDB0037137;HMDB0033135	1	Pyrimethanil	C11180	Undecanedioic acid	Undecanedioic acid (MS2 HMDB0000888)
pos-M276T63	-0.423817	0.147372	FALSE	TRUE	FALSE	PD	#F68B33	0.024675	276.109	1.05417	1	1	Gln-Glu	Organic acids and derivatives	Carboxylic acids and derivatives	HMDB0028796	NA	3	Sarmentosin;Ethenodeoxyadenosine;Penciclovir	HMDB0030697;HMDB0001786;HMDB0014444	5	Cardiospermin;Sarmentosin;1,6-Anhydro-N-acetyl-beta-muramate;Penciclovir;Anantine	C08328;C08340;C19769;C07417;C10568	Gln-Glu	Gln-Glu (MS2 HMDB0028796)
pos-M113T82	-0.215607	0.521732	FALSE	TRUE	FALSE	PD	#F68B33	0.0245893	113.034	1.36664	1	1	Uracil	Organoheterocyclic compounds	Diazines	HMDB0000300	C00106	2	Uracil;4-Carboxypyrazole	HMDB0000300;HMDB0060760	2	Uracil;Maleic_hydrazide	C00106;C18474	Uracil	Uracil (MS2 HMDB0000300)
neg-M122T83	0.0586474	0.2879	FALSE	TRUE	FALSE	PD	#F68B33	0.0231119	122.025	1.3815	1	1	Picolinic acid	Organoheterocyclic compounds	Pyridines and derivatives	HMDB0002243	C10164	5	Nicotinic acid;Picolinic acid;2-Hydroxy-4-imino-2,5-cyclohexadienone;Nitrobenzene;Isonicotinic acid	HMDB0001488;HMDB0002243;HMDB0031713;HMDB0041950;HMDB0060665	4	Nicotinate;Nitrobenzene;Isonicotinic_acid;Picolinic_acid	C00253;C06813;C07446;C10164	Picolinic acid	Picolinic acid (MS2 HMDB0002243)
neg-M147T84	-0.479498	0.354014	FALSE	TRUE	FALSE	PD	#F68B33	0.0230142	147.03	1.39322	1	1	2-Hydroxyglutarate	Organic acids and derivatives	Hydroxy acids and derivatives	HMDB0059655	C02630	27	Citramalic acid;3-Hydroxyglutaric acid;D-2-Hydroxyglutaric acid;L-2-Hydroxyglutaric acid;Ribonolactone;D-Xylono-1,5-lactone;2-Hydroxyglutarate;2-Propenyl propyl disulfide;Methyl 3-methyl-1-butenyl disulfide;1-Propenyl propyl disulfide;2-(2-phenylcyclobutyl)phenol;3-(2-phenylcyclobutyl)phenol;4-(2-phenylcyclobutyl)phenol;1,2-diphenylcyclobutan-1-ol;1,3-diphenylbut-3-en-2-ol;2-(4-phenylbut-1-en-2-y…	HMDB0000426;HMDB0000428;HMDB0000606;HMDB0000694;HMDB0001900;HMDB0011676;HMDB0059655;HMDB0033912;HMDB0038890;HMDB0041392;HMDB0134565;HMDB0134566;HMDB0134567;HMDB0134568;HMDB0135554;HMDB0135555;HMDB0135556;HMDB0135557;HMDB0135558;HMDB0135559;HMDB0135560;HMDB0135561;HMDB0135562;HMDB0033041;HMDB0033072;HMDB0040243;HMDB0040262	21	D-Arabinono-1,4-lactone;2-Dehydro-3-deoxy-L-arabinonate;Citramalate;(R)-2-Hydroxyglutarate;L-Arabinono-1,4-lactone;D-Xylonolactone;(R)-2-Methylmalate;(S)-2-Methylmalate;2-Hydroxyglutarate;D-Xylono-1,4-lactone;L-Xylono-1,4-lactone;(S)-2-Hydroxyglutarate;2-Dehydro-3-deoxy-D-xylonate;L-Arabinono-1,5-lactone;L-threo-3-Methylmalate;D-threo-3-Methylmalate;D-erythro-3-Methylmalate;3,4-Diphenyltetrahydro…	C00652;C00684;C00815;C01087;C01114;C02266;C02612;C02614;C02630;C02753;C02994;C03196;C03826;C05405;C06029;C06031;C06032;C14277;C17020;C17214;C17215	2-Hydroxyglutarate	2-Hydroxyglutarate (MS2 HMDB0059655)
neg-M305T198	-0.764796	0.300191	FALSE	TRUE	FALSE	PD	#F68B33	0.0207608	305.187	3.302	1	1	.beta.-Alanine, N-[2-[(3-hexylphenyl)amino]-2-oxoethyl]-	Unknown	NA	NA	NA	4	Donepezil metabolite M4;Hyoscyamine;Atropine;Dihydroferuperine	HMDB0013960;HMDB0014568;HMDB0014712;HMDB0040700	10	9-Chloro-10-hydroxyhexadecanoic_acid;Atropine;L-Hyoscyamine;Mesembrine;Knightinol;Littorine;Lycoramine;cis-1,3,4,6,7,11b-Hexahydro-9-methoxy-2H-benzo[a]quinolizine-3-carboxylic_acid_ethyl_ester;3-Ethyl-1,3,4,6,7,11b-hexahydro-9,10-dimethoxy-2H-benzo[a]quinolizin-2-one;trans-1,3,4,6,7,11b-Hexahydro-9-methoxy-2H-benzo[a]quinolizine-3-carboxylic_acid_ethyl_ester	C13949;C01479;C02046;C09224;C10859;C10860;C12233;C14884;C14908;C15081	.beta.-Alanine, N-[2-[(3-hexylphenyl)amino]-2-oxoethyl]-	.beta.-Alanine, N-[2-[(3-hexylphenyl)amino]-2-oxoethyl]- (MS2 NA)
pos-M443T308	-0.278907	0.268675	FALSE	TRUE	FALSE	PD	#F68B33	0.0180186	443.351	5.13772	1	1	Camellenodiol	Lipids and lipid-like molecules	Prenol lipids	HMDB0035735	null	12	4a-Carboxy-4b-methyl-5a-cholesta-8,24-dien-3b-ol;4a-Methylzymosterol-4-carboxylic acid;(3beta,22E,24R)-5,8-Epidioxy-23-methylergosta-6,22-dien-3-ol;Camellenodiol;4-Methylzymosterol intermediate 1;4����-carboxy-4����-methyl-5����-cholesta-8,24-dien-3����-ol;5-b-Cholestane-3a ,7a ,12a-triol;3b,5a,6b-Cholestanetriol;3 alpha,7 alpha,26-Trihydroxy-5beta-cholestane;(3alpha,5alpha,22R,23R)-Cholestane-3,…	HMDB0001181;HMDB0006927;HMDB0032668;HMDB0035735;HMDB0060146;HMDB0062383;HMDB0001457;HMDB0003990;HMDB0012455;HMDB0039463;HMDB0060138;HMDB0062418	5	Testosterone_decanoate;4alpha-Methylzymosterol-4-carboxylate;3beta,5alpha,6beta-Cholestanetriol;3alpha,7alpha,26-Trihydroxy-5beta-cholestane;3alpha,7alpha,12alpha-Trihydroxy-5beta-cholestane	C14607;C15808;C05425;C05444;C05454	Camellenodiol	Camellenodiol (MS2 HMDB0035735)
pos-M433T379	-0.437492	0.432741	FALSE	TRUE	FALSE	PD	#F68B33	0.0163143	433.33	6.3122	1	1	Rockogenin	Lipids and lipid-like molecules	Prenol lipids	HMDB0033769	null	11	24-Hydroxycalcitriol;Neochlorogenin;Rockogenin;23S,25,26-Trihydroxyvitamin D3;3beta,7alpha-Dihydroxy-5-cholestenoate;4-cholesten-7����,12����,24-triol-3-one;7alpha,12alpha,26-trihydroxycholest-4-en-3-one;1alpha,23(S),25-trihydroxyvitamin D3;3alpha,7beta-dihydroxy-5beta-cholest-24-en-26-oic Acid;MG(0:0/22:2(13Z,16Z)/0:0);MG(22:2(13Z,16Z)/0:0/0:0)	HMDB0006228;HMDB0030702;HMDB0033769;HMDB0060134;HMDB0012454;HMDB0062399;HMDB0062400;HMDB0062686;HMDB0062712;HMDB0011553;HMDB0011583	5	Gitogenin;3beta,5beta-Ketotriol;Neogitogenin;3beta,7alpha-Dihydroxy-5-cholestenoate;Calcitetrol	C08899;C16494;C17003;C17335;C18231	Rockogenin	Rockogenin (MS2 HMDB0033769)
neg-M243T82	-0.317513	0.419059	FALSE	TRUE	FALSE	PD	#F68B33	0.0147123	243.062	1.36088	1	1	Uridine	Nucleosides, nucleotides, and analogues	Pyrimidine nucleosides	HMDB0000296	C00299	2	Uridine;Pseudouridine	HMDB0000296;HMDB0000767	3	Uridine;Pseudouridine;Spongouridine	C00299;C02067;C16745	Uridine	Uridine (MS2 HMDB0000296)
pos-M137T61_1	-0.0977011	0.423775	FALSE	TRUE	FALSE	PD	#F68B33	0.0137835	137.045	1.01125	1	1	Hypoxanthine	Organoheterocyclic compounds	Imidazopyrimidines	HMDB0000157	C00262	0	NA	NA	0	NA	NA	Hypoxanthine	Hypoxanthine (MS2 HMDB0000157)
pos-M411T439	-0.11644	0.627309	FALSE	TRUE	FALSE	PD	#F68B33	0.0125591	411.361	7.31004	1	1	(3beta,5alpha,22E,24S)-Stigmasta-7,22,25-trien-3-ol	Lipids and lipid-like molecules	Sterol Lipids	HMDB0034196	null	13	4,4-Dimethylcholesta-8,14,24-trienol;5-Dehydroavenasterol;Delta 8,14 -Sterol;28-Norcyclomusalenone;(4alpha,5alpha)-4,14-Dimethyl-9,19-cyclocholest-20-en-3-one;Corbisterol;22-Dehydroclerosterol;(3beta,5alpha,22E,24S)-Stigmasta-7,22,25-trien-3-ol;(3beta,22E,24R)-23-Methylergosta-5,7,22-trien-3-ol;Stigmasta-4,6-dien-3-one;5beta-Coprostanol;5alpha-Cholestanol;Epi-coprostanol	HMDB0001023;HMDB0006852;HMDB0006928;HMDB0032882;HMDB0033810;HMDB0033825;HMDB0034078;HMDB0034196;HMDB0036312;HMDB0039196;HMDB0000577;HMDB0000908;HMDB0001569	4	4,4-Dimethyl-5alpha-cholesta-8,14,24-trien-3beta-ol;4alpha-Methyl-5alpha-ergosta-8,14,24(28)-trien-3beta-ol;5-Dehydroavenasterol;Epidihydrocholesterin	C11455;C11508;C15783;C12978	(3beta,5alpha,22E,24S)-Stigmasta-7,22,25-trien-3-ol	(3beta,5alpha,22E,24S)-Stigmasta-7,22,25-trien-3-ol (MS2 HMDB0034196)
neg-M128T106	-0.219191	0.0152749	FALSE	TRUE	FALSE	PD	#F68B33	0.0112624	128.035	1.76382	1	1	Pyroglutamic acid	Organic acids and derivatives	Carboxylic acids and derivatives	HMDB0000267	C01879	14	N-Propionylalanine;Isobutyrylglycine;N-Butyrylglycine;Allysine;4-Acetamidobutanoic acid;(S)-5-Amino-3-oxohexanoate;2-Keto-6-aminocaproate;Methyl aminolevulinate;L-cis-4-(Hydroxymethyl)-2-pyrrolidinecarboxylic acid;L-trans-5-Hydroxy-2-piperidinecarboxylic acid;(S)-2-amino-6-oxohexanoate;4-Acetamidobutanoate;N-(2-Carboxymethyl)-morpholine;Tetrahydrodipicolinate	HMDB0094698;HMDB0000730;HMDB0000808;HMDB0001263;HMDB0003681;HMDB0012131;HMDB0012151;HMDB0015127;HMDB0029425;HMDB0029426;HMDB0059595;HMDB0060265;HMDB0061156;HMDB0012289	9	4-Acetamidobutanoate;6-Amino-2-oxohexanoate;(S)-5-Amino-3-oxohexanoic_acid;L-2-Aminoadipate_6-semialdehyde;2-Amino-5-oxohexanoate;2,3,4,5-Tetrahydrodipicolinate;5-Amino-5-deoxy-3-dehydroshikimate;2-Formyloxymethylclavam;Cetoniacytone_B	C02946;C03239;C03656;C04076;C05825;C03972;C12108;C17356;C21249	Pyroglutamic acid	Pyroglutamic acid (MS2 HMDB0000267)
neg-M267T233	-0.247076	0.325863	FALSE	TRUE	FALSE	PD	#F68B33	0.0108978	267.123	3.88091	1	1	3-carboxy-4-methyl-5-pentyl-2-furanpropanoic acid	Lipids and lipid-like molecules	Fatty Acyls	HMDB0061643	null	5	Kamahine C;3-carboxy-4-methyl-5-pentyl-2-furanpropanoic acid;Deoxyadenosine;5'-Deoxyadenosine;7-Aminonitrazepam	HMDB0038935;HMDB0061643;HMDB0000101;HMDB0001983;HMDB0041819	5	Ripazepam;Deoxyadenosine;5'-Deoxyadenosine;Cordycepin;3-Oxohexobarbital	C19518;C00559;C05198;C08431;C02517	3-carboxy-4-methyl-5-pentyl-2-furanpropanoic acid	3-carboxy-4-methyl-5-pentyl-2-furanpropanoic acid (MS2 HMDB0061643)
neg-M188T105	-0.198161	-0.0131712	FALSE	TRUE	FALSE	PD	#F68B33	0.00999447	188.057	1.75102	1	1	N-Acetyl-L-glutamic acid	Organic acids and derivatives	Carboxylic acids and derivatives	HMDB0001138	C00624	4	Glutarylglycine;N-Acetylglutamic acid;1-Isothiocyanato-6-(methylthio)hexane;Pyrrolidino-[1,2E]-4H-2,4-dimethyl-1,3,5-dithiazine	HMDB0000590;HMDB0001138;HMDB0031574;HMDB0032499	11	N-Acetyl-L-glutamate;L-2-Amino-6-oxoheptanedioate;AminoDHQ;3-Dehydroshikimate;5-Dehydroshikimate;2-Oxohept-3-enedioate;2-Hydroxyhepta-2,4-dienedioate;2-Hydroxy-5-methyl-cis,cis-muconate;2-Oxo-5-methyl-cis-muconate;5-Methylmaleylacetate;cis,cis-2,4-Dihydroxy-5-methyl-6-oxo-2,4-hexadienoate	C00624;C03871;C12109;C02637;C02652;C03063;C05600;C07478;C07479;C18306;C18318	N-Acetyl-L-glutamic acid	N-Acetyl-L-glutamic acid (MS2 HMDB0001138)
pos-M170T55	-0.442703	0.340537	FALSE	TRUE	FALSE	PD	#F68B33	0.00800344	170.057	0.913525	1	1	DL-2-Fluorophenylglycine	Unknown	NA	NA	NA	13	L-Isoleucine;L-Alloisoleucine;L-Leucine;L-Norleucine;Aminocaproic acid;Beta-Leucine;D-Leucine;3-Aminocaproic acid;(����)-erythro-Isoleucine;6-Deoxyfagomine;N-(2-Hydroxyethyl)-morpholine;N-methylvaline;3,3,5-triiodo-L-thyronine-beta-D-glucuronoside	HMDB0000172;HMDB0000557;HMDB0000687;HMDB0001645;HMDB0001901;HMDB0003640;HMDB0013773;HMDB0029168;HMDB0033923;HMDB0036382;HMDB0060650;HMDB0061716;HMDB0062203	13	L-Leucine;L-Isoleucine;D-Leucine;L-Norleucine;6-Aminohexanoate;(3R)-beta-Leucine;D-Isoleucine;beta-Alaninebetaine;Isoleucine;Leucine;N,N-Diethylglycine;D-allo-Isoleucine;L-allo-Isoleucine	C00123;C00407;C01570;C01933;C02378;C02486;C06418;C08263;C16434;C16439;C16647;C21092;C21096	DL-2-Fluorophenylglycine	DL-2-Fluorophenylglycine (MS2 NA)
pos-M265T51_2	-0.257966	0.406426	FALSE	TRUE	FALSE	PD	#F68B33	0.00691825	265.112	0.854692	1	1	Thiamine	Organoheterocyclic compounds	Diazines	HMDB0000235	C00378	2	Asparaginyl-Aspartate;Aspartyl-Asparagine	HMDB0028727;HMDB0028748	5	2-(6'-Methylthio)hexylmalic_acid;3-(6'-Methylthio)hexylmalic_acid;Bluensidine;6-Methylergoline;4,4'-Methylene_bis(2-methylaniline)	C17226;C17227;C17967;C07540;C19260	Thiamine	Thiamine (MS2 HMDB0000235)
pos-M104T61	-0.0492687	0.24709	FALSE	TRUE	FALSE	PD	#F68B33	0.00463701	104.052	1.02178	1	1	2,3-Dihydrothiophene	Organoheterocyclic compounds	Dihydrothiophenes	HMDB0033875	null	3	(±)-2-Methylthiazolidine;2,3-Dihydrothiophene;Divinyl sulfide	HMDB0031682;HMDB0033875;HMDB0033922	0	NA	NA	2,3-Dihydrothiophene	2,3-Dihydrothiophene (MS2 HMDB0033875)
pos-M315T439	-0.285788	0.624494	FALSE	TRUE	FALSE	PD	#F68B33	0.00100945	315.267	7.31623	1	1	13-HDoHE	Lipids and lipid-like molecules	Fatty Acyls	HMDB0060043	null	2	13-HDoHE;Geranylcitronellol	HMDB0060043;HMDB0032147	0	NA	NA	13-HDoHE	13-HDoHE (MS2 HMDB0060043)
neg-M289T160_1	0.440988	-0.463735	TRUE	FALSE	FALSE	NPD	#388ECC	-0.16146	289.072	2.66725	1	1	(+)-Epicatechin	Phenylpropanoids and polyketides	Flavonoids	HMDB0037954	C09728	36	2-(3-hydroxyphenyl)-3,4-dihydro-2H-1-benzopyran-3,5,6,7-tetrol;2-(3,4-dihydroxyphenyl)-1-(2,4,6-trihydroxyphenyl)propan-1-one;2-(4-hydroxyphenyl)-1-(2,3,4,6-tetrahydroxyphenyl)propan-1-one;3-(4-hydroxyphenyl)-1-(2,3,4,6-tetrahydroxyphenyl)propan-1-one;2-[(4-hydroxyphenyl)methyl]-2,3-dihydro-1-benzofuran-2,3,4,6-tetrol;2-(2,4-dihydroxyphenyl)-1-(2,4,6-trihydroxyphenyl)propan-1-one;3-(3,4-dihydroxy…	HMDB0128180;HMDB0129340;HMDB0129964;HMDB0130183;HMDB0133544;HMDB0133841;HMDB0133991;HMDB0133992;HMDB0133998;HMDB0134012;HMDB0134013;HMDB0134016;HMDB0134017;HMDB0134020;HMDB0134021;HMDB0134024;HMDB0134025;HMDB0134819;HMDB0137172;HMDB0140335;HMDB0140336;HMDB0141544;HMDB0001871;HMDB0002780;HMDB0029253;HMDB0030131;HMDB0030144;HMDB0032322;HMDB0033783;HMDB0034124;HMDB0035399;HMDB0037953;HMDB0037954;HMD…	14	cis-3,4-Leucopelargonidin;Luteoforol;(+)-Catechin;alpha-Cotonefuran;2,8-Dihydroxy-3,4,7-trimethoxydibenzofuran;Ptaeroglycol;Mikanolide;(-)-Epicatechin;(+)-Epicatechin;Fisetinidol-4beta-ol;Isoplumericin;Plumericin;(-)-Catechin;Catechin	C03648;C05907;C06562;C08739;C08742;C09030;C09511;C09727;C09728;C09736;C09787;C09796;C14079;C17590	(+)-Epicatechin	(+)-Epicatechin (MS2 HMDB0037954)
pos-M590T180	0.585651	-0.611658	TRUE	FALSE	FALSE	NPD	#388ECC	-0.156244	590.304	3.00167	1	1	Norbuprenorphine glucuronide	Unknown	NA	NA	NA	1	Nelfinavir	HMDB0014365	2	Nelfinavir;6alpha-Glucuronosylhyodeoxycholate	C07257;C11246	Norbuprenorphine glucuronide	Norbuprenorphine glucuronide (MS2 NA)
neg-M287T190	0.287909	-0.30031	TRUE	FALSE	FALSE	NPD	#388ECC	-0.102686	287.055	3.16337	1	1	Eriodictyol	Phenylpropanoids and polyketides	Flavonoids	HMDB0005810	C05631	66	3,5,7-trihydroxy-2-(3-hydroxyphenyl)-3,4-dihydro-2H-1-benzopyran-4-one;3-(4-hydroxyphenyl)-1-(2,4,6-trihydroxyphenyl)propane-1,2-dione;3,5,6,7-tetrahydroxy-2-phenyl-3,4-dihydro-2H-1-benzopyran-4-one;3-phenyl-1-(2,3,4,6-tetrahydroxyphenyl)propane-1,2-dione;3-(3-hydroxyphenyl)-1-(2,4,6-trihydroxyphenyl)propane-1,2-dione;2-(3,4-dihydroxyphenyl)-5,7-dihydroxy-3,4-dihydro-2H-1-benzopyran-4-one;(2E)-3-…	HMDB0125212;HMDB0125363;HMDB0125369;HMDB0125370;HMDB0125374;HMDB0126018;HMDB0126020;HMDB0126026;HMDB0126027;HMDB0126036;HMDB0126037;HMDB0129347;HMDB0129962;HMDB0130169;HMDB0130172;HMDB0130181;HMDB0130325;HMDB0132879;HMDB0133540;HMDB0133546;HMDB0133547;HMDB0133548;HMDB0133989;HMDB0134011;HMDB0134015;HMDB0134019;HMDB0134023;HMDB0141183;HMDB0005810;HMDB0030847;HMDB0031911;HMDB0032707;HMDB0037314;HMD…	29	Dihydrokaempferol;Fustin;Eriodictyol;Okanin;Micromelin;3,5-Dimethoxy-1,6-dihydroxyxanthone;Gentiacaulein;2-O-Methylswertianin;Swerchirin;(+-)-Dalbergioidin;2-Hydroxy-2,3-dihydrogenistein;Eriodictyol_chalcone;2,6,7,4'-Tetrahydroxyisoflavanone;Carthamidin;Raffinose;Panose;Galactomannan;Maltotriose;Isomaltotriose;6-alpha-Maltosylglucose;1F-beta-D-Fructosylsucrose;6F-alpha-D-Galactosylsucrose;D-Gal_a…	C00974;C01378;C05631;C08724;C09277;C10060;C10064;C10083;C10091;C10415;C12631;C15525;C16233;C16940;C00492;C00713;C00883;C01835;C02160;C03367;C03661;C03848;C05404;C06219;C08239;C08243;C08251;C21454;C06569	Eriodictyol	Eriodictyol (MS2 HMDB0005810)
pos-M289T194	0.120819	-0.333963	TRUE	FALSE	FALSE	NPD	#388ECC	-0.0976208	289.07	3.23312	1	1	Eriodictyol	Phenylpropanoids and polyketides	Flavonoids	HMDB0005810	C05631	37	3,5,7-trihydroxy-2-(3-hydroxyphenyl)-3,4-dihydro-2H-1-benzopyran-4-one;3-(4-hydroxyphenyl)-1-(2,4,6-trihydroxyphenyl)propane-1,2-dione;3,5,6,7-tetrahydroxy-2-phenyl-3,4-dihydro-2H-1-benzopyran-4-one;3-phenyl-1-(2,3,4,6-tetrahydroxyphenyl)propane-1,2-dione;3-(3-hydroxyphenyl)-1-(2,4,6-trihydroxyphenyl)propane-1,2-dione;2-(3,4-dihydroxyphenyl)-5,7-dihydroxy-3,4-dihydro-2H-1-benzopyran-4-one;(2E)-3-…	HMDB0125212;HMDB0125363;HMDB0125369;HMDB0125370;HMDB0125374;HMDB0126018;HMDB0126020;HMDB0126026;HMDB0126027;HMDB0126036;HMDB0126037;HMDB0129347;HMDB0129962;HMDB0130169;HMDB0130172;HMDB0130181;HMDB0130325;HMDB0132879;HMDB0133540;HMDB0133546;HMDB0133547;HMDB0133548;HMDB0133989;HMDB0134011;HMDB0134015;HMDB0134019;HMDB0134023;HMDB0141183;HMDB0005810;HMDB0030847;HMDB0031911;HMDB0032707;HMDB0037314;HMD…	15	Dihydrokaempferol;Fustin;Eriodictyol;Okanin;Micromelin;3,5-Dimethoxy-1,6-dihydroxyxanthone;Gentiacaulein;2-O-Methylswertianin;Swerchirin;(+-)-Dalbergioidin;2-Hydroxy-2,3-dihydrogenistein;Eriodictyol_chalcone;2,6,7,4'-Tetrahydroxyisoflavanone;Carthamidin;Ungeremine	C00974;C01378;C05631;C08724;C09277;C10060;C10064;C10083;C10091;C10415;C12631;C15525;C16233;C16940;C12189	Eriodictyol	Eriodictyol (MS2 HMDB0005810)
pos-M291T162	0.327772	-0.149072	TRUE	FALSE	FALSE	NPD	#388ECC	-0.0935081	291.087	2.69753	1	1	(+)-Catechin	Phenylpropanoids and polyketides	Flavonoids	HMDB0002780	C06562	39	2-(3-hydroxyphenyl)-3,4-dihydro-2H-1-benzopyran-3,5,6,7-tetrol;2-(3,4-dihydroxyphenyl)-1-(2,4,6-trihydroxyphenyl)propan-1-one;2-(4-hydroxyphenyl)-1-(2,3,4,6-tetrahydroxyphenyl)propan-1-one;3-(4-hydroxyphenyl)-1-(2,3,4,6-tetrahydroxyphenyl)propan-1-one;2-[(4-hydroxyphenyl)methyl]-2,3-dihydro-1-benzofuran-2,3,4,6-tetrol;2-(2,4-dihydroxyphenyl)-1-(2,4,6-trihydroxyphenyl)propan-1-one;3-(3,4-dihydroxy…	HMDB0128180;HMDB0129340;HMDB0129964;HMDB0130183;HMDB0133544;HMDB0133841;HMDB0133991;HMDB0133992;HMDB0133998;HMDB0134012;HMDB0134013;HMDB0134016;HMDB0134017;HMDB0134020;HMDB0134021;HMDB0134024;HMDB0134025;HMDB0134819;HMDB0137172;HMDB0140335;HMDB0140336;HMDB0141544;HMDB0001871;HMDB0002780;HMDB0029253;HMDB0030131;HMDB0030144;HMDB0032322;HMDB0033783;HMDB0034124;HMDB0035399;HMDB0037953;HMDB0037954;HMD…	16	cis-3,4-Leucopelargonidin;Luteoforol;(+)-Catechin;alpha-Cotonefuran;2,8-Dihydroxy-3,4,7-trimethoxydibenzofuran;Ptaeroglycol;Mikanolide;(-)-Epicatechin;(+)-Epicatechin;Fisetinidol-4beta-ol;Isoplumericin;Plumericin;(-)-Catechin;Catechin;Chloroxuron;Disperse_Blue_1	C03648;C05907;C06562;C08739;C08742;C09030;C09511;C09727;C09728;C09736;C09787;C09796;C14079;C17590;C19075;C19236	(+)-Catechin	(+)-Catechin (MS2 HMDB0002780)
neg-M205T61	0.241726	-0.426863	TRUE	FALSE	FALSE	NPD	#388ECC	-0.0807941	205.035	1.01911	1	1	3-(Carboxymethyl)-3-hydroxypentanedioic acid	Organic acids and derivatives	Carboxylic acids and derivatives	HMDB0059932	null	38	2-Methylcitric acid;Homocitric acid;Methylisocitric acid;3-(Carboxymethyl)-3-hydroxypentanedioic acid;(R)-lipoic acid;(S)-lipoic acid;(S)-4',5,7-Trihydroxy-6-prenylflavanone;3-[2,4-dihydroxy-3-(3-methylbut-2-en-1-yl)phenyl]-1-(3,4-dihydroxyphenyl)prop-2-en-1-one;(2E)-3-phenyl-1-[2,4,6-trihydroxy-3-(4-hydroxy-3-methylbut-2-en-1-yl)phenyl]prop-2-en-1-one;(2E)-3-phenyl-1-{2,4,6-trihydroxy-3-[(2E)-4-…	HMDB0000379;HMDB0003518;HMDB0006471;HMDB0059932;HMDB0001451;HMDB0014312;HMDB0037247;HMDB0124802;HMDB0129258;HMDB0129260;HMDB0129262;HMDB0129264;HMDB0129266;HMDB0133497;HMDB0133502;HMDB0133503;HMDB0135875;HMDB0135876;HMDB0135877;HMDB0135878;HMDB0135879;HMDB0135880;HMDB0140711;HMDB0140712;HMDB0140713;HMDB0140715;HMDB0140716;HMDB0140717;HMDB0029468;HMDB0029866;HMDB0030610;HMDB0034026;HMDB0034214;HMD…	15	(R)-2-Hydroxybutane-1,2,4-tricarboxylate;2-Methylcitrate;(2S,3R)-3-Hydroxybutane-1,2,3-tricarboxylate;Homoisocitrate;Lipoate;(R)-Lipoate;Glepidotin_B;6-Prenylnaringenin;5-Deoxykievitone;(+)-Galbacin;Glyceocarpin;4-Glyceollidin;Desmethylxanthohumol;Sophoraflavanone_B;N-(6-Oxo-6H-dibenzo[b,d]pyran-3-yl)maleamic_acid	C01251;C02225;C04593;C05662;C00725;C16241;C09753;C09832;C10418;C10616;C15509;C15510;C16416;C18023;C15466	3-(Carboxymethyl)-3-hydroxypentanedioic acid	3-(Carboxymethyl)-3-hydroxypentanedioic acid (MS2 HMDB0059932)
neg-M513T249	0.689039	-0.133683	TRUE	FALSE	FALSE	NPD	#388ECC	-0.0692556	513.286	4.14243	1	1	Cucurbitacin I	Unknown	NA	NA	NA	7	Ganoderenic acid A;Ganoderic acid C1;Ganoderenic acid B;Ganoderic acid xi;Ganosporelactone B;Ganoderic acid J;Ganoderic acid V1	HMDB0035381;HMDB0035627;HMDB0035709;HMDB0036308;HMDB0036403;HMDB0039641;HMDB0039649	4	Cucurbitacin_I;Stigmatellin_A;Tylosin_B;Leucomycin_A5	C08800;C12148;C01687;C14058	Cucurbitacin I	Cucurbitacin I (MS2 NA)
pos-M229T59	0.164825	-0.48164	TRUE	FALSE	FALSE	NPD	#388ECC	-0.0574634	229.154	0.988583	1	1	Isoleucylproline	Organic acids and derivatives	Carboxylic acids and derivatives	HMDB0011174	null	5	Isoleucylproline;Leucylproline;Methoxamine;Orciprenaline;Isoproterenol	HMDB0011174;HMDB0011175;HMDB0014861;HMDB0014954;HMDB0015197	5	Mescaline;Isoproterenol;Metaproterenol;Methoxamine;L-Isoprenaline	C06546;C07056;C07144;C07513;C11703	Isoleucylproline	Isoleucylproline (MS2 HMDB0011174)
pos-M229T85	0.153921	-0.588093	TRUE	FALSE	FALSE	NPD	#388ECC	-0.0554757	229.154	1.41566	1	1	Leucylproline	Organic acids and derivatives	Carboxylic acids and derivatives	HMDB0011175	null	17	Isoleucylproline;Leucylproline;4-(1,1,3,3-Tetramethylbutyl)-phenol;delta-Methylionone;3-Methyl-4-(2,6,6-trimethyl-2-cyclohexen-1-yl)-3-buten-2-one;Methyl-delta-ionone;alpha-(p-(1,1,3,3-Tetramethylbutyl)phenyl)-omega-hydroxypoly(oxyethylene);1-(2,6,6-Trimethyl-2-cyclohexen-1-yl)-1-penten-3-one;alpha-Irone;Etaspirene;10-Isopropyl-2,7-dimethyl-1-oxaspiro[4.5]deca-3,6-diene;1-(2,6,6-Trimethyl-1-cyclo…	HMDB0011174;HMDB0011175;HMDB0013825;HMDB0031737;HMDB0031738;HMDB0032397;HMDB0032528;HMDB0035245;HMDB0035631;HMDB0036023;HMDB0036024;HMDB0038130;HMDB0061831;HMDB0133179;HMDB0014861;HMDB0014954;HMDB0015197	9	alpha-Irone;(+)-trans-alpha-Irone;4-Octylphenol;4-tert-Octylphenol;Mescaline;Isoproterenol;Metaproterenol;Methoxamine;L-Isoprenaline	C09690;C11350;C14132;C14205;C06546;C07056;C07144;C07513;C11703	Leucylproline	Leucylproline (MS2 HMDB0011175)
pos-M281T181	0.464871	-0.00329876	TRUE	FALSE	FALSE	NPD	#388ECC	-0.0451957	281.117	3.01854	1	1	Asparenyol	Benzenoids	Phenol ethers	HMDB0041304	null	9	Levosimendan;Phenprocoumon;Ipriflavone;Asparenyol;Strobilurin A;2-Carboxy-4-dodecanolide;(3S,5R,6R,7E)-3,5,6-Trihydroxy-7-megastigmen-9-one;Dimethylthiambutene;Tulobuterol	HMDB0015058;HMDB0015081;HMDB0032987;HMDB0041304;HMDB0030420;HMDB0030987;HMDB0038736;HMDB0061719;HMDB0042056	6	2-(4-Methoxyphenethyl)chromone;(2-Isopropyl-1-benzofuran-3-yl)(4-hydroxyphenyl)methanone;Heritonin;3'-O-Methylbatatasin_III;Dihydroechinofuran;Tulobuterol_hydrochloride	C08485;C15191;C09936;C10271;C18134;C12798	Asparenyol	Asparenyol (MS2 HMDB0041304)
pos-M518T297	0.212256	-0.263351	TRUE	FALSE	FALSE	NPD	#388ECC	-0.043805	518.32	4.94433	1	1	LysoPC 18:3	Lipids and lipid-like molecules	Glycerophospholipids	HMDB10388	C04230	1	LysoPC(16:0)	HMDB0010382	0	NA	NA	LysoPC 18:3	LysoPC 18:3 (MS2 HMDB10388)
neg-M165T53	-0.0957855	-0.432876	TRUE	FALSE	FALSE	NPD	#388ECC	-0.0415457	165.041	0.8857	1	1	2,3,4,5-Tetrahydroxypentanoic acid	Organic oxygen compounds	Organooxygen compounds	HMDB0059750	null	18	Arabinonic acid;Ribonic acid;2,3,4,5-Tetrahydroxypentanoic acid;L-Lyxonate;L-Xylonate;S-Propyl 1-propanesulfinothioate;3-Methylxanthine;7-Methylxanthine;1-Methylxanthine;9-Methylxanthine;2-(hydroxymethyl)-2-(4-methylpent-3-en-1-yl)-2H-chromen-8-ol;2-methyl-2-(4-methylpent-3-en-1-yl)-2H-chromene-6,8-diol;2-methyl-2-(4-methylpent-3-en-1-yl)-2H-chromene-7,8-diol;2-[2-(3,3-dimethyloxiran-2-yl)ethyl]-…	HMDB0000539;HMDB0000867;HMDB0059750;HMDB0060255;HMDB0060256;HMDB0034394;HMDB0001886;HMDB0001991;HMDB0010738;HMDB0059716;HMDB0134719;HMDB0134722;HMDB0134724;HMDB0134726;HMDB0134728;HMDB0134730;HMDB0134736;HMDB0036456	12	D-Xylonate;L-Arabinonate;D-Arabinonate;D-Ribonate;L-Xylonate;L-Lyxonate;7-Methylxanthine;3-Methylxanthine;1-Methylxanthine;Lacinilene_C_7-methyl_ether;1-(4-Hydroxyphenyl)-1-decene-3,5-dione;Dihydroshikonofuran	C00502;C00545;C00878;C01685;C05411;C05412;C16353;C16357;C16358;C09695;C17744;C18135	2,3,4,5-Tetrahydroxypentanoic acid	2,3,4,5-Tetrahydroxypentanoic acid (MS2 HMDB0059750)
pos-M343T58_2	0.45145	-0.298923	TRUE	FALSE	FALSE	NPD	#388ECC	-0.0415281	343.123	0.973892	1	1	Trehalose	Organic oxygen compounds	Organooxygen compounds	HMDB0000975	C01083	28	6-({[3,4,5-trihydroxy-6-(hydroxymethyl)oxan-2-yl]oxy}methyl)oxane-2,3,4,5-tetrol;Melibiose;Cellobiose;D-Maltose;Alpha-Lactose;Sucrose;Lactulose;Trehalose;Isomaltose;Galactinol;3-b-Galactopyranosyl glucose;Epimelibiose;Turanose;Kojibiose;Neotrehalose;Sakebiose;Inulobiose;Galabiose;Maltulose;Mannobiose;DEAE-cellulose;Allolactose;Glucinol;Trehalulose;Fagopyritol A1;beta-Lactose;Glucose-1,3-mannose o…	HMDB0133305;HMDB0000048;HMDB0000055;HMDB0000163;HMDB0000186;HMDB0000258;HMDB0000740;HMDB0000975;HMDB0002923;HMDB0005826;HMDB0006603;HMDB0006792;HMDB0011740;HMDB0011742;HMDB0029880;HMDB0029882;HMDB0029898;HMDB0029902;HMDB0029919;HMDB0029933;HMDB0033368;HMDB0038489;HMDB0039237;HMDB0039727;HMDB0039876;HMDB0041627;HMDB0060068;HMDB0125600	36	Sucrose;Cellobiose;Maltose;Lactose;Isomaltose;alpha-Maltose;alpha,alpha-Trehalose;alpha-D-Galactosyl-(1->3)-1D-myo-inositol;Nigerose;Inulobiose;Levanbiose;Mannobiose;Palatinose;beta-Lactose;beta-Maltose;Laminaribiose;4-O-beta-D-Glucopyranosyl-D-mannose;alpha-D-Glucosyl-(1,3)-D-mannose;alpha-D-Aldosyl_beta-D-fructoside;Epimelibiose;Melibiose;alpha-Cellobiose;beta-Cellobiose;Lactulose;Gentiobiose;S…	C00089;C00185;C00208;C00243;C00252;C00897;C01083;C01235;C01518;C01711;C01725;C01728;C01742;C01970;C01971;C02048;C02964;C04147;C04219;C05400;C05402;C06421;C06422;C07064;C08240;C08250;C15548;C18068;C19632;C19633;C19634;C19636;C19773;C20236;C20861;C21336	Trehalose	Trehalose (MS2 HMDB0000975)
neg-M191T60	0.414467	-0.349983	TRUE	FALSE	FALSE	NPD	#388ECC	-0.0396628	191.02	1.0033	1	1	Citric acid	Organic acids and derivatives	NA	HMDB0000094	C00158	7	Citric acid;Isocitric acid;D-threo-Isocitric acid;Diketogulonic acid;2,3-Diketo-L-gulonate;(1R,2R)-Isocitric acid;D-Glucaro-1,4-lactone	HMDB0000094;HMDB0000193;HMDB0001874;HMDB0005971;HMDB0006511;HMDB0033717;HMDB0041862	14	Citrate;Isocitrate;(1R,2S)-1-Hydroxypropane-1,2,3-tricarboxylate;5-Dehydro-4-deoxy-D-glucarate;2,5-Didehydro-D-gluconate;Carboxymethyloxysuccinate;2-Dehydro-3-deoxy-D-glucarate;(4R,5S)-4,5,6-Trihydroxy-2,3-dioxohexanoate;(1S,2S)-1-Hydroxypropane-1,2,3-tricarboxylate;D-Galactaro-1,5-lactone;D-Glucaro-1,5-lactone;D-Galactaro-1,4-lactone;(2S,3R)-2,3-Dihydroxy-5-oxohexanedioate;D-Glucaro-1,4-lactone	C00158;C00311;C00451;C00679;C02780;C03600;C03921;C04575;C04617;C20889;C20890;C20896;C21091;C21095	Citric acid	Citric acid (MS2 HMDB0000094)
pos-M426T256	0.447881	-0.25212	TRUE	FALSE	FALSE	NPD	#388ECC	-0.0394112	426.356	4.2713	1	1	Oleoyl-L-carnitine	Lipids and lipid-like molecules	Fatty Acyls	HMDB0005065	NA	5	Oleoylcarnitine;Vaccenyl carnitine;Elaidic carnitine;11Z-Octadecenylcarnitine;Octadecenoylcarnitine	HMDB0005065;HMDB0006351;HMDB0006464;HMDB0013338;HMDB0094687	0	NA	NA	Oleoyl-L-carnitine	Oleoyl-L-carnitine (MS2 HMDB0005065)
neg-M223T158	0.0313379	-0.259681	TRUE	FALSE	FALSE	NPD	#388ECC	-0.0321571	223.062	2.63343	1	1	Sinapic acid	Phenylpropanoids and polyketides	Cinnamic acids and derivatives	HMDB0032616	C00482	24	3-(4-hydroxy-3,5-dimethoxyphenyl)prop-2-enoic acid;5-[(2,4,5-trihydroxyphenyl)methyl]oxolan-2-one;3-(4,5-dihydroxy-2,3-dimethoxyphenyl)prop-2-enal;3-(6-hydroxy-7-methoxy-2H-1,3-benzodioxol-5-yl)propanal;3-(7-hydroxy-6-methoxy-2H-1,3-benzodioxol-5-yl)propanal;6-(3-hydroxyprop-1-en-1-yl)-4-methoxy-2H-1,3-benzodioxol-5-ol;6-(3-hydroxyprop-1-en-1-yl)-5-methoxy-2H-1,3-benzodioxol-4-ol;3-(3-hydroxy-2,4…	HMDB0127488;HMDB0128183;HMDB0128665;HMDB0128667;HMDB0128668;HMDB0128673;HMDB0128674;HMDB0140920;HMDB0141325;HMDB0142075;HMDB0142169;HMDB0142170;HMDB0142171;HMDB0142172;HMDB0142173;HMDB0142174;HMDB0030018;HMDB0032616;HMDB0034069;HMDB0041691;HMDB0000332;HMDB0031932;HMDB0039557;HMDB0061016	6	Sinapate;2-Benzylmalic_acid;3-Benzylmalic_acid;Rhipocephalin;Picrasin_B;Firocoxib	C00482;C20653;C20654;C09714;C17050;C18363	Sinapic acid	Sinapic acid (MS2 HMDB0032616)
neg-M568T366	0.272678	-0.38279	TRUE	FALSE	FALSE	NPD	#388ECC	-0.0240601	568.359	6.10357	1	1	LysoPC 18:0	Lipids and lipid-like molecules	Glycerophospholipids	HMDB10384;HMDB11128	C04230	0	NA	NA	0	NA	NA	LysoPC 18:0	LysoPC 18:0 (MS2 HMDB10384;HMDB11128)
pos-M166T237	0.724114	-0.783472	TRUE	FALSE	FALSE	NPD	#388ECC	-0.021153	166.085	3.94467	1	1	L-Phenylalanine	Organic acids and derivatives	Carboxylic acids and derivatives	HMDB0000159	C00079	23	5-(3-Pyridyl)-2-hydroxytetrahydrofuran;L-Phenylalanine;3-Pyridinebutanoic acid;Benzocaine;Norsalsolinol;Gentiatibetine;Ethyl 2-aminobenzoate;Methyl N-methylanthranilate;Benzyl glycinate;4-Hydroxy-1-(3-pyridinyl)-1-butanone;3-phenylprop-2-enoic acid;3-(2-hydroxyphenyl)prop-2-enal;(2Z)-2-hydroxy-3-phenylprop-2-enal;(2E)-3-(3-hydroxyphenyl)prop-2-enal;3-phenyloxirane-2-carbaldehyde;3-(4-hydroxypheny…	HMDB0062407;HMDB0000159;HMDB0001007;HMDB0004992;HMDB0006044;HMDB0033485;HMDB0033589;HMDB0034169;HMDB0059934;HMDB0062402;HMDB0128078;HMDB0134039;HMDB0135273;HMDB0135274;HMDB0135275;HMDB0135648;HMDB0000567;HMDB0000930;HMDB0031725;HMDB0032947;HMDB0035243;HMDB0036626;HMDB0040986	17	L-Phenylalanine;Phenylalanine;D-Phenylalanine;Benzocaine;Tricaine;Metolcarb;4-Hydroxy-1-(3-pyridinyl)-1-butanone;5-(3-Pyridyl)-2-hydroxytetrahydrofuran;L-beta-Phenylalanine;D-beta-Phenylalanine;trans-Cinnamate;Dihydrocoumarin;4-Hydroxycinnamyl_aldehyde;3-Hydroxy-1-indanone;3-Isochromanone;Cinnamic_acid;Pyruvophenone	C00079;C02057;C02265;C07527;C18090;C18747;C19565;C19578;C20487;C20488;C00423;C02274;C05608;C07720;C07728;C10438;C17268	L-Phenylalanine	L-Phenylalanine (MS2 HMDB0000159)
pos-M283T154	0.0929447	-0.378479	TRUE	FALSE	FALSE	NPD	#388ECC	-0.0206655	283.167	2.5599	1	1	(S)-Dibutyl 3-hydroxybutyl phosphate	Unknown	NA	NA	NA	0	NA	NA	0	NA	NA	(S)-Dibutyl 3-hydroxybutyl phosphate	(S)-Dibutyl 3-hydroxybutyl phosphate (MS2 NA)
pos-M623T208	0.438621	-0.562026	TRUE	FALSE	FALSE	NPD	#388ECC	-0.0116779	623.307	3.46985	1	1	(S,S)-(+)-Tetrandrine	Lignans, neolignans and related compounds	NA	NA	NA	1	Isotetrandrine	HMDB0030174	6	Thalmidine;Obaberine;Rodiasine;(+)-Tetrandrine;Isotetrandrine;Cycleanine	C09590;C09596;C09624;C09654;C17060;C17387	(S,S)-(+)-Tetrandrine	(S,S)-(+)-Tetrandrine (MS2 NA)
neg-M197T151	0.461973	-0.32088	TRUE	FALSE	FALSE	NPD	#388ECC	-0.00745719	197.046	2.51575	1	1	3-(3,4-Dihydroxyphenyl)lactic acid	Phenylpropanoids and polyketides	Phenylpropanoic acids	HMDB0003503	C01207	21	Syringic acid;Ethyl gallate;2-(2,4,5-trihydroxyphenyl)propanoic acid;3-(3,4,5-trihydroxyphenyl)propanoic acid;3-(2,4-dihydroxyphenyl)-3-hydroxypropanoic acid;3-(2,4,5-trihydroxyphenyl)propanoic acid;2-(2,5-dihydroxy-4-methoxyphenyl)acetic acid;2-(3,4-dihydroxy-5-methoxyphenyl)acetic acid;2-hydroxy-2-(2-hydroxy-4-methoxyphenyl)acetic acid;2-(2,3,4-trihydroxyphenyl)propanoic acid;3-hydroxy-2,4-dime…	HMDB0002085;HMDB0033836;HMDB0125024;HMDB0125529;HMDB0126478;HMDB0126489;HMDB0130476;HMDB0131426;HMDB0137136;HMDB0137823;HMDB0140947;HMDB0142084;HMDB0142087;HMDB0000291;HMDB0003503;HMDB0029170;HMDB0041662;HMDB0133489;HMDB0000600;HMDB0014716;HMDB0060561	9	3-(3,4-Dihydroxyphenyl)lactate;3-Methoxy-4-hydroxymandelate;Syringic_acid;(3E)-3-[(1R,5R,6S)-5-Hydroxy-7-oxabicyclo[4.1.0]heptan-2-ylidene]-2-oxopropanoate;Istamycin_FU-10;2'-Deamino-2'-hydroxyparomamine;Albendazole_sulfone;6-Nitrobenzo[a]pyrene;3-Nitroperylene	C01207;C05584;C10833;C21086;C17981;C20353;C16626;C19472;C19475	3-(3,4-Dihydroxyphenyl)lactic acid	3-(3,4-Dihydroxyphenyl)lactic acid (MS2 HMDB0003503)
neg-M89T83	-0.208487	-0.312448	TRUE	FALSE	FALSE	NPD	#388ECC	-0.00614997	89.0248	1.37902	1	1	D-Lactic acid	Organic acids and derivatives	Hydroxy acids and derivatives	HMDB0001311	C00256	9	L-Lactic acid;Hydroxypropionic acid;Glyceraldehyde;D-Lactic acid;Dihydroxyacetone;Dimethyl carbonate;Monoethyl carbonate;Methoxyacetic acid;2-hydroxypropanoic acid	HMDB0000190;HMDB0000700;HMDB0001051;HMDB0001311;HMDB0001882;HMDB0029580;HMDB0031232;HMDB0041929;HMDB0144295	8	Glycerone;(S)-Lactate;(R)-Lactate;D-Glyceraldehyde;3-Hydroxypropanoate;Lactate;Glyceraldehyde;L-Glyceraldehyde	C00184;C00186;C00256;C00577;C01013;C01432;C02154;C02426	D-Lactic acid	D-Lactic acid (MS2 HMDB0001311)
neg-M427T214	0.248476	-0.307152	TRUE	FALSE	FALSE	NPD	#388ECC	-0.00470841	427.178	3.56652	1	1	3-Isomangostin hydrate	Organoheterocyclic compounds	Benzopyrans	HMDB0041522	null	10	1-Isomangostin hydrate;Artoflavanone;Garcinone D;3'-(1''-(3-Methylbutanoyl))-angeloyl vaginidiol;Heteroflavanone B;Edulisin V;3-Isomangostin hydrate;Fumonisin FP2;Fumonisin FP3;1alpha,3beta,22R-Trihydroxyergosta-5,24E-dien-26-oic acid 3-O-b-D-glucoside 26-O-b-D-glucosyl ester	HMDB0029984;HMDB0030850;HMDB0033332;HMDB0040691;HMDB0040836;HMDB0041198;HMDB0041522;HMDB0031827;HMDB0031828;HMDB0040398	3	Pseudorhodomyrtoxin;Oxidized_Oplophorus_luciferin;Ro_18-5364	C08951;C15038;C15665	3-Isomangostin hydrate	3-Isomangostin hydrate (MS2 HMDB0041522)
neg-M175T58	0.0349533	-0.303565	TRUE	FALSE	FALSE	NPD	#388ECC	-0.00244745	175.071	0.96145	1	1	2-Isopropylmalic acid	Lipids and lipid-like molecules	NA	HMDB0000402	C02504	14	Alanyl-Serine;Glycyl-Threonine;Serylalanine;Threoninyl-Glycine;L-2-Amino-4-methylenepentanedioic acid;L-trans-alpha-Amino-2-carboxycyclopropaneacetic acid;12S-HHT;Dihydropanaxacol;Fauronyl acetate;Valeracetate;3-Methyl-5-propyl-2-furannonanoic acid;5-Heptyl-3-methyl-2-furanpentanoic acid;3-Methyl-5-pentyl-2-furanheptanoic acid;5-Pentyl-2-furanoctanoic acid	HMDB0028696;HMDB0028851;HMDB0029032;HMDB0029061;HMDB0029433;HMDB0034442;HMDB0012535;HMDB0032675;HMDB0036422;HMDB0041388;HMDB0094642;HMDB0112087;HMDB0112095;HMDB0112098	7	D-Alanyl-D-serine;Ethylenediamine-N,N'-diacetic_acid;4-Methylene-L-glutamate;N-Methyl-2-oxoglutaramate;Juvenile_hormone_II;12(S)-HHT;Juvenile_hormone_I_acid	C19719;C21397;C00651;C03623;C04867;C20388;C20992	2-Isopropylmalic acid	2-Isopropylmalic acid (MS2 HMDB0000402)
pos-M141T80	0.32974	-0.517698	TRUE	FALSE	FALSE	NPD	#388ECC	-0.000449005	141.065	1.32807	1	1	Methylimidazoleacetic acid	Organoheterocyclic compounds	Azoles	HMDB0002820	C05828	4	1,3-Dimethyluracil;Imidazolepropionic acid;Methylimidazoleacetic acid;Pi-Methylimidazoleacetic acid	HMDB0002144;HMDB0002271;HMDB0002820;HMDB0004988	3	Methylimidazoleacetic_acid;4,5,6,7-Tetrahydroisoxazolo(5,4-c)pyridin-3-ol;Dihydrourocanate	C05828;C13693;C20522	Methylimidazoleacetic acid	Methylimidazoleacetic acid (MS2 HMDB0002820)
pos-M496T297_2	0.279769	-0.367956	TRUE	FALSE	FALSE	NPD	#388ECC	-0.000250907	496.34	4.94448	1	1	LysoPC 16:0	Lipids and lipid-like molecules	Glycerophospholipids	NA	C04230	4	LysoPC(16:0);Docosa-4,7,10,13,16-pentaenoyl carnitine;Clupanodonyl carnitine;23-Acetoxysoladulcidine	HMDB0010382;HMDB0006321;HMDB0006496;HMDB0031402	0	NA	NA	LysoPC 16:0	LysoPC 16:0 (MS2 NA)
neg-M656T176	-0.740034	0.589785	FALSE	TRUE	FALSE	PD	#F68B33	0.161514	656.327	2.93755	0	0	NA	Unknown	NA	NA	NA	0	NA	NA	0	NA	NA	NA	NA
neg-M212T184	-0.662865	0.40401	FALSE	TRUE	FALSE	PD	#F68B33	0.129062	212.129	3.06478	1	0	NA	Unknown	NA	NA	NA	11	2-nonenoylglycine;3-nonenoylglycine;4-nonenoylglycine;5-nonenoylglycine;6-nonenoylglycine;7-nonenoylglycine;8-nonenoylglycine;4-(3-hydroxybutyl)-2-methoxyphenol;2,6-Dimethoxy-4-propylphenol;Hexyl 2-furoate;Isobutyl 2-furanpropionate	HMDB0094807;HMDB0094808;HMDB0094809;HMDB0094810;HMDB0094811;HMDB0094812;HMDB0094813;HMDB0135672;HMDB0036226;HMDB0037725;HMDB0037734	1	N-Heptanoylhomoserine_lactone	C11844	2-nonenoylglycine;3-nonenoylglycine;4-nonenoylglycine;5-nonenoylglycine;6-nonenoylglycine;7-nonenoylglycine;8-nonenoylglycine;4-(3-hydroxybutyl)-2-methoxyphenol;2,6-Dimethoxy-4-propylphenol;Hexyl 2-furoate;Isobutyl 2-furanpropionate	2-nonenoylglycine;3-nonenoylglycine;4-nonenoylglycine;5-nonenoylglycine;6-nonenoylglycine;7-nonenoylglycine;8-nonenoylglycine;4-(3-hydroxybutyl)-2-methoxyphenol;2,6-Dimethoxy-4-propylphenol;Hexyl 2-furoate;Isobutyl 2-furanpropionate (MS1 HMDB0094807;HMDB0094808;HMDB0094809;HMDB0094810;HMDB0094811;HMDB0094812;HMDB0094813;HMDB0135672;HMDB0036226;HMDB0037725;HMDB0037734)
neg-M265T314	-0.779937	0.499898	FALSE	TRUE	FALSE	PD	#F68B33	0.128487	265.216	5.23733	1	0	NA	Unknown	NA	NA	NA	2	Methyl 2E,4Z-hexadecadienoate;L-Palmitoylcarnitine	HMDB0031050;HMDB0000222	2	Hydroprene;L-Palmitoylcarnitine	C18862;C02990	Methyl 2E,4Z-hexadecadienoate;L-Palmitoylcarnitine	Methyl 2E,4Z-hexadecadienoate;L-Palmitoylcarnitine (MS1 HMDB0031050;HMDB0000222)
neg-M611T216	-0.767476	0.596777	FALSE	TRUE	FALSE	PD	#F68B33	0.125235	611.342	3.60753	0	0	NA	Unknown	NA	NA	NA	0	NA	NA	0	NA	NA	NA	NA
neg-M617T232	-0.527045	0.449206	FALSE	TRUE	FALSE	PD	#F68B33	0.12188	617.328	3.87459	1	0	NA	Unknown	NA	NA	NA	1	Ganglioside GM3 (d18:1/9Z-18:1)	HMDB0004843	1	Minosaminomycin	C17969	Ganglioside GM3 (d18:1/9Z-18:1)	Ganglioside GM3 (d18:1/9Z-18:1) (MS1 HMDB0004843)
neg-M659T188	-0.59363	0.504746	FALSE	TRUE	FALSE	PD	#F68B33	0.120842	659.326	3.13077	1	0	NA	Unknown	NA	NA	NA	1	Capsianoside I	HMDB0002318	0	NA	NA	Capsianoside I	Capsianoside I (MS1 HMDB0002318)
neg-M596T177	-0.863008	0.727252	FALSE	TRUE	FALSE	PD	#F68B33	0.117105	596.34	2.9449	1	0	NA	Unknown	NA	NA	NA	0	NA	NA	2	5-O-beta-D-Mycaminosyltylonolide;Zizyphine_F	C12002;C10016	5-O-beta-D-Mycaminosyltylonolide;Zizyphine_F	5-O-beta-D-Mycaminosyltylonolide;Zizyphine_F (MS1 C12002;C10016)
pos-M425T472	-0.727511	0.566189	FALSE	TRUE	FALSE	PD	#F68B33	0.116967	425.34	7.86575	1	0	NA	Unknown	NA	NA	NA	22	Alpha-Tocotrienol;(22E,24R)-Stigmasta-4,22-diene-3,6-dione;24-Hydroxycholesterol;7a-Hydroxycholesterol;27-Hydroxycholesterol;Delta-Tocopherol;22b-Hydroxycholesterol;7b-Hydroxycholesterol;25-Hydroxycholesterol;20alpha-Hydroxycholesterol;7a-Hydroxy-5b-cholestan-3-one;(24R)-Cholest-5-ene-3-beta,24-diol ;4b-Hydroxycholesterol;(3beta,5alpha,6alpha)-Cholest-8-ene-3,6-diol;eta-Tocopherol;3-Hydroxy-1-phe…	HMDB0006327;HMDB0038656;HMDB0001419;HMDB0001496;HMDB0002103;HMDB0002902;HMDB0004035;HMDB0006119;HMDB0006247;HMDB0006283;HMDB0006892;HMDB0011643;HMDB0013643;HMDB0029320;HMDB0034254;HMDB0035681;HMDB0038959;HMDB0039868;HMDB0039869;HMDB0039870;HMDB0059592;HMDB0062328	14	alpha-Tocotrienol;4,4'-Methylenebis(2,6-di-tert-butylphenol);7alpha-Hydroxycholesterol;Cholesterol-5beta,6beta-epoxide;7alpha-Hydroxy-5beta-cholestan-3-one;20alpha-Hydroxycholesterol;22(R)-Hydroxycholesterol;Cerebrosterol;delta-Tocopherol;25-Hydroxycholesterol;Cholest-5-ene-3beta,26-diol;2-Methyl-6-phytylquinol;Cholesterol-5alpha,6alpha-epoxide;Cassaidine	C14153;C14287;C03594;C05418;C05451;C05500;C05502;C13550;C14151;C15519;C15610;C15882;C15992;C08669	Alpha-Tocotrienol;(22E,24R)-Stigmasta-4,22-diene-3,6-dione;24-Hydroxycholesterol;7a-Hydroxycholesterol;27-Hydroxycholesterol;Delta-Tocopherol;22b-Hydroxycholesterol;7b-Hydroxycholesterol;25-Hydroxycholesterol;20alpha-Hydroxycholesterol;7a-Hydroxy-5b-cholestan-3-one;(24R)-Cholest-5-ene-3-beta,24-diol ;4b-Hydroxycholesterol;(3beta,5alpha,6alpha)-Cholest-8-ene-3,6-diol;eta-Tocopherol;3-Hydroxy-1-phe…	Alpha-Tocotrienol;(22E,24R)-Stigmasta-4,22-diene-3,6-dione;24-Hydroxycholesterol;7a-Hydroxycholesterol;27-Hydroxycholesterol;Delta-Tocopherol;22b-Hydroxycholesterol;7b-Hydroxycholesterol;25-Hydroxycholesterol;20alpha-Hydroxycholesterol;7a-Hydroxy-5b-cholestan-3-one;(24R)-Cholest-5-ene-3-beta,24-diol ;4b-Hydroxycholesterol;(3beta,5alpha,6alpha)-Cholest-8-ene-3,6-diol;eta-Tocopherol;3-Hydroxy-1-phe…
pos-M294T63	-0.593173	0.461974	FALSE	TRUE	FALSE	PD	#F68B33	0.113798	294.118	1.04508	1	0	NA	Unknown	NA	NA	NA	7	Galactosyl 4-hydroxyproline;4-Hydroxyproline galactoside;(3R)-3,4-Dihydroxy-3-(hydroxymethyl)butanenitrile 4-glucoside;N-Acetylmuramate;Phenylalanyl-Glutamate;3,4,5-trihydroxy-6-[(3-methylbut-2-enoyl)oxy]oxane-2-carboxylic acid;3,4,5-trihydroxy-6-{[(2E)-2-methylbut-2-enoyl]oxy}oxane-2-carboxylic acid	HMDB0029353;HMDB0029354;HMDB0034085;HMDB0060493;HMDB0028994;HMDB0128920;HMDB0129102	2	N-Acetylmuramate;Ranunculin	C02713;C08512	Galactosyl 4-hydroxyproline;4-Hydroxyproline galactoside;(3R)-3,4-Dihydroxy-3-(hydroxymethyl)butanenitrile 4-glucoside;N-Acetylmuramate;Phenylalanyl-Glutamate;3,4,5-trihydroxy-6-[(3-methylbut-2-enoyl)oxy]oxane-2-carboxylic acid;3,4,5-trihydroxy-6-{[(2E)-2-methylbut-2-enoyl]oxy}oxane-2-carboxylic acid	Galactosyl 4-hydroxyproline;4-Hydroxyproline galactoside;(3R)-3,4-Dihydroxy-3-(hydroxymethyl)butanenitrile 4-glucoside;N-Acetylmuramate;Phenylalanyl-Glutamate;3,4,5-trihydroxy-6-[(3-methylbut-2-enoyl)oxy]oxane-2-carboxylic acid;3,4,5-trihydroxy-6-{[(2E)-2-methylbut-2-enoyl]oxy}oxane-2-carboxylic acid (MS1 HMDB0029353;HMDB0029354;HMDB0034085;HMDB0060493;HMDB0028994;HMDB0128920;HMDB0129102)
pos-M314T188	-0.628544	0.482647	FALSE	TRUE	FALSE	PD	#F68B33	0.111387	314.16	3.13628	1	0	NA	Unknown	NA	NA	NA	7	Chavicol O-beta-glucopyranoside;Deoxynivalenol;Marasmal;Cyclocalopin A;Cyclocalopin C1;Cyclocalopin E;3-hydroxy-1-methyl-2,6-dioxo-4,5-diphenylpiperidin-1-ium	HMDB0041617;HMDB0036156;HMDB0036867;HMDB0039810;HMDB0039812;HMDB0039814;HMDB0134799	3	2-Methylaminoadenosine;Vomitoxin;Trimethylolpropane_triacrylate	C03218;C09747;C14537	Chavicol O-beta-glucopyranoside;Deoxynivalenol;Marasmal;Cyclocalopin A;Cyclocalopin C1;Cyclocalopin E;3-hydroxy-1-methyl-2,6-dioxo-4,5-diphenylpiperidin-1-ium	Chavicol O-beta-glucopyranoside;Deoxynivalenol;Marasmal;Cyclocalopin A;Cyclocalopin C1;Cyclocalopin E;3-hydroxy-1-methyl-2,6-dioxo-4,5-diphenylpiperidin-1-ium (MS1 HMDB0041617;HMDB0036156;HMDB0036867;HMDB0039810;HMDB0039812;HMDB0039814;HMDB0134799)
neg-M595T177	-0.792207	0.705687	FALSE	TRUE	FALSE	PD	#F68B33	0.106971	595.338	2.95575	0	0	NA	Unknown	NA	NA	NA	0	NA	NA	0	NA	NA	NA	NA
neg-M152T101	0.00594176	0.407661	FALSE	TRUE	FALSE	PD	#F68B33	0.106003	152.029	1.68623	0	0	NA	Unknown	NA	NA	NA	0	NA	NA	0	NA	NA	NA	NA
neg-M594T177	-0.818621	0.817572	FALSE	TRUE	FALSE	PD	#F68B33	0.103506	594.336	2.94523	0	0	NA	Unknown	NA	NA	NA	0	NA	NA	0	NA	NA	NA	NA
neg-M312T182	-0.678711	0.390071	FALSE	TRUE	FALSE	PD	#F68B33	0.103206	312.145	3.0389	1	0	NA	Unknown	NA	NA	NA	8	Chavicol O-beta-glucopyranoside;Deoxynivalenol;Marasmal;Cyclocalopin A;Cyclocalopin C1;Cyclocalopin E;3-hydroxy-1-methyl-2,6-dioxo-4,5-diphenylpiperidin-1-ium;Notoginsenoside R10	HMDB0041617;HMDB0036156;HMDB0036867;HMDB0039810;HMDB0039812;HMDB0039814;HMDB0134799;HMDB0039051	3	2-Methylaminoadenosine;Vomitoxin;Trimethylolpropane_triacrylate	C03218;C09747;C14537	Chavicol O-beta-glucopyranoside;Deoxynivalenol;Marasmal;Cyclocalopin A;Cyclocalopin C1;Cyclocalopin E;3-hydroxy-1-methyl-2,6-dioxo-4,5-diphenylpiperidin-1-ium;Notoginsenoside R10	Chavicol O-beta-glucopyranoside;Deoxynivalenol;Marasmal;Cyclocalopin A;Cyclocalopin C1;Cyclocalopin E;3-hydroxy-1-methyl-2,6-dioxo-4,5-diphenylpiperidin-1-ium;Notoginsenoside R10 (MS1 HMDB0041617;HMDB0036156;HMDB0036867;HMDB0039810;HMDB0039812;HMDB0039814;HMDB0134799;HMDB0039051)
neg-M292T137	-0.469659	0.455195	FALSE	TRUE	FALSE	PD	#F68B33	0.103133	292.103	2.28727	1	0	NA	Unknown	NA	NA	NA	6	Galactosyl 4-hydroxyproline;4-Hydroxyproline galactoside;(3R)-3,4-Dihydroxy-3-(hydroxymethyl)butanenitrile 4-glucoside;N-Acetylmuramate;3,4,5-trihydroxy-6-[(3-methylbut-2-enoyl)oxy]oxane-2-carboxylic acid;3,4,5-trihydroxy-6-{[(2E)-2-methylbut-2-enoyl]oxy}oxane-2-carboxylic acid	HMDB0029353;HMDB0029354;HMDB0034085;HMDB0060493;HMDB0128920;HMDB0129102	2	N-Acetylmuramate;Ranunculin	C02713;C08512	Galactosyl 4-hydroxyproline;4-Hydroxyproline galactoside;(3R)-3,4-Dihydroxy-3-(hydroxymethyl)butanenitrile 4-glucoside;N-Acetylmuramate;3,4,5-trihydroxy-6-[(3-methylbut-2-enoyl)oxy]oxane-2-carboxylic acid;3,4,5-trihydroxy-6-{[(2E)-2-methylbut-2-enoyl]oxy}oxane-2-carboxylic acid	Galactosyl 4-hydroxyproline;4-Hydroxyproline galactoside;(3R)-3,4-Dihydroxy-3-(hydroxymethyl)butanenitrile 4-glucoside;N-Acetylmuramate;3,4,5-trihydroxy-6-[(3-methylbut-2-enoyl)oxy]oxane-2-carboxylic acid;3,4,5-trihydroxy-6-{[(2E)-2-methylbut-2-enoyl]oxy}oxane-2-carboxylic acid (MS1 HMDB0029353;HMDB0029354;HMDB0034085;HMDB0060493;HMDB0128920;HMDB0129102)
neg-M658T232	-0.667135	0.340858	FALSE	TRUE	FALSE	PD	#F68B33	0.102232	658.343	3.86216	1	0	NA	Unknown	NA	NA	NA	1	Steviobioside	HMDB0036707	0	NA	NA	Steviobioside	Steviobioside (MS1 HMDB0036707)
neg-M596T231	-0.695295	0.430003	FALSE	TRUE	FALSE	PD	#F68B33	0.101992	596.351	3.84973	1	0	NA	Unknown	NA	NA	NA	0	NA	NA	1	Zizyphine_F	C10016	Zizyphine_F	Zizyphine_F (MS1 C10016)
neg-M108T101	0.0947631	0.403991	FALSE	TRUE	FALSE	PD	#F68B33	0.101291	108.021	1.68532	0	0	NA	Unknown	NA	NA	NA	0	NA	NA	0	NA	NA	NA	NA
neg-M612T217	-0.640301	0.415305	FALSE	TRUE	FALSE	PD	#F68B33	0.0979692	612.345	3.60925	0	0	NA	Unknown	NA	NA	NA	0	NA	NA	0	NA	NA	NA	NA
neg-M325T101	-0.2027	0.565852	FALSE	TRUE	FALSE	PD	#F68B33	0.0953837	325.04	1.67502	1	0	NA	Unknown	NA	NA	NA	14	{[4-(7-methoxy-2-oxo-2H-chromen-6-yl)but-3-en-2-yl]oxy}sulfonic acid;{[1-(7-hydroxy-2-oxo-2H-chromen-8-yl)-3-methylbut-3-en-2-yl]oxy}sulfonic acid;2-[(6-carboxy-3,4,5-trihydroxyoxan-2-yl)oxy]-3-hydroxybutanedioic acid;6-[(3-carboxy-2,3-dihydroxypropanoyl)oxy]-3,4,5-trihydroxyoxane-2-carboxylic acid;Lamivudine-monophosphate;2,8-bis-Trifluoromethyl-4-quinoline carboxylic acid;3-oxobrimonidine;Isoca…	HMDB0128974;HMDB0132710;HMDB0127956;HMDB0127957;HMDB0060641;HMDB0060726;HMDB0061102;HMDB0030721;HMDB0037408;HMDB0037430;HMDB0037533;HMDB0037928;HMDB0038469;HMDB0039507	3	Sciadopitysin;Carlinoside;Neocarlinoside	C10182;C10026;C10109	{[4-(7-methoxy-2-oxo-2H-chromen-6-yl)but-3-en-2-yl]oxy}sulfonic acid;{[1-(7-hydroxy-2-oxo-2H-chromen-8-yl)-3-methylbut-3-en-2-yl]oxy}sulfonic acid;2-[(6-carboxy-3,4,5-trihydroxyoxan-2-yl)oxy]-3-hydroxybutanedioic acid;6-[(3-carboxy-2,3-dihydroxypropanoyl)oxy]-3,4,5-trihydroxyoxane-2-carboxylic acid;Lamivudine-monophosphate;2,8-bis-Trifluoromethyl-4-quinoline carboxylic acid;3-oxobrimonidine;Isoca…	{[4-(7-methoxy-2-oxo-2H-chromen-6-yl)but-3-en-2-yl]oxy}sulfonic acid;{[1-(7-hydroxy-2-oxo-2H-chromen-8-yl)-3-methylbut-3-en-2-yl]oxy}sulfonic acid;2-[(6-carboxy-3,4,5-trihydroxyoxan-2-yl)oxy]-3-hydroxybutanedioic acid;6-[(3-carboxy-2,3-dihydroxypropanoyl)oxy]-3,4,5-trihydroxyoxane-2-carboxylic acid;Lamivudine-monophosphate;2,8-bis-Trifluoromethyl-4-quinoline carboxylic acid;3-oxobrimonidine;Isoca…
pos-M299T180_1	-0.575815	0.67459	FALSE	TRUE	FALSE	PD	#F68B33	0.0919321	298.679	3.007	0	0	NA	Unknown	NA	NA	NA	0	NA	NA	0	NA	NA	NA	NA
neg-M323T172	-0.575348	0.484323	FALSE	TRUE	FALSE	PD	#F68B33	0.0901396	323.16	2.8655	1	0	NA	Unknown	NA	NA	NA	1	5-Amino-2,3-dihydro-6-(3-hydroxy-4-methoxy-1-oxobutyl)-2,2-dimethyl-4H-1-benzopyran-4-one	HMDB0038582	1	Convoline	C10855	5-Amino-2,3-dihydro-6-(3-hydroxy-4-methoxy-1-oxobutyl)-2,2-dimethyl-4H-1-benzopyran-4-one	5-Amino-2,3-dihydro-6-(3-hydroxy-4-methoxy-1-oxobutyl)-2,2-dimethyl-4H-1-benzopyran-4-one (MS1 HMDB0038582)
neg-M611T195	-0.616453	0.762671	FALSE	TRUE	FALSE	PD	#F68B33	0.0832331	611.342	3.25137	1	0	NA	Unknown	NA	NA	NA	2	PIP(16:0/18:0);PIP(18:0/16:0)	HMDB0009923;HMDB0009946	0	NA	NA	PIP(16:0/18:0);PIP(18:0/16:0)	PIP(16:0/18:0);PIP(18:0/16:0) (MS1 HMDB0009923;HMDB0009946)
neg-M279T172	-0.831954	0.469236	FALSE	TRUE	FALSE	PD	#F68B33	0.0819711	279.171	2.86631	0	0	NA	Unknown	NA	NA	NA	0	NA	NA	0	NA	NA	NA	NA
pos-M595T180	-0.526394	0.668629	FALSE	TRUE	FALSE	PD	#F68B33	0.0817451	595.349	3.00262	1	0	NA	Unknown	NA	NA	NA	1	L-Urobilin	HMDB0004159	2	13-Deoxytedanolide;L-Urobilin	C16861;C05793	L-Urobilin	L-Urobilin (MS1 HMDB0004159)
neg-M324T170_2	-0.798906	0.383308	FALSE	TRUE	FALSE	PD	#F68B33	0.0799027	324.162	2.84054	1	0	NA	Unknown	NA	NA	NA	5	Simulenoline;(2E,4E,8E)-Piperamide-C9:3;N-[2-Ethoxy-2-(4-methoxyphenyl)ethyl]cinnamide;Huajiaosimuline;3-(5-hydroxy-2,2-dimethyl-2H-chromen-6-yl)-1-phenylpropan-1-one	HMDB0031997;HMDB0038644;HMDB0039633;HMDB0040369;HMDB0125856	2	Benalaxyl;Cycloxydim	C10929;C10913	Simulenoline;(2E,4E,8E)-Piperamide-C9:3;N-[2-Ethoxy-2-(4-methoxyphenyl)ethyl]cinnamide;Huajiaosimuline;3-(5-hydroxy-2,2-dimethyl-2H-chromen-6-yl)-1-phenylpropan-1-one	Simulenoline;(2E,4E,8E)-Piperamide-C9:3;N-[2-Ethoxy-2-(4-methoxyphenyl)ethyl]cinnamide;Huajiaosimuline;3-(5-hydroxy-2,2-dimethyl-2H-chromen-6-yl)-1-phenylpropan-1-one (MS1 HMDB0031997;HMDB0038644;HMDB0039633;HMDB0040369;HMDB0125856)
pos-M294T138	-0.333063	0.480756	FALSE	TRUE	FALSE	PD	#F68B33	0.0790894	294.119	2.30534	1	0	NA	Unknown	NA	NA	NA	7	Galactosyl 4-hydroxyproline;4-Hydroxyproline galactoside;(3R)-3,4-Dihydroxy-3-(hydroxymethyl)butanenitrile 4-glucoside;N-Acetylmuramate;Phenylalanyl-Glutamate;3,4,5-trihydroxy-6-[(3-methylbut-2-enoyl)oxy]oxane-2-carboxylic acid;3,4,5-trihydroxy-6-{[(2E)-2-methylbut-2-enoyl]oxy}oxane-2-carboxylic acid	HMDB0029353;HMDB0029354;HMDB0034085;HMDB0060493;HMDB0028994;HMDB0128920;HMDB0129102	2	N-Acetylmuramate;Ranunculin	C02713;C08512	Galactosyl 4-hydroxyproline;4-Hydroxyproline galactoside;(3R)-3,4-Dihydroxy-3-(hydroxymethyl)butanenitrile 4-glucoside;N-Acetylmuramate;Phenylalanyl-Glutamate;3,4,5-trihydroxy-6-[(3-methylbut-2-enoyl)oxy]oxane-2-carboxylic acid;3,4,5-trihydroxy-6-{[(2E)-2-methylbut-2-enoyl]oxy}oxane-2-carboxylic acid	Galactosyl 4-hydroxyproline;4-Hydroxyproline galactoside;(3R)-3,4-Dihydroxy-3-(hydroxymethyl)butanenitrile 4-glucoside;N-Acetylmuramate;Phenylalanyl-Glutamate;3,4,5-trihydroxy-6-[(3-methylbut-2-enoyl)oxy]oxane-2-carboxylic acid;3,4,5-trihydroxy-6-{[(2E)-2-methylbut-2-enoyl]oxy}oxane-2-carboxylic acid (MS1 HMDB0029353;HMDB0029354;HMDB0034085;HMDB0060493;HMDB0028994;HMDB0128920;HMDB0129102)
pos-M1191T180	-0.826642	0.653416	FALSE	TRUE	FALSE	PD	#F68B33	0.0788755	1190.69	2.9993	0	0	NA	Unknown	NA	NA	NA	0	NA	NA	0	NA	NA	NA	NA
pos-M613T200	-0.776527	0.679327	FALSE	TRUE	FALSE	PD	#F68B33	0.0786675	613.358	3.33224	0	0	NA	Unknown	NA	NA	NA	0	NA	NA	0	NA	NA	NA	NA
pos-M627T194	-0.711202	0.22579	FALSE	TRUE	FALSE	PD	#F68B33	0.0762648	627.337	3.2326	0	0	NA	Unknown	NA	NA	NA	0	NA	NA	0	NA	NA	NA	NA
neg-M323T261	-0.537127	0.222945	FALSE	TRUE	FALSE	PD	#F68B33	0.0753986	323.221	4.3525	1	0	NA	Unknown	NA	NA	NA	1	1-Acetoxy-2-hydroxy-16-heptadecyn-4-one	HMDB0031007	2	Decylubiquinol;Dihydromonacolin_L_acid	C15495;C20851	1-Acetoxy-2-hydroxy-16-heptadecyn-4-one	1-Acetoxy-2-hydroxy-16-heptadecyn-4-one (MS1 HMDB0031007)
pos-M249T52	-0.487866	0.270284	FALSE	TRUE	FALSE	PD	#F68B33	0.0745877	249.044	0.868242	1	0	NA	Unknown	NA	NA	NA	2	4-Methoxyphenylethanol sulfate;(4-ethyl-2-hydroxy-6-methoxyphenyl)oxidanesulfonic acid	HMDB0029229;HMDB0128019	3	Thionazin;Pyocyanine;2-Aminoacridone	C19036;C01748;C12143	4-Methoxyphenylethanol sulfate;(4-ethyl-2-hydroxy-6-methoxyphenyl)oxidanesulfonic acid	4-Methoxyphenylethanol sulfate;(4-ethyl-2-hydroxy-6-methoxyphenyl)oxidanesulfonic acid (MS1 HMDB0029229;HMDB0128019)
pos-M597T180	-0.513213	0.653488	FALSE	TRUE	FALSE	PD	#F68B33	0.0738476	597.355	3.00583	1	0	NA	Unknown	NA	NA	NA	2	3-Benzoyloxy-6-oxo-12-ursen-28-oic acid;3-Benzoyloxy-11-oxo-12-ursen-28-oic acid	HMDB0032840;HMDB0032894	1	C-Curarine	C09144	3-Benzoyloxy-6-oxo-12-ursen-28-oic acid;3-Benzoyloxy-11-oxo-12-ursen-28-oic acid	3-Benzoyloxy-6-oxo-12-ursen-28-oic acid;3-Benzoyloxy-11-oxo-12-ursen-28-oic acid (MS1 HMDB0032840;HMDB0032894)
pos-M298T181	-0.547684	0.62704	FALSE	TRUE	FALSE	PD	#F68B33	0.0736477	298.177	3.0105	1	0	NA	Unknown	NA	NA	NA	1	L-Urobilin	HMDB0004159	2	13-Deoxytedanolide;L-Urobilin	C16861;C05793	L-Urobilin	L-Urobilin (MS1 HMDB0004159)
pos-M315T214	-0.745475	0.514505	FALSE	TRUE	FALSE	PD	#F68B33	0.0725591	315.253	3.57325	1	0	NA	Unknown	NA	NA	NA	5	Octadecanedioic acid;9,10-DHOME;12,13-DHOME;(9xi,10xi,12xi)-9,10-Dihydroxy-12-octadecenoic acid;Dibutyl decanedioate	HMDB0000782;HMDB0004704;HMDB0004705;HMDB0031679;HMDB0041220	5	(9Z)-(7S,8S)-Dihydroxyoctadecenoic_acid;9,10-DHOME;12,13-DHOME;9,10-Epoxy-18-hydroxystearate;(8E,10S)-10-Hydroperoxyoctadeca-8-enoate	C07355;C14828;C14829;C19620;C20702	Octadecanedioic acid;9,10-DHOME;12,13-DHOME;(9xi,10xi,12xi)-9,10-Dihydroxy-12-octadecenoic acid;Dibutyl decanedioate	Octadecanedioic acid;9,10-DHOME;12,13-DHOME;(9xi,10xi,12xi)-9,10-Dihydroxy-12-octadecenoic acid;Dibutyl decanedioate (MS1 HMDB0000782;HMDB0004704;HMDB0004705;HMDB0031679;HMDB0041220)
pos-M595T219	-0.805319	0.24644	FALSE	TRUE	FALSE	PD	#F68B33	0.0702968	595.349	3.64578	1	0	NA	Unknown	NA	NA	NA	1	L-Urobilin	HMDB0004159	2	13-Deoxytedanolide;L-Urobilin	C16861;C05793	L-Urobilin	L-Urobilin (MS1 HMDB0004159)
pos-M727T235	-0.71524	-0.0117391	FALSE	TRUE	FALSE	PD	#F68B33	0.0693484	726.515	3.92148	0	0	NA	Unknown	NA	NA	NA	0	NA	NA	0	NA	NA	NA	NA
neg-M251T142	-0.325532	0.344237	FALSE	TRUE	FALSE	PD	#F68B33	0.0681785	251.079	2.36143	1	0	NA	Unknown	NA	NA	NA	2	Deoxyinosine;Nebularine	HMDB0000071;HMDB0029956	4	Nebularine;Deoxyinosine;N-D-Ribosylpurine;5'-Deoxyinosine	C01736;C05512;C15586;C21102	Deoxyinosine;Nebularine	Deoxyinosine;Nebularine (MS1 HMDB0000071;HMDB0029956)
pos-M598T235	-0.569477	0.373087	FALSE	TRUE	FALSE	PD	#F68B33	0.0677713	598.367	3.91945	1	0	NA	Unknown	NA	NA	NA	1	Debenzoylzucchini factor B	HMDB0037102	0	NA	NA	Debenzoylzucchini factor B	Debenzoylzucchini factor B (MS1 HMDB0037102)
pos-M599T235	-0.798518	0.288725	FALSE	TRUE	FALSE	PD	#F68B33	0.0676458	599.37	3.92267	0	0	NA	Unknown	NA	NA	NA	0	NA	NA	0	NA	NA	NA	NA
pos-M154T101	-0.00409038	0.411773	FALSE	TRUE	FALSE	PD	#F68B33	0.0665164	154.043	1.68713	0	0	NA	Unknown	NA	NA	NA	0	NA	NA	0	NA	NA	NA	NA
neg-M597T231	-0.548363	0.304816	FALSE	TRUE	FALSE	PD	#F68B33	0.065355	597.354	3.84473	1	0	NA	Unknown	NA	NA	NA	1	Sucrose monopalmitate	HMDB0039579	0	NA	NA	Sucrose monopalmitate	Sucrose monopalmitate (MS1 HMDB0039579)
neg-M643T183	-0.819449	0.522624	FALSE	TRUE	FALSE	PD	#F68B33	0.0649384	643.331	3.04268	1	0	NA	Unknown	NA	NA	NA	3	Capsianoside IV;Goshonoside F3;Dabigatran etexilate	HMDB0030736;HMDB0038376;HMDB0015641	0	NA	NA	Capsianoside IV;Goshonoside F3;Dabigatran etexilate	Capsianoside IV;Goshonoside F3;Dabigatran etexilate (MS1 HMDB0030736;HMDB0038376;HMDB0015641)
neg-M227T138	-0.275268	0.326212	FALSE	TRUE	FALSE	PD	#F68B33	0.0634921	227.068	2.30577	1	0	NA	Unknown	NA	NA	NA	10	Deoxyuridine;Pemirolast;2-{[(3,4-dihydroxyphenyl)(hydroxy)methylidene]amino}acetic acid;2-{[(2,4-dihydroxyphenyl)(hydroxy)methylidene]amino}acetic acid;2-{[(3,5-dihydroxyphenyl)(hydroxy)methylidene]amino}acetic acid;2-{[(2,3-dihydroxyphenyl)(hydroxy)methylidene]amino}acetic acid;Topaquinone;Betalamic acid;2,4-Dihydroxy-7-methoxy-2H-1,4-benzoxazin-3(4H)-one;Gentisuric acid	HMDB0000012;HMDB0015023;HMDB0124989;HMDB0126443;HMDB0126654;HMDB0134101;HMDB0011639;HMDB0029842;HMDB0034864;HMDB0059999	4	Deoxyuridine;DIMBOA;5-(2'-Formylethyl)-4,6-dihydroxypicolinate;Betalamic_acid	C00526;C04720;C05654;C08538	Deoxyuridine;Pemirolast;2-{[(3,4-dihydroxyphenyl)(hydroxy)methylidene]amino}acetic acid;2-{[(2,4-dihydroxyphenyl)(hydroxy)methylidene]amino}acetic acid;2-{[(3,5-dihydroxyphenyl)(hydroxy)methylidene]amino}acetic acid;2-{[(2,3-dihydroxyphenyl)(hydroxy)methylidene]amino}acetic acid;Topaquinone;Betalamic acid;2,4-Dihydroxy-7-methoxy-2H-1,4-benzoxazin-3(4H)-one;Gentisuric acid	Deoxyuridine;Pemirolast;2-{[(3,4-dihydroxyphenyl)(hydroxy)methylidene]amino}acetic acid;2-{[(2,4-dihydroxyphenyl)(hydroxy)methylidene]amino}acetic acid;2-{[(3,5-dihydroxyphenyl)(hydroxy)methylidene]amino}acetic acid;2-{[(2,3-dihydroxyphenyl)(hydroxy)methylidene]amino}acetic acid;Topaquinone;Betalamic acid;2,4-Dihydroxy-7-methoxy-2H-1,4-benzoxazin-3(4H)-one;Gentisuric acid (MS1 HMDB0000012;HMDB001…
neg-M292T62	-0.675925	0.388078	FALSE	TRUE	FALSE	PD	#F68B33	0.0630953	292.103	1.03572	1	0	NA	Unknown	NA	NA	NA	6	Galactosyl 4-hydroxyproline;4-Hydroxyproline galactoside;(3R)-3,4-Dihydroxy-3-(hydroxymethyl)butanenitrile 4-glucoside;N-Acetylmuramate;3,4,5-trihydroxy-6-[(3-methylbut-2-enoyl)oxy]oxane-2-carboxylic acid;3,4,5-trihydroxy-6-{[(2E)-2-methylbut-2-enoyl]oxy}oxane-2-carboxylic acid	HMDB0029353;HMDB0029354;HMDB0034085;HMDB0060493;HMDB0128920;HMDB0129102	2	N-Acetylmuramate;Ranunculin	C02713;C08512	Galactosyl 4-hydroxyproline;4-Hydroxyproline galactoside;(3R)-3,4-Dihydroxy-3-(hydroxymethyl)butanenitrile 4-glucoside;N-Acetylmuramate;3,4,5-trihydroxy-6-[(3-methylbut-2-enoyl)oxy]oxane-2-carboxylic acid;3,4,5-trihydroxy-6-{[(2E)-2-methylbut-2-enoyl]oxy}oxane-2-carboxylic acid	Galactosyl 4-hydroxyproline;4-Hydroxyproline galactoside;(3R)-3,4-Dihydroxy-3-(hydroxymethyl)butanenitrile 4-glucoside;N-Acetylmuramate;3,4,5-trihydroxy-6-[(3-methylbut-2-enoyl)oxy]oxane-2-carboxylic acid;3,4,5-trihydroxy-6-{[(2E)-2-methylbut-2-enoyl]oxy}oxane-2-carboxylic acid (MS1 HMDB0029353;HMDB0029354;HMDB0034085;HMDB0060493;HMDB0128920;HMDB0129102)
neg-M202T145	-0.303326	0.200665	FALSE	TRUE	FALSE	PD	#F68B33	0.0627538	202.072	2.41533	1	0	NA	Unknown	NA	NA	NA	3	1-Isothiocyanato-7-(methylthio)heptane;Erinapyrone C;Carnocin U I49	HMDB0038440;HMDB0041026;HMDB0038223	2	N2-Acetyl-L-aminoadipate;(5-Phenyl-1,2,4-triazol-3-yl)urea	C12986;C15383	1-Isothiocyanato-7-(methylthio)heptane;Erinapyrone C;Carnocin U I49	1-Isothiocyanato-7-(methylthio)heptane;Erinapyrone C;Carnocin U I49 (MS1 HMDB0038440;HMDB0041026;HMDB0038223)
pos-M626T180	-0.581681	0.53834	FALSE	TRUE	FALSE	PD	#F68B33	0.0626115	626.362	3.00378	0	0	NA	Unknown	NA	NA	NA	0	NA	NA	0	NA	NA	NA	NA
neg-M262T178	-0.7621	0.402222	FALSE	TRUE	FALSE	PD	#F68B33	0.0614443	262.164	2.9692	1	0	NA	Unknown	NA	NA	NA	4	Hydroxyvalerylcarnitine;3-Hydroxydodecanedioic acid;Dibutyl malate;Nb-Arachidoyltryptamine	HMDB0013132;HMDB0000413;HMDB0031696;HMDB0040817	2	Axisothiocyanate_3;2-Deoxystreptidine	C17007;C02628	Hydroxyvalerylcarnitine;3-Hydroxydodecanedioic acid;Dibutyl malate;Nb-Arachidoyltryptamine	Hydroxyvalerylcarnitine;3-Hydroxydodecanedioic acid;Dibutyl malate;Nb-Arachidoyltryptamine (MS1 HMDB0013132;HMDB0000413;HMDB0031696;HMDB0040817)
pos-M306T200	-0.44953	0.290184	FALSE	TRUE	FALSE	PD	#F68B33	0.0606494	306.189	3.33401	1	0	NA	Unknown	NA	NA	NA	2	Arginyl-Asparagine;Asparaginyl-Arginine	HMDB0028704;HMDB0028725	0	NA	NA	Arginyl-Asparagine;Asparaginyl-Arginine	Arginyl-Asparagine;Asparaginyl-Arginine (MS1 HMDB0028704;HMDB0028725)
pos-M597T235	-0.479515	0.402568	FALSE	TRUE	FALSE	PD	#F68B33	0.0589101	597.364	3.91913	1	0	NA	Unknown	NA	NA	NA	1	L-Urobilinogen	HMDB0004157	2	C-Curarine;L-Urobilinogen	C09144;C05789	L-Urobilinogen	L-Urobilinogen (MS1 HMDB0004157)
pos-M333T214	-0.639855	0.483133	FALSE	TRUE	FALSE	PD	#F68B33	0.0587136	333.263	3.57097	1	0	NA	Unknown	NA	NA	NA	2	9,10,13-Trihydroxystearic acid;Floionolic acid	HMDB0030935;HMDB0034295	1	9,10,18-Trihydroxystearate	C19621	9,10,13-Trihydroxystearic acid;Floionolic acid	9,10,13-Trihydroxystearic acid;Floionolic acid (MS1 HMDB0030935;HMDB0034295)
pos-M596T219	-0.823138	0.417337	FALSE	TRUE	FALSE	PD	#F68B33	0.0586339	596.352	3.6495	0	0	NA	Unknown	NA	NA	NA	0	NA	NA	0	NA	NA	NA	NA
pos-M569T370	-0.776741	0.629368	FALSE	TRUE	FALSE	PD	#F68B33	0.0582314	569.382	6.17398	1	0	NA	Unknown	NA	NA	NA	2	33-Deoxy-33-hydroperoxyfurohyperforin;endo-1,4-beta-Xylanase	HMDB0038387;HMDB0040436	0	NA	NA	33-Deoxy-33-hydroperoxyfurohyperforin;endo-1,4-beta-Xylanase	33-Deoxy-33-hydroperoxyfurohyperforin;endo-1,4-beta-Xylanase (MS1 HMDB0038387;HMDB0040436)
pos-M136T101	-0.226523	0.371346	FALSE	TRUE	FALSE	PD	#F68B33	0.057604	136.014	1.68296	1	0	NA	Unknown	NA	NA	NA	0	NA	NA	1	2-Chloro-1,1,1-trifluoroethane	C19367	2-Chloro-1,1,1-trifluoroethane	2-Chloro-1,1,1-trifluoroethane (MS1 C19367)
neg-M760T178	-0.634026	0.187065	FALSE	TRUE	FALSE	PD	#F68B33	0.0569769	760.396	2.96683	0	0	NA	Unknown	NA	NA	NA	0	NA	NA	0	NA	NA	NA	NA
pos-M410T449	-0.719004	0.628858	FALSE	TRUE	FALSE	PD	#F68B33	0.0569626	410.348	7.48475	0	0	NA	Unknown	NA	NA	NA	0	NA	NA	0	NA	NA	NA	NA
pos-M596T180	-0.473017	0.648076	FALSE	TRUE	FALSE	PD	#F68B33	0.0562145	596.353	3.00188	0	0	NA	Unknown	NA	NA	NA	0	NA	NA	0	NA	NA	NA	NA
pos-M625T180	-0.4259	0.569896	FALSE	TRUE	FALSE	PD	#F68B33	0.0559745	625.359	2.9998	1	0	NA	Unknown	NA	NA	NA	0	NA	NA	1	Caribenolide_I	C20007	Caribenolide_I	Caribenolide_I (MS1 C20007)
pos-M391T187	-0.218549	0.32947	FALSE	TRUE	FALSE	PD	#F68B33	0.0558295	391.138	3.12199	1	0	NA	Unknown	NA	NA	NA	13	trans-Piceid;3,4,5-trihydroxy-6-(2-hydroxy-1,2-diphenylethoxy)oxane-2-carboxylic acid;(Z)-Resveratrol 4'-glucoside;cis-Piceid;(E)-2-Glucosyl-3,4',5-trihydroxystilbene;3,4,5-trihydroxy-6-[4-(4-methyl-3-oxopentyl)phenoxy]oxane-2-carboxylic acid;3,4,5-trihydroxy-6-{[(1E)-1-(4-methoxyphenyl)pent-1-en-3-yl]oxy}oxane-2-carboxylic acid;4-Hydroxy-3-prenylbenzoic acid glucoside;Methyl (R)-9-hydroxy-10-und…	HMDB0030564;HMDB0135201;HMDB0030565;HMDB0031422;HMDB0036294;HMDB0132962;HMDB0132997;HMDB0039891;HMDB0040895;HMDB0030389;HMDB0030390;HMDB0029710;HMDB0015547	19	Piceid;Populin;Chlorpheniramine_maleate;Dexchlorpheniramine_maleate;Geissoschizine;Ajmalicine;Akuammidine;Vobasine;19-Hydroxytabersonine;16-Hydroxytabersonine;Lochnericine;Tetrahydroalstonine;19-epi-Ajmalicine;1,2-Dihydrovomilenine;3-Allyloxyestra-1,3,5(10),7-tetraene-16,17-dione_dioxime;Raucaffrinoline;DIMBOA-glucoside;(2R)-2-beta-D-Glucopyranosyloxy-4-hydroxy-7-methoxy-(2H)-1,4-benzoxazin-3(4H)…	C10275;C10823;C07780;C07783;C02151;C09024;C09026;C09253;C11642;C11643;C11676;C11682;C11683;C11808;C15086;C19931;C04831;C15768;C21135	trans-Piceid;3,4,5-trihydroxy-6-(2-hydroxy-1,2-diphenylethoxy)oxane-2-carboxylic acid;(Z)-Resveratrol 4'-glucoside;cis-Piceid;(E)-2-Glucosyl-3,4',5-trihydroxystilbene;3,4,5-trihydroxy-6-[4-(4-methyl-3-oxopentyl)phenoxy]oxane-2-carboxylic acid;3,4,5-trihydroxy-6-{[(1E)-1-(4-methoxyphenyl)pent-1-en-3-yl]oxy}oxane-2-carboxylic acid;4-Hydroxy-3-prenylbenzoic acid glucoside;Methyl (R)-9-hydroxy-10-und…	trans-Piceid;3,4,5-trihydroxy-6-(2-hydroxy-1,2-diphenylethoxy)oxane-2-carboxylic acid;(Z)-Resveratrol 4'-glucoside;cis-Piceid;(E)-2-Glucosyl-3,4',5-trihydroxystilbene;3,4,5-trihydroxy-6-[4-(4-methyl-3-oxopentyl)phenoxy]oxane-2-carboxylic acid;3,4,5-trihydroxy-6-{[(1E)-1-(4-methoxyphenyl)pent-1-en-3-yl]oxy}oxane-2-carboxylic acid;4-Hydroxy-3-prenylbenzoic acid glucoside;Methyl (R)-9-hydroxy-10-und…
neg-M331T209	-0.645966	0.473838	FALSE	TRUE	FALSE	PD	#F68B33	0.0553186	331.247	3.48165	1	0	NA	Unknown	NA	NA	NA	2	9,10,13-Trihydroxystearic acid;Floionolic acid	HMDB0030935;HMDB0034295	1	9,10,18-Trihydroxystearate	C19621	9,10,13-Trihydroxystearic acid;Floionolic acid	9,10,13-Trihydroxystearic acid;Floionolic acid (MS1 HMDB0030935;HMDB0034295)
pos-M1188T180	0.0283647	0.505847	FALSE	TRUE	FALSE	PD	#F68B33	0.0538578	1187.67	3.00147	0	0	NA	Unknown	NA	NA	NA	0	NA	NA	0	NA	NA	NA	NA
neg-M320T185	-0.667395	0.466197	FALSE	TRUE	FALSE	PD	#F68B33	0.0533224	320.168	3.08172	1	0	NA	Unknown	NA	NA	NA	2	Hericenone C;Hericenone F	HMDB0039138;HMDB0039593	0	NA	NA	Hericenone C;Hericenone F	Hericenone C;Hericenone F (MS1 HMDB0039138;HMDB0039593)
pos-M373T187	-0.299557	0.480432	FALSE	TRUE	FALSE	PD	#F68B33	0.0530238	373.128	3.11413	1	0	NA	Unknown	NA	NA	NA	23	2-[4,6-dihydroxy-2-methoxy-3-(3-methylbut-2-en-1-yl)phenyl]-5,6-dihydroxy-2,3-dihydro-1-benzofuran-3-one;2-[4,6-dihydroxy-3-(4-hydroxy-3-methylbut-2-en-1-yl)-2-methoxyphenyl]-6-hydroxy-2,3-dihydro-1-benzofuran-3-one;2-{3-[(3,3-dimethyloxiran-2-yl)methyl]-4,6-dihydroxy-2-methoxyphenyl}-6-hydroxy-2,3-dihydro-1-benzofuran-3-one;2-[4,6-dihydroxy-2-methoxy-3-(3-methylbut-2-en-1-yl)phenyl]-6,7-dihydrox…	HMDB0125959;HMDB0125960;HMDB0125961;HMDB0125962;HMDB0125963;HMDB0126470;HMDB0126474;HMDB0126477;HMDB0126484;HMDB0126488;HMDB0126494;HMDB0132519;HMDB0030539;HMDB0033270;HMDB0034278;HMDB0036633;HMDB0037456;HMDB0037508;HMDB0037599;HMDB0037750;HMDB0039775;HMDB0040323;HMDB0040461	9	Sinensetin;Tangeretin;Sesamolinol;(1'S)-Averantin;Fagaronine;Cafenstrole;Veprisinium;Strychnine;Vinorine	C10186;C10190;C10883;C20499;C09438;C18497;C10745;C06522;C11807	2-[4,6-dihydroxy-2-methoxy-3-(3-methylbut-2-en-1-yl)phenyl]-5,6-dihydroxy-2,3-dihydro-1-benzofuran-3-one;2-[4,6-dihydroxy-3-(4-hydroxy-3-methylbut-2-en-1-yl)-2-methoxyphenyl]-6-hydroxy-2,3-dihydro-1-benzofuran-3-one;2-{3-[(3,3-dimethyloxiran-2-yl)methyl]-4,6-dihydroxy-2-methoxyphenyl}-6-hydroxy-2,3-dihydro-1-benzofuran-3-one;2-[4,6-dihydroxy-2-methoxy-3-(3-methylbut-2-en-1-yl)phenyl]-6,7-dihydrox…	2-[4,6-dihydroxy-2-methoxy-3-(3-methylbut-2-en-1-yl)phenyl]-5,6-dihydroxy-2,3-dihydro-1-benzofuran-3-one;2-[4,6-dihydroxy-3-(4-hydroxy-3-methylbut-2-en-1-yl)-2-methoxyphenyl]-6-hydroxy-2,3-dihydro-1-benzofuran-3-one;2-{3-[(3,3-dimethyloxiran-2-yl)methyl]-4,6-dihydroxy-2-methoxyphenyl}-6-hydroxy-2,3-dihydro-1-benzofuran-3-one;2-[4,6-dihydroxy-2-methoxy-3-(3-methylbut-2-en-1-yl)phenyl]-6,7-dihydrox…
pos-M309T185	-0.433544	0.496045	FALSE	TRUE	FALSE	PD	#F68B33	0.0529094	309.206	3.07824	1	0	NA	Unknown	NA	NA	NA	9	Methylgingerol;Diplodiatoxin;Corchorifatty acid A;Corchorifatty acid D;Dihydrocapsiate;5-O-Methylembelin;Hexadecanedioic acid;16-Hydroxy-10-oxohexadecanoic acid;2,2,4-Trimethyl-1,3-pentadienol diisobutyrate	HMDB0029852;HMDB0031471;HMDB0032664;HMDB0033243;HMDB0034781;HMDB0040867;HMDB0000672;HMDB0041287;HMDB0059777	4	5-O-Methylembelin;Soraphen_O;2,3-Dihydroxycyclopentaneundecanoic_acid;Hexadecanedioate	C10373;C15818;C14987;C19615	Methylgingerol;Diplodiatoxin;Corchorifatty acid A;Corchorifatty acid D;Dihydrocapsiate;5-O-Methylembelin;Hexadecanedioic acid;16-Hydroxy-10-oxohexadecanoic acid;2,2,4-Trimethyl-1,3-pentadienol diisobutyrate	Methylgingerol;Diplodiatoxin;Corchorifatty acid A;Corchorifatty acid D;Dihydrocapsiate;5-O-Methylembelin;Hexadecanedioic acid;16-Hydroxy-10-oxohexadecanoic acid;2,2,4-Trimethyl-1,3-pentadienol diisobutyrate (MS1 HMDB0029852;HMDB0031471;HMDB0032664;HMDB0033243;HMDB0034781;HMDB0040867;HMDB0000672;HMDB0041287;HMDB0059777)
neg-M623T176	-0.638845	0.254314	FALSE	TRUE	FALSE	PD	#F68B33	0.0527138	623.342	2.94095	1	0	NA	Unknown	NA	NA	NA	0	NA	NA	1	Caribenolide_I	C20007	Caribenolide_I	Caribenolide_I (MS1 C20007)
pos-M325T175	-0.590842	0.467721	FALSE	TRUE	FALSE	PD	#F68B33	0.0520953	325.176	2.91094	1	0	NA	Unknown	NA	NA	NA	20	2-Hydroxyestradiol-3-methyl ether;2-Methoxyestradiol;19-Hydroxyandrost-4-ene-3,17-dione;19-Oxotestosterone;7a-Hydroxyandrost-4-ene-3,17-dione;11b-Hydroxyandrost-4-ene-3,17-dione;16a-Hydroxyandrost-4-ene-3,17-dione;4-Methoxy-17beta-estradiol;(2Z,8S,9Z)-2,9-Heptadecadiene-8-hydroxy-4,6-diyne-1-yl acetate;[8]-Dehydroshogaol;2-(3,7-Dimethyl-2,6-octadienyl)-4-hydroxy-6-methoxyacetophenone;Falcarindiol…	HMDB0000380;HMDB0000405;HMDB0003955;HMDB0003959;HMDB0006771;HMDB0006773;HMDB0006774;HMDB0012782;HMDB0031038;HMDB0033125;HMDB0034028;HMDB0034167;HMDB0036696;HMDB0039568;HMDB0040927;HMDB0041204;HMDB0000672;HMDB0041287;HMDB0059777;HMDB0038582	19	Testololactone;16alpha-Hydroxyandrost-4-ene-3,17-dione;11beta-Hydroxyandrost-4-ene-3,17-dione;19-Hydroxyandrost-4-ene-3,17-dione;19-Oxotestosterone;7alpha-Hydroxyandrost-4-ene-3,17-dione;2-Methoxy-17beta-estradiol;11-Keto-testosterone;5alpha-Androstane-3,11,17-trione;Bioallethrin;Epimestrol;7alpha,17beta-Dihydroxyandrosta-1,4-dien-3-one;6beta,19-Epoxy-17beta-hydroxyandrost-4-en-3-one;11alpha,17be…	C04676;C05140;C05284;C05290;C05295;C05296;C05302;C14256;C14269;C14337;C14593;C14907;C15072;C15103;C15216;C20693;C14987;C19615;C10855	2-Hydroxyestradiol-3-methyl ether;2-Methoxyestradiol;19-Hydroxyandrost-4-ene-3,17-dione;19-Oxotestosterone;7a-Hydroxyandrost-4-ene-3,17-dione;11b-Hydroxyandrost-4-ene-3,17-dione;16a-Hydroxyandrost-4-ene-3,17-dione;4-Methoxy-17beta-estradiol;(2Z,8S,9Z)-2,9-Heptadecadiene-8-hydroxy-4,6-diyne-1-yl acetate;[8]-Dehydroshogaol;2-(3,7-Dimethyl-2,6-octadienyl)-4-hydroxy-6-methoxyacetophenone;Falcarindiol…	2-Hydroxyestradiol-3-methyl ether;2-Methoxyestradiol;19-Hydroxyandrost-4-ene-3,17-dione;19-Oxotestosterone;7a-Hydroxyandrost-4-ene-3,17-dione;11b-Hydroxyandrost-4-ene-3,17-dione;16a-Hydroxyandrost-4-ene-3,17-dione;4-Methoxy-17beta-estradiol;(2Z,8S,9Z)-2,9-Heptadecadiene-8-hydroxy-4,6-diyne-1-yl acetate;[8]-Dehydroshogaol;2-(3,7-Dimethyl-2,6-octadienyl)-4-hydroxy-6-methoxyacetophenone;Falcarindiol…
neg-M338T180	-0.788233	0.361771	FALSE	TRUE	FALSE	PD	#F68B33	0.0508947	338.178	2.99193	1	0	NA	Unknown	NA	NA	NA	1	Dehydropipernonaline	HMDB0040811	2	Nalmefene;3-(2-Propenyloxy)estra-1,3,5(10)-triene-16,17-dione_16-oxime	C08027;C15014	Dehydropipernonaline	Dehydropipernonaline (MS1 HMDB0040811)
neg-M259T185	-0.567495	0.2333	FALSE	TRUE	FALSE	PD	#F68B33	0.0502628	259.181	3.08403	1	0	NA	Unknown	NA	NA	NA	3	Ropinirole;Oxymetazoline;Chalciporone	HMDB0014413;HMDB0015070;HMDB0033526	4	Oxymetazoline;Ropinirole;Isobutylphendienamide;2-Heptyl-4(1H)-quinolone	C07363;C07564;C10944;C20643	Ropinirole;Oxymetazoline;Chalciporone	Ropinirole;Oxymetazoline;Chalciporone (MS1 HMDB0014413;HMDB0015070;HMDB0033526)
pos-M724T178	-0.617202	0.261332	FALSE	TRUE	FALSE	PD	#F68B33	0.0502295	724.389	2.97067	1	0	NA	Unknown	NA	NA	NA	0	NA	NA	1	Leucomycin_V	C13103	Leucomycin_V	Leucomycin_V (MS1 C13103)
neg-M463T327	-0.556688	0.34857	FALSE	TRUE	FALSE	PD	#F68B33	0.0487327	463.377	5.44801	0	0	NA	Unknown	NA	NA	NA	0	NA	NA	0	NA	NA	NA	NA
pos-M374T187	-0.383583	0.442243	FALSE	TRUE	FALSE	PD	#F68B33	0.0484801	374.131	3.11457	1	0	NA	Unknown	NA	NA	NA	11	Lomefloxacin;Almotriptan;Naratriptan;6-{[4,5-dihydroxy-2,5-bis(hydroxymethyl)oxolan-3-yl]oxy}-3,4,5-trihydroxyoxane-2-carboxylic acid;6-{[2,4-dihydroxy-2,5-bis(hydroxymethyl)oxolan-3-yl]oxy}-3,4,5-trihydroxyoxane-2-carboxylic acid;3,4,5-trihydroxy-6-{[2,3,4-trihydroxy-5-(hydroxymethyl)oxolan-2-yl]methoxy}oxane-2-carboxylic acid;3,4,5-trihydroxy-6-{[3,4,5-trihydroxy-5-(hydroxymethyl)oxolan-2-yl]me…	HMDB0015113;HMDB0015054;HMDB0015087;HMDB0125609;HMDB0125610;HMDB0125611;HMDB0125612;HMDB0029938;HMDB0039722;HMDB0039724;HMDB0039726	3	Lomefloxacin;Naratriptan;Bay-K-8644	C07078;C07792;C13758	Lomefloxacin;Almotriptan;Naratriptan;6-{[4,5-dihydroxy-2,5-bis(hydroxymethyl)oxolan-3-yl]oxy}-3,4,5-trihydroxyoxane-2-carboxylic acid;6-{[2,4-dihydroxy-2,5-bis(hydroxymethyl)oxolan-3-yl]oxy}-3,4,5-trihydroxyoxane-2-carboxylic acid;3,4,5-trihydroxy-6-{[2,3,4-trihydroxy-5-(hydroxymethyl)oxolan-2-yl]methoxy}oxane-2-carboxylic acid;3,4,5-trihydroxy-6-{[3,4,5-trihydroxy-5-(hydroxymethyl)oxolan-2-yl]me…	Lomefloxacin;Almotriptan;Naratriptan;6-{[4,5-dihydroxy-2,5-bis(hydroxymethyl)oxolan-3-yl]oxy}-3,4,5-trihydroxyoxane-2-carboxylic acid;6-{[2,4-dihydroxy-2,5-bis(hydroxymethyl)oxolan-3-yl]oxy}-3,4,5-trihydroxyoxane-2-carboxylic acid;3,4,5-trihydroxy-6-{[2,3,4-trihydroxy-5-(hydroxymethyl)oxolan-2-yl]methoxy}oxane-2-carboxylic acid;3,4,5-trihydroxy-6-{[3,4,5-trihydroxy-5-(hydroxymethyl)oxolan-2-yl]me…
pos-M614T200	-0.715821	0.568746	FALSE	TRUE	FALSE	PD	#F68B33	0.0483243	614.363	3.33563	1	0	NA	Unknown	NA	NA	NA	1	LysoPC(22:2(13Z,16Z))	HMDB0010400	0	NA	NA	LysoPC(22:2(13Z,16Z))	LysoPC(22:2(13Z,16Z)) (MS1 HMDB0010400)
pos-M599T180	-0.622149	0.275254	FALSE	TRUE	FALSE	PD	#F68B33	0.0458684	599.359	3.00122	1	0	NA	Unknown	NA	NA	NA	2	Sucrose monopalmitate;Collettiside I	HMDB0039579;HMDB0029310	2	Avermectin_A1a_aglycone;Diosgenin_3-O-beta-D-glucopyranoside	C11980;C20709	Sucrose monopalmitate;Collettiside I	Sucrose monopalmitate;Collettiside I (MS1 HMDB0039579;HMDB0029310)
pos-M422T220	-0.543699	0.381387	FALSE	TRUE	FALSE	PD	#F68B33	0.0458443	422.243	3.66014	1	0	NA	Unknown	NA	NA	NA	1	Flunarizine	HMDB0015589	1	Acetylleucyl-leucyl-norleucinal	C11306	Flunarizine	Flunarizine (MS1 HMDB0015589)
neg-M759T178	-0.593012	-0.160864	FALSE	TRUE	FALSE	PD	#F68B33	0.0430837	759.391	2.96658	0	0	NA	Unknown	NA	NA	NA	0	NA	NA	0	NA	NA	NA	NA
pos-M340T184	-0.77011	0.262199	FALSE	TRUE	FALSE	PD	#F68B33	0.0421526	340.194	3.06935	1	0	NA	Unknown	NA	NA	NA	2	Dehydropipernonaline;Butyl (S)-3-hydroxybutyrate glucoside	HMDB0040811;HMDB0031694	2	Nalmefene;3-(2-Propenyloxy)estra-1,3,5(10)-triene-16,17-dione_16-oxime	C08027;C15014	Dehydropipernonaline;Butyl (S)-3-hydroxybutyrate glucoside	Dehydropipernonaline;Butyl (S)-3-hydroxybutyrate glucoside (MS1 HMDB0040811;HMDB0031694)
pos-M276T92	-0.496324	0.432506	FALSE	TRUE	FALSE	PD	#F68B33	0.0418725	276.108	1.53788	1	0	NA	Unknown	NA	NA	NA	4	Sarmentosin;Ethenodeoxyadenosine;Choline bitartrate;Penciclovir	HMDB0030697;HMDB0001786;HMDB0040269;HMDB0014444	4	Cardiospermin;Sarmentosin;1,6-Anhydro-N-acetyl-beta-muramate;Penciclovir	C08328;C08340;C19769;C07417	Sarmentosin;Ethenodeoxyadenosine;Choline bitartrate;Penciclovir	Sarmentosin;Ethenodeoxyadenosine;Choline bitartrate;Penciclovir (MS1 HMDB0030697;HMDB0001786;HMDB0040269;HMDB0014444)
pos-M444T346	-0.48896	0.303856	FALSE	TRUE	FALSE	PD	#F68B33	0.0417795	444.354	5.76452	0	0	NA	Unknown	NA	NA	NA	0	NA	NA	0	NA	NA	NA	NA
neg-M466T215	-0.636543	0.396121	FALSE	TRUE	FALSE	PD	#F68B33	0.0413378	466.232	3.5761	1	0	NA	Unknown	NA	NA	NA	0	NA	NA	1	D-Phe-Pro-Arg-CH2Cl	C02828	D-Phe-Pro-Arg-CH2Cl	D-Phe-Pro-Arg-CH2Cl (MS1 C02828)
pos-M410T469	-0.272624	0.591702	FALSE	TRUE	FALSE	PD	#F68B33	0.0406487	410.348	7.80873	0	0	NA	Unknown	NA	NA	NA	0	NA	NA	0	NA	NA	NA	NA
neg-M644T183	-0.732234	0.280588	FALSE	TRUE	FALSE	PD	#F68B33	0.039286	644.332	3.05065	0	0	NA	Unknown	NA	NA	NA	0	NA	NA	0	NA	NA	NA	NA
pos-M138T86	-0.292344	0.484392	FALSE	TRUE	FALSE	PD	#F68B33	0.0388661	138.048	1.43807	0	0	NA	Unknown	NA	NA	NA	0	NA	NA	0	NA	NA	NA	NA
pos-M409T469	-0.232256	0.568094	FALSE	TRUE	FALSE	PD	#F68B33	0.0373857	409.345	7.81113	1	0	NA	Unknown	NA	NA	NA	9	Cholesterol;5alpha-Cholestanone;Lathosterol;5a-Cholest-8-en-3b-ol;5beta-Cholestanone;Doristerol;5-beta-Cholestan-3-one;Cholesterol-ester-pool;1,24-Tetracosanediol	HMDB0000067;HMDB0000871;HMDB0001170;HMDB0006841;HMDB0011182;HMDB0029815;HMDB0059604;HMDB0062453;HMDB0030885	9	Cholesterol;Lathosterol;5beta-Cholestan-3-one;5alpha-Cholestan-3-one;5alpha-Cholest-8-en-3beta-ol;5,6beta-Epoxy-5beta-cholestane;5,6alpha-Epoxy-5alpha-cholestane;Allocholesterol;Furostan	C00187;C01189;C03091;C03238;C03845;C05417;C05423;C15337;C19663	Cholesterol;5alpha-Cholestanone;Lathosterol;5a-Cholest-8-en-3b-ol;5beta-Cholestanone;Doristerol;5-beta-Cholestan-3-one;Cholesterol-ester-pool;1,24-Tetracosanediol	Cholesterol;5alpha-Cholestanone;Lathosterol;5a-Cholest-8-en-3b-ol;5beta-Cholestanone;Doristerol;5-beta-Cholestan-3-one;Cholesterol-ester-pool;1,24-Tetracosanediol (MS1 HMDB0000067;HMDB0000871;HMDB0001170;HMDB0006841;HMDB0011182;HMDB0029815;HMDB0059604;HMDB0062453;HMDB0030885)
pos-M934T183	-0.650607	0.431875	FALSE	TRUE	FALSE	PD	#F68B33	0.037308	933.531	3.05533	1	0	NA	Unknown	NA	NA	NA	0	NA	NA	2	Cephalostatin_1;Bacteriochlorophyll_a	C20060;C11242	Cephalostatin_1;Bacteriochlorophyll_a	Cephalostatin_1;Bacteriochlorophyll_a (MS1 C20060;C11242)
neg-M92T86	-0.191791	0.405962	FALSE	TRUE	FALSE	PD	#F68B33	0.036112	92.0257	1.43875	0	0	NA	Unknown	NA	NA	NA	0	NA	NA	0	NA	NA	NA	NA
pos-M425T410	-0.52174	0.350953	FALSE	TRUE	FALSE	PD	#F68B33	0.0360444	425.34	6.83032	1	0	NA	Unknown	NA	NA	NA	22	Alpha-Tocotrienol;(22E,24R)-Stigmasta-4,22-diene-3,6-dione;24-Hydroxycholesterol;7a-Hydroxycholesterol;27-Hydroxycholesterol;Delta-Tocopherol;22b-Hydroxycholesterol;7b-Hydroxycholesterol;25-Hydroxycholesterol;20alpha-Hydroxycholesterol;7a-Hydroxy-5b-cholestan-3-one;(24R)-Cholest-5-ene-3-beta,24-diol ;4b-Hydroxycholesterol;(3beta,5alpha,6alpha)-Cholest-8-ene-3,6-diol;eta-Tocopherol;3-Hydroxy-1-phe…	HMDB0006327;HMDB0038656;HMDB0001419;HMDB0001496;HMDB0002103;HMDB0002902;HMDB0004035;HMDB0006119;HMDB0006247;HMDB0006283;HMDB0006892;HMDB0011643;HMDB0013643;HMDB0029320;HMDB0034254;HMDB0035681;HMDB0038959;HMDB0039868;HMDB0039869;HMDB0039870;HMDB0059592;HMDB0062328	14	alpha-Tocotrienol;4,4'-Methylenebis(2,6-di-tert-butylphenol);7alpha-Hydroxycholesterol;Cholesterol-5beta,6beta-epoxide;7alpha-Hydroxy-5beta-cholestan-3-one;20alpha-Hydroxycholesterol;22(R)-Hydroxycholesterol;Cerebrosterol;delta-Tocopherol;25-Hydroxycholesterol;Cholest-5-ene-3beta,26-diol;2-Methyl-6-phytylquinol;Cholesterol-5alpha,6alpha-epoxide;Cassaidine	C14153;C14287;C03594;C05418;C05451;C05500;C05502;C13550;C14151;C15519;C15610;C15882;C15992;C08669	Alpha-Tocotrienol;(22E,24R)-Stigmasta-4,22-diene-3,6-dione;24-Hydroxycholesterol;7a-Hydroxycholesterol;27-Hydroxycholesterol;Delta-Tocopherol;22b-Hydroxycholesterol;7b-Hydroxycholesterol;25-Hydroxycholesterol;20alpha-Hydroxycholesterol;7a-Hydroxy-5b-cholestan-3-one;(24R)-Cholest-5-ene-3-beta,24-diol ;4b-Hydroxycholesterol;(3beta,5alpha,6alpha)-Cholest-8-ene-3,6-diol;eta-Tocopherol;3-Hydroxy-1-phe…	Alpha-Tocotrienol;(22E,24R)-Stigmasta-4,22-diene-3,6-dione;24-Hydroxycholesterol;7a-Hydroxycholesterol;27-Hydroxycholesterol;Delta-Tocopherol;22b-Hydroxycholesterol;7b-Hydroxycholesterol;25-Hydroxycholesterol;20alpha-Hydroxycholesterol;7a-Hydroxy-5b-cholestan-3-one;(24R)-Cholest-5-ene-3-beta,24-diol ;4b-Hydroxycholesterol;(3beta,5alpha,6alpha)-Cholest-8-ene-3,6-diol;eta-Tocopherol;3-Hydroxy-1-phe…
pos-M619T235	-0.684232	0.551838	FALSE	TRUE	FALSE	PD	#F68B33	0.0356027	619.344	3.92373	1	0	NA	Unknown	NA	NA	NA	1	L-Urobilinogen	HMDB0004157	3	Minosaminomycin;C-Curarine;L-Urobilinogen	C17969;C09144;C05789	L-Urobilinogen	L-Urobilinogen (MS1 HMDB0004157)
pos-M305T183	-0.511859	0.37611	FALSE	TRUE	FALSE	PD	#F68B33	0.03485	305.186	3.04493	1	0	NA	Unknown	NA	NA	NA	13	Vitamin A2 aldehyde;Juvocimene 1;Methyl 2E,4Z-hexadecadienoate;Galantamine;Etodolac;Ritodrine;Piperanine;Feruperine;Nordihydrocodeine;Dihydromorphine;6alpha-Hydroxy-hydromorphone;6beta-Hydroxy-hydromorphone;Nordihydroisomorphine	HMDB0035695;HMDB0040643;HMDB0031050;HMDB0014812;HMDB0014887;HMDB0015005;HMDB0033874;HMDB0040699;HMDB0041956;HMDB0060548;HMDB0060796;HMDB0060798;HMDB0060854	10	Cadiamine;all-trans-Dehydroretinal;11-cis-Dehydroretinal;Hydroprene;Etodolac;Ritodrine;Galanthamine;Mesembrenone;Dihydromorphine;Zephyramine	C10756;C05918;C05919;C18862;C06991;C07239;C08526;C09223;C11782;C12195	Vitamin A2 aldehyde;Juvocimene 1;Methyl 2E,4Z-hexadecadienoate;Galantamine;Etodolac;Ritodrine;Piperanine;Feruperine;Nordihydrocodeine;Dihydromorphine;6alpha-Hydroxy-hydromorphone;6beta-Hydroxy-hydromorphone;Nordihydroisomorphine	Vitamin A2 aldehyde;Juvocimene 1;Methyl 2E,4Z-hexadecadienoate;Galantamine;Etodolac;Ritodrine;Piperanine;Feruperine;Nordihydrocodeine;Dihydromorphine;6alpha-Hydroxy-hydromorphone;6beta-Hydroxy-hydromorphone;Nordihydroisomorphine (MS1 HMDB0035695;HMDB0040643;HMDB0031050;HMDB0014812;HMDB0014887;HMDB0015005;HMDB0033874;HMDB0040699;HMDB0041956;HMDB0060548;HMDB0060796;HMDB0060798;HMDB0060854)
neg-M219T150	-0.426277	0.323931	FALSE	TRUE	FALSE	PD	#F68B33	0.0346916	219.107	2.49377	0	0	NA	Unknown	NA	NA	NA	0	NA	NA	0	NA	NA	NA	NA
pos-M595T352	-0.617318	0.26349	FALSE	TRUE	FALSE	PD	#F68B33	0.0346339	595.338	5.86423	1	0	NA	Unknown	NA	NA	NA	1	3beta,15alpha-Diacetoxylanosta-8,24-dien-26-oic acid	HMDB0036442	0	NA	NA	3beta,15alpha-Diacetoxylanosta-8,24-dien-26-oic acid	3beta,15alpha-Diacetoxylanosta-8,24-dien-26-oic acid (MS1 HMDB0036442)
neg-M307T176	-0.506076	0.269968	FALSE	TRUE	FALSE	PD	#F68B33	0.033374	307.165	2.93595	1	0	NA	Unknown	NA	NA	NA	2	8-Hydroxycarteolol;(S)-Edulinine	HMDB0060990;HMDB0030178	4	Ubenimex;C20915;Convolvine;Phyllalbine	C00732;C20915;C10856;C10863	8-Hydroxycarteolol;(S)-Edulinine	8-Hydroxycarteolol;(S)-Edulinine (MS1 HMDB0060990;HMDB0030178)
pos-M305T200	-0.321276	0.428947	FALSE	TRUE	FALSE	PD	#F68B33	0.0331632	305.186	3.33708	1	0	NA	Unknown	NA	NA	NA	13	Vitamin A2 aldehyde;Juvocimene 1;Methyl 2E,4Z-hexadecadienoate;Galantamine;Etodolac;Ritodrine;Piperanine;Feruperine;Nordihydrocodeine;Dihydromorphine;6alpha-Hydroxy-hydromorphone;6beta-Hydroxy-hydromorphone;Nordihydroisomorphine	HMDB0035695;HMDB0040643;HMDB0031050;HMDB0014812;HMDB0014887;HMDB0015005;HMDB0033874;HMDB0040699;HMDB0041956;HMDB0060548;HMDB0060796;HMDB0060798;HMDB0060854	10	Cadiamine;all-trans-Dehydroretinal;11-cis-Dehydroretinal;Hydroprene;Etodolac;Ritodrine;Galanthamine;Mesembrenone;Dihydromorphine;Zephyramine	C10756;C05918;C05919;C18862;C06991;C07239;C08526;C09223;C11782;C12195	Vitamin A2 aldehyde;Juvocimene 1;Methyl 2E,4Z-hexadecadienoate;Galantamine;Etodolac;Ritodrine;Piperanine;Feruperine;Nordihydrocodeine;Dihydromorphine;6alpha-Hydroxy-hydromorphone;6beta-Hydroxy-hydromorphone;Nordihydroisomorphine	Vitamin A2 aldehyde;Juvocimene 1;Methyl 2E,4Z-hexadecadienoate;Galantamine;Etodolac;Ritodrine;Piperanine;Feruperine;Nordihydrocodeine;Dihydromorphine;6alpha-Hydroxy-hydromorphone;6beta-Hydroxy-hydromorphone;Nordihydroisomorphine (MS1 HMDB0035695;HMDB0040643;HMDB0031050;HMDB0014812;HMDB0014887;HMDB0015005;HMDB0033874;HMDB0040699;HMDB0041956;HMDB0060548;HMDB0060796;HMDB0060798;HMDB0060854)
pos-M444T191	-0.729048	0.271296	FALSE	TRUE	FALSE	PD	#F68B33	0.0324296	443.76	3.18458	0	0	NA	Unknown	NA	NA	NA	0	NA	NA	0	NA	NA	NA	NA
pos-M409T449	-0.53861	0.577888	FALSE	TRUE	FALSE	PD	#F68B33	0.0310389	409.345	7.48058	1	0	NA	Unknown	NA	NA	NA	9	Cholesterol;5alpha-Cholestanone;Lathosterol;5a-Cholest-8-en-3b-ol;5beta-Cholestanone;Doristerol;5-beta-Cholestan-3-one;Cholesterol-ester-pool;1,24-Tetracosanediol	HMDB0000067;HMDB0000871;HMDB0001170;HMDB0006841;HMDB0011182;HMDB0029815;HMDB0059604;HMDB0062453;HMDB0030885	9	Cholesterol;Lathosterol;5beta-Cholestan-3-one;5alpha-Cholestan-3-one;5alpha-Cholest-8-en-3beta-ol;5,6beta-Epoxy-5beta-cholestane;5,6alpha-Epoxy-5alpha-cholestane;Allocholesterol;Furostan	C00187;C01189;C03091;C03238;C03845;C05417;C05423;C15337;C19663	Cholesterol;5alpha-Cholestanone;Lathosterol;5a-Cholest-8-en-3b-ol;5beta-Cholestanone;Doristerol;5-beta-Cholestan-3-one;Cholesterol-ester-pool;1,24-Tetracosanediol	Cholesterol;5alpha-Cholestanone;Lathosterol;5a-Cholest-8-en-3b-ol;5beta-Cholestanone;Doristerol;5-beta-Cholestan-3-one;Cholesterol-ester-pool;1,24-Tetracosanediol (MS1 HMDB0000067;HMDB0000871;HMDB0001170;HMDB0006841;HMDB0011182;HMDB0029815;HMDB0059604;HMDB0062453;HMDB0030885)
neg-M235T58	-0.397255	0.172159	FALSE	TRUE	FALSE	PD	#F68B33	0.0304284	235.046	0.966133	1	0	NA	Unknown	NA	NA	NA	2	6-(acetyloxy)-3,4,5-trihydroxyoxane-2-carboxylic acid;3,4,5-trihydroxy-6-(2-oxoethoxy)oxane-2-carboxylic acid	HMDB0124934;HMDB0142000	1	8-Dehydro-3-deoxy-D-manno-octulosonate	C21332	6-(acetyloxy)-3,4,5-trihydroxyoxane-2-carboxylic acid;3,4,5-trihydroxy-6-(2-oxoethoxy)oxane-2-carboxylic acid	6-(acetyloxy)-3,4,5-trihydroxyoxane-2-carboxylic acid;3,4,5-trihydroxy-6-(2-oxoethoxy)oxane-2-carboxylic acid (MS1 HMDB0124934;HMDB0142000)
pos-M170T175	-0.56298	0.157288	FALSE	TRUE	FALSE	PD	#F68B33	0.0293114	170.117	2.92267	1	0	NA	Unknown	NA	NA	NA	14	Homoarecoline;3-ethyl-5-methoxyphenol;2-Isopropyl-1,4-benzenediol;3-(4-Hydroxyphenyl)-1-propanol;3-(5-Methyl-2-furanyl)butanal;2-Propenyl 2,4-hexadienoate;1-(2-Furanyl)-1-pentanone;4-(Ethoxymethyl)phenol;4-Ethyl-2-methoxyphenol;2,6,6-Trimethyl-2-cyclohexene-1,4-dione;2-(Ethoxymethyl)phenol;(Dimethoxymethyl)benzene;2-Isopropoxyphenol;3,5-Dimethoxytoluene	HMDB0038321;HMDB0125537;HMDB0032132;HMDB0032599;HMDB0036169;HMDB0036227;HMDB0039801;HMDB0039956;HMDB0040175;HMDB0040216;HMDB0040449;HMDB0041326;HMDB0041804;HMDB0059853	2	Piperidione;3-Isopropylcatechol	C17730;C01014	Homoarecoline;3-ethyl-5-methoxyphenol;2-Isopropyl-1,4-benzenediol;3-(4-Hydroxyphenyl)-1-propanol;3-(5-Methyl-2-furanyl)butanal;2-Propenyl 2,4-hexadienoate;1-(2-Furanyl)-1-pentanone;4-(Ethoxymethyl)phenol;4-Ethyl-2-methoxyphenol;2,6,6-Trimethyl-2-cyclohexene-1,4-dione;2-(Ethoxymethyl)phenol;(Dimethoxymethyl)benzene;2-Isopropoxyphenol;3,5-Dimethoxytoluene	Homoarecoline;3-ethyl-5-methoxyphenol;2-Isopropyl-1,4-benzenediol;3-(4-Hydroxyphenyl)-1-propanol;3-(5-Methyl-2-furanyl)butanal;2-Propenyl 2,4-hexadienoate;1-(2-Furanyl)-1-pentanone;4-(Ethoxymethyl)phenol;4-Ethyl-2-methoxyphenol;2,6,6-Trimethyl-2-cyclohexene-1,4-dione;2-(Ethoxymethyl)phenol;(Dimethoxymethyl)benzene;2-Isopropoxyphenol;3,5-Dimethoxytoluene (MS1 HMDB0038321;HMDB0125537;HMDB0032132;HM…
neg-M437T150	-0.649576	0.407542	FALSE	TRUE	FALSE	PD	#F68B33	0.0290109	437.212	2.49285	1	0	NA	Unknown	NA	NA	NA	1	Quinapril	HMDB0015019	2	Quinapril;Latrunculin_A	C07398;C16901	Quinapril	Quinapril (MS1 HMDB0015019)
pos-M598T180	-0.491838	0.604666	FALSE	TRUE	FALSE	PD	#F68B33	0.0289465	598.357	2.99882	1	0	NA	Unknown	NA	NA	NA	0	NA	NA	2	5-O-beta-D-Mycaminosyltylonolide;Zizyphine_F	C12002;C10016	5-O-beta-D-Mycaminosyltylonolide;Zizyphine_F	5-O-beta-D-Mycaminosyltylonolide;Zizyphine_F (MS1 C12002;C10016)
pos-M424T278	-0.386225	0.0467845	FALSE	TRUE	FALSE	PD	#F68B33	0.0286979	424.281	4.63137	1	0	NA	Unknown	NA	NA	NA	2	Pentadecanoylcarnitine;Nandrolone phenpropionate	HMDB0062517;HMDB0015119	2	Myxalamid_B;Nandrolone_phenpropionate	C12159;C08155	Pentadecanoylcarnitine;Nandrolone phenpropionate	Pentadecanoylcarnitine;Nandrolone phenpropionate (MS1 HMDB0062517;HMDB0015119)
pos-M297T214	-0.697121	0.304961	FALSE	TRUE	FALSE	PD	#F68B33	0.0284714	297.242	3.57033	1	0	NA	Unknown	NA	NA	NA	11	13S-hydroxyoctadecadienoic acid;Alpha-dimorphecolic acid;9,10-Epoxyoctadecenoic acid;12,13-EpOME;9-HODE;(Z)-13-Oxo-9-octadecenoic acid;Avenoleic acid;12-Hydroxy-8,10-octadecadienoic acid;13-HODE;(10E,12Z)-9-HODE;(9Z,��������11E)-13-HODE	HMDB0004667;HMDB0004670;HMDB0004701;HMDB0004702;HMDB0010223;HMDB0029796;HMDB0029978;HMDB0029998;HMDB0061708;HMDB0062652;HMDB0112194	7	(9Z,12Z)-(8R)-Hydroxyoctadeca-9,12-dienoic_acid;Vernolic_acid;13(S)-HODE;9(S)-HODE;9(10)-EpOME;12(13)-EpOME;18-Oxooleate	C08318;C08368;C14762;C14767;C14825;C14826;C19617	13S-hydroxyoctadecadienoic acid;Alpha-dimorphecolic acid;9,10-Epoxyoctadecenoic acid;12,13-EpOME;9-HODE;(Z)-13-Oxo-9-octadecenoic acid;Avenoleic acid;12-Hydroxy-8,10-octadecadienoic acid;13-HODE;(10E,12Z)-9-HODE;(9Z,��������11E)-13-HODE	13S-hydroxyoctadecadienoic acid;Alpha-dimorphecolic acid;9,10-Epoxyoctadecenoic acid;12,13-EpOME;9-HODE;(Z)-13-Oxo-9-octadecenoic acid;Avenoleic acid;12-Hydroxy-8,10-octadecadienoic acid;13-HODE;(10E,12Z)-9-HODE;(9Z,��������11E)-13-HODE (MS1 HMDB0004667;HMDB0004670;HMDB0004701;HMDB0004702;HMDB0010223;HMDB0029796;HMDB0029978;HMDB0029998;HMDB0061708;HMDB0062652;HMDB0112194)
neg-M316T177	-0.471166	0.444752	FALSE	TRUE	FALSE	PD	#F68B33	0.0284628	316.127	2.95423	1	0	NA	Unknown	NA	NA	NA	0	NA	NA	1	beta-Snyderol	C17179	beta-Snyderol	beta-Snyderol (MS1 C17179)
neg-M151T118	0.13858	0.386558	FALSE	TRUE	FALSE	PD	#F68B33	0.0270979	151.027	1.97372	1	0	NA	Unknown	NA	NA	NA	4	Xanthine;Oxypurinol;6,8-Dihydroxypurine;L-2-Aminoethyl seryl phosphate	HMDB0000292;HMDB0000786;HMDB0001182;HMDB0031950	5	Xanthine;Alloxanthine;2-Oxo-10-methylthiodecanoic_acid;Chloromethiuron;L-Serine-phosphoethanolamine	C00385;C07599;C17232;C19026;C03872	Xanthine;Oxypurinol;6,8-Dihydroxypurine;L-2-Aminoethyl seryl phosphate	Xanthine;Oxypurinol;6,8-Dihydroxypurine;L-2-Aminoethyl seryl phosphate (MS1 HMDB0000292;HMDB0000786;HMDB0001182;HMDB0031950)
neg-M435T219	-0.576945	0.113909	FALSE	TRUE	FALSE	PD	#F68B33	0.0269415	435.274	3.64625	1	0	NA	Unknown	NA	NA	NA	4	Pangamic acid;simvastatin hydroxy acid;PA(15:0/18:4(6Z,9Z,12Z,15Z));PA(18:4(6Z,9Z,12Z,15Z)/15:0)	HMDB0029949;HMDB0061047;HMDB0114818;HMDB0115029	0	NA	NA	Pangamic acid;simvastatin hydroxy acid;PA(15:0/18:4(6Z,9Z,12Z,15Z));PA(18:4(6Z,9Z,12Z,15Z)/15:0)	Pangamic acid;simvastatin hydroxy acid;PA(15:0/18:4(6Z,9Z,12Z,15Z));PA(18:4(6Z,9Z,12Z,15Z)/15:0) (MS1 HMDB0029949;HMDB0061047;HMDB0114818;HMDB0115029)
pos-M457T309	-0.536324	0.45993	FALSE	TRUE	FALSE	PD	#F68B33	0.0251984	457.33	5.15507	1	0	NA	Unknown	NA	NA	NA	3	3a,7a-Dihydroxycoprostanic acid;3a,7a,12a-Trihydroxy-5b-cholestan-26-al;3alpha,7alpha,24(S)-trihydroxy-5beta-cholestan-27-al	HMDB0000359;HMDB0003533;HMDB0062208	3	Callystatin_A;3alpha,7alpha,12alpha-Trihydroxy-5beta-cholestan-26-al;3alpha,7alpha-Dihydroxy-5beta-cholestanate	C16891;C01301;C04554	3a,7a-Dihydroxycoprostanic acid;3a,7a,12a-Trihydroxy-5b-cholestan-26-al;3alpha,7alpha,24(S)-trihydroxy-5beta-cholestan-27-al	3a,7a-Dihydroxycoprostanic acid;3a,7a,12a-Trihydroxy-5b-cholestan-26-al;3alpha,7alpha,24(S)-trihydroxy-5beta-cholestan-27-al (MS1 HMDB0000359;HMDB0003533;HMDB0062208)
neg-M440T263	-0.517231	0.122924	FALSE	TRUE	FALSE	PD	#F68B33	0.0245131	440.266	4.38427	1	0	NA	Unknown	NA	NA	NA	1	Pravastatin	HMDB0005022	1	Pravastatin	C01844	Pravastatin	Pravastatin (MS1 HMDB0005022)
pos-M428T350	-0.120385	0.585748	FALSE	TRUE	FALSE	PD	#F68B33	0.0244386	428.359	5.83761	0	0	NA	Unknown	NA	NA	NA	0	NA	NA	0	NA	NA	NA	NA
neg-M283T123	-0.00573117	0.358138	FALSE	TRUE	FALSE	PD	#F68B33	0.0243937	283.163	2.05135	0	0	NA	Unknown	NA	NA	NA	0	NA	NA	0	NA	NA	NA	NA
pos-M933T182	-0.341628	0.430905	FALSE	TRUE	FALSE	PD	#F68B33	0.0231204	932.518	3.02683	1	0	NA	Unknown	NA	NA	NA	8	PIP(16:0/18:2(9Z,12Z));PIP(16:1(9Z)/18:1(11Z));PIP(16:1(9Z)/18:1(9Z));PIP(16:2(9Z,12Z)/18:0);PIP(18:0/16:2(9Z,12Z));PIP(18:1(11Z)/16:1(9Z));PIP(18:1(9Z)/16:1(9Z));PIP(18:2(9Z,12Z)/16:0)	HMDB0009926;HMDB0009941;HMDB0009942;HMDB0009944;HMDB0009948;HMDB0009959;HMDB0009971;HMDB0009983	0	NA	NA	PIP(16:0/18:2(9Z,12Z));PIP(16:1(9Z)/18:1(11Z));PIP(16:1(9Z)/18:1(9Z));PIP(16:2(9Z,12Z)/18:0);PIP(18:0/16:2(9Z,12Z));PIP(18:1(11Z)/16:1(9Z));PIP(18:1(9Z)/16:1(9Z));PIP(18:2(9Z,12Z)/16:0)	PIP(16:0/18:2(9Z,12Z));PIP(16:1(9Z)/18:1(11Z));PIP(16:1(9Z)/18:1(9Z));PIP(16:2(9Z,12Z)/18:0);PIP(18:0/16:2(9Z,12Z));PIP(18:1(11Z)/16:1(9Z));PIP(18:1(9Z)/16:1(9Z));PIP(18:2(9Z,12Z)/16:0) (MS1 HMDB0009926;HMDB0009941;HMDB0009942;HMDB0009944;HMDB0009948;HMDB0009959;HMDB0009971;HMDB0009983)
neg-M423T277	-0.544768	-0.0533209	FALSE	TRUE	FALSE	PD	#F68B33	0.0229744	423.27	4.62097	1	0	NA	Unknown	NA	NA	NA	1	Geranylgeranylcysteine	HMDB0011678	0	NA	NA	Geranylgeranylcysteine	Geranylgeranylcysteine (MS1 HMDB0011678)
pos-M168T184	-0.787962	0.375143	FALSE	TRUE	FALSE	PD	#F68B33	0.0219032	168.101	3.06135	1	0	NA	Unknown	NA	NA	NA	47	1-(3-Pyridinyl)-1,4-butanediol;D-synephrine;3-Methoxytyramine;Phenylephrine;p-Synephrine;4-Methoxytyramine;Metaraminol;Ethinamate;4-(beta-Methylaminoethyl)catechol;Norpandamarilactonine A;2-(2-Furanyl)-3-piperidinol;Epinine;4-Hydroxynorephedrine;a-Methyldopamine;3'-carboxy-alpha-chromanol;3-ethenyl-5-methoxyphenol;3-(2-hydroxyphenyl)propanal;2-(3-hydroxyprop-1-en-1-yl)phenol;4-(prop-2-en-1-yl)ben…	HMDB0062266;HMDB0062811;HMDB0000022;HMDB0002182;HMDB0004826;HMDB0012162;HMDB0014748;HMDB0015165;HMDB0032020;HMDB0038869;HMDB0039837;HMDB0041888;HMDB0060592;HMDB0060807;HMDB0062349;HMDB0125532;HMDB0134026;HMDB0134027;HMDB0135239;HMDB0135276;HMDB0135277;HMDB0135278;HMDB0135279;HMDB0135280;HMDB0135281;HMDB0135644;HMDB0000764;HMDB0002097;HMDB0002222;HMDB0002237;HMDB0003654;HMDB0011743;HMDB0013744;HMD…	18	(-)-Sympatol;Synephrine;3-Methoxytyramine;Metaraminol;Phenylephrine;Epinine;Ethinamate;2,5-Dihydrophenylalanine;1-(3-Pyridinyl)-1,4-butanediol;Tolylacetate;4-Coumaryl_alcohol;Phenylpropanoate;p-Hydroxypropiophenone;Benzyl_acetate;4-Hydroxydihydrocinnamaldehyde;4-Vinylguaiacol;Phenyl_glycidyl_ether;(2E,4E,6E)-4-Methylocta-2,4,6-trienedial	C01869;C04548;C05587;C07146;C07441;C07453;C07832;C08273;C19582;C01963;C02646;C05629;C13342;C15513;C16706;C17883;C19291;C20697	1-(3-Pyridinyl)-1,4-butanediol;D-synephrine;3-Methoxytyramine;Phenylephrine;p-Synephrine;4-Methoxytyramine;Metaraminol;Ethinamate;4-(beta-Methylaminoethyl)catechol;Norpandamarilactonine A;2-(2-Furanyl)-3-piperidinol;Epinine;4-Hydroxynorephedrine;a-Methyldopamine;3'-carboxy-alpha-chromanol;3-ethenyl-5-methoxyphenol;3-(2-hydroxyphenyl)propanal;2-(3-hydroxyprop-1-en-1-yl)phenol;4-(prop-2-en-1-yl)ben…	1-(3-Pyridinyl)-1,4-butanediol;D-synephrine;3-Methoxytyramine;Phenylephrine;p-Synephrine;4-Methoxytyramine;Metaraminol;Ethinamate;4-(beta-Methylaminoethyl)catechol;Norpandamarilactonine A;2-(2-Furanyl)-3-piperidinol;Epinine;4-Hydroxynorephedrine;a-Methyldopamine;3'-carboxy-alpha-chromanol;3-ethenyl-5-methoxyphenol;3-(2-hydroxyphenyl)propanal;2-(3-hydroxyprop-1-en-1-yl)phenol;4-(prop-2-en-1-yl)ben…
neg-M612T195	-0.586995	0.570587	FALSE	TRUE	FALSE	PD	#F68B33	0.0214155	612.346	3.24758	0	0	NA	Unknown	NA	NA	NA	0	NA	NA	0	NA	NA	NA	NA
pos-M308T204	-0.729659	0.0687913	FALSE	TRUE	FALSE	PD	#F68B33	0.0213717	308.205	3.39502	1	0	NA	Unknown	NA	NA	NA	1	1-Octen-3-yl glucoside	HMDB0032959	0	NA	NA	1-Octen-3-yl glucoside	1-Octen-3-yl glucoside (MS1 HMDB0032959)
neg-M422T277	-0.591845	0.277264	FALSE	TRUE	FALSE	PD	#F68B33	0.0210113	422.265	4.60863	0	0	NA	Unknown	NA	NA	NA	0	NA	NA	0	NA	NA	NA	NA
pos-M419T449	-0.215548	0.400366	FALSE	TRUE	FALSE	PD	#F68B33	0.0208817	419.35	7.48292	1	0	NA	Unknown	NA	NA	NA	15	7-a,25-Dihydroxycholesterol;7-a,27-Dihydroxycholesterol;20a,22b-Dihydroxycholesterol;17a,20a-Dihydroxycholesterol;7a,12a-Dihydroxy-5a-cholestan-3-one;7a,12a-Dihydroxy-5b-cholestan-3-one;3a,7a-Dihydroxy-5b-cholestan-26-al;(24R)-Cholest-5-ene-3-beta,7-alpha,24-triol ;(24S)-7alpha,24-Dihydroxycholesterol;7alpha,24-dihydroxy-5beta-cholestan-3-one;7alpha,26-dihydroxy-5beta-cholestan-3-one;(25R)-4beta,…	HMDB0006280;HMDB0006281;HMDB0006763;HMDB0006764;HMDB0006886;HMDB0006887;HMDB0006894;HMDB0011644;HMDB0060136;HMDB0062419;HMDB0062420;HMDB0062607;HMDB0062664;HMDB0062675;HMDB0061641	8	3alpha,7alpha-Dihydroxy-5beta-cholestan-26-al;7alpha,12alpha-Dihydroxy-5beta-cholestan-3-one;7alpha,12alpha-Dihydroxy-5alpha-cholestan-3-one;17alpha,20alpha-Dihydroxycholesterol;20alpha,22beta-Dihydroxycholesterol;7alpha,27-Dihydroxycholesterol;(24S)-Cholest-5-ene-3beta,7alpha,24-triol;Cholest-5-ene-3beta,7alpha,25-triol	C05445;C05453;C05458;C05499;C05501;C06341;C15518;C15520	7-a,25-Dihydroxycholesterol;7-a,27-Dihydroxycholesterol;20a,22b-Dihydroxycholesterol;17a,20a-Dihydroxycholesterol;7a,12a-Dihydroxy-5a-cholestan-3-one;7a,12a-Dihydroxy-5b-cholestan-3-one;3a,7a-Dihydroxy-5b-cholestan-26-al;(24R)-Cholest-5-ene-3-beta,7-alpha,24-triol ;(24S)-7alpha,24-Dihydroxycholesterol;7alpha,24-dihydroxy-5beta-cholestan-3-one;7alpha,26-dihydroxy-5beta-cholestan-3-one;(25R)-4beta,…	7-a,25-Dihydroxycholesterol;7-a,27-Dihydroxycholesterol;20a,22b-Dihydroxycholesterol;17a,20a-Dihydroxycholesterol;7a,12a-Dihydroxy-5a-cholestan-3-one;7a,12a-Dihydroxy-5b-cholestan-3-one;3a,7a-Dihydroxy-5b-cholestan-26-al;(24R)-Cholest-5-ene-3-beta,7-alpha,24-triol ;(24S)-7alpha,24-Dihydroxycholesterol;7alpha,24-dihydroxy-5beta-cholestan-3-one;7alpha,26-dihydroxy-5beta-cholestan-3-one;(25R)-4beta,…
pos-M293T235	-0.50155	0.0764236	FALSE	TRUE	FALSE	PD	#F68B33	0.0197707	293.185	3.91564	1	0	NA	Unknown	NA	NA	NA	16	Carteolol;Hypogeic acid;Palmitoleic acid;Trans-Hexa-dec-2-enoic acid;Palmitelaidic acid;(E)-6-Hexadecenoic acid;5-Dodecyldihydro-2(3H)-furanone;15-Hexadecanolide;(Z)-5-Hexadecenoic acid;(E)-3-Hexadecenoic acid;(Z)-13-Hexadecenoic acid;(E)-11-Hexadecenoic acid;Citronellyl hexanoate;(Z)-14-Methyl-6-pentadecenoic acid;4,5-Dihydropiperlonguminine;4'-hydroxypropanolol	HMDB0014662;HMDB0002186;HMDB0003229;HMDB0010735;HMDB0012328;HMDB0031053;HMDB0031145;HMDB0031711;HMDB0032638;HMDB0033791;HMDB0035877;HMDB0037647;HMDB0038958;HMDB0041422;HMDB0041488;HMDB0060989	10	Carteolol;17beta-Methylestra-1,3,5(10)-trien-3-ol;17-Methyl-18-norandrosta-4,13(17)-dien-3-one;(9Z)-Hexadecenoic_acid;Homatropine;Annotine;Annotinine;Norhyoscyamine;Epinorlycoramine;Dihydro-beta-erythroidine	C06874;C15020;C15085;C08362;C07814;C09852;C09855;C10862;C12234;C13682	Carteolol;Hypogeic acid;Palmitoleic acid;Trans-Hexa-dec-2-enoic acid;Palmitelaidic acid;(E)-6-Hexadecenoic acid;5-Dodecyldihydro-2(3H)-furanone;15-Hexadecanolide;(Z)-5-Hexadecenoic acid;(E)-3-Hexadecenoic acid;(Z)-13-Hexadecenoic acid;(E)-11-Hexadecenoic acid;Citronellyl hexanoate;(Z)-14-Methyl-6-pentadecenoic acid;4,5-Dihydropiperlonguminine;4'-hydroxypropanolol	Carteolol;Hypogeic acid;Palmitoleic acid;Trans-Hexa-dec-2-enoic acid;Palmitelaidic acid;(E)-6-Hexadecenoic acid;5-Dodecyldihydro-2(3H)-furanone;15-Hexadecanolide;(Z)-5-Hexadecenoic acid;(E)-3-Hexadecenoic acid;(Z)-13-Hexadecenoic acid;(E)-11-Hexadecenoic acid;Citronellyl hexanoate;(Z)-14-Methyl-6-pentadecenoic acid;4,5-Dihydropiperlonguminine;4'-hydroxypropanolol (MS1 HMDB0014662;HMDB0002186;HMDB…
neg-M306T198	-0.686412	0.199936	FALSE	TRUE	FALSE	PD	#F68B33	0.0195193	306.189	3.29701	1	0	NA	Unknown	NA	NA	NA	3	Benzatropine;Hydroxyterbinafine;1-Octen-3-yl glucoside	HMDB0014390;HMDB0060890;HMDB0032959	1	Benztropine	C06846	Benzatropine;Hydroxyterbinafine;1-Octen-3-yl glucoside	Benzatropine;Hydroxyterbinafine;1-Octen-3-yl glucoside (MS1 HMDB0014390;HMDB0060890;HMDB0032959)
pos-M612T175_2	-0.688705	0.317969	FALSE	TRUE	FALSE	PD	#F68B33	0.0193342	612.348	2.91784	0	0	NA	Unknown	NA	NA	NA	0	NA	NA	0	NA	NA	NA	NA
pos-M323T184	-0.689776	-0.0214834	FALSE	TRUE	FALSE	PD	#F68B33	0.0192799	323.196	3.06237	1	0	NA	Unknown	NA	NA	NA	15	All-trans-retinoic acid;9-cis-Retinoic acid;13-cis-Retinoic acid;4-Oxoretinol;4-OH-Retinal;9,13-cis-Retinoate;Sugiol;ent-6,16-Kauradien-19-oic acid;Yucalexin B16;Yucalexin B7;Trilobinol;Metandienone;Dehydroabietic acid;Avocadyne;Muricatacin	HMDB0001852;HMDB0002369;HMDB0006219;HMDB0012329;HMDB0012788;HMDB0012874;HMDB0036564;HMDB0036697;HMDB0036710;HMDB0036711;HMDB0038702;HMDB0041925;HMDB0061925;HMDB0035473;HMDB0038685	26	Retinoate;13-cis-Retinoic_acid;Spruceanol;Dehydroabietic_acid;19-Norprogesterone;19-Nor-17alpha-pregn-5(10)-en-20-yne-3alpha,17beta-diol;17beta-Hydroxy-17-methylandrosta-4,9(11)-dien-3-one;17beta-Hydroxy-2-methylandrost-1,4-dien-3-one;A-Norpregn-3(5)-ene-2,20-dione;17beta-Hydroxy-7alpha-methylandrost-1,4-diene-3-one;17alpha-Methyl-17beta-hydroxyandrosta-4,6-dien-3-one;9-cis-Retinoic_acid;4-Oxoret…	C00777;C07058;C09188;C12078;C14489;C14652;C14684;C14925;C15263;C15307;C15353;C15493;C16683;C18195;C18196;C20428;C20429;C13792;C13946;C14996;C01564;C03325;C10613;C10710;C10842;C10854	All-trans-retinoic acid;9-cis-Retinoic acid;13-cis-Retinoic acid;4-Oxoretinol;4-OH-Retinal;9,13-cis-Retinoate;Sugiol;ent-6,16-Kauradien-19-oic acid;Yucalexin B16;Yucalexin B7;Trilobinol;Metandienone;Dehydroabietic acid;Avocadyne;Muricatacin	All-trans-retinoic acid;9-cis-Retinoic acid;13-cis-Retinoic acid;4-Oxoretinol;4-OH-Retinal;9,13-cis-Retinoate;Sugiol;ent-6,16-Kauradien-19-oic acid;Yucalexin B16;Yucalexin B7;Trilobinol;Metandienone;Dehydroabietic acid;Avocadyne;Muricatacin (MS1 HMDB0001852;HMDB0002369;HMDB0006219;HMDB0012329;HMDB0012788;HMDB0012874;HMDB0036564;HMDB0036697;HMDB0036710;HMDB0036711;HMDB0038702;HMDB0041925;HMDB00619…
pos-M122T51	-0.383826	0.256755	FALSE	TRUE	FALSE	PD	#F68B33	0.0183725	122.07	0.8474	1	0	NA	Unknown	NA	NA	NA	0	NA	NA	2	2-Cyanopyridine;4-Cyanopyridine	C02221;C02234	2-Cyanopyridine;4-Cyanopyridine	2-Cyanopyridine;4-Cyanopyridine (MS1 C02221;C02234)
pos-M609T187	-0.558881	0.446744	FALSE	TRUE	FALSE	PD	#F68B33	0.0180734	609.363	3.11248	0	0	NA	Unknown	NA	NA	NA	0	NA	NA	0	NA	NA	NA	NA
pos-M427T308	-0.214575	0.433354	FALSE	TRUE	FALSE	PD	#F68B33	0.0177156	427.356	5.14083	1	0	NA	Unknown	NA	NA	NA	12	4alpha-Formyl-4beta-methyl-5alpha-cholesta-8,24-dien-3beta-ol;7-Oxostigmasterol;Momordenol;Stigmast-22-ene-3,6-dione;29-Norcycloartane-3,24-dione;(3beta,23E)-3-Hydroxy-27-norcycloart-23-en-25-one;Stigmast-4-ene-3,6-dione;(6beta,22E)-6-Hydroxystigmasta-4,22-dien-3-one;4����-formyl-4����-methyl-5����-cholesta-8,24-dien-3����-ol;3a,7a-Dihydroxy-5b-cholestane;5-Heneicosyl-1,3-benzenediol;Lepidiumterp…	HMDB0012167;HMDB0030015;HMDB0031080;HMDB0031931;HMDB0032084;HMDB0037382;HMDB0038063;HMDB0039425;HMDB0062387;HMDB0006893;HMDB0031035;HMDB0036844	2	5alpha-Cholestan-5alpha,6beta-diol;3alpha,7alpha-Dihydroxy-5beta-cholestane	C05424;C05452	4alpha-Formyl-4beta-methyl-5alpha-cholesta-8,24-dien-3beta-ol;7-Oxostigmasterol;Momordenol;Stigmast-22-ene-3,6-dione;29-Norcycloartane-3,24-dione;(3beta,23E)-3-Hydroxy-27-norcycloart-23-en-25-one;Stigmast-4-ene-3,6-dione;(6beta,22E)-6-Hydroxystigmasta-4,22-dien-3-one;4����-formyl-4����-methyl-5����-cholesta-8,24-dien-3����-ol;3a,7a-Dihydroxy-5b-cholestane;5-Heneicosyl-1,3-benzenediol;Lepidiumterp…	4alpha-Formyl-4beta-methyl-5alpha-cholesta-8,24-dien-3beta-ol;7-Oxostigmasterol;Momordenol;Stigmast-22-ene-3,6-dione;29-Norcycloartane-3,24-dione;(3beta,23E)-3-Hydroxy-27-norcycloart-23-en-25-one;Stigmast-4-ene-3,6-dione;(6beta,22E)-6-Hydroxystigmasta-4,22-dien-3-one;4����-formyl-4����-methyl-5����-cholesta-8,24-dien-3����-ol;3a,7a-Dihydroxy-5b-cholestane;5-Heneicosyl-1,3-benzenediol;Lepidiumterp…
neg-M321T180	-0.583847	0.2857	FALSE	TRUE	FALSE	PD	#F68B33	0.0168299	321.181	2.99972	1	0	NA	Unknown	NA	NA	NA	0	NA	NA	6	Cetraxate;(6S)-Hydroxyhyoscyamine;Porritoxin;Lunacridine;Anisodamine;Convolamine	C01564;C03325;C10613;C10710;C10842;C10854	Cetraxate;(6S)-Hydroxyhyoscyamine;Porritoxin;Lunacridine;Anisodamine;Convolamine	Cetraxate;(6S)-Hydroxyhyoscyamine;Porritoxin;Lunacridine;Anisodamine;Convolamine (MS1 C01564;C03325;C10613;C10710;C10842;C10854)
pos-M629T197	-0.516851	0.270459	FALSE	TRUE	FALSE	PD	#F68B33	0.0156867	629.351	3.27514	1	0	NA	Unknown	NA	NA	NA	1	(3S,5R,6R,6'S)-6,7-Didehydro-5,6-dihydro-3,5,6'-trihydroxy-13,14,20-trinor-3'-oxo-beta,epsilon-caroten-19',11'-olide 3-acetate	HMDB0037793	0	NA	NA	(3S,5R,6R,6'S)-6,7-Didehydro-5,6-dihydro-3,5,6'-trihydroxy-13,14,20-trinor-3'-oxo-beta,epsilon-caroten-19',11'-olide 3-acetate	(3S,5R,6R,6'S)-6,7-Didehydro-5,6-dihydro-3,5,6'-trihydroxy-13,14,20-trinor-3'-oxo-beta,epsilon-caroten-19',11'-olide 3-acetate (MS1 HMDB0037793)
pos-M181T199	-0.230576	0.557045	FALSE	TRUE	FALSE	PD	#F68B33	0.015486	181.104	3.31272	0	0	NA	Unknown	NA	NA	NA	0	NA	NA	0	NA	NA	NA	NA
pos-M471T177	-0.557634	0.100392	FALSE	TRUE	FALSE	PD	#F68B33	0.0154592	471.267	2.94639	1	0	NA	Unknown	NA	NA	NA	2	beta-Citraurin;3-Hydroxy-8'-apo-epsilon-caroten-8'-al	HMDB0035091;HMDB0036885	2	4,4'-Diaponeurosporenic_acid;beta-Citraurin	C16146;C20894	beta-Citraurin;3-Hydroxy-8'-apo-epsilon-caroten-8'-al	beta-Citraurin;3-Hydroxy-8'-apo-epsilon-caroten-8'-al (MS1 HMDB0035091;HMDB0036885)
neg-M125T138	-0.181884	0.474862	FALSE	TRUE	FALSE	PD	#F68B33	0.0152873	125.036	2.30551	1	0	NA	Unknown	NA	NA	NA	3	Thymine;Imidazoleacetic acid;1H-Imidazole-1-acetic acid	HMDB0000262;HMDB0002024;HMDB0029736	2	Thymine;Imidazole-4-acetate	C00178;C02835	Thymine;Imidazoleacetic acid;1H-Imidazole-1-acetic acid	Thymine;Imidazoleacetic acid;1H-Imidazole-1-acetic acid (MS1 HMDB0000262;HMDB0002024;HMDB0029736)
neg-M308T174	-0.71203	0.228266	FALSE	TRUE	FALSE	PD	#F68B33	0.0146895	308.168	2.90759	1	0	NA	Unknown	NA	NA	NA	2	Atherosperminine;Zanthosimuline	HMDB0030304;HMDB0040368	0	NA	NA	Atherosperminine;Zanthosimuline	Atherosperminine;Zanthosimuline (MS1 HMDB0030304;HMDB0040368)
pos-M585T404	-0.2819	0.091131	FALSE	TRUE	FALSE	PD	#F68B33	0.0140754	585.415	6.73838	1	0	NA	Unknown	NA	NA	NA	0	NA	NA	1	5-O-beta-D-Mycaminosyltylactone	C12001	5-O-beta-D-Mycaminosyltylactone	5-O-beta-D-Mycaminosyltylactone (MS1 C12001)
pos-M887T192	-0.640738	-0.0870314	FALSE	TRUE	FALSE	PD	#F68B33	0.0135439	886.515	3.19405	1	0	NA	Unknown	NA	NA	NA	1	Lc3Cer	HMDB0062485	4	Dioscin;Desglucomusennin;Isoastragaloside_I;Astragaloside_I	C08897;C08940;C17793;C17797	Lc3Cer	Lc3Cer (MS1 HMDB0062485)
pos-M186T176	-0.5221	0.214891	FALSE	TRUE	FALSE	PD	#F68B33	0.012613	186.112	2.93774	1	0	NA	Unknown	NA	NA	NA	1	2-(2,6-dihydroxy-3,4-dimethoxycyclohexylidene)acetonitrile	HMDB0125517	4	N-(3-Oxohexanoyl)homoserine_lactone;Kainic_acid;alpha-Allokainic_acid;N-(3-Oxohexanoyl)-L-homoserine_lactone	C11839;C12819;C17904;C21198	2-(2,6-dihydroxy-3,4-dimethoxycyclohexylidene)acetonitrile	2-(2,6-dihydroxy-3,4-dimethoxycyclohexylidene)acetonitrile (MS1 HMDB0125517)
neg-M450T238	-0.396492	0.391858	FALSE	TRUE	FALSE	PD	#F68B33	0.0122825	450.291	3.97045	1	0	NA	Unknown	NA	NA	NA	2	Cabergoline;Butyl oleate sulfate	HMDB0014393;HMDB0037511	1	Cabergoline	C08187	Cabergoline;Butyl oleate sulfate	Cabergoline;Butyl oleate sulfate (MS1 HMDB0014393;HMDB0037511)
neg-M337T181	-0.687141	0.503298	FALSE	TRUE	FALSE	PD	#F68B33	0.012157	337.175	3.00973	1	0	NA	Unknown	NA	NA	NA	1	PA(15:0/14:1(9Z))	HMDB0114813	1	6'-Dehydro-6'-oxoparomamine	C17583	PA(15:0/14:1(9Z))	PA(15:0/14:1(9Z)) (MS1 HMDB0114813)
pos-M423T220	-0.565101	0.360321	FALSE	TRUE	FALSE	PD	#F68B33	0.0120368	423.246	3.65842	1	0	NA	Unknown	NA	NA	NA	0	NA	NA	1	Icacine	C08690	Icacine	Icacine (MS1 C08690)
pos-M202T52	-0.284934	0.298593	FALSE	TRUE	FALSE	PD	#F68B33	0.0118116	202.191	0.872192	0	0	NA	Unknown	NA	NA	NA	0	NA	NA	0	NA	NA	NA	NA
pos-M233T322	-0.339919	0.226528	FALSE	TRUE	FALSE	PD	#F68B33	0.0114838	233.225	5.3652	1	0	NA	Unknown	NA	NA	NA	3	6-Phenylundecane;1-Pentadecene;(E)-7-Pentadecene	HMDB0061857;HMDB0031082;HMDB0031083	4	Aplotaxene;5alpha-Gonane;Gonane;5beta-Gonane	C17535;C19638;C19639;C19640	6-Phenylundecane;1-Pentadecene;(E)-7-Pentadecene	6-Phenylundecane;1-Pentadecene;(E)-7-Pentadecene (MS1 HMDB0061857;HMDB0031082;HMDB0031083)
pos-M677T193	-0.442257	0.189569	FALSE	TRUE	FALSE	PD	#F68B33	0.0114257	677.338	3.21405	1	0	NA	Unknown	NA	NA	NA	0	NA	NA	1	9,10-Dihydroergocornine_methanesulfonate	C14053	9,10-Dihydroergocornine_methanesulfonate	9,10-Dihydroergocornine_methanesulfonate (MS1 C14053)
neg-M302T199	-0.569149	0.327134	FALSE	TRUE	FALSE	PD	#F68B33	0.00963778	302.204	3.31749	0	0	NA	Unknown	NA	NA	NA	0	NA	NA	0	NA	NA	NA	NA
pos-M412T326	-0.659462	0.0293915	FALSE	TRUE	FALSE	PD	#F68B33	0.0075854	412.364	5.42583	0	0	NA	Unknown	NA	NA	NA	0	NA	NA	0	NA	NA	NA	NA
neg-M252T142	-0.490657	0.25947	FALSE	TRUE	FALSE	PD	#F68B33	0.00757185	252.082	2.36048	1	0	NA	Unknown	NA	NA	NA	4	5-Hydroxyketamine;4-Hydroxyketamine;6-Hydroxyketamine;Zileuton	HMDB0014016;HMDB0014017;HMDB0060550;HMDB0014882	0	NA	NA	5-Hydroxyketamine;4-Hydroxyketamine;6-Hydroxyketamine;Zileuton	5-Hydroxyketamine;4-Hydroxyketamine;6-Hydroxyketamine;Zileuton (MS1 HMDB0014016;HMDB0014017;HMDB0060550;HMDB0014882)
pos-M380T191	-0.475773	0.0503391	FALSE	TRUE	FALSE	PD	#F68B33	0.00492775	379.709	3.17755	0	0	NA	Unknown	NA	NA	NA	0	NA	NA	0	NA	NA	NA	NA
pos-M215T60	0.0292713	-0.0252012	TRUE	FALSE	FALSE	NPD	#388ECC	0.00413332	215.102	1.00229	1	0	NA	Unknown	NA	NA	NA	1	Delavirdine	HMDB0014843	1	Delavirdine	C06941	Delavirdine	Delavirdine (MS1 HMDB0014843)
neg-M322T180	-0.608135	0.308312	FALSE	TRUE	FALSE	PD	#F68B33	0.00412278	322.184	2.99972	0	0	NA	Unknown	NA	NA	NA	0	NA	NA	0	NA	NA	NA	NA
pos-M458T279	-0.619129	0.100992	FALSE	TRUE	FALSE	PD	#F68B33	0.00411007	458.333	4.64928	0	0	NA	Unknown	NA	NA	NA	0	NA	NA	0	NA	NA	NA	NA
pos-M480T405	-0.524929	0.377554	FALSE	TRUE	FALSE	PD	#F68B33	0.00357025	480.367	6.74843	1	0	NA	Unknown	NA	NA	NA	2	Dolichosterone;Polyporusterone F	HMDB0034336;HMDB0038499	0	NA	NA	Dolichosterone;Polyporusterone F	Dolichosterone;Polyporusterone F (MS1 HMDB0034336;HMDB0038499)
pos-M567T404	0.00430413	0.38215	FALSE	TRUE	FALSE	PD	#F68B33	0.00356779	567.403	6.73695	0	0	NA	Unknown	NA	NA	NA	0	NA	NA	0	NA	NA	NA	NA
neg-M424T231	-0.101131	0.14985	FALSE	TRUE	FALSE	PD	#F68B33	0.00353996	424.275	3.84602	1	0	NA	Unknown	NA	NA	NA	0	NA	NA	1	Dimethamine	C10767	Dimethamine	Dimethamine (MS1 C10767)
pos-M547T215	-0.337223	-0.0481655	FALSE	TRUE	FALSE	PD	#F68B33	0.00343517	547.327	3.58299	1	0	NA	Unknown	NA	NA	NA	0	NA	NA	1	Westiellamide	C15739	Westiellamide	Westiellamide (MS1 C15739)
pos-M307T204	-0.665205	0.158137	FALSE	TRUE	FALSE	PD	#F68B33	0.00307034	307.202	3.39898	1	0	NA	Unknown	NA	NA	NA	16	Retinal;11-cis-Retinaldehyde;9-cis-Retinal;13-cis-Retinal;Vitamin A2;delta6-Dehydroferruginol;Cyclohexaneundecanoic acid;(Z)-9-Heptadecenoic acid;2,4-Heptadecanedione;10Z-Heptadecenoic acid;7-Hexadecenoic acid, methyl ester;9Z-heptadecenoic acid;Donepezil metabolite M4;Hyoscyamine;Atropine;Dihydroferuperine	HMDB0001358;HMDB0002152;HMDB0006218;HMDB0006220;HMDB0013117;HMDB0035151;HMDB0030997;HMDB0031046;HMDB0040888;HMDB0060038;HMDB0061858;HMDB0062437;HMDB0013960;HMDB0014568;HMDB0014712;HMDB0040700	20	9-Chloro-10-hydroxyhexadecanoic_acid;Retinal;11-cis-Retinal;Lynestrenol;17,17-Dimethyl-18-norandrosta-4,13-dien-3-one;19-Norpregna-4,17(20)-dien-3-one;17-Methyl-18,19-dinor-17alpha-pregna-4,13-dien-3-one;3-Methoxyestra-1,3,5(10)-trien-16beta-ol;9-cis-Retinal;omega-Cyclohexylundecanoic_acid;9E-Heptadecenoic_acid;Atropine;L-Hyoscyamine;Mesembrine;Knightinol;Littorine;Lycoramine;cis-1,3,4,6,7,11b-He…	C13949;C00376;C02110;C13037;C14655;C15016;C15170;C15262;C16681;C12100;C16536;C01479;C02046;C09224;C10859;C10860;C12233;C14884;C14908;C15081	Retinal;11-cis-Retinaldehyde;9-cis-Retinal;13-cis-Retinal;Vitamin A2;delta6-Dehydroferruginol;Cyclohexaneundecanoic acid;(Z)-9-Heptadecenoic acid;2,4-Heptadecanedione;10Z-Heptadecenoic acid;7-Hexadecenoic acid, methyl ester;9Z-heptadecenoic acid;Donepezil metabolite M4;Hyoscyamine;Atropine;Dihydroferuperine	Retinal;11-cis-Retinaldehyde;9-cis-Retinal;13-cis-Retinal;Vitamin A2;delta6-Dehydroferruginol;Cyclohexaneundecanoic acid;(Z)-9-Heptadecenoic acid;2,4-Heptadecanedione;10Z-Heptadecenoic acid;7-Hexadecenoic acid, methyl ester;9Z-heptadecenoic acid;Donepezil metabolite M4;Hyoscyamine;Atropine;Dihydroferuperine (MS1 HMDB0001358;HMDB0002152;HMDB0006218;HMDB0006220;HMDB0013117;HMDB0035151;HMDB0030997;H…
pos-M414T410	-0.406849	0.306965	FALSE	TRUE	FALSE	PD	#F68B33	0.00177982	414.342	6.8283	0	0	NA	Unknown	NA	NA	NA	0	NA	NA	0	NA	NA	NA	NA
pos-M447T360	-0.370536	0.342304	FALSE	TRUE	FALSE	PD	#F68B33	0.00100279	447.373	5.99502	0	0	NA	Unknown	NA	NA	NA	0	NA	NA	0	NA	NA	NA	NA
pos-M293T220	-0.344044	0.289598	FALSE	TRUE	FALSE	PD	#F68B33	0.000452664	293.186	3.66077	1	0	NA	Unknown	NA	NA	NA	16	Carteolol;Hypogeic acid;Palmitoleic acid;Trans-Hexa-dec-2-enoic acid;Palmitelaidic acid;(E)-6-Hexadecenoic acid;5-Dodecyldihydro-2(3H)-furanone;15-Hexadecanolide;(Z)-5-Hexadecenoic acid;(E)-3-Hexadecenoic acid;(Z)-13-Hexadecenoic acid;(E)-11-Hexadecenoic acid;Citronellyl hexanoate;(Z)-14-Methyl-6-pentadecenoic acid;4,5-Dihydropiperlonguminine;4'-hydroxypropanolol	HMDB0014662;HMDB0002186;HMDB0003229;HMDB0010735;HMDB0012328;HMDB0031053;HMDB0031145;HMDB0031711;HMDB0032638;HMDB0033791;HMDB0035877;HMDB0037647;HMDB0038958;HMDB0041422;HMDB0041488;HMDB0060989	10	Carteolol;17beta-Methylestra-1,3,5(10)-trien-3-ol;17-Methyl-18-norandrosta-4,13(17)-dien-3-one;(9Z)-Hexadecenoic_acid;Homatropine;Annotine;Annotinine;Norhyoscyamine;Epinorlycoramine;Dihydro-beta-erythroidine	C06874;C15020;C15085;C08362;C07814;C09852;C09855;C10862;C12234;C13682	Carteolol;Hypogeic acid;Palmitoleic acid;Trans-Hexa-dec-2-enoic acid;Palmitelaidic acid;(E)-6-Hexadecenoic acid;5-Dodecyldihydro-2(3H)-furanone;15-Hexadecanolide;(Z)-5-Hexadecenoic acid;(E)-3-Hexadecenoic acid;(Z)-13-Hexadecenoic acid;(E)-11-Hexadecenoic acid;Citronellyl hexanoate;(Z)-14-Methyl-6-pentadecenoic acid;4,5-Dihydropiperlonguminine;4'-hydroxypropanolol	Carteolol;Hypogeic acid;Palmitoleic acid;Trans-Hexa-dec-2-enoic acid;Palmitelaidic acid;(E)-6-Hexadecenoic acid;5-Dodecyldihydro-2(3H)-furanone;15-Hexadecanolide;(Z)-5-Hexadecenoic acid;(E)-3-Hexadecenoic acid;(Z)-13-Hexadecenoic acid;(E)-11-Hexadecenoic acid;Citronellyl hexanoate;(Z)-14-Methyl-6-pentadecenoic acid;4,5-Dihydropiperlonguminine;4'-hydroxypropanolol (MS1 HMDB0014662;HMDB0002186;HMDB…
pos-M932T182	-0.114932	0.360407	FALSE	TRUE	FALSE	PD	#F68B33	0.000397736	931.515	3.03035	1	0	NA	Unknown	NA	NA	NA	1	Angiotensin III	HMDB0001036	3	Angiotensin_III;Bacteriochlorophyll_b;7(1)-Hydroxychlorophyll_a	C15848;C11243;C18151	Angiotensin III	Angiotensin III (MS1 HMDB0001036)
pos-M240T139	-0.345364	0.308551	FALSE	TRUE	FALSE	PD	#F68B33	0.000321015	240.087	2.31705	1	0	NA	Unknown	NA	NA	NA	7	2-{[(3,5-dimethoxyphenyl)(hydroxy)methylidene]amino}acetic acid;1-Isothiocyanato-8-(methylthio)octane;3-(6-hydroxy-7-methoxy-2H-1,3-benzodioxol-5-yl)prop-2-enal;3-(7-hydroxy-6-methoxy-2H-1,3-benzodioxol-5-yl)prop-2-enal;5-hydroxy-6,7-dimethoxy-2H-chromen-2-one;8-hydroxy-6,7-dimethoxy-2H-chromen-2-one;6-hydroxy-5,7-dimethoxy-2H-chromen-2-one	HMDB0131468;HMDB0038447;HMDB0128662;HMDB0128663;HMDB0132248;HMDB0132247;HMDB0136673	9	Pymetrozine;2-Succinylbenzoate;Leptodactylone;Sphagnum_acid;6-(2-Methoxyvinyl)benzo[1,3]dioxole-5-carboxylic_acid;2-Hydroxy-7-hydroxymethylchromene-2-carboxylate;2-Hydroxy-4-hydroxymethylbenzalpyruvate;Fraxidin;Isofraxidin	C18590;C02730;C09271;C10496;C12264;C14106;C14107;C17479;C17480	2-{[(3,5-dimethoxyphenyl)(hydroxy)methylidene]amino}acetic acid;1-Isothiocyanato-8-(methylthio)octane;3-(6-hydroxy-7-methoxy-2H-1,3-benzodioxol-5-yl)prop-2-enal;3-(7-hydroxy-6-methoxy-2H-1,3-benzodioxol-5-yl)prop-2-enal;5-hydroxy-6,7-dimethoxy-2H-chromen-2-one;8-hydroxy-6,7-dimethoxy-2H-chromen-2-one;6-hydroxy-5,7-dimethoxy-2H-chromen-2-one	2-{[(3,5-dimethoxyphenyl)(hydroxy)methylidene]amino}acetic acid;1-Isothiocyanato-8-(methylthio)octane;3-(6-hydroxy-7-methoxy-2H-1,3-benzodioxol-5-yl)prop-2-enal;3-(7-hydroxy-6-methoxy-2H-1,3-benzodioxol-5-yl)prop-2-enal;5-hydroxy-6,7-dimethoxy-2H-chromen-2-one;8-hydroxy-6,7-dimethoxy-2H-chromen-2-one;6-hydroxy-5,7-dimethoxy-2H-chromen-2-one (MS1 HMDB0131468;HMDB0038447;HMDB0128662;HMDB0128663;HMD…
pos-M927T180	0.306342	-0.592519	TRUE	FALSE	FALSE	NPD	#388ECC	-0.00155263	927.485	3.00557	1	0	NA	Unknown	NA	NA	NA	3	Alliosterol 1-(4''-galactosylrhamnoside) 16-galactoside;Torvoside A;Torvoside B	HMDB0038346;HMDB0041528;HMDB0041529	1	Geranylgeranyl_bacteriochlorophyllide_a	C21217	Alliosterol 1-(4''-galactosylrhamnoside) 16-galactoside;Torvoside A;Torvoside B	Alliosterol 1-(4''-galactosylrhamnoside) 16-galactoside;Torvoside A;Torvoside B (MS1 HMDB0038346;HMDB0041528;HMDB0041529)
neg-M160T143_2	-0.19428	-0.402579	TRUE	FALSE	FALSE	NPD	#388ECC	-0.00168314	160.07	2.37876	0	0	NA	Unknown	NA	NA	NA	0	NA	NA	0	NA	NA	NA	NA
neg-M655T233	0.460621	-0.699512	TRUE	FALSE	FALSE	NPD	#388ECC	-0.00193796	655.315	3.8836	1	0	NA	Unknown	NA	NA	NA	0	NA	NA	1	N3'-Acetylneomycin	C02725	N3'-Acetylneomycin	N3'-Acetylneomycin (MS1 C02725)
pos-M383T304	0.573841	-0.288739	TRUE	FALSE	FALSE	NPD	#388ECC	-0.00199339	383.278	5.05949	1	0	NA	Unknown	NA	NA	NA	1	Misoprostol	HMDB0015064	0	NA	NA	Misoprostol	Misoprostol (MS1 HMDB0015064)
neg-M1182T179	0.801035	-0.0400377	TRUE	FALSE	FALSE	NPD	#388ECC	-0.00302272	1181.62	2.98092	0	0	NA	Unknown	NA	NA	NA	0	NA	NA	0	NA	NA	NA	NA
pos-M865T273	0.502541	-0.0614462	TRUE	FALSE	FALSE	NPD	#388ECC	-0.00317957	864.562	4.55397	1	0	NA	Unknown	NA	NA	NA	1	PE-NMe2(22:6(4Z,7Z,10Z,13Z,16Z,19Z)/22:6(4Z,7Z,10Z,13Z,16Z,19Z))	HMDB0114601	0	NA	NA	PE-NMe2(22:6(4Z,7Z,10Z,13Z,16Z,19Z)/22:6(4Z,7Z,10Z,13Z,16Z,19Z))	PE-NMe2(22:6(4Z,7Z,10Z,13Z,16Z,19Z)/22:6(4Z,7Z,10Z,13Z,16Z,19Z)) (MS1 HMDB0114601)
pos-M497T297	0.263608	-0.378034	TRUE	FALSE	FALSE	NPD	#388ECC	-0.00413758	497.343	4.94618	1	0	NA	Unknown	NA	NA	NA	20	1-palmitoylglycerophosphocholine;2-Palmitoylglycerophosphocholine;(20S,24E)-20,26-Dihydroxy-24-dammaren-3-one;22alpha-Hydroxyerythrodiol;Longispinogenin;Soyasapogenol B;(3xi,16xi,21xi)-12-Ursene-3,16,21-triol;Heliantriol B2;Lucidumol B;(3beta,24xi)-Cycloart-25-ene-3,24,27-triol;Heliantriol A1;Coriandrinonediol;Heterobetulin;Heliantriol B1;Heliantriol C;Heliantriol F;Soyasapogenol F;(3b,24x)-Cyclo…	HMDB0062541;HMDB0061702;HMDB0033256;HMDB0034549;HMDB0034643;HMDB0034648;HMDB0034656;HMDB0035034;HMDB0035324;HMDB0036433;HMDB0036540;HMDB0038799;HMDB0038800;HMDB0038801;HMDB0038802;HMDB0038803;HMDB0039212;HMDB0040553;HMDB0041183;HMDB0041533	6	25-Hydroxy-24-epi-brassinolide;26-Hydroxy-24-epi-brassinolide;26-Hydroxybrassinolide;1-Palmitoylglycerophosphocholine;Soyasapogenol_B;Soyasapogenol_F	C11050;C11051;C19874;C04102;C08980;C17421	1-palmitoylglycerophosphocholine;2-Palmitoylglycerophosphocholine;(20S,24E)-20,26-Dihydroxy-24-dammaren-3-one;22alpha-Hydroxyerythrodiol;Longispinogenin;Soyasapogenol B;(3xi,16xi,21xi)-12-Ursene-3,16,21-triol;Heliantriol B2;Lucidumol B;(3beta,24xi)-Cycloart-25-ene-3,24,27-triol;Heliantriol A1;Coriandrinonediol;Heterobetulin;Heliantriol B1;Heliantriol C;Heliantriol F;Soyasapogenol F;(3b,24x)-Cyclo…	1-palmitoylglycerophosphocholine;2-Palmitoylglycerophosphocholine;(20S,24E)-20,26-Dihydroxy-24-dammaren-3-one;22alpha-Hydroxyerythrodiol;Longispinogenin;Soyasapogenol B;(3xi,16xi,21xi)-12-Ursene-3,16,21-triol;Heliantriol B2;Lucidumol B;(3beta,24xi)-Cycloart-25-ene-3,24,27-triol;Heliantriol A1;Coriandrinonediol;Heterobetulin;Heliantriol B1;Heliantriol C;Heliantriol F;Soyasapogenol F;(3b,24x)-Cyclo…
pos-M416T245	-0.142994	-0.287391	TRUE	FALSE	FALSE	NPD	#388ECC	-0.00424423	416.317	4.08132	1	0	NA	Unknown	NA	NA	NA	0	NA	NA	2	Myxalamid_A;17beta-Hydroxyestr-4-en-3-one_cyclopentanepropionate	C12158;C14603	Myxalamid_A;17beta-Hydroxyestr-4-en-3-one_cyclopentanepropionate	Myxalamid_A;17beta-Hydroxyestr-4-en-3-one_cyclopentanepropionate (MS1 C12158;C14603)
pos-M591T206	0.309442	-0.4025	TRUE	FALSE	FALSE	NPD	#388ECC	-0.00450871	591.233	3.43022	1	0	NA	Unknown	NA	NA	NA	2	Indacaterol-8-O-glucuronide;2-amino-4-{[2-({4-[5-(2-carboxy-2-hydroxyethyl)-2-hydroxyphenyl]-3-hydroxy-2-methylbutan-2-yl}sulfanyl)-1-[(carboxymethyl)-C-hydroxycarbonimidoyl]ethyl]-C-hydroxycarbonimidoyl}butanoic acid	HMDB0061152;HMDB0133280	2	Handelin;Canthiumine	C17613;C10000	Indacaterol-8-O-glucuronide;2-amino-4-{[2-({4-[5-(2-carboxy-2-hydroxyethyl)-2-hydroxyphenyl]-3-hydroxy-2-methylbutan-2-yl}sulfanyl)-1-[(carboxymethyl)-C-hydroxycarbonimidoyl]ethyl]-C-hydroxycarbonimidoyl}butanoic acid	Indacaterol-8-O-glucuronide;2-amino-4-{[2-({4-[5-(2-carboxy-2-hydroxyethyl)-2-hydroxyphenyl]-3-hydroxy-2-methylbutan-2-yl}sulfanyl)-1-[(carboxymethyl)-C-hydroxycarbonimidoyl]ethyl]-C-hydroxycarbonimidoyl}butanoic acid (MS1 HMDB0061152;HMDB0133280)
neg-M526T321	0.4022	-0.157904	TRUE	FALSE	FALSE	NPD	#388ECC	-0.00493852	526.349	5.35025	1	0	NA	Unknown	NA	NA	NA	2	Daphniphylline;Ganodermic acid TQ	HMDB0030291;HMDB0037893	0	NA	NA	Daphniphylline;Ganodermic acid TQ	Daphniphylline;Ganodermic acid TQ (MS1 HMDB0030291;HMDB0037893)
pos-M329T43	0.88783	-0.657592	TRUE	FALSE	FALSE	NPD	#388ECC	-0.00500335	328.951	0.71605	0	0	NA	Unknown	NA	NA	NA	0	NA	NA	0	NA	NA	NA	NA
pos-M468T237	0.493424	-0.746288	TRUE	FALSE	FALSE	NPD	#388ECC	-0.00546139	468.248	3.94357	1	0	NA	Unknown	NA	NA	NA	0	NA	NA	1	D-Phe-Pro-Arg-CH2Cl	C02828	D-Phe-Pro-Arg-CH2Cl	D-Phe-Pro-Arg-CH2Cl (MS1 C02828)
neg-M905T179	-0.139665	-0.396678	TRUE	FALSE	FALSE	NPD	#388ECC	-0.00800226	905.432	2.98118	0	0	NA	Unknown	NA	NA	NA	0	NA	NA	0	NA	NA	NA	NA
neg-M113T47	0.174845	-0.571396	TRUE	FALSE	FALSE	NPD	#388ECC	-0.00831784	112.986	0.784583	1	0	NA	Unknown	NA	NA	NA	1	Trifluoroacetic acid	HMDB0014118	0	NA	NA	Trifluoroacetic acid	Trifluoroacetic acid (MS1 HMDB0014118)
pos-M243T273	0.591968	-0.0842994	TRUE	FALSE	FALSE	NPD	#388ECC	-0.00878115	243.21	4.54263	0	0	NA	Unknown	NA	NA	NA	0	NA	NA	0	NA	NA	NA	NA
neg-M923T250	0.220701	-0.523413	TRUE	FALSE	FALSE	NPD	#388ECC	-0.00900885	922.576	4.1671	0	0	NA	Unknown	NA	NA	NA	0	NA	NA	0	NA	NA	NA	NA
neg-M369T157	-0.0841432	-0.497038	TRUE	FALSE	FALSE	NPD	#388ECC	-0.0096255	369.028	2.62116	1	0	NA	Unknown	NA	NA	NA	10	[2-hydroxy-5-(3,5,7-trihydroxy-3,4-dihydro-2H-1-benzopyran-2-yl)phenyl]oxidanesulfonic acid;{4-[1-oxo-1-(2,3,4,6-tetrahydroxyphenyl)propan-2-yl]phenyl}oxidanesulfonic acid;{4-[3-oxo-3-(2,3,4,6-tetrahydroxyphenyl)propyl]phenyl}oxidanesulfonic acid;{4-[(2,3,4,6-tetrahydroxy-2,3-dihydro-1-benzofuran-2-yl)methyl]phenyl}oxidanesulfonic acid;{2,4,6-trihydroxy-2-[(4-hydroxyphenyl)methyl]-2,3-dihydro-1-b…	HMDB0127729;HMDB0130010;HMDB0130254;HMDB0133576;HMDB0133577;HMDB0134831;HMDB0134832;HMDB0135523;HMDB0135524;HMDB0135525	0	NA	NA	[2-hydroxy-5-(3,5,7-trihydroxy-3,4-dihydro-2H-1-benzopyran-2-yl)phenyl]oxidanesulfonic acid;{4-[1-oxo-1-(2,3,4,6-tetrahydroxyphenyl)propan-2-yl]phenyl}oxidanesulfonic acid;{4-[3-oxo-3-(2,3,4,6-tetrahydroxyphenyl)propyl]phenyl}oxidanesulfonic acid;{4-[(2,3,4,6-tetrahydroxy-2,3-dihydro-1-benzofuran-2-yl)methyl]phenyl}oxidanesulfonic acid;{2,4,6-trihydroxy-2-[(4-hydroxyphenyl)methyl]-2,3-dihydro-1-b…	[2-hydroxy-5-(3,5,7-trihydroxy-3,4-dihydro-2H-1-benzopyran-2-yl)phenyl]oxidanesulfonic acid;{4-[1-oxo-1-(2,3,4,6-tetrahydroxyphenyl)propan-2-yl]phenyl}oxidanesulfonic acid;{4-[3-oxo-3-(2,3,4,6-tetrahydroxyphenyl)propyl]phenyl}oxidanesulfonic acid;{4-[(2,3,4,6-tetrahydroxy-2,3-dihydro-1-benzofuran-2-yl)methyl]phenyl}oxidanesulfonic acid;{2,4,6-trihydroxy-2-[(4-hydroxyphenyl)methyl]-2,3-dihydro-1-b…
pos-M343T181	0.335849	-0.136637	TRUE	FALSE	FALSE	NPD	#388ECC	-0.0109801	343.164	3.00912	1	0	NA	Unknown	NA	NA	NA	6	Nornantenine;Palaudine;Cassythicine;Isodomesticine;Romucosine A;Junosine	HMDB0030245;HMDB0032143;HMDB0033354;HMDB0033360;HMDB0036987;HMDB0038145	8	Phenisopham;(S)-Cheilanthifoline;Amurensine;Amurine;Bulbocapnine;(+)-Cassythicine;Domesticine;(S)-Nandinine	C19061;C05174;C09333;C09334;C09367;C09389;C19980;C21370	Nornantenine;Palaudine;Cassythicine;Isodomesticine;Romucosine A;Junosine	Nornantenine;Palaudine;Cassythicine;Isodomesticine;Romucosine A;Junosine (MS1 HMDB0030245;HMDB0032143;HMDB0033354;HMDB0033360;HMDB0036987;HMDB0038145)
pos-M339T170	0.170497	-0.152775	TRUE	FALSE	FALSE	NPD	#388ECC	-0.0114678	338.695	2.8274	0	0	NA	Unknown	NA	NA	NA	0	NA	NA	0	NA	NA	NA	NA
pos-M588T197	0.0333102	-0.339234	TRUE	FALSE	FALSE	NPD	#388ECC	-0.0123819	588.289	3.27955	0	0	NA	Unknown	NA	NA	NA	0	NA	NA	0	NA	NA	NA	NA
pos-M235T237	0.80017	-0.560773	TRUE	FALSE	FALSE	NPD	#388ECC	-0.0124359	234.628	3.94357	0	0	NA	Unknown	NA	NA	NA	0	NA	NA	0	NA	NA	NA	NA
pos-M616T237	0.580359	-0.708571	TRUE	FALSE	FALSE	NPD	#388ECC	-0.0124586	616.317	3.9485	1	0	NA	Unknown	NA	NA	NA	1	Hematoporphyrin IX	HMDB0000668	2	Hypaconitine;12-Ethyl-8-isobutyl-3-vinylbacteriochlorophyllide_d	C08688;C21429	Hematoporphyrin IX	Hematoporphyrin IX (MS1 HMDB0000668)
pos-M543T325	0.0826909	-0.504025	TRUE	FALSE	FALSE	NPD	#388ECC	-0.0132569	543.294	5.4148	1	0	NA	Unknown	NA	NA	NA	2	24,25-Diacetylvulgaroside;Digoxigenin monodigitoxoside	HMDB0041366;HMDB0060819	3	Cyasterone;Soraphen_A;N6'-Acetylkanamycin-B	C08816;C11300;C03154	24,25-Diacetylvulgaroside;Digoxigenin monodigitoxoside	24,25-Diacetylvulgaroside;Digoxigenin monodigitoxoside (MS1 HMDB0041366;HMDB0060819)
neg-M1183T179	0.656153	-0.644235	TRUE	FALSE	FALSE	NPD	#388ECC	-0.01375	1182.62	2.98485	0	0	NA	Unknown	NA	NA	NA	0	NA	NA	0	NA	NA	NA	NA
pos-M525T368	0.244175	-0.383839	TRUE	FALSE	FALSE	NPD	#388ECC	-0.0148467	525.373	6.13662	1	0	NA	Unknown	NA	NA	NA	1	Gymnodimine	HMDB0041430	1	Gymnodimine	C20025	Gymnodimine	Gymnodimine (MS1 HMDB0041430)
neg-M255T220_1	0.153863	-0.36371	TRUE	FALSE	FALSE	NPD	#388ECC	-0.0159488	254.622	3.66697	1	0	NA	Unknown	NA	NA	NA	0	NA	NA	1	N-Arachidonyl_dopamine	C12271	N-Arachidonyl_dopamine	N-Arachidonyl_dopamine (MS1 C12271)
neg-M439T271	0.262531	0.0513975	TRUE	FALSE	FALSE	NPD	#388ECC	-0.0165727	439.294	4.5177	0	0	NA	Unknown	NA	NA	NA	0	NA	NA	0	NA	NA	NA	NA
neg-M365T193	-0.11471	-0.409316	TRUE	FALSE	FALSE	NPD	#388ECC	-0.016709	364.995	3.21	1	0	NA	Unknown	NA	NA	NA	9	Luteolin 4'-sulfate;Luteolin 7-sulfate;[3-(3,5,7-trihydroxy-4-oxo-4H-chromen-2-yl)phenyl]oxidanesulfonic acid;{4-[(1E)-3-(2,4-dihydroxy-3,6-dioxocyclohexa-1,4-dien-1-yl)-3-oxoprop-1-en-1-yl]phenyl}oxidanesulfonic acid;[4-(5,6,7-trihydroxy-4-oxo-4H-chromen-3-yl)phenyl]oxidanesulfonic acid;[5-(6,7-dihydroxy-4-oxo-4H-chromen-2-yl)-2-hydroxyphenyl]oxidanesulfonic acid;[2,6-dihydroxy-3-(7-hydroxy-4-ox…	HMDB0038471;HMDB0038472;HMDB0125276;HMDB0126629;HMDB0129994;HMDB0133349;HMDB0133359;HMDB0133369;HMDB0140563	0	NA	NA	Luteolin 4'-sulfate;Luteolin 7-sulfate;[3-(3,5,7-trihydroxy-4-oxo-4H-chromen-2-yl)phenyl]oxidanesulfonic acid;{4-[(1E)-3-(2,4-dihydroxy-3,6-dioxocyclohexa-1,4-dien-1-yl)-3-oxoprop-1-en-1-yl]phenyl}oxidanesulfonic acid;[4-(5,6,7-trihydroxy-4-oxo-4H-chromen-3-yl)phenyl]oxidanesulfonic acid;[5-(6,7-dihydroxy-4-oxo-4H-chromen-2-yl)-2-hydroxyphenyl]oxidanesulfonic acid;[2,6-dihydroxy-3-(7-hydroxy-4-ox…	Luteolin 4'-sulfate;Luteolin 7-sulfate;[3-(3,5,7-trihydroxy-4-oxo-4H-chromen-2-yl)phenyl]oxidanesulfonic acid;{4-[(1E)-3-(2,4-dihydroxy-3,6-dioxocyclohexa-1,4-dien-1-yl)-3-oxoprop-1-en-1-yl]phenyl}oxidanesulfonic acid;[4-(5,6,7-trihydroxy-4-oxo-4H-chromen-3-yl)phenyl]oxidanesulfonic acid;[5-(6,7-dihydroxy-4-oxo-4H-chromen-2-yl)-2-hydroxyphenyl]oxidanesulfonic acid;[2,6-dihydroxy-3-(7-hydroxy-4-ox…
pos-M592T236	0.528681	-0.531428	TRUE	FALSE	FALSE	NPD	#388ECC	-0.0180733	592.32	3.93971	1	0	NA	Unknown	NA	NA	NA	0	NA	NA	2	Fluphenazine_depot;Herbimycin	C07956;C11225	Fluphenazine_depot;Herbimycin	Fluphenazine_depot;Herbimycin (MS1 C07956;C11225)
pos-M911T297	0.438182	-0.355267	TRUE	FALSE	FALSE	NPD	#388ECC	-0.0181446	910.614	4.94257	0	0	NA	Unknown	NA	NA	NA	0	NA	NA	0	NA	NA	NA	NA
pos-M588T219	0.266901	-0.540127	TRUE	FALSE	FALSE	NPD	#388ECC	-0.0192185	588.289	3.65587	0	0	NA	Unknown	NA	NA	NA	0	NA	NA	0	NA	NA	NA	NA
pos-M633T180	0.243047	-0.422159	TRUE	FALSE	FALSE	NPD	#388ECC	-0.0204605	633.291	2.9965	1	0	NA	Unknown	NA	NA	NA	2	Isoliensinine;Liensinine	HMDB0033749;HMDB0033920	1	Phaeantharine	C09608	Isoliensinine;Liensinine	Isoliensinine;Liensinine (MS1 HMDB0033749;HMDB0033920)
neg-M887T295	0.113446	-0.21482	TRUE	FALSE	FALSE	NPD	#388ECC	-0.0206372	886.613	4.91987	0	0	NA	Unknown	NA	NA	NA	0	NA	NA	0	NA	NA	NA	NA
neg-M541T296	0.283019	-0.238541	TRUE	FALSE	FALSE	NPD	#388ECC	-0.0215756	541.332	4.93686	0	0	NA	Unknown	NA	NA	NA	0	NA	NA	0	NA	NA	NA	NA
neg-M569T366	0.392597	-0.387182	TRUE	FALSE	FALSE	NPD	#388ECC	-0.0235703	569.362	6.09867	0	0	NA	Unknown	NA	NA	NA	0	NA	NA	0	NA	NA	NA	NA
pos-M615T237	0.631348	-0.694089	TRUE	FALSE	FALSE	NPD	#388ECC	-0.024474	615.314	3.94401	1	0	NA	Unknown	NA	NA	NA	3	Harderoporphyrinogen;Neomycin;Mesobilirubinogen	HMDB0002160;HMDB0015129;HMDB0001898	4	Neomycin_B;Neomycin_C;Debromoaplysiatoxin;I-Urobilinogen	C01737;C15652;C05148;C05790	Harderoporphyrinogen;Neomycin;Mesobilirubinogen	Harderoporphyrinogen;Neomycin;Mesobilirubinogen (MS1 HMDB0002160;HMDB0015129;HMDB0001898)
neg-M321T169	0.446646	-0.414066	TRUE	FALSE	FALSE	NPD	#388ECC	-0.0256319	321.145	2.81718	1	0	NA	Unknown	NA	NA	NA	3	Mequitazine;Zanthodioline;Zaleplon	HMDB0015204;HMDB0031929;HMDB0015097	2	Mequitazine;Zaleplon	C12755;C07484	Mequitazine;Zanthodioline;Zaleplon	Mequitazine;Zanthodioline;Zaleplon (MS1 HMDB0015204;HMDB0031929;HMDB0015097)
pos-M1185T180	0.467983	-0.534865	TRUE	FALSE	FALSE	NPD	#388ECC	-0.0263289	1184.65	3.00146	1	0	NA	Unknown	NA	NA	NA	1	Dynorphin A 9-17	HMDB0012934	0	NA	NA	Dynorphin A 9-17	Dynorphin A 9-17 (MS1 HMDB0012934)
pos-M271T214	0.0832958	-0.22077	TRUE	FALSE	FALSE	NPD	#388ECC	-0.026603	271.226	3.56593	1	0	NA	Unknown	NA	NA	NA	4	3-Oxohexadecanoic acid;8-Oxohexadecanoic acid;9-Oxohexadecanoic acid;11-Oxohexadecanoic acid	HMDB0010733;HMDB0030972;HMDB0030973;HMDB0030978	1	16-Oxo-palmitate	C19614	3-Oxohexadecanoic acid;8-Oxohexadecanoic acid;9-Oxohexadecanoic acid;11-Oxohexadecanoic acid	3-Oxohexadecanoic acid;8-Oxohexadecanoic acid;9-Oxohexadecanoic acid;11-Oxohexadecanoic acid (MS1 HMDB0010733;HMDB0030972;HMDB0030973;HMDB0030978)
pos-M588T373	0.437098	-0.408836	TRUE	FALSE	FALSE	NPD	#388ECC	-0.0278776	588.292	6.20895	0	0	NA	Unknown	NA	NA	NA	0	NA	NA	0	NA	NA	NA	NA
pos-M722T237	0.43818	-0.678906	TRUE	FALSE	FALSE	NPD	#388ECC	-0.0285496	722.484	3.94495	0	0	NA	Unknown	NA	NA	NA	0	NA	NA	0	NA	NA	NA	NA
neg-M262T154	0.202963	-0.530025	TRUE	FALSE	FALSE	NPD	#388ECC	-0.0294501	262.01	2.57072	0	0	NA	Unknown	NA	NA	NA	0	NA	NA	0	NA	NA	NA	NA
pos-M312T184_1	0.548161	-0.4643	TRUE	FALSE	FALSE	NPD	#388ECC	-0.0301185	312.143	3.06882	1	0	NA	Unknown	NA	NA	NA	6	Domoic acid;3-Methylglutarylcarnitine;O-Adipoylcarnitine;Arginyl-Valine;Valyl-Arginine;Cyclocalopin F	HMDB0033939;HMDB0000552;HMDB0061677;HMDB0028722;HMDB0029121;HMDB0039825	3	Domoic_acid;Isodomoic_acid_A;Tutin	C13732;C20027;C09570	Domoic acid;3-Methylglutarylcarnitine;O-Adipoylcarnitine;Arginyl-Valine;Valyl-Arginine;Cyclocalopin F	Domoic acid;3-Methylglutarylcarnitine;O-Adipoylcarnitine;Arginyl-Valine;Valyl-Arginine;Cyclocalopin F (MS1 HMDB0033939;HMDB0000552;HMDB0061677;HMDB0028722;HMDB0029121;HMDB0039825)
pos-M588T519	0.695965	-0.233775	TRUE	FALSE	FALSE	NPD	#388ECC	-0.0310907	588.288	8.64463	0	0	NA	Unknown	NA	NA	NA	0	NA	NA	0	NA	NA	NA	NA
pos-M543T186	0.26222	-0.421236	TRUE	FALSE	FALSE	NPD	#388ECC	-0.0311971	543.295	3.09212	1	0	NA	Unknown	NA	NA	NA	2	24,25-Diacetylvulgaroside;Digoxigenin monodigitoxoside	HMDB0041366;HMDB0060819	3	Cyasterone;Soraphen_A;N6'-Acetylkanamycin-B	C08816;C11300;C03154	24,25-Diacetylvulgaroside;Digoxigenin monodigitoxoside	24,25-Diacetylvulgaroside;Digoxigenin monodigitoxoside (MS1 HMDB0041366;HMDB0060819)
pos-M348T209	0.478398	-0.421876	TRUE	FALSE	FALSE	NPD	#388ECC	-0.0328318	348.274	3.48787	1	0	NA	Unknown	NA	NA	NA	4	9,12,13-TriHOME;9,10,13-TriHOME;5,8,12-Trihydroxy-9-octadecenoic acid;(9S,10E,12S,13S)-9,12,13-Trihydroxy-10-octadecenoic acid	HMDB0004708;HMDB0004710;HMDB0030936;HMDB0038555	3	9,12,13-TriHOME;9,10,13-TriHOME;9,10-Dihydroxy-12,13-epoxyoctadecanoate	C14833;C14835;C14837	9,12,13-TriHOME;9,10,13-TriHOME;5,8,12-Trihydroxy-9-octadecenoic acid;(9S,10E,12S,13S)-9,12,13-Trihydroxy-10-octadecenoic acid	9,12,13-TriHOME;9,10,13-TriHOME;5,8,12-Trihydroxy-9-octadecenoic acid;(9S,10E,12S,13S)-9,12,13-Trihydroxy-10-octadecenoic acid (MS1 HMDB0004708;HMDB0004710;HMDB0030936;HMDB0038555)
pos-M866T230	0.278639	-0.574281	TRUE	FALSE	FALSE	NPD	#388ECC	-0.0347529	865.656	3.82732	1	0	NA	Unknown	NA	NA	NA	5	PS(16:0/24:0);PS(18:0/22:0);PS(20:0/20:0);PS(22:0/18:0);PS(24:0/16:0)	HMDB0112355;HMDB0112379;HMDB0112523;HMDB0112712;HMDB0112884	0	NA	NA	PS(16:0/24:0);PS(18:0/22:0);PS(20:0/20:0);PS(22:0/18:0);PS(24:0/16:0)	PS(16:0/24:0);PS(18:0/22:0);PS(20:0/20:0);PS(22:0/18:0);PS(24:0/16:0) (MS1 HMDB0112355;HMDB0112379;HMDB0112523;HMDB0112712;HMDB0112884)
neg-M654T233	0.668538	-0.788958	TRUE	FALSE	FALSE	NPD	#388ECC	-0.0358199	654.311	3.8856	0	0	NA	Unknown	NA	NA	NA	0	NA	NA	0	NA	NA	NA	NA
pos-M297T180	0.496431	-0.0744261	TRUE	FALSE	FALSE	NPD	#388ECC	-0.0359058	296.664	3.00522	0	0	NA	Unknown	NA	NA	NA	0	NA	NA	0	NA	NA	NA	NA
pos-M587T197_1	0.197987	-0.340718	TRUE	FALSE	FALSE	NPD	#388ECC	-0.0415671	587.286	3.28049	1	0	NA	Unknown	NA	NA	NA	1	Irinotecan	HMDB0014900	5	(3Z)-Phycocyanobilin;(3Z)-Phycoerythrobilin;Irinotecan;Musaroside;Vernadigin	C05786;C05912;C16641;C08875;C08884	Irinotecan	Irinotecan (MS1 HMDB0014900)
pos-M507T343	-0.0513919	-0.326204	TRUE	FALSE	FALSE	NPD	#388ECC	-0.0421104	507.367	5.71837	0	0	NA	Unknown	NA	NA	NA	0	NA	NA	0	NA	NA	NA	NA
pos-M608T176	0.616143	-0.651156	TRUE	FALSE	FALSE	NPD	#388ECC	-0.0432615	608.315	2.92745	1	0	NA	Unknown	NA	NA	NA	3	LysoPC(22:5(4Z,7Z,10Z,13Z,16Z));LysoPC(22:5(7Z,10Z,13Z,16Z,19Z));Janthitrem C	HMDB0010402;HMDB0010403;HMDB0040684	2	Chymostatin;Janthitrem_C	C11308;C20601	LysoPC(22:5(4Z,7Z,10Z,13Z,16Z));LysoPC(22:5(7Z,10Z,13Z,16Z,19Z));Janthitrem C	LysoPC(22:5(4Z,7Z,10Z,13Z,16Z));LysoPC(22:5(7Z,10Z,13Z,16Z,19Z));Janthitrem C (MS1 HMDB0010402;HMDB0010403;HMDB0040684)
pos-M607T175	0.658624	-0.464288	TRUE	FALSE	FALSE	NPD	#388ECC	-0.0510387	607.312	2.92037	1	0	NA	Unknown	NA	NA	NA	1	Cholic acid glucuronide	HMDB0002577	0	NA	NA	Cholic acid glucuronide	Cholic acid glucuronide (MS1 HMDB0002577)
pos-M589T197	0.748945	-0.245508	TRUE	FALSE	FALSE	NPD	#388ECC	-0.0560403	589.303	3.27902	1	0	NA	Unknown	NA	NA	NA	2	D-Urobilin;17-Desacetyl-rocuronium	HMDB0004161;HMDB0060709	2	D-Urobilin;Dinoflagellate_luciferin	C05795;C19704	D-Urobilin;17-Desacetyl-rocuronium	D-Urobilin;17-Desacetyl-rocuronium (MS1 HMDB0004161;HMDB0060709)
pos-M591T236	0.56447	-0.449259	TRUE	FALSE	FALSE	NPD	#388ECC	-0.0594737	591.317	3.94156	1	0	NA	Unknown	NA	NA	NA	4	D-Urobilinogen;I-Urobilin;(3a,5b,7a)-23-Carboxy-7-hydroxy-24-norcholan-3-yl-b-D-Glucopyranosiduronic acid;Deoxycholic acid 3-glucuronide	HMDB0004158;HMDB0004160;HMDB0002430;HMDB0002596	3	D-Urobilinogen;Urobilin;Z-Gly-Pro-Leu-Gly-Pro	C05791;C05794;C03183	D-Urobilinogen;I-Urobilin;(3a,5b,7a)-23-Carboxy-7-hydroxy-24-norcholan-3-yl-b-D-Glucopyranosiduronic acid;Deoxycholic acid 3-glucuronide	D-Urobilinogen;I-Urobilin;(3a,5b,7a)-23-Carboxy-7-hydroxy-24-norcholan-3-yl-b-D-Glucopyranosiduronic acid;Deoxycholic acid 3-glucuronide (MS1 HMDB0004158;HMDB0004160;HMDB0002430;HMDB0002596)
pos-M1184T180	0.586196	-0.528359	TRUE	FALSE	FALSE	NPD	#388ECC	-0.0599399	1183.64	3.00689	0	0	NA	Unknown	NA	NA	NA	0	NA	NA	0	NA	NA	NA	NA
pos-M622T181	0.375583	-0.465311	TRUE	FALSE	FALSE	NPD	#388ECC	-0.0624892	622.331	3.01114	0	0	NA	Unknown	NA	NA	NA	0	NA	NA	0	NA	NA	NA	NA
pos-M399T238	0.497171	-0.21037	TRUE	FALSE	FALSE	NPD	#388ECC	-0.0634045	399.325	3.96058	1	0	NA	Unknown	NA	NA	NA	1	5-Nonadecyl-1,3-benzenediol	HMDB0030956	2	(25S)-26-Oxocholest-4-en-3-one;(25R)-26-Oxocholest-4-en-3-one	C21304;C21305	5-Nonadecyl-1,3-benzenediol	5-Nonadecyl-1,3-benzenediol (MS1 HMDB0030956)
pos-M589T181	0.778678	-0.517584	TRUE	FALSE	FALSE	NPD	#388ECC	-0.064458	589.446	3.0123	0	0	NA	Unknown	NA	NA	NA	0	NA	NA	0	NA	NA	NA	NA
pos-M124T192	0.607685	-0.231683	TRUE	FALSE	FALSE	NPD	#388ECC	-0.0648421	124.075	3.19869	1	0	NA	Unknown	NA	NA	NA	5	p-Anisidine;2-Propionylpyrrole;4-Hydroxybenzylamine;1-Ethyl-1H-pyrrole-2-carboxaldehyde;2-Acetyl-1-methylpyrrole	HMDB0029300;HMDB0032492;HMDB0032578;HMDB0036058;HMDB0040360	2	ortho-Anisidine;para-Anisidine	C19191;C19326	p-Anisidine;2-Propionylpyrrole;4-Hydroxybenzylamine;1-Ethyl-1H-pyrrole-2-carboxaldehyde;2-Acetyl-1-methylpyrrole	p-Anisidine;2-Propionylpyrrole;4-Hydroxybenzylamine;1-Ethyl-1H-pyrrole-2-carboxaldehyde;2-Acetyl-1-methylpyrrole (MS1 HMDB0029300;HMDB0032492;HMDB0032578;HMDB0036058;HMDB0040360)
pos-M590T197_2	0.741869	-0.243762	TRUE	FALSE	FALSE	NPD	#388ECC	-0.0668341	590.306	3.2782	0	0	NA	Unknown	NA	NA	NA	0	NA	NA	0	NA	NA	NA	NA
pos-M336T189	0.292631	-0.192019	TRUE	FALSE	FALSE	NPD	#388ECC	-0.0699732	336.164	3.15319	1	0	NA	Unknown	NA	NA	NA	4	Asparaginyl-Tryptophan;Histidinyl-Tyrosine;Tryptophyl-Asparagine;Tyrosyl-Histidine	HMDB0028742;HMDB0028897;HMDB0029078;HMDB0029107	2	Validoxylamine_A;Isopentenyl_adenosine	C17700;C16427	Asparaginyl-Tryptophan;Histidinyl-Tyrosine;Tryptophyl-Asparagine;Tyrosyl-Histidine	Asparaginyl-Tryptophan;Histidinyl-Tyrosine;Tryptophyl-Asparagine;Tyrosyl-Histidine (MS1 HMDB0028742;HMDB0028897;HMDB0029078;HMDB0029107)
pos-M285T208	0.277785	-0.495388	TRUE	FALSE	FALSE	NPD	#388ECC	-0.0735609	285.29	3.47158	0	0	NA	Unknown	NA	NA	NA	0	NA	NA	0	NA	NA	NA	NA
pos-M323T171	0.478109	-0.490168	TRUE	FALSE	FALSE	NPD	#388ECC	-0.073835	323.16	2.84997	1	0	NA	Unknown	NA	NA	NA	11	Mequitazine;2-Methoxyestrone;19-Oxoandrost-4-ene-3,17-dione;Adrenosterone;2-Hydroxy-3-methoxyestrone;Testolactone;Sageone;Ginsenoyne F;4-Methoxyestrone;Zanthodioline;Zaleplon	HMDB0015204;HMDB0000010;HMDB0006768;HMDB0006772;HMDB0011195;HMDB0015031;HMDB0038684;HMDB0039569;HMDB0060088;HMDB0031929;HMDB0015097	18	Mequitazine;Testolactone;Adrenosterone;19-Oxoandrost-4-ene-3,17-dione;2-Methoxyestrone;11alpha-Hydroxyandrosta-1,4-diene-3,17-dione;9alpha-Hydroxyandrosta-1,4-diene-3,17-dione;14-Hydroxyandrosta-1,4-diene-3,17-dione;9beta,11beta-Epoxyandrost-4-ene-3,17-dione;17beta-Hydroxy-3-methoxyestra-1,3,5(10)-trien-16-one;D-Homo-17a-oxaandrosta-4,6-diene-3,17-dione;5alpha-Androst-1-ene-3,11,17-trione;Biondin…	C12755;C02197;C05285;C05297;C05299;C14587;C14909;C15150;C15200;C15295;C15386;C15406;C17850;C17851;C18510;C19944;C16505;C07484	Mequitazine;2-Methoxyestrone;19-Oxoandrost-4-ene-3,17-dione;Adrenosterone;2-Hydroxy-3-methoxyestrone;Testolactone;Sageone;Ginsenoyne F;4-Methoxyestrone;Zanthodioline;Zaleplon	Mequitazine;2-Methoxyestrone;19-Oxoandrost-4-ene-3,17-dione;Adrenosterone;2-Hydroxy-3-methoxyestrone;Testolactone;Sageone;Ginsenoyne F;4-Methoxyestrone;Zanthodioline;Zaleplon (MS1 HMDB0015204;HMDB0000010;HMDB0006768;HMDB0006772;HMDB0011195;HMDB0015031;HMDB0038684;HMDB0039569;HMDB0060088;HMDB0031929;HMDB0015097)
neg-M303T157	0.0488702	-0.355867	TRUE	FALSE	FALSE	NPD	#388ECC	-0.0843706	303.017	2.61642	1	0	NA	Unknown	NA	NA	NA	6	5-(3',4',5'-Trihydroxyphenyl)-gamma-valerolactone-3'-O-sulphate;5-(3',4',5'-Trihydroxyphenyl)-gamma-valerolactone-4'-O-sulphate;Sinapinic acid-O-sulphate;{[3-(6-hydroxy-7-methoxy-2H-1,3-benzodioxol-5-yl)prop-2-en-1-yl]oxy}sulfonic acid;{[3-(7-hydroxy-6-methoxy-2H-1,3-benzodioxol-5-yl)prop-2-en-1-yl]oxy}sulfonic acid;Sagecoumarin	HMDB0059985;HMDB0059987;HMDB0060020;HMDB0128711;HMDB0128713;HMDB0034035	1	[5-(Aminomethyl)furan-3-yl]methyl_diphosphate	C21069	5-(3',4',5'-Trihydroxyphenyl)-gamma-valerolactone-3'-O-sulphate;5-(3',4',5'-Trihydroxyphenyl)-gamma-valerolactone-4'-O-sulphate;Sinapinic acid-O-sulphate;{[3-(6-hydroxy-7-methoxy-2H-1,3-benzodioxol-5-yl)prop-2-en-1-yl]oxy}sulfonic acid;{[3-(7-hydroxy-6-methoxy-2H-1,3-benzodioxol-5-yl)prop-2-en-1-yl]oxy}sulfonic acid;Sagecoumarin	5-(3',4',5'-Trihydroxyphenyl)-gamma-valerolactone-3'-O-sulphate;5-(3',4',5'-Trihydroxyphenyl)-gamma-valerolactone-4'-O-sulphate;Sinapinic acid-O-sulphate;{[3-(6-hydroxy-7-methoxy-2H-1,3-benzodioxol-5-yl)prop-2-en-1-yl]oxy}sulfonic acid;{[3-(7-hydroxy-6-methoxy-2H-1,3-benzodioxol-5-yl)prop-2-en-1-yl]oxy}sulfonic acid;Sagecoumarin (MS1 HMDB0059985;HMDB0059987;HMDB0060020;HMDB0128711;HMDB0128713;HMD…
neg-M514T247	0.290194	-0.322468	TRUE	FALSE	FALSE	NPD	#388ECC	-0.088769	514.289	4.11955	1	0	NA	Unknown	NA	NA	NA	6	Taurocholic acid;Tauroursocholic acid;Taurallocholic acid;Tauro-b-muricholic acid;Taurohyocholate;LysoPC(18:4(6Z,9Z,12Z,15Z))	HMDB0000036;HMDB0000889;HMDB0000922;HMDB0000932;HMDB0011637;HMDB0010389	3	Taurocholate;Taurohyocholate;Ciliatocholate	C05122;C15516;C05683	Taurocholic acid;Tauroursocholic acid;Taurallocholic acid;Tauro-b-muricholic acid;Taurohyocholate;LysoPC(18:4(6Z,9Z,12Z,15Z))	Taurocholic acid;Tauroursocholic acid;Taurallocholic acid;Tauro-b-muricholic acid;Taurohyocholate;LysoPC(18:4(6Z,9Z,12Z,15Z)) (MS1 HMDB0000036;HMDB0000889;HMDB0000922;HMDB0000932;HMDB0011637;HMDB0010389)
pos-M621T181	0.445648	-0.386404	TRUE	FALSE	FALSE	NPD	#388ECC	-0.0893484	621.328	3.01058	1	0	NA	Unknown	NA	NA	NA	2	Stearyl monoglyceridyl citrate;Neocasomorphin (1-5)	HMDB0032522;HMDB0060144	0	NA	NA	Stearyl monoglyceridyl citrate;Neocasomorphin (1-5)	Stearyl monoglyceridyl citrate;Neocasomorphin (1-5) (MS1 HMDB0032522;HMDB0060144)
pos-M229T105	0.382315	-0.647755	TRUE	FALSE	FALSE	NPD	#388ECC	-0.0921988	229.154	1.7572	1	0	NA	Unknown	NA	NA	NA	17	Isoleucylproline;Leucylproline;4-(1,1,3,3-Tetramethylbutyl)-phenol;delta-Methylionone;3-Methyl-4-(2,6,6-trimethyl-2-cyclohexen-1-yl)-3-buten-2-one;Methyl-delta-ionone;alpha-(p-(1,1,3,3-Tetramethylbutyl)phenyl)-omega-hydroxypoly(oxyethylene);1-(2,6,6-Trimethyl-2-cyclohexen-1-yl)-1-penten-3-one;alpha-Irone;Etaspirene;10-Isopropyl-2,7-dimethyl-1-oxaspiro[4.5]deca-3,6-diene;1-(2,6,6-Trimethyl-1-cyclo…	HMDB0011174;HMDB0011175;HMDB0013825;HMDB0031737;HMDB0031738;HMDB0032397;HMDB0032528;HMDB0035245;HMDB0035631;HMDB0036023;HMDB0036024;HMDB0038130;HMDB0061831;HMDB0133179;HMDB0014861;HMDB0014954;HMDB0015197	9	alpha-Irone;(+)-trans-alpha-Irone;4-Octylphenol;4-tert-Octylphenol;Mescaline;Isoproterenol;Metaproterenol;Methoxamine;L-Isoprenaline	C09690;C11350;C14132;C14205;C06546;C07056;C07144;C07513;C11703	Isoleucylproline;Leucylproline;4-(1,1,3,3-Tetramethylbutyl)-phenol;delta-Methylionone;3-Methyl-4-(2,6,6-trimethyl-2-cyclohexen-1-yl)-3-buten-2-one;Methyl-delta-ionone;alpha-(p-(1,1,3,3-Tetramethylbutyl)phenyl)-omega-hydroxypoly(oxyethylene);1-(2,6,6-Trimethyl-2-cyclohexen-1-yl)-1-penten-3-one;alpha-Irone;Etaspirene;10-Isopropyl-2,7-dimethyl-1-oxaspiro[4.5]deca-3,6-diene;1-(2,6,6-Trimethyl-1-cyclo…	Isoleucylproline;Leucylproline;4-(1,1,3,3-Tetramethylbutyl)-phenol;delta-Methylionone;3-Methyl-4-(2,6,6-trimethyl-2-cyclohexen-1-yl)-3-buten-2-one;Methyl-delta-ionone;alpha-(p-(1,1,3,3-Tetramethylbutyl)phenyl)-omega-hydroxypoly(oxyethylene);1-(2,6,6-Trimethyl-2-cyclohexen-1-yl)-1-penten-3-one;alpha-Irone;Etaspirene;10-Isopropyl-2,7-dimethyl-1-oxaspiro[4.5]deca-3,6-diene;1-(2,6,6-Trimethyl-1-cyclo…
pos-M1183T181	0.704773	-0.771871	TRUE	FALSE	FALSE	NPD	#388ECC	-0.0926552	1182.63	3.00938	1	0	NA	Unknown	NA	NA	NA	1	Mytilus Small cardioactive peptide	HMDB0040914	0	NA	NA	Mytilus Small cardioactive peptide	Mytilus Small cardioactive peptide (MS1 HMDB0040914)
pos-M1182T181	0.75817	-0.628048	TRUE	FALSE	FALSE	NPD	#388ECC	-0.10459	1181.63	3.01091	0	0	NA	Unknown	NA	NA	NA	0	NA	NA	0	NA	NA	NA	NA
neg-M1181T180	0.75149	-0.612181	TRUE	FALSE	FALSE	NPD	#388ECC	-0.105381	1180.61	2.99365	0	0	NA	Unknown	NA	NA	NA	0	NA	NA	0	NA	NA	NA	NA
neg-M1180T180	0.808915	-0.5565	TRUE	FALSE	FALSE	NPD	#388ECC	-0.105923	1179.61	2.99942	0	0	NA	Unknown	NA	NA	NA	0	NA	NA	0	NA	NA	NA	NA
pos-M590T181	0.777517	-0.673668	TRUE	FALSE	FALSE	NPD	#388ECC	-0.134133	590.445	3.01068	1	0	NA	Unknown	NA	NA	NA	2	22-Angeloylbarringtogenol C;(3b,5a,22E,24S)-Stigmasta-7,22,25-trien-3-ol 3-glucoside	HMDB0032835;HMDB0033089	0	NA	NA	22-Angeloylbarringtogenol C;(3b,5a,22E,24S)-Stigmasta-7,22,25-trien-3-ol 3-glucoside	22-Angeloylbarringtogenol C;(3b,5a,22E,24S)-Stigmasta-7,22,25-trien-3-ol 3-glucoside (MS1 HMDB0032835;HMDB0033089)
pos-M468T177	0.420546	-0.517815	TRUE	FALSE	FALSE	NPD	#388ECC	-0.155091	468.25	2.94822	1	0	NA	Unknown	NA	NA	NA	0	NA	NA	1	D-Phe-Pro-Arg-CH2Cl	C02828	D-Phe-Pro-Arg-CH2Cl	D-Phe-Pro-Arg-CH2Cl (MS1 C02828)

## Sheet: saliva.all
ID	NPD	PD	Contrib.NPD	Contrib.PD	Contrib	GroupContrib	color	importance	MZ	RT	IsAnnotated	IsMS2ident	MS2Metabolite	MS2superclass	MS2class	MS2hmdb	MS2kegg	NumberMS1hmdb	MS1hmdbName	MS1hmdbID	NumberMS1kegg	MS1keggName	MS1keggID	ident	identification
neg-M228T197	-0.767717	0.163409	FALSE	TRUE	FALSE	PD	#F68B33	0.114164	228.162	3.28033	1	1	N-Decanoylglycine	Organic acids and derivatives	Carboxylic acids and derivatives	HMDB0013267	null	6	N-Decanoylglycine;Cucurbic acid;Dihydrojasmonic acid;Vulgarole;Traumatin;3-Ethenyl-4-hydroxy-2,5-dimethylhex-5-en-2-yl acetate	HMDB0013267;HMDB0029388;HMDB0033601;HMDB0035085;HMDB0037326;HMDB0041572	4	Cucurbic_acid;Putaminoxin;Traumatin;12-Oxo-9(Z)-dodecenoic_acid	C08482;C08509;C16309;C16311	N-Decanoylglycine	N-Decanoylglycine (MS2 HMDB0013267)
pos-M193T225	-0.370582	0.44835	FALSE	TRUE	FALSE	PD	#F68B33	0.0679412	193.158	3.7443	1	1	Methyl nonyl ketone	Organic oxygen compounds	Organooxygen compounds	HMDB0033713	C01875	24	2,6-Diisopropyl-3-methylphenol;2,5-Diisopropyl-4-methylphenol;2,5-Diisopropyl-3-methylphenol;2,4-Diisopropyl-5-methylphenol;2,4-Diisopropyl-3-methylphenol;2,3-Diisopropyl-5-methylphenol;4-(4-Methyl-3-pentenyl)-3-cyclohexene-1-carboxaldehyde;Pseudoionone;4-(2,6,6-Trimethylcyclohex-1-enyl)but-2-en-4-one;(2E,4Z,7Z)-2,4,7-Tridecatrienal;(E)-5,8-Megastigmadien-4-one;Edulan I;gamma-Ionone;delta-Damasco…	HMDB0029820;HMDB0029821;HMDB0029822;HMDB0029823;HMDB0029824;HMDB0029825;HMDB0031733;HMDB0032498;HMDB0032541;HMDB0033545;HMDB0034671;HMDB0034959;HMDB0034979;HMDB0035682;HMDB0035753;HMDB0036022;HMDB0036027;HMDB0036144;HMDB0036565;HMDB0036684;HMDB0037139;HMDB0059883;HMDB0036818;HMDB0041615	3	alpha-Ionone;beta-Ionone;4-n-Heptylphenol	C12286;C12287;C14698	Methyl nonyl ketone	Methyl nonyl ketone (MS2 HMDB0033713)
pos-M228T225	-0.318701	0.47982	FALSE	TRUE	FALSE	PD	#F68B33	0.0601574	228.196	3.74343	1	1	Methyl (2E,6Z)-dodecadienoate	Lipids and lipid-like molecules	Fatty Acyls	HMDB0031014	null	12	Linalyl propionate;Methyl (2E,6Z)-dodecadienoate;alpha-Terpineol propanoate;Cepanone;Citral propylene glycol acetal;Propyl 2,4-decadienoate;Tsibulin 1;Isobornyl propionate;Neryl propionate;2-Propenyl cyclohexanebutanoate;Octahydro-2,5,5,8a-tetramethyl-7H-1-benzopyran-7-one;Artemisyl propionate	HMDB0030425;HMDB0031014;HMDB0032052;HMDB0032098;HMDB0037286;HMDB0037307;HMDB0037390;HMDB0038249;HMDB0038258;HMDB0038291;HMDB0040232;HMDB0041554	0	NA	NA	Methyl (2E,6Z)-dodecadienoate	Methyl (2E,6Z)-dodecadienoate (MS2 HMDB0031014)
pos-M250T225	-0.279816	0.495656	FALSE	TRUE	FALSE	PD	#F68B33	0.0556502	250.178	3.74375	1	1	O-Desmethyl-cis-tramadol	Unknown	NA	NA	NA	5	Spermic acid 2;Isoleucyl-Threonine;Leucyl-Threonine;Threoninyl-Isoleucine;Threoninyl-Leucine	HMDB0013075;HMDB0028917;HMDB0028939;HMDB0029064;HMDB0029065	1	Piperazine_adipate	C13811	O-Desmethyl-cis-tramadol	O-Desmethyl-cis-tramadol (MS2 NA)
pos-M408T163	-0.354339	0.198907	FALSE	TRUE	FALSE	PD	#F68B33	0.0308751	408.247	2.72492	1	1	Leu-Leu-Tyr	Organic acids and derivatives	Carboximidic acids and derivatives	NA	NA	1	Neurotensin 11-13	HMDB0013024	3	Leu-leu-tyr;Actinonin;Ovatine	C11331;C12056;C08703	Leu-Leu-Tyr	Leu-Leu-Tyr (MS2 NA)
pos-M214T213	-0.274897	0.137586	FALSE	TRUE	FALSE	PD	#F68B33	0.0280062	214.179	3.55072	1	1	Dodeca-2(E),4(E)-dienoic acid	Lipids and lipid-like molecules	Fatty Acyls	NA	NA	23	Dihydro-5-(2-octenyl)-2(3H)-furanone;Methyl 2-undecynoate;6-Heptyl-5,6-dihydro-2H-pyran-2-one;cis-3-Hexenyl trans-4-hexenoate;alpha-Terpineol acetate;alpha-Campholene acetate;(Z)-4-Hydroxy-6-dodecenoic acid lactone;Yuzu lactone;(3R,3aR,7aS)-3-Butylhexahydro-1(3H)-isobenzofuranone;Geranyl acetate;Artemisia alcohol acetate;Ethyl 2Z,4E-decadienoic acid;p-Menth-1-en-9-ol acetate;cis-3-Hexenyl cis-3-h…	HMDB0030867;HMDB0030945;HMDB0031030;HMDB0031692;HMDB0032051;HMDB0032193;HMDB0032331;HMDB0032901;HMDB0034903;HMDB0035157;HMDB0036048;HMDB0036599;HMDB0037301;HMDB0038270;HMDB0038280;HMDB0039522;HMDB0040206;HMDB0040227;HMDB0040397;HMDB0040725;HMDB0041469;HMDB0041494;HMDB0061816	9	Ethyl(E,Z)-decadienoate;(1S,2R,4S)-(-)-Bornyl_acetate;Geranyl_acetate;Linalyl_acetate;Bornyl_acetate;alpha-Terpinyl_acetate;beta-Terpinyl_acetate;gamma-Terpinyl_acetate;Allyl_cyclohexylpropionate	C08486;C09837;C09861;C09863;C11338;C12300;C12301;C12302;C12306	Dodeca-2(E),4(E)-dienoic acid	Dodeca-2(E),4(E)-dienoic acid (MS2 NA)
pos-M294T54	-0.0681146	0.241717	FALSE	TRUE	FALSE	PD	#F68B33	0.0201567	294.181	0.8933	1	1	Lys-Phe	Organic acids and derivatives	Carboxylic acids and derivatives	HMDB0028958	NA	4	Lysyl-Phenylalanine;Phenylalanyl-Lysine;N-Acetyl-3-hydroxyprocainamide;Dextromethorphan	HMDB0028958;HMDB0029000;HMDB0060996;HMDB0001920	2	Dextromethorphan;Anacyclin	C06947;C08396	Lys-Phe	Lys-Phe (MS2 HMDB0028958)
pos-M256T253	-0.0642447	0.242889	FALSE	TRUE	FALSE	PD	#F68B33	0.0179352	256.227	4.22195	1	1	(2E,6E,9xi)-Farnesol	Lipids and lipid-like molecules	Prenol lipids	HMDB0039745	null	30	Geranyl 3-methylbutanoate;Linalyl isovalerate;(3S,4S,6R,7S)-1,10-Bisaboladiene-3,4-diol;beta-Kessyl alcohol;alpha-Terpinyl pentanoate;Citronellyl trans-2-methyl-2-butenoate;Geranyl 2-methylbutyrate;Isobornyl 2-methylbutyrate;Guaidiol;Calamendiol;Daucol;Germacrenone;3beta-7-Drimene-3,11-diol;Tricyclohumuladiol;1,6,9-Farnesatriene-3,11-diol;2-Propenyl cyclohexanehexanoate;2,10-Bisaboladiene-1,4-dio…	HMDB0029350;HMDB0030428;HMDB0031383;HMDB0031384;HMDB0032054;HMDB0032209;HMDB0032291;HMDB0032343;HMDB0033228;HMDB0034673;HMDB0035287;HMDB0035887;HMDB0036032;HMDB0036730;HMDB0036880;HMDB0037195;HMDB0037279;HMDB0037284;HMDB0038136;HMDB0038138;HMDB0038196;HMDB0038197;HMDB0038247;HMDB0038248;HMDB0038250;HMDB0039130;HMDB0039745;HMDB0040273;HMDB0040281;HMDB0041589	8	Centarol;Daucol;Debneyol;Seiricardine_A;Bisabolol_oxide_A;Bisabolol_oxide_B;Bornyl_isovalerate;Kanokonol	C09632;C09652;C09653;C09722;C16773;C16774;C16920;C17427	(2E,6E,9xi)-Farnesol	(2E,6E,9xi)-Farnesol (MS2 HMDB0039745)
pos-M294T141	-0.193713	-0.00520152	FALSE	TRUE	FALSE	PD	#F68B33	0.012188	294.181	2.3444	1	1	Lys-Phe	Organic acids and derivatives	Carboxylic acids and derivatives	HMDB0028958	NA	4	Lysyl-Phenylalanine;Phenylalanyl-Lysine;N-Acetyl-3-hydroxyprocainamide;Dextromethorphan	HMDB0028958;HMDB0029000;HMDB0060996;HMDB0001920	2	Dextromethorphan;Anacyclin	C06947;C08396	Lys-Phe	Lys-Phe (MS2 HMDB0028958)
neg-M201T148	-0.438359	-0.192461	FALSE	TRUE	FALSE	PD	#F68B33	0.0107617	201.125	2.46109	1	1	Ala-Leu	Organic acids and derivatives	Carboxylic acids and derivatives	HMDB0028691	NA	11	N-Acetylisoputreanine;Alanyl-Isoleucine;Alanyl-Leucine;Isoleucyl-Alanine;Leucyl-Alanine;2-Hepteneoylglycine;3-Hepteneoylglycine;4-Hepteneoylglycine;5-Hepteneoylglycine;Pseudoecgonine;Ecgonine	HMDB0094713;HMDB0028690;HMDB0028691;HMDB0028900;HMDB0028922;HMDB0094728;HMDB0094729;HMDB0094730;HMDB0094731;HMDB0006348;HMDB0006548	4	Otonecine;Ecgonine;Pseudoecgonine;N-Isovaleryl-L-homoserine_lactone	C10356;C10858;C12449;C20673	Ala-Leu	Ala-Leu (MS2 HMDB0028691)
neg-M292T141	-0.0746085	0.171764	FALSE	TRUE	FALSE	PD	#F68B33	0.00991933	292.168	2.34765	1	1	Lysyl-Phenylalanine	Organic acids and derivatives	Carboxylic acids and derivatives	HMDB0028958	null	3	Lysyl-Phenylalanine;Phenylalanyl-Lysine;N-Acetyl-3-hydroxyprocainamide	HMDB0028958;HMDB0029000;HMDB0060996	0	NA	NA	Lysyl-Phenylalanine	Lysyl-Phenylalanine (MS2 HMDB0028958)
neg-M329T208	-0.471249	-0.0757966	FALSE	TRUE	FALSE	PD	#F68B33	0.00462253	329.235	3.46203	1	1	(9S,10E,12S,13S)-9,12,13-Trihydroxy-10-octadecenoic acid	Lipids and lipid-like molecules	Fatty Acyls	HMDB0038555	null	4	9,12,13-TriHOME;9,10,13-TriHOME;5,8,12-Trihydroxy-9-octadecenoic acid;(9S,10E,12S,13S)-9,12,13-Trihydroxy-10-octadecenoic acid	HMDB0004708;HMDB0004710;HMDB0030936;HMDB0038555	3	9,12,13-TriHOME;9,10,13-TriHOME;9,10-Dihydroxy-12,13-epoxyoctadecanoate	C14833;C14835;C14837	(9S,10E,12S,13S)-9,12,13-Trihydroxy-10-octadecenoic acid	(9S,10E,12S,13S)-9,12,13-Trihydroxy-10-octadecenoic acid (MS2 HMDB0038555)
pos-M313T169	-0.243849	0.41258	FALSE	TRUE	FALSE	PD	#F68B33	0.00176294	313.155	2.81713	1	1	Phe-Phe	Organic acids and derivatives	Carboxylic acids and derivatives	HMDB0013302	NA	11	Phenylalanylphenylalanine;Chloropanaxydiol;Procaterol;Nandrolone;1-Phenyl-1,3-dodecanedione;(10Z,14E,16E)-10,14,16-Octadecatrien-12-ynoic acid;Rhodinyl phenylacetate;Citronellyl alpha-toluate;Norfluoxetine;3-hydroxy-1-methyl-4,5-diphenylpiperidine-2,6-dione;7-Hydroxyheptaphylline	HMDB0013302;HMDB0032676;HMDB0015453;HMDB0002725;HMDB0035579;HMDB0035963;HMDB0037191;HMDB0037230;HMDB0060551;HMDB0134789;HMDB0041245	9	Nandrolone;Cinmethylin;17beta-Hydroxyestr-5(10)-en-3-one;Empenthrin;Mecambrine;(+)-Mecambroline;Pukateine;Xylopine;Japonine	C07254;C10903;C15257;C18524;C09588;C09589;C09613;C09670;C10699	Phe-Phe	Phe-Phe (MS2 HMDB0013302)
neg-M493T138	0.387881	-0.126017	TRUE	FALSE	FALSE	NPD	#388ECC	-0.00178828	493.244	2.30571	1	1	Flumethasone Pivalate	Lipids and lipid-like molecules	Sterol Lipids	HMDB0014801	null	2	Flumethasone Pivalate;7,11-Bisdeacetylvaltrate 7-(3-methylpentanoate) 11-(3-hydroxy-3-methylbutanoate)	HMDB0014801;HMDB0033655	1	UCL_1684	C13783	Flumethasone Pivalate	Flumethasone Pivalate (MS2 HMDB0014801)
pos-M106T169	0.412133	-0.300718	TRUE	FALSE	FALSE	NPD	#388ECC	-0.00402205	106.049	2.80985	1	1	L-Isoserine	Organic acids and derivatives	Carboxylic acids and derivatives	HMDB00187	NA	7	L-Serine;D-Serine;Protein serine;2-hydroxyacrylic Acid;Pyruvic acid;Malonic semialdehyde;Glucosereductone	HMDB0000187;HMDB0003406;HMDB0062263;HMDB0062676;HMDB0000243;HMDB0011111;HMDB0040261	7	L-Serine;Serine;D-Serine;Pyruvate;3-Oxopropanoate;3-Hydroxypropenoate;Ethylene_carbonate	C00065;C00716;C00740;C00022;C00222;C12069;C20363	L-Isoserine	L-Isoserine (MS2 HMDB00187)
pos-M203T52	0.14196	-0.148092	TRUE	FALSE	FALSE	NPD	#388ECC	-0.00696508	203.102	0.87055	1	1	Ser-Pro	Organic acids and derivatives	Carboxylic acids and derivatives	HMDB0029047	NA	1	Levocabastine	HMDB0015238	0	NA	NA	Ser-Pro	Ser-Pro (MS2 HMDB0029047)
neg-M450T256	0.582291	-0.499257	TRUE	FALSE	FALSE	NPD	#388ECC	-0.0164292	450.264	4.27269	1	1	LysoPE 16:1	Lipids and lipid-like molecules	Glycerophospholipids	HMDB11474	C04438	5	LysoPE(0:0/16:1(9Z));LysoPE(16:1(9Z)/0:0);Cytochalasin Opho;LysoPA(0:0/18:2(9Z,12Z));LysoPA(18:2(9Z,12Z)/0:0)	HMDB0011474;HMDB0011504;HMDB0035366;HMDB0007852;HMDB0007856	2	Terpendole_G;Oleoylglycerone_phosphate	C20586;C03630	LysoPE 16:1	LysoPE 16:1 (MS2 HMDB11474)
pos-M765T53	0.476262	-0.0710352	TRUE	FALSE	FALSE	NPD	#388ECC	-0.0401185	765.386	0.879833	1	1	[Ala5,.beta.-Ala8] Neurokinin A (4-10)	Organic acids and derivatives	Carboxylic acids and derivatives	NA	NA	1	Torvoside D	HMDB0029624	0	NA	NA	[Ala5,.beta.-Ala8] Neurokinin A (4-10)	[Ala5,.beta.-Ala8] Neurokinin A (4-10) (MS2 NA)
pos-M338T53_2	0.516338	-0.265683	TRUE	FALSE	FALSE	NPD	#388ECC	-0.0417645	338.181	0.875833	1	1	Tyr-Arg	Organic acids and derivatives	Carboxylic acids and derivatives	HMDB0005768	C02993	0	NA	NA	0	NA	NA	Tyr-Arg	Tyr-Arg (MS2 HMDB0005768)
pos-M244T49	0.286584	-0.063608	TRUE	FALSE	FALSE	NPD	#388ECC	-0.0453652	244.165	0.815033	1	1	Pro-Lys	Organic acids and derivatives	Carboxylic acids and derivatives	HMDB0029022	NA	7	Lysyl-Proline;Prolyl-Lysine;N-Isobutyl-2,4,8-decatrienamide;N-3,7-Dimethyl-2,6-octadienylcyclopropylcarboxamide;Sarmentine;Pentobarbital;Amobarbital	HMDB0028959;HMDB0029022;HMDB0030188;HMDB0032240;HMDB0038840;HMDB0014457;HMDB0015440	2	Pentobarbital;Amobarbital	C07422;C07536	Pro-Lys	Pro-Lys (MS2 HMDB0029022)
neg-M211T53	0.495143	-0.0707952	TRUE	FALSE	FALSE	NPD	#388ECC	-0.0503929	211.11	0.886608	1	1	Pyrocurzerenone	Lipids and lipid-like molecules	Prenol lipids	HMDB0036454	null	9	Cyclonormammein;Mammea B/BC cyclo E;8,9-Dihydro-5-hydroxy-8-(1-hydroxy-1-methylethyl)-6-(1-oxobutyl)-4-propyl-2H-furo[2,3-h]-1-benzopyran-2-one;Fragransin C1;Fragransol A;1-(4-Hydroxy-3,5-dimethoxyphenyl)-2-[2-methoxy-4-(1-propenyl)phenoxy]-1-propanol;2-(4-Allyl-2,6-dimethoxyphenoxy)-1-(4-hydroxy-3-methoxyphenyl)-1-propanol;Sonchifolin;Hydroxyzine	HMDB0030164;HMDB0030649;HMDB0030650;HMDB0033534;HMDB0033537;HMDB0036463;HMDB0039248;HMDB0041139;HMDB0014697	4	Phantomolin;Hexahydrocurcumin;Biondinin_A;Hydroxyzine	C09527;C17826;C17848;C07045	Pyrocurzerenone	Pyrocurzerenone (MS2 HMDB0036454)
pos-M252T53	0.301262	-0.46547	TRUE	FALSE	FALSE	NPD	#388ECC	-0.0567815	252.134	0.879417	1	1	[DAla2] .alpha.-Neo-Endorphin (1-2), amide	Organic acids and derivatives	Carboxylic acids and derivatives	NA	NA	0	NA	NA	0	NA	NA	[DAla2] .alpha.-Neo-Endorphin (1-2), amide	[DAla2] .alpha.-Neo-Endorphin (1-2), amide (MS2 NA)
pos-M213T112	0.299559	-0.25493	TRUE	FALSE	FALSE	NPD	#388ECC	-0.0621853	213.123	1.86725	1	1	Pro-Pro	Unknown	NA	NA	NA	15	L-prolyl-L-proline ;Butabarbital;Butethal;2-(3-Phenylpropyl)tetrahydrofuran;2,2,6,7-Tetramethylbicyclo[4.3.0]nona-1(9),4-dien-8-one;xi-3-(4-Isopropylphenyl)-2-methylpropanal;dehydro-beta-Ionone;Megastigmatrienone;beta-Damascenone;3,5,8-Megastigmatrien-7-one;Metyrosine;Tyrosine methylester;N-Acetyldopamine;N-methyl-4,6,7-trihydroxy-1,2,3,4-tetrahydroisoquinoline;2-Phenyl-1,3-propanediol monocarbam…	HMDB0011180;HMDB0014382;HMDB0015442;HMDB0036178;HMDB0036685;HMDB0037763;HMDB0059904;HMDB0059906;HMDB0013804;HMDB0036572;HMDB0014903;HMDB0029217;HMDB0041943;HMDB0060065;HMDB0060351	8	Butabarbital;L-Tyrosine_methyl_ester;Metyrosine;Damascenine;alpha-Methyl-m-tyrosine;2-Phenyl-1,3-propanediol_monocarbamate;L-Homotyrosine;3-Methyl-L-tyrosine	C07827;C03404;C07921;C10588;C11820;C16586;C18622;C20800	Pro-Pro	Pro-Pro (MS2 NA)
pos-M213T138	0.198163	-0.457984	TRUE	FALSE	FALSE	NPD	#388ECC	-0.0816421	213.123	2.30073	1	1	Pro-Pro	Unknown	NA	NA	NA	0	NA	NA	0	NA	NA	Pro-Pro	Pro-Pro (MS2 NA)
pos-M213T53	0.344408	-0.220859	TRUE	FALSE	FALSE	NPD	#388ECC	-0.0822821	213.123	0.878283	1	1	Pro-Pro	Unknown	NA	NA	NA	15	L-prolyl-L-proline ;Butabarbital;Butethal;2-(3-Phenylpropyl)tetrahydrofuran;2,2,6,7-Tetramethylbicyclo[4.3.0]nona-1(9),4-dien-8-one;xi-3-(4-Isopropylphenyl)-2-methylpropanal;dehydro-beta-Ionone;Megastigmatrienone;beta-Damascenone;3,5,8-Megastigmatrien-7-one;Metyrosine;Tyrosine methylester;N-Acetyldopamine;N-methyl-4,6,7-trihydroxy-1,2,3,4-tetrahydroisoquinoline;2-Phenyl-1,3-propanediol monocarbam…	HMDB0011180;HMDB0014382;HMDB0015442;HMDB0036178;HMDB0036685;HMDB0037763;HMDB0059904;HMDB0059906;HMDB0013804;HMDB0036572;HMDB0014903;HMDB0029217;HMDB0041943;HMDB0060065;HMDB0060351	8	Butabarbital;L-Tyrosine_methyl_ester;Metyrosine;Damascenine;alpha-Methyl-m-tyrosine;2-Phenyl-1,3-propanediol_monocarbamate;L-Homotyrosine;3-Methyl-L-tyrosine	C07827;C03404;C07921;C10588;C11820;C16586;C18622;C20800	Pro-Pro	Pro-Pro (MS2 NA)
pos-M272T226_2	-0.0484476	-0.38991	TRUE	FALSE	FALSE	NPD	#388ECC	-0.113345	272.258	3.77035	1	1	Myristoyl ethanolamide	Organic nitrogen compounds	Organonitrogen compounds	NA	NA	13	Hypogeic acid;Palmitoleic acid;Trans-Hexa-dec-2-enoic acid;Palmitelaidic acid;(E)-6-Hexadecenoic acid;5-Dodecyldihydro-2(3H)-furanone;15-Hexadecanolide;(Z)-5-Hexadecenoic acid;(E)-3-Hexadecenoic acid;(Z)-13-Hexadecenoic acid;(E)-11-Hexadecenoic acid;Citronellyl hexanoate;(Z)-14-Methyl-6-pentadecenoic acid	HMDB0002186;HMDB0003229;HMDB0010735;HMDB0012328;HMDB0031053;HMDB0031145;HMDB0031711;HMDB0032638;HMDB0033791;HMDB0035877;HMDB0037647;HMDB0038958;HMDB0041422	1	(9Z)-Hexadecenoic_acid	C08362	Myristoyl ethanolamide	Myristoyl ethanolamide (MS2 NA)
pos-M310T141	0.330215	-0.233503	TRUE	FALSE	FALSE	NPD	#388ECC	-0.140009	310.176	2.34495	1	1	Lys-Tyr	Organic acids and derivatives	Carboxylic acids and derivatives	HMDB0028963	NA	0	NA	NA	0	NA	NA	Lys-Tyr	Lys-Tyr (MS2 HMDB0028963)
pos-M1018T171	-0.661963	0.236904	FALSE	TRUE	FALSE	PD	#F68B33	0.177706	1017.54	2.84322	1	0	NA	Unknown	NA	NA	NA	6	CDP-DG(16:1(9Z)/20:4(5Z,8Z,11Z,14Z));CDP-DG(18:2(9Z,12Z)/18:3(6Z,9Z,12Z));CDP-DG(18:2(9Z,12Z)/18:3(9Z,12Z,15Z));CDP-DG(18:3(6Z,9Z,12Z)/18:2(9Z,12Z));CDP-DG(18:3(9Z,12Z,15Z)/18:2(9Z,12Z));CDP-DG(20:4(5Z,8Z,11Z,14Z)/16:1(9Z))	HMDB0115953;HMDB0115970;HMDB0115971;HMDB0115977;HMDB0115978;HMDB0115988	1	Microcystin_LR	C05371	CDP-DG(16:1(9Z)/20:4(5Z,8Z,11Z,14Z));CDP-DG(18:2(9Z,12Z)/18:3(6Z,9Z,12Z));CDP-DG(18:2(9Z,12Z)/18:3(9Z,12Z,15Z));CDP-DG(18:3(6Z,9Z,12Z)/18:2(9Z,12Z));CDP-DG(18:3(9Z,12Z,15Z)/18:2(9Z,12Z));CDP-DG(20:4(5Z,8Z,11Z,14Z)/16:1(9Z))	CDP-DG(16:1(9Z)/20:4(5Z,8Z,11Z,14Z));CDP-DG(18:2(9Z,12Z)/18:3(6Z,9Z,12Z));CDP-DG(18:2(9Z,12Z)/18:3(9Z,12Z,15Z));CDP-DG(18:3(6Z,9Z,12Z)/18:2(9Z,12Z));CDP-DG(18:3(9Z,12Z,15Z)/18:2(9Z,12Z));CDP-DG(20:4(5Z,8Z,11Z,14Z)/16:1(9Z)) (MS1 HMDB0115953;HMDB0115970;HMDB0115971;HMDB0115977;HMDB0115978;HMDB0115988)
pos-M544T151	-0.42409	0.36077	FALSE	TRUE	FALSE	PD	#F68B33	0.147759	543.947	2.51825	1	0	NA	Unknown	NA	NA	NA	0	NA	NA	1	3'-Keto-3'-deoxy-ATP	C07024	3'-Keto-3'-deoxy-ATP	3'-Keto-3'-deoxy-ATP (MS1 C07024)
pos-M785T171_2	-0.666293	0.332015	FALSE	TRUE	FALSE	PD	#F68B33	0.112116	784.921	2.85233	0	0	NA	Unknown	NA	NA	NA	0	NA	NA	0	NA	NA	NA	NA
pos-M546T156	-0.660501	0.0597631	FALSE	TRUE	FALSE	PD	#F68B33	0.109783	545.633	2.60823	0	0	NA	Unknown	NA	NA	NA	0	NA	NA	0	NA	NA	NA	NA
pos-M546T157	-0.509595	0.168295	FALSE	TRUE	FALSE	PD	#F68B33	0.0973626	545.968	2.6105	0	0	NA	Unknown	NA	NA	NA	0	NA	NA	0	NA	NA	NA	NA
pos-M305T154	-0.518386	-0.0658484	FALSE	TRUE	FALSE	PD	#F68B33	0.0933064	305.158	2.56702	0	0	NA	Unknown	NA	NA	NA	0	NA	NA	0	NA	NA	NA	NA
pos-M1114T171_1	-0.253886	0.434564	FALSE	TRUE	FALSE	PD	#F68B33	0.0924916	1113.59	2.84261	0	0	NA	Unknown	NA	NA	NA	0	NA	NA	0	NA	NA	NA	NA
pos-M975T170_1	-0.262057	0.297978	FALSE	TRUE	FALSE	PD	#F68B33	0.0922014	974.52	2.83928	1	0	NA	Unknown	NA	NA	NA	1	Tragopogonsaponin C	HMDB0037912	0	NA	NA	Tragopogonsaponin C	Tragopogonsaponin C (MS1 HMDB0037912)
pos-M526T162	-0.400302	0.413121	FALSE	TRUE	FALSE	PD	#F68B33	0.0915226	526.223	2.69418	0	0	NA	Unknown	NA	NA	NA	0	NA	NA	0	NA	NA	NA	NA
pos-M304T140	-0.124199	0.298962	FALSE	TRUE	FALSE	PD	#F68B33	0.0907695	304.15	2.34145	1	0	NA	Unknown	NA	NA	NA	1	N5-Acetyl-N2-gamma-L-glutamyl-L-ornithine	HMDB0039423	3	Nicotianamine;Cycloheximide;UH-301	C05324;C06685;C11698	N5-Acetyl-N2-gamma-L-glutamyl-L-ornithine	N5-Acetyl-N2-gamma-L-glutamyl-L-ornithine (MS1 HMDB0039423)
pos-M1045T172	-0.034627	0.489109	FALSE	TRUE	FALSE	PD	#F68B33	0.0901991	1044.55	2.87227	1	0	NA	Unknown	NA	NA	NA	0	NA	NA	1	CDP-2,3-bis-O-(geranylgeranyl)-sn-glycerol	C18059	CDP-2,3-bis-O-(geranylgeranyl)-sn-glycerol	CDP-2,3-bis-O-(geranylgeranyl)-sn-glycerol (MS1 C18059)
pos-M614T222	-0.663946	0.158758	FALSE	TRUE	FALSE	PD	#F68B33	0.0894162	614.18	3.70687	0	0	NA	Unknown	NA	NA	NA	0	NA	NA	0	NA	NA	NA	NA
pos-M487T147	-0.555147	0.489666	FALSE	TRUE	FALSE	PD	#F68B33	0.0872497	486.513	2.44572	0	0	NA	Unknown	NA	NA	NA	0	NA	NA	0	NA	NA	NA	NA
pos-M439T148_1	-0.30461	0.182644	FALSE	TRUE	FALSE	PD	#F68B33	0.0856923	438.712	2.47048	0	0	NA	Unknown	NA	NA	NA	0	NA	NA	0	NA	NA	NA	NA
pos-M740T169	-0.773447	0.257564	FALSE	TRUE	FALSE	PD	#F68B33	0.0851634	740.395	2.82083	0	0	NA	Unknown	NA	NA	NA	0	NA	NA	0	NA	NA	NA	NA
pos-M175T225	-0.0876063	0.410032	FALSE	TRUE	FALSE	PD	#F68B33	0.085041	175.148	3.74404	1	0	NA	Unknown	NA	NA	NA	4	5,7alpha-Dihydro-1,4,4,7a-tetramethyl-4H-indene;1,2,3,4,Tetrahydro-1,5,7-trimethylnapthalene;alpha-Ionene;1-Methyl-4-(1-methyl-2-propenyl)-benzene	HMDB0036683;HMDB0059696;HMDB0059826;HMDB0061824	0	NA	NA	5,7alpha-Dihydro-1,4,4,7a-tetramethyl-4H-indene;1,2,3,4,Tetrahydro-1,5,7-trimethylnapthalene;alpha-Ionene;1-Methyl-4-(1-methyl-2-propenyl)-benzene	5,7alpha-Dihydro-1,4,4,7a-tetramethyl-4H-indene;1,2,3,4,Tetrahydro-1,5,7-trimethylnapthalene;alpha-Ionene;1-Methyl-4-(1-methyl-2-propenyl)-benzene (MS1 HMDB0036683;HMDB0059696;HMDB0059826;HMDB0061824)
neg-M661T224	-0.49996	0.215603	FALSE	TRUE	FALSE	PD	#F68B33	0.0817726	661.175	3.72635	0	0	NA	Unknown	NA	NA	NA	0	NA	NA	0	NA	NA	NA	NA
neg-M660T224	-0.449397	0.202258	FALSE	TRUE	FALSE	PD	#F68B33	0.0789889	660.172	3.7273	1	0	NA	Unknown	NA	NA	NA	8	6-(4,5-dihydroxy-2-{3,5,7-trihydroxy-6-[3,4,5-trihydroxy-6-(hydroxymethyl)oxan-2-yl]-3,4-dihydro-2H-1-benzopyran-2-yl}phenoxy)-3,4,5-trihydroxyoxane-2-carboxylic acid;6-(2,4-dihydroxy-5-{3,5,7-trihydroxy-6-[3,4,5-trihydroxy-6-(hydroxymethyl)oxan-2-yl]-3,4-dihydro-2H-1-benzopyran-2-yl}phenoxy)-3,4,5-trihydroxyoxane-2-carboxylic acid;6-({3,5-dihydroxy-6-[3,4,5-trihydroxy-6-(hydroxymethyl)oxan-2-yl]…	HMDB0126688;HMDB0126689;HMDB0126690;HMDB0126715;HMDB0126716;HMDB0126723;HMDB0126724;HMDB0126725	0	NA	NA	6-(4,5-dihydroxy-2-{3,5,7-trihydroxy-6-[3,4,5-trihydroxy-6-(hydroxymethyl)oxan-2-yl]-3,4-dihydro-2H-1-benzopyran-2-yl}phenoxy)-3,4,5-trihydroxyoxane-2-carboxylic acid;6-(2,4-dihydroxy-5-{3,5,7-trihydroxy-6-[3,4,5-trihydroxy-6-(hydroxymethyl)oxan-2-yl]-3,4-dihydro-2H-1-benzopyran-2-yl}phenoxy)-3,4,5-trihydroxyoxane-2-carboxylic acid;6-({3,5-dihydroxy-6-[3,4,5-trihydroxy-6-(hydroxymethyl)oxan-2-yl]…	6-(4,5-dihydroxy-2-{3,5,7-trihydroxy-6-[3,4,5-trihydroxy-6-(hydroxymethyl)oxan-2-yl]-3,4-dihydro-2H-1-benzopyran-2-yl}phenoxy)-3,4,5-trihydroxyoxane-2-carboxylic acid;6-(2,4-dihydroxy-5-{3,5,7-trihydroxy-6-[3,4,5-trihydroxy-6-(hydroxymethyl)oxan-2-yl]-3,4-dihydro-2H-1-benzopyran-2-yl}phenoxy)-3,4,5-trihydroxyoxane-2-carboxylic acid;6-({3,5-dihydroxy-6-[3,4,5-trihydroxy-6-(hydroxymethyl)oxan-2-yl]…
pos-M398T154	-0.262357	0.396227	FALSE	TRUE	FALSE	PD	#F68B33	0.0772593	397.727	2.57189	0	0	NA	Unknown	NA	NA	NA	0	NA	NA	0	NA	NA	NA	NA
pos-M942T171_1	-0.504146	0.464575	FALSE	TRUE	FALSE	PD	#F68B33	0.0762335	941.505	2.85384	1	0	NA	Unknown	NA	NA	NA	6	Pisumsaponin II;Dehydrosoyasaponin I;28-Glucosyloleanolic acid 3-[arabinosyl-(1->2)-6-methylglucuronide];Momordin IIa;PIP(16:0/18:0);PIP(18:0/16:0)	HMDB0038317;HMDB0039331;HMDB0039420;HMDB0041019;HMDB0009923;HMDB0009946	3	Colubrin;Olaxoside;Dehydrosoyasaponin_I	C08936;C08962;C13837	Pisumsaponin II;Dehydrosoyasaponin I;28-Glucosyloleanolic acid 3-[arabinosyl-(1->2)-6-methylglucuronide];Momordin IIa;PIP(16:0/18:0);PIP(18:0/16:0)	Pisumsaponin II;Dehydrosoyasaponin I;28-Glucosyloleanolic acid 3-[arabinosyl-(1->2)-6-methylglucuronide];Momordin IIa;PIP(16:0/18:0);PIP(18:0/16:0) (MS1 HMDB0038317;HMDB0039331;HMDB0039420;HMDB0041019;HMDB0009923;HMDB0009946)
pos-M839T164_3	-0.254964	0.306166	FALSE	TRUE	FALSE	PD	#F68B33	0.0732965	839.461	2.7309	0	0	NA	Unknown	NA	NA	NA	0	NA	NA	0	NA	NA	NA	NA
pos-M521T157_1	-0.503341	0.0805754	FALSE	TRUE	FALSE	PD	#F68B33	0.0723613	520.602	2.61752	0	0	NA	Unknown	NA	NA	NA	0	NA	NA	0	NA	NA	NA	NA
pos-M616T223	-0.305482	-0.00643475	FALSE	TRUE	FALSE	PD	#F68B33	0.0710868	616.175	3.71245	1	0	NA	Unknown	NA	NA	NA	1	Pelargonidin 3-sophoroside	HMDB0033679	0	NA	NA	Pelargonidin 3-sophoroside	Pelargonidin 3-sophoroside (MS1 HMDB0033679)
pos-M499T153_1	-0.518219	-0.223185	FALSE	TRUE	FALSE	PD	#F68B33	0.063469	498.943	2.55503	0	0	NA	Unknown	NA	NA	NA	0	NA	NA	0	NA	NA	NA	NA
pos-M814T167_3	-0.335572	0.377893	FALSE	TRUE	FALSE	PD	#F68B33	0.0620555	814.433	2.79017	0	0	NA	Unknown	NA	NA	NA	0	NA	NA	0	NA	NA	NA	NA
pos-M1165T166	-0.177941	0.182582	FALSE	TRUE	FALSE	PD	#F68B33	0.0605158	1164.61	2.76527	0	0	NA	Unknown	NA	NA	NA	0	NA	NA	0	NA	NA	NA	NA
pos-M529T162	-0.33567	0.216592	FALSE	TRUE	FALSE	PD	#F68B33	0.0542831	529.23	2.7057	1	0	NA	Unknown	NA	NA	NA	2	16,17-Dihydro-16a,17-dihydroxygibberellin A4 17-glucoside;Dutasteride	HMDB0040647;HMDB0015258	0	NA	NA	16,17-Dihydro-16a,17-dihydroxygibberellin A4 17-glucoside;Dutasteride	16,17-Dihydro-16a,17-dihydroxygibberellin A4 17-glucoside;Dutasteride (MS1 HMDB0040647;HMDB0015258)
pos-M521T157_2	-0.479697	-0.307883	FALSE	TRUE	FALSE	PD	#F68B33	0.0526668	520.936	2.61503	0	0	NA	Unknown	NA	NA	NA	0	NA	NA	0	NA	NA	NA	NA
pos-M891T170	-0.345729	0.252667	FALSE	TRUE	FALSE	PD	#F68B33	0.0524898	891.476	2.82777	1	0	NA	Unknown	NA	NA	NA	0	NA	NA	4	Dioscin;Desglucomusennin;Isoastragaloside_I;Astragaloside_I	C08897;C08940;C17793;C17797	Dioscin;Desglucomusennin;Isoastragaloside_I;Astragaloside_I	Dioscin;Desglucomusennin;Isoastragaloside_I;Astragaloside_I (MS1 C08897;C08940;C17793;C17797)
pos-M392T177	-0.00326852	0.391731	FALSE	TRUE	FALSE	PD	#F68B33	0.0516629	392.254	2.95033	0	0	NA	Unknown	NA	NA	NA	0	NA	NA	0	NA	NA	NA	NA
pos-M452T162_1	-0.317501	0.337625	FALSE	TRUE	FALSE	PD	#F68B33	0.0502454	451.758	2.69275	0	0	NA	Unknown	NA	NA	NA	0	NA	NA	0	NA	NA	NA	NA
pos-M229T225	-0.520189	0.520807	FALSE	TRUE	FALSE	PD	#F68B33	0.0496721	229.199	3.74432	0	0	NA	Unknown	NA	NA	NA	0	NA	NA	0	NA	NA	NA	NA
pos-M834T164_3	0.0851847	0.299048	FALSE	TRUE	FALSE	PD	#F68B33	0.0482482	834.453	2.7295	0	0	NA	Unknown	NA	NA	NA	0	NA	NA	0	NA	NA	NA	NA
pos-M1113T172	-0.260877	0.230543	FALSE	TRUE	FALSE	PD	#F68B33	0.0481181	1112.58	2.87413	0	0	NA	Unknown	NA	NA	NA	0	NA	NA	0	NA	NA	NA	NA
pos-M872T164	-0.432339	0.401463	FALSE	TRUE	FALSE	PD	#F68B33	0.0478616	872.465	2.74021	0	0	NA	Unknown	NA	NA	NA	0	NA	NA	0	NA	NA	NA	NA
pos-M173T146	-0.316526	0.505623	FALSE	TRUE	FALSE	PD	#F68B33	0.0463872	173.128	2.42937	1	0	NA	Unknown	NA	NA	NA	1	Arecoline	HMDB0030353	4	Retronecine;Arecoline;Heliotridine;Scopoline	C06177;C10129;C10321;C10866	Arecoline	Arecoline (MS1 HMDB0030353)
pos-M847T171	-0.321501	0.310392	FALSE	TRUE	FALSE	PD	#F68B33	0.0462637	846.944	2.84917	0	0	NA	Unknown	NA	NA	NA	0	NA	NA	0	NA	NA	NA	NA
pos-M527T162	-0.482094	0.261746	FALSE	TRUE	FALSE	PD	#F68B33	0.0452042	526.724	2.69203	0	0	NA	Unknown	NA	NA	NA	0	NA	NA	0	NA	NA	NA	NA
pos-M1166T166	-0.34886	0.3205	FALSE	TRUE	FALSE	PD	#F68B33	0.0443076	1165.61	2.774	0	0	NA	Unknown	NA	NA	NA	0	NA	NA	0	NA	NA	NA	NA
pos-M973T170_4	-0.510018	0.282521	FALSE	TRUE	FALSE	PD	#F68B33	0.0426114	973.009	2.8393	0	0	NA	Unknown	NA	NA	NA	0	NA	NA	0	NA	NA	NA	NA
pos-M921T165_1	-0.719298	0.53003	FALSE	TRUE	FALSE	PD	#F68B33	0.0420849	920.735	2.7516	0	0	NA	Unknown	NA	NA	NA	0	NA	NA	0	NA	NA	NA	NA
pos-M870T172_2	-0.0699505	0.404542	FALSE	TRUE	FALSE	PD	#F68B33	0.0416875	870.128	2.86263	1	0	NA	Unknown	NA	NA	NA	0	NA	NA	1	3-(Methylthio)propanoyl-CoA	C20870	3-(Methylthio)propanoyl-CoA	3-(Methylthio)propanoyl-CoA (MS1 C20870)
pos-M1010T171	0.0807308	0.48307	FALSE	TRUE	FALSE	PD	#F68B33	0.0403336	1009.53	2.84355	0	0	NA	Unknown	NA	NA	NA	0	NA	NA	0	NA	NA	NA	NA
pos-M443T145_1	-0.337195	0.254342	FALSE	TRUE	FALSE	PD	#F68B33	0.0391011	442.547	2.42428	0	0	NA	Unknown	NA	NA	NA	0	NA	NA	0	NA	NA	NA	NA
pos-M1051T162	-0.676424	0.293889	FALSE	TRUE	FALSE	PD	#F68B33	0.0384927	1051.44	2.70176	1	0	NA	Unknown	NA	NA	NA	1	PIP3(16:0/16:0)	HMDB0010147	0	NA	NA	PIP3(16:0/16:0)	PIP3(16:0/16:0) (MS1 HMDB0010147)
pos-M718T167	-0.14355	0.519822	FALSE	TRUE	FALSE	PD	#F68B33	0.0378861	718.188	2.78515	0	0	NA	Unknown	NA	NA	NA	0	NA	NA	0	NA	NA	NA	NA
pos-M1141T170	-0.660108	-0.230417	FALSE	TRUE	FALSE	PD	#F68B33	0.0356257	1140.61	2.82958	1	0	NA	Unknown	NA	NA	NA	2	Notoginsenoside B;Quinquenoside IV	HMDB0030509;HMDB0032829	1	Isohomohalichondrin_B	C16881	Notoginsenoside B;Quinquenoside IV	Notoginsenoside B;Quinquenoside IV (MS1 HMDB0030509;HMDB0032829)
pos-M618T222	-0.120358	0.0118116	FALSE	TRUE	FALSE	PD	#F68B33	0.0354096	618.182	3.70633	0	0	NA	Unknown	NA	NA	NA	0	NA	NA	0	NA	NA	NA	NA
neg-M346T256	-0.574434	0.235824	FALSE	TRUE	FALSE	PD	#F68B33	0.0329275	346.203	4.26627	1	0	NA	Unknown	NA	NA	NA	5	Carnosol;Momilactone B;Yucalexin P15;Yucalexin P8;3,3',4,4'-Tetrahydroxy-5,5'-diisopropyl-2,2'-dimethylbiphenyl	HMDB0002121;HMDB0036749;HMDB0036753;HMDB0036755;HMDB0039613	4	Carnosol;Gibberellin_A15;Dicyclohexyl_phthalate;Methyl_gibberellin_A9	C09069;C14162;C14529;C20632	Carnosol;Momilactone B;Yucalexin P15;Yucalexin P8;3,3',4,4'-Tetrahydroxy-5,5'-diisopropyl-2,2'-dimethylbiphenyl	Carnosol;Momilactone B;Yucalexin P15;Yucalexin P8;3,3',4,4'-Tetrahydroxy-5,5'-diisopropyl-2,2'-dimethylbiphenyl (MS1 HMDB0002121;HMDB0036749;HMDB0036753;HMDB0036755;HMDB0039613)
pos-M719T167	-0.23877	0.466804	FALSE	TRUE	FALSE	PD	#F68B33	0.0328395	718.587	2.78042	0	0	NA	Unknown	NA	NA	NA	0	NA	NA	0	NA	NA	NA	NA
pos-M438T148	-0.426642	0.370459	FALSE	TRUE	FALSE	PD	#F68B33	0.0315785	438.461	2.46163	0	0	NA	Unknown	NA	NA	NA	0	NA	NA	0	NA	NA	NA	NA
pos-M971T170_2	-0.0206561	0.33133	FALSE	TRUE	FALSE	PD	#F68B33	0.030102	971.016	2.84167	0	0	NA	Unknown	NA	NA	NA	0	NA	NA	0	NA	NA	NA	NA
pos-M1037T173	-0.567149	-0.161074	FALSE	TRUE	FALSE	PD	#F68B33	0.0298539	1036.55	2.88252	0	0	NA	Unknown	NA	NA	NA	0	NA	NA	0	NA	NA	NA	NA
pos-M617T223	-0.299572	0.380099	FALSE	TRUE	FALSE	PD	#F68B33	0.0296253	617.179	3.71133	1	0	NA	Unknown	NA	NA	NA	3	Heme;Didymin;Poncirin	HMDB0003178;HMDB0029482;HMDB0037487	2	Heme;Poncirin	C00032;C09830	Heme;Didymin;Poncirin	Heme;Didymin;Poncirin (MS1 HMDB0003178;HMDB0029482;HMDB0037487)
pos-M689T158_1	-0.12896	0.266358	FALSE	TRUE	FALSE	PD	#F68B33	0.0287732	688.871	2.62884	0	0	NA	Unknown	NA	NA	NA	0	NA	NA	0	NA	NA	NA	NA
pos-M881T169_4	-0.267682	0.507941	FALSE	TRUE	FALSE	PD	#F68B33	0.0285867	881.468	2.81303	0	0	NA	Unknown	NA	NA	NA	0	NA	NA	0	NA	NA	NA	NA
pos-M921T166	-0.179651	0.129579	FALSE	TRUE	FALSE	PD	#F68B33	0.0283567	921.481	2.76179	1	0	NA	Unknown	NA	NA	NA	3	Pitheduloside D;Medicoside C;Hovenoside I	HMDB0031358;HMDB0034547;HMDB0035059	0	NA	NA	Pitheduloside D;Medicoside C;Hovenoside I	Pitheduloside D;Medicoside C;Hovenoside I (MS1 HMDB0031358;HMDB0034547;HMDB0035059)
pos-M955T168_1	-0.431309	0.248796	FALSE	TRUE	FALSE	PD	#F68B33	0.0274957	954.512	2.79742	1	0	NA	Unknown	NA	NA	NA	18	CDP-DG(16:0/16:0);CDP-DG(a-13:0/i-19:0);CDP-DG(a-15:0/a-17:0);CDP-DG(a-15:0/i-17:0);CDP-DG(a-17:0/a-15:0);CDP-DG(a-17:0/i-15:0);CDP-DG(i-12:0/i-20:0);CDP-DG(i-13:0/i-19:0);CDP-DG(i-14:0/i-18:0);CDP-DG(i-15:0/a-17:0);CDP-DG(i-15:0/i-17:0);CDP-DG(i-16:0/i-16:0);CDP-DG(i-17:0/a-15:0);CDP-DG(i-17:0/i-15:0);CDP-DG(i-18:0/i-14:0);CDP-DG(i-19:0/a-13:0);CDP-DG(i-19:0/i-13:0);CDP-DG(i-20:0/i-12:0)	HMDB0006968;HMDB0116075;HMDB0116083;HMDB0116091;HMDB0116100;HMDB0116107;HMDB0116165;HMDB0116182;HMDB0116199;HMDB0116208;HMDB0116216;HMDB0116233;HMDB0116243;HMDB0116250;HMDB0116267;HMDB0116278;HMDB0116284;HMDB0116301	0	NA	NA	CDP-DG(16:0/16:0);CDP-DG(a-13:0/i-19:0);CDP-DG(a-15:0/a-17:0);CDP-DG(a-15:0/i-17:0);CDP-DG(a-17:0/a-15:0);CDP-DG(a-17:0/i-15:0);CDP-DG(i-12:0/i-20:0);CDP-DG(i-13:0/i-19:0);CDP-DG(i-14:0/i-18:0);CDP-DG(i-15:0/a-17:0);CDP-DG(i-15:0/i-17:0);CDP-DG(i-16:0/i-16:0);CDP-DG(i-17:0/a-15:0);CDP-DG(i-17:0/i-15:0);CDP-DG(i-18:0/i-14:0);CDP-DG(i-19:0/a-13:0);CDP-DG(i-19:0/i-13:0);CDP-DG(i-20:0/i-12:0)	CDP-DG(16:0/16:0);CDP-DG(a-13:0/i-19:0);CDP-DG(a-15:0/a-17:0);CDP-DG(a-15:0/i-17:0);CDP-DG(a-17:0/a-15:0);CDP-DG(a-17:0/i-15:0);CDP-DG(i-12:0/i-20:0);CDP-DG(i-13:0/i-19:0);CDP-DG(i-14:0/i-18:0);CDP-DG(i-15:0/a-17:0);CDP-DG(i-15:0/i-17:0);CDP-DG(i-16:0/i-16:0);CDP-DG(i-17:0/a-15:0);CDP-DG(i-17:0/i-15:0);CDP-DG(i-18:0/i-14:0);CDP-DG(i-19:0/a-13:0);CDP-DG(i-19:0/i-13:0);CDP-DG(i-20:0/i-12:0) (MS1 HM…
pos-M716T162_1	-0.217412	0.305609	FALSE	TRUE	FALSE	PD	#F68B33	0.0273503	715.885	2.70493	0	0	NA	Unknown	NA	NA	NA	0	NA	NA	0	NA	NA	NA	NA
pos-M1016T172_2	-0.163748	0.236835	FALSE	TRUE	FALSE	PD	#F68B33	0.0243848	1016.14	2.87255	0	0	NA	Unknown	NA	NA	NA	0	NA	NA	0	NA	NA	NA	NA
pos-M498T158	-0.364178	0.217575	FALSE	TRUE	FALSE	PD	#F68B33	0.0236312	498.241	2.63779	0	0	NA	Unknown	NA	NA	NA	0	NA	NA	0	NA	NA	NA	NA
pos-M1017T172_1	-0.180587	0.157087	FALSE	TRUE	FALSE	PD	#F68B33	0.0222952	1016.54	2.86706	1	0	NA	Unknown	NA	NA	NA	1	delta5-Demissine	HMDB0033029	0	NA	NA	delta5-Demissine	delta5-Demissine (MS1 HMDB0033029)
pos-M888T170_5	-0.262327	0.392867	FALSE	TRUE	FALSE	PD	#F68B33	0.0209375	888.474	2.83648	0	0	NA	Unknown	NA	NA	NA	0	NA	NA	0	NA	NA	NA	NA
pos-M921T165_2	-0.387231	0.254339	FALSE	TRUE	FALSE	PD	#F68B33	0.0206427	920.984	2.75342	0	0	NA	Unknown	NA	NA	NA	0	NA	NA	0	NA	NA	NA	NA
pos-M870T172_1	-0.333491	0.274101	FALSE	TRUE	FALSE	PD	#F68B33	0.0201812	869.962	2.86198	0	0	NA	Unknown	NA	NA	NA	0	NA	NA	0	NA	NA	NA	NA
pos-M1009T170_1	-0.479731	0.357406	FALSE	TRUE	FALSE	PD	#F68B33	0.0200178	1008.53	2.83104	0	0	NA	Unknown	NA	NA	NA	0	NA	NA	0	NA	NA	NA	NA
pos-M1010T170	-0.0153814	0.431732	FALSE	TRUE	FALSE	PD	#F68B33	0.019132	1009.78	2.84121	0	0	NA	Unknown	NA	NA	NA	0	NA	NA	0	NA	NA	NA	NA
pos-M740T159_1	-0.360503	0.363442	FALSE	TRUE	FALSE	PD	#F68B33	0.0188156	740.007	2.65575	0	0	NA	Unknown	NA	NA	NA	0	NA	NA	0	NA	NA	NA	NA
pos-M689T155	-0.232925	0.140318	FALSE	TRUE	FALSE	PD	#F68B33	0.0183701	689.307	2.58263	1	0	NA	Unknown	NA	NA	NA	0	NA	NA	1	Barbinine	C08662	Barbinine	Barbinine (MS1 C08662)
pos-M426T162_2	-0.29168	0.24563	FALSE	TRUE	FALSE	PD	#F68B33	0.0176708	426.199	2.69972	1	0	NA	Unknown	NA	NA	NA	0	NA	NA	1	Bleekerine	C09046	Bleekerine	Bleekerine (MS1 C09046)
pos-M1177T171_1	-0.0161793	0.517327	FALSE	TRUE	FALSE	PD	#F68B33	0.0161438	1176.63	2.85827	0	0	NA	Unknown	NA	NA	NA	0	NA	NA	0	NA	NA	NA	NA
pos-M1017T172_4	-0.250594	0.108581	FALSE	TRUE	FALSE	PD	#F68B33	0.0153423	1017.14	2.8677	0	0	NA	Unknown	NA	NA	NA	0	NA	NA	0	NA	NA	NA	NA
pos-M866T174	-0.689068	0.411567	FALSE	TRUE	FALSE	PD	#F68B33	0.0142489	866.456	2.90361	0	0	NA	Unknown	NA	NA	NA	0	NA	NA	0	NA	NA	NA	NA
pos-M530T145	-0.108942	0.183909	FALSE	TRUE	FALSE	PD	#F68B33	0.013771	529.924	2.4247	0	0	NA	Unknown	NA	NA	NA	0	NA	NA	0	NA	NA	NA	NA
pos-M1017T172_3	-0.194765	0.265258	FALSE	TRUE	FALSE	PD	#F68B33	0.013349	1016.94	2.86773	0	0	NA	Unknown	NA	NA	NA	0	NA	NA	0	NA	NA	NA	NA
pos-M386T158	-0.34308	0.321977	FALSE	TRUE	FALSE	PD	#F68B33	0.0131744	386.171	2.62633	0	0	NA	Unknown	NA	NA	NA	0	NA	NA	0	NA	NA	NA	NA
pos-M921T165_3	-0.109914	0.264249	FALSE	TRUE	FALSE	PD	#F68B33	0.0122793	921.234	2.75618	1	0	NA	Unknown	NA	NA	NA	1	2,6-Dimethylheptanoyl-CoA	HMDB0006258	0	NA	NA	2,6-Dimethylheptanoyl-CoA	2,6-Dimethylheptanoyl-CoA (MS1 HMDB0006258)
neg-M330T208	-0.440961	0.011385	FALSE	TRUE	FALSE	PD	#F68B33	0.0122281	330.238	3.47172	0	0	NA	Unknown	NA	NA	NA	0	NA	NA	0	NA	NA	NA	NA
pos-M688T158_2	-0.314513	0.185018	FALSE	TRUE	FALSE	PD	#F68B33	0.0108711	688.37	2.62547	0	0	NA	Unknown	NA	NA	NA	0	NA	NA	0	NA	NA	NA	NA
pos-M1115T170_3	-0.441067	0.40109	FALSE	TRUE	FALSE	PD	#F68B33	0.0093974	1115.09	2.83079	0	0	NA	Unknown	NA	NA	NA	0	NA	NA	0	NA	NA	NA	NA
pos-M1119T170	-0.328852	0.0832679	FALSE	TRUE	FALSE	PD	#F68B33	0.00918014	1118.6	2.83098	0	0	NA	Unknown	NA	NA	NA	0	NA	NA	0	NA	NA	NA	NA
pos-M397T154	-0.300219	0.228871	FALSE	TRUE	FALSE	PD	#F68B33	0.0085799	397.226	2.57055	0	0	NA	Unknown	NA	NA	NA	0	NA	NA	0	NA	NA	NA	NA
pos-M941T171	-0.331734	0.558265	FALSE	TRUE	FALSE	PD	#F68B33	0.00846865	941.304	2.8521	0	0	NA	Unknown	NA	NA	NA	0	NA	NA	0	NA	NA	NA	NA
pos-M1016T172_3	0.0852262	0.268548	FALSE	TRUE	FALSE	PD	#F68B33	0.00781445	1016.34	2.87388	0	0	NA	Unknown	NA	NA	NA	0	NA	NA	0	NA	NA	NA	NA
pos-M804T173	-0.255147	0.136946	FALSE	TRUE	FALSE	PD	#F68B33	0.00754399	804.112	2.88817	0	0	NA	Unknown	NA	NA	NA	0	NA	NA	0	NA	NA	NA	NA
pos-M447T158_1	-0.545435	0.124749	FALSE	TRUE	FALSE	PD	#F68B33	0.00754253	446.75	2.63918	0	0	NA	Unknown	NA	NA	NA	0	NA	NA	0	NA	NA	NA	NA
neg-M232T58	-0.514683	0.285101	FALSE	TRUE	FALSE	PD	#F68B33	0.00688238	231.932	0.959133	1	0	NA	Unknown	NA	NA	NA	0	NA	NA	1	3-Chloro-4-(dichloromethyl)-5-hydroxy-2(5H)-furanone	C19205	3-Chloro-4-(dichloromethyl)-5-hydroxy-2(5H)-furanone	3-Chloro-4-(dichloromethyl)-5-hydroxy-2(5H)-furanone (MS1 C19205)
pos-M898T168_2	0.0643212	0.43126	FALSE	TRUE	FALSE	PD	#F68B33	0.00676058	897.985	2.79657	0	0	NA	Unknown	NA	NA	NA	0	NA	NA	0	NA	NA	NA	NA
pos-M815T167	-0.591609	0.120612	FALSE	TRUE	FALSE	PD	#F68B33	0.00650468	814.932	2.78112	0	0	NA	Unknown	NA	NA	NA	0	NA	NA	0	NA	NA	NA	NA
pos-M1181T170	-0.0978657	0.451871	FALSE	TRUE	FALSE	PD	#F68B33	0.00488542	1180.63	2.84146	0	0	NA	Unknown	NA	NA	NA	0	NA	NA	0	NA	NA	NA	NA
pos-M1176T171_2	-0.071558	0.475385	FALSE	TRUE	FALSE	PD	#F68B33	0.00482842	1176.38	2.85591	0	0	NA	Unknown	NA	NA	NA	0	NA	NA	0	NA	NA	NA	NA
pos-M544T154	0.000727775	0.165952	FALSE	TRUE	FALSE	PD	#F68B33	0.00477084	544.278	2.56578	1	0	NA	Unknown	NA	NA	NA	2	LysoPE(0:0/20:2(11Z,14Z));LysoPE(20:2(11Z,14Z)/0:0)	HMDB0011483;HMDB0011513	0	NA	NA	LysoPE(0:0/20:2(11Z,14Z));LysoPE(20:2(11Z,14Z)/0:0)	LysoPE(0:0/20:2(11Z,14Z));LysoPE(20:2(11Z,14Z)/0:0) (MS1 HMDB0011483;HMDB0011513)
pos-M234T148	-0.516717	-0.175434	FALSE	TRUE	FALSE	PD	#F68B33	0.00423476	234.153	2.46823	1	0	NA	Unknown	NA	NA	NA	0	NA	NA	1	Hexahomomethionine	C17233	Hexahomomethionine	Hexahomomethionine (MS1 C17233)
pos-M1014T172	0.108545	0.38507	FALSE	TRUE	FALSE	PD	#F68B33	0.00416313	1013.54	2.86236	1	0	NA	Unknown	NA	NA	NA	4	PIP(18:1(11Z)/18:3(6Z,9Z,12Z));PIP(18:1(9Z)/18:3(6Z,9Z,12Z));PIP(18:3(6Z,9Z,12Z)/18:1(11Z));PIP(18:3(6Z,9Z,12Z)/18:1(9Z))	HMDB0009964;HMDB0009982;HMDB0009994;HMDB0009995	0	NA	NA	PIP(18:1(11Z)/18:3(6Z,9Z,12Z));PIP(18:1(9Z)/18:3(6Z,9Z,12Z));PIP(18:3(6Z,9Z,12Z)/18:1(11Z));PIP(18:3(6Z,9Z,12Z)/18:1(9Z))	PIP(18:1(11Z)/18:3(6Z,9Z,12Z));PIP(18:1(9Z)/18:3(6Z,9Z,12Z));PIP(18:3(6Z,9Z,12Z)/18:1(11Z));PIP(18:3(6Z,9Z,12Z)/18:1(9Z)) (MS1 HMDB0009964;HMDB0009982;HMDB0009994;HMDB0009995)
pos-M882T168_2	-0.286436	0.543066	FALSE	TRUE	FALSE	PD	#F68B33	0.00388333	882.212	2.80026	0	0	NA	Unknown	NA	NA	NA	0	NA	NA	0	NA	NA	NA	NA
pos-M844T172_1	-0.343075	0.278087	FALSE	TRUE	FALSE	PD	#F68B33	0.00359518	844.114	2.87273	0	0	NA	Unknown	NA	NA	NA	0	NA	NA	0	NA	NA	NA	NA
pos-M892T170	-0.521628	0.09913	FALSE	TRUE	FALSE	PD	#F68B33	0.00326428	891.679	2.82627	1	0	NA	Unknown	NA	NA	NA	128	PA(24:1(15Z)/24:1(15Z));TG(15:0/22:5(4Z,7Z,10Z,13Z,16Z)/15:0);TG(15:0/22:5(7Z,10Z,13Z,16Z,19Z)/15:0);TG(16:0/20:5(5Z,8Z,11Z,14Z,17Z)/16:0);TG(16:1(9Z)/20:3(5Z,8Z,11Z)/16:1(9Z));TG(16:1(9Z)/20:3n6/16:1(9Z));TG(16:0/16:1(9Z)/20:4(5Z,8Z,11Z,14Z));TG(16:1(9Z)/18:2(9Z,12Z)/18:2(9Z,12Z));TG(18:1(9Z)/14:0/20:4(5Z,8Z,11Z,14Z));TG(18:2(9Z,12Z)/16:0/18:3(9Z,12Z,15Z));TG(14:0/16:0/22:5(4Z,7Z,10Z,13Z,16Z));T…	HMDB0115481;HMDB0043598;HMDB0043743;HMDB0044557;HMDB0048677;HMDB0048809;HMDB0005380;HMDB0005446;HMDB0010450;HMDB0010473;HMDB0042143;HMDB0042148;HMDB0042177;HMDB0042322;HMDB0042350;HMDB0042356;HMDB0042380;HMDB0042386;HMDB0042415;HMDB0042436;HMDB0042523;HMDB0042529;HMDB0042558;HMDB0042587;HMDB0042594;HMDB0042616;HMDB0042640;HMDB0042641;HMDB0042699;HMDB0042723;HMDB0042768;HMDB0042792;HMDB0042820;HMD…	0	NA	NA	PA(24:1(15Z)/24:1(15Z));TG(15:0/22:5(4Z,7Z,10Z,13Z,16Z)/15:0);TG(15:0/22:5(7Z,10Z,13Z,16Z,19Z)/15:0);TG(16:0/20:5(5Z,8Z,11Z,14Z,17Z)/16:0);TG(16:1(9Z)/20:3(5Z,8Z,11Z)/16:1(9Z));TG(16:1(9Z)/20:3n6/16:1(9Z));TG(16:0/16:1(9Z)/20:4(5Z,8Z,11Z,14Z));TG(16:1(9Z)/18:2(9Z,12Z)/18:2(9Z,12Z));TG(18:1(9Z)/14:0/20:4(5Z,8Z,11Z,14Z));TG(18:2(9Z,12Z)/16:0/18:3(9Z,12Z,15Z));TG(14:0/16:0/22:5(4Z,7Z,10Z,13Z,16Z));T…	PA(24:1(15Z)/24:1(15Z));TG(15:0/22:5(4Z,7Z,10Z,13Z,16Z)/15:0);TG(15:0/22:5(7Z,10Z,13Z,16Z,19Z)/15:0);TG(16:0/20:5(5Z,8Z,11Z,14Z,17Z)/16:0);TG(16:1(9Z)/20:3(5Z,8Z,11Z)/16:1(9Z));TG(16:1(9Z)/20:3n6/16:1(9Z));TG(16:0/16:1(9Z)/20:4(5Z,8Z,11Z,14Z));TG(16:1(9Z)/18:2(9Z,12Z)/18:2(9Z,12Z));TG(18:1(9Z)/14:0/20:4(5Z,8Z,11Z,14Z));TG(18:2(9Z,12Z)/16:0/18:3(9Z,12Z,15Z));TG(14:0/16:0/22:5(4Z,7Z,10Z,13Z,16Z));T…
pos-M845T172_3	-0.491745	0.163685	FALSE	TRUE	FALSE	PD	#F68B33	0.00140768	844.95	2.86202	0	0	NA	Unknown	NA	NA	NA	0	NA	NA	0	NA	NA	NA	NA
pos-M302T43	-0.308138	0.220083	FALSE	TRUE	FALSE	PD	#F68B33	0.000708681	302.144	0.722017	0	0	NA	Unknown	NA	NA	NA	0	NA	NA	0	NA	NA	NA	NA
pos-M867T175_1	-0.339969	0.429077	FALSE	TRUE	FALSE	PD	#F68B33	0.000352034	866.792	2.91226	0	0	NA	Unknown	NA	NA	NA	0	NA	NA	0	NA	NA	NA	NA
pos-M488T53_1	0.368413	-0.0674906	TRUE	FALSE	FALSE	NPD	#388ECC	-0.000453961	487.772	0.880175	0	0	NA	Unknown	NA	NA	NA	0	NA	NA	0	NA	NA	NA	NA
neg-M642T153	0.401963	-0.0135553	TRUE	FALSE	FALSE	NPD	#388ECC	-0.00055457	642.26	2.54632	1	0	NA	Unknown	NA	NA	NA	2	Asparagoside H;Protodegalactotigonin	HMDB0030051;HMDB0040872	0	NA	NA	Asparagoside H;Protodegalactotigonin	Asparagoside H;Protodegalactotigonin (MS1 HMDB0030051;HMDB0040872)
pos-M403T161	0.250491	-0.0280223	TRUE	FALSE	FALSE	NPD	#388ECC	-0.0015702	403.255	2.67632	0	0	NA	Unknown	NA	NA	NA	0	NA	NA	0	NA	NA	NA	NA
pos-M1002T162_1	0.186486	-0.227918	TRUE	FALSE	FALSE	NPD	#388ECC	-0.00185002	1001.61	2.70665	0	0	NA	Unknown	NA	NA	NA	0	NA	NA	0	NA	NA	NA	NA
pos-M613T139_2	0.437871	0.159282	TRUE	FALSE	FALSE	NPD	#388ECC	-0.00250498	613.317	2.31315	0	0	NA	Unknown	NA	NA	NA	0	NA	NA	0	NA	NA	NA	NA
pos-M483T53_1	0.555399	-0.213463	TRUE	FALSE	FALSE	NPD	#388ECC	-0.00285634	482.753	0.875433	0	0	NA	Unknown	NA	NA	NA	0	NA	NA	0	NA	NA	NA	NA
neg-M350T53	0.367136	-0.198903	TRUE	FALSE	FALSE	NPD	#388ECC	-0.00312338	350.111	0.879542	1	0	NA	Unknown	NA	NA	NA	7	N-Acetyl-7-O-acetylneuraminic acid;N-Acetyl-9-O-acetylneuraminic acid;N-Acetyl-4-O-acetylneuraminic acid;N-acetyl-O-acetylneuraminate;Progabide;Chlorpromazine-N-oxide;hydroxychlorpromazine	HMDB0000785;HMDB0000794;HMDB0000796;HMDB0060492;HMDB0014975;HMDB0060573;HMDB0060991	5	N-Acetyl-4-O-acetylneuraminate;N-Acetyl-7-O-acetylneuraminate;N-Acetyl-9-O-acetylneuraminate;N-Acetyldemethylphosphinothricin_tripeptide;Chlorpromazine_N-oxide	C04015;C04016;C04017;C17950;C10966	N-Acetyl-7-O-acetylneuraminic acid;N-Acetyl-9-O-acetylneuraminic acid;N-Acetyl-4-O-acetylneuraminic acid;N-acetyl-O-acetylneuraminate;Progabide;Chlorpromazine-N-oxide;hydroxychlorpromazine	N-Acetyl-7-O-acetylneuraminic acid;N-Acetyl-9-O-acetylneuraminic acid;N-Acetyl-4-O-acetylneuraminic acid;N-acetyl-O-acetylneuraminate;Progabide;Chlorpromazine-N-oxide;hydroxychlorpromazine (MS1 HMDB0000785;HMDB0000794;HMDB0000796;HMDB0060492;HMDB0014975;HMDB0060573;HMDB0060991)
pos-M972T140	0.422104	0.0297935	TRUE	FALSE	FALSE	NPD	#388ECC	-0.00366357	971.531	2.33619	0	0	NA	Unknown	NA	NA	NA	0	NA	NA	0	NA	NA	NA	NA
pos-M873T147	0.396293	-0.353728	TRUE	FALSE	FALSE	NPD	#388ECC	-0.00408288	872.671	2.45225	0	0	NA	Unknown	NA	NA	NA	0	NA	NA	0	NA	NA	NA	NA
pos-M847T163_3	0.121277	-0.135257	TRUE	FALSE	FALSE	NPD	#388ECC	-0.0040842	847.443	2.7153	1	0	NA	Unknown	NA	NA	NA	7	Rifabutin;PGP(16:0/18:3(6Z,9Z,12Z));PGP(16:0/18:3(9Z,12Z,15Z));PGP(16:1(9Z)/18:2(9Z,12Z));PGP(18:2(9Z,12Z)/16:1(9Z));PGP(18:3(6Z,9Z,12Z)/16:0);PGP(18:3(9Z,12Z,15Z)/16:0)	HMDB0014753;HMDB0013478;HMDB0013479;HMDB0013492;HMDB0013548;HMDB0013562;HMDB0013577	2	Rifabutin;Yiamoloside_B	C07235;C08990	Rifabutin;PGP(16:0/18:3(6Z,9Z,12Z));PGP(16:0/18:3(9Z,12Z,15Z));PGP(16:1(9Z)/18:2(9Z,12Z));PGP(18:2(9Z,12Z)/16:1(9Z));PGP(18:3(6Z,9Z,12Z)/16:0);PGP(18:3(9Z,12Z,15Z)/16:0)	Rifabutin;PGP(16:0/18:3(6Z,9Z,12Z));PGP(16:0/18:3(9Z,12Z,15Z));PGP(16:1(9Z)/18:2(9Z,12Z));PGP(18:2(9Z,12Z)/16:1(9Z));PGP(18:3(6Z,9Z,12Z)/16:0);PGP(18:3(9Z,12Z,15Z)/16:0) (MS1 HMDB0014753;HMDB0013478;HMDB0013479;HMDB0013492;HMDB0013548;HMDB0013562;HMDB0013577)
pos-M464T143	0.253001	-0.239637	TRUE	FALSE	FALSE	NPD	#388ECC	-0.00425184	464.25	2.38514	0	0	NA	Unknown	NA	NA	NA	0	NA	NA	0	NA	NA	NA	NA
pos-M992T146_1	0.386656	0.0697875	TRUE	FALSE	FALSE	NPD	#388ECC	-0.00437136	991.989	2.43577	0	0	NA	Unknown	NA	NA	NA	0	NA	NA	0	NA	NA	NA	NA
pos-M526T141	0.396179	-0.135701	TRUE	FALSE	FALSE	NPD	#388ECC	-0.00569731	526.298	2.34567	1	0	NA	Unknown	NA	NA	NA	2	LysoPE(0:0/22:6(4Z,7Z,10Z,13Z,16Z,19Z));LysoPE(22:6(4Z,7Z,10Z,13Z,16Z,19Z)/0:0)	HMDB0011496;HMDB0011526	2	Protoverine;Pederin	C10817;C15760	LysoPE(0:0/22:6(4Z,7Z,10Z,13Z,16Z,19Z));LysoPE(22:6(4Z,7Z,10Z,13Z,16Z,19Z)/0:0)	LysoPE(0:0/22:6(4Z,7Z,10Z,13Z,16Z,19Z));LysoPE(22:6(4Z,7Z,10Z,13Z,16Z,19Z)/0:0) (MS1 HMDB0011496;HMDB0011526)
pos-M312T53	0.454525	-0.206061	TRUE	FALSE	FALSE	NPD	#388ECC	-0.0078043	312.179	0.879417	0	0	NA	Unknown	NA	NA	NA	0	NA	NA	0	NA	NA	NA	NA
pos-M992T146_3	0.41275	-0.0177143	TRUE	FALSE	FALSE	NPD	#388ECC	-0.00800478	992.489	2.43707	0	0	NA	Unknown	NA	NA	NA	0	NA	NA	0	NA	NA	NA	NA
neg-M918T159_1	0.482315	-0.15531	TRUE	FALSE	FALSE	NPD	#388ECC	-0.00833928	918.378	2.65747	0	0	NA	Unknown	NA	NA	NA	0	NA	NA	0	NA	NA	NA	NA
pos-M404T160	0.360862	0.037523	TRUE	FALSE	FALSE	NPD	#388ECC	-0.00872863	404.258	2.67408	1	0	NA	Unknown	NA	NA	NA	1	N-Linoleoyl GABA	HMDB0062334	0	NA	NA	N-Linoleoyl GABA	N-Linoleoyl GABA (MS1 HMDB0062334)
neg-M714T161	0.0997739	-0.256152	TRUE	FALSE	FALSE	NPD	#388ECC	-0.00882335	714.374	2.68996	1	0	NA	Unknown	NA	NA	NA	3	Corchorusoside A;Corchorusoside D;(15a,20R)-Dihydroxypregn-4-en-3-one 20-[glucosyl-(1->4)-6-acetyl-glucoside]	HMDB0032823;HMDB0033085;HMDB0033168	0	NA	NA	Corchorusoside A;Corchorusoside D;(15a,20R)-Dihydroxypregn-4-en-3-one 20-[glucosyl-(1->4)-6-acetyl-glucoside]	Corchorusoside A;Corchorusoside D;(15a,20R)-Dihydroxypregn-4-en-3-one 20-[glucosyl-(1->4)-6-acetyl-glucoside] (MS1 HMDB0032823;HMDB0033085;HMDB0033168)
pos-M383T53_2	0.547298	-0.0876632	TRUE	FALSE	FALSE	NPD	#388ECC	-0.00936802	383.205	0.8778	1	0	NA	Unknown	NA	NA	NA	6	12-Oxo-20-trihydroxy-leukotriene B4;Cinncassiol A;T2 Triol;Cinncassiol C3;Trimethaphan;Brevianamide B	HMDB0012553;HMDB0035164;HMDB0035396;HMDB0036859;HMDB0015248;HMDB0030380	3	Cinncassiol_C3;Cinncassiol_A;Trimethaphan	C17641;C17645;C07174	12-Oxo-20-trihydroxy-leukotriene B4;Cinncassiol A;T2 Triol;Cinncassiol C3;Trimethaphan;Brevianamide B	12-Oxo-20-trihydroxy-leukotriene B4;Cinncassiol A;T2 Triol;Cinncassiol C3;Trimethaphan;Brevianamide B (MS1 HMDB0012553;HMDB0035164;HMDB0035396;HMDB0036859;HMDB0015248;HMDB0030380)
neg-M967T165	0.219954	-0.337967	TRUE	FALSE	FALSE	NPD	#388ECC	-0.00955666	967.411	2.75721	1	0	NA	Unknown	NA	NA	NA	1	Basellasaponin B	HMDB0039400	0	NA	NA	Basellasaponin B	Basellasaponin B (MS1 HMDB0039400)
neg-M481T51	0.384011	-0.00530447	TRUE	FALSE	FALSE	NPD	#388ECC	-0.0114525	481.117	0.843025	1	0	NA	Unknown	NA	NA	NA	4	Silibinin;Isosilybin;Isosilychristin;Silicristin	HMDB0030583;HMDB0033322;HMDB0033323;HMDB0033953	3	Silymarin;Silychristin;Isosilybin	C07610;C08717;C16808	Silibinin;Isosilybin;Isosilychristin;Silicristin	Silibinin;Isosilybin;Isosilychristin;Silicristin (MS1 HMDB0030583;HMDB0033322;HMDB0033323;HMDB0033953)
pos-M560T53	0.225729	-0.148238	TRUE	FALSE	FALSE	NPD	#388ECC	-0.0118116	560.283	0.875833	0	0	NA	Unknown	NA	NA	NA	0	NA	NA	0	NA	NA	NA	NA
neg-M566T153	0.274242	-0.149157	TRUE	FALSE	FALSE	NPD	#388ECC	-0.0122011	566.297	2.54908	1	0	NA	Unknown	NA	NA	NA	1	Desglucocheirotoxin	HMDB0034362	3	Adonitoxin;Aspecioside;Convallatoxin	C08843;C08850;C08858	Desglucocheirotoxin	Desglucocheirotoxin (MS1 HMDB0034362)
pos-M349T140	0.426154	-0.0595552	TRUE	FALSE	FALSE	NPD	#388ECC	-0.012772	349.187	2.33633	1	0	NA	Unknown	NA	NA	NA	11	Foeniculoside VIII;Foeniculoside IX;(1S,2S,4R,5S,7S)-2,5,7-Fenchanetriol 2-O-b-D-glucoside;cis-10-Hydroxylinalyl oxide 7-glucoside;(1S,2S,4S,5S)-2,4,7-Thujanetriol 4-glucoside;(1S,2S,4S)-1,8-Epoxy-p-menthane-2,7-diol 2-O-b-D-glucoside;Foeniculoside V;Nepetariaside;(1S,2S,4R)-p-Menth-8-ene-1,2,10-triol 2-glucoside;Foeniculoside VII;Ajmaline	HMDB0033009;HMDB0033011;HMDB0033219;HMDB0033236;HMDB0033645;HMDB0034786;HMDB0034874;HMDB0039014;HMDB0039469;HMDB0041546;HMDB0015495	5	Schizonepetoside_E;Ajmaline;Isoajmaline;Hydroquinidine;(-)-Tortuosamine	C17638;C06542;C09217;C10696;C12260	Foeniculoside VIII;Foeniculoside IX;(1S,2S,4R,5S,7S)-2,5,7-Fenchanetriol 2-O-b-D-glucoside;cis-10-Hydroxylinalyl oxide 7-glucoside;(1S,2S,4S,5S)-2,4,7-Thujanetriol 4-glucoside;(1S,2S,4S)-1,8-Epoxy-p-menthane-2,7-diol 2-O-b-D-glucoside;Foeniculoside V;Nepetariaside;(1S,2S,4R)-p-Menth-8-ene-1,2,10-triol 2-glucoside;Foeniculoside VII;Ajmaline	Foeniculoside VIII;Foeniculoside IX;(1S,2S,4R,5S,7S)-2,5,7-Fenchanetriol 2-O-b-D-glucoside;cis-10-Hydroxylinalyl oxide 7-glucoside;(1S,2S,4S,5S)-2,4,7-Thujanetriol 4-glucoside;(1S,2S,4S)-1,8-Epoxy-p-menthane-2,7-diol 2-O-b-D-glucoside;Foeniculoside V;Nepetariaside;(1S,2S,4R)-p-Menth-8-ene-1,2,10-triol 2-glucoside;Foeniculoside VII;Ajmaline (MS1 HMDB0033009;HMDB0033011;HMDB0033219;HMDB0033236;HMDB…
pos-M442T137	0.457148	0.0452408	TRUE	FALSE	FALSE	NPD	#388ECC	-0.0128707	441.719	2.2858	0	0	NA	Unknown	NA	NA	NA	0	NA	NA	0	NA	NA	NA	NA
pos-M410T139_3	0.375409	-0.124015	TRUE	FALSE	FALSE	NPD	#388ECC	-0.0133818	409.88	2.31154	0	0	NA	Unknown	NA	NA	NA	0	NA	NA	0	NA	NA	NA	NA
neg-M677T178	0.517312	-0.223967	TRUE	FALSE	FALSE	NPD	#388ECC	-0.0134877	677.392	2.96828	0	0	NA	Unknown	NA	NA	NA	0	NA	NA	0	NA	NA	NA	NA
neg-M806T176	0.36641	-0.160982	TRUE	FALSE	FALSE	NPD	#388ECC	-0.0137688	806.437	2.93921	0	0	NA	Unknown	NA	NA	NA	0	NA	NA	0	NA	NA	NA	NA
pos-M580T140	0.22919	0.144768	TRUE	FALSE	FALSE	NPD	#388ECC	-0.0139254	580.304	2.33522	0	0	NA	Unknown	NA	NA	NA	0	NA	NA	0	NA	NA	NA	NA
neg-M807T176	0.313321	-0.0837761	TRUE	FALSE	FALSE	NPD	#388ECC	-0.0139302	807.44	2.93921	0	0	NA	Unknown	NA	NA	NA	0	NA	NA	0	NA	NA	NA	NA
neg-M550T138	0.528554	-0.0961133	TRUE	FALSE	FALSE	NPD	#388ECC	-0.0142253	550.266	2.30517	0	0	NA	Unknown	NA	NA	NA	0	NA	NA	0	NA	NA	NA	NA
pos-M539T137_1	0.172212	-0.145754	TRUE	FALSE	FALSE	NPD	#388ECC	-0.0155517	538.772	2.2907	0	0	NA	Unknown	NA	NA	NA	0	NA	NA	0	NA	NA	NA	NA
pos-M654T53	0.468824	0.0765864	TRUE	FALSE	FALSE	NPD	#388ECC	-0.0165308	654.32	0.880833	1	0	NA	Unknown	NA	NA	NA	0	NA	NA	2	Calafatimine;Thalsimine	C09369;C09661	Calafatimine;Thalsimine	Calafatimine;Thalsimine (MS1 C09369;C09661)
pos-M580T53_2	0.153196	-0.166784	TRUE	FALSE	FALSE	NPD	#388ECC	-0.0165634	580.302	0.880183	1	0	NA	Unknown	NA	NA	NA	0	NA	NA	1	Fumitremorgin_A	C20564	Fumitremorgin_A	Fumitremorgin_A (MS1 C20564)
neg-M1172T53	0.454605	-0.064264	TRUE	FALSE	FALSE	NPD	#388ECC	-0.0166789	1172.49	0.885583	0	0	NA	Unknown	NA	NA	NA	0	NA	NA	0	NA	NA	NA	NA
pos-M583T53	0.414873	-0.0710246	TRUE	FALSE	FALSE	NPD	#388ECC	-0.0167178	583.267	0.878333	0	0	NA	Unknown	NA	NA	NA	0	NA	NA	0	NA	NA	NA	NA
neg-M598T90	0.416032	-0.266601	TRUE	FALSE	FALSE	NPD	#388ECC	-0.0167416	598.262	1.49478	1	0	NA	Unknown	NA	NA	NA	1	Biliverdin	HMDB0001008	1	Biliverdin	C00500	Biliverdin	Biliverdin (MS1 HMDB0001008)
pos-M671T142	0.437549	0.187798	TRUE	FALSE	FALSE	NPD	#388ECC	-0.0168447	671.331	2.3631	0	0	NA	Unknown	NA	NA	NA	0	NA	NA	0	NA	NA	NA	NA
pos-M991T138	0.385885	-0.049298	TRUE	FALSE	FALSE	NPD	#388ECC	-0.0175546	990.511	2.29245	0	0	NA	Unknown	NA	NA	NA	0	NA	NA	0	NA	NA	NA	NA
neg-M328T153_2	0.426732	-0.30002	TRUE	FALSE	FALSE	NPD	#388ECC	-0.0181243	328.189	2.54705	1	0	NA	Unknown	NA	NA	NA	5	Trilostane;Retrofractamide C;(8E)-Piperamide-C9:1;Pipertipine;N-desethyloxybutynin	HMDB0015240;HMDB0033448;HMDB0038646;HMDB0039808;HMDB0061042	3	Hetisine;Trilostane;Tralkoxydim	C08687;C12580;C18769	Trilostane;Retrofractamide C;(8E)-Piperamide-C9:1;Pipertipine;N-desethyloxybutynin	Trilostane;Retrofractamide C;(8E)-Piperamide-C9:1;Pipertipine;N-desethyloxybutynin (MS1 HMDB0015240;HMDB0033448;HMDB0038646;HMDB0039808;HMDB0061042)
pos-M509T145	0.218798	-0.00375814	TRUE	FALSE	FALSE	NPD	#388ECC	-0.0182581	508.763	2.41917	0	0	NA	Unknown	NA	NA	NA	0	NA	NA	0	NA	NA	NA	NA
neg-M392T142	0.151266	-0.283837	TRUE	FALSE	FALSE	NPD	#388ECC	-0.0183903	392.121	2.36253	1	0	NA	Unknown	NA	NA	NA	2	{4-[(E)-2-{3,5-dihydroxy-4-[(1E)-3-methylbut-1-en-1-yl]phenyl}ethenyl]phenyl}oxidanesulfonic acid;Furaneol 4-(6-malonylglucoside)	HMDB0128996;HMDB0029778	1	Tifluadom	C11797	{4-[(E)-2-{3,5-dihydroxy-4-[(1E)-3-methylbut-1-en-1-yl]phenyl}ethenyl]phenyl}oxidanesulfonic acid;Furaneol 4-(6-malonylglucoside)	{4-[(E)-2-{3,5-dihydroxy-4-[(1E)-3-methylbut-1-en-1-yl]phenyl}ethenyl]phenyl}oxidanesulfonic acid;Furaneol 4-(6-malonylglucoside) (MS1 HMDB0128996;HMDB0029778)
pos-M580T152	0.111323	-0.125818	TRUE	FALSE	FALSE	NPD	#388ECC	-0.019378	579.75	2.54107	0	0	NA	Unknown	NA	NA	NA	0	NA	NA	0	NA	NA	NA	NA
pos-M496T138_2	0.498821	-0.222835	TRUE	FALSE	FALSE	NPD	#388ECC	-0.0207205	496.26	2.29913	0	0	NA	Unknown	NA	NA	NA	0	NA	NA	0	NA	NA	NA	NA
pos-M338T138_2	0.567159	0.0812028	TRUE	FALSE	FALSE	NPD	#388ECC	-0.0210825	338.18	2.30136	1	0	NA	Unknown	NA	NA	NA	16	CDP-DG(18:0/22:6(4Z,7Z,10Z,13Z,16Z,19Z));CDP-DG(18:1(11Z)/22:5(4Z,7Z,10Z,13Z,16Z));CDP-DG(18:1(11Z)/22:5(7Z,10Z,13Z,16Z,19Z));CDP-DG(18:1(9Z)/22:5(4Z,7Z,10Z,13Z,16Z));CDP-DG(18:1(9Z)/22:5(7Z,10Z,13Z,16Z,19Z));CDP-DG(20:3(5Z,8Z,11Z)/20:3(5Z,8Z,11Z));CDP-DG(20:3(5Z,8Z,11Z)/20:3(8Z,11Z,14Z));CDP-DG(20:3(8Z,11Z,14Z)/20:3(5Z,8Z,11Z));CDP-DG(20:3(8Z,11Z,14Z)/20:3(8Z,11Z,14Z));CDP-DG(20:4(5Z,8Z,11Z,14Z)…	HMDB0006985;HMDB0115960;HMDB0115961;HMDB0115962;HMDB0115963;HMDB0115982;HMDB0115983;HMDB0115985;HMDB0115986;HMDB0115994;HMDB0116004;HMDB0116013;HMDB0116014;HMDB0116023;HMDB0116024;HMDB0116032	0	NA	NA	CDP-DG(18:0/22:6(4Z,7Z,10Z,13Z,16Z,19Z));CDP-DG(18:1(11Z)/22:5(4Z,7Z,10Z,13Z,16Z));CDP-DG(18:1(11Z)/22:5(7Z,10Z,13Z,16Z,19Z));CDP-DG(18:1(9Z)/22:5(4Z,7Z,10Z,13Z,16Z));CDP-DG(18:1(9Z)/22:5(7Z,10Z,13Z,16Z,19Z));CDP-DG(20:3(5Z,8Z,11Z)/20:3(5Z,8Z,11Z));CDP-DG(20:3(5Z,8Z,11Z)/20:3(8Z,11Z,14Z));CDP-DG(20:3(8Z,11Z,14Z)/20:3(5Z,8Z,11Z));CDP-DG(20:3(8Z,11Z,14Z)/20:3(8Z,11Z,14Z));CDP-DG(20:4(5Z,8Z,11Z,14Z)…	CDP-DG(18:0/22:6(4Z,7Z,10Z,13Z,16Z,19Z));CDP-DG(18:1(11Z)/22:5(4Z,7Z,10Z,13Z,16Z));CDP-DG(18:1(11Z)/22:5(7Z,10Z,13Z,16Z,19Z));CDP-DG(18:1(9Z)/22:5(4Z,7Z,10Z,13Z,16Z));CDP-DG(18:1(9Z)/22:5(7Z,10Z,13Z,16Z,19Z));CDP-DG(20:3(5Z,8Z,11Z)/20:3(5Z,8Z,11Z));CDP-DG(20:3(5Z,8Z,11Z)/20:3(8Z,11Z,14Z));CDP-DG(20:3(8Z,11Z,14Z)/20:3(5Z,8Z,11Z));CDP-DG(20:3(8Z,11Z,14Z)/20:3(8Z,11Z,14Z));CDP-DG(20:4(5Z,8Z,11Z,14Z)…
pos-M348T137_2	0.427656	0.0272798	TRUE	FALSE	FALSE	NPD	#388ECC	-0.022172	347.698	2.28304	0	0	NA	Unknown	NA	NA	NA	0	NA	NA	0	NA	NA	NA	NA
neg-M1076T53	0.407465	-0.127143	TRUE	FALSE	FALSE	NPD	#388ECC	-0.022422	1075.52	0.88505	0	0	NA	Unknown	NA	NA	NA	0	NA	NA	0	NA	NA	NA	NA
pos-M848T163_6	0.363867	-0.433805	TRUE	FALSE	FALSE	NPD	#388ECC	-0.0224785	847.905	2.70888	0	0	NA	Unknown	NA	NA	NA	0	NA	NA	0	NA	NA	NA	NA
pos-M429T50	0.249064	-0.274835	TRUE	FALSE	FALSE	NPD	#388ECC	-0.0228004	429.241	0.83825	1	0	NA	Unknown	NA	NA	NA	9	Irbesartan;Nandrolone phenpropionate;12-Ketodeoxycholic acid;7-Hydroxy-3-oxocholanoic acid;Nutriacholic acid;7a-Hydroxy-3-oxo-5b-cholanoic acid;9'-Carboxy-alpha-chromanol;D8'-Merulinic acid A;12alpha-hydroxy-3-oxo-5beta-cholan-24-oic Acid	HMDB0015163;HMDB0015119;HMDB0000328;HMDB0000460;HMDB0000467;HMDB0000503;HMDB0012866;HMDB0041454;HMDB0062742	8	Aspidoalbine;Irbesartan;Nandrolone_phenpropionate;Bis(2-ethylhexyl)phthalate;3alpha,12alpha-Dihydroxy-5beta-chol-6-enoate;Di-n-octyl_phthalate;Diisooctyl_phthalate;Apocholic_acid	C09038;C07469;C08155;C03690;C11637;C14227;C14577;C15375	Irbesartan;Nandrolone phenpropionate;12-Ketodeoxycholic acid;7-Hydroxy-3-oxocholanoic acid;Nutriacholic acid;7a-Hydroxy-3-oxo-5b-cholanoic acid;9'-Carboxy-alpha-chromanol;D8'-Merulinic acid A;12alpha-hydroxy-3-oxo-5beta-cholan-24-oic Acid	Irbesartan;Nandrolone phenpropionate;12-Ketodeoxycholic acid;7-Hydroxy-3-oxocholanoic acid;Nutriacholic acid;7a-Hydroxy-3-oxo-5b-cholanoic acid;9'-Carboxy-alpha-chromanol;D8'-Merulinic acid A;12alpha-hydroxy-3-oxo-5beta-cholan-24-oic Acid (MS1 HMDB0015163;HMDB0015119;HMDB0000328;HMDB0000460;HMDB0000467;HMDB0000503;HMDB0012866;HMDB0041454;HMDB0062742)
neg-M366T140	0.302117	-0.214676	TRUE	FALSE	FALSE	NPD	#388ECC	-0.0241065	366.187	2.33512	1	0	NA	Unknown	NA	NA	NA	0	NA	NA	1	9-Chloro-17beta-hydroxy-17-methylandrost-4-ene-3,11-dione	C15407	9-Chloro-17beta-hydroxy-17-methylandrost-4-ene-3,11-dione	9-Chloro-17beta-hydroxy-17-methylandrost-4-ene-3,11-dione (MS1 C15407)
neg-M1075T53	0.407428	-0.0709749	TRUE	FALSE	FALSE	NPD	#388ECC	-0.0249158	1074.51	0.882217	1	0	NA	Unknown	NA	NA	NA	6	CDP-DG(20:4(5Z,8Z,11Z,14Z)/22:5(4Z,7Z,10Z,13Z,16Z));CDP-DG(20:4(5Z,8Z,11Z,14Z)/22:5(7Z,10Z,13Z,16Z,19Z));CDP-DG(22:5(4Z,7Z,10Z,13Z,16Z)/20:4(5Z,8Z,11Z,14Z));CDP-DG(22:5(7Z,10Z,13Z,16Z,19Z)/20:4(5Z,8Z,11Z,14Z));CDP-DG(22:6(4Z,7Z,10Z,13Z,16Z,19Z)/20:3(5Z,8Z,11Z));CDP-DG(22:6(4Z,7Z,10Z,13Z,16Z,19Z)/20:3(8Z,11Z,14Z))	HMDB0115999;HMDB0116000;HMDB0116016;HMDB0116026;HMDB0116037;HMDB0116038	0	NA	NA	CDP-DG(20:4(5Z,8Z,11Z,14Z)/22:5(4Z,7Z,10Z,13Z,16Z));CDP-DG(20:4(5Z,8Z,11Z,14Z)/22:5(7Z,10Z,13Z,16Z,19Z));CDP-DG(22:5(4Z,7Z,10Z,13Z,16Z)/20:4(5Z,8Z,11Z,14Z));CDP-DG(22:5(7Z,10Z,13Z,16Z,19Z)/20:4(5Z,8Z,11Z,14Z));CDP-DG(22:6(4Z,7Z,10Z,13Z,16Z,19Z)/20:3(5Z,8Z,11Z));CDP-DG(22:6(4Z,7Z,10Z,13Z,16Z,19Z)/20:3(8Z,11Z,14Z))	CDP-DG(20:4(5Z,8Z,11Z,14Z)/22:5(4Z,7Z,10Z,13Z,16Z));CDP-DG(20:4(5Z,8Z,11Z,14Z)/22:5(7Z,10Z,13Z,16Z,19Z));CDP-DG(22:5(4Z,7Z,10Z,13Z,16Z)/20:4(5Z,8Z,11Z,14Z));CDP-DG(22:5(7Z,10Z,13Z,16Z,19Z)/20:4(5Z,8Z,11Z,14Z));CDP-DG(22:6(4Z,7Z,10Z,13Z,16Z,19Z)/20:3(5Z,8Z,11Z));CDP-DG(22:6(4Z,7Z,10Z,13Z,16Z,19Z)/20:3(8Z,11Z,14Z)) (MS1 HMDB0115999;HMDB0116000;HMDB0116016;HMDB0116026;HMDB0116037;HMDB0116038)
pos-M325T140_2	0.394353	-0.199036	TRUE	FALSE	FALSE	NPD	#388ECC	-0.0250014	324.85	2.33507	0	0	NA	Unknown	NA	NA	NA	0	NA	NA	0	NA	NA	NA	NA
pos-M810T145_1	0.36994	0.0175595	TRUE	FALSE	FALSE	NPD	#388ECC	-0.0256666	809.639	2.41297	0	0	NA	Unknown	NA	NA	NA	0	NA	NA	0	NA	NA	NA	NA
neg-M1164T138	0.418361	-0.00298222	TRUE	FALSE	FALSE	NPD	#388ECC	-0.0260032	1163.52	2.30322	0	0	NA	Unknown	NA	NA	NA	0	NA	NA	0	NA	NA	NA	NA
pos-M992T146_2	0.430366	-0.0627003	TRUE	FALSE	FALSE	NPD	#388ECC	-0.0261314	992.238	2.43361	0	0	NA	Unknown	NA	NA	NA	0	NA	NA	0	NA	NA	NA	NA
pos-M1077T138	0.542735	0.0996094	TRUE	FALSE	FALSE	NPD	#388ECC	-0.0264197	1076.52	2.30571	1	0	NA	Unknown	NA	NA	NA	16	CDP-DG(18:0/22:6(4Z,7Z,10Z,13Z,16Z,19Z));CDP-DG(18:1(11Z)/22:5(4Z,7Z,10Z,13Z,16Z));CDP-DG(18:1(11Z)/22:5(7Z,10Z,13Z,16Z,19Z));CDP-DG(18:1(9Z)/22:5(4Z,7Z,10Z,13Z,16Z));CDP-DG(18:1(9Z)/22:5(7Z,10Z,13Z,16Z,19Z));CDP-DG(20:3(5Z,8Z,11Z)/20:3(5Z,8Z,11Z));CDP-DG(20:3(5Z,8Z,11Z)/20:3(8Z,11Z,14Z));CDP-DG(20:3(8Z,11Z,14Z)/20:3(5Z,8Z,11Z));CDP-DG(20:3(8Z,11Z,14Z)/20:3(8Z,11Z,14Z));CDP-DG(20:4(5Z,8Z,11Z,14Z)…	HMDB0006985;HMDB0115960;HMDB0115961;HMDB0115962;HMDB0115963;HMDB0115982;HMDB0115983;HMDB0115985;HMDB0115986;HMDB0115994;HMDB0116004;HMDB0116013;HMDB0116014;HMDB0116023;HMDB0116024;HMDB0116032	0	NA	NA	CDP-DG(18:0/22:6(4Z,7Z,10Z,13Z,16Z,19Z));CDP-DG(18:1(11Z)/22:5(4Z,7Z,10Z,13Z,16Z));CDP-DG(18:1(11Z)/22:5(7Z,10Z,13Z,16Z,19Z));CDP-DG(18:1(9Z)/22:5(4Z,7Z,10Z,13Z,16Z));CDP-DG(18:1(9Z)/22:5(7Z,10Z,13Z,16Z,19Z));CDP-DG(20:3(5Z,8Z,11Z)/20:3(5Z,8Z,11Z));CDP-DG(20:3(5Z,8Z,11Z)/20:3(8Z,11Z,14Z));CDP-DG(20:3(8Z,11Z,14Z)/20:3(5Z,8Z,11Z));CDP-DG(20:3(8Z,11Z,14Z)/20:3(8Z,11Z,14Z));CDP-DG(20:4(5Z,8Z,11Z,14Z)…	CDP-DG(18:0/22:6(4Z,7Z,10Z,13Z,16Z,19Z));CDP-DG(18:1(11Z)/22:5(4Z,7Z,10Z,13Z,16Z));CDP-DG(18:1(11Z)/22:5(7Z,10Z,13Z,16Z,19Z));CDP-DG(18:1(9Z)/22:5(4Z,7Z,10Z,13Z,16Z));CDP-DG(18:1(9Z)/22:5(7Z,10Z,13Z,16Z,19Z));CDP-DG(20:3(5Z,8Z,11Z)/20:3(5Z,8Z,11Z));CDP-DG(20:3(5Z,8Z,11Z)/20:3(8Z,11Z,14Z));CDP-DG(20:3(8Z,11Z,14Z)/20:3(5Z,8Z,11Z));CDP-DG(20:3(8Z,11Z,14Z)/20:3(8Z,11Z,14Z));CDP-DG(20:4(5Z,8Z,11Z,14Z)…
pos-M511T150	0.458208	-0.0694335	TRUE	FALSE	FALSE	NPD	#388ECC	-0.0264516	510.743	2.49657	0	0	NA	Unknown	NA	NA	NA	0	NA	NA	0	NA	NA	NA	NA
pos-M365T53	0.556051	-0.27644	TRUE	FALSE	FALSE	NPD	#388ECC	-0.0274019	364.689	0.875633	0	0	NA	Unknown	NA	NA	NA	0	NA	NA	0	NA	NA	NA	NA
neg-M970T53_2	0.309987	0.0874236	TRUE	FALSE	FALSE	NPD	#388ECC	-0.0280901	970.446	0.879733	0	0	NA	Unknown	NA	NA	NA	0	NA	NA	0	NA	NA	NA	NA
pos-M405T158_2	0.419253	-0.238787	TRUE	FALSE	FALSE	NPD	#388ECC	-0.0281456	405.461	2.63618	0	0	NA	Unknown	NA	NA	NA	0	NA	NA	0	NA	NA	NA	NA
pos-M673T142	0.554604	-0.0738521	TRUE	FALSE	FALSE	NPD	#388ECC	-0.0285491	673.014	2.37457	0	0	NA	Unknown	NA	NA	NA	0	NA	NA	0	NA	NA	NA	NA
pos-M600T53	0.253513	-0.288111	TRUE	FALSE	FALSE	NPD	#388ECC	-0.0285659	600.274	0.878417	0	0	NA	Unknown	NA	NA	NA	0	NA	NA	0	NA	NA	NA	NA
pos-M439T53_2	0.55169	-0.150434	TRUE	FALSE	FALSE	NPD	#388ECC	-0.0291605	439.244	0.879317	1	0	NA	Unknown	NA	NA	NA	4	Licorisoflavan A;Alfentanil;Colupox a;Colupox b	HMDB0034184;HMDB0014940;HMDB0039596;HMDB0039598	5	16alpha,17-Dihydroxypregn-4-ene-3,20-dione_cyclic_acetal_with_2-furyl_methyl_ketone;Alfentanil;16alpha,17beta-Dihydroxyandrost-4-en-3-one_dipropionate;2alpha,17beta-Dihydroxyandrost-4-en-3-one_dipropionate;Manoalide	C14880;C08005;C15289;C15290;C17156	Licorisoflavan A;Alfentanil;Colupox a;Colupox b	Licorisoflavan A;Alfentanil;Colupox a;Colupox b (MS1 HMDB0034184;HMDB0014940;HMDB0039596;HMDB0039598)
neg-M709T137	0.353878	-0.016415	TRUE	FALSE	FALSE	NPD	#388ECC	-0.0295708	709.376	2.28278	0	0	NA	Unknown	NA	NA	NA	0	NA	NA	0	NA	NA	NA	NA
pos-M911T52	0.484023	-0.0710987	TRUE	FALSE	FALSE	NPD	#388ECC	-0.029622	911.335	0.862617	0	0	NA	Unknown	NA	NA	NA	0	NA	NA	0	NA	NA	NA	NA
neg-M945T51	0.402628	-0.129593	TRUE	FALSE	FALSE	NPD	#388ECC	-0.0296759	945.305	0.856825	0	0	NA	Unknown	NA	NA	NA	0	NA	NA	0	NA	NA	NA	NA
pos-M339T138_1	0.604924	-0.00694805	TRUE	FALSE	FALSE	NPD	#388ECC	-0.0324416	338.514	2.29738	0	0	NA	Unknown	NA	NA	NA	0	NA	NA	0	NA	NA	NA	NA
pos-M563T137	0.315752	-0.252716	TRUE	FALSE	FALSE	NPD	#388ECC	-0.0326926	562.77	2.29083	0	0	NA	Unknown	NA	NA	NA	0	NA	NA	0	NA	NA	NA	NA
pos-M325T140_1	0.422882	-0.0540703	TRUE	FALSE	FALSE	NPD	#388ECC	-0.0330211	324.516	2.33507	0	0	NA	Unknown	NA	NA	NA	0	NA	NA	0	NA	NA	NA	NA
pos-M487T140	0.369993	0.101762	TRUE	FALSE	FALSE	NPD	#388ECC	-0.033267	487.271	2.33808	0	0	NA	Unknown	NA	NA	NA	0	NA	NA	0	NA	NA	NA	NA
pos-M505T145	0.173621	0.0674969	TRUE	FALSE	FALSE	NPD	#388ECC	-0.0334566	505.283	2.42146	0	0	NA	Unknown	NA	NA	NA	0	NA	NA	0	NA	NA	NA	NA
neg-M971T140	0.360492	-0.0765105	TRUE	FALSE	FALSE	NPD	#388ECC	-0.0335508	970.527	2.34135	0	0	NA	Unknown	NA	NA	NA	0	NA	NA	0	NA	NA	NA	NA
pos-M539T137_2	0.402115	-0.0905656	TRUE	FALSE	FALSE	NPD	#388ECC	-0.0341456	539.273	2.2866	0	0	NA	Unknown	NA	NA	NA	0	NA	NA	0	NA	NA	NA	NA
pos-M339T138_2	0.296612	-0.265392	TRUE	FALSE	FALSE	NPD	#388ECC	-0.0343555	338.848	2.29748	0	0	NA	Unknown	NA	NA	NA	0	NA	NA	0	NA	NA	NA	NA
pos-M464T55	0.095475	-0.201606	TRUE	FALSE	FALSE	NPD	#388ECC	-0.0351714	464.25	0.9156	0	0	NA	Unknown	NA	NA	NA	0	NA	NA	0	NA	NA	NA	NA
neg-M873T53	0.307447	0.0351537	TRUE	FALSE	FALSE	NPD	#388ECC	-0.0368784	873.473	0.880083	1	0	NA	Unknown	NA	NA	NA	14	PGP(16:0/22:6(4Z,7Z,10Z,13Z,16Z,19Z));PGP(16:1(9Z)/22:5(4Z,7Z,10Z,13Z,16Z));PGP(16:1(9Z)/22:5(7Z,10Z,13Z,16Z,19Z));PGP(18:2(9Z,12Z)/20:4(5Z,8Z,11Z,14Z));PGP(18:3(6Z,9Z,12Z)/20:3(5Z,8Z,11Z));PGP(18:3(6Z,9Z,12Z)/20:3(8Z,11Z,14Z));PGP(18:3(9Z,12Z,15Z)/20:3(5Z,8Z,11Z));PGP(18:3(9Z,12Z,15Z)/20:3(8Z,11Z,14Z));PGP(18:2(9Z,12Z)/20:4(8Z,11Z,14Z,17Z));PGP(20:4(5Z,8Z,11Z,14Z)/18:2(9Z,12Z));PGP(20:4(8Z,11Z,1…	HMDB0013486;HMDB0013499;HMDB0013500;HMDB0013557;HMDB0013570;HMDB0013571;HMDB0013585;HMDB0013586;HMDB0116450;HMDB0116459;HMDB0116466;HMDB0116490;HMDB0116498;HMDB0116505	0	NA	NA	PGP(16:0/22:6(4Z,7Z,10Z,13Z,16Z,19Z));PGP(16:1(9Z)/22:5(4Z,7Z,10Z,13Z,16Z));PGP(16:1(9Z)/22:5(7Z,10Z,13Z,16Z,19Z));PGP(18:2(9Z,12Z)/20:4(5Z,8Z,11Z,14Z));PGP(18:3(6Z,9Z,12Z)/20:3(5Z,8Z,11Z));PGP(18:3(6Z,9Z,12Z)/20:3(8Z,11Z,14Z));PGP(18:3(9Z,12Z,15Z)/20:3(5Z,8Z,11Z));PGP(18:3(9Z,12Z,15Z)/20:3(8Z,11Z,14Z));PGP(18:2(9Z,12Z)/20:4(8Z,11Z,14Z,17Z));PGP(20:4(5Z,8Z,11Z,14Z)/18:2(9Z,12Z));PGP(20:4(8Z,11Z,1…	PGP(16:0/22:6(4Z,7Z,10Z,13Z,16Z,19Z));PGP(16:1(9Z)/22:5(4Z,7Z,10Z,13Z,16Z));PGP(16:1(9Z)/22:5(7Z,10Z,13Z,16Z,19Z));PGP(18:2(9Z,12Z)/20:4(5Z,8Z,11Z,14Z));PGP(18:3(6Z,9Z,12Z)/20:3(5Z,8Z,11Z));PGP(18:3(6Z,9Z,12Z)/20:3(8Z,11Z,14Z));PGP(18:3(9Z,12Z,15Z)/20:3(5Z,8Z,11Z));PGP(18:3(9Z,12Z,15Z)/20:3(8Z,11Z,14Z));PGP(18:2(9Z,12Z)/20:4(8Z,11Z,14Z,17Z));PGP(20:4(5Z,8Z,11Z,14Z)/18:2(9Z,12Z));PGP(20:4(8Z,11Z,1…
pos-M553T53_3	0.565821	0.000689348	TRUE	FALSE	FALSE	NPD	#388ECC	-0.0375204	553.281	0.878417	0	0	NA	Unknown	NA	NA	NA	0	NA	NA	0	NA	NA	NA	NA
neg-M873T139	0.324103	-0.0609698	TRUE	FALSE	FALSE	NPD	#388ECC	-0.0380144	873.474	2.31348	1	0	NA	Unknown	NA	NA	NA	14	PGP(16:0/22:6(4Z,7Z,10Z,13Z,16Z,19Z));PGP(16:1(9Z)/22:5(4Z,7Z,10Z,13Z,16Z));PGP(16:1(9Z)/22:5(7Z,10Z,13Z,16Z,19Z));PGP(18:2(9Z,12Z)/20:4(5Z,8Z,11Z,14Z));PGP(18:3(6Z,9Z,12Z)/20:3(5Z,8Z,11Z));PGP(18:3(6Z,9Z,12Z)/20:3(8Z,11Z,14Z));PGP(18:3(9Z,12Z,15Z)/20:3(5Z,8Z,11Z));PGP(18:3(9Z,12Z,15Z)/20:3(8Z,11Z,14Z));PGP(18:2(9Z,12Z)/20:4(8Z,11Z,14Z,17Z));PGP(20:4(5Z,8Z,11Z,14Z)/18:2(9Z,12Z));PGP(20:4(8Z,11Z,1…	HMDB0013486;HMDB0013499;HMDB0013500;HMDB0013557;HMDB0013570;HMDB0013571;HMDB0013585;HMDB0013586;HMDB0116450;HMDB0116459;HMDB0116466;HMDB0116490;HMDB0116498;HMDB0116505	0	NA	NA	PGP(16:0/22:6(4Z,7Z,10Z,13Z,16Z,19Z));PGP(16:1(9Z)/22:5(4Z,7Z,10Z,13Z,16Z));PGP(16:1(9Z)/22:5(7Z,10Z,13Z,16Z,19Z));PGP(18:2(9Z,12Z)/20:4(5Z,8Z,11Z,14Z));PGP(18:3(6Z,9Z,12Z)/20:3(5Z,8Z,11Z));PGP(18:3(6Z,9Z,12Z)/20:3(8Z,11Z,14Z));PGP(18:3(9Z,12Z,15Z)/20:3(5Z,8Z,11Z));PGP(18:3(9Z,12Z,15Z)/20:3(8Z,11Z,14Z));PGP(18:2(9Z,12Z)/20:4(8Z,11Z,14Z,17Z));PGP(20:4(5Z,8Z,11Z,14Z)/18:2(9Z,12Z));PGP(20:4(8Z,11Z,1…	PGP(16:0/22:6(4Z,7Z,10Z,13Z,16Z,19Z));PGP(16:1(9Z)/22:5(4Z,7Z,10Z,13Z,16Z));PGP(16:1(9Z)/22:5(7Z,10Z,13Z,16Z,19Z));PGP(18:2(9Z,12Z)/20:4(5Z,8Z,11Z,14Z));PGP(18:3(6Z,9Z,12Z)/20:3(5Z,8Z,11Z));PGP(18:3(6Z,9Z,12Z)/20:3(8Z,11Z,14Z));PGP(18:3(9Z,12Z,15Z)/20:3(5Z,8Z,11Z));PGP(18:3(9Z,12Z,15Z)/20:3(8Z,11Z,14Z));PGP(18:2(9Z,12Z)/20:4(8Z,11Z,14Z,17Z));PGP(20:4(5Z,8Z,11Z,14Z)/18:2(9Z,12Z));PGP(20:4(8Z,11Z,1…
pos-M446T142	0.384638	-0.0346628	TRUE	FALSE	FALSE	NPD	#388ECC	-0.0385243	446.239	2.36083	0	0	NA	Unknown	NA	NA	NA	0	NA	NA	0	NA	NA	NA	NA
pos-M552T138	0.457763	-0.0767778	TRUE	FALSE	FALSE	NPD	#388ECC	-0.0398126	552.279	2.30253	0	0	NA	Unknown	NA	NA	NA	0	NA	NA	0	NA	NA	NA	NA
pos-M465T143	0.232109	-0.138909	TRUE	FALSE	FALSE	NPD	#388ECC	-0.0413055	465.252	2.37897	1	0	NA	Unknown	NA	NA	NA	4	Testosterone glucuronide;Dehydroisoandrosterone 3-glucuronide;Dehydroepiandrosterone 3-glucuronide;Erinacine G	HMDB0003193;HMDB0010327;HMDB0010348;HMDB0029655	1	Testosterone_glucuronide	C11134	Testosterone glucuronide;Dehydroisoandrosterone 3-glucuronide;Dehydroepiandrosterone 3-glucuronide;Erinacine G	Testosterone glucuronide;Dehydroisoandrosterone 3-glucuronide;Dehydroepiandrosterone 3-glucuronide;Erinacine G (MS1 HMDB0003193;HMDB0010327;HMDB0010348;HMDB0029655)
pos-M672T142	0.56524	0.102213	TRUE	FALSE	FALSE	NPD	#388ECC	-0.0417048	671.832	2.36087	0	0	NA	Unknown	NA	NA	NA	0	NA	NA	0	NA	NA	NA	NA
neg-M872T53	0.316415	-0.0118381	TRUE	FALSE	FALSE	NPD	#388ECC	-0.0420793	872.471	0.879875	0	0	NA	Unknown	NA	NA	NA	0	NA	NA	0	NA	NA	NA	NA
pos-M487T141	0.396955	-0.278789	TRUE	FALSE	FALSE	NPD	#388ECC	-0.0425664	486.77	2.34253	1	0	NA	Unknown	NA	NA	NA	1	Cer(d18:0/26:0)	HMDB0011771	0	NA	NA	Cer(d18:0/26:0)	Cer(d18:0/26:0) (MS1 HMDB0011771)
pos-M679T141	0.508709	-0.0947043	TRUE	FALSE	FALSE	NPD	#388ECC	-0.0426031	679.348	2.35115	0	0	NA	Unknown	NA	NA	NA	0	NA	NA	0	NA	NA	NA	NA
pos-M508T138	0.333167	-0.0178137	TRUE	FALSE	FALSE	NPD	#388ECC	-0.0431782	507.757	2.29421	0	0	NA	Unknown	NA	NA	NA	0	NA	NA	0	NA	NA	NA	NA
neg-M298T53	0.319136	-0.0361836	TRUE	FALSE	FALSE	NPD	#388ECC	-0.0434478	298.142	0.890733	1	0	NA	Unknown	NA	NA	NA	3	Threoninyl-Tyrosine;Tyrosyl-Threonine;Hydroxy-lacosamide	HMDB0029073;HMDB0029115;HMDB0061146	7	(S)-N-Methylcoclaurine;(R)-N-Methylcoclaurine;Codeine;Hydrocodone;Neopine;Heterocodeine;Estrone_16-oxime	C05176;C05243;C06174;C08024;C09594;C11779;C15366	Threoninyl-Tyrosine;Tyrosyl-Threonine;Hydroxy-lacosamide	Threoninyl-Tyrosine;Tyrosyl-Threonine;Hydroxy-lacosamide (MS1 HMDB0029073;HMDB0029115;HMDB0061146)
pos-M345T142	0.502876	-0.0314389	TRUE	FALSE	FALSE	NPD	#388ECC	-0.0434875	345.185	2.36717	0	0	NA	Unknown	NA	NA	NA	0	NA	NA	0	NA	NA	NA	NA
neg-M872T139	0.309274	-0.033489	TRUE	FALSE	FALSE	NPD	#388ECC	-0.0439807	872.472	2.31219	0	0	NA	Unknown	NA	NA	NA	0	NA	NA	0	NA	NA	NA	NA
pos-M356T137_2	0.321755	0.0664564	TRUE	FALSE	FALSE	NPD	#388ECC	-0.0440523	356.197	2.2842	1	0	NA	Unknown	NA	NA	NA	2	Mahanimbinol;Deptropine	HMDB0040992;HMDB0240246	2	17beta-Hydroxy-4,17-dimethyl-4-azaandrost-5-en-3-one;beta-Cyclopiazonate	C15175;C02899	Mahanimbinol;Deptropine	Mahanimbinol;Deptropine (MS1 HMDB0040992;HMDB0240246)
pos-M481T141	0.467418	-0.157998	TRUE	FALSE	FALSE	NPD	#388ECC	-0.0444091	481.259	2.34773	1	0	NA	Unknown	NA	NA	NA	2	Lucidenic acid A;Ascorbyl stearate	HMDB0037611;HMDB0038242	2	Prednisolone_tebutate;L-Ascorbic_acid,_6-octadecanoate	C08182;C20340	Lucidenic acid A;Ascorbyl stearate	Lucidenic acid A;Ascorbyl stearate (MS1 HMDB0037611;HMDB0038242)
neg-M350T90	0.493948	-0.228079	TRUE	FALSE	FALSE	NPD	#388ECC	-0.045288	350.11	1.5032	1	0	NA	Unknown	NA	NA	NA	7	N-Acetyl-7-O-acetylneuraminic acid;N-Acetyl-9-O-acetylneuraminic acid;N-Acetyl-4-O-acetylneuraminic acid;N-acetyl-O-acetylneuraminate;Progabide;Chlorpromazine-N-oxide;hydroxychlorpromazine	HMDB0000785;HMDB0000794;HMDB0000796;HMDB0060492;HMDB0014975;HMDB0060573;HMDB0060991	5	N-Acetyl-4-O-acetylneuraminate;N-Acetyl-7-O-acetylneuraminate;N-Acetyl-9-O-acetylneuraminate;N-Acetyldemethylphosphinothricin_tripeptide;Chlorpromazine_N-oxide	C04015;C04016;C04017;C17950;C10966	N-Acetyl-7-O-acetylneuraminic acid;N-Acetyl-9-O-acetylneuraminic acid;N-Acetyl-4-O-acetylneuraminic acid;N-acetyl-O-acetylneuraminate;Progabide;Chlorpromazine-N-oxide;hydroxychlorpromazine	N-Acetyl-7-O-acetylneuraminic acid;N-Acetyl-9-O-acetylneuraminic acid;N-Acetyl-4-O-acetylneuraminic acid;N-acetyl-O-acetylneuraminate;Progabide;Chlorpromazine-N-oxide;hydroxychlorpromazine (MS1 HMDB0000785;HMDB0000794;HMDB0000796;HMDB0060492;HMDB0014975;HMDB0060573;HMDB0060991)
pos-M781T147_2	0.459828	0.0227941	TRUE	FALSE	FALSE	NPD	#388ECC	-0.0458368	781.058	2.45797	1	0	NA	Unknown	NA	NA	NA	1	Emblicanin B	HMDB0030436	0	NA	NA	Emblicanin B	Emblicanin B (MS1 HMDB0030436)
neg-M256T53	0.315754	-0.0512738	TRUE	FALSE	FALSE	NPD	#388ECC	-0.0471998	256.095	0.886867	1	0	NA	Unknown	NA	NA	NA	4	5-Methylcytidine;Pyro-L-glutaminyl-L-glutamine;Glycerophosphocholine;(����)-2-(1-Methylpropyl)-4,6-dinitrophenol	HMDB0000982;HMDB0039229;HMDB0000086;HMDB0032559	2	Dinoseb;Dinoterb	C14302;C18671	5-Methylcytidine;Pyro-L-glutaminyl-L-glutamine;Glycerophosphocholine;(����)-2-(1-Methylpropyl)-4,6-dinitrophenol	5-Methylcytidine;Pyro-L-glutaminyl-L-glutamine;Glycerophosphocholine;(����)-2-(1-Methylpropyl)-4,6-dinitrophenol (MS1 HMDB0000982;HMDB0039229;HMDB0000086;HMDB0032559)
neg-M618T150	0.346985	-0.454905	TRUE	FALSE	FALSE	NPD	#388ECC	-0.0476874	617.722	2.50353	0	0	NA	Unknown	NA	NA	NA	0	NA	NA	0	NA	NA	NA	NA
pos-M345T53_2	0.530034	-0.31328	TRUE	FALSE	FALSE	NPD	#388ECC	-0.0487678	345.187	0.884783	0	0	NA	Unknown	NA	NA	NA	0	NA	NA	0	NA	NA	NA	NA
pos-M422T53	0.339656	0.0904026	TRUE	FALSE	FALSE	NPD	#388ECC	-0.0496324	422.238	0.881733	0	0	NA	Unknown	NA	NA	NA	0	NA	NA	0	NA	NA	NA	NA
pos-M325T52	0.457863	-0.129204	TRUE	FALSE	FALSE	NPD	#388ECC	-0.0506945	324.516	0.874133	0	0	NA	Unknown	NA	NA	NA	0	NA	NA	0	NA	NA	NA	NA
pos-M486T141	0.388525	-0.129471	TRUE	FALSE	FALSE	NPD	#388ECC	-0.051476	486.27	2.34495	0	0	NA	Unknown	NA	NA	NA	0	NA	NA	0	NA	NA	NA	NA
pos-M679T53	0.448429	-0.420849	TRUE	FALSE	FALSE	NPD	#388ECC	-0.0519876	679.345	0.881358	0	0	NA	Unknown	NA	NA	NA	0	NA	NA	0	NA	NA	NA	NA
neg-M451T256	0.126236	-0.602594	TRUE	FALSE	FALSE	NPD	#388ECC	-0.0542007	451.268	4.27278	0	0	NA	Unknown	NA	NA	NA	0	NA	NA	0	NA	NA	NA	NA
pos-M339T53	0.636268	-0.111514	TRUE	FALSE	FALSE	NPD	#388ECC	-0.0545623	338.513	0.8778	0	0	NA	Unknown	NA	NA	NA	0	NA	NA	0	NA	NA	NA	NA
pos-M252T139	0.355684	-0.453701	TRUE	FALSE	FALSE	NPD	#388ECC	-0.0552631	252.134	2.31295	0	0	NA	Unknown	NA	NA	NA	0	NA	NA	0	NA	NA	NA	NA
pos-M720T53	0.494074	0.026665	TRUE	FALSE	FALSE	NPD	#388ECC	-0.0566127	720.402	0.878283	1	0	NA	Unknown	NA	NA	NA	3	PE(14:1(9Z)/18:4(6Z,9Z,12Z,15Z));PE(18:4(6Z,9Z,12Z,15Z)/14:1(9Z));7-Epizucchini factor A	HMDB0008865;HMDB0009185;HMDB0036405	0	NA	NA	PE(14:1(9Z)/18:4(6Z,9Z,12Z,15Z));PE(18:4(6Z,9Z,12Z,15Z)/14:1(9Z));7-Epizucchini factor A	PE(14:1(9Z)/18:4(6Z,9Z,12Z,15Z));PE(18:4(6Z,9Z,12Z,15Z)/14:1(9Z));7-Epizucchini factor A (MS1 HMDB0008865;HMDB0009185;HMDB0036405)
pos-M874T53	0.352995	-0.218223	TRUE	FALSE	FALSE	NPD	#388ECC	-0.0567879	874.477	0.875833	1	0	NA	Unknown	NA	NA	NA	11	PS(DiMe(11,3)/MonoMe(11,3));PS(DiMe(11,3)/MonoMe(9,5));PS(DiMe(9,3)/MonoMe(11,5));PS(DiMe(9,5)/MonoMe(11,3));PS(DiMe(9,5)/MonoMe(9,5));PS(MonoMe(11,3)/DiMe(11,3));PS(MonoMe(11,3)/DiMe(9,5));PS(MonoMe(11,5)/DiMe(9,3));PS(MonoMe(9,5)/DiMe(11,3));PS(MonoMe(9,5)/DiMe(9,5));PE(22:6(4Z,7Z,10Z,13Z,16Z,19Z)/22:6(4Z,7Z,10Z,13Z,16Z,19Z))	HMDB0061557;HMDB0061560;HMDB0061585;HMDB0061593;HMDB0061596;HMDB0061597;HMDB0061601;HMDB0061609;HMDB0061624;HMDB0061628;HMDB0009705	1	Chivosazole_B	C15729	PS(DiMe(11,3)/MonoMe(11,3));PS(DiMe(11,3)/MonoMe(9,5));PS(DiMe(9,3)/MonoMe(11,5));PS(DiMe(9,5)/MonoMe(11,3));PS(DiMe(9,5)/MonoMe(9,5));PS(MonoMe(11,3)/DiMe(11,3));PS(MonoMe(11,3)/DiMe(9,5));PS(MonoMe(11,5)/DiMe(9,3));PS(MonoMe(9,5)/DiMe(11,3));PS(MonoMe(9,5)/DiMe(9,5));PE(22:6(4Z,7Z,10Z,13Z,16Z,19Z)/22:6(4Z,7Z,10Z,13Z,16Z,19Z))	PS(DiMe(11,3)/MonoMe(11,3));PS(DiMe(11,3)/MonoMe(9,5));PS(DiMe(9,3)/MonoMe(11,5));PS(DiMe(9,5)/MonoMe(11,3));PS(DiMe(9,5)/MonoMe(9,5));PS(MonoMe(11,3)/DiMe(11,3));PS(MonoMe(11,3)/DiMe(9,5));PS(MonoMe(11,5)/DiMe(9,3));PS(MonoMe(9,5)/DiMe(11,3));PS(MonoMe(9,5)/DiMe(9,5));PE(22:6(4Z,7Z,10Z,13Z,16Z,19Z)/22:6(4Z,7Z,10Z,13Z,16Z,19Z)) (MS1 HMDB0061557;HMDB0061560;HMDB0061585;HMDB0061593;HMDB0061596;HMDB…
pos-M482T53_2	0.431023	-0.125124	TRUE	FALSE	FALSE	NPD	#388ECC	-0.0569689	482.258	0.879033	1	0	NA	Unknown	NA	NA	NA	8	N-Acetyl-leukotriene E4;Dynorphin A (6-8);Dulciol B;Dulciol A;Garcinone E;Linalool oxide D 3-[apiosyl-(1->6)-glucoside];Linalool 3,6-oxide primeveroside;Linalool 3,7-oxide beta-primeveroside	HMDB0005084;HMDB0012932;HMDB0029989;HMDB0029990;HMDB0033316;HMDB0031367;HMDB0035489;HMDB0036571	1	N-Acetylleukotriene_E4	C11361	N-Acetyl-leukotriene E4;Dynorphin A (6-8);Dulciol B;Dulciol A;Garcinone E;Linalool oxide D 3-[apiosyl-(1->6)-glucoside];Linalool 3,6-oxide primeveroside;Linalool 3,7-oxide beta-primeveroside	N-Acetyl-leukotriene E4;Dynorphin A (6-8);Dulciol B;Dulciol A;Garcinone E;Linalool oxide D 3-[apiosyl-(1->6)-glucoside];Linalool 3,6-oxide primeveroside;Linalool 3,7-oxide beta-primeveroside (MS1 HMDB0005084;HMDB0012932;HMDB0029989;HMDB0029990;HMDB0033316;HMDB0031367;HMDB0035489;HMDB0036571)
neg-M970T53_1	0.412059	-0.0292806	TRUE	FALSE	FALSE	NPD	#388ECC	-0.0593441	969.525	0.885583	1	0	NA	Unknown	NA	NA	NA	18	CDP-DG(16:0/16:0);CDP-DG(a-13:0/i-19:0);CDP-DG(a-15:0/a-17:0);CDP-DG(a-15:0/i-17:0);CDP-DG(a-17:0/a-15:0);CDP-DG(a-17:0/i-15:0);CDP-DG(i-12:0/i-20:0);CDP-DG(i-13:0/i-19:0);CDP-DG(i-14:0/i-18:0);CDP-DG(i-15:0/a-17:0);CDP-DG(i-15:0/i-17:0);CDP-DG(i-16:0/i-16:0);CDP-DG(i-17:0/a-15:0);CDP-DG(i-17:0/i-15:0);CDP-DG(i-18:0/i-14:0);CDP-DG(i-19:0/a-13:0);CDP-DG(i-19:0/i-13:0);CDP-DG(i-20:0/i-12:0)	HMDB0006968;HMDB0116075;HMDB0116083;HMDB0116091;HMDB0116100;HMDB0116107;HMDB0116165;HMDB0116182;HMDB0116199;HMDB0116208;HMDB0116216;HMDB0116233;HMDB0116243;HMDB0116250;HMDB0116267;HMDB0116278;HMDB0116284;HMDB0116301	0	NA	NA	CDP-DG(16:0/16:0);CDP-DG(a-13:0/i-19:0);CDP-DG(a-15:0/a-17:0);CDP-DG(a-15:0/i-17:0);CDP-DG(a-17:0/a-15:0);CDP-DG(a-17:0/i-15:0);CDP-DG(i-12:0/i-20:0);CDP-DG(i-13:0/i-19:0);CDP-DG(i-14:0/i-18:0);CDP-DG(i-15:0/a-17:0);CDP-DG(i-15:0/i-17:0);CDP-DG(i-16:0/i-16:0);CDP-DG(i-17:0/a-15:0);CDP-DG(i-17:0/i-15:0);CDP-DG(i-18:0/i-14:0);CDP-DG(i-19:0/a-13:0);CDP-DG(i-19:0/i-13:0);CDP-DG(i-20:0/i-12:0)	CDP-DG(16:0/16:0);CDP-DG(a-13:0/i-19:0);CDP-DG(a-15:0/a-17:0);CDP-DG(a-15:0/i-17:0);CDP-DG(a-17:0/a-15:0);CDP-DG(a-17:0/i-15:0);CDP-DG(i-12:0/i-20:0);CDP-DG(i-13:0/i-19:0);CDP-DG(i-14:0/i-18:0);CDP-DG(i-15:0/a-17:0);CDP-DG(i-15:0/i-17:0);CDP-DG(i-16:0/i-16:0);CDP-DG(i-17:0/a-15:0);CDP-DG(i-17:0/i-15:0);CDP-DG(i-18:0/i-14:0);CDP-DG(i-19:0/a-13:0);CDP-DG(i-19:0/i-13:0);CDP-DG(i-20:0/i-12:0) (MS1 HM…
pos-M342T53	0.377754	-0.100944	TRUE	FALSE	FALSE	NPD	#388ECC	-0.0593983	342.19	0.875833	0	0	NA	Unknown	NA	NA	NA	0	NA	NA	0	NA	NA	NA	NA
neg-M365T54	0.308343	-0.0491331	TRUE	FALSE	FALSE	NPD	#388ECC	-0.0600977	365.184	0.897908	1	0	NA	Unknown	NA	NA	NA	4	(2R,6x)-7-Methyl-3-methylene-1,2,6,7-octanetetrol 2-glucoside;(1S,2S,4R,8S)-p-Menthane-1,2,8,9-tetrol 2-glucoside;(1R*,2R*,4R*,8S*)-p-Menthane-1,2,8,9-tetrol 9-glucoside;Tsugaric acid A 21-glucosyl ester	HMDB0033216;HMDB0039975;HMDB0039976;HMDB0033425	5	Aspidofractine;16-Methoxytabersonine;Hirsuteine;Corynantheine;12-O-Palmitoyl-16-hydroxyphorbol_13-acetate	C09040;C11675;C16971;C17872;C09153	(2R,6x)-7-Methyl-3-methylene-1,2,6,7-octanetetrol 2-glucoside;(1S,2S,4R,8S)-p-Menthane-1,2,8,9-tetrol 2-glucoside;(1R*,2R*,4R*,8S*)-p-Menthane-1,2,8,9-tetrol 9-glucoside;Tsugaric acid A 21-glucosyl ester	(2R,6x)-7-Methyl-3-methylene-1,2,6,7-octanetetrol 2-glucoside;(1S,2S,4R,8S)-p-Menthane-1,2,8,9-tetrol 2-glucoside;(1R*,2R*,4R*,8S*)-p-Menthane-1,2,8,9-tetrol 9-glucoside;Tsugaric acid A 21-glucosyl ester (MS1 HMDB0033216;HMDB0039975;HMDB0039976;HMDB0033425)
neg-M559T145	0.350554	-0.122122	TRUE	FALSE	FALSE	NPD	#388ECC	-0.0605952	559.291	2.42412	0	0	NA	Unknown	NA	NA	NA	0	NA	NA	0	NA	NA	NA	NA
pos-M438T139_2	0.401324	-0.0794479	TRUE	FALSE	FALSE	NPD	#388ECC	-0.060751	438.245	2.31295	1	0	NA	Unknown	NA	NA	NA	1	Armillane	HMDB0035779	0	NA	NA	Armillane	Armillane (MS1 HMDB0035779)
pos-M561T144	0.4448	-0.115953	TRUE	FALSE	FALSE	NPD	#388ECC	-0.061406	561.302	2.40488	1	0	NA	Unknown	NA	NA	NA	1	Polysorbate 20	HMDB0037182	0	NA	NA	Polysorbate 20	Polysorbate 20 (MS1 HMDB0037182)
neg-M971T53_1	0.42454	0.0145064	TRUE	FALSE	FALSE	NPD	#388ECC	-0.0621785	970.526	0.881158	0	0	NA	Unknown	NA	NA	NA	0	NA	NA	0	NA	NA	NA	NA
pos-M671T53	0.52739	0.0511505	TRUE	FALSE	FALSE	NPD	#388ECC	-0.0623	671.33	0.886675	0	0	NA	Unknown	NA	NA	NA	0	NA	NA	0	NA	NA	NA	NA
pos-M1080T151	0.24289	-0.105899	TRUE	FALSE	FALSE	NPD	#388ECC	-0.0624268	1079.52	2.524	0	0	NA	Unknown	NA	NA	NA	0	NA	NA	0	NA	NA	NA	NA
pos-M408T143	0.197937	-0.226892	TRUE	FALSE	FALSE	NPD	#388ECC	-0.0629815	408.23	2.39102	0	0	NA	Unknown	NA	NA	NA	0	NA	NA	0	NA	NA	NA	NA
pos-M497T53_3	0.474994	-0.193145	TRUE	FALSE	FALSE	NPD	#388ECC	-0.0631349	497.262	0.879317	0	0	NA	Unknown	NA	NA	NA	0	NA	NA	0	NA	NA	NA	NA
pos-M507T137	0.335781	-0.130844	TRUE	FALSE	FALSE	NPD	#388ECC	-0.0634929	507.255	2.28225	0	0	NA	Unknown	NA	NA	NA	0	NA	NA	0	NA	NA	NA	NA
neg-M708T53	0.260101	-0.190516	TRUE	FALSE	FALSE	NPD	#388ECC	-0.0647758	708.373	0.881983	0	0	NA	Unknown	NA	NA	NA	0	NA	NA	0	NA	NA	NA	NA
pos-M539T53_1	0.424099	-0.13304	TRUE	FALSE	FALSE	NPD	#388ECC	-0.0651043	538.775	0.8778	0	0	NA	Unknown	NA	NA	NA	0	NA	NA	0	NA	NA	NA	NA
pos-M508T53_2	0.496106	3.90026707245848e-06	TRUE	FALSE	FALSE	NPD	#388ECC	-0.0656907	508.259	0.876233	1	0	NA	Unknown	NA	NA	NA	1	Glimepiride	HMDB0014367	1	Glimepiride	C07669	Glimepiride	Glimepiride (MS1 HMDB0014367)
pos-M357T53_1	0.374891	-0.0184134	TRUE	FALSE	FALSE	NPD	#388ECC	-0.0657255	356.697	0.876867	0	0	NA	Unknown	NA	NA	NA	0	NA	NA	0	NA	NA	NA	NA
pos-M439T139	0.420717	0.0325749	TRUE	FALSE	FALSE	NPD	#388ECC	-0.0658463	438.745	2.31187	0	0	NA	Unknown	NA	NA	NA	0	NA	NA	0	NA	NA	NA	NA
pos-M438T139_1	0.358348	-0.058785	TRUE	FALSE	FALSE	NPD	#388ECC	-0.0663406	437.744	2.31375	0	0	NA	Unknown	NA	NA	NA	0	NA	NA	0	NA	NA	NA	NA
pos-M810T145_2	0.561884	-0.105964	TRUE	FALSE	FALSE	NPD	#388ECC	-0.0699299	809.89	2.4109	0	0	NA	Unknown	NA	NA	NA	0	NA	NA	0	NA	NA	NA	NA
pos-M356T53_2	0.533039	0.00864156	TRUE	FALSE	FALSE	NPD	#388ECC	-0.0700658	356.197	0.877617	0	0	NA	Unknown	NA	NA	NA	0	NA	NA	0	NA	NA	NA	NA
pos-M442T53_2	0.560124	-0.328573	TRUE	FALSE	FALSE	NPD	#388ECC	-0.0701971	442.222	0.879033	0	0	NA	Unknown	NA	NA	NA	0	NA	NA	0	NA	NA	NA	NA
pos-M482T138	0.308102	0.0150068	TRUE	FALSE	FALSE	NPD	#388ECC	-0.0707383	482.259	2.3045	1	0	NA	Unknown	NA	NA	NA	5	N-Acetyl-leukotriene E4;Dynorphin A (6-8);Linalool oxide D 3-[apiosyl-(1->6)-glucoside];Linalool 3,6-oxide primeveroside;Linalool 3,7-oxide beta-primeveroside	HMDB0005084;HMDB0012932;HMDB0031367;HMDB0035489;HMDB0036571	1	N-Acetylleukotriene_E4	C11361	N-Acetyl-leukotriene E4;Dynorphin A (6-8);Linalool oxide D 3-[apiosyl-(1->6)-glucoside];Linalool 3,6-oxide primeveroside;Linalool 3,7-oxide beta-primeveroside	N-Acetyl-leukotriene E4;Dynorphin A (6-8);Linalool oxide D 3-[apiosyl-(1->6)-glucoside];Linalool 3,6-oxide primeveroside;Linalool 3,7-oxide beta-primeveroside (MS1 HMDB0005084;HMDB0012932;HMDB0031367;HMDB0035489;HMDB0036571)
pos-M481T53	0.571348	-0.142683	TRUE	FALSE	FALSE	NPD	#388ECC	-0.0707588	481.258	0.87975	1	0	NA	Unknown	NA	NA	NA	2	Lucidenic acid A;Ascorbyl stearate	HMDB0037611;HMDB0038242	2	Prednisolone_tebutate;L-Ascorbic_acid,_6-octadecanoate	C08182;C20340	Lucidenic acid A;Ascorbyl stearate	Lucidenic acid A;Ascorbyl stearate (MS1 HMDB0037611;HMDB0038242)
pos-M438T53_2	0.473936	-0.0735245	TRUE	FALSE	FALSE	NPD	#388ECC	-0.0709559	438.244	0.878033	0	0	NA	Unknown	NA	NA	NA	0	NA	NA	0	NA	NA	NA	NA
neg-M598T53	0.354243	0.00187837	TRUE	FALSE	FALSE	NPD	#388ECC	-0.0724181	598.263	0.879683	1	0	NA	Unknown	NA	NA	NA	1	Biliverdin	HMDB0001008	1	Biliverdin	C00500	Biliverdin	Biliverdin (MS1 HMDB0001008)
pos-M487T53_1	0.47966	-0.069659	TRUE	FALSE	FALSE	NPD	#388ECC	-0.0724899	486.77	0.879033	0	0	NA	Unknown	NA	NA	NA	0	NA	NA	0	NA	NA	NA	NA
pos-M591T52	0.46347	-0.219332	TRUE	FALSE	FALSE	NPD	#388ECC	-0.0728447	590.791	0.873983	0	0	NA	Unknown	NA	NA	NA	0	NA	NA	0	NA	NA	NA	NA
pos-M368T140	0.318701	-0.162768	TRUE	FALSE	FALSE	NPD	#388ECC	-0.0729803	368.201	2.33303	1	0	NA	Unknown	NA	NA	NA	0	NA	NA	3	4-Methyl-4-aza-5-pregnene-3,20-dione;17beta-Acetamidoandrost-4-en-3-one;9-Chloro-17beta-hydroxy-17-methylandrost-4-ene-3,11-dione	C15133;C15149;C15407	4-Methyl-4-aza-5-pregnene-3,20-dione;17beta-Acetamidoandrost-4-en-3-one;9-Chloro-17beta-hydroxy-17-methylandrost-4-ene-3,11-dione	4-Methyl-4-aza-5-pregnene-3,20-dione;17beta-Acetamidoandrost-4-en-3-one;9-Chloro-17beta-hydroxy-17-methylandrost-4-ene-3,11-dione (MS1 C15133;C15149;C15407)
pos-M486T53	0.48277	-0.0870211	TRUE	FALSE	FALSE	NPD	#388ECC	-0.0735722	486.269	0.878658	0	0	NA	Unknown	NA	NA	NA	0	NA	NA	0	NA	NA	NA	NA
pos-M367T140	0.282639	-0.393276	TRUE	FALSE	FALSE	NPD	#388ECC	-0.0740258	367.198	2.33323	1	0	NA	Unknown	NA	NA	NA	4	(2R,6x)-7-Methyl-3-methylene-1,2,6,7-octanetetrol 2-glucoside;(1S,2S,4R,8S)-p-Menthane-1,2,8,9-tetrol 2-glucoside;(1R*,2R*,4R*,8S*)-p-Menthane-1,2,8,9-tetrol 9-glucoside;Oxyphencyclimine	HMDB0033216;HMDB0039975;HMDB0039976;HMDB0014527	1	Oxyphencyclimine	C07851	(2R,6x)-7-Methyl-3-methylene-1,2,6,7-octanetetrol 2-glucoside;(1S,2S,4R,8S)-p-Menthane-1,2,8,9-tetrol 2-glucoside;(1R*,2R*,4R*,8S*)-p-Menthane-1,2,8,9-tetrol 9-glucoside;Oxyphencyclimine	(2R,6x)-7-Methyl-3-methylene-1,2,6,7-octanetetrol 2-glucoside;(1S,2S,4R,8S)-p-Menthane-1,2,8,9-tetrol 2-glucoside;(1R*,2R*,4R*,8S*)-p-Menthane-1,2,8,9-tetrol 9-glucoside;Oxyphencyclimine (MS1 HMDB0033216;HMDB0039975;HMDB0039976;HMDB0014527)
pos-M438T53_1	0.401752	-0.118892	TRUE	FALSE	FALSE	NPD	#388ECC	-0.0741784	437.743	0.878033	0	0	NA	Unknown	NA	NA	NA	0	NA	NA	0	NA	NA	NA	NA
pos-M439T53_1	0.517926	0.0684935	TRUE	FALSE	FALSE	NPD	#388ECC	-0.075922	438.745	0.877933	0	0	NA	Unknown	NA	NA	NA	0	NA	NA	0	NA	NA	NA	NA
neg-M365T140	0.48116	-0.240688	TRUE	FALSE	FALSE	NPD	#388ECC	-0.0785241	365.184	2.33967	1	0	NA	Unknown	NA	NA	NA	3	(2R,6x)-7-Methyl-3-methylene-1,2,6,7-octanetetrol 2-glucoside;(1S,2S,4R,8S)-p-Menthane-1,2,8,9-tetrol 2-glucoside;(1R*,2R*,4R*,8S*)-p-Menthane-1,2,8,9-tetrol 9-glucoside	HMDB0033216;HMDB0039975;HMDB0039976	5	Aspidofractine;16-Methoxytabersonine;Hirsuteine;Corynantheine;Fenpropathrin	C09040;C11675;C16971;C17872;C18411	(2R,6x)-7-Methyl-3-methylene-1,2,6,7-octanetetrol 2-glucoside;(1S,2S,4R,8S)-p-Menthane-1,2,8,9-tetrol 2-glucoside;(1R*,2R*,4R*,8S*)-p-Menthane-1,2,8,9-tetrol 9-glucoside	(2R,6x)-7-Methyl-3-methylene-1,2,6,7-octanetetrol 2-glucoside;(1S,2S,4R,8S)-p-Menthane-1,2,8,9-tetrol 2-glucoside;(1R*,2R*,4R*,8S*)-p-Menthane-1,2,8,9-tetrol 9-glucoside (MS1 HMDB0033216;HMDB0039975;HMDB0039976)
pos-M375T140_1	0.386867	0.0250685	TRUE	FALSE	FALSE	NPD	#388ECC	-0.0787391	374.709	2.33045	0	0	NA	Unknown	NA	NA	NA	0	NA	NA	0	NA	NA	NA	NA
pos-M487T53_2	0.464837	-0.0742296	TRUE	FALSE	FALSE	NPD	#388ECC	-0.0795052	487.27	0.879175	0	0	NA	Unknown	NA	NA	NA	0	NA	NA	0	NA	NA	NA	NA
pos-M781T147_1	0.512094	-0.18005	TRUE	FALSE	FALSE	NPD	#388ECC	-0.0810594	780.724	2.45617	0	0	NA	Unknown	NA	NA	NA	0	NA	NA	0	NA	NA	NA	NA
pos-M499T53_1	0.427856	-0.11633	TRUE	FALSE	FALSE	NPD	#388ECC	-0.0811209	498.741	0.879317	0	0	NA	Unknown	NA	NA	NA	0	NA	NA	0	NA	NA	NA	NA
pos-M360T137_1	0.455065	-0.228625	TRUE	FALSE	FALSE	NPD	#388ECC	-0.0812598	359.522	2.28123	0	0	NA	Unknown	NA	NA	NA	0	NA	NA	0	NA	NA	NA	NA
pos-M375T53_1	0.531642	-0.0625431	TRUE	FALSE	FALSE	NPD	#388ECC	-0.0829493	374.709	0.878042	0	0	NA	Unknown	NA	NA	NA	0	NA	NA	0	NA	NA	NA	NA
neg-M1075T139	0.452619	-0.183322	TRUE	FALSE	FALSE	NPD	#388ECC	-0.0834495	1074.51	2.31142	0	0	NA	Unknown	NA	NA	NA	0	NA	NA	0	NA	NA	NA	NA
neg-M405T143	0.303134	-0.376648	TRUE	FALSE	FALSE	NPD	#388ECC	-0.0835385	405.215	2.38129	1	0	NA	Unknown	NA	NA	NA	1	Kiwiionoside	HMDB0038691	1	Cilazaprilat	C17309	Kiwiionoside	Kiwiionoside (MS1 HMDB0038691)
pos-M360T52_1	0.534874	-0.203498	TRUE	FALSE	FALSE	NPD	#388ECC	-0.0848134	359.522	0.874133	0	0	NA	Unknown	NA	NA	NA	0	NA	NA	0	NA	NA	NA	NA
neg-M708T137	0.320834	-0.0300562	TRUE	FALSE	FALSE	NPD	#388ECC	-0.084865	708.374	2.28198	1	0	NA	Unknown	NA	NA	NA	1	Bismahanine	HMDB0040773	0	NA	NA	Bismahanine	Bismahanine (MS1 HMDB0040773)
pos-M539T53_2	0.396759	-0.312482	TRUE	FALSE	FALSE	NPD	#388ECC	-0.0848665	539.275	0.878033	1	0	NA	Unknown	NA	NA	NA	6	Tuftsin;Kentsin;Ganoderic acid beta;Physalolactone B;Ganolucidic acid D;Ganolucidic acid A	HMDB0005770;HMDB0005776;HMDB0033234;HMDB0034200;HMDB0035299;HMDB0035302	1	11-Deoxocucurbitacin_I	C08807	Tuftsin;Kentsin;Ganoderic acid beta;Physalolactone B;Ganolucidic acid D;Ganolucidic acid A	Tuftsin;Kentsin;Ganoderic acid beta;Physalolactone B;Ganolucidic acid D;Ganolucidic acid A (MS1 HMDB0005770;HMDB0005776;HMDB0033234;HMDB0034200;HMDB0035299;HMDB0035302)
pos-M710T53	0.440997	-0.0280084	TRUE	FALSE	FALSE	NPD	#388ECC	-0.0850688	710.382	0.875633	0	0	NA	Unknown	NA	NA	NA	0	NA	NA	0	NA	NA	NA	NA
pos-M563T53	0.412693	-0.57037	TRUE	FALSE	FALSE	NPD	#388ECC	-0.087851	562.771	0.877617	0	0	NA	Unknown	NA	NA	NA	0	NA	NA	0	NA	NA	NA	NA
neg-M687T143	0.636893	-0.0822043	TRUE	FALSE	FALSE	NPD	#388ECC	-0.0883855	687.351	2.37716	1	0	NA	Unknown	NA	NA	NA	0	NA	NA	1	Callichiline	C09088	Callichiline	Callichiline (MS1 C09088)
pos-M442T53_1	0.487202	-0.118901	TRUE	FALSE	FALSE	NPD	#388ECC	-0.0896002	441.719	0.8778	0	0	NA	Unknown	NA	NA	NA	0	NA	NA	0	NA	NA	NA	NA
pos-M508T53_1	0.402334	-0.178305	TRUE	FALSE	FALSE	NPD	#388ECC	-0.0896089	507.756	0.878417	0	0	NA	Unknown	NA	NA	NA	0	NA	NA	0	NA	NA	NA	NA
pos-M367T53	0.318591	-0.458105	TRUE	FALSE	FALSE	NPD	#388ECC	-0.0901368	367.197	0.886117	1	0	NA	Unknown	NA	NA	NA	4	(2R,6x)-7-Methyl-3-methylene-1,2,6,7-octanetetrol 2-glucoside;(1S,2S,4R,8S)-p-Menthane-1,2,8,9-tetrol 2-glucoside;(1R*,2R*,4R*,8S*)-p-Menthane-1,2,8,9-tetrol 9-glucoside;Oxyphencyclimine	HMDB0033216;HMDB0039975;HMDB0039976;HMDB0014527	1	Oxyphencyclimine	C07851	(2R,6x)-7-Methyl-3-methylene-1,2,6,7-octanetetrol 2-glucoside;(1S,2S,4R,8S)-p-Menthane-1,2,8,9-tetrol 2-glucoside;(1R*,2R*,4R*,8S*)-p-Menthane-1,2,8,9-tetrol 9-glucoside;Oxyphencyclimine	(2R,6x)-7-Methyl-3-methylene-1,2,6,7-octanetetrol 2-glucoside;(1S,2S,4R,8S)-p-Menthane-1,2,8,9-tetrol 2-glucoside;(1R*,2R*,4R*,8S*)-p-Menthane-1,2,8,9-tetrol 9-glucoside;Oxyphencyclimine (MS1 HMDB0033216;HMDB0039975;HMDB0039976;HMDB0014527)
pos-M506T53	0.647054	-0.493442	TRUE	FALSE	FALSE	NPD	#388ECC	-0.0912201	505.749	0.879033	0	0	NA	Unknown	NA	NA	NA	0	NA	NA	0	NA	NA	NA	NA
pos-M456T53_2	0.48957	0.0356342	TRUE	FALSE	FALSE	NPD	#388ECC	-0.0922975	456.23	0.878417	0	0	NA	Unknown	NA	NA	NA	0	NA	NA	0	NA	NA	NA	NA
pos-M368T53	0.419524	-0.356093	TRUE	FALSE	FALSE	NPD	#388ECC	-0.0989165	368.2	0.887458	1	0	NA	Unknown	NA	NA	NA	0	NA	NA	9	6-Hydroxytryprostatin_B;4-Methyl-4-aza-5-pregnene-3,20-dione;17beta-Acetamidoandrost-4-en-3-one;Vomilenine;Polyneuridine_aldehyde;Cathenamine;19-epi-Cathenamine;Perakine;9-Chloro-17beta-hydroxy-17-methylandrost-4-ene-3,11-dione	C20513;C15133;C15149;C01761;C11632;C11680;C11681;C19932;C15407	6-Hydroxytryprostatin_B;4-Methyl-4-aza-5-pregnene-3,20-dione;17beta-Acetamidoandrost-4-en-3-one;Vomilenine;Polyneuridine_aldehyde;Cathenamine;19-epi-Cathenamine;Perakine;9-Chloro-17beta-hydroxy-17-methylandrost-4-ene-3,11-dione	6-Hydroxytryprostatin_B;4-Methyl-4-aza-5-pregnene-3,20-dione;17beta-Acetamidoandrost-4-en-3-one;Vomilenine;Polyneuridine_aldehyde;Cathenamine;19-epi-Cathenamine;Perakine;9-Chloro-17beta-hydroxy-17-methylandrost-4-ene-3,11-dione (MS1 C20513;C15133;C15149;C01761;C11632;C11680;C11681;C19932;C15407)
pos-M552T53_2	0.508087	-0.245555	TRUE	FALSE	FALSE	NPD	#388ECC	-0.101382	552.279	0.880175	0	0	NA	Unknown	NA	NA	NA	0	NA	NA	0	NA	NA	NA	NA
neg-M462T143	0.529296	-0.245577	TRUE	FALSE	FALSE	NPD	#388ECC	-0.104896	462.238	2.38192	0	0	NA	Unknown	NA	NA	NA	0	NA	NA	0	NA	NA	NA	NA
pos-M507T53	0.537076	-0.234332	TRUE	FALSE	FALSE	NPD	#388ECC	-0.105598	507.255	0.8778	1	0	NA	Unknown	NA	NA	NA	2	11-Hydroxyprogesterone 11-glucuronide;(17alpha,23S)-17,23-Epoxy-29-hydroxy-27-norlanosta-1,8-diene-3,15,24-trione	HMDB0010364;HMDB0035971	0	NA	NA	11-Hydroxyprogesterone 11-glucuronide;(17alpha,23S)-17,23-Epoxy-29-hydroxy-27-norlanosta-1,8-diene-3,15,24-trione	11-Hydroxyprogesterone 11-glucuronide;(17alpha,23S)-17,23-Epoxy-29-hydroxy-27-norlanosta-1,8-diene-3,15,24-trione (MS1 HMDB0010364;HMDB0035971)
pos-M356T137_1	0.349394	-0.0574958	TRUE	FALSE	FALSE	NPD	#388ECC	-0.106925	355.696	2.2829	0	0	NA	Unknown	NA	NA	NA	0	NA	NA	0	NA	NA	NA	NA
pos-M356T53_1	0.494776	-0.157178	TRUE	FALSE	FALSE	NPD	#388ECC	-0.108762	355.696	0.876233	0	0	NA	Unknown	NA	NA	NA	0	NA	NA	0	NA	NA	NA	NA
pos-M311T141	0.351657	-0.271565	TRUE	FALSE	FALSE	NPD	#388ECC	-0.119792	311.179	2.34567	0	0	NA	Unknown	NA	NA	NA	0	NA	NA	0	NA	NA	NA	NA
pos-M636T142_1	0.509392	-0.0759526	TRUE	FALSE	FALSE	NPD	#388ECC	-0.125648	635.812	2.35857	0	0	NA	Unknown	NA	NA	NA	0	NA	NA	0	NA	NA	NA	NA
pos-M482T53_1	0.472799	-0.0885477	TRUE	FALSE	FALSE	NPD	#388ECC	-0.127978	481.758	0.878283	0	0	NA	Unknown	NA	NA	NA	0	NA	NA	0	NA	NA	NA	NA
pos-M407T54	0.318463	-0.20672	TRUE	FALSE	FALSE	NPD	#388ECC	-0.129785	407.228	0.904833	1	0	NA	Unknown	NA	NA	NA	2	Kiwiionoside;(-)-Pyrifolidine	HMDB0038691;HMDB0033523	1	Cilazaprilat	C17309	Kiwiionoside;(-)-Pyrifolidine	Kiwiionoside;(-)-Pyrifolidine (MS1 HMDB0038691;HMDB0033523)
pos-M482T139	0.399083	0.0168544	TRUE	FALSE	FALSE	NPD	#388ECC	-0.130293	481.759	2.31373	0	0	NA	Unknown	NA	NA	NA	0	NA	NA	0	NA	NA	NA	NA
pos-M407T143	0.278117	-0.287277	TRUE	FALSE	FALSE	NPD	#388ECC	-0.143177	407.228	2.3766	1	0	NA	Unknown	NA	NA	NA	2	Kiwiionoside;(-)-Pyrifolidine	HMDB0038691;HMDB0033523	1	Cilazaprilat	C17309	Kiwiionoside;(-)-Pyrifolidine	Kiwiionoside;(-)-Pyrifolidine (MS1 HMDB0038691;HMDB0033523)
neg-M308T141_2	0.335999	-0.267126	TRUE	FALSE	FALSE	NPD	#388ECC	-0.144622	308.163	2.34891	1	0	NA	Unknown	NA	NA	NA	6	Lysyl-Tyrosine;Tyrosyl-Lysine;Atherosperminine;Zanthosimuline;Phenylbutyrylglutamine;Fusarochromanone	HMDB0028963;HMDB0029110;HMDB0030304;HMDB0040368;HMDB0011687;HMDB0033514	1	Isopropalin	C19063	Lysyl-Tyrosine;Tyrosyl-Lysine;Atherosperminine;Zanthosimuline;Phenylbutyrylglutamine;Fusarochromanone	Lysyl-Tyrosine;Tyrosyl-Lysine;Atherosperminine;Zanthosimuline;Phenylbutyrylglutamine;Fusarochromanone (MS1 HMDB0028963;HMDB0029110;HMDB0030304;HMDB0040368;HMDB0011687;HMDB0033514)
pos-M310T54_2	0.337067	-0.268371	TRUE	FALSE	FALSE	NPD	#388ECC	-0.150941	310.175	0.896933	0	0	NA	Unknown	NA	NA	NA	0	NA	NA	0	NA	NA	NA	NA
pos-M311T53_2	0.256701	-0.306046	TRUE	FALSE	FALSE	NPD	#388ECC	-0.153026	311.179	0.884867	0	0	NA	Unknown	NA	NA	NA	0	NA	NA	0	NA	NA	NA	NA

## Sheet: serum.all
ID	NPD	PD	Contrib.NPD	Contrib.PD	Contrib	GroupContrib	color	importance	MZ	RT	IsAnnotated	IsMS2ident	MS2Metabolite	MS2superclass	MS2class	MS2hmdb	MS2kegg	NumberMS1hmdb	MS1hmdbName	MS1hmdbID	NumberMS1kegg	MS1keggName	MS1keggID	ident	identification
pos-M372T223	-0.423605	0.273148	FALSE	TRUE	FALSE	PD	#F68B33	0.191852	372.243	3.7176	1	1	Tamoxifen	Phenylpropanoids and polyketides	Stilbenes	HMDB0014813	C07108	0	NA	NA	0	NA	NA	Tamoxifen	Tamoxifen (MS2 HMDB0014813)
pos-M546T344	-0.318384	0.252342	FALSE	TRUE	FALSE	PD	#F68B33	0.187548	546.353	5.73462	1	1	LysoPC 20:3	Lipids and lipid-like molecules	Glycerophospholipids	NA	C04230	5	LysoPC(20:3(5Z,8Z,11Z));LysoPC(20:3(8Z,11Z,14Z));LysoPC(18:0);LysoPC(0:0/18:0);2-acetyl-1-alkyl-sn-glycero-3-phosphocholine	HMDB0010393;HMDB0010394;HMDB0010384;HMDB0011128;HMDB0062195	0	NA	NA	LysoPC 20:3	LysoPC 20:3 (MS2 NA)
neg-M271T357	-0.265141	0.235289	FALSE	TRUE	FALSE	PD	#F68B33	0.13375	271.229	5.9485	1	1	DL-.beta.-Hydroxypalmitic acid	Unknown	NA	NA	NA	12	(R)-3-Hydroxy-hexadecanoic acid;(R)-2-Hydroxyhexadecanoic acid;3-hydroxyhexadecanoic acid;5-Hydroxyhexadecanoic acid;7-Hydroxyhexadecanoic acid;8-Hydroxyhexadecanoic acid;9-Hydroxyhexadecanoic acid;10-Hydroxyhexadecanoic acid;11-Hydroxyhexadecanoic acid;12-Hydroxyhexadecanoic acid;13-Hydroxyhexadecanoic acid;6-Hydroxyhexadecanoic acid	HMDB0010734;HMDB0031057;HMDB0061658;HMDB0112184;HMDB0112185;HMDB0112186;HMDB0112187;HMDB0112188;HMDB0112189;HMDB0112190;HMDB0112191;HMDB0112192	1	16-Hydroxypalmitate	C18218	DL-.beta.-Hydroxypalmitic acid	DL-.beta.-Hydroxypalmitic acid (MS2 NA)
neg-M150T358	-0.431113	0.503919	FALSE	TRUE	FALSE	PD	#F68B33	0.0990876	150.002	5.95871	1	1	1,2-Benzisothiazol-3(2H)-one	Organoheterocyclic compounds	Benzothiazoles	HMDB0034413	null	2	1,2-Benzisothiazol-3(2H)-one;4-Thiocyanatophenol	HMDB0034413;HMDB0040578	1	Thiaburimamide	C11800	1,2-Benzisothiazol-3(2H)-one	1,2-Benzisothiazol-3(2H)-one (MS2 HMDB0034413)
pos-M177T46_2	-0.582128	0.260081	FALSE	TRUE	FALSE	PD	#F68B33	0.0878144	177.061	0.761433	1	1	Allantoic acid	Organic acids and derivatives	Carboxylic acids and derivatives	HMDB0001209	C00499	1	Allantoic acid	HMDB0001209	1	Allantoate	C00499	Allantoic acid	Allantoic acid (MS2 HMDB0001209)
neg-M339T402	-0.349243	0.43945	FALSE	TRUE	FALSE	PD	#F68B33	0.0810229	339.236	6.7016	1	1	2,2'-Methylene-bis(6-tert-butyl-4 methylphenol)	Benzenoids	Phenols	NA	NA	2	Plastoquinone 3;1,1'-[1,11-Undecanediylbis(oxy)]bisbenzene	HMDB0033786;HMDB0039762	4	Dimethisterone;5alpha,17alpha-Pregn-2-en-20-yn-17-ol_acetate;(3alpha,5beta,11beta,17beta)-9-Fluoro-17-methylandrostane-3,11,17-triol;(3beta,5alpha,11beta,17beta)-9-Fluoro-17-methylandrostane-3,11,17-triol	C07628;C15186;C14616;C14883	2,2'-Methylene-bis(6-tert-butyl-4 methylphenol)	2,2'-Methylene-bis(6-tert-butyl-4 methylphenol) (MS2 NA)
neg-M287T141	-0.700317	0.311601	FALSE	TRUE	FALSE	PD	#F68B33	0.0426364	287.137	2.34975	1	1	Indole-3-acetyl-L-isoleucine	Organic acids and derivatives	Carboxylic acids and derivatives	NA	NA	2	Melleolide B;Melleolide G	HMDB0038787;HMDB0038793	4	Inflexin;Grandisin;Magnosalicin;Schizandrin	C09111;C10622;C10657;C17064	Indole-3-acetyl-L-isoleucine	Indole-3-acetyl-L-isoleucine (MS2 NA)
pos-M223T154	-0.175112	0.105033	FALSE	TRUE	FALSE	PD	#F68B33	0.0402541	223.107	2.57377	1	1	DL-Indole-3-lactic acid	Organoheterocyclic compounds	Indoles and derivatives	HMDB0000671	NA	8	Glycyl-Phenylalanine;Phenylalanyl-Glycine;Indolelactic acid;5-Methoxyindoleacetate;Cinnamoylglycine;Edulitine;Methyl 1-methoxy-1H-indole-3-carboxylate;3-Indolehydracrylic acid	HMDB0028848;HMDB0028995;HMDB0000671;HMDB0004096;HMDB0011621;HMDB0030179;HMDB0032755;HMDB0059765	5	N5-Phenyl-L-glutamine;Indolelactate;5-Methoxyindoleacetate;Gentianamine;Swietenidin_B	C20843;C02043;C05660;C09961;C10741	DL-Indole-3-lactic acid	DL-Indole-3-lactic acid (MS2 HMDB0000671)
neg-M195T177	-0.469413	0.232248	FALSE	TRUE	FALSE	PD	#F68B33	0.0315842	195.066	2.95268	1	1	3-(3,4-Dihydroxyphenyl)-2-methylpropionic acid	Phenylpropanoids and polyketides	Phenylpropanoic acids	HMDB0060735	null	28	3-(3-hydroxy-5-methoxyphenyl)propanoic acid;2-(3-hydroxy-4-methoxyphenyl)propanoic acid;2-(4-hydroxy-3-methoxyphenyl)propanoic acid;3-(3-hydroxy-4-methoxyphenyl)propanoic acid;3-(2-hydroxy-4-methoxyphenyl)propanoic acid;2-(3,5-dimethoxyphenyl)acetic acid;3-hydroxy-3-(3-methoxyphenyl)propanoic acid;2-hydroxy-3-(3-methoxyphenyl)propanoic acid;2-(2-hydroxy-4-methoxyphenyl)propanoic acid;3-(2-hydroxy…	HMDB0125530;HMDB0129339;HMDB0130895;HMDB0131138;HMDB0131175;HMDB0131427;HMDB0133490;HMDB0133530;HMDB0133782;HMDB0134100;HMDB0135753;HMDB0140293;HMDB0140897;HMDB0000434;HMDB0029645;HMDB0029648;HMDB0030571;HMDB0032365;HMDB0035721;HMDB0037177;HMDB0039427;HMDB0040256;HMDB0040637;HMDB0060398;HMDB0060733;HMDB0060735;HMDB0062121;HMDB0039825	9	2,3-Dihydroxy-p-cumate;Phlorisobutyrophenone;Acetosyringone;2',6'-Dimethoxy-4'-hydroxyacetophenone;Xanthoxylin;5-Hydroxyconiferyl_alcohol;Cantharidin;Paeonilactone_B;Tutin	C06580;C07351;C10664;C10684;C10726;C12205;C16778;C17455;C09570	3-(3,4-Dihydroxyphenyl)-2-methylpropionic acid	3-(3,4-Dihydroxyphenyl)-2-methylpropionic acid (MS2 HMDB0060735)
neg-M173T113	-0.596999	-0.189715	FALSE	TRUE	FALSE	PD	#F68B33	0.0106777	173.094	1.8913	1	1	Val-Gly	Organic acids and derivatives	Carboxylic acids and derivatives	HMDB0029127	NA	12	Gly-Norvaline;N-Acetylornithine;Glycyl-Valine;Valyl-Glycine;L-Theanine;N(5)-ethyl-L-glutamine;3-Methylcrotonylglycine;Tiglylglycine;Paramethadione;N-Acetylproline;Phenindamine;desmethylcyclobenzaprine	HMDB0094702;HMDB0003357;HMDB0028854;HMDB0029127;HMDB0034365;HMDB0062764;HMDB0000459;HMDB0000959;HMDB0014755;HMDB0094701;HMDB0015556;HMDB0060948	7	N-Acetylornithine;N5-Ethyl-L-glutamine;Paramethadione;2-Hydroxyethylclavam;Ethadione;3-Methylcrotonylglycine;Phenindamine	C00437;C01047;C07411;C17361;C17724;C20828;C07790	Val-Gly	Val-Gly (MS2 HMDB0029127)
pos-M181T214	0.730349	-0.406877	TRUE	FALSE	FALSE	NPD	#388ECC	-0.016265	181.086	3.57432	1	1	Acetoveratrone	Unknown	NA	NA	NA	35	10-hydroxy-(2E,8E)-decadien-4-ynoic Acid;4-ethenyl-2,6-dimethoxyphenol;2-(4-methoxyphenyl)propanoic acid;4-(3,4-dihydroxyphenyl)butan-2-one;3-(2-hydroxy-3-methoxyphenyl)propanal;2-(3-hydroxyprop-1-en-1-yl)-6-methoxyphenol;3-methoxy-5-(prop-2-en-1-yl)benzene-1,2-diol;2-methoxy-4-[(oxiran-2-yl)methyl]phenol;2-methoxy-4-(prop-2-en-1-yl)benzene-1,3-diol;4-methoxy-6-(prop-2-en-1-yl)benzene-1,3-diol;2-…	HMDB0062773;HMDB0127492;HMDB0129958;HMDB0133505;HMDB0134065;HMDB0134076;HMDB0135240;HMDB0135241;HMDB0135242;HMDB0135243;HMDB0135645;HMDB0135646;HMDB0135739;HMDB0135740;HMDB0141019;HMDB0141020;HMDB0141021;HMDB0141022;HMDB0141023;HMDB0141118;HMDB0141138;HMDB0141179;HMDB0011751;HMDB0012915;HMDB0029685;HMDB0031240;HMDB0032128;HMDB0032174;HMDB0032574;HMDB0032640;HMDB0033761;HMDB0037602;HMDB0037733;HMD…	3	Coniferyl_alcohol;U_0521;Isopropylparaben	C00590;C15475;C20343	Acetoveratrone	Acetoveratrone (MS2 NA)
pos-M358T220	0.16431	-0.608354	TRUE	FALSE	FALSE	NPD	#388ECC	-0.016585	358.295	3.6704	1	1	Acylcarnitine 13:0	Lipids and lipid-like molecules	Fatty Acyls	NA	C02301	0	NA	NA	0	NA	NA	Acylcarnitine 13:0	Acylcarnitine 13:0 (MS2 NA)
neg-M195T215	0.658466	-0.424992	TRUE	FALSE	FALSE	NPD	#388ECC	-0.0427304	195.104	3.57634	1	1	4-Propylphenol	Benzenoids	Benzene and substituted derivatives	HMDB0032625	C14311	4	4-(3-hydroxybutyl)-2-methoxyphenol;2,6-Dimethoxy-4-propylphenol;Hexyl 2-furoate;Isobutyl 2-furanpropionate	HMDB0135672;HMDB0036226;HMDB0037725;HMDB0037734	0	NA	NA	4-Propylphenol	4-Propylphenol (MS2 HMDB0032625)
pos-M356T215	0.485348	-0.277389	TRUE	FALSE	FALSE	NPD	#388ECC	-0.0451678	356.28	3.58393	1	1	Acylcarnitine 13:1	Lipids and lipid-like molecules	Fatty Acyls	NA	C02301	9	14,15-DiHETrE;8,9-DiHETrE;11,12-DiHETrE;5,6-DHET;12-Keto-tetrahydro-leukotriene B4;10,11-dihydro-leukotriene B4;6,7-dihydro-12-epi-LTB4;Sterebin E;15-Hydroperoxyeicosa-8Z,11Z,13E-trienoate	HMDB0002265;HMDB0002311;HMDB0002314;HMDB0002343;HMDB0002995;HMDB0012504;HMDB0012838;HMDB0035379;HMDB0060106	6	Aphidicolin;Zoapatanol;5,6-DHET;8,9-DHET;11,12-DHET;14,15-DHET	C06088;C09205;C14772;C14773;C14774;C14775	Acylcarnitine 13:1	Acylcarnitine 13:1 (MS2 NA)
pos-M179T179	0.445022	-0.381632	TRUE	FALSE	FALSE	NPD	#388ECC	-0.0906181	179.07	2.97985	1	1	3-Methoxycinnamic acid	Unknown	NA	NA	NA	25	2,2-dimethyl-2H-chromene-5,7-diol;2,2-dimethyl-2H-chromene-5,6-diol;5,5-dimethyl-3,6-dioxatricyclo[5.4.0.0����,������]undeca-1(11),7,9-trien-11-ol;2-(hydroxymethyl)-2-methyl-2H-chromen-5-ol;1-(4-methoxy-1-benzofuran-5-yl)ethan-1-ol;4-(4-hydroxy-3-methoxyphenyl)but-3-en-2-one;(3Z)-3-hydroxy-4-(3-methoxyphenyl)but-3-en-2-one;1-(3-methoxyphenyl)butane-2,3-dione;4-(3-hydroxy-5-methoxyphenyl)but-3-en-…	HMDB0126380;HMDB0126381;HMDB0126382;HMDB0126383;HMDB0129370;HMDB0133439;HMDB0133477;HMDB0133482;HMDB0133510;HMDB0133534;HMDB0030580;HMDB0030752;HMDB0031610;HMDB0031623;HMDB0032591;HMDB0035275;HMDB0035873;HMDB0035894;HMDB0037277;HMDB0037877;HMDB0040268;HMDB0040446;HMDB0041007;HMDB0041481;HMDB0131282	8	Carpacin;Myristicin;Sarisan;Isoshinanolone;cis-1,2-Dihydroxy-1,2-dihydro-7-hydroxymethylnaphthalene;Nakitriol;Dehydrozingerone;Coumaryl_acetate	C10435;C10480;C10493;C12343;C14104;C16896;C17840;C20465	3-Methoxycinnamic acid	3-Methoxycinnamic acid (MS2 NA)
pos-M239T179	0.450563	-0.260842	TRUE	FALSE	FALSE	NPD	#388ECC	-0.105476	239.092	2.97955	1	1	3,4,5-Trimethoxycinnamic acid	Phenylpropanoids and polyketides	Cinnamic acids and derivatives	HMDB0002511	null	8	3-(3,4,5-trimethoxyphenyl)prop-2-enoic acid;3-(6,7-dimethoxy-2H-1,3-benzodioxol-5-yl)propanal;3-(6,7-dimethoxy-2H-1,3-benzodioxol-5-yl)prop-2-en-1-ol;3-(4-hydroxy-2,3,5-trimethoxyphenyl)prop-2-enal;3,4,5-Trimethoxycinnamic acid;Trans-2, 3, 4-Trimethoxycinnamate;1-(2,4,5-Trimethoxyphenyl)-1,2-propanedione;Ecgoninium Methyl Ester(1+)	HMDB0124869;HMDB0128658;HMDB0128659;HMDB0128697;HMDB0002511;HMDB0011721;HMDB0031771;HMDB0062751	1	L-Histidinol_phosphate	C01100	3,4,5-Trimethoxycinnamic acid	3,4,5-Trimethoxycinnamic acid (MS2 HMDB0002511)
neg-M151T215	0.529994	-0.316793	TRUE	FALSE	FALSE	NPD	#388ECC	-0.108145	151.113	3.5765	1	1	Anethofuran	Organoheterocyclic compounds	Isobenzofurans	HMDB0040766	null	79	(-)-trans-Carveol;Alpha-Pinene-oxide;p-Menth-3-en-9-al;Isocitral;3-Methyl-5-propyl-2-cyclohexen-1-one;2,6-Dimethyl-1,7-octadien-3-one;(E)-3,7-Dimethyl-1,5,7-octatrien-3-ol;2-(trans-2-Pentenyl)cyclopentanone;p-Mentha-1(6),8-dien-3-ol;cis-2-Thujen-4-ol;(R)-Campholenic aldehyde;(R)-Carvotanacetone;Piperitone;(+)-Fenchone;(1S,4R)-p-Mentha-2,8-dien-1-ol;(1R,4R)-p-Mentha-2,8-dien-1-ol;Dehydrolinalool;D…	HMDB0003450;HMDB0003667;HMDB0030892;HMDB0030893;HMDB0031854;HMDB0032120;HMDB0032242;HMDB0032536;HMDB0034715;HMDB0034916;HMDB0034973;HMDB0034974;HMDB0034975;HMDB0034985;HMDB0035054;HMDB0035077;HMDB0035120;HMDB0035125;HMDB0035158;HMDB0035203;HMDB0035241;HMDB0035277;HMDB0035280;HMDB0035600;HMDB0035604;HMDB0035622;HMDB0035656;HMDB0035706;HMDB0035737;HMDB0035738;HMDB0035741;HMDB0035743;HMDB0035744;HMD…	34	(+)-Camphor;(-)-Camphor;(-)-trans-Carveol;(-)-trans-Isopiperitenol;Geranial;(+)-cis-Sabinol;Perillyl_alcohol;alpha-Pinene-oxide;(Z)-2-Methyl-5-isopropylhexa-2,5-dienal;Limonene-1,2-epoxide;cis-Citral;Fenchone;(+)-Piperitone;Pulegone;Thujone;(1S,4R)-(+)-Fenchone;(4R,6R)-cis-Carveol;(1R,4R)-Dihydrocarvone;(1S,4R)-Iso-dihydrocarvone;(4S,6S)-cis-Carveol;(+)-trans-Carveol;(1R,4S)-Iso-dihydrocarvone;(1…	C00808;C00809;C00964;C01123;C01499;C02213;C02452;C02759;C04435;C07271;C09847;C09859;C09885;C09893;C09906;C11387;C11395;C11398;C11401;C11408;C11409;C11412;C11415;C11938;C11941;C11942;C11951;C17623;C18018;C18369;C19081;C20260;C20425;C20943	Anethofuran	Anethofuran (MS2 HMDB0040766)
neg-M239T215	0.65323	-0.0651374	TRUE	FALSE	FALSE	NPD	#388ECC	-0.118394	239.094	3.57638	1	1	3-Carboxy-4-methyl-5-propyl-2-furanpropionic acid	Lipids and lipid-like molecules	Fatty Acyls	HMDB0061112	null	20	7-methoxy-2,2-dimethyl-3,4-dihydro-2H-1-benzopyran-4,5,6-triol;2-(hydroxymethyl)-7-methoxy-2-methyl-3,4-dihydro-2H-1-benzopyran-4,5-diol;4-hydroxy-5-(4-hydroxy-3-methoxyphenyl)pentanoic acid;4-hydroxy-5-(3-hydroxy-4-methoxyphenyl)pentanoic acid;3-(6,7-dimethoxy-2H-1,3-benzodioxol-5-yl)propan-1-ol;3-(4-hydroxy-2,3,5-trimethoxyphenyl)propanal;4-(3-hydroxyprop-1-en-1-yl)-2,3,6-trimethoxyphenol;3-(2,…	HMDB0125802;HMDB0125804;HMDB0127748;HMDB0127826;HMDB0128672;HMDB0128705;HMDB0128721;HMDB0142074;HMDB0030254;HMDB0038627;HMDB0041756;HMDB0061112;HMDB0133408;HMDB0133409;HMDB0133410;HMDB0133411;HMDB0133412;HMDB0133413;HMDB0133414;HMDB0060549	2	2-Hydroxyamino-1-methyl-6-phenylimidazo[4,5-b]pyridine;Anthocyanidin_with_a_3-hydroxy_group	C20286;C21381	3-Carboxy-4-methyl-5-propyl-2-furanpropionic acid	3-Carboxy-4-methyl-5-propyl-2-furanpropionic acid (MS2 HMDB0061112)
pos-M263T214	0.633468	-0.426024	TRUE	FALSE	FALSE	NPD	#388ECC	-0.139784	263.089	3.57485	1	1	Asp-Glu	Organic acids and derivatives	Carboxylic acids and derivatives	HMDB0028752	NA	15	Glutamylaspartic acid;L-beta-aspartyl-L-glutamic acid ;gamma-Glutamylaspartic acid;7-methoxy-2,2-dimethyl-3,4-dihydro-2H-1-benzopyran-4,5,6-triol;2-(hydroxymethyl)-7-methoxy-2-methyl-3,4-dihydro-2H-1-benzopyran-4,5-diol;4-hydroxy-5-(4-hydroxy-3-methoxyphenyl)pentanoic acid;4-hydroxy-5-(3-hydroxy-4-methoxyphenyl)pentanoic acid;3-(6,7-dimethoxy-2H-1,3-benzodioxol-5-yl)propan-1-ol;3-(4-hydroxy-2,3,5…	HMDB0028815;HMDB0011164;HMDB0030419;HMDB0125802;HMDB0125804;HMDB0127748;HMDB0127826;HMDB0128672;HMDB0128705;HMDB0128721;HMDB0142074;HMDB0030254;HMDB0038627;HMDB0041756;HMDB0061112	1	2-Hydroxyamino-1-methyl-6-phenylimidazo[4,5-b]pyridine	C20286	Asp-Glu	Asp-Glu (MS2 HMDB0028752)
neg-M211T179	0.52255	-0.430384	TRUE	FALSE	FALSE	NPD	#388ECC	-0.154782	211.099	2.98285	1	1	2-Amino-3,4-dimethylimidazo[4,5-f]quinoline	Organoheterocyclic compounds	Quinolines and derivatives	HMDB0029707	C19254	2	3,4-Methyleneazelaic acid;2-Amino-3,4-dimethylimidazo[4,5-f]quinoline	HMDB0059744;HMDB0029707	4	7-Deoxyloganetin;Chrysoidine_free_base;MeIQ;Benalfocin	C20790;C14617;C19254;C10970	2-Amino-3,4-dimethylimidazo[4,5-f]quinoline	2-Amino-3,4-dimethylimidazo[4,5-f]quinoline (MS2 HMDB0029707)
pos-M279T179	0.504471	-0.388931	TRUE	FALSE	FALSE	NPD	#388ECC	-0.19124	279.084	2.98165	1	1	Sulfamethazine	Benzenoids	Benzene and substituted derivatives	HMDB0015522	C19530	10	8-(1,2-dihydroxypropan-2-yl)-9-hydroxy-2H,8H,9H-furo[2,3-h]chromen-2-one;2-(1,2-dihydroxypropan-2-yl)-9-hydroxy-2H,3H,7H-furo[3,2-g]chromen-7-one;3,9-dihydroxy-2-(2-hydroxypropan-2-yl)-2H,3H,7H-furo[3,2-g]chromen-7-one;3-hydroxy-3-(3,4,5-trimethoxyphenyl)propanoic acid;2-hydroxy-3-(3,4,5-trimethoxyphenyl)propanoic acid;3-hydroxy-3-(2,3,4-trimethoxyphenyl)propanoic acid;2-hydroxy-3-(2,3,4-trimetho…	HMDB0128947;HMDB0132919;HMDB0132920;HMDB0141328;HMDB0141330;HMDB0142079;HMDB0142082;HMDB0000194;HMDB0000745;HMDB0005769	9	3-Hydroxy-6,7,8-trimethoxy-2-naphthoate;Phenylgalactoside;Aryl_beta-D-glucoside;Phenyl_beta-D-glucopyranoside;N-Acetoxy-IQ;Homocarnosine;beta-Alanyl-N(pi)-methyl-L-histidine;N(alpha)-gamma-L-Glutamylhistamine;Ancitabin_hydrochloride	C21322;C02578;C03097;C11611;C20290;C00884;C01262;C04138;C13112	Sulfamethazine	Sulfamethazine (MS2 HMDB0015522)
pos-M271T235	-0.497486	0.373821	FALSE	TRUE	FALSE	PD	#F68B33	0.248199	271.241	3.91875	1	0	NA	Unknown	NA	NA	NA	1	ar-Artemisene	HMDB0039155	1	Abieta-8,11,13-triene	C21425	ar-Artemisene	ar-Artemisene (MS1 HMDB0039155)
neg-M236T571	-0.208063	0.373577	FALSE	TRUE	FALSE	PD	#F68B33	0.226721	235.928	9.52463	0	0	NA	Unknown	NA	NA	NA	0	NA	NA	0	NA	NA	NA	NA
pos-M1086T282	-0.395606	0.217235	FALSE	TRUE	FALSE	PD	#F68B33	0.157661	1085.76	4.69823	0	0	NA	Unknown	NA	NA	NA	0	NA	NA	0	NA	NA	NA	NA
neg-M533T231	-0.0570043	0.178249	FALSE	TRUE	FALSE	PD	#F68B33	0.134356	533.288	3.85252	1	0	NA	Unknown	NA	NA	NA	3	LysoPC(15:0);LysoPE(0:0/18:0);LysoPE(18:0/0:0)	HMDB0010381;HMDB0011129;HMDB0011130	0	NA	NA	LysoPC(15:0);LysoPE(0:0/18:0);LysoPE(18:0/0:0)	LysoPC(15:0);LysoPE(0:0/18:0);LysoPE(18:0/0:0) (MS1 HMDB0010381;HMDB0011129;HMDB0011130)
neg-M341T402	-0.33463	0.414036	FALSE	TRUE	FALSE	PD	#F68B33	0.103254	341.241	6.70722	0	0	NA	Unknown	NA	NA	NA	0	NA	NA	0	NA	NA	NA	NA
pos-M870T300	-0.0210853	0.196644	FALSE	TRUE	FALSE	PD	#F68B33	0.0978951	869.578	5.00432	1	0	NA	Unknown	NA	NA	NA	6	PC(20:5(5Z,8Z,11Z,14Z,17Z)/22:6(4Z,7Z,10Z,13Z,16Z,19Z));PC(22:6(4Z,7Z,10Z,13Z,16Z,19Z)/20:5(5Z,8Z,11Z,14Z,17Z));PE-NMe(22:5(4Z,7Z,10Z,13Z,16Z)/22:6(4Z,7Z,10Z,13Z,16Z,19Z));PE-NMe(22:6(4Z,7Z,10Z,13Z,16Z,19Z)/22:5(4Z,7Z,10Z,13Z,16Z));PE-NMe(22:6(4Z,7Z,10Z,13Z,16Z,19Z)/22:5(7Z,10Z,13Z,16Z,19Z));PE-NMe(22:5(7Z,10Z,13Z,16Z,19Z)/22:6(4Z,7Z,10Z,13Z,16Z,19Z))	HMDB0008518;HMDB0008741;HMDB0113643;HMDB0113696;HMDB0113697;HMDB0116737	0	NA	NA	PC(20:5(5Z,8Z,11Z,14Z,17Z)/22:6(4Z,7Z,10Z,13Z,16Z,19Z));PC(22:6(4Z,7Z,10Z,13Z,16Z,19Z)/20:5(5Z,8Z,11Z,14Z,17Z));PE-NMe(22:5(4Z,7Z,10Z,13Z,16Z)/22:6(4Z,7Z,10Z,13Z,16Z,19Z));PE-NMe(22:6(4Z,7Z,10Z,13Z,16Z,19Z)/22:5(4Z,7Z,10Z,13Z,16Z));PE-NMe(22:6(4Z,7Z,10Z,13Z,16Z,19Z)/22:5(7Z,10Z,13Z,16Z,19Z));PE-NMe(22:5(7Z,10Z,13Z,16Z,19Z)/22:6(4Z,7Z,10Z,13Z,16Z,19Z))	PC(20:5(5Z,8Z,11Z,14Z,17Z)/22:6(4Z,7Z,10Z,13Z,16Z,19Z));PC(22:6(4Z,7Z,10Z,13Z,16Z,19Z)/20:5(5Z,8Z,11Z,14Z,17Z));PE-NMe(22:5(4Z,7Z,10Z,13Z,16Z)/22:6(4Z,7Z,10Z,13Z,16Z,19Z));PE-NMe(22:6(4Z,7Z,10Z,13Z,16Z,19Z)/22:5(4Z,7Z,10Z,13Z,16Z));PE-NMe(22:6(4Z,7Z,10Z,13Z,16Z,19Z)/22:5(7Z,10Z,13Z,16Z,19Z));PE-NMe(22:5(7Z,10Z,13Z,16Z,19Z)/22:6(4Z,7Z,10Z,13Z,16Z,19Z)) (MS1 HMDB0008518;HMDB0008741;HMDB0113643;HMDB…
neg-M531T425	-0.191211	0.480633	FALSE	TRUE	FALSE	PD	#F68B33	0.0967352	531.181	7.08673	1	0	NA	Unknown	NA	NA	NA	3	2-amino-4-({1-[(carboxymethyl)-C-hydroxycarbonimidoyl]-2-{[1-hydroxy-1-(4-hydroxy-3-methoxyphenyl)-3-oxobutan-2-yl]sulfanyl}ethyl}-C-hydroxycarbonimidoyl)butanoic acid;2-amino-4-({1-[(carboxymethyl)-C-hydroxycarbonimidoyl]-2-{[2-hydroxy-1-(4-hydroxy-3-methoxyphenyl)-3-oxobutyl]sulfanyl}ethyl}-C-hydroxycarbonimidoyl)butanoic acid;Neoacrimarine G	HMDB0135691;HMDB0135692;HMDB0031135	0	NA	NA	2-amino-4-({1-[(carboxymethyl)-C-hydroxycarbonimidoyl]-2-{[1-hydroxy-1-(4-hydroxy-3-methoxyphenyl)-3-oxobutan-2-yl]sulfanyl}ethyl}-C-hydroxycarbonimidoyl)butanoic acid;2-amino-4-({1-[(carboxymethyl)-C-hydroxycarbonimidoyl]-2-{[2-hydroxy-1-(4-hydroxy-3-methoxyphenyl)-3-oxobutyl]sulfanyl}ethyl}-C-hydroxycarbonimidoyl)butanoic acid;Neoacrimarine G	2-amino-4-({1-[(carboxymethyl)-C-hydroxycarbonimidoyl]-2-{[1-hydroxy-1-(4-hydroxy-3-methoxyphenyl)-3-oxobutan-2-yl]sulfanyl}ethyl}-C-hydroxycarbonimidoyl)butanoic acid;2-amino-4-({1-[(carboxymethyl)-C-hydroxycarbonimidoyl]-2-{[2-hydroxy-1-(4-hydroxy-3-methoxyphenyl)-3-oxobutyl]sulfanyl}ethyl}-C-hydroxycarbonimidoyl)butanoic acid;Neoacrimarine G (MS1 HMDB0135691;HMDB0135692;HMDB0031135)
neg-M580T295	-0.263896	0.274132	FALSE	TRUE	FALSE	PD	#F68B33	0.0946978	580.347	4.91149	1	0	NA	Unknown	NA	NA	NA	0	NA	NA	1	20-Oxo-5-O-beta-mycaminosyltylactone	C20760	20-Oxo-5-O-beta-mycaminosyltylactone	20-Oxo-5-O-beta-mycaminosyltylactone (MS1 C20760)
neg-M340T402	-0.39086	0.362376	FALSE	TRUE	FALSE	PD	#F68B33	0.090344	340.239	6.7016	0	0	NA	Unknown	NA	NA	NA	0	NA	NA	0	NA	NA	NA	NA
neg-M244T106	-0.28828	0.287052	FALSE	TRUE	FALSE	PD	#F68B33	0.0867206	244.067	1.77302	1	0	NA	Unknown	NA	NA	NA	2	{[(2E)-2-methyl-3-phenylprop-2-en-1-yl]oxy}sulfonic acid;{[(3E)-4-phenylbut-3-en-2-yl]oxy}sulfonic acid	HMDB0133620;HMDB0133731	1	Chloromethiuron	C19026	{[(2E)-2-methyl-3-phenylprop-2-en-1-yl]oxy}sulfonic acid;{[(3E)-4-phenylbut-3-en-2-yl]oxy}sulfonic acid	{[(2E)-2-methyl-3-phenylprop-2-en-1-yl]oxy}sulfonic acid;{[(3E)-4-phenylbut-3-en-2-yl]oxy}sulfonic acid (MS1 HMDB0133620;HMDB0133731)
neg-M368T357	-0.235179	0.443269	FALSE	TRUE	FALSE	PD	#F68B33	0.0826114	368.17	5.95756	1	0	NA	Unknown	NA	NA	NA	6	Trimetrexate;Coriandrone D;Lucyoside R;Sericoside;Quercilicoside A;Cyclopassifloside VI	HMDB0015288;HMDB0029972;HMDB0032836;HMDB0034504;HMDB0035691;HMDB0035949	1	Trimetrexate	C11154	Trimetrexate;Coriandrone D;Lucyoside R;Sericoside;Quercilicoside A;Cyclopassifloside VI	Trimetrexate;Coriandrone D;Lucyoside R;Sericoside;Quercilicoside A;Cyclopassifloside VI (MS1 HMDB0015288;HMDB0029972;HMDB0032836;HMDB0034504;HMDB0035691;HMDB0035949)
pos-M97T196	-0.162161	0.424334	FALSE	TRUE	FALSE	PD	#F68B33	0.0793368	97.1003	3.26708	0	0	NA	Unknown	NA	NA	NA	0	NA	NA	0	NA	NA	NA	NA
neg-M227T62	-0.0116667	0.552853	FALSE	TRUE	FALSE	PD	#F68B33	0.0793074	226.997	1.03382	1	0	NA	Unknown	NA	NA	NA	1	Thiolutin	HMDB0034228	3	Thiarubrine_A;Thiarubrine_B;SC-58125	C08461;C08462;C11705	Thiolutin	Thiolutin (MS1 HMDB0034228)
neg-M606T506	-0.0756231	0.281753	FALSE	TRUE	FALSE	PD	#F68B33	0.0784651	606.413	8.43868	1	0	NA	Unknown	NA	NA	NA	1	PA(14:1(9Z)/14:0)	HMDB0114795	0	NA	NA	PA(14:1(9Z)/14:0)	PA(14:1(9Z)/14:0) (MS1 HMDB0114795)
pos-M517T204	-0.309883	0.00924908	FALSE	TRUE	FALSE	PD	#F68B33	0.0713406	517.3	3.40181	1	0	NA	Unknown	NA	NA	NA	2	LysoPE(0:0/20:5(5Z,8Z,11Z,14Z,17Z));LysoPE(20:5(5Z,8Z,11Z,14Z,17Z)/0:0)	HMDB0011489;HMDB0011519	1	L-Olivosyl-oleandolide	C11991	LysoPE(0:0/20:5(5Z,8Z,11Z,14Z,17Z));LysoPE(20:5(5Z,8Z,11Z,14Z,17Z)/0:0)	LysoPE(0:0/20:5(5Z,8Z,11Z,14Z,17Z));LysoPE(20:5(5Z,8Z,11Z,14Z,17Z)/0:0) (MS1 HMDB0011489;HMDB0011519)
pos-M411T331_1	-0.139219	0.252013	FALSE	TRUE	FALSE	PD	#F68B33	0.0651734	410.803	5.52155	0	0	NA	Unknown	NA	NA	NA	0	NA	NA	0	NA	NA	NA	NA
neg-M306T107	-0.208779	0.111364	FALSE	TRUE	FALSE	PD	#F68B33	0.0651448	306.059	1.78372	1	0	NA	Unknown	NA	NA	NA	2	D-Sedoheptulose 7-phosphate;Sedoheptulose 1-phosphate	HMDB0001068;HMDB0060509	9	Narciclasine;Sedoheptulose_7-phosphate;Sedoheptulose_1-phosphate;D-glycero-beta-D-manno-Heptose_7-phosphate;D-glycero-beta-D-manno-Heptose_1-phosphate;D-glycero-alpha-D-manno-Heptose_7-phosphate;D-glycero-alpha-D-manno-Heptose_1-phosphate;D-glycero-D-manno-Heptose_7-phosphate;alpha-D-Sedoheptulopyranose_7-phosphate	C08533;C05382;C06222;C07836;C07838;C19878;C19880;C19882;C20956	D-Sedoheptulose 7-phosphate;Sedoheptulose 1-phosphate	D-Sedoheptulose 7-phosphate;Sedoheptulose 1-phosphate (MS1 HMDB0001068;HMDB0060509)
neg-M605T506	-0.0993679	0.274852	FALSE	TRUE	FALSE	PD	#F68B33	0.0574476	605.41	8.44075	0	0	NA	Unknown	NA	NA	NA	0	NA	NA	0	NA	NA	NA	NA
neg-M299T228	-0.209218	0.121378	FALSE	TRUE	FALSE	PD	#F68B33	0.0534109	299.187	3.79593	1	0	NA	Unknown	NA	NA	NA	0	NA	NA	1	Chaksine	C09940	Chaksine	Chaksine (MS1 C09940)
pos-M707T365	-0.005244	0.367063	FALSE	TRUE	FALSE	PD	#F68B33	0.050201	707.491	6.08368	0	0	NA	Unknown	NA	NA	NA	0	NA	NA	0	NA	NA	NA	NA
neg-M128T107	-0.158169	0.106841	FALSE	TRUE	FALSE	PD	#F68B33	0.0480518	128.036	1.77533	1	0	NA	Unknown	NA	NA	NA	12	(3R,5S)-1-pyrroline-3-hydroxy-5-carboxylic Acid;Pyroglutamic acid;Pyrrolidonecarboxylic acid;Pyrroline hydroxycarboxylic acid;N-Acryloylglycine;1-Pyrroline-4-hydroxy-2-carboxylate;5-Oxoprolinate;dimethadione;3-Furoic acid;2-Furoic acid;3-Hydroxy-2H-pyran-2-one;2,3-Dihydroxy-2,4-cyclopentadien-1-one	HMDB0062585;HMDB0000267;HMDB0000805;HMDB0001369;HMDB0001843;HMDB0002234;HMDB0060262;HMDB0061093;HMDB0000444;HMDB0000617;HMDB0032994;HMDB0039437	6	4-Oxoproline;Pidolic_acid;5-Oxo-D-proline;L-1-Pyrroline-3-hydroxy-5-carboxylate;1-Pyrroline-4-hydroxy-2-carboxylate;2-Furoate	C01877;C01879;C02237;C04281;C04282;C01546	(3R,5S)-1-pyrroline-3-hydroxy-5-carboxylic Acid;Pyroglutamic acid;Pyrrolidonecarboxylic acid;Pyrroline hydroxycarboxylic acid;N-Acryloylglycine;1-Pyrroline-4-hydroxy-2-carboxylate;5-Oxoprolinate;dimethadione;3-Furoic acid;2-Furoic acid;3-Hydroxy-2H-pyran-2-one;2,3-Dihydroxy-2,4-cyclopentadien-1-one	(3R,5S)-1-pyrroline-3-hydroxy-5-carboxylic Acid;Pyroglutamic acid;Pyrrolidonecarboxylic acid;Pyrroline hydroxycarboxylic acid;N-Acryloylglycine;1-Pyrroline-4-hydroxy-2-carboxylate;5-Oxoprolinate;dimethadione;3-Furoic acid;2-Furoic acid;3-Hydroxy-2H-pyran-2-one;2,3-Dihydroxy-2,4-cyclopentadien-1-one (MS1 HMDB0062585;HMDB0000267;HMDB0000805;HMDB0001369;HMDB0001843;HMDB0002234;HMDB0060262;HMDB006109…
neg-M482T294	-0.358244	0.306527	FALSE	TRUE	FALSE	PD	#F68B33	0.0479879	482.317	4.90228	0	0	NA	Unknown	NA	NA	NA	0	NA	NA	0	NA	NA	NA	NA
pos-M313T46_2	-0.558968	0.178891	FALSE	TRUE	FALSE	PD	#F68B33	0.04319	313.036	0.761433	1	0	NA	Unknown	NA	NA	NA	17	{[(3E)-4-(5-hydroxy-1-oxo-1H-isochromen-3-yl)but-3-en-2-yl]oxy}sulfonic acid;{[(3E)-4-(5-hydroxy-1-oxo-1H-isochromen-3-yl)but-3-en-1-yl]oxy}sulfonic acid;{[2-hydroxy-1-(1-oxo-1H-isochromen-3-yl)but-3-en-1-yl]oxy}sulfonic acid;{[1-hydroxy-1-(1-oxo-1H-isochromen-3-yl)but-3-en-2-yl]oxy}sulfonic acid;({6-[(E)-2-methoxyethenyl]-2-oxo-2H-chromen-7-yl}methoxy)sulfonic acid;4-Hydroxy-5-(3'-hydroxyphenyl)…	HMDB0130051;HMDB0130058;HMDB0130093;HMDB0130094;HMDB0135800;HMDB0059975;HMDB0059976;HMDB0125823;HMDB0127756;HMDB0127760;HMDB0135701;HMDB0135702;HMDB0135708;HMDB0135711;HMDB0135712;HMDB0135714;HMDB0135715	0	NA	NA	{[(3E)-4-(5-hydroxy-1-oxo-1H-isochromen-3-yl)but-3-en-2-yl]oxy}sulfonic acid;{[(3E)-4-(5-hydroxy-1-oxo-1H-isochromen-3-yl)but-3-en-1-yl]oxy}sulfonic acid;{[2-hydroxy-1-(1-oxo-1H-isochromen-3-yl)but-3-en-1-yl]oxy}sulfonic acid;{[1-hydroxy-1-(1-oxo-1H-isochromen-3-yl)but-3-en-2-yl]oxy}sulfonic acid;({6-[(E)-2-methoxyethenyl]-2-oxo-2H-chromen-7-yl}methoxy)sulfonic acid;4-Hydroxy-5-(3'-hydroxyphenyl)…	{[(3E)-4-(5-hydroxy-1-oxo-1H-isochromen-3-yl)but-3-en-2-yl]oxy}sulfonic acid;{[(3E)-4-(5-hydroxy-1-oxo-1H-isochromen-3-yl)but-3-en-1-yl]oxy}sulfonic acid;{[2-hydroxy-1-(1-oxo-1H-isochromen-3-yl)but-3-en-1-yl]oxy}sulfonic acid;{[1-hydroxy-1-(1-oxo-1H-isochromen-3-yl)but-3-en-2-yl]oxy}sulfonic acid;({6-[(E)-2-methoxyethenyl]-2-oxo-2H-chromen-7-yl}methoxy)sulfonic acid;4-Hydroxy-5-(3'-hydroxyphenyl)…
pos-M1070T329	-0.44549	0.361582	FALSE	TRUE	FALSE	PD	#F68B33	0.0368197	1069.76	5.4802	1	0	NA	Unknown	NA	NA	NA	11	TG(22:4(7Z,10Z,13Z,16Z)/22:6(4Z,7Z,10Z,13Z,16Z,19Z)/22:4(7Z,10Z,13Z,16Z));TG(22:5(4Z,7Z,10Z,13Z,16Z)/22:4(7Z,10Z,13Z,16Z)/22:5(4Z,7Z,10Z,13Z,16Z));TG(22:5(7Z,10Z,13Z,16Z,19Z)/22:4(7Z,10Z,13Z,16Z)/22:5(7Z,10Z,13Z,16Z,19Z));TG(22:6(4Z,7Z,10Z,13Z,16Z,19Z)/22:2(13Z,16Z)/22:6(4Z,7Z,10Z,13Z,16Z,19Z));TG(22:2(13Z,16Z)/22:6(4Z,7Z,10Z,13Z,16Z,19Z)/22:6(4Z,7Z,10Z,13Z,16Z,19Z));TG(22:4(7Z,10Z,13Z,16Z)/22:4(…	HMDB0054892;HMDB0055077;HMDB0055867;HMDB0055933;HMDB0054629;HMDB0054836;HMDB0054839;HMDB0054844;HMDB0054884;HMDB0054889;HMDB0055082	0	NA	NA	TG(22:4(7Z,10Z,13Z,16Z)/22:6(4Z,7Z,10Z,13Z,16Z,19Z)/22:4(7Z,10Z,13Z,16Z));TG(22:5(4Z,7Z,10Z,13Z,16Z)/22:4(7Z,10Z,13Z,16Z)/22:5(4Z,7Z,10Z,13Z,16Z));TG(22:5(7Z,10Z,13Z,16Z,19Z)/22:4(7Z,10Z,13Z,16Z)/22:5(7Z,10Z,13Z,16Z,19Z));TG(22:6(4Z,7Z,10Z,13Z,16Z,19Z)/22:2(13Z,16Z)/22:6(4Z,7Z,10Z,13Z,16Z,19Z));TG(22:2(13Z,16Z)/22:6(4Z,7Z,10Z,13Z,16Z,19Z)/22:6(4Z,7Z,10Z,13Z,16Z,19Z));TG(22:4(7Z,10Z,13Z,16Z)/22:4(…	TG(22:4(7Z,10Z,13Z,16Z)/22:6(4Z,7Z,10Z,13Z,16Z,19Z)/22:4(7Z,10Z,13Z,16Z));TG(22:5(4Z,7Z,10Z,13Z,16Z)/22:4(7Z,10Z,13Z,16Z)/22:5(4Z,7Z,10Z,13Z,16Z));TG(22:5(7Z,10Z,13Z,16Z,19Z)/22:4(7Z,10Z,13Z,16Z)/22:5(7Z,10Z,13Z,16Z,19Z));TG(22:6(4Z,7Z,10Z,13Z,16Z,19Z)/22:2(13Z,16Z)/22:6(4Z,7Z,10Z,13Z,16Z,19Z));TG(22:2(13Z,16Z)/22:6(4Z,7Z,10Z,13Z,16Z,19Z)/22:6(4Z,7Z,10Z,13Z,16Z,19Z));TG(22:4(7Z,10Z,13Z,16Z)/22:4(…
pos-M1020T297	-0.461859	0.235311	FALSE	TRUE	FALSE	PD	#F68B33	0.0348868	1019.69	4.95623	0	0	NA	Unknown	NA	NA	NA	0	NA	NA	0	NA	NA	NA	NA
pos-M370T359	-0.469053	0.281028	FALSE	TRUE	FALSE	PD	#F68B33	0.034166	370.183	5.98109	1	0	NA	Unknown	NA	NA	NA	2	Amisulpride;Coriandrone D	HMDB0015633;HMDB0029972	1	Mercaptoacetyl-Phe-Leu	C03292	Amisulpride;Coriandrone D	Amisulpride;Coriandrone D (MS1 HMDB0015633;HMDB0029972)
pos-M97T50	-0.312796	-0.0357734	FALSE	TRUE	FALSE	PD	#F68B33	0.031348	96.9211	0.835625	0	0	NA	Unknown	NA	NA	NA	0	NA	NA	0	NA	NA	NA	NA
pos-M317T46	-0.404825	0.0929249	FALSE	TRUE	FALSE	PD	#F68B33	0.0251596	317.115	0.773233	0	0	NA	Unknown	NA	NA	NA	0	NA	NA	0	NA	NA	NA	NA
pos-M561T52_1	-0.597749	-0.223145	FALSE	TRUE	FALSE	PD	#F68B33	0.024697	560.59	0.8587	0	0	NA	Unknown	NA	NA	NA	0	NA	NA	0	NA	NA	NA	NA
pos-M856T280	0.112919	0.119702	FALSE	TRUE	FALSE	PD	#F68B33	0.0246645	855.559	4.66887	1	0	NA	Unknown	NA	NA	NA	6	PE(22:5(4Z,7Z,10Z,13Z,16Z)/22:6(4Z,7Z,10Z,13Z,16Z,19Z));PE(22:5(7Z,10Z,13Z,16Z,19Z)/22:6(4Z,7Z,10Z,13Z,16Z,19Z));PE(22:6(4Z,7Z,10Z,13Z,16Z,19Z)/22:5(4Z,7Z,10Z,13Z,16Z));PE(22:6(4Z,7Z,10Z,13Z,16Z,19Z)/22:5(7Z,10Z,13Z,16Z,19Z));PE-NMe2(20:5(5Z,8Z,11Z,14Z,17Z)/22:6(4Z,7Z,10Z,13Z,16Z,19Z));PE-NMe2(22:6(4Z,7Z,10Z,13Z,16Z,19Z)/20:5(5Z,8Z,11Z,14Z,17Z))	HMDB0009639;HMDB0009672;HMDB0009703;HMDB0009704;HMDB0114407;HMDB0114594	0	NA	NA	PE(22:5(4Z,7Z,10Z,13Z,16Z)/22:6(4Z,7Z,10Z,13Z,16Z,19Z));PE(22:5(7Z,10Z,13Z,16Z,19Z)/22:6(4Z,7Z,10Z,13Z,16Z,19Z));PE(22:6(4Z,7Z,10Z,13Z,16Z,19Z)/22:5(4Z,7Z,10Z,13Z,16Z));PE(22:6(4Z,7Z,10Z,13Z,16Z,19Z)/22:5(7Z,10Z,13Z,16Z,19Z));PE-NMe2(20:5(5Z,8Z,11Z,14Z,17Z)/22:6(4Z,7Z,10Z,13Z,16Z,19Z));PE-NMe2(22:6(4Z,7Z,10Z,13Z,16Z,19Z)/20:5(5Z,8Z,11Z,14Z,17Z))	PE(22:5(4Z,7Z,10Z,13Z,16Z)/22:6(4Z,7Z,10Z,13Z,16Z,19Z));PE(22:5(7Z,10Z,13Z,16Z,19Z)/22:6(4Z,7Z,10Z,13Z,16Z,19Z));PE(22:6(4Z,7Z,10Z,13Z,16Z,19Z)/22:5(4Z,7Z,10Z,13Z,16Z));PE(22:6(4Z,7Z,10Z,13Z,16Z,19Z)/22:5(7Z,10Z,13Z,16Z,19Z));PE-NMe2(20:5(5Z,8Z,11Z,14Z,17Z)/22:6(4Z,7Z,10Z,13Z,16Z,19Z));PE-NMe2(22:6(4Z,7Z,10Z,13Z,16Z,19Z)/20:5(5Z,8Z,11Z,14Z,17Z)) (MS1 HMDB0009639;HMDB0009672;HMDB0009703;HMDB000970…
pos-M289T141	-0.513132	0.396941	FALSE	TRUE	FALSE	PD	#F68B33	0.0206284	289.151	2.35351	1	0	NA	Unknown	NA	NA	NA	3	N-(4-aminobutyl)-3-(4-hydroxy-3-methoxyphenyl)propanimidic acid;Atenolol;Practolol	HMDB0139570;HMDB0001924;HMDB0015411	1	Practolol	C11696	N-(4-aminobutyl)-3-(4-hydroxy-3-methoxyphenyl)propanimidic acid;Atenolol;Practolol	N-(4-aminobutyl)-3-(4-hydroxy-3-methoxyphenyl)propanimidic acid;Atenolol;Practolol (MS1 HMDB0139570;HMDB0001924;HMDB0015411)
pos-M1016T188_7	-0.53744	0.20796	FALSE	TRUE	FALSE	PD	#F68B33	0.0172878	1016	3.13735	1	0	NA	Unknown	NA	NA	NA	3	TG(15:0/24:0/24:1(15Z));TG(15:0/24:1(15Z)/24:0);TG(24:0/15:0/24:1(15Z))	HMDB0043147;HMDB0043371;HMDB0047037	0	NA	NA	TG(15:0/24:0/24:1(15Z));TG(15:0/24:1(15Z)/24:0);TG(24:0/15:0/24:1(15Z))	TG(15:0/24:0/24:1(15Z));TG(15:0/24:1(15Z)/24:0);TG(24:0/15:0/24:1(15Z)) (MS1 HMDB0043147;HMDB0043371;HMDB0047037)
pos-M794T51	-0.418691	0.238457	FALSE	TRUE	FALSE	PD	#F68B33	0.0170284	794.423	0.857467	1	0	NA	Unknown	NA	NA	NA	1	beta-D-Glucosyloxydestruxin B	HMDB0040136	2	Tylosin_B;Leucomycin_A5	C01687;C14058	beta-D-Glucosyloxydestruxin B	beta-D-Glucosyloxydestruxin B (MS1 HMDB0040136)
pos-M1080T188_1	-0.099958	0.192936	FALSE	TRUE	FALSE	PD	#F68B33	0.0165239	1079.56	3.13673	0	0	NA	Unknown	NA	NA	NA	0	NA	NA	0	NA	NA	NA	NA
pos-M1079T188_4	-0.0842033	0.0920409	FALSE	TRUE	FALSE	PD	#F68B33	0.0155414	1079.49	3.14161	1	0	NA	Unknown	NA	NA	NA	1	(3b,5a,6b,25R)-3,6-Dihydroxyspirostane-2,12-dione 3-[4'-(2''-glucosyl-3''-xylosyl)-galactoside]	HMDB0036567	0	NA	NA	(3b,5a,6b,25R)-3,6-Dihydroxyspirostane-2,12-dione 3-[4'-(2''-glucosyl-3''-xylosyl)-galactoside]	(3b,5a,6b,25R)-3,6-Dihydroxyspirostane-2,12-dione 3-[4'-(2''-glucosyl-3''-xylosyl)-galactoside] (MS1 HMDB0036567)
pos-M526T543	-0.491562	-0.24716	FALSE	TRUE	FALSE	PD	#F68B33	0.0150857	526.431	9.05451	0	0	NA	Unknown	NA	NA	NA	0	NA	NA	0	NA	NA	NA	NA
neg-M710T54	-0.525669	0.195021	FALSE	TRUE	FALSE	PD	#F68B33	0.013236	710.485	0.905567	1	0	NA	Unknown	NA	NA	NA	4	PE(14:0/P-18:0);PE(16:0/P-16:0);PE(P-16:0e/16:0);PE(P-18:0/14:0)	HMDB0008851;HMDB0008949;HMDB0011158;HMDB0011368	0	NA	NA	PE(14:0/P-18:0);PE(16:0/P-16:0);PE(P-16:0e/16:0);PE(P-18:0/14:0)	PE(14:0/P-18:0);PE(16:0/P-16:0);PE(P-16:0e/16:0);PE(P-18:0/14:0) (MS1 HMDB0008851;HMDB0008949;HMDB0011158;HMDB0011368)
neg-M275T172	-0.247801	-0.116704	FALSE	TRUE	FALSE	PD	#F68B33	0.00588964	275.106	2.86748	1	0	NA	Unknown	NA	NA	NA	6	N-lactoyl-Tryptophan;5-hydroxy-2-(3-hydroxy-4,5-dimethoxyphenyl)-7-methoxy-6-(3-methylbut-2-en-1-yl)-3,4-dihydro-2H-1-benzopyran-4-one;5-hydroxy-2-(4-hydroxy-3,5-dimethoxyphenyl)-7-methoxy-6-(3-methylbut-2-en-1-yl)-3,4-dihydro-2H-1-benzopyran-4-one;Garcinone C;1-(2H-1,3-Benzodioxol-5-yl)-2-[2,6-dimethoxy-4-(prop-2-en-1-yl)phenoxy]propyl acetate;Heteroflavanone C	HMDB0062178;HMDB0132659;HMDB0132660;HMDB0029511;HMDB0030827;HMDB0041256	4	Kokusaginine;Maculosidine;Skimmianine;Neoisostegane	C10701;C10716;C10740;C10707	N-lactoyl-Tryptophan;5-hydroxy-2-(3-hydroxy-4,5-dimethoxyphenyl)-7-methoxy-6-(3-methylbut-2-en-1-yl)-3,4-dihydro-2H-1-benzopyran-4-one;5-hydroxy-2-(4-hydroxy-3,5-dimethoxyphenyl)-7-methoxy-6-(3-methylbut-2-en-1-yl)-3,4-dihydro-2H-1-benzopyran-4-one;Garcinone C;1-(2H-1,3-Benzodioxol-5-yl)-2-[2,6-dimethoxy-4-(prop-2-en-1-yl)phenoxy]propyl acetate;Heteroflavanone C	N-lactoyl-Tryptophan;5-hydroxy-2-(3-hydroxy-4,5-dimethoxyphenyl)-7-methoxy-6-(3-methylbut-2-en-1-yl)-3,4-dihydro-2H-1-benzopyran-4-one;5-hydroxy-2-(4-hydroxy-3,5-dimethoxyphenyl)-7-methoxy-6-(3-methylbut-2-en-1-yl)-3,4-dihydro-2H-1-benzopyran-4-one;Garcinone C;1-(2H-1,3-Benzodioxol-5-yl)-2-[2,6-dimethoxy-4-(prop-2-en-1-yl)phenoxy]propyl acetate;Heteroflavanone C (MS1 HMDB0062178;HMDB0132659;HMDB0…
neg-M1115T46_1	-0.500914	-0.0160641	FALSE	TRUE	FALSE	PD	#F68B33	0.00502676	1114.79	0.763442	0	0	NA	Unknown	NA	NA	NA	0	NA	NA	0	NA	NA	NA	NA
pos-M517T46_2	-0.461415	0.281271	FALSE	TRUE	FALSE	PD	#F68B33	0.00333017	516.998	0.761417	0	0	NA	Unknown	NA	NA	NA	0	NA	NA	0	NA	NA	NA	NA
pos-M192T52	0.130407	0.182031	FALSE	TRUE	FALSE	PD	#F68B33	0.00252186	192.024	0.8684	0	0	NA	Unknown	NA	NA	NA	0	NA	NA	0	NA	NA	NA	NA
pos-M138T558	-0.298313	0.00523804	FALSE	TRUE	FALSE	PD	#F68B33	0.00239419	137.949	9.30222	0	0	NA	Unknown	NA	NA	NA	0	NA	NA	0	NA	NA	NA	NA
neg-M235T218	0.354696	-0.626219	TRUE	FALSE	FALSE	NPD	#388ECC	-0.0024018	234.985	3.63525	1	0	NA	Unknown	NA	NA	NA	0	NA	NA	2	Fenpiclonil;1,3-Benzenedisulfonamide	C14268;C14182	Fenpiclonil;1,3-Benzenedisulfonamide	Fenpiclonil;1,3-Benzenedisulfonamide (MS1 C14268;C14182)
pos-M585T255	0.123382	-0.321658	TRUE	FALSE	FALSE	NPD	#388ECC	-0.00407025	585.27	4.24456	1	0	NA	Unknown	NA	NA	NA	2	Bilirubin;4E,15Z-Bilirubin IXa	HMDB0000054;HMDB0000488	4	Bilirubin;(3Z)-Phytochromobilin;15,16-Dihydrobiliverdin;12-Ethyl-8-propyl-3-vinylbacteriochlorophyllide_d	C00486;C05913;C11630;C21428	Bilirubin;4E,15Z-Bilirubin IXa	Bilirubin;4E,15Z-Bilirubin IXa (MS1 HMDB0000054;HMDB0000488)
pos-M193T179	0.48796	-0.288511	TRUE	FALSE	FALSE	NPD	#388ECC	-0.006192	193.085	2.97722	1	0	NA	Unknown	NA	NA	NA	25	2,2-dimethyl-2H-chromene-5,7-diol;2,2-dimethyl-2H-chromene-5,6-diol;5,5-dimethyl-3,6-dioxatricyclo[5.4.0.0����,������]undeca-1(11),7,9-trien-11-ol;2-(hydroxymethyl)-2-methyl-2H-chromen-5-ol;1-(4-methoxy-1-benzofuran-5-yl)ethan-1-ol;4-(4-hydroxy-3-methoxyphenyl)but-3-en-2-one;(3Z)-3-hydroxy-4-(3-methoxyphenyl)but-3-en-2-one;1-(3-methoxyphenyl)butane-2,3-dione;4-(3-hydroxy-5-methoxyphenyl)but-3-en-…	HMDB0126380;HMDB0126381;HMDB0126382;HMDB0126383;HMDB0129370;HMDB0133439;HMDB0133477;HMDB0133482;HMDB0133510;HMDB0133534;HMDB0030580;HMDB0030752;HMDB0031610;HMDB0031623;HMDB0032591;HMDB0035275;HMDB0035873;HMDB0035894;HMDB0037277;HMDB0037877;HMDB0040268;HMDB0040446;HMDB0041007;HMDB0041481;HMDB0131282	8	Carpacin;Myristicin;Sarisan;Isoshinanolone;cis-1,2-Dihydroxy-1,2-dihydro-7-hydroxymethylnaphthalene;Nakitriol;Dehydrozingerone;Coumaryl_acetate	C10435;C10480;C10493;C12343;C14104;C16896;C17840;C20465	2,2-dimethyl-2H-chromene-5,7-diol;2,2-dimethyl-2H-chromene-5,6-diol;5,5-dimethyl-3,6-dioxatricyclo[5.4.0.0����,������]undeca-1(11),7,9-trien-11-ol;2-(hydroxymethyl)-2-methyl-2H-chromen-5-ol;1-(4-methoxy-1-benzofuran-5-yl)ethan-1-ol;4-(4-hydroxy-3-methoxyphenyl)but-3-en-2-one;(3Z)-3-hydroxy-4-(3-methoxyphenyl)but-3-en-2-one;1-(3-methoxyphenyl)butane-2,3-dione;4-(3-hydroxy-5-methoxyphenyl)but-3-en-…	2,2-dimethyl-2H-chromene-5,7-diol;2,2-dimethyl-2H-chromene-5,6-diol;5,5-dimethyl-3,6-dioxatricyclo[5.4.0.0����,������]undeca-1(11),7,9-trien-11-ol;2-(hydroxymethyl)-2-methyl-2H-chromen-5-ol;1-(4-methoxy-1-benzofuran-5-yl)ethan-1-ol;4-(4-hydroxy-3-methoxyphenyl)but-3-en-2-one;(3Z)-3-hydroxy-4-(3-methoxyphenyl)but-3-en-2-one;1-(3-methoxyphenyl)butane-2,3-dione;4-(3-hydroxy-5-methoxyphenyl)but-3-en-…
pos-M593T236	0.379733	-0.451456	TRUE	FALSE	FALSE	NPD	#388ECC	-0.0109735	593.332	3.93792	1	0	NA	Unknown	NA	NA	NA	1	Mesobilirubinogen	HMDB0001898	2	Debromoaplysiatoxin;I-Urobilinogen	C05148;C05790	Mesobilirubinogen	Mesobilirubinogen (MS1 HMDB0001898)
pos-M437T254	0.139516	-0.254374	TRUE	FALSE	FALSE	NPD	#388ECC	-0.0174639	437.372	4.23188	0	0	NA	Unknown	NA	NA	NA	0	NA	NA	0	NA	NA	NA	NA
neg-M324T215	0.677347	-0.233618	TRUE	FALSE	FALSE	NPD	#388ECC	-0.0260968	324.07	3.57655	1	0	NA	Unknown	NA	NA	NA	3	Midazolam;Dihyroxy-1H-indole glucuronide I;8-Acetoxypinoresinol 4-glucoside	HMDB0014821;HMDB0059997;HMDB0033283	4	Diniconazole;Midazolam;Pancratistatin;Podorhizol_beta-D-glucoside	C18720;C07524;C08535;C10876	Midazolam;Dihyroxy-1H-indole glucuronide I;8-Acetoxypinoresinol 4-glucoside	Midazolam;Dihyroxy-1H-indole glucuronide I;8-Acetoxypinoresinol 4-glucoside (MS1 HMDB0014821;HMDB0059997;HMDB0033283)
neg-M581T504	0.460875	-0.278702	TRUE	FALSE	FALSE	NPD	#388ECC	-0.0264776	581.244	8.39345	1	0	NA	Unknown	NA	NA	NA	1	Biliverdin	HMDB0001008	1	Biliverdin	C00500	Biliverdin	Biliverdin (MS1 HMDB0001008)
pos-M223T214	0.713824	-0.284028	TRUE	FALSE	FALSE	NPD	#388ECC	-0.029475	223.096	3.57441	1	0	NA	Unknown	NA	NA	NA	22	5-[(3-hydroxy-4-methoxyphenyl)methyl]oxolan-2-one;ethyl (2E)-3-(2-hydroxy-4-methoxyphenyl)prop-2-enoate;ethyl 3-(4-methoxyphenyl)oxirane-2-carboxylate;2-hydroxyethyl (2E)-3-(4-methoxyphenyl)prop-2-enoate;4-(4-hydroxy-3,5-dimethoxyphenyl)but-3-en-2-one;4-hydroxy-3-(4-hydroxy-3-methylbut-2-en-1-yl)benzoic acid;3-[(3,3-dimethyloxiran-2-yl)methyl]-4-hydroxybenzoic acid;3,4-dihydroxy-5-(3-methylbut-2-…	HMDB0127824;HMDB0131283;HMDB0131284;HMDB0131285;HMDB0135689;HMDB0135900;HMDB0135904;HMDB0135906;HMDB0002056;HMDB0013247;HMDB0029226;HMDB0029470;HMDB0030725;HMDB0031668;HMDB0033776;HMDB0034056;HMDB0037130;HMDB0037681;HMDB0038563;HMDB0041379;HMDB0094660;HMDB0060606	5	Apiole;Dillapiole;Diethyl_phthalate;Diglycidyl_resorcinol_ether;Coniferyl_acetate	C10429;C10449;C14175;C19228;C20225	5-[(3-hydroxy-4-methoxyphenyl)methyl]oxolan-2-one;ethyl (2E)-3-(2-hydroxy-4-methoxyphenyl)prop-2-enoate;ethyl 3-(4-methoxyphenyl)oxirane-2-carboxylate;2-hydroxyethyl (2E)-3-(4-methoxyphenyl)prop-2-enoate;4-(4-hydroxy-3,5-dimethoxyphenyl)but-3-en-2-one;4-hydroxy-3-(4-hydroxy-3-methylbut-2-en-1-yl)benzoic acid;3-[(3,3-dimethyloxiran-2-yl)methyl]-4-hydroxybenzoic acid;3,4-dihydroxy-5-(3-methylbut-2-…	5-[(3-hydroxy-4-methoxyphenyl)methyl]oxolan-2-one;ethyl (2E)-3-(2-hydroxy-4-methoxyphenyl)prop-2-enoate;ethyl 3-(4-methoxyphenyl)oxirane-2-carboxylate;2-hydroxyethyl (2E)-3-(4-methoxyphenyl)prop-2-enoate;4-(4-hydroxy-3,5-dimethoxyphenyl)but-3-en-2-one;4-hydroxy-3-(4-hydroxy-3-methylbut-2-en-1-yl)benzoic acid;3-[(3,3-dimethyloxiran-2-yl)methyl]-4-hydroxybenzoic acid;3,4-dihydroxy-5-(3-methylbut-2-…
pos-M247T167	0.144858	-0.234023	TRUE	FALSE	FALSE	NPD	#388ECC	-0.0354542	247.108	2.78664	1	0	NA	Unknown	NA	NA	NA	34	N-acetyltryptophan;Methylphenobarbital;Nigellicine;cyclic 6-Hydroxymelatonin;Butalbital;2-(2-phenylcyclobutyl)phenol;3-(2-phenylcyclobutyl)phenol;4-(2-phenylcyclobutyl)phenol;1,2-diphenylcyclobutan-1-ol;1,3-diphenylbut-3-en-2-ol;2-(4-phenylbut-1-en-2-yl)phenol;2-(3-phenylbut-3-en-1-yl)phenol;1,3-diphenylbut-3-en-1-ol;4-(4-phenylbut-1-en-2-yl)phenol;3-(4-phenylbut-1-en-2-yl)phenol;3-(3-phenylbut-3…	HMDB0013713;HMDB0014987;HMDB0030269;HMDB0060810;HMDB0014386;HMDB0134565;HMDB0134566;HMDB0134567;HMDB0134568;HMDB0135554;HMDB0135555;HMDB0135556;HMDB0135557;HMDB0135558;HMDB0135559;HMDB0135560;HMDB0135561;HMDB0135562;HMDB0029668;HMDB0031869;HMDB0034672;HMDB0034984;HMDB0035228;HMDB0036686;HMDB0036821;HMDB0036824;HMDB0037776;HMDB0038047;HMDB0038529;HMDB0040233;HMDB0041636;HMDB0132947;HMDB0030195;HMD…	6	N-Acetyl-D-tryptophan;Mephobarbital;3,4-Diphenyltetrahydrofuran;Navenone_B;4-Heptyloxyphenol;gamma-Fagarine	C03137;C07829;C14277;C17020;C14236;C10676	N-acetyltryptophan;Methylphenobarbital;Nigellicine;cyclic 6-Hydroxymelatonin;Butalbital;2-(2-phenylcyclobutyl)phenol;3-(2-phenylcyclobutyl)phenol;4-(2-phenylcyclobutyl)phenol;1,2-diphenylcyclobutan-1-ol;1,3-diphenylbut-3-en-2-ol;2-(4-phenylbut-1-en-2-yl)phenol;2-(3-phenylbut-3-en-1-yl)phenol;1,3-diphenylbut-3-en-1-ol;4-(4-phenylbut-1-en-2-yl)phenol;3-(4-phenylbut-1-en-2-yl)phenol;3-(3-phenylbut-3…	N-acetyltryptophan;Methylphenobarbital;Nigellicine;cyclic 6-Hydroxymelatonin;Butalbital;2-(2-phenylcyclobutyl)phenol;3-(2-phenylcyclobutyl)phenol;4-(2-phenylcyclobutyl)phenol;1,2-diphenylcyclobutan-1-ol;1,3-diphenylbut-3-en-2-ol;2-(4-phenylbut-1-en-2-yl)phenol;2-(3-phenylbut-3-en-1-yl)phenol;1,3-diphenylbut-3-en-1-ol;4-(4-phenylbut-1-en-2-yl)phenol;3-(4-phenylbut-1-en-2-yl)phenol;3-(3-phenylbut-3…
neg-M585T503	0.506876	-0.0863271	TRUE	FALSE	FALSE	NPD	#388ECC	-0.0382508	585.266	8.3784	0	0	NA	Unknown	NA	NA	NA	0	NA	NA	0	NA	NA	NA	NA
pos-M923T320	0.383876	-0.231984	TRUE	FALSE	FALSE	NPD	#388ECC	-0.0536334	922.667	5.33656	1	0	NA	Unknown	NA	NA	NA	11	PE(22:1(13Z)/24:1(15Z));PE(22:2(13Z,16Z)/24:0);PE(24:0/22:2(13Z,16Z));PE(24:1(15Z)/22:1(13Z));PE-NMe2(20:1(11Z)/24:1(15Z));PE-NMe2(20:2(11Z,14Z)/24:0);PE-NMe2(22:0/22:2(13Z,16Z));PE-NMe2(22:1(13Z)/22:1(13Z));PE-NMe2(22:2(13Z,16Z)/22:0);PE-NMe2(24:0/20:2(11Z,14Z));PE-NMe2(24:1(15Z)/20:1(11Z))	HMDB0009542;HMDB0009574;HMDB0009734;HMDB0009766;HMDB0114238;HMDB0114266;HMDB0114432;HMDB0114458;HMDB0114486;HMDB0114618;HMDB0114644	0	NA	NA	PE(22:1(13Z)/24:1(15Z));PE(22:2(13Z,16Z)/24:0);PE(24:0/22:2(13Z,16Z));PE(24:1(15Z)/22:1(13Z));PE-NMe2(20:1(11Z)/24:1(15Z));PE-NMe2(20:2(11Z,14Z)/24:0);PE-NMe2(22:0/22:2(13Z,16Z));PE-NMe2(22:1(13Z)/22:1(13Z));PE-NMe2(22:2(13Z,16Z)/22:0);PE-NMe2(24:0/20:2(11Z,14Z));PE-NMe2(24:1(15Z)/20:1(11Z))	PE(22:1(13Z)/24:1(15Z));PE(22:2(13Z,16Z)/24:0);PE(24:0/22:2(13Z,16Z));PE(24:1(15Z)/22:1(13Z));PE-NMe2(20:1(11Z)/24:1(15Z));PE-NMe2(20:2(11Z,14Z)/24:0);PE-NMe2(22:0/22:2(13Z,16Z));PE-NMe2(22:1(13Z)/22:1(13Z));PE-NMe2(22:2(13Z,16Z)/22:0);PE-NMe2(24:0/20:2(11Z,14Z));PE-NMe2(24:1(15Z)/20:1(11Z)) (MS1 HMDB0009542;HMDB0009574;HMDB0009734;HMDB0009766;HMDB0114238;HMDB0114266;HMDB0114432;HMDB0114458;HMDB0…
neg-M1025T215	0.431269	-0.35686	TRUE	FALSE	FALSE	NPD	#388ECC	-0.0540828	1024.69	3.57653	0	0	NA	Unknown	NA	NA	NA	0	NA	NA	0	NA	NA	NA	NA
neg-M855T53_2	0.563948	0.0677091	TRUE	FALSE	FALSE	NPD	#388ECC	-0.0552386	855.384	0.876042	0	0	NA	Unknown	NA	NA	NA	0	NA	NA	0	NA	NA	NA	NA
neg-M237T219	0.188438	-0.523973	TRUE	FALSE	FALSE	NPD	#388ECC	-0.0655788	236.982	3.64268	0	0	NA	Unknown	NA	NA	NA	0	NA	NA	0	NA	NA	NA	NA
neg-M261T215	0.542372	-0.354457	TRUE	FALSE	FALSE	NPD	#388ECC	-0.0673318	261.075	3.58573	1	0	NA	Unknown	NA	NA	NA	17	Glutamylaspartic acid;L-beta-aspartyl-L-glutamic acid ;gamma-Glutamylaspartic acid;9-hydroxy-8-(2-hydroxypropan-2-yl)-2H,8H,9H-furo[2,3-h]chromen-2-one;6-(1-hydroxy-3-oxobutyl)-7-methoxy-2H-chromen-2-one;8-hydroxy-7-methoxy-6-(3-oxobutyl)-2H-chromen-2-one;5-hydroxy-7-methoxy-6-(3-oxobutyl)-2H-chromen-2-one;6-(4-hydroxy-3-oxobutyl)-7-methoxy-2H-chromen-2-one;6-(2-hydroxy-3-oxobutyl)-7-methoxy-2H-c…	HMDB0028815;HMDB0011164;HMDB0030419;HMDB0128944;HMDB0128958;HMDB0128960;HMDB0128961;HMDB0128962;HMDB0128963;HMDB0131630;HMDB0131691;HMDB0138052;HMDB0030882;HMDB0032838;HMDB0039027;HMDB0029394;HMDB0039424	3	Dihydrogeranylgeranyl_diphosphate;3''-Oxoribostamycin;Dihydromacarpine	C17439;C21176;C05316	Glutamylaspartic acid;L-beta-aspartyl-L-glutamic acid ;gamma-Glutamylaspartic acid;9-hydroxy-8-(2-hydroxypropan-2-yl)-2H,8H,9H-furo[2,3-h]chromen-2-one;6-(1-hydroxy-3-oxobutyl)-7-methoxy-2H-chromen-2-one;8-hydroxy-7-methoxy-6-(3-oxobutyl)-2H-chromen-2-one;5-hydroxy-7-methoxy-6-(3-oxobutyl)-2H-chromen-2-one;6-(4-hydroxy-3-oxobutyl)-7-methoxy-2H-chromen-2-one;6-(2-hydroxy-3-oxobutyl)-7-methoxy-2H-c…	Glutamylaspartic acid;L-beta-aspartyl-L-glutamic acid ;gamma-Glutamylaspartic acid;9-hydroxy-8-(2-hydroxypropan-2-yl)-2H,8H,9H-furo[2,3-h]chromen-2-one;6-(1-hydroxy-3-oxobutyl)-7-methoxy-2H-chromen-2-one;8-hydroxy-7-methoxy-6-(3-oxobutyl)-2H-chromen-2-one;5-hydroxy-7-methoxy-6-(3-oxobutyl)-2H-chromen-2-one;6-(4-hydroxy-3-oxobutyl)-7-methoxy-2H-chromen-2-one;6-(2-hydroxy-3-oxobutyl)-7-methoxy-2H-c…
neg-M899T302	0.493595	-0.239266	TRUE	FALSE	FALSE	NPD	#388ECC	-0.0713973	898.586	5.02575	0	0	NA	Unknown	NA	NA	NA	0	NA	NA	0	NA	NA	NA	NA
neg-M340T179	0.428463	-0.378901	TRUE	FALSE	FALSE	NPD	#388ECC	-0.0770061	340.065	2.98353	1	0	NA	Unknown	NA	NA	NA	5	Alpha-hydroxymidazolam;4-hydroxymidazolam;Hesperidin;Hesperetin 7-neohesperidoside;4'-Hydroxyacetophenone 4'-[4-hydroxy-3,5-dimethoxybenzoyl-(->5)-apiosyl-(1->2)-glucoside]	HMDB0061089;HMDB0061090;HMDB0003265;HMDB0030748;HMDB0036333	5	Propiconazole;Cyazofamid;Hesperidin;Neohesperidin;Atalanine	C11121;C18573;C09755;C09806;C10644	Alpha-hydroxymidazolam;4-hydroxymidazolam;Hesperidin;Hesperetin 7-neohesperidoside;4'-Hydroxyacetophenone 4'-[4-hydroxy-3,5-dimethoxybenzoyl-(->5)-apiosyl-(1->2)-glucoside]	Alpha-hydroxymidazolam;4-hydroxymidazolam;Hesperidin;Hesperetin 7-neohesperidoside;4'-Hydroxyacetophenone 4'-[4-hydroxy-3,5-dimethoxybenzoyl-(->5)-apiosyl-(1->2)-glucoside] (MS1 HMDB0061089;HMDB0061090;HMDB0003265;HMDB0030748;HMDB0036333)
neg-M501T215	0.649353	-0.340642	TRUE	FALSE	FALSE	NPD	#388ECC	-0.0778687	501.175	3.57651	1	0	NA	Unknown	NA	NA	NA	12	7-methoxy-2,2-dimethyl-3,4-dihydro-2H-1-benzopyran-4,5,6-triol;2-(hydroxymethyl)-7-methoxy-2-methyl-3,4-dihydro-2H-1-benzopyran-4,5-diol;4-hydroxy-5-(4-hydroxy-3-methoxyphenyl)pentanoic acid;4-hydroxy-5-(3-hydroxy-4-methoxyphenyl)pentanoic acid;3-(6,7-dimethoxy-2H-1,3-benzodioxol-5-yl)propan-1-ol;3-(4-hydroxy-2,3,5-trimethoxyphenyl)propanal;4-(3-hydroxyprop-1-en-1-yl)-2,3,6-trimethoxyphenol;3-(2,…	HMDB0125802;HMDB0125804;HMDB0127748;HMDB0127826;HMDB0128672;HMDB0128705;HMDB0128721;HMDB0142074;HMDB0030254;HMDB0038627;HMDB0041756;HMDB0061112	1	2-Hydroxyamino-1-methyl-6-phenylimidazo[4,5-b]pyridine	C20286	7-methoxy-2,2-dimethyl-3,4-dihydro-2H-1-benzopyran-4,5,6-triol;2-(hydroxymethyl)-7-methoxy-2-methyl-3,4-dihydro-2H-1-benzopyran-4,5-diol;4-hydroxy-5-(4-hydroxy-3-methoxyphenyl)pentanoic acid;4-hydroxy-5-(3-hydroxy-4-methoxyphenyl)pentanoic acid;3-(6,7-dimethoxy-2H-1,3-benzodioxol-5-yl)propan-1-ol;3-(4-hydroxy-2,3,5-trimethoxyphenyl)propanal;4-(3-hydroxyprop-1-en-1-yl)-2,3,6-trimethoxyphenol;3-(2,…	7-methoxy-2,2-dimethyl-3,4-dihydro-2H-1-benzopyran-4,5,6-triol;2-(hydroxymethyl)-7-methoxy-2-methyl-3,4-dihydro-2H-1-benzopyran-4,5-diol;4-hydroxy-5-(4-hydroxy-3-methoxyphenyl)pentanoic acid;4-hydroxy-5-(3-hydroxy-4-methoxyphenyl)pentanoic acid;3-(6,7-dimethoxy-2H-1,3-benzodioxol-5-yl)propan-1-ol;3-(4-hydroxy-2,3,5-trimethoxyphenyl)propanal;4-(3-hydroxyprop-1-en-1-yl)-2,3,6-trimethoxyphenol;3-(2,…
pos-M202T53	0.374126	0.0434259	TRUE	FALSE	FALSE	NPD	#388ECC	-0.0929939	202.418	0.877983	0	0	NA	Unknown	NA	NA	NA	0	NA	NA	0	NA	NA	NA	NA
neg-M277T179	0.506691	-0.555768	TRUE	FALSE	FALSE	NPD	#388ECC	-0.101493	277.07	2.9828	1	0	NA	Unknown	NA	NA	NA	3	8-(1,2-dihydroxypropan-2-yl)-9-hydroxy-2H,8H,9H-furo[2,3-h]chromen-2-one;2-(1,2-dihydroxypropan-2-yl)-9-hydroxy-2H,3H,7H-furo[3,2-g]chromen-7-one;3,9-dihydroxy-2-(2-hydroxypropan-2-yl)-2H,3H,7H-furo[3,2-g]chromen-7-one	HMDB0128947;HMDB0132919;HMDB0132920	2	3-Hydroxy-6,7,8-trimethoxy-2-naphthoate;Ancitabin_hydrochloride	C21322;C13112	8-(1,2-dihydroxypropan-2-yl)-9-hydroxy-2H,8H,9H-furo[2,3-h]chromen-2-one;2-(1,2-dihydroxypropan-2-yl)-9-hydroxy-2H,3H,7H-furo[3,2-g]chromen-7-one;3,9-dihydroxy-2-(2-hydroxypropan-2-yl)-2H,3H,7H-furo[3,2-g]chromen-7-one	8-(1,2-dihydroxypropan-2-yl)-9-hydroxy-2H,8H,9H-furo[2,3-h]chromen-2-one;2-(1,2-dihydroxypropan-2-yl)-9-hydroxy-2H,3H,7H-furo[3,2-g]chromen-7-one;3,9-dihydroxy-2-(2-hydroxypropan-2-yl)-2H,3H,7H-furo[3,2-g]chromen-7-one (MS1 HMDB0128947;HMDB0132919;HMDB0132920)
neg-M407T179	0.588607	-0.327812	TRUE	FALSE	FALSE	NPD	#388ECC	-0.103081	407.134	2.9873	1	0	NA	Unknown	NA	NA	NA	4	Wybutoxine;Ginkgolide A;Torachrysone 8-glucoside;Marmesin galactoside	HMDB0039126;HMDB0036862;HMDB0038600;HMDB0041508	2	Ginkgolide_A;Nodakenin	C07601;C09279	Wybutoxine;Ginkgolide A;Torachrysone 8-glucoside;Marmesin galactoside	Wybutoxine;Ginkgolide A;Torachrysone 8-glucoside;Marmesin galactoside (MS1 HMDB0039126;HMDB0036862;HMDB0038600;HMDB0041508)
pos-M790T546	0.369998	-0.37479	TRUE	FALSE	FALSE	NPD	#388ECC	-0.111004	789.614	9.09983	0	0	NA	Unknown	NA	NA	NA	0	NA	NA	0	NA	NA	NA	NA
pos-M600T340	0.457971	-0.114443	TRUE	FALSE	FALSE	NPD	#388ECC	-0.114239	600.468	5.66555	1	0	NA	Unknown	NA	NA	NA	0	NA	NA	1	Polidocanol	C13493	Polidocanol	Polidocanol (MS1 C13493)
pos-M487T375	0.469476	0.224347	TRUE	FALSE	FALSE	NPD	#388ECC	-0.117689	487.359	6.24392	0	0	NA	Unknown	NA	NA	NA	0	NA	NA	0	NA	NA	NA	NA
pos-M424T346	0.429206	0.0449438	TRUE	FALSE	FALSE	NPD	#388ECC	-0.118129	424.363	5.76598	0	0	NA	Unknown	NA	NA	NA	0	NA	NA	0	NA	NA	NA	NA
pos-M484T352_1	0.431485	-0.257526	TRUE	FALSE	FALSE	NPD	#388ECC	-0.12708	483.85	5.86082	0	0	NA	Unknown	NA	NA	NA	0	NA	NA	0	NA	NA	NA	NA
pos-M581T505	0.430061	-0.269519	TRUE	FALSE	FALSE	NPD	#388ECC	-0.129376	581.238	8.41287	1	0	NA	Unknown	NA	NA	NA	6	Atorvastatin;Cortolone-3-glucuronide;Chaetoglobosin N;6-[1-(3,4-dimethoxyphenyl)-2-{[3-(3,4-dimethoxyphenyl)-1-hydroxyprop-2-en-1-ylidene]amino}ethoxy]-3,4,5-trihydroxyoxane-2-carboxylic acid;6-[6-(2-{[2-(3,4-dimethoxyphenyl)ethyl]-C-hydroxycarbonimidoyl}eth-1-en-1-yl)-2,3-dimethoxyphenoxy]-3,4,5-trihydroxyoxane-2-carboxylic acid;6-[2-(2-{[2-(3,4-dimethoxyphenyl)ethyl]-C-hydroxycarbonimidoyl}eth-…	HMDB0005006;HMDB0010320;HMDB0031919;HMDB0135487;HMDB0135491;HMDB0135492	1	Atorvastatin	C06834	Atorvastatin;Cortolone-3-glucuronide;Chaetoglobosin N;6-[1-(3,4-dimethoxyphenyl)-2-{[3-(3,4-dimethoxyphenyl)-1-hydroxyprop-2-en-1-ylidene]amino}ethoxy]-3,4,5-trihydroxyoxane-2-carboxylic acid;6-[6-(2-{[2-(3,4-dimethoxyphenyl)ethyl]-C-hydroxycarbonimidoyl}eth-1-en-1-yl)-2,3-dimethoxyphenoxy]-3,4,5-trihydroxyoxane-2-carboxylic acid;6-[2-(2-{[2-(3,4-dimethoxyphenyl)ethyl]-C-hydroxycarbonimidoyl}eth-…	Atorvastatin;Cortolone-3-glucuronide;Chaetoglobosin N;6-[1-(3,4-dimethoxyphenyl)-2-{[3-(3,4-dimethoxyphenyl)-1-hydroxyprop-2-en-1-ylidene]amino}ethoxy]-3,4,5-trihydroxyoxane-2-carboxylic acid;6-[6-(2-{[2-(3,4-dimethoxyphenyl)ethyl]-C-hydroxycarbonimidoyl}eth-1-en-1-yl)-2,3-dimethoxyphenoxy]-3,4,5-trihydroxyoxane-2-carboxylic acid;6-[2-(2-{[2-(3,4-dimethoxyphenyl)ethyl]-C-hydroxycarbonimidoyl}eth-…
pos-M224T214	0.691999	-0.241065	TRUE	FALSE	FALSE	NPD	#388ECC	-0.131103	224.099	3.57452	1	0	NA	Unknown	NA	NA	NA	1	(alpha-keto-dimethyl-delta-N,N-Dimethylguanidynol) valeric acid	HMDB0240212	0	NA	NA	(alpha-keto-dimethyl-delta-N,N-Dimethylguanidynol) valeric acid	(alpha-keto-dimethyl-delta-N,N-Dimethylguanidynol) valeric acid (MS1 HMDB0240212)
neg-M257T179	0.691741	-0.358817	TRUE	FALSE	FALSE	NPD	#388ECC	-0.133871	257.094	2.98307	1	0	NA	Unknown	NA	NA	NA	5	Moxonidine;Mukonidine;Koeniginequinone A;N-Benzoylanthranilic acid;2-(Ethylsulfinylmethyl)phenyl methylcarbamate	HMDB0041938;HMDB0030214;HMDB0032085;HMDB0032175;HMDB0040289	6	C20819;Moxonidine;N-Benzoylanthranilate;1,3-Dihydroxy-N-methylacridone;7-Ethoxyresorufin;trans-2-(4-Nitrophenyl)-3-phenyloxirane	C20819;C07451;C03141;C12093;C13630;C15268	Moxonidine;Mukonidine;Koeniginequinone A;N-Benzoylanthranilic acid;2-(Ethylsulfinylmethyl)phenyl methylcarbamate	Moxonidine;Mukonidine;Koeniginequinone A;N-Benzoylanthranilic acid;2-(Ethylsulfinylmethyl)phenyl methylcarbamate (MS1 HMDB0041938;HMDB0030214;HMDB0032085;HMDB0032175;HMDB0040289)
pos-M240T179	0.469613	-0.467691	TRUE	FALSE	FALSE	NPD	#388ECC	-0.139937	240.095	2.9809	1	0	NA	Unknown	NA	NA	NA	5	Glutaminylalanine;N-a-Acetylcitrulline;Alanyl-Glutamine;Alanyl-Gamma-glutamate;5-Hydroxysebacate	HMDB0028790;HMDB0000856;HMDB0028685;HMDB0028701;HMDB0029189	1	N-Acetyl-L-citrulline	C15532	Glutaminylalanine;N-a-Acetylcitrulline;Alanyl-Glutamine;Alanyl-Gamma-glutamate;5-Hydroxysebacate	Glutaminylalanine;N-a-Acetylcitrulline;Alanyl-Glutamine;Alanyl-Gamma-glutamate;5-Hydroxysebacate (MS1 HMDB0028790;HMDB0000856;HMDB0028685;HMDB0028701;HMDB0029189)
neg-M308T568	0.386256	-0.304453	TRUE	FALSE	FALSE	NPD	#388ECC	-0.144031	307.858	9.46442	0	0	NA	Unknown	NA	NA	NA	0	NA	NA	0	NA	NA	NA	NA
neg-M212T179	0.540132	-0.419077	TRUE	FALSE	FALSE	NPD	#388ECC	-0.146998	212.102	2.98328	0	0	NA	Unknown	NA	NA	NA	0	NA	NA	0	NA	NA	NA	NA
pos-M394T377	0.352495	-0.27579	TRUE	FALSE	FALSE	NPD	#388ECC	-0.149681	394.352	6.28772	0	0	NA	Unknown	NA	NA	NA	0	NA	NA	0	NA	NA	NA	NA
neg-M255T179	0.489136	-0.463815	TRUE	FALSE	FALSE	NPD	#388ECC	-0.159443	255.09	2.98025	1	0	NA	Unknown	NA	NA	NA	4	3-hydroxy-3-(3,4,5-trimethoxyphenyl)propanoic acid;2-hydroxy-3-(3,4,5-trimethoxyphenyl)propanoic acid;3-hydroxy-3-(2,3,4-trimethoxyphenyl)propanoic acid;2-hydroxy-3-(2,3,4-trimethoxyphenyl)propanoic acid	HMDB0141328;HMDB0141330;HMDB0142079;HMDB0142082	6	Phenylgalactoside;Aryl_beta-D-glucoside;Phenyl_beta-D-glucopyranoside;N-Acetoxy-IQ;Buthidazole;Clomazone	C02578;C03097;C11611;C20290;C19112;C11095	3-hydroxy-3-(3,4,5-trimethoxyphenyl)propanoic acid;2-hydroxy-3-(3,4,5-trimethoxyphenyl)propanoic acid;3-hydroxy-3-(2,3,4-trimethoxyphenyl)propanoic acid;2-hydroxy-3-(2,3,4-trimethoxyphenyl)propanoic acid	3-hydroxy-3-(3,4,5-trimethoxyphenyl)propanoic acid;2-hydroxy-3-(3,4,5-trimethoxyphenyl)propanoic acid;3-hydroxy-3-(2,3,4-trimethoxyphenyl)propanoic acid;2-hydroxy-3-(2,3,4-trimethoxyphenyl)propanoic acid (MS1 HMDB0141328;HMDB0141330;HMDB0142079;HMDB0142082)
neg-M256T179	0.505232	-0.414178	TRUE	FALSE	FALSE	NPD	#388ECC	-0.165509	256.092	2.98237	1	0	NA	Unknown	NA	NA	NA	3	5-Methylcytidine;Pyro-L-glutaminyl-L-glutamine;(����)-2-(1-Methylpropyl)-4,6-dinitrophenol	HMDB0000982;HMDB0039229;HMDB0032559	2	Dinoseb;Dinoterb	C14302;C18671	5-Methylcytidine;Pyro-L-glutaminyl-L-glutamine;(����)-2-(1-Methylpropyl)-4,6-dinitrophenol	5-Methylcytidine;Pyro-L-glutaminyl-L-glutamine;(����)-2-(1-Methylpropyl)-4,6-dinitrophenol (MS1 HMDB0000982;HMDB0039229;HMDB0032559)
neg-M240T215	0.752888	-0.412266	TRUE	FALSE	FALSE	NPD	#388ECC	-0.226424	240.097	3.57655	1	0	NA	Unknown	NA	NA	NA	2	5-Methyldeoxycytidine;3'-Amino-3'-deoxythimidine	HMDB0002224;HMDB0060750	1	5-Methyl-2'-deoxycytidine	C03592	5-Methyldeoxycytidine;3'-Amino-3'-deoxythimidine	5-Methyldeoxycytidine;3'-Amino-3'-deoxythimidine (MS1 HMDB0002224;HMDB0060750)
pos-M591T181	0.648505	-0.473575	TRUE	FALSE	FALSE	NPD	#388ECC	-0.315437	591.317	3.00952	1	0	NA	Unknown	NA	NA	NA	4	D-Urobilinogen;I-Urobilin;(3a,5b,7a)-23-Carboxy-7-hydroxy-24-norcholan-3-yl-b-D-Glucopyranosiduronic acid;Deoxycholic acid 3-glucuronide	HMDB0004158;HMDB0004160;HMDB0002430;HMDB0002596	3	D-Urobilinogen;Urobilin;Z-Gly-Pro-Leu-Gly-Pro	C05791;C05794;C03183	D-Urobilinogen;I-Urobilin;(3a,5b,7a)-23-Carboxy-7-hydroxy-24-norcholan-3-yl-b-D-Glucopyranosiduronic acid;Deoxycholic acid 3-glucuronide	D-Urobilinogen;I-Urobilin;(3a,5b,7a)-23-Carboxy-7-hydroxy-24-norcholan-3-yl-b-D-Glucopyranosiduronic acid;Deoxycholic acid 3-glucuronide (MS1 HMDB0004158;HMDB0004160;HMDB0002430;HMDB0002596)
