# Supplementary material for: Integrative microbiome and metabolome profiles reveal the impacts of periodontitis via oral-gut axis in first-trimester pregnant women
Source: J Transl Med. 2024 Sep 3;22:819. doi: 10.1186/s12967-024-05579-9 (PMC11370083; doi:10.1186/s12967-024-05579-9)
Supplement: Supplementary file 16 — Supplementary Material 16 [file 12967_2024_5579_MOESM16_ESM.xlsx]

## Sheet: df.venn.feces
	sPLS-DA						limma						GLM
ID	NPD	PD	Contrib.NPD	Contrib.PD	GroupContrib	importance	logFC	AveExpr	t	p.BMI	adj.P.Val	B	p_GLM	coef	p_BMI_GLM	coef_BMI	MZ	RT	MS2Metabolite	MS2superclass	MS2class	MS2hmdb	MS2kegg	MS1hmdbName	MS1hmdbID	MS1keggName	MS1keggID	ident	identification	identification_pld
pos-M190T161	-0.322583	0.276047	FALSE	TRUE	PD	0.146004	0.63955	5.56e-11	4.3656	4.29e-05	0.046024	1.927	0.0019965	2.46355	0.00101693	3.01318	190.049	2.67913	Kynurenic acid	Organoheterocyclic compounds	Quinolines and derivatives	HMDB0000715	C01717	Kynurenic acid;1-Nitronaphthalene-5,6-oxide;1-Nitronaphthalene-7,8-oxide	HMDB0000715;HMDB0060331;HMDB0060332	4-Hydroxy-2-quinolinecarboxylic_acid;N-Acetylisatin;1-Nitronaphthalene-5,6-oxide;1-Nitronaphthalene-7,8-oxide;2-Oxo-1,2-dihydroquinoline-4-carboxylate;3-Hydroxyquinaldic_acid;N3-Metyladenine	C01717;C02172;C14800;C14802;C16715;C18621;C05026	Kynurenic acid	Kynurenic acid (MS2 HMDB0000715)	Kynurenic acid (MS2 HMDB0000715)
neg-M593T177	-0.719955	0.787439	FALSE	TRUE	PD	0.109555	0.94229	5.56e-10	4.2191	7.24e-05	0.046024	1.4717	0.00236056	1.02346	0.00127632	1.19788	593.332	2.94523	L-Urobilin	Organoheterocyclic compounds	Tetrapyrroles and derivatives	HMDB0004159	C05793	L-Urobilin	HMDB0004159	13-Deoxytedanolide;L-Urobilin	C16861;C05793	L-Urobilin	L-Urobilin (MS2 HMDB0004159)	L-Urobilin (MS2 HMDB0004159)
neg-M188T159	-0.674209	0.491524	FALSE	TRUE	PD	0.121098	0.55763	5.08e-18	3.7718	0.00033576	0.06088	0.13782	0.00216304	1.98469	0.00122224	2.18379	188.035	2.65648	Kynurenic acid	Organoheterocyclic compounds	Quinolines and derivatives	HMDB0000715	C01717	Kynurenic acid;1-Nitronaphthalene-5,6-oxide;1-Nitronaphthalene-7,8-oxide	HMDB0000715;HMDB0060331;HMDB0060332	4-Hydroxy-2-quinolinecarboxylic_acid;N-Acetylisatin;1-Nitronaphthalene-5,6-oxide;1-Nitronaphthalene-7,8-oxide;2-Oxo-1,2-dihydroquinoline-4-carboxylate;3-Hydroxyquinaldic_acid	C01717;C02172;C14800;C14802;C16715;C18621	Kynurenic acid	Kynurenic acid (MS2 HMDB0000715)	Kynurenic acid (MS2 HMDB0000715)
pos-M425T348	0.0719249	0.595764	FALSE	TRUE	PD	0.0612089	0.6063	7.41e-10	3.509	0.00079096	0.079488	-0.60208	0.0083744	1.21927	0.00312115	1.62405	425.341	5.80415	(22E,24R)-Stigmasta-4,22-diene-3,6-dione	Lipids and lipid-like molecules	Sterol Lipids	HMDB0038656	null	Alpha-Tocotrienol;(22E,24R)-Stigmasta-4,22-diene-3,6-dione;24-Hydroxycholesterol;7a-Hydroxycholesterol;27-Hydroxycholesterol;Delta-Tocopherol;22b-Hydroxycholesterol;7b-Hydroxycholesterol;25-Hydroxycholesterol;20alpha-Hydroxycholesterol;7a-Hydroxy-5b-cholestan-3-one;(24R)-Cholest-5-ene-3-beta,24-diol ;4b-Hydroxycholesterol;(3beta,5alpha,6alpha)-Cholest-8-ene-3,6-diol;eta-Tocopherol;3-Hydroxy-1-phe…	HMDB0006327;HMDB0038656;HMDB0001419;HMDB0001496;HMDB0002103;HMDB0002902;HMDB0004035;HMDB0006119;HMDB0006247;HMDB0006283;HMDB0006892;HMDB0011643;HMDB0013643;HMDB0029320;HMDB0034254;HMDB0035681;HMDB0038959;HMDB0039868;HMDB0039869;HMDB0039870;HMDB0059592;HMDB0062328	alpha-Tocotrienol;4,4'-Methylenebis(2,6-di-tert-butylphenol);7alpha-Hydroxycholesterol;Cholesterol-5beta,6beta-epoxide;7alpha-Hydroxy-5beta-cholestan-3-one;20alpha-Hydroxycholesterol;22(R)-Hydroxycholesterol;Cerebrosterol;delta-Tocopherol;25-Hydroxycholesterol;Cholest-5-ene-3beta,26-diol;2-Methyl-6-phytylquinol;Cholesterol-5alpha,6alpha-epoxide;Cassaidine	C14153;C14287;C03594;C05418;C05451;C05500;C05502;C13550;C14151;C15519;C15610;C15882;C15992;C08669	(22E,24R)-Stigmasta-4,22-diene-3,6-dione	(22E,24R)-Stigmasta-4,22-diene-3,6-dione (MS2 HMDB0038656)	(22E,24R)-Stigmasta-4,22-diene-3,6-dione (MS2 HMDB0038656)
pos-M146T46	-0.355939	0.413994	FALSE	TRUE	PD	0.113955	0.5588	-7.41e-10	3.4997	0.00081477	0.07988	-0.62761	0.00275817	2.46573	0.00375773	2.47322	146.164	0.771267	Spermidine	Organic nitrogen compounds	Organonitrogen compounds	HMDB0001257	C00315	Spermidine	HMDB0001257	Spermidine	C00315	Spermidine	Spermidine (MS2 HMDB0001257)	Spermidine (MS2 HMDB0001257)
pos-M306T184	-0.641152	0.252908	FALSE	TRUE	PD	0.0603789	0.64589	-7.41e-11	3.4422	0.00097789	0.084301	-0.78454	0.00871252	1.16826	0.00397004	1.40393	306.189	3.06276	Convolvamine	Unknown	NA	NA	C10854	Arginyl-Asparagine;Asparaginyl-Arginine	HMDB0028704;HMDB0028725	NA	NA	Convolvamine	Convolvamine (MS2 NA)	Convolvamine (MS2 NA)
neg-M319T184	-0.41795	0.520123	FALSE	TRUE	PD	0.0612699	0.66564	-3.7e-11	3.3876	0.001161	0.095164	-0.93192	0.00977852	1.09996	0.00552505	1.21299	319.165	3.07253	beta-Zearalenol	Phenylpropanoids and polyketides	Macrolides and analogues	HMDB0041838	C14751	N5-Acetyl-N2-gamma-L-glutamyl-L-ornithine;Scopolamine;Cocaine;Fenoterol;6-Hydroxyetodolac;7-Hydroxyetodolac;alpha-noroxycodol;beta-noroxycodol;beta-oxymorphol	HMDB0039423;HMDB0003573;HMDB0015043;HMDB0015405;HMDB0060543;HMDB0060544;HMDB0061074;HMDB0061075;HMDB0061076	Nicotianamine;Cocaine;Scopolamine;Carinatine;11alpha-Hydroxygalanthamine	C05324;C01416;C01851;C08523;C12172	beta-Zearalenol	beta-Zearalenol (MS2 HMDB0041838)	beta-Zearalenol (MS2 HMDB0041838)
neg-M279T329	-0.700633	0.308204	FALSE	TRUE	PD	0.0913175	0.66734	-5.56e-11	3.3657	0.0012429	0.098646	-0.99041	0.00491468	1.35035	0.0061978	1.30415	279.232	5.47826	Linoleic acid	Lipids and lipid-like molecules	Fatty Acyls	HMDB0000673	C01595	Linoleic acid;Bovinic acid;9E,11E-Octadecadienoic acid;10E,12Z-Octadecadienoic acid;Linoelaidic acid;Mangiferic acid;Linalyl caprylate;Ethyl 2E,4Z-hexadecadienoate;5-Octadecynoic acid;Octadecadienoate;6Z,9Z-octadecadienoic acid	HMDB0000673;HMDB0003797;HMDB0005047;HMDB0005048;HMDB0006270;HMDB0029800;HMDB0030430;HMDB0031051;HMDB0031097;HMDB0062784;HMDB0062238	Linoleate;9-cis,11-trans-Octadecadienoate;Chaulmoogric_acid;Malvalic_acid;Stearolic_acid	C01595;C04056;C08282;C08321;C08459	Linoleic acid	Linoleic acid (MS2 HMDB0000673)	Linoleic acid (MS2 HMDB0000673)
pos-M180T188	-0.502218	0.247288	FALSE	TRUE	PD	0.0904682	0.52553	3.7e-10	3.2764	0.0016381	0.11237	-1.2268	0.00490824	1.72246	0.00375458	1.84645	180.101	3.13184	N-Phenylglycine ethyl ester	Unknown	NA	NA	NA	2(N)-Methyl-norsalsolinol;(R)-Salsolinol;alpha-Methylphenylalanine;N-methylphenylalanine;Maltoxazine;3,5-Dimethylphenyl methylcarbamate;Ethyl N-methylanthranilate;1,2,3,4,5,6-Hexahydro-5-(1-hydroxyethylidene)-7H-cyclopenta[b]pyridin-7-one;2,3-Dihydro-5-(3-hydroxypropanoyl)-1H-pyrrolizine;3,4-Methylenedioxyamphetamine;Salsolinol;4-(3-hydroxyphenyl)but-3-en-2-one;(2E)-2-methyl-3-phenylprop-2-enoic …	HMDB0001189;HMDB0005199;HMDB0029223;HMDB0029224;HMDB0030372;HMDB0031811;HMDB0033763;HMDB0039655;HMDB0040021;HMDB0041931;HMDB0042012;HMDB0133504;HMDB0133594;HMDB0133595;HMDB0133596;HMDB0133597;HMDB0133598;HMDB0133599;HMDB0133747;HMDB0133748;HMDB0133749;HMDB0133750;HMDB0133751;HMDB0133752;HMDB0133755;HMDB0135643;HMDB0141046;HMDB0141158;HMDB0029714;HMDB0032611;HMDB0033591;HMDB0033830;HMDB0033833;HMD…	Phenacetin;(-)-Salsolinol;Fusaric_acid;Xylylcarb;L-Homophenylalanine;XMC;Propham;(2S,3S)-3-Methylphenylalanine;cis-1,2-Dihydronaphthalene-1,2-diol;(1S,2S)-1,2-Dihydronaphthalene-1,2-diol;1,2-Dihydronaphthalene-1,2-diol;Methyl_cinnamate;Isosafrole;p-Methoxycinnamaldehyde;Safrole;4-Hydroxycinnamoylmethane;trans-2-Phenylcyclopropanecarboxylic_acid;Eugenol_quinone_methide	C07591;C09642;C10146;C14579;C17235;C18771;C18887;C20895;C04314;C04514;C06205;C06358;C10472;C10475;C10490;C12088;C15419;C20269	N-Phenylglycine ethyl ester	N-Phenylglycine ethyl ester (MS2 NA)	N-Phenylglycine ethyl ester (MS2 NA)
neg-M151T101_2	0.0597676	0.365214	FALSE	TRUE	PD	0.0979332	0.51876	1.85e-11	3.1885	0.0021397	0.12494	-1.4549	0.00834265	1.90979	0.010685	1.88529	151.027	1.68502	Xanthine	Organoheterocyclic compounds	Imidazopyrimidines	HMDB0000292	C00385	Xanthine;Oxypurinol;6,8-Dihydroxypurine	HMDB0000292;HMDB0000786;HMDB0001182	Xanthine;Alloxanthine	C00385;C07599	Xanthine	Xanthine (MS2 HMDB0000292)	Xanthine (MS2 HMDB0000292)
neg-M279T262	-0.469288	0.262652	FALSE	TRUE	PD	0.0824412	0.62443	-4.37e-18	3.1974	0.0020832	0.12494	-1.432	0.00571619	1.26375	0.00749101	1.2331	279.232	4.36669	Linoleic acid	Lipids and lipid-like molecules	Fatty Acyls	HMDB0000673	C01595	Linoleic acid;Bovinic acid;9E,11E-Octadecadienoic acid;10E,12Z-Octadecadienoic acid;Linoelaidic acid;Mangiferic acid;Linalyl caprylate;Ethyl 2E,4Z-hexadecadienoate;5-Octadecynoic acid;Octadecadienoate;6Z,9Z-octadecadienoic acid;5-b-Cholestane-3a ,7a ,12a-triol;3b,5a,6b-Cholestanetriol;3 alpha,7 alpha,26-Trihydroxy-5beta-cholestane;(3alpha,5alpha,22R,23R)-Cholestane-3,22,23-triol;5beta-Cholestane-…	HMDB0000673;HMDB0003797;HMDB0005047;HMDB0005048;HMDB0006270;HMDB0029800;HMDB0030430;HMDB0031051;HMDB0031097;HMDB0062784;HMDB0062238;HMDB0001457;HMDB0003990;HMDB0012455;HMDB0039463;HMDB0060138;HMDB0062418	Linoleate;9-cis,11-trans-Octadecadienoate;Chaulmoogric_acid;Malvalic_acid;Stearolic_acid;3beta,5alpha,6beta-Cholestanetriol;3alpha,7alpha,26-Trihydroxy-5beta-cholestane;3alpha,7alpha,12alpha-Trihydroxy-5beta-cholestane	C01595;C04056;C08282;C08321;C08459;C05425;C05444;C05454	Linoleic acid	Linoleic acid (MS2 HMDB0000673)	Linoleic acid (MS2 HMDB0000673)
neg-M274T147	-0.539943	0.571912	FALSE	TRUE	PD	0.0877957	0.46439	1.85e-11	3.0657	0.0030856	0.15275	-1.7662	0.0043561	1.78159	0.00475098	1.81092	274.093	2.44547	Ethenodeoxyadenosine	Organoheterocyclic compounds	Imidazopyrimidines	HMDB0001786	null	Sarmentosin;Ethenodeoxyadenosine	HMDB0030697;HMDB0001786	Cardiospermin;Sarmentosin;1,6-Anhydro-N-acetyl-beta-muramate	C08328;C08340;C19769	Ethenodeoxyadenosine	Ethenodeoxyadenosine (MS2 HMDB0001786)	Ethenodeoxyadenosine (MS2 HMDB0001786)
neg-M305T198	-0.764796	0.300191	FALSE	TRUE	PD	0.0207608	0.72719	8.72e-18	2.8933	0.0050795	0.18404	-2.1877	0.0201208	0.725318	0.0155306	0.795343	305.187	3.302	.beta.-Alanine, N-[2-[(3-hexylphenyl)amino]-2-oxoethyl]-	Unknown	NA	NA	NA	Donepezil metabolite M4;Hyoscyamine;Atropine;Dihydroferuperine	HMDB0013960;HMDB0014568;HMDB0014712;HMDB0040700	9-Chloro-10-hydroxyhexadecanoic_acid;Atropine;L-Hyoscyamine;Mesembrine;Knightinol;Littorine;Lycoramine;cis-1,3,4,6,7,11b-Hexahydro-9-methoxy-2H-benzo[a]quinolizine-3-carboxylic_acid_ethyl_ester;3-Ethyl-1,3,4,6,7,11b-hexahydro-9,10-dimethoxy-2H-benzo[a]quinolizin-2-one;trans-1,3,4,6,7,11b-Hexahydro-9-methoxy-2H-benzo[a]quinolizine-3-carboxylic_acid_ethyl_ester	C13949;C01479;C02046;C09224;C10859;C10860;C12233;C14884;C14908;C15081	.beta.-Alanine, N-[2-[(3-hexylphenyl)amino]-2-oxoethyl]-	.beta.-Alanine, N-[2-[(3-hexylphenyl)amino]-2-oxoethyl]- (MS2 NA)	.beta.-Alanine, N-[2-[(3-hexylphenyl)amino]-2-oxoethyl]- (MS2 NA)
pos-M153T101_2	-0.0774189	0.455327	FALSE	TRUE	PD	0.0712251	0.45921	-6.36e-18	2.8786	0.005295	0.18776	-2.2226	0.0100419	1.60854	0.0128148	1.59581	153.041	1.6896	Xanthine	Organoheterocyclic compounds	Imidazopyrimidines	HMDB0000292	C00385	Xanthine;Oxypurinol;6,8-Dihydroxypurine	HMDB0000292;HMDB0000786;HMDB0001182	Xanthine;Alloxanthine	C00385;C07599	Xanthine	Xanthine (MS2 HMDB0000292)	Xanthine (MS2 HMDB0000292)
neg-M89T138	-0.690795	0.216066	FALSE	TRUE	PD	0.0777523	0.40126	8.36e-19	2.8595	0.0055877	0.19006	-2.2679	0.00634382	2.05252	0.00683347	2.10446	89.0247	2.30117	D-Lactic acid	Organic acids and derivatives	Hydroxy acids and derivatives	HMDB0001311	C00256	L-Lactic acid;Hydroxypropionic acid;Glyceraldehyde;D-Lactic acid;Dihydroxyacetone;Dimethyl carbonate;Monoethyl carbonate;Methoxyacetic acid;2-hydroxypropanoic acid	HMDB0000190;HMDB0000700;HMDB0001051;HMDB0001311;HMDB0001882;HMDB0029580;HMDB0031232;HMDB0041929;HMDB0144295	Glycerone;(S)-Lactate;(R)-Lactate;D-Glyceraldehyde;3-Hydroxypropanoate;Lactate;Glyceraldehyde;L-Glyceraldehyde	C00184;C00186;C00256;C00577;C01013;C01432;C02154;C02426	D-Lactic acid	D-Lactic acid (MS2 HMDB0001311)	D-Lactic acid (MS2 HMDB0001311)
pos-M110T101	-0.112404	0.491849	FALSE	TRUE	PD	0.0723031	0.43461	5.56e-10	2.8561	0.0056427	0.19045	-2.2761	0.00893795	1.68707	0.0111579	1.67195	110.034	1.68977	Hypotaurine	Organic acids and derivatives	Sulfinic acids and derivatives	HMDB0000965	C00519	NA	NA	NA	NA	Hypotaurine	Hypotaurine (MS2 HMDB0000965)	Hypotaurine (MS2 HMDB0000965)
neg-M151T60	-0.0357237	0.354096	FALSE	TRUE	PD	0.0609317	0.45832	-3.7e-11	2.8454	0.0058143	0.19381	-2.3013	0.0117793	1.55574	0.0139337	1.5791	151.027	1.00028	Xanthine	Organoheterocyclic compounds	Imidazopyrimidines	HMDB0000292	C00385	Xanthine;Oxypurinol;6,8-Dihydroxypurine	HMDB0000292;HMDB0000786;HMDB0001182	Xanthine;Alloxanthine	C00385;C07599	Xanthine	Xanthine (MS2 HMDB0000292)	Xanthine (MS2 HMDB0000292)
pos-M411T439	-0.11644	0.627309	FALSE	TRUE	PD	0.0125591	0.68167	4.56e-18	2.8426	0.0058602	0.19405	-2.3079	0.02926	0.727941	0.0216765	0.823765	411.361	7.31004	(3beta,5alpha,22E,24S)-Stigmasta-7,22,25-trien-3-ol	Lipids and lipid-like molecules	Sterol Lipids	HMDB0034196	null	4,4-Dimethylcholesta-8,14,24-trienol;5-Dehydroavenasterol;Delta 8,14 -Sterol;28-Norcyclomusalenone;(4alpha,5alpha)-4,14-Dimethyl-9,19-cyclocholest-20-en-3-one;Corbisterol;22-Dehydroclerosterol;(3beta,5alpha,22E,24S)-Stigmasta-7,22,25-trien-3-ol;(3beta,22E,24R)-23-Methylergosta-5,7,22-trien-3-ol;Stigmasta-4,6-dien-3-one;5beta-Coprostanol;5alpha-Cholestanol;Epi-coprostanol	HMDB0001023;HMDB0006852;HMDB0006928;HMDB0032882;HMDB0033810;HMDB0033825;HMDB0034078;HMDB0034196;HMDB0036312;HMDB0039196;HMDB0000577;HMDB0000908;HMDB0001569	4,4-Dimethyl-5alpha-cholesta-8,14,24-trien-3beta-ol;4alpha-Methyl-5alpha-ergosta-8,14,24(28)-trien-3beta-ol;5-Dehydroavenasterol;Epidihydrocholesterin	C11455;C11508;C15783;C12978	(3beta,5alpha,22E,24S)-Stigmasta-7,22,25-trien-3-ol	(3beta,5alpha,22E,24S)-Stigmasta-7,22,25-trien-3-ol (MS2 HMDB0034196)	(3beta,5alpha,22E,24S)-Stigmasta-7,22,25-trien-3-ol (MS2 HMDB0034196)
neg-M327T194_1	-0.543874	0.107961	FALSE	TRUE	PD	0.0823065	0.40433	-5.56e-10	2.7634	0.0073048	0.21924	-2.4927	0.00610681	2.05298	0.00844284	1.99752	327.18	3.23853	7-hydroxygranisetron	Organoheterocyclic compounds	Benzopyrazoles	HMDB0061062	null	7-hydroxygranisetron;Cryptochrome;Cryptoxanthin diepoxide;Cryptoxanthin 5,6:5',8'-diepoxide;(3S,3'R,4xi)-beta,beta-Carotene-3,3',4-triol;Cucurbitaxanthin A;Antheraxanthin A;Capsanthin;Flavoxanthin;Triphasiaxanthin;Prenigroxanthin;Mutatoxanthin;Lutein 5,6-epoxide	HMDB0061062;HMDB0029857;HMDB0029896;HMDB0030537;HMDB0030586;HMDB0035319;HMDB0035831;HMDB0036590;HMDB0036868;HMDB0036914;HMDB0037121;HMDB0037564;HMDB0041590	Antheraxanthin;Capsanthin;Flavoxanthin;Lutein_5,6-epoxide;Myxol;Caloxanthin	C08579;C08584;C08594;C08602;C15919;C16282	7-hydroxygranisetron	7-hydroxygranisetron (MS2 HMDB0061062)	7-hydroxygranisetron (MS2 HMDB0061062)
neg-M389T182	-0.402809	0.329072	FALSE	TRUE	PD	0.0507151	0.41175	-3.7e-10	2.6647	0.0095604	0.25809	-2.7172	0.0134068	1.72681	0.013867	1.78781	389.123	3.03215	Polydatin	Phenylpropanoids and polyketides	Stilbenes	HMDB0030564	C10275	trans-Piceid;3,4,5-trihydroxy-6-(2-hydroxy-1,2-diphenylethoxy)oxane-2-carboxylic acid;(Z)-Resveratrol 4'-glucoside;cis-Piceid;(E)-2-Glucosyl-3,4',5-trihydroxystilbene;DIMBOA-Glc;Deferasirox;Fosamprenavir	HMDB0030564;HMDB0135201;HMDB0030565;HMDB0031422;HMDB0036294;HMDB0029710;HMDB0015547;HMDB0015416	Piceid;Populin;DIMBOA-glucoside;(2R)-2-beta-D-Glucopyranosyloxy-4-hydroxy-7-methoxy-(2H)-1,4-benzoxazin-3(4H)-one;Violaceinic_acid	C10275;C10823;C04831;C15768;C21135	Polydatin	Polydatin (MS2 HMDB0030564)	Polydatin (MS2 HMDB0030564)
neg-M273T139	-0.371106	0.188366	FALSE	TRUE	PD	0.0485064	0.42066	-1.85e-11	2.6602	0.0096757	0.25809	-2.7271	0.0125214	1.48001	0.0143898	1.49562	273.072	2.31591	Seselin	Phenylpropanoids and polyketides	Coumarins and derivatives	HMDB0034257	C09312	NA	NA	2-Methoxyestrone_3-glucuronide	C11132	Seselin	Seselin (MS2 HMDB0034257)	Seselin (MS2 HMDB0034257)
neg-M135T86	-0.181451	0.363575	FALSE	TRUE	PD	0.05878	0.41593	-1.85e-11	2.6286	0.010531	0.25939	-2.7975	0.0106596	1.44756	0.0169589	1.37662	135.032	1.43718	Allopurinol	Organoheterocyclic compounds	Pyrazolopyrimidines	HMDB0014581	null	1-Pentanesulfenothioic acid;Ethyl propyl disulfide;Ethyl isopropyl disulfide;Hypoxanthine;Allopurinol	HMDB0031160;HMDB0033053;HMDB0033054;HMDB0000157;HMDB0014581	Hypoxanthine	C00262	Allopurinol	Allopurinol (MS2 HMDB0014581)	Allopurinol (MS2 HMDB0014581)
neg-M267T233	-0.247076	0.325863	FALSE	TRUE	PD	0.0108978	0.3842	1.85e-10	2.6183	0.010824	0.26411	-2.8203	0.0275541	1.35567	0.0127857	1.65926	267.123	3.88091	3-carboxy-4-methyl-5-pentyl-2-furanpropanoic acid	Lipids and lipid-like molecules	Fatty Acyls	HMDB0061643	null	Kamahine C;3-carboxy-4-methyl-5-pentyl-2-furanpropanoic acid;Deoxyadenosine;5'-Deoxyadenosine;7-Aminonitrazepam	HMDB0038935;HMDB0061643;HMDB0000101;HMDB0001983;HMDB0041819	Ripazepam;Deoxyadenosine;5'-Deoxyadenosine;Cordycepin;3-Oxohexobarbital	C19518;C00559;C05198;C08431;C02517	3-carboxy-4-methyl-5-pentyl-2-furanpropanoic acid	3-carboxy-4-methyl-5-pentyl-2-furanpropanoic acid (MS2 HMDB0061643)	3-carboxy-4-methyl-5-pentyl-2-furanpropanoic acid (MS2 HMDB0061643)
neg-M439T191	-0.281765	0.189166	FALSE	TRUE	PD	0.0473937	0.42647	-1.85e-11	2.6153	0.010913	0.26487	-2.8271	0.0171587	1.84795	0.0222438	1.83219	439.269	3.17942	Butaprost (free acid)	Unknown	NA	NA	NA	PA(20:3(5Z,8Z,11Z)/24:1(15Z));PA(20:4(5Z,8Z,11Z,14Z)/24:0);PA(20:4(8Z,11Z,14Z,17Z)/24:0);PA(22:0/22:4(7Z,10Z,13Z,16Z));PA(22:2(13Z,16Z)/22:2(13Z,16Z));PA(22:4(7Z,10Z,13Z,16Z)/22:0);PA(24:0/20:4(5Z,8Z,11Z,14Z));PA(24:0/20:4(8Z,11Z,14Z,17Z));PA(24:1(15Z)/20:3(5Z,8Z,11Z));PA(20:3(8Z,11Z,14Z)/24:1(15Z));PA(24:1(15Z)/20:3(8Z,11Z,14Z))	HMDB0115143;HMDB0115169;HMDB0115196;HMDB0115263;HMDB0115316;HMDB0115340;HMDB0115443;HMDB0115444;HMDB0115469;HMDB0115586;HMDB0115605	NA	NA	Butaprost (free acid)	Butaprost (free acid) (MS2 NA)	Butaprost (free acid) (MS2 NA)
pos-M180T170	-0.326099	0.509	FALSE	TRUE	PD	0.0359401	0.41219	1.85e-10	2.599	0.011395	0.27142	-2.8629	0.0169214	1.42125	0.0169024	1.39607	180.101	2.83465	DL-.beta.-Homophenylalanine	Organic acids and derivatives	Carboxylic acids and derivatives	HMDB0000159	NA	NA	NA	NA	NA	DL-.beta.-Homophenylalanine	DL-.beta.-Homophenylalanine (MS2 HMDB0000159)	DL-.beta.-Homophenylalanine (MS2 HMDB0000159)
pos-M170T55	-0.442703	0.340537	FALSE	TRUE	PD	0.00800344	0.49326	-1.85e-10	2.5742	0.012168	0.28038	-2.9173	0.0269286	0.942726	0.0214477	1.00878	170.057	0.913525	DL-2-Fluorophenylglycine	Unknown	NA	NA	NA	L-Isoleucine;L-Alloisoleucine;L-Leucine;L-Norleucine;Aminocaproic acid;Beta-Leucine;D-Leucine;3-Aminocaproic acid;(Ã‚Â±)-erythro-Isoleucine;6-Deoxyfagomine;N-(2-Hydroxyethyl)-morpholine;N-methylvaline;3,3,5-triiodo-L-thyronine-beta-D-glucuronoside	HMDB0000172;HMDB0000557;HMDB0000687;HMDB0001645;HMDB0001901;HMDB0003640;HMDB0013773;HMDB0029168;HMDB0033923;HMDB0036382;HMDB0060650;HMDB0061716;HMDB0062203	L-Leucine;L-Isoleucine;D-Leucine;L-Norleucine;6-Aminohexanoate;(3R)-beta-Leucine;D-Isoleucine;beta-Alaninebetaine;Isoleucine;Leucine;N,N-Diethylglycine;D-allo-Isoleucine;L-allo-Isoleucine	C00123;C00407;C01570;C01933;C02378;C02486;C06418;C08263;C16434;C16439;C16647;C21092;C21096	DL-2-Fluorophenylglycine	DL-2-Fluorophenylglycine (MS2 NA)	DL-2-Fluorophenylglycine (MS2 NA)
neg-M198T123	-0.0818878	0.369486	FALSE	TRUE	PD	0.0338597	0.40227	3.08e-18	2.5414	0.01326	0.2831	-2.9883	0.026479	1.64031	0.0287979	1.67994	198.075	2.0542	Dopamine	Benzenoids	Phenols	HMDB0000073	C03758	(3b,6b,8a,12a)-8,12-Epoxy-7(11)-eremophilene-6,8,12-trimethoxy-3-ol	HMDB0031963	2,3-Dinor-8-iso_prostaglandin_F2alpha	C14794	Dopamine	Dopamine (MS2 HMDB0000073)	Dopamine (MS2 HMDB0000073)
pos-M443T308	-0.278907	0.268675	FALSE	TRUE	PD	0.0180186	0.3789	-7.71e-19	2.5493	0.012989	0.2831	-2.9712	0.0222973	1.36665	0.0144788	1.64117	443.351	5.13772	Camellenodiol	Lipids and lipid-like molecules	Prenol lipids	HMDB0035735	null	4a-Carboxy-4b-methyl-5a-cholesta-8,24-dien-3b-ol;4a-Methylzymosterol-4-carboxylic acid;(3beta,22E,24R)-5,8-Epidioxy-23-methylergosta-6,22-dien-3-ol;Camellenodiol;4-Methylzymosterol intermediate 1;4ÃŽÂ±-carboxy-4ÃŽÂ²-methyl-5ÃŽÂ±-cholesta-8,24-dien-3ÃŽÂ²-ol;5-b-Cholestane-3a ,7a ,12a-triol;3b,5a,6b-Cholestanetriol;3 alpha,7 alpha,26-Trihydroxy-5beta-cholestane;(3alpha,5alpha,22R,23R)-Cholestane-3,…	HMDB0001181;HMDB0006927;HMDB0032668;HMDB0035735;HMDB0060146;HMDB0062383;HMDB0001457;HMDB0003990;HMDB0012455;HMDB0039463;HMDB0060138;HMDB0062418	Testosterone_decanoate;4alpha-Methylzymosterol-4-carboxylate;3beta,5alpha,6beta-Cholestanetriol;3alpha,7alpha,26-Trihydroxy-5beta-cholestane;3alpha,7alpha,12alpha-Trihydroxy-5beta-cholestane	C14607;C15808;C05425;C05444;C05454	Camellenodiol	Camellenodiol (MS2 HMDB0035735)	Camellenodiol (MS2 HMDB0035735)
pos-M315T439	-0.285788	0.624494	FALSE	TRUE	PD	0.00100945	0.46781	-1.85e-11	2.5283	0.013723	0.2831	-3.0166	0.0336253	0.930099	0.0260822	1.02908	315.267	7.31623	13-HDoHE	Lipids and lipid-like molecules	Fatty Acyls	HMDB0060043	null	13-HDoHE;Geranylcitronellol	HMDB0060043;HMDB0032147	NA	NA	13-HDoHE	13-HDoHE (MS2 HMDB0060043)	13-HDoHE (MS2 HMDB0060043)
pos-M137T86	-0.368558	0.484023	FALSE	TRUE	PD	0.0545052	0.37202	6.91e-19	2.4859	0.015316	0.29374	-3.107	0.0121108	1.56946	0.0193151	1.49574	137.046	1.43785	Hypoxanthine	Organoheterocyclic compounds	Imidazopyrimidines	HMDB0000157	C00262	1-Pentanesulfenothioic acid;Ethyl propyl disulfide;Ethyl isopropyl disulfide;Hypoxanthine;Allopurinol	HMDB0031160;HMDB0033053;HMDB0033054;HMDB0000157;HMDB0014581	Hypoxanthine	C00262	Hypoxanthine	Hypoxanthine (MS2 HMDB0000157)	Hypoxanthine (MS2 HMDB0000157)
pos-M433T379	-0.437492	0.432741	FALSE	TRUE	PD	0.0163143	0.4635	-3.7e-11	2.4889	0.015198	0.29374	-3.1006	0.0225365	1.00824	0.0252405	0.996897	433.33	6.3122	Rockogenin	Lipids and lipid-like molecules	Prenol lipids	HMDB0033769	null	24-Hydroxycalcitriol;Neochlorogenin;Rockogenin;23S,25,26-Trihydroxyvitamin D3;3beta,7alpha-Dihydroxy-5-cholestenoate;4-cholesten-7ÃŽÂ±,12ÃŽÂ±,24-triol-3-one;7alpha,12alpha,26-trihydroxycholest-4-en-3-one;1alpha,23(S),25-trihydroxyvitamin D3;3alpha,7beta-dihydroxy-5beta-cholest-24-en-26-oic Acid;MG(0:0/22:2(13Z,16Z)/0:0);MG(22:2(13Z,16Z)/0:0/0:0)	HMDB0006228;HMDB0030702;HMDB0033769;HMDB0060134;HMDB0012454;HMDB0062399;HMDB0062400;HMDB0062686;HMDB0062712;HMDB0011553;HMDB0011583	Gitogenin;3beta,5beta-Ketotriol;Neogitogenin;3beta,7alpha-Dihydroxy-5-cholestenoate;Calcitetrol	C08899;C16494;C17003;C17335;C18231	Rockogenin	Rockogenin (MS2 HMDB0033769)	Rockogenin (MS2 HMDB0033769)
neg-M218T150	-0.343069	0.378108	FALSE	TRUE	PD	0.0341655	0.39692	-3.7e-10	2.4746	0.015767	0.29749	-3.1309	0.0180696	1.41297	0.0231364	1.37708	218.104	2.49377	D-(+)-Pantothenic acid	Organic acids and derivatives	Carboxylic acids and derivatives	NA	NA	Pantothenic acid;(R)-pantothenic Acid;Cis-zeatin;4-Heptenal diethyl acetal;3-(1-Hydroxymethyl-1-propenyl)pentanedioic acid;2-Amino-1,6-dimethylfuro[3,2-e]imidazo[4,5-b]pyridine	HMDB0000210;HMDB0062717;HMDB0012204;HMDB0032306;HMDB0033092;HMDB0035175	Pantothenate;Zeatin;cis-Zeatin;Diethyl_2-methyl-3-oxosuccinate;Metamitron	C00864;C00371;C15545;C04067;C10930	D-(+)-Pantothenic acid	D-(+)-Pantothenic acid (MS2 NA)	D-(+)-Pantothenic acid (MS2 NA)
neg-M135T105	-0.102939	0.3935	FALSE	TRUE	PD	0.0365537	0.41312	1.85e-10	2.4615	0.016305	0.30023	-3.1584	0.0239847	1.33538	0.0352401	1.2417	135.032	1.7576	Hypoxanthine	Organoheterocyclic compounds	Imidazopyrimidines	HMDB0000157	C00262	1-Pentanesulfenothioic acid;Ethyl propyl disulfide;Ethyl isopropyl disulfide;Hypoxanthine;Allopurinol	HMDB0031160;HMDB0033053;HMDB0033054;HMDB0000157;HMDB0014581	Hypoxanthine	C00262	Hypoxanthine	Hypoxanthine (MS2 HMDB0000157)	Hypoxanthine (MS2 HMDB0000157)
pos-M265T51_2	-0.257966	0.406426	FALSE	TRUE	PD	0.00691825	0.44586	1.85e-10	2.4437	0.017065	0.30582	-3.1958	0.0311255	1.02446	0.0313157	1.08725	265.112	0.854692	Thiamine	Organoheterocyclic compounds	Diazines	HMDB0000235	C00378	Asparaginyl-Aspartate;Aspartyl-Asparagine	HMDB0028727;HMDB0028748	2-(6'-Methylthio)hexylmalic_acid;3-(6'-Methylthio)hexylmalic_acid;Bluensidine;6-Methylergoline;4,4'-Methylene_bis(2-methylaniline)	C17226;C17227;C17967;C07540;C19260	Thiamine	Thiamine (MS2 HMDB0000235)	Thiamine (MS2 HMDB0000235)
pos-M276T63	-0.423817	0.147372	FALSE	TRUE	PD	0.024675	0.37761	-7.39e-19	2.4342	0.017481	0.30995	-3.2155	0.0237955	1.51743	0.0240845	1.56779	276.109	1.05417	Gln-Glu	Organic acids and derivatives	Carboxylic acids and derivatives	HMDB0028796	NA	Sarmentosin;Ethenodeoxyadenosine;Penciclovir	HMDB0030697;HMDB0001786;HMDB0014444	Cardiospermin;Sarmentosin;1,6-Anhydro-N-acetyl-beta-muramate;Penciclovir;Anantine	C08328;C08340;C19769;C07417;C10568	Gln-Glu	Gln-Glu (MS2 HMDB0028796)	Gln-Glu (MS2 HMDB0028796)
neg-M215T201	-0.440792	0.321025	FALSE	TRUE	PD	0.0251121	0.36221	-1.8e-18	2.3873	0.019679	0.32671	-3.3124	0.0190096	1.38424	0.0221177	1.36407	215.129	3.35494	Undecanedioic acid	Lipids and lipid-like molecules	Fatty Acyls	HMDB0000888	null	Undecanedioic acid;Butyl butyryllactate;Pyrimethanil	HMDB0000888;HMDB0037137;HMDB0033135	Pyrimethanil	C11180	Undecanedioic acid	Undecanedioic acid (MS2 HMDB0000888)	Undecanedioic acid (MS2 HMDB0000888)
pos-M153T62	-0.00977444	0.375557	FALSE	TRUE	PD	0.0277793	0.36693	-4.61e-18	2.3594	0.0211	0.34365	-3.3692	0.0193484	1.34669	0.0262627	1.29681	153.04	1.03608	Xanthine	Organoheterocyclic compounds	Imidazopyrimidines	HMDB0000292	C00385	Xanthine;Oxypurinol;6,8-Dihydroxypurine	HMDB0000292;HMDB0000786;HMDB0001182	Xanthine;Alloxanthine	C00385;C07599	Xanthine	Xanthine (MS2 HMDB0000292)	Xanthine (MS2 HMDB0000292)
pos-M349T162	-0.223923	0.271702	FALSE	TRUE	PD	0.0259295	0.3093	-1.85e-11	2.3178	0.023391	0.3506	-3.453	0.022933	1.82055	0.0208974	1.98941	349.139	2.70578	1H-Indole-1-acetic acid, 5-fluoro-2-methyl-3-(2-quinolinylmethyl)-	Organoheterocyclic compounds	Indoles and derivatives	NA	NA	Withanolide;Withanolide A;Methyl lucidenate F	HMDB0003218;HMDB0034415;HMDB0036437	Withaferin_A;Withanolide_D;Stigmatellin_X	C08841;C08842;C12149	1H-Indole-1-acetic acid, 5-fluoro-2-methyl-3-(2-quinolinylmethyl)-	1H-Indole-1-acetic acid, 5-fluoro-2-methyl-3-(2-quinolinylmethyl)- (MS2 NA)	1H-Indole-1-acetic acid, 5-fluoro-2-methyl-3-(2-quinolinylmethyl)- (MS2 NA)
neg-M147T84	-0.479498	0.354014	FALSE	TRUE	PD	0.0230142	0.36447	-1.85e-11	2.3081	0.023958	0.35336	-3.4724	0.0200198	1.3219	0.0283943	1.25731	147.03	1.39322	2-Hydroxyglutarate	Organic acids and derivatives	Hydroxy acids and derivatives	HMDB0059655	C02630	Citramalic acid;3-Hydroxyglutaric acid;D-2-Hydroxyglutaric acid;L-2-Hydroxyglutaric acid;Ribonolactone;D-Xylono-1,5-lactone;2-Hydroxyglutarate;2-Propenyl propyl disulfide;Methyl 3-methyl-1-butenyl disulfide;1-Propenyl propyl disulfide;2-(2-phenylcyclobutyl)phenol;3-(2-phenylcyclobutyl)phenol;4-(2-phenylcyclobutyl)phenol;1,2-diphenylcyclobutan-1-ol;1,3-diphenylbut-3-en-2-ol;2-(4-phenylbut-1-en-2-y…	HMDB0000426;HMDB0000428;HMDB0000606;HMDB0000694;HMDB0001900;HMDB0011676;HMDB0059655;HMDB0033912;HMDB0038890;HMDB0041392;HMDB0134565;HMDB0134566;HMDB0134567;HMDB0134568;HMDB0135554;HMDB0135555;HMDB0135556;HMDB0135557;HMDB0135558;HMDB0135559;HMDB0135560;HMDB0135561;HMDB0135562;HMDB0033041;HMDB0033072;HMDB0040243;HMDB0040262	D-Arabinono-1,4-lactone;2-Dehydro-3-deoxy-L-arabinonate;Citramalate;(R)-2-Hydroxyglutarate;L-Arabinono-1,4-lactone;D-Xylonolactone;(R)-2-Methylmalate;(S)-2-Methylmalate;2-Hydroxyglutarate;D-Xylono-1,4-lactone;L-Xylono-1,4-lactone;(S)-2-Hydroxyglutarate;2-Dehydro-3-deoxy-D-xylonate;L-Arabinono-1,5-lactone;L-threo-3-Methylmalate;D-threo-3-Methylmalate;D-erythro-3-Methylmalate;3,4-Diphenyltetrahydro…	C00652;C00684;C00815;C01087;C01114;C02266;C02612;C02614;C02630;C02753;C02994;C03196;C03826;C05405;C06029;C06031;C06032;C14277;C17020;C17214;C17215	2-Hydroxyglutarate	2-Hydroxyglutarate (MS2 HMDB0059655)	2-Hydroxyglutarate (MS2 HMDB0059655)
pos-M113T82	-0.215607	0.521732	FALSE	TRUE	PD	0.0245893	0.34585	1.85e-10	2.2595	0.026971	0.36926	-3.5683	0.0226643	1.40034	0.0329889	1.33328	113.034	1.36664	Uracil	Organoheterocyclic compounds	Diazines	HMDB0000300	C00106	Uracil;4-Carboxypyrazole	HMDB0000300;HMDB0060760	Uracil;Maleic_hydrazide	C00106;C18474	Uracil	Uracil (MS2 HMDB0000300)	Uracil (MS2 HMDB0000300)
neg-M243T82	-0.317513	0.419059	FALSE	TRUE	PD	0.0147123	0.33769	-3.7e-10	2.2563	0.027177	0.36926	-3.5744	0.0255807	1.38704	0.0285002	1.36938	243.062	1.36088	Uridine	Nucleosides, nucleotides, and analogues	Pyrimidine nucleosides	HMDB0000296	C00299	Uridine;Pseudouridine	HMDB0000296;HMDB0000767	Uridine;Pseudouridine;Spongouridine	C00299;C02067;C16745	Uridine	Uridine (MS2 HMDB0000296)	Uridine (MS2 HMDB0000296)
neg-M188T105	-0.198161	-0.0131712	FALSE	TRUE	PD	0.00999447	0.33688	-1.85e-11	2.2398	0.028284	0.3763	-3.6066	0.0299968	1.3822	0.0332583	1.3903	188.057	1.75102	N-Acetyl-L-glutamic acid	Organic acids and derivatives	Carboxylic acids and derivatives	HMDB0001138	C00624	Glutarylglycine;N-Acetylglutamic acid;1-Isothiocyanato-6-(methylthio)hexane;Pyrrolidino-[1,2E]-4H-2,4-dimethyl-1,3,5-dithiazine	HMDB0000590;HMDB0001138;HMDB0031574;HMDB0032499	N-Acetyl-L-glutamate;L-2-Amino-6-oxoheptanedioate;AminoDHQ;3-Dehydroshikimate;5-Dehydroshikimate;2-Oxohept-3-enedioate;2-Hydroxyhepta-2,4-dienedioate;2-Hydroxy-5-methyl-cis,cis-muconate;2-Oxo-5-methyl-cis-muconate;5-Methylmaleylacetate;cis,cis-2,4-Dihydroxy-5-methyl-6-oxo-2,4-hexadienoate	C00624;C03871;C12109;C02637;C02652;C03063;C05600;C07478;C07479;C18306;C18318	N-Acetyl-L-glutamic acid	N-Acetyl-L-glutamic acid (MS2 HMDB0001138)	N-Acetyl-L-glutamic acid (MS2 HMDB0001138)
neg-M128T106	-0.219191	0.0152749	FALSE	TRUE	PD	0.0112624	0.32743	3.7e-11	2.2256	0.02927	0.37662	-3.6342	0.0308825	1.48222	0.0330625	1.47888	128.035	1.76382	Pyroglutamic acid	Organic acids and derivatives	Carboxylic acids and derivatives	HMDB0000267	C01879	N-Propionylalanine;Isobutyrylglycine;N-Butyrylglycine;Allysine;4-Acetamidobutanoic acid;(S)-5-Amino-3-oxohexanoate;2-Keto-6-aminocaproate;Methyl aminolevulinate;L-cis-4-(Hydroxymethyl)-2-pyrrolidinecarboxylic acid;L-trans-5-Hydroxy-2-piperidinecarboxylic acid;(S)-2-amino-6-oxohexanoate;4-Acetamidobutanoate;N-(2-Carboxymethyl)-morpholine;Tetrahydrodipicolinate	HMDB0094698;HMDB0000730;HMDB0000808;HMDB0001263;HMDB0003681;HMDB0012131;HMDB0012151;HMDB0015127;HMDB0029425;HMDB0029426;HMDB0059595;HMDB0060265;HMDB0061156;HMDB0012289	4-Acetamidobutanoate;6-Amino-2-oxohexanoate;(S)-5-Amino-3-oxohexanoic_acid;L-2-Aminoadipate_6-semialdehyde;2-Amino-5-oxohexanoate;2,3,4,5-Tetrahydrodipicolinate;5-Amino-5-deoxy-3-dehydroshikimate;2-Formyloxymethylclavam;Cetoniacytone_B	C02946;C03239;C03656;C04076;C05825;C03972;C12108;C17356;C21249	Pyroglutamic acid	Pyroglutamic acid (MS2 HMDB0000267)	Pyroglutamic acid (MS2 HMDB0000267)
neg-M122T83	0.0586474	0.2879	FALSE	TRUE	PD	0.0231119	0.31839	-3.7e-11	2.1385	0.035974	0.40782	-3.7995	0.0285282	1.45479	0.0459803	1.35759	122.025	1.3815	Picolinic acid	Organoheterocyclic compounds	Pyridines and derivatives	HMDB0002243	C10164	Nicotinic acid;Picolinic acid;2-Hydroxy-4-imino-2,5-cyclohexadienone;Nitrobenzene;Isonicotinic acid	HMDB0001488;HMDB0002243;HMDB0031713;HMDB0041950;HMDB0060665	Nicotinate;Nitrobenzene;Isonicotinic_acid;Picolinic_acid	C00253;C06813;C07446;C10164	Picolinic acid	Picolinic acid (MS2 HMDB0002243)	Picolinic acid (MS2 HMDB0002243)
pos-M137T61_1	-0.0977011	0.423775	FALSE	TRUE	PD	0.0137835	0.29638	1.85e-11	2.05	0.044114	0.4438	-3.9614	0.0276238	1.43667	0.0420844	1.34731	137.045	1.01125	Hypoxanthine	Organoheterocyclic compounds	Imidazopyrimidines	HMDB0000157	C00262	NA	NA	NA	NA	Hypoxanthine	Hypoxanthine (MS2 HMDB0000157)	Hypoxanthine (MS2 HMDB0000157)
pos-M590T180	0.585651	-0.611658	TRUE	FALSE	NPD	-0.156244	-0.5997	-3.7e-11	-4.0901	0.0001137	0.046024	1.0781	0.00128613	-2.48792	0.001046	-3.01843	590.304	3.00167	Norbuprenorphine glucuronide	Unknown	NA	NA	NA	Nelfinavir	HMDB0014365	Nelfinavir;6alpha-Glucuronosylhyodeoxycholate	C07257;C11246	Norbuprenorphine glucuronide	Norbuprenorphine glucuronide (MS2 NA)	Norbuprenorphine glucuronide (MS2 NA)
neg-M289T160_1	0.440988	-0.463735	TRUE	FALSE	NPD	-0.16146	-0.62365	1.85e-11	-3.9602	0.00017788	0.051156	0.68891	0.00171835	-2.78377	0.00247996	-2.68354	289.072	2.66725	(+)-Epicatechin	Phenylpropanoids and polyketides	Flavonoids	HMDB0037954	C09728	2-(3-hydroxyphenyl)-3,4-dihydro-2H-1-benzopyran-3,5,6,7-tetrol;2-(3,4-dihydroxyphenyl)-1-(2,4,6-trihydroxyphenyl)propan-1-one;2-(4-hydroxyphenyl)-1-(2,3,4,6-tetrahydroxyphenyl)propan-1-one;3-(4-hydroxyphenyl)-1-(2,3,4,6-tetrahydroxyphenyl)propan-1-one;2-[(4-hydroxyphenyl)methyl]-2,3-dihydro-1-benzofuran-2,3,4,6-tetrol;2-(2,4-dihydroxyphenyl)-1-(2,4,6-trihydroxyphenyl)propan-1-one;3-(3,4-dihydroxy…	HMDB0128180;HMDB0129340;HMDB0129964;HMDB0130183;HMDB0133544;HMDB0133841;HMDB0133991;HMDB0133992;HMDB0133998;HMDB0134012;HMDB0134013;HMDB0134016;HMDB0134017;HMDB0134020;HMDB0134021;HMDB0134024;HMDB0134025;HMDB0134819;HMDB0137172;HMDB0140335;HMDB0140336;HMDB0141544;HMDB0001871;HMDB0002780;HMDB0029253;HMDB0030131;HMDB0030144;HMDB0032322;HMDB0033783;HMDB0034124;HMDB0035399;HMDB0037953;HMDB0037954;HMD…	cis-3,4-Leucopelargonidin;Luteoforol;(+)-Catechin;alpha-Cotonefuran;2,8-Dihydroxy-3,4,7-trimethoxydibenzofuran;Ptaeroglycol;Mikanolide;(-)-Epicatechin;(+)-Epicatechin;Fisetinidol-4beta-ol;Isoplumericin;Plumericin;(-)-Catechin;Catechin	C03648;C05907;C06562;C08739;C08742;C09030;C09511;C09727;C09728;C09736;C09787;C09796;C14079;C17590	(+)-Epicatechin	(+)-Epicatechin (MS2 HMDB0037954)	(+)-Epicatechin (MS2 HMDB0037954)
pos-M289T194	0.120819	-0.333963	TRUE	FALSE	NPD	-0.0976208	-0.5949	1.85e-11	-3.6149	0.00056248	0.066962	-0.30824	0.00811604	-1.97757	0.00499861	-2.17304	289.07	3.23312	Eriodictyol	Phenylpropanoids and polyketides	Flavonoids	HMDB0005810	C05631	3,5,7-trihydroxy-2-(3-hydroxyphenyl)-3,4-dihydro-2H-1-benzopyran-4-one;3-(4-hydroxyphenyl)-1-(2,4,6-trihydroxyphenyl)propane-1,2-dione;3,5,6,7-tetrahydroxy-2-phenyl-3,4-dihydro-2H-1-benzopyran-4-one;3-phenyl-1-(2,3,4,6-tetrahydroxyphenyl)propane-1,2-dione;3-(3-hydroxyphenyl)-1-(2,4,6-trihydroxyphenyl)propane-1,2-dione;2-(3,4-dihydroxyphenyl)-5,7-dihydroxy-3,4-dihydro-2H-1-benzopyran-4-one;(2E)-3-…	HMDB0125212;HMDB0125363;HMDB0125369;HMDB0125370;HMDB0125374;HMDB0126018;HMDB0126020;HMDB0126026;HMDB0126027;HMDB0126036;HMDB0126037;HMDB0129347;HMDB0129962;HMDB0130169;HMDB0130172;HMDB0130181;HMDB0130325;HMDB0132879;HMDB0133540;HMDB0133546;HMDB0133547;HMDB0133548;HMDB0133989;HMDB0134011;HMDB0134015;HMDB0134019;HMDB0134023;HMDB0141183;HMDB0005810;HMDB0030847;HMDB0031911;HMDB0032707;HMDB0037314;HMD…	Dihydrokaempferol;Fustin;Eriodictyol;Okanin;Micromelin;3,5-Dimethoxy-1,6-dihydroxyxanthone;Gentiacaulein;2-O-Methylswertianin;Swerchirin;(+-)-Dalbergioidin;2-Hydroxy-2,3-dihydrogenistein;Eriodictyol_chalcone;2,6,7,4'-Tetrahydroxyisoflavanone;Carthamidin;Ungeremine	C00974;C01378;C05631;C08724;C09277;C10060;C10064;C10083;C10091;C10415;C12631;C15525;C16233;C16940;C12189	Eriodictyol	Eriodictyol (MS2 HMDB0005810)	Eriodictyol (MS2 HMDB0005810)
neg-M287T190	0.287909	-0.30031	TRUE	FALSE	NPD	-0.102686	-0.61557	-3.7e-11	-3.4687	0.00089936	0.083274	-0.71258	0.00514384	-1.62928	0.00542781	-1.61548	287.055	3.16337	Eriodictyol	Phenylpropanoids and polyketides	Flavonoids	HMDB0005810	C05631	3,5,7-trihydroxy-2-(3-hydroxyphenyl)-3,4-dihydro-2H-1-benzopyran-4-one;3-(4-hydroxyphenyl)-1-(2,4,6-trihydroxyphenyl)propane-1,2-dione;3,5,6,7-tetrahydroxy-2-phenyl-3,4-dihydro-2H-1-benzopyran-4-one;3-phenyl-1-(2,3,4,6-tetrahydroxyphenyl)propane-1,2-dione;3-(3-hydroxyphenyl)-1-(2,4,6-trihydroxyphenyl)propane-1,2-dione;2-(3,4-dihydroxyphenyl)-5,7-dihydroxy-3,4-dihydro-2H-1-benzopyran-4-one;(2E)-3-…	HMDB0125212;HMDB0125363;HMDB0125369;HMDB0125370;HMDB0125374;HMDB0126018;HMDB0126020;HMDB0126026;HMDB0126027;HMDB0126036;HMDB0126037;HMDB0129347;HMDB0129962;HMDB0130169;HMDB0130172;HMDB0130181;HMDB0130325;HMDB0132879;HMDB0133540;HMDB0133546;HMDB0133547;HMDB0133548;HMDB0133989;HMDB0134011;HMDB0134015;HMDB0134019;HMDB0134023;HMDB0141183;HMDB0005810;HMDB0030847;HMDB0031911;HMDB0032707;HMDB0037314;HMD…	Dihydrokaempferol;Fustin;Eriodictyol;Okanin;Micromelin;3,5-Dimethoxy-1,6-dihydroxyxanthone;Gentiacaulein;2-O-Methylswertianin;Swerchirin;(+-)-Dalbergioidin;2-Hydroxy-2,3-dihydrogenistein;Eriodictyol_chalcone;2,6,7,4'-Tetrahydroxyisoflavanone;Carthamidin;Raffinose;Panose;Galactomannan;Maltotriose;Isomaltotriose;6-alpha-Maltosylglucose;1F-beta-D-Fructosylsucrose;6F-alpha-D-Galactosylsucrose;D-Gal_a…	C00974;C01378;C05631;C08724;C09277;C10060;C10064;C10083;C10091;C10415;C12631;C15525;C16233;C16940;C00492;C00713;C00883;C01835;C02160;C03367;C03661;C03848;C05404;C06219;C08239;C08243;C08251;C21454;C06569	Eriodictyol	Eriodictyol (MS2 HMDB0005810)	Eriodictyol (MS2 HMDB0005810)
pos-M229T59	0.164825	-0.48164	TRUE	FALSE	NPD	-0.0574634	-0.66171	7.71e-19	-3.3175	0.0014437	0.10937	-1.1187	0.0117024	-1.08777	0.00726584	-1.20215	229.154	0.988583	Isoleucylproline	Organic acids and derivatives	Carboxylic acids and derivatives	HMDB0011174	null	Isoleucylproline;Leucylproline;Methoxamine;Orciprenaline;Isoproterenol	HMDB0011174;HMDB0011175;HMDB0014861;HMDB0014954;HMDB0015197	Mescaline;Isoproterenol;Metaproterenol;Methoxamine;L-Isoprenaline	C06546;C07056;C07144;C07513;C11703	Isoleucylproline	Isoleucylproline (MS2 HMDB0011174)	Isoleucylproline (MS2 HMDB0011174)
pos-M229T85	0.153921	-0.588093	TRUE	FALSE	NPD	-0.0554757	-0.64434	5.56e-10	-3.3013	0.0015175	0.11158	-1.1614	0.0117581	-1.0905	0.00707732	-1.23311	229.154	1.41566	Leucylproline	Organic acids and derivatives	Carboxylic acids and derivatives	HMDB0011175	null	Isoleucylproline;Leucylproline;4-(1,1,3,3-Tetramethylbutyl)-phenol;delta-Methylionone;3-Methyl-4-(2,6,6-trimethyl-2-cyclohexen-1-yl)-3-buten-2-one;Methyl-delta-ionone;alpha-(p-(1,1,3,3-Tetramethylbutyl)phenyl)-omega-hydroxypoly(oxyethylene);1-(2,6,6-Trimethyl-2-cyclohexen-1-yl)-1-penten-3-one;alpha-Irone;Etaspirene;10-Isopropyl-2,7-dimethyl-1-oxaspiro[4.5]deca-3,6-diene;1-(2,6,6-Trimethyl-1-cyclo…	HMDB0011174;HMDB0011175;HMDB0013825;HMDB0031737;HMDB0031738;HMDB0032397;HMDB0032528;HMDB0035245;HMDB0035631;HMDB0036023;HMDB0036024;HMDB0038130;HMDB0061831;HMDB0133179;HMDB0014861;HMDB0014954;HMDB0015197	alpha-Irone;(+)-trans-alpha-Irone;4-Octylphenol;4-tert-Octylphenol;Mescaline;Isoproterenol;Metaproterenol;Methoxamine;L-Isoprenaline	C09690;C11350;C14132;C14205;C06546;C07056;C07144;C07513;C11703	Leucylproline	Leucylproline (MS2 HMDB0011175)	Leucylproline (MS2 HMDB0011175)
neg-M205T61	0.241726	-0.426863	TRUE	FALSE	NPD	-0.0807941	-0.47004	-3.7e-11	-3.2774	0.0016333	0.11237	-1.2243	0.00675987	-1.9248	0.00399186	-2.1691	205.035	1.01911	3-(Carboxymethyl)-3-hydroxypentanedioic acid	Organic acids and derivatives	Carboxylic acids and derivatives	HMDB0059932	null	2-Methylcitric acid;Homocitric acid;Methylisocitric acid;3-(Carboxymethyl)-3-hydroxypentanedioic acid;(R)-lipoic acid;(S)-lipoic acid;(S)-4',5,7-Trihydroxy-6-prenylflavanone;3-[2,4-dihydroxy-3-(3-methylbut-2-en-1-yl)phenyl]-1-(3,4-dihydroxyphenyl)prop-2-en-1-one;(2E)-3-phenyl-1-[2,4,6-trihydroxy-3-(4-hydroxy-3-methylbut-2-en-1-yl)phenyl]prop-2-en-1-one;(2E)-3-phenyl-1-{2,4,6-trihydroxy-3-[(2E)-4-…	HMDB0000379;HMDB0003518;HMDB0006471;HMDB0059932;HMDB0001451;HMDB0014312;HMDB0037247;HMDB0124802;HMDB0129258;HMDB0129260;HMDB0129262;HMDB0129264;HMDB0129266;HMDB0133497;HMDB0133502;HMDB0133503;HMDB0135875;HMDB0135876;HMDB0135877;HMDB0135878;HMDB0135879;HMDB0135880;HMDB0140711;HMDB0140712;HMDB0140713;HMDB0140715;HMDB0140716;HMDB0140717;HMDB0029468;HMDB0029866;HMDB0030610;HMDB0034026;HMDB0034214;HMD…	(R)-2-Hydroxybutane-1,2,4-tricarboxylate;2-Methylcitrate;(2S,3R)-3-Hydroxybutane-1,2,3-tricarboxylate;Homoisocitrate;Lipoate;(R)-Lipoate;Glepidotin_B;6-Prenylnaringenin;5-Deoxykievitone;(+)-Galbacin;Glyceocarpin;4-Glyceollidin;Desmethylxanthohumol;Sophoraflavanone_B;N-(6-Oxo-6H-dibenzo[b,d]pyran-3-yl)maleamic_acid	C01251;C02225;C04593;C05662;C00725;C16241;C09753;C09832;C10418;C10616;C15509;C15510;C16416;C18023;C15466	3-(Carboxymethyl)-3-hydroxypentanedioic acid	3-(Carboxymethyl)-3-hydroxypentanedioic acid (MS2 HMDB0059932)	3-(Carboxymethyl)-3-hydroxypentanedioic acid (MS2 HMDB0059932)
neg-M513T249	0.689039	-0.133683	TRUE	FALSE	NPD	-0.0692556	-0.49253	5.56e-10	-3.1013	0.0027776	0.14619	-1.6769	0.00843701	-1.70021	0.00606625	-1.90377	513.286	4.14243	Cucurbitacin I	Unknown	NA	NA	NA	Ganoderenic acid A;Ganoderic acid C1;Ganoderenic acid B;Ganoderic acid xi;Ganosporelactone B;Ganoderic acid J;Ganoderic acid V1	HMDB0035381;HMDB0035627;HMDB0035709;HMDB0036308;HMDB0036403;HMDB0039641;HMDB0039649	Cucurbitacin_I;Stigmatellin_A;Tylosin_B;Leucomycin_A5	C08800;C12148;C01687;C14058	Cucurbitacin I	Cucurbitacin I (MS2 NA)	Cucurbitacin I (MS2 NA)
pos-M291T162	0.327772	-0.149072	TRUE	FALSE	NPD	-0.0935081	-0.47617	1.85e-10	-3.07	0.0030461	0.15275	-1.7553	0.00648872	-1.94598	0.008477	-1.88042	291.087	2.69753	(+)-Catechin	Phenylpropanoids and polyketides	Flavonoids	HMDB0002780	C06562	2-(3-hydroxyphenyl)-3,4-dihydro-2H-1-benzopyran-3,5,6,7-tetrol;2-(3,4-dihydroxyphenyl)-1-(2,4,6-trihydroxyphenyl)propan-1-one;2-(4-hydroxyphenyl)-1-(2,3,4,6-tetrahydroxyphenyl)propan-1-one;3-(4-hydroxyphenyl)-1-(2,3,4,6-tetrahydroxyphenyl)propan-1-one;2-[(4-hydroxyphenyl)methyl]-2,3-dihydro-1-benzofuran-2,3,4,6-tetrol;2-(2,4-dihydroxyphenyl)-1-(2,4,6-trihydroxyphenyl)propan-1-one;3-(3,4-dihydroxy…	HMDB0128180;HMDB0129340;HMDB0129964;HMDB0130183;HMDB0133544;HMDB0133841;HMDB0133991;HMDB0133992;HMDB0133998;HMDB0134012;HMDB0134013;HMDB0134016;HMDB0134017;HMDB0134020;HMDB0134021;HMDB0134024;HMDB0134025;HMDB0134819;HMDB0137172;HMDB0140335;HMDB0140336;HMDB0141544;HMDB0001871;HMDB0002780;HMDB0029253;HMDB0030131;HMDB0030144;HMDB0032322;HMDB0033783;HMDB0034124;HMDB0035399;HMDB0037953;HMDB0037954;HMD…	cis-3,4-Leucopelargonidin;Luteoforol;(+)-Catechin;alpha-Cotonefuran;2,8-Dihydroxy-3,4,7-trimethoxydibenzofuran;Ptaeroglycol;Mikanolide;(-)-Epicatechin;(+)-Epicatechin;Fisetinidol-4beta-ol;Isoplumericin;Plumericin;(-)-Catechin;Catechin;Chloroxuron;Disperse_Blue_1	C03648;C05907;C06562;C08739;C08742;C09030;C09511;C09727;C09728;C09736;C09787;C09796;C14079;C17590;C19075;C19236	(+)-Catechin	(+)-Catechin (MS2 HMDB0002780)	(+)-Catechin (MS2 HMDB0002780)
pos-M281T181	0.464871	-0.00329876	TRUE	FALSE	NPD	-0.0451957	-0.49003	-3.7e-11	-2.9751	0.0040187	0.16973	-1.99	0.0129849	-1.38036	0.00922799	-1.4995	281.117	3.01854	Asparenyol	Benzenoids	Phenol ethers	HMDB0041304	null	Levosimendan;Phenprocoumon;Ipriflavone;Asparenyol;Strobilurin A;2-Carboxy-4-dodecanolide;(3S,5R,6R,7E)-3,5,6-Trihydroxy-7-megastigmen-9-one;Dimethylthiambutene;Tulobuterol	HMDB0015058;HMDB0015081;HMDB0032987;HMDB0041304;HMDB0030420;HMDB0030987;HMDB0038736;HMDB0061719;HMDB0042056	2-(4-Methoxyphenethyl)chromone;(2-Isopropyl-1-benzofuran-3-yl)(4-hydroxyphenyl)methanone;Heritonin;3'-O-Methylbatatasin_III;Dihydroechinofuran;Tulobuterol_hydrochloride	C08485;C15191;C09936;C10271;C18134;C12798	Asparenyol	Asparenyol (MS2 HMDB0041304)	Asparenyol (MS2 HMDB0041304)
pos-M343T58_2	0.45145	-0.298923	TRUE	FALSE	NPD	-0.0415281	-0.43224	-4.34e-19	-2.9003	0.0049784	0.18303	-2.1707	0.0130574	-1.52875	0.00562555	-1.93913	343.123	0.973892	Trehalose	Organic oxygen compounds	Organooxygen compounds	HMDB0000975	C01083	6-({[3,4,5-trihydroxy-6-(hydroxymethyl)oxan-2-yl]oxy}methyl)oxane-2,3,4,5-tetrol;Melibiose;Cellobiose;D-Maltose;Alpha-Lactose;Sucrose;Lactulose;Trehalose;Isomaltose;Galactinol;3-b-Galactopyranosyl glucose;Epimelibiose;Turanose;Kojibiose;Neotrehalose;Sakebiose;Inulobiose;Galabiose;Maltulose;Mannobiose;DEAE-cellulose;Allolactose;Glucinol;Trehalulose;Fagopyritol A1;beta-Lactose;Glucose-1,3-mannose o…	HMDB0133305;HMDB0000048;HMDB0000055;HMDB0000163;HMDB0000186;HMDB0000258;HMDB0000740;HMDB0000975;HMDB0002923;HMDB0005826;HMDB0006603;HMDB0006792;HMDB0011740;HMDB0011742;HMDB0029880;HMDB0029882;HMDB0029898;HMDB0029902;HMDB0029919;HMDB0029933;HMDB0033368;HMDB0038489;HMDB0039237;HMDB0039727;HMDB0039876;HMDB0041627;HMDB0060068;HMDB0125600	Sucrose;Cellobiose;Maltose;Lactose;Isomaltose;alpha-Maltose;alpha,alpha-Trehalose;alpha-D-Galactosyl-(1->3)-1D-myo-inositol;Nigerose;Inulobiose;Levanbiose;Mannobiose;Palatinose;beta-Lactose;beta-Maltose;Laminaribiose;4-O-beta-D-Glucopyranosyl-D-mannose;alpha-D-Glucosyl-(1,3)-D-mannose;alpha-D-Aldosyl_beta-D-fructoside;Epimelibiose;Melibiose;alpha-Cellobiose;beta-Cellobiose;Lactulose;Gentiobiose;S…	C00089;C00185;C00208;C00243;C00252;C00897;C01083;C01235;C01518;C01711;C01725;C01728;C01742;C01970;C01971;C02048;C02964;C04147;C04219;C05400;C05402;C06421;C06422;C07064;C08240;C08250;C15548;C18068;C19632;C19633;C19634;C19636;C19773;C20236;C20861;C21336	Trehalose	Trehalose (MS2 HMDB0000975)	Trehalose (MS2 HMDB0000975)
neg-M165T53	-0.0957855	-0.432876	TRUE	FALSE	NPD	-0.0415457	-0.52609	-1.85e-10	-2.8883	0.0051511	0.18529	-2.1995	0.0170753	-1.15792	0.0153551	-1.22192	165.041	0.8857	2,3,4,5-Tetrahydroxypentanoic acid	Organic oxygen compounds	Organooxygen compounds	HMDB0059750	null	Arabinonic acid;Ribonic acid;2,3,4,5-Tetrahydroxypentanoic acid;L-Lyxonate;L-Xylonate;S-Propyl 1-propanesulfinothioate;3-Methylxanthine;7-Methylxanthine;1-Methylxanthine;9-Methylxanthine;2-(hydroxymethyl)-2-(4-methylpent-3-en-1-yl)-2H-chromen-8-ol;2-methyl-2-(4-methylpent-3-en-1-yl)-2H-chromene-6,8-diol;2-methyl-2-(4-methylpent-3-en-1-yl)-2H-chromene-7,8-diol;2-[2-(3,3-dimethyloxiran-2-yl)ethyl]-…	HMDB0000539;HMDB0000867;HMDB0059750;HMDB0060255;HMDB0060256;HMDB0034394;HMDB0001886;HMDB0001991;HMDB0010738;HMDB0059716;HMDB0134719;HMDB0134722;HMDB0134724;HMDB0134726;HMDB0134728;HMDB0134730;HMDB0134736;HMDB0036456	D-Xylonate;L-Arabinonate;D-Arabinonate;D-Ribonate;L-Xylonate;L-Lyxonate;7-Methylxanthine;3-Methylxanthine;1-Methylxanthine;Lacinilene_C_7-methyl_ether;1-(4-Hydroxyphenyl)-1-decene-3,5-dione;Dihydroshikonofuran	C00502;C00545;C00878;C01685;C05411;C05412;C16353;C16357;C16358;C09695;C17744;C18135	2,3,4,5-Tetrahydroxypentanoic acid	2,3,4,5-Tetrahydroxypentanoic acid (MS2 HMDB0059750)	2,3,4,5-Tetrahydroxypentanoic acid (MS2 HMDB0059750)
pos-M426T256	0.447881	-0.25212	TRUE	FALSE	NPD	-0.0394112	-0.51366	1.85e-11	-2.8233	0.0061861	0.19955	-2.3534	0.0138405	-1.17649	0.0125946	-1.22723	426.356	4.2713	Oleoyl-L-carnitine	Lipids and lipid-like molecules	Fatty Acyls	HMDB0005065	NA	Oleoylcarnitine;Vaccenyl carnitine;Elaidic carnitine;11Z-Octadecenylcarnitine;Octadecenoylcarnitine	HMDB0005065;HMDB0006351;HMDB0006464;HMDB0013338;HMDB0094687	NA	NA	Oleoyl-L-carnitine	Oleoyl-L-carnitine (MS2 HMDB0005065)	Oleoyl-L-carnitine (MS2 HMDB0005065)
pos-M166T237	0.724114	-0.783472	TRUE	FALSE	NPD	-0.021153	-0.57151	-3.7e-10	-2.7919	0.0067507	0.21096	-2.4266	0.0185951	-0.872444	0.0142962	-0.937674	166.085	3.94467	L-Phenylalanine	Organic acids and derivatives	Carboxylic acids and derivatives	HMDB0000159	C00079	5-(3-Pyridyl)-2-hydroxytetrahydrofuran;L-Phenylalanine;3-Pyridinebutanoic acid;Benzocaine;Norsalsolinol;Gentiatibetine;Ethyl 2-aminobenzoate;Methyl N-methylanthranilate;Benzyl glycinate;4-Hydroxy-1-(3-pyridinyl)-1-butanone;3-phenylprop-2-enoic acid;3-(2-hydroxyphenyl)prop-2-enal;(2Z)-2-hydroxy-3-phenylprop-2-enal;(2E)-3-(3-hydroxyphenyl)prop-2-enal;3-phenyloxirane-2-carbaldehyde;3-(4-hydroxypheny…	HMDB0062407;HMDB0000159;HMDB0001007;HMDB0004992;HMDB0006044;HMDB0033485;HMDB0033589;HMDB0034169;HMDB0059934;HMDB0062402;HMDB0128078;HMDB0134039;HMDB0135273;HMDB0135274;HMDB0135275;HMDB0135648;HMDB0000567;HMDB0000930;HMDB0031725;HMDB0032947;HMDB0035243;HMDB0036626;HMDB0040986	L-Phenylalanine;Phenylalanine;D-Phenylalanine;Benzocaine;Tricaine;Metolcarb;4-Hydroxy-1-(3-pyridinyl)-1-butanone;5-(3-Pyridyl)-2-hydroxytetrahydrofuran;L-beta-Phenylalanine;D-beta-Phenylalanine;trans-Cinnamate;Dihydrocoumarin;4-Hydroxycinnamyl_aldehyde;3-Hydroxy-1-indanone;3-Isochromanone;Cinnamic_acid;Pyruvophenone	C00079;C02057;C02265;C07527;C18090;C18747;C19565;C19578;C20487;C20488;C00423;C02274;C05608;C07720;C07728;C10438;C17268	L-Phenylalanine	L-Phenylalanine (MS2 HMDB0000159)	L-Phenylalanine (MS2 HMDB0000159)
pos-M623T208	0.438621	-0.562026	TRUE	FALSE	NPD	-0.0116779	-0.4981	9.26e-10	-2.7805	0.0069679	0.21374	-2.4531	0.023259	-0.968922	0.0124356	-1.13651	623.307	3.46985	(S,S)-(+)-Tetrandrine	Lignans, neolignans and related compounds	NA	NA	NA	Isotetrandrine	HMDB0030174	Thalmidine;Obaberine;Rodiasine;(+)-Tetrandrine;Isotetrandrine;Cycleanine	C09590;C09596;C09624;C09654;C17060;C17387	(S,S)-(+)-Tetrandrine	(S,S)-(+)-Tetrandrine (MS2 NA)	(S,S)-(+)-Tetrandrine (MS2 NA)
neg-M191T60	0.414467	-0.349983	TRUE	FALSE	NPD	-0.0396628	-0.44917	-5.56e-11	-2.7625	0.0073225	0.21924	-2.4947	0.0159323	-1.38577	0.0149102	-1.47874	191.02	1.0033	Citric acid	Organic acids and derivatives	NA	HMDB0000094	C00158	Citric acid;Isocitric acid;D-threo-Isocitric acid;Diketogulonic acid;2,3-Diketo-L-gulonate;(1R,2R)-Isocitric acid;D-Glucaro-1,4-lactone	HMDB0000094;HMDB0000193;HMDB0001874;HMDB0005971;HMDB0006511;HMDB0033717;HMDB0041862	Citrate;Isocitrate;(1R,2S)-1-Hydroxypropane-1,2,3-tricarboxylate;5-Dehydro-4-deoxy-D-glucarate;2,5-Didehydro-D-gluconate;Carboxymethyloxysuccinate;2-Dehydro-3-deoxy-D-glucarate;(4R,5S)-4,5,6-Trihydroxy-2,3-dioxohexanoate;(1S,2S)-1-Hydroxypropane-1,2,3-tricarboxylate;D-Galactaro-1,5-lactone;D-Glucaro-1,5-lactone;D-Galactaro-1,4-lactone;(2S,3R)-2,3-Dihydroxy-5-oxohexanedioate;D-Glucaro-1,4-lactone	C00158;C00311;C00451;C00679;C02780;C03600;C03921;C04575;C04617;C20889;C20890;C20896;C21091;C21095	Citric acid	Citric acid (MS2 HMDB0000094)	Citric acid (MS2 HMDB0000094)
pos-M518T297	0.212256	-0.263351	TRUE	FALSE	NPD	-0.043805	-0.44723	1.85e-11	-2.7289	0.0080318	0.23174	-2.572	0.0143103	-1.36469	0.0148283	-1.41263	518.32	4.94433	LysoPC 18:3	Lipids and lipid-like molecules	Glycerophospholipids	HMDB10388	C04230	LysoPC(16:0)	HMDB0010382	NA	NA	LysoPC 18:3	LysoPC 18:3 (MS2 HMDB10388)	LysoPC 18:3 (MS2 HMDB10388)
neg-M223T158	0.0313379	-0.259681	TRUE	FALSE	NPD	-0.0321571	-0.45998	-6.04e-18	-2.5888	0.011707	0.27353	-2.8853	0.0299771	-1.32859	0.0326646	-1.32151	223.062	2.63343	Sinapic acid	Phenylpropanoids and polyketides	Cinnamic acids and derivatives	HMDB0032616	C00482	3-(4-hydroxy-3,5-dimethoxyphenyl)prop-2-enoic acid;5-[(2,4,5-trihydroxyphenyl)methyl]oxolan-2-one;3-(4,5-dihydroxy-2,3-dimethoxyphenyl)prop-2-enal;3-(6-hydroxy-7-methoxy-2H-1,3-benzodioxol-5-yl)propanal;3-(7-hydroxy-6-methoxy-2H-1,3-benzodioxol-5-yl)propanal;6-(3-hydroxyprop-1-en-1-yl)-4-methoxy-2H-1,3-benzodioxol-5-ol;6-(3-hydroxyprop-1-en-1-yl)-5-methoxy-2H-1,3-benzodioxol-4-ol;3-(3-hydroxy-2,4…	HMDB0127488;HMDB0128183;HMDB0128665;HMDB0128667;HMDB0128668;HMDB0128673;HMDB0128674;HMDB0140920;HMDB0141325;HMDB0142075;HMDB0142169;HMDB0142170;HMDB0142171;HMDB0142172;HMDB0142173;HMDB0142174;HMDB0030018;HMDB0032616;HMDB0034069;HMDB0041691;HMDB0000332;HMDB0031932;HMDB0039557;HMDB0061016	Sinapate;2-Benzylmalic_acid;3-Benzylmalic_acid;Rhipocephalin;Picrasin_B;Firocoxib	C00482;C20653;C20654;C09714;C17050;C18363	Sinapic acid	Sinapic acid (MS2 HMDB0032616)	Sinapic acid (MS2 HMDB0032616)
neg-M568T366	0.272678	-0.38279	TRUE	FALSE	NPD	-0.0240601	-0.4661	-1.85e-10	-2.5155	0.014187	0.28331	-3.044	0.0192732	-1.03884	0.0234823	-1.0294	568.359	6.10357	LysoPC 18:0	Lipids and lipid-like molecules	Glycerophospholipids	HMDB10384;HMDB11128	C04230	NA	NA	NA	NA	LysoPC 18:0	LysoPC 18:0 (MS2 HMDB10384;HMDB11128)	LysoPC 18:0 (MS2 HMDB10384;HMDB11128)
neg-M175T58	0.0349533	-0.303565	TRUE	FALSE	NPD	-0.00244745	-0.44231	3.7e-11	-2.3453	0.021854	0.3498	-3.3978	0.0466283	-1.12559	0.0496813	-1.12971	175.071	0.96145	2-Isopropylmalic acid	Lipids and lipid-like molecules	NA	HMDB0000402	C02504	Alanyl-Serine;Glycyl-Threonine;Serylalanine;Threoninyl-Glycine;L-2-Amino-4-methylenepentanedioic acid;L-trans-alpha-Amino-2-carboxycyclopropaneacetic acid;12S-HHT;Dihydropanaxacol;Fauronyl acetate;Valeracetate;3-Methyl-5-propyl-2-furannonanoic acid;5-Heptyl-3-methyl-2-furanpentanoic acid;3-Methyl-5-pentyl-2-furanheptanoic acid;5-Pentyl-2-furanoctanoic acid	HMDB0028696;HMDB0028851;HMDB0029032;HMDB0029061;HMDB0029433;HMDB0034442;HMDB0012535;HMDB0032675;HMDB0036422;HMDB0041388;HMDB0094642;HMDB0112087;HMDB0112095;HMDB0112098	D-Alanyl-D-serine;Ethylenediamine-N,N'-diacetic_acid;4-Methylene-L-glutamate;N-Methyl-2-oxoglutaramate;Juvenile_hormone_II;12(S)-HHT;Juvenile_hormone_I_acid	C19719;C21397;C00651;C03623;C04867;C20388;C20992	2-Isopropylmalic acid	2-Isopropylmalic acid (MS2 HMDB0000402)	2-Isopropylmalic acid (MS2 HMDB0000402)
neg-M427T214	0.248476	-0.307152	TRUE	FALSE	NPD	-0.00470841	-0.39939	9.26e-10	-2.2897	0.025057	0.35529	-3.5088	0.030676	-1.11664	0.0390449	-1.05694	427.178	3.56652	3-Isomangostin hydrate	Organoheterocyclic compounds	Benzopyrans	HMDB0041522	null	1-Isomangostin hydrate;Artoflavanone;Garcinone D;3'-(1''-(3-Methylbutanoyl))-angeloyl vaginidiol;Heteroflavanone B;Edulisin V;3-Isomangostin hydrate;Fumonisin FP2;Fumonisin FP3;1alpha,3beta,22R-Trihydroxyergosta-5,24E-dien-26-oic acid 3-O-b-D-glucoside 26-O-b-D-glucosyl ester	HMDB0029984;HMDB0030850;HMDB0033332;HMDB0040691;HMDB0040836;HMDB0041198;HMDB0041522;HMDB0031827;HMDB0031828;HMDB0040398	Pseudorhodomyrtoxin;Oxidized_Oplophorus_luciferin;Ro_18-5364	C08951;C15038;C15665	3-Isomangostin hydrate	3-Isomangostin hydrate (MS2 HMDB0041522)	3-Isomangostin hydrate (MS2 HMDB0041522)
pos-M141T80	0.32974	-0.517698	TRUE	FALSE	NPD	-0.000449005	-0.44254	5.56e-10	-2.2396	0.028297	0.3763	-3.607	0.0303187	-0.860296	0.0415388	-0.817149	141.065	1.32807	Methylimidazoleacetic acid	Organoheterocyclic compounds	Azoles	HMDB0002820	C05828	1,3-Dimethyluracil;Imidazolepropionic acid;Methylimidazoleacetic acid;Pi-Methylimidazoleacetic acid	HMDB0002144;HMDB0002271;HMDB0002820;HMDB0004988	Methylimidazoleacetic_acid;4,5,6,7-Tetrahydroisoxazolo(5,4-c)pyridin-3-ol;Dihydrourocanate	C05828;C13693;C20522	Methylimidazoleacetic acid	Methylimidazoleacetic acid (MS2 HMDB0002820)	Methylimidazoleacetic acid (MS2 HMDB0002820)
pos-M496T297_2	0.279769	-0.367956	TRUE	FALSE	NPD	-0.000250907	-0.42431	-3.7e-10	-2.2082	0.03051	0.37781	-3.6676	0.0311008	-0.887264	0.0417601	-0.854131	496.34	4.94448	LysoPC 16:0	Lipids and lipid-like molecules	Glycerophospholipids	NA	C04230	LysoPC(16:0);Docosa-4,7,10,13,16-pentaenoyl carnitine;Clupanodonyl carnitine;23-Acetoxysoladulcidine	HMDB0010382;HMDB0006321;HMDB0006496;HMDB0031402	NA	NA	LysoPC 16:0	LysoPC 16:0 (MS2 NA)	LysoPC 16:0 (MS2 NA)
neg-M197T151	0.461973	-0.32088	TRUE	FALSE	NPD	-0.00745719	-0.30411	5.56e-11	-2.2026	0.030921	0.37849	-3.6783	0.0305143	-1.55262	0.0270586	-1.57095	197.046	2.51575	3-(3,4-Dihydroxyphenyl)lactic acid	Phenylpropanoids and polyketides	Phenylpropanoic acids	HMDB0003503	C01207	Syringic acid;Ethyl gallate;2-(2,4,5-trihydroxyphenyl)propanoic acid;3-(3,4,5-trihydroxyphenyl)propanoic acid;3-(2,4-dihydroxyphenyl)-3-hydroxypropanoic acid;3-(2,4,5-trihydroxyphenyl)propanoic acid;2-(2,5-dihydroxy-4-methoxyphenyl)acetic acid;2-(3,4-dihydroxy-5-methoxyphenyl)acetic acid;2-hydroxy-2-(2-hydroxy-4-methoxyphenyl)acetic acid;2-(2,3,4-trihydroxyphenyl)propanoic acid;3-hydroxy-2,4-dime…	HMDB0002085;HMDB0033836;HMDB0125024;HMDB0125529;HMDB0126478;HMDB0126489;HMDB0130476;HMDB0131426;HMDB0137136;HMDB0137823;HMDB0140947;HMDB0142084;HMDB0142087;HMDB0000291;HMDB0003503;HMDB0029170;HMDB0041662;HMDB0133489;HMDB0000600;HMDB0014716;HMDB0060561	3-(3,4-Dihydroxyphenyl)lactate;3-Methoxy-4-hydroxymandelate;Syringic_acid;(3E)-3-[(1R,5R,6S)-5-Hydroxy-7-oxabicyclo[4.1.0]heptan-2-ylidene]-2-oxopropanoate;Istamycin_FU-10;2'-Deamino-2'-hydroxyparomamine;Albendazole_sulfone;6-Nitrobenzo[a]pyrene;3-Nitroperylene	C01207;C05584;C10833;C21086;C17981;C20353;C16626;C19472;C19475	3-(3,4-Dihydroxyphenyl)lactic acid	3-(3,4-Dihydroxyphenyl)lactic acid (MS2 HMDB0003503)	3-(3,4-Dihydroxyphenyl)lactic acid (MS2 HMDB0003503)
pos-M283T154	0.0929447	-0.378479	TRUE	FALSE	NPD	-0.0206655	-0.32121	-5.56e-10	-2.1327	0.036464	0.40782	-3.8103	0.0237949	-1.38129	0.0381111	-1.30709	283.167	2.5599	(S)-Dibutyl 3-hydroxybutyl phosphate	Unknown	NA	NA	NA	NA	NA	NA	NA	(S)-Dibutyl 3-hydroxybutyl phosphate	(S)-Dibutyl 3-hydroxybutyl phosphate (MS2 NA)	(S)-Dibutyl 3-hydroxybutyl phosphate (MS2 NA)
