# Supplementary material for: Integrative microbiome and metabolome profiles reveal the impacts of periodontitis via oral-gut axis in first-trimester pregnant women
Source: J Transl Med. 2024 Sep 3;22:819. doi: 10.1186/s12967-024-05579-9 (PMC11370083; doi:10.1186/s12967-024-05579-9)
Supplement: Supplementary file 17 — Supplementary Material 17 [file 12967_2024_5579_MOESM17_ESM.xlsx]

## Sheet: Sheet1
Spearman correlation between DESeq2-selected genera and sPLS-DA-selected clinical parameters
Subgingival plaque	FMPS	BOP	PD>=4mm	CAL 1-2mm	TG	Blood glucose	Insulin	BMI	CRP	LDLc	Uric acid	Fecal calprotectin	ALB	Ferritin	TP	WBC	TBIL	TBA	UACR	HDLc	AST	UMA	Gestational week	ALT
Fretibacterium	0.843076	0.228246	0.107899	0.107899	0.745105	0.260094	0.86466	0.899566	0.861637	0.919239	1	0.820402	0.765725	0.859891	1	0.990398	0.909267	0.600663	1	1	1	0.911047	0.765725	0.997679
Wolinella	0.228246	0.0863403	0.00342519	0.00342519	1	0.618677	0.913113	0.861573	0.752373	1	0.893839	0.853032	1	1	1	0.911047	0.615826	0.57614	1	0.374474	1	1	0.990398	0.999401
Defluviitaleaceae UCG-011	0.696298	0.15263	0.0538536	0.0538536	1	0.859929	0.990398	0.899566	0.374474	1	1	0.374474	1	0.917704	0.819966	0.990398	0.843076	0.696298	0.917704	1	0.997317	0.995535	0.990398	0.911047
Catonella	0.175744	0.00761233	0.0386219	0.0386219	0.997679	1	1	0.175744	0.302078	1	1	1	1	0.994105	1	1	0.667262	1	1	0.543236	0.990398	1	1	0.984163
Filifactor	0.588395	0.0309376	0.0538536	0.0538536	0.898427	0.911047	0.995142	0.820402	0.765725	0.990398	0.990398	0.911047	0.845353	0.745105	1	1	0.588395	0.752373	1	0.301024	0.765725	1	1	0.537176
Conservatibacter	0.909267	0.995142	0.815493	0.815493	0.911047	0.260094	0.752373	1	1	0.843076	1	0.861573	1	0.942062	1	0.870339	0.990408	0.373618	0.909267	1	0.935745	0.984731	0.861637	1
Porphyromonas	0.911047	0.107899	0.0373725	0.0373725	0.593884	0.251839	0.86466	0.536642	0.129284	0.928852	0.588395	0.765725	1	0.696298	1	1	0.990398	0.911047	0.597737	0.752373	1	0.588395	1	1
Rikenellaceae RC9 gut group	0.314249	0.107899	0.0260089	0.0260089	0.928852	0.806009	0.28721	0.658304	1	0.394565	1	0.956282	0.819966	0.752373	0.861637	0.990398	0.917704	0.917704	1	0.550679	1	1	0.57614	1
Mycoplasma	1	0.815493	0.437229	0.437229	0.997679	1	0.911047	1	0.911047	0.944339	0.911047	0.778867	0.374474	0.843076	0.997679	1	1	0.853032	0.995142	0.464916	0.849934	1	0.911047	0.747741
Tannerella	0.917704	0.314249	0.091158	0.091158	0.990398	0.588395	0.107899	0.0392576	0.125758	0.944339	1	0.696298	0.108505	0.309877	0.215593	0.741945	0.928852	0.555153	1	0.431822	0.597737	0.765725	0.995893	1
Peptoanaerobacter	0.647528	0.0760406	0.0538536	0.0538536	0.86466	1	1	1	1	1	1	0.995142	0.997679	1	0.909267	0.995535	0.909267	1	1	1	0.815493	0.778867	0.984731	0.911047
Peptostreptococcus	0.09274	0.0260089	0.107899	0.107899	1	0.71362	0.881967	1	0.917704	0.884762	0.843076	0.687825	1	1	0.537176	0.752373	0.816701	1	1	0.658304	0.672481	0.928852	0.995142	0.917704
Parvimonas	1	0.861573	0.437229	0.437229	0.614409	0.997679	0.990398	1	1	1	0.911047	0.752373	0.928852	1	1	0.849934	0.911047	0.928852	1	1	1	1	0.394565	1
Oceanivirga	0.861637	1	0.647528	0.647528	0.944339	1	1	0.909267	0.917704	0.741945	1	0.861637	0.911047	1	0.944339	1	0.853032	1	0.515872	1	0.928852	0.374474	0.752373	0.588395
Methylobacterium-Methylorubrum	0.588395	0.511843	0.588395	0.588395	1	0.566271	1	0.752373	0.971508	1	0.909267	0.984731	1	1	0.990398	0.917704	0.861573	0.853032	1	0.543236	0.899566	1	1	0.676155
Rothia	0.000688992	0.000442044	0.0373725	0.0373725	0.859929	0.911047	1	0.812215	0.615826	0.956458	0.911047	0.990398	1	0.911047	0.995142	0.595158	0.666205	1	0.984731	1	1	0.751724	1	1
Capnocytophaga	0.702234	0.917704	0.612636	0.612636	0.944487	0.741945	1	0.944487	0.696298	0.819966	0.843076	0.536797	0.96485	1	1	1	0.997679	1	1	1	1	1	1	1
Bergeyella	0.026561	0.0592683	0.15263	0.15263	0.995142	0.971508	0.911047	0.949279	0.696298	0.909267	0.995142	1	0.847579	1	0.995142	0.928852	0.385781	1	0.909267	1	1	0.588395	1	0.971508
Actinomyces	0.301024	0.0538536	0.0760406	0.0760406	0.995142	0.928919	1	0.879531	0.333731	1	0.658304	0.745105	0.911047	1	0.911047	1	1	1	0.909267	1	1	0.853032	0.536797	1
Cardiobacterium	0.091158	0.537176	0.451565	0.451565	1	0.997679	1	1	0.990398	0.971508	1	0.995142	1	0.752373	1	0.911047	0.909267	0.928852	0.911047	0.884762	1	0.928852	1	1
Pseudopropionibacterium	0.374474	0.374474	0.237589	0.237589	1	1	0.550679	0.997317	0.995142	0.331835	1	0.615826	0.974711	0.853032	1	1	1	1	1	1	1	0.928852	0.745105	1
Streptococcus	0.212086	0.112898	0.407159	0.407159	0.853623	0.752373	0.277795	0.763386	0.849934	0.588395	1	1	0.911047	1	0.861573	0.175744	1	1	0.928852	0.745105	1	0.853032	0.990398	0.997679
Corynebacterium	0.246479	0.249394	0.361132	0.361132	1	0.911047	0.928852	1	0.598645	1	1	0.331835	0.586913	0.990398	0.881967	1	0.911047	1	1	1	1	1	0.808972	1
Methanothermobacter	0.928852	1	0.588395	0.588395	0.374474	0.765725	1	0.999401	0.765725	0.677556	0.995142	1	1	1	0.739509	0.861573	0.394565	0.861573	0.911047	1	1	0.588395	0.125758	0.997679
Acetomicrobium	0.647528	0.739509	1	1	0.576054	0.990398	0.917704	0.745105	0.843076	0.765725	0.374474	0.861637	1	0.995142	0.741945	0.995142	1	0.511843	0.997317	0.535331	0.909267	0.682287	0.511843	0.911047
Methanosaeta	1	0.911047	0.586913	0.586913	0.861637	0.990398	0.511843	0.765725	0.773421	0.944339	0.984163	0.451565	0.909267	0.752373	0.899278	0.752373	1	0.86466	1	0.695728	0.583282	1	0.538025	0.741945
Moorella	0.928852	1	0.374474	0.374474	0.765725	1	0.588395	0.0972772	0.43493	0.820402	0.765725	0.442785	1	1	0.576054	0.657657	0.990408	0.909267	1	0.765725	0.511843	1	0.346071	0.538025
Brachybacterium	0.861637	0.752373	0.752373	0.752373	0.752601	0.990398	1	0.96485	1	0.984731	1	0.879531	1	1	1	0.997679	0.537176	1	0.990398	1	0.899278	0.984731	0.615826	1
F0332	0.911047	0.523081	0.586913	0.586913	0.944339	1	0.484697	1	0.505065	1	1	1	0.851761	0.997679	0.928852	0.917704	1	1	0.851635	0.909267	1	1	0.281693	0.911047
Saliva	FMPS	BOP	PD>=4mm	CAL 1-2mm	TG	Blood glucose	Insulin	BMI	CRP	LDLc	Uric acid	Fecal calprotectin	ALB	Ferritin	TP	WBC	TBIL	TBA	UACR	HDLc	AST	UMA	Gestational week	ALT
Mycoplasma	0.934766	0.934766	0.472706	0.472706	0.934766	0.934766	0.130783	0.720425	0.934766	0.840512	0.934766	0.720425	0.934766	0.934766	0.934766	0.934766	0.934766	0.934766	0.934766	0.472706	0.934766	0.986778	0.934766	0.982931
Filifactor	0.472706	0.123887	0.045037	0.045037	0.720425	0.965125	0.472706	0.0466119	0.472706	0.934766	0.934766	0.934766	0.947902	0.934766	0.934766	0.938186	0.840512	0.934766	0.934766	0.794092	0.720425	0.934766	0.794092	0.980822
Marvinbryantia	0.934766	0.934766	0.934766	0.934766	0.472706	0.965198	0.787598	0.787598	0.794092	0.87605	0.934766	0.720425	0.569935	0.934766	0.710832	0.965125	0.605049	0.934766	0.934766	0.934766	0.720425	0.934766	0.934766	0.794092
Romboutsia	0.472706	0.472706	0.472706	0.472706	0.934766	0.720425	0.934766	0.934766	0.934766	0.934766	0.472706	0.934766	0.997167	0.934766	0.472706	0.720425	0.720425	0.934766	0.986778	0.934766	0.745307	0.87605	0.794092	0.934766
FDR-adjusted P value < 0.05
FDR-adjusted P value < 0.1
Benjamini-Hochberg adjustment for multiple comparisons
Relative abundance of genera
