# Supplementary material for: Integrative microbiome and metabolome profiles reveal the impacts of periodontitis via oral-gut axis in first-trimester pregnant women
Source: J Transl Med. 2024 Sep 3;22:819. doi: 10.1186/s12967-024-05579-9 (PMC11370083; doi:10.1186/s12967-024-05579-9)
Supplement: Supplementary file 18 — Supplementary Material 18 [file 12967_2024_5579_MOESM18_ESM.xlsx]

## Sheet: Sheet1
Spearman correlation between DESeq2-selected genera and sPLS-DA-selected clinical parameters
Feces	FMPS	BOP	PD>=4mm	CAL 1-2mm	TG	Blood glucose	Insulin	BMI	CRP	LDLc	Uric acid	Fecal calprotectin	ALB	Ferritin	TP	WBC	TBIL	TBA	UACR	HDLc	AST	UMA	Gestational week	ALT
Coprococcus	0.251301	0.0347141	0.0248338	0.0248338	0.97378	0.97378	0.996411	0.996411	0.894582	0.97378	0.97378	0.97378	0.97378	0.97378	0.996411	0.996411	0.97378	0.97378	0.97378	0.97378	0.97378	0.996411	0.97378	0.996411
Paraprevotella	0.97378	0.97378	0.97378	0.97378	0.378603	0.97378	0.97378	0.97378	0.97378	0.97378	0.996411	0.623665	0.97378	0.700195	0.97378	0.97378	0.700195	0.97378	0.97378	0.97378	0.97378	0.996411	0.97378	0.97378
Lachnospiraceae UCG-001	0.579637	0.562288	0.562288	0.562288	0.97378	0.97378	0.97378	0.97378	0.97378	0.97378	0.97378	0.97378	0.996411	0.99559	0.97378	0.811948	0.97378	0.99559	0.97378	0.97378	0.97378	0.916345	0.624195	0.97378
Methanobrevibacter	0.97378	0.97378	0.811948	0.811948	0.97378	0.97378	0.97378	0.97378	0.97378	0.97378	0.97378	0.97378	0.811948	0.624195	0.97378	0.97378	0.97378	0.996411	0.97378	0.97378	0.987111	0.97378	0.996411	0.97378
Barnesiella	0.97378	0.996411	0.97378	0.97378	0.97378	0.97378	0.97378	0.97378	0.97378	0.97378	0.97378	0.97378	0.156574	0.634924	0.33482	0.97378	0.97378	0.97378	0.97378	0.838883	0.97378	0.97378	0.97378	0.97378
[Eubacterium] ruminantium group	0.97378	0.99559	0.97378	0.97378	0.97378	0.624195	0.97378	0.97378	0.97378	0.97378	0.97378	0.97378	0.97378	0.996411	0.97378	0.993602	0.97378	0.97378	0.838077	0.996411	0.97378	0.33482	0.0248338	0.97378
Akkermansia	0.97378	0.97378	0.624195	0.624195	0.97378	0.97378	0.97378	0.97378	0.156574	0.97378	0.97378	0.97378	0.97378	0.97378	0.700195	0.97378	0.97378	0.996411	0.263742	0.997817	0.97378	0.33482	0.97378	0.97378
Lachnoclostridium	0.97378	0.97378	0.97378	0.97378	0.97378	0.373393	0.97378	0.97378	0.97378	0.97378	0.97378	0.97378	0.97378	0.97378	0.97378	0.97378	0.995053	0.97378	0.97378	0.97378	0.624195	0.997817	0.97378	0.97378
FDR-adjusted P value < 0.05
Benjamini-Hochberg adjustment for multiple comparisons
clr of genera
