# Supplementary material for: Integrative microbiome and metabolome profiles reveal the impacts of periodontitis via oral-gut axis in first-trimester pregnant women
Source: J Transl Med. 2024 Sep 3;22:819. doi: 10.1186/s12967-024-05579-9 (PMC11370083; doi:10.1186/s12967-024-05579-9)
Supplement: Supplementary file 19 — Supplementary Material 19 [file 12967_2024_5579_MOESM19_ESM.xlsx]

## Sheet: Sheet1
Spearman correlation between DESeq2-selected genera and sPLS-DA-selected metabolites
Feces	pos-M190T161: Kynurenic acid (HMDB0000715)	neg-M188T159: Kynurenic acid (HMDB0000715)	pos-M146T46: Spermidine (HMDB0001257)	neg-M593T177: L-Urobilin (HMDB0004159)	neg-M151T101_2: Xanthine (HMDB0000292)	neg-M279T329: Linoleic acid (HMDB0000673)	pos-M180T188: N-Phenylglycine ethyl ester	neg-M274T147: Ethenodeoxyadenosine (HMDB0001786)	neg-M279T262: Linoleic acid (HMDB0000673)	neg-M89T138: D-Lactic acid (HMDB0001311)	pos-M110T101: Hypotaurine (HMDB0000965)	pos-M153T101_2: Xanthine (HMDB0000292)	neg-M319T184: beta-Zearalenol (HMDB0041838)	pos-M425T348: (22E,24R)-Stigmasta-4,22-diene-3,6-dione (HMDB0038656)	neg-M151T60: Xanthine (HMDB0000292)	pos-M306T184: Convolvamine	neg-M305T198: .beta.-Alanine, N-[2-[(3-hexylphenyl)amino]-2-oxoethyl]-	pos-M411T439: (3beta,5alpha,22E,24S)-Stigmasta-7,22,25-trien-3-ol (HMDB0034196)	pos-M426T256: Oleoyl-L-carnitine (HMDB0005065)	pos-M343T58_2: Trehalose (HMDB0000975)	neg-M165T53: 2,3,4,5-Tetrahydroxypentanoic acid (HMDB0059750)	pos-M281T181: Asparenyol (HMDB0041304)	pos-M229T85: Leucylproline (HMDB0011175)	pos-M229T59: Isoleucylproline (HMDB0011174)	neg-M513T249: Cucurbitacin I	neg-M205T61: 3-(Carboxymethyl)-3-hydroxypentanedioic acid (HMDB0059932)	pos-M291T162: (+)-Catechin (HMDB0002780)	pos-M289T194: Eriodictyol (HMDB0005810)	neg-M287T190: Eriodictyol (HMDB0005810)	pos-M590T180: Norbuprenorphine glucuronide	neg-M289T160_1: (+)-Epicatechin (HMDB0037954)
Coprococcus	0.0847964	0.0688968	0.849727	0.00352739	0.218949	0.595345	0.056158	0.056158	0.774167	0.056158	0.0932258	0.0920086	0.0205063	0.178147	0.229211	0.0169683	0.054519	0.33987	0.962566	0.484032	0.167892	0.056158	0.346401	0.481856	0.15025	0.33987	0.241438	0.0169683	0.068712	0.0203457	0.492568
Paraprevotella	0.383683	0.659995	0.0920086	0.137718	0.299407	0.310694	0.178147	0.36921	0.390071	0.0920086	0.171567	0.178147	0.133461	0.562126	0.270242	0.190253	0.218949	0.663525	0.157758	0.296256	0.142428	0.683658	0.125604	0.167892	0.69363	0.777233	0.346401	0.618541	0.893483	0.218949	0.81926
Lachnospiraceae UCG-001	0.475217	0.483388	0.492568	0.054519	0.199916	0.669237	0.229211	0.346401	0.861905	0.30349	0.125604	0.125604	0.054519	0.259932	0.218949	0.0920086	0.178147	0.505935	0.159888	0.14844	0.133461	0.505935	0.192542	0.484032	0.15766	0.386518	0.562126	0.218949	0.259932	0.0897747	0.460379
Methanobrevibacter	0.451829	0.268121	0.346401	0.0723796	0.890867	0.725461	0.054519	0.75119	0.848745	0.722433	0.75119	0.757227	0.0625901	0.100138	0.966136	0.068712	0.108581	0.252948	0.62427	0.663525	0.12177	0.618541	0.618541	0.340561	0.455615	0.068712	0.901262	0.691671	0.927546	0.595345	0.893483
Barnesiella	0.218949	0.275181	0.691671	0.123659	0.529439	0.869269	0.218949	0.484032	0.618541	0.612082	0.3284	0.380868	0.0850936	0.15025	0.615126	0.0920086	0.157758	0.391532	0.562126	0.100138	0.056158	0.100138	0.492568	0.386518	0.224383	0.75119	0.546754	0.346401	0.197891	0.339327	0.5511
[Eubacterium] ruminantium group	0.612082	0.275557	0.797021	0.0920086	0.142428	0.468694	0.266896	0.0671973	0.663525	0.204419	0.108581	0.108581	0.123659	0.0920086	0.133461	0.0671973	0.15966	0.235085	0.974597	0.0850936	0.218949	0.612179	0.848189	0.882719	0.218949	0.75119	0.631446	0.392016	0.490722	0.346401	0.893483
Akkermansia	0.656484	0.684389	0.0850936	0.593513	0.777581	0.455615	0.259932	0.893483	0.218949	0.386518	0.444562	0.455615	0.419245	0.725461	0.69363	0.283543	0.544374	0.981242	0.876576	0.241438	0.327049	0.89086	0.607829	0.3284	0.738454	0.562126	0.302314	0.407874	0.178571	0.924374	0.295576
Lachnoclostridium	0.137718	0.346401	0.893483	0.054519	0.107152	0.346401	0.054519	0.0830951	0.218949	0.259932	0.0625901	0.0671973	0.200103	0.484032	0.0847964	0.054519	0.054519	0.888367	0.224754	0.62427	0.562126	0.386518	0.123659	0.123659	0.056158	0.218949	0.924374	0.167892	0.514283	0.0623419	0.793565
FDR-adjusted P value < 0.05
FDR-adjusted P value < 0.1
Benjamini-Hochberg adjustment for multiple comparisons
Relative abundance of genera
log10-transformed and Pareto scaled metabolites
