# Supplementary material for: Integrative microbiome and metabolome profiles reveal the impacts of periodontitis via oral-gut axis in first-trimester pregnant women
Source: J Transl Med. 2024 Sep 3;22:819. doi: 10.1186/s12967-024-05579-9 (PMC11370083; doi:10.1186/s12967-024-05579-9)
Supplement: Supplementary file 20 — Supplementary Material 20 [file 12967_2024_5579_MOESM20_ESM.xlsx]

## Sheet: Sheet1
Spearman correlation between DESeq2-selected genera and sPLS-DA-selected metabolites
Feces	pos-M190T161: Kynurenic acid (HMDB0000715)	neg-M188T159: Kynurenic acid (HMDB0000715)	pos-M146T46: Spermidine (HMDB0001257)	neg-M593T177: L-Urobilin (HMDB0004159)	neg-M151T101_2: Xanthine (HMDB0000292)	neg-M279T329: Linoleic acid (HMDB0000673)	pos-M180T188: N-Phenylglycine ethyl ester	neg-M274T147: Ethenodeoxyadenosine (HMDB0001786)	neg-M279T262: Linoleic acid (HMDB0000673)	neg-M89T138: D-Lactic acid (HMDB0001311)	pos-M110T101: Hypotaurine (HMDB0000965)	pos-M153T101_2: Xanthine (HMDB0000292)	neg-M319T184: beta-Zearalenol (HMDB0041838)	pos-M425T348: (22E,24R)-Stigmasta-4,22-diene-3,6-dione (HMDB0038656)	neg-M151T60: Xanthine (HMDB0000292)	pos-M306T184: Convolvamine	neg-M305T198: .beta.-Alanine, N-[2-[(3-hexylphenyl)amino]-2-oxoethyl]-	pos-M411T439: (3beta,5alpha,22E,24S)-Stigmasta-7,22,25-trien-3-ol (HMDB0034196)	pos-M426T256: Oleoyl-L-carnitine (HMDB0005065)	pos-M343T58_2: Trehalose (HMDB0000975)	neg-M165T53: 2,3,4,5-Tetrahydroxypentanoic acid (HMDB0059750)	pos-M281T181: Asparenyol (HMDB0041304)	pos-M229T85: Leucylproline (HMDB0011175)	pos-M229T59: Isoleucylproline (HMDB0011174)	neg-M513T249: Cucurbitacin I	neg-M205T61: 3-(Carboxymethyl)-3-hydroxypentanedioic acid (HMDB0059932)	pos-M291T162: (+)-Catechin (HMDB0002780)	pos-M289T194: Eriodictyol (HMDB0005810)	neg-M287T190: Eriodictyol (HMDB0005810)	pos-M590T180: Norbuprenorphine glucuronide	neg-M289T160_1: (+)-Epicatechin (HMDB0037954)
Coprococcus	0.284741	0.307163	0.645455	0.0269284	0.412504	0.355686	0.380748	0.0269284	0.398635	0.169868	0.338294	0.332452	0.307163	0.638398	0.450519	0.307163	0.307163	0.613573	0.900417	0.916937	0.933831	0.307163	0.436854	0.635517	0.364685	0.355686	0.355686	0.0646794	0.321605	0.092399	0.449388
Paraprevotella	0.535751	0.951223	0.239597	0.449388	0.449388	0.436854	0.398969	0.449388	0.442383	0.268072	0.307163	0.338294	0.476351	0.964771	0.412199	0.45687	0.49236	0.976649	0.307163	0.452836	0.375094	0.900417	0.268072	0.307163	0.951223	0.638678	0.33864	0.661985	0.933831	0.389422	0.900417
Lachnospiraceae UCG-001	0.613573	0.831728	0.45687	0.307163	0.412504	0.812352	0.638678	0.458209	0.842691	0.535751	0.332452	0.332452	0.321605	0.70107	0.449388	0.458209	0.613573	0.868579	0.449388	0.449388	0.450519	0.815015	0.307163	0.575624	0.355686	0.638678	0.659524	0.307163	0.412199	0.30603	0.519062
Methanobrevibacter	0.613573	0.75926	0.964771	0.734854	0.551054	0.613573	0.51155	0.831728	0.449388	0.476351	0.449388	0.449388	0.886314	0.730484	0.694083	0.900417	0.795428	0.910566	0.916937	0.349003	0.868579	0.415839	0.795428	0.45687	0.966562	0.307163	0.900417	0.831728	0.815227	0.854429	0.867057
Barnesiella	0.307163	0.415839	0.563511	0.389348	0.815356	0.933831	0.490307	0.550703	0.831728	0.815227	0.550703	0.613573	0.355686	0.389422	0.851223	0.355686	0.40232	0.70107	0.812352	0.355686	0.0921631	0.307163	0.550703	0.449388	0.412199	0.859549	0.58115	0.355686	0.307163	0.449388	0.550703
[Eubacterium] ruminantium group	0.900417	0.551054	0.58115	0.355686	0.355686	0.355686	0.77447	0.0655379	0.389422	0.355686	0.355686	0.355686	0.476351	0.307163	0.355686	0.355686	0.635517	0.378529	0.815356	0.219372	0.613573	0.826426	0.900417	0.659524	0.546755	0.794714	0.699419	0.51756	0.638678	0.635517	0.964771
Akkermansia	0.618327	0.815015	0.30603	0.951223	0.976649	0.589126	0.51756	0.900417	0.406997	0.638678	0.639707	0.659524	0.933831	0.964771	0.900417	0.70107	0.900417	0.672499	0.886314	0.425508	0.659524	0.933831	0.635517	0.389422	0.550703	0.550703	0.321605	0.449388	0.30603	0.910566	0.355686
Lachnoclostridium	0.307163	0.307163	0.621178	0.00711578	0.0655379	0.815356	0.0104723	0.268072	0.812352	0.30603	0.0269284	0.0269284	0.0269284	0.307163	0.057137	0.00170739	0.0104723	0.638678	0.307163	0.307163	0.30603	0.307163	0.307163	0.307163	0.0479004	0.412504	0.933831	0.307163	0.519062	0.057137	0.70107
FDR-adjusted P value < 0.05
FDR-adjusted P value < 0.1
Benjamini-Hochberg adjustment for multiple comparisons
clr of genera
log10-transformed and Pareto scaled metabolites
